# Supplementary material for: High-quality genome-scale metabolic network reconstruction of probiotic bacterium Escherichia coli Nissle 1917
Source: BMC Bioinformatics. 2022 Dec 30;23:566. doi: 10.1186/s12859-022-05108-9 (PMC9801561; doi:10.1186/s12859-022-05108-9)
Supplement: Supplementary file 1 — Additional file 1. Data S1. [file 12859_2022_5108_MOESM1_ESM.xlsx]

## Sheet: Overview
Comparison of EcN against all 55 reference strains
Strain_info	List of genomes considered with information on model ID, number of genes/reactions/metabolites
Gene_presence_absence	Table with the presence/absence of all reference strain genes in EcN
Gene_PID	The highest percentage identity (PID) of a gene in all reference strains compared to the EcN gene. The name of the gene with the highest PID is given in tab "Gene_names"
Gene_names	The name of the gene with the highest percentage identiy in all reference strains.

## Sheet: Strain_info
Strain	Pathotype	NCBI ID	Taxon ID	ORFs	Model Name	Genes	Reactions	Metabolites
Escherichia coli LF82	InPec: AIEC	CU651637	591946	4376	iLF82_1304	1304	2728	1941
Escherichia coli O83:H1 str. NRG 857C	InPec: AIEC	CP001855	685038	4429	iNRG857_1313	1313	2737	1946
Escherichia coli UM146	InPec: AIEC	CP002167	869729	4650	iUMN146_1321	1321	2737	1945
Escherichia coli APEC O1	ExPec: APEC	CP000468	405955	4430	iAPECO1_1312	1312	2737	1945
Escherichia coli ATCC 8739	Commensal	CP000946	481805	4199	iEcolC_1368	1368	2770	1972
Escherichia coli B str. REL606	Commensal	CP000819	413997	4204	iECB_1328	1328	2750	1954
Escherichia coli BL21(DE3) BL21-Gold(DE3)pLysS AG	Commensal	CP001665	469008	4228	iECBD_1354	1354	2750	1955
Escherichia coli BL21(DE3) AM946981	Commensal	AM946981	469008	4204	iB21_1397	1397	2733	1943
Escherichia coli BL21(DE3) CP001509	Commensal	CP001509	469008	4157	iECD_1391	1391	2731	1943
Escherichia coli BW2952	Commensal	CP001396	595496	4084	iBWG_1329	1329	2743	1950
Escherichia coli DH1	Commensal	CP001637	536056	4160	iEcDH1_1363	1363	2752	1950
Escherichia coli DH1 ME8569	Commensal	AP012030	536056	4260	iECDH1ME8569_1439	1439	2756	1951
Escherichia coli ED1a	Commensal	CU928162	585397	4915	iECED1_1282	1282	2708	1930
Escherichia coli HS	Commensal	CP000802	331112	4377	iEcHS_1320	1320	2755	1966
Escherichia coli IAI1	Commensal	CU928160	585034	4349	iECIAI1_1343	1343	2769	1971
Escherichia coli KO11FL	Commensal	CP002516	595495	4533	iEKO11_1354	1354	2780	1975
Escherichia coli SE11	Commensal	AP009240	409438	4675	iECSE_1348	1348	2770	1958
Escherichia coli SE15	Commensal	AP009378	431946	4338	iECSF_1327	1327	2746	1952
Escherichia coli str. K-12 substr. DH10B	Commensal	CP000948	316385	4128	iECDH10B_1368	1368	2744	1948
Escherichia coli str. K-12 substr. MG1655	Commensal	U00096	511145	4320	iJO1366	1366	2645	1866
Escherichia coli str. K-12 substr. W3110	Commensal	AP009048	316407	4217	iY75_1357	1357	2761	1954
Escherichia coli W CP002185	Commensal	CP002185	566546	4571	iECW_1372	1372	2783	1976
Escherichia coli W	Commensal	CP002967	566546	4608	iWFL_1372	1372	2783	1976
Escherichia coli 042	InPec: EAEC	FN554766	216592	4886	iEC042_1314	1314	2716	1927
Escherichia coli 55989	InPec: EAEC	CU928145	585055	4759	iEC55989_1330	1330	2758	1954
Escherichia coli O103:H2 str. 12009	InPec: EHEC	AP010958	585395	5054	iECO103_1326	1326	2760	1959
Escherichia coli O111:H- str. 11128	InPec: EHEC	AP010960	585396	4972	iECO111_1330	1330	2762	1960
Escherichia coli O157:H7 str. EC4115	InPec: EHEC	CP001164	444450	5315	iECH74115_1262	1262	2697	1918
Escherichia coli O157:H7 EDL933	InPec: EHEC	AE005174	155864	5298	iZ_1308	1308	2724	1924
Escherichia coli O157:H7 str. Sakai	InPec: EHEC	BA000007	386585	5230	iECs_1301	1301	2723	1924
Escherichia coli O157:H7 str. TW14359	InPec: EHEC	CP001368	544404	5255	iECSP_1301	1301	2714	1921
Escherichia coli O26:H11 str. 11368	InPec: EHEC	AP010953	573235	5364	iECO26_1355	1355	2782	1966
Escherichia coli O55:H7 str. CB9615	InPec: EHEC	CP001846	701177	5014	iG2583_1286	1286	2706	1919
Escherichia coli SMS-3-5	ExPec: Envisolate	CP000970	439855	4742	iEcSMS35_1347	1347	2749	1950
Escherichia coli O127:H6 str. E2348/69	InPec: EPEC	FM180568	574521	4552	iE2348C_1286	1286	2705	1920
Escherichia coli E24377A	InPec: ETEC	CP000800	331111	4749	iEcE24377_1341	1341	2765	1975
Escherichia coli ETEC H10407	InPec: ETEC	FN649414	316401	4763	iETEC_1333	1333	2758	1965
Escherichia coli UMNK88	InPec: ETEC	CP002729	696406	5118	iUMNK88_1353	1353	2779	1972
Escherichia coli IHE3034	ExPec	CP001969	714962	4757	iECOK1_1307	1307	2731	1944
Escherichia coli S88	ExPec	CU928161	585035	4692	iECS88_1305	1305	2731	1945
Escherichia coli 536	ExPec: UPEC	CP000247	362663	4619	iECP_1309	1309	2741	1944
Escherichia coli ABU 83972	ExPec: UPEC	CP001671	655817	4793	iECABU_c1320	1320	2733	1945
Escherichia coli CFT073	ExPec: UPEC	AE014075	199310	5369	ic_1306	1306	2728	1939
Escherichia coli IAI39	ExPec: UPEC	CU928164	585057	4730	iECIAI39_1322	1322	2723	1958
Escherichia coli NA114	ExPec: UPEC	CP002797	1033813	4873	iECNA114_1301	1301	2720	1928
Escherichia coli UMN026	ExPec: UPEC	CU928163	585056	4823	iECUMN_1333	1333	2742	1936
Escherichia coli UTI89	ExPec: UPEC	CP000243	364106	5017	iUTI89_1310	1310	2727	1943
Shigella boydii CDC 3083-94	Shigella	CP001063	344609	4246	iSbBS512_1146	1146	2594	1912
Shigella boydii Sb227	Shigella	CP000036	300268	4133	iSBO_1134	1134	2593	1910
Shigella dysenteriae Sd197	Shigella	CP000034	300267	4270	iSDY_1059	1059	2541	1890
Shigella flexneri 2002017	Shigella	CP001383	591020	4372	iSFxv_1172	1172	2640	1919
Shigella flexneri 2a str. 2457T	Shigella	AE014073	198215	4060	iS_1188	1188	2621	1915
Shigella flexneri 2a str. 301	Shigella	AE005674	198214	4177	iSF_1195	1195	2632	1918
Shigella flexneri 5 str. 8401	Shigella	CP000266	373384	4114	iSFV_1184	1184	2623	1917
Shigella sonnei Ss046	Shigella	CP000038	300269	4218	iSSON_1240	1240	2695	1938

## Sheet: Gene_presence_absence
	CU651637	CP001855	CP002167	CP000468	CP000946	CP000819	CP001665	AM946981	CP001509	CP001396	CP001637	AP012030	CU928162	CP000802	CU928160	CP002516	AP009240	AP009378	CP000948	U00096	AP009048	CP002185	CP002967	FN554766	CU928145	AP010958	AP010960	CP001164	AE005174	BA000007	CP001368	AP010953	CP001846	CP000970	FM180568	CP000800	FN649414	CP002729	CP001969	CU928161	CP000247	CP001671	AE014075	CU928164	CP002797	CU928163	CP000243	CP001063	CP000036
CIW80_00005	1	1	1	1	1	1	1	1	1	1	1	1	1	1	1	1	1	1	1	1	1	1	1	1	1	1	1	1	1	1	1	1	1	1	1	1	1	1	1	1	1	1	1	1	1	1	1	1	1
CIW80_00010	1	1	1	1	1	1	1	1	1	1	1	1	1	1	1	1	1	1	1	1	1	1	1	1	1	1	1	1	1	1	1	1	1	1	1	1	1	1	1	1	1	1	1	1	1	1	1	1	1
CIW80_00015	1	1	1	1	1	1	1	1	1	1	1	1	1	1	1	1	1	1	1	1	1	1	1	1	1	1	1	1	1	1	1	1	1	1	1	1	1	1	1	1	1	1	1	1	1	1	1	1	1
CIW80_00020	1	1	1	1	1	1	1	1	1	0	0	0	1	1	1	1	1	1	1	1	1	1	1	1	1	1	1	1	1	1	1	1	1	1	1	1	1	1	1	1	1	1	1	0	1	1	1	1	1
CIW80_00025	1	1	1	1	1	1	1	1	1	1	1	1	1	1	1	1	1	1	1	1	1	1	1	1	1	1	1	1	1	1	1	1	1	1	1	1	1	1	1	1	1	1	1	0	1	1	1	1	1
CIW80_00030	1	1	1	0	1	1	1	1	1	1	1	1	1	1	1	1	1	1	1	1	1	1	1	1	1	1	1	1	1	1	1	1	1	1	1	1	1	1	1	1	1	1	1	0	1	1	1	1	0
CIW80_00035	0	0	0	0	1	1	0	1	1	1	0	1	0	0	0	0	0	0	1	1	1	0	1	0	0	1	1	0	0	0	0	1	0	0	0	0	1	0	0	0	0	0	0	0	0	0	1	0	0
CIW80_00040	1	1	1	1	1	1	1	1	1	1	1	1	1	1	1	1	1	1	1	1	1	1	1	1	1	1	1	1	1	1	1	1	1	1	1	1	1	1	1	1	1	1	1	0	1	1	1	1	0
CIW80_00045	1	1	1	1	1	1	1	1	1	1	1	1	1	1	1	1	1	1	1	1	1	1	1	1	1	1	1	1	1	1	1	1	1	1	1	1	1	1	1	1	1	1	1	0	1	1	1	1	0
CIW80_00050	1	1	1	1	1	1	1	1	1	1	1	1	1	1	1	1	1	1	1	1	1	1	1	1	1	1	1	1	1	1	1	1	1	1	1	1	1	1	1	1	1	1	1	0	1	1	1	1	1
CIW80_00055	0	0	0	0	0	0	0	0	0	0	0	0	0	0	0	0	0	0	0	0	0	0	0	0	0	0	0	0	0	0	0	0	0	0	0	0	0	0	0	0	0	0	0	0	0	0	0	0	0
CIW80_00060	1	1	1	1	1	1	1	1	1	1	1	1	1	1	1	1	1	1	1	1	1	1	1	1	1	1	1	1	1	1	1	1	1	1	1	1	1	1	1	1	1	1	1	0	1	1	1	1	1
CIW80_00065	0	0	1	0	0	1	0	0	1	0	0	0	1	0	1	0	0	0	0	0	0	0	0	0	1	0	0	0	1	0	0	0	1	0	0	0	0	0	0	1	0	0	0	0	0	1	0	0	1
CIW80_00070	1	1	1	0	1	1	1	1	1	1	1	1	1	1	1	1	1	1	1	1	1	1	1	1	1	1	1	1	1	1	1	1	1	1	1	1	1	1	1	1	1	1	1	0	1	1	1	1	1
CIW80_00075	1	1	1	1	1	1	1	1	1	1	1	1	1	1	1	1	1	1	1	1	1	1	1	1	1	1	1	0	1	1	0	1	1	1	1	1	1	1	1	1	1	1	1	0	1	1	1	1	1
CIW80_00080	1	1	1	1	1	1	1	1	1	1	1	1	1	1	1	1	1	1	1	1	1	1	1	1	1	1	1	1	1	1	1	1	1	1	1	1	1	1	1	1	1	1	1	0	1	1	1	1	1
CIW80_00085	1	1	1	1	1	1	1	1	1	1	1	1	1	1	1	1	1	1	1	1	1	1	1	1	1	1	1	1	1	1	1	1	1	1	1	1	1	1	1	1	1	1	1	0	1	1	1	1	1
CIW80_00090	1	1	1	1	1	1	1	1	1	1	1	1	1	1	1	1	1	1	1	1	1	1	1	1	1	1	1	1	1	1	1	1	1	1	1	1	1	1	1	1	1	1	1	0	1	1	1	1	1
CIW80_00095	1	1	1	1	1	1	1	1	1	1	1	1	1	1	1	1	1	1	1	1	1	1	1	1	1	1	1	1	1	1	1	1	1	1	1	1	1	1	1	1	1	1	1	0	1	1	1	0	1
CIW80_00100	1	1	0	1	1	1	1	1	1	1	1	1	1	1	1	1	1	1	1	1	1	1	1	1	1	1	1	0	1	1	0	1	1	1	1	1	1	1	1	1	1	1	1	0	1	1	1	0	0
CIW80_00105	1	1	1	1	1	1	1	1	1	1	1	1	1	1	1	1	1	1	1	1	1	1	1	1	1	1	1	1	1	1	1	1	1	1	1	1	1	1	1	1	1	1	1	0	1	1	1	0	0
CIW80_00110	1	1	1	1	1	1	1	1	1	1	1	1	1	1	1	1	1	1	1	1	1	1	1	1	1	1	1	1	1	1	1	1	1	1	1	1	1	1	1	1	1	1	1	0	1	1	1	0	0
CIW80_00115	1	1	1	0	1	1	1	1	1	1	1	1	1	1	1	1	1	1	1	1	1	1	1	1	1	1	1	1	1	1	1	1	1	1	1	1	1	1	1	1	1	1	1	0	1	1	1	0	0
CIW80_00120	1	1	0	0	1	1	1	1	1	1	1	1	1	1	1	1	1	1	1	1	1	1	1	1	1	1	1	1	1	1	1	1	1	1	0	1	1	1	1	1	1	1	1	0	1	1	1	0	0
CIW80_00125	1	1	1	1	1	1	1	1	1	1	1	1	1	1	1	1	1	1	1	1	1	1	1	1	1	1	1	1	1	1	1	1	1	1	1	1	1	1	1	1	1	1	1	0	1	1	1	0	0
CIW80_00130	1	1	1	1	1	1	1	1	1	1	1	1	1	1	1	1	1	1	1	1	1	1	1	1	1	1	1	1	1	1	1	1	1	1	1	1	1	1	1	1	1	1	1	0	1	1	1	0	0
CIW80_00135	1	1	1	1	1	1	1	1	1	1	1	1	1	1	1	1	1	1	1	1	1	1	1	1	1	1	1	1	1	1	1	1	1	1	1	1	1	1	1	1	1	1	1	0	1	1	1	0	0
CIW80_00140	1	1	1	1	1	1	1	1	1	1	1	1	1	1	1	1	1	1	1	1	1	1	1	1	1	1	1	1	1	1	1	1	1	1	1	1	1	1	1	1	1	1	1	0	1	1	1	0	0
CIW80_00145	1	1	1	1	1	1	1	1	1	1	1	1	1	1	1	1	1	1	1	1	1	1	1	1	1	1	1	1	1	1	1	1	1	1	1	1	1	1	1	1	1	1	1	0	1	1	1	0	0
CIW80_00150	1	1	1	1	1	1	1	1	1	1	1	1	1	1	1	1	1	1	1	1	1	1	1	1	1	1	1	1	1	1	1	1	1	1	1	1	1	1	1	1	1	1	1	0	1	1	1	0	0
CIW80_00155	0	0	0	0	0	0	0	1	0	1	0	0	0	0	0	0	0	0	0	1	0	0	0	0	0	0	1	0	0	0	0	0	0	0	1	0	0	0	0	0	0	0	0	0	0	0	0	0	0
CIW80_00160	0	0	0	1	0	0	0	0	0	0	0	0	0	0	0	0	0	0	0	0	0	0	0	0	0	0	0	0	0	0	0	0	0	0	0	0	0	0	0	0	0	0	0	0	0	0	1	0	0
CIW80_00165	1	1	1	0	1	1	1	1	1	1	1	1	1	1	1	1	1	1	1	1	1	1	1	1	1	1	1	1	1	1	1	1	1	1	1	1	1	1	1	1	1	1	1	0	1	1	1	0	1
CIW80_00170	1	1	1	0	1	1	1	1	1	1	1	1	1	1	1	1	1	1	1	1	1	1	1	1	1	1	1	1	1	1	1	1	1	1	1	1	1	1	1	1	1	1	1	0	1	1	1	1	1
CIW80_00175	1	1	1	1	1	1	1	1	1	1	1	1	1	1	1	1	1	1	1	1	1	1	1	1	1	1	1	1	1	1	1	1	1	1	1	1	1	1	1	1	1	1	1	0	1	1	1	1	1
CIW80_00180	1	1	1	1	1	1	1	1	1	1	1	1	1	1	1	1	1	1	1	1	1	1	1	1	1	1	1	1	1	1	1	1	1	1	1	1	1	1	1	1	1	1	1	0	1	1	1	1	1
CIW80_00185	0	0	0	1	0	0	0	0	0	0	0	0	0	0	0	0	0	0	0	0	0	0	0	0	0	0	0	0	0	0	0	0	0	0	0	0	0	0	0	0	0	0	0	0	0	0	0	0	0
CIW80_00190	0	0	0	0	1	1	1	1	1	1	1	1	0	1	1	1	1	0	1	1	1	1	1	1	1	1	1	1	1	1	1	0	1	1	1	1	1	1	0	1	0	0	0	0	0	1	0	1	0
CIW80_00195	1	1	1	0	1	1	1	1	1	1	1	1	1	1	1	1	1	1	1	1	1	1	1	1	1	1	1	1	1	1	1	1	1	1	0	1	1	1	1	1	1	1	1	0	1	1	1	1	0
CIW80_00200	1	1	1	1	1	1	1	1	1	1	1	1	1	1	1	1	1	1	1	1	1	1	1	1	1	1	1	1	1	1	1	1	1	1	1	1	1	1	1	1	1	1	0	0	1	1	1	1	1
CIW80_00205	0	0	0	0	0	0	0	0	0	0	0	0	0	1	0	0	0	0	0	0	0	0	0	0	0	0	0	0	0	0	0	0	0	0	0	1	0	0	0	0	0	0	0	0	0	0	0	0	0
CIW80_00210	0	0	0	0	0	0	0	0	0	0	0	0	0	0	0	0	0	0	0	0	0	0	0	0	0	0	0	0	0	0	0	0	0	0	0	0	0	0	0	0	0	0	0	0	0	0	0	0	0
CIW80_00215	1	1	1	1	1	1	1	1	1	1	1	1	1	1	1	1	1	1	1	1	1	1	1	1	1	1	1	1	1	1	1	1	1	1	1	1	1	1	1	1	1	1	1	0	1	1	1	1	1
CIW80_00220	1	1	1	1	1	1	1	1	1	1	1	1	1	1	1	1	1	1	1	1	1	1	1	1	1	1	1	1	1	1	1	1	1	1	1	1	1	1	1	1	1	1	1	0	1	1	1	1	1
CIW80_00225	1	1	1	0	1	1	1	1	1	1	1	1	1	1	1	1	1	0	1	1	1	1	1	1	1	1	1	1	1	1	1	1	1	1	0	0	1	1	0	1	1	1	1	0	0	1	1	1	1
CIW80_00230	1	1	1	1	0	0	0	0	0	0	0	0	0	0	0	0	0	0	0	0	0	0	0	1	0	0	0	0	0	0	0	0	0	0	0	0	0	0	1	1	1	1	1	0	0	1	1	0	0
CIW80_00235	1	1	1	1	0	0	0	0	0	0	0	0	1	0	0	0	0	0	0	0	0	0	0	1	0	0	0	0	0	0	0	0	0	0	0	0	0	0	1	1	1	1	1	0	0	1	1	0	0
CIW80_00240	0	0	0	0	0	0	0	0	0	0	0	0	0	0	0	0	0	0	0	0	0	0	0	1	0	0	0	0	0	0	0	0	0	0	0	0	0	0	0	0	0	1	1	0	0	1	0	0	0
CIW80_00245	0	0	0	0	0	0	0	0	0	0	0	0	0	0	0	0	0	0	0	0	0	0	0	0	0	0	0	0	0	0	0	0	0	0	0	0	0	0	0	0	0	1	1	0	0	0	0	0	0
CIW80_00250	0	0	0	0	0	0	0	0	0	0	0	0	0	0	0	0	0	0	0	0	0	0	0	1	0	0	0	0	0	0	0	0	0	0	0	0	0	0	0	0	0	1	1	0	0	1	0	0	0
CIW80_00255	1	1	1	1	0	0	0	0	0	0	0	0	0	0	0	0	0	0	0	0	0	0	0	1	0	0	0	0	0	0	0	0	0	0	0	0	0	0	1	1	1	1	1	0	0	1	1	0	0
CIW80_00260	1	1	1	1	0	0	0	0	0	0	0	0	1	0	0	0	0	0	0	0	0	0	0	1	0	0	0	0	0	0	0	0	0	0	0	0	0	0	1	1	1	1	1	0	0	1	1	0	0
CIW80_00265	0	0	0	0	0	0	0	0	0	0	0	0	0	0	0	0	0	0	0	0	0	0	0	0	0	0	0	0	0	0	0	0	0	0	0	0	0	0	0	0	0	1	1	0	0	0	0	0	0
CIW80_00270	0	0	0	0	0	0	0	0	0	0	0	0	0	0	0	0	0	0	0	0	0	0	0	0	0	0	0	0	0	0	0	0	0	0	0	0	0	0	0	0	0	1	1	0	0	0	0	0	0
CIW80_00275	0	0	0	0	0	0	0	0	0	0	0	0	0	0	0	0	0	0	0	0	0	0	0	0	0	0	0	0	0	0	0	0	0	0	0	0	0	0	0	0	0	1	1	0	0	0	0	0	0
CIW80_00280	1	1	0	1	0	0	0	0	0	0	0	0	1	0	0	0	0	0	0	0	0	0	0	1	0	0	0	0	0	0	0	0	0	0	0	0	0	0	1	1	1	1	1	0	0	0	1	0	0
CIW80_00285	0	1	1	0	1	0	0	0	0	0	0	1	1	1	1	0	1	0	0	0	0	1	1	0	1	1	1	0	0	0	0	1	0	0	0	0	0	0	0	1	1	1	1	0	0	0	1	0	0
CIW80_00290	0	1	1	0	0	0	0	0	0	0	0	0	1	0	0	0	0	0	0	0	0	0	0	0	0	0	0	0	0	0	0	0	0	0	0	0	0	0	0	1	1	1	0	0	0	0	0	0	0
CIW80_00295	0	0	0	0	0	0	0	0	0	0	0	0	0	0	0	0	0	0	0	0	0	0	0	0	0	0	0	0	0	0	0	0	0	0	0	0	0	0	0	0	0	0	0	0	0	1	0	0	0
CIW80_00300	1	1	1	1	1	1	1	1	1	1	1	1	1	1	1	1	1	1	1	1	1	1	1	1	1	1	1	0	1	1	1	1	1	1	1	1	1	1	0	1	1	1	1	1	1	1	1	0	0
CIW80_00305	1	1	1	1	1	1	1	1	1	1	1	1	1	1	1	1	1	1	1	1	1	1	1	1	1	1	1	0	1	1	0	1	1	1	1	1	1	1	1	1	1	1	1	1	1	1	1	0	0
CIW80_00310	1	1	1	1	1	0	0	1	0	1	1	1	1	1	1	1	1	1	1	1	1	1	1	1	1	1	1	1	1	1	1	1	1	1	1	1	1	1	1	1	1	1	1	1	1	1	1	0	0
CIW80_00315	1	1	1	1	1	1	1	1	1	1	1	1	1	1	1	1	1	1	1	1	1	1	1	1	1	1	1	1	1	1	1	1	1	1	1	1	1	1	1	1	1	1	1	1	1	1	1	0	0
CIW80_00320	1	1	1	1	1	1	1	1	1	1	1	1	1	1	1	1	1	1	1	1	1	1	1	1	1	1	1	1	1	1	1	1	1	1	1	1	1	1	1	1	1	1	1	1	1	1	1	0	0
CIW80_00325	1	1	1	1	1	1	1	1	1	1	1	1	1	1	1	1	1	1	1	1	1	1	1	1	1	1	1	1	1	1	1	1	1	1	1	1	1	1	1	1	1	1	1	1	1	1	1	0	0
CIW80_00330	1	1	1	1	1	1	1	1	1	1	1	1	1	1	1	1	1	1	1	1	1	1	1	1	1	1	1	1	1	1	1	1	1	1	1	1	1	1	1	1	1	1	1	1	1	1	1	0	0
CIW80_00335	1	1	1	1	1	1	1	1	1	1	1	1	1	1	1	1	1	1	1	1	1	1	1	1	1	1	1	1	1	1	1	1	1	1	1	1	1	1	1	1	1	1	1	1	1	1	1	0	0
CIW80_00340	1	1	1	1	1	1	1	1	1	1	1	1	1	1	1	1	1	1	1	1	1	1	1	1	1	1	1	1	1	1	1	1	1	1	1	1	1	1	1	1	1	1	1	1	1	1	1	1	1
CIW80_00345	1	1	1	1	1	1	1	1	1	1	1	1	1	1	1	1	1	1	1	1	1	1	1	1	1	1	1	0	1	1	1	1	0	1	1	0	1	1	1	1	1	1	1	1	1	1	1	0	1
CIW80_00350	1	1	1	1	1	1	1	1	1	1	1	1	1	1	1	1	1	1	1	1	1	1	1	1	1	1	1	0	1	1	0	1	0	1	1	1	1	1	1	1	1	1	1	1	1	1	1	0	1
CIW80_00355	1	1	1	0	1	1	1	1	1	1	1	1	1	1	1	1	1	1	1	1	1	1	1	1	1	1	1	1	1	1	1	1	1	1	1	1	1	1	1	1	1	1	1	1	1	1	1	1	1
CIW80_00360	1	1	1	1	1	1	1	1	1	1	1	1	1	1	1	1	1	1	1	1	1	1	1	1	1	1	1	1	1	1	1	1	1	1	1	1	1	1	1	1	1	1	1	1	1	1	1	1	1
CIW80_00365	1	1	1	1	1	1	1	1	1	1	1	1	1	1	1	1	1	1	1	1	1	1	1	1	1	1	1	1	1	1	1	1	1	1	1	1	0	1	1	1	1	1	1	1	1	1	1	1	1
CIW80_00370	1	1	1	1	0	0	0	0	0	0	0	0	1	0	0	0	0	1	0	0	0	0	0	1	0	0	0	0	0	0	0	0	0	0	0	0	0	0	0	1	1	1	1	1	1	1	1	0	0
CIW80_00375	1	1	1	1	1	1	1	1	1	1	1	1	1	1	1	1	1	1	1	1	1	1	1	1	1	1	1	1	1	1	1	1	1	1	1	1	1	1	1	1	1	1	1	1	1	1	1	0	0
CIW80_00380	1	1	1	1	1	1	1	1	1	1	1	1	1	1	1	1	1	1	1	1	1	1	1	1	1	1	1	1	1	1	1	1	1	1	1	1	1	1	1	1	1	1	1	1	1	1	1	1	1
CIW80_00385	1	1	1	0	1	1	1	1	1	1	1	1	0	1	0	1	1	1	1	1	1	1	1	0	0	1	1	1	1	1	1	1	1	1	1	1	1	1	1	0	1	1	1	0	1	0	1	1	1
CIW80_00390	1	1	1	1	1	1	1	1	1	1	1	1	1	1	1	1	1	1	1	1	1	1	1	1	1	1	1	1	1	1	1	1	1	1	1	1	1	1	1	1	1	1	1	1	1	1	1	1	1
CIW80_00395	0	0	0	0	0	0	0	0	0	0	0	0	0	0	0	0	0	0	0	0	0	0	0	0	0	0	0	0	0	0	0	0	0	0	0	0	0	0	0	0	0	0	0	0	0	0	0	0	0
CIW80_00400	1	1	1	1	1	1	1	1	1	1	1	1	1	1	1	1	1	1	1	1	1	1	1	1	1	1	1	1	1	1	1	1	1	1	1	1	1	1	1	1	1	1	1	1	1	1	1	1	1
CIW80_00405	1	1	1	1	1	1	1	1	1	1	1	1	1	1	1	1	1	1	1	1	1	1	1	1	1	0	1	0	1	1	0	1	1	1	1	1	1	1	1	1	1	1	1	1	1	1	1	1	1
CIW80_00410	1	1	1	0	1	1	1	1	1	1	1	1	1	1	1	1	1	1	1	1	1	1	1	1	1	0	1	1	1	1	1	1	1	1	0	1	1	1	1	1	1	1	1	1	1	1	1	0	1
CIW80_00415	1	1	1	1	1	1	1	1	1	1	1	1	1	1	1	1	1	1	1	1	1	1	1	1	1	1	1	1	1	1	1	1	1	1	1	1	1	1	1	1	1	1	1	1	1	1	1	1	1
CIW80_00420	1	1	1	1	1	1	1	1	1	1	1	1	1	1	1	1	1	1	1	1	1	1	1	1	1	1	1	1	1	1	1	1	1	1	1	1	1	1	1	1	1	1	1	1	1	1	1	1	1
CIW80_00425	1	1	1	1	1	1	1	1	1	1	1	1	1	1	1	1	1	1	1	1	1	1	1	1	1	1	1	1	1	1	1	1	1	1	1	1	1	1	1	1	1	1	1	1	1	1	1	1	1
CIW80_00430	0	0	0	0	0	0	0	0	0	0	0	0	0	0	0	0	0	0	0	0	0	0	0	0	0	0	0	0	0	0	0	0	0	0	0	0	0	0	1	0	0	0	0	0	0	0	0	0	0
CIW80_00435	1	1	1	1	1	1	1	1	1	1	1	1	1	1	1	1	1	1	1	1	1	1	1	1	1	1	1	1	1	1	1	1	1	1	1	1	1	1	1	1	1	1	1	1	0	1	1	1	1
CIW80_00440	0	0	1	1	1	1	1	1	1	1	1	1	0	1	1	1	1	0	1	1	1	1	1	1	1	1	1	1	1	1	1	1	1	1	1	1	1	1	1	1	1	1	1	1	0	1	1	1	1
CIW80_00445	0	0	1	1	1	1	1	1	1	1	1	1	0	1	1	1	1	0	1	1	1	1	1	1	1	1	1	1	1	1	1	1	1	1	1	1	1	1	1	1	1	1	1	1	0	1	1	1	0
CIW80_00450	1	1	1	1	1	1	1	1	1	1	1	1	1	1	1	1	1	1	1	1	1	1	1	1	1	1	1	1	1	1	1	1	1	1	1	1	1	1	1	1	1	1	1	1	0	1	1	1	1
CIW80_00455	1	1	1	1	1	1	1	1	1	1	1	1	1	1	1	1	1	1	1	1	1	1	1	1	1	1	1	0	1	1	1	1	1	1	1	0	1	1	1	1	1	1	1	1	0	1	1	0	1
CIW80_00460	1	1	1	1	1	1	1	1	1	1	1	1	1	1	1	1	1	1	1	1	1	1	1	1	1	1	1	1	1	1	1	1	1	1	1	1	1	1	1	1	1	1	1	1	0	1	1	1	1
CIW80_00465	1	1	1	0	1	1	1	1	1	1	1	1	1	0	1	1	1	1	0	1	0	1	1	1	1	1	1	1	1	1	0	1	1	1	1	0	0	0	0	1	1	1	1	1	0	1	1	0	1
CIW80_00470	1	1	1	1	1	1	1	1	1	1	1	1	1	1	1	1	1	1	1	1	1	1	1	1	1	1	1	1	1	1	1	1	1	1	1	1	1	1	1	1	1	1	1	1	1	1	1	1	1
CIW80_00475	1	1	1	1	1	1	1	1	1	1	1	1	1	1	1	1	1	1	1	1	1	1	1	1	1	1	1	1	1	1	1	1	1	1	1	1	1	1	1	1	0	1	1	1	1	1	1	0	0
CIW80_00480	1	1	1	1	1	1	1	1	1	1	1	1	0	1	1	1	1	1	1	1	1	1	1	1	1	1	1	1	1	1	1	1	1	1	1	1	1	1	1	0	0	1	1	0	1	1	0	0	0
CIW80_00485	1	1	1	1	1	1	1	1	1	1	1	1	0	1	1	1	1	1	0	1	1	1	1	1	1	1	1	1	1	1	1	1	1	1	1	1	1	1	1	0	1	1	1	0	1	1	0	0	0
CIW80_00490	1	1	1	1	1	1	0	1	1	0	1	1	1	1	1	1	1	1	0	1	1	1	1	1	1	1	1	1	1	1	1	1	1	1	1	0	0	1	1	0	1	1	1	1	1	1	1	0	0
CIW80_00495	1	1	1	1	0	0	0	1	0	0	0	0	1	0	1	1	1	1	0	0	0	1	1	1	1	1	1	1	1	1	1	1	1	1	1	1	0	0	1	0	0	1	1	1	1	1	1	0	0
CIW80_00500	1	1	1	1	0	1	1	1	1	0	0	0	0	0	1	1	1	1	0	0	0	1	1	1	1	0	1	1	1	1	1	1	1	1	1	0	0	0	1	1	0	1	1	1	1	1	1	0	0
CIW80_00505	1	1	1	1	0	0	0	0	0	0	0	0	0	0	0	0	0	0	0	0	0	0	0	0	0	0	0	0	0	0	0	0	0	0	0	0	0	0	1	1	0	0	1	0	0	0	1	0	0
CIW80_00510	1	1	1	1	0	0	0	0	0	0	0	0	0	0	0	0	0	1	0	0	0	0	0	1	0	0	0	0	0	0	0	0	0	1	1	0	0	0	1	1	1	1	1	1	1	1	1	0	0
CIW80_00515	0	0	0	0	0	0	0	0	0	0	0	0	0	0	0	0	0	0	0	0	0	0	0	0	0	0	0	0	0	0	0	0	0	0	0	0	0	0	0	0	0	0	0	0	1	0	0	0	0
CIW80_00520	1	1	1	1	1	1	1	1	1	1	1	1	1	1	1	1	1	1	1	1	1	1	1	1	1	1	1	1	1	1	1	1	1	0	1	0	1	1	1	1	1	1	1	1	1	1	0	1	0
CIW80_00525	1	1	1	1	1	1	1	1	1	1	1	1	1	1	1	1	1	1	1	1	1	1	1	0	1	1	1	0	0	0	0	1	1	0	1	1	1	1	1	1	1	1	1	0	1	1	1	0	0
CIW80_00530	1	1	1	1	1	1	1	1	1	1	1	1	0	1	1	1	1	1	1	1	1	1	1	1	1	1	1	1	1	1	1	1	1	1	1	1	1	1	1	1	1	1	1	1	1	1	1	1	0
CIW80_00535	1	1	1	1	1	1	1	1	1	1	1	1	1	1	1	1	1	1	1	1	1	1	1	1	1	1	1	1	1	1	1	1	1	1	1	1	1	1	1	1	1	1	1	1	1	1	1	1	0
CIW80_00540	0	0	0	0	0	0	0	0	0	0	0	0	0	0	0	0	0	0	0	0	0	0	0	0	0	0	0	0	0	0	0	0	0	0	0	0	0	0	0	0	0	0	0	1	0	0	0	0	0
CIW80_00545	1	1	1	1	1	1	1	1	1	1	1	1	1	1	1	1	1	1	0	1	1	1	1	1	1	1	1	1	1	1	1	1	1	1	1	1	1	1	1	1	1	1	0	1	1	1	1	0	0
CIW80_00550	0	0	0	0	0	0	0	0	0	0	0	0	0	0	0	0	0	0	0	0	0	0	0	0	0	0	0	0	0	0	0	0	0	0	0	0	0	0	0	0	0	0	0	0	0	0	0	0	0
CIW80_00555	1	1	1	1	1	1	1	1	1	1	1	1	0	1	1	1	1	1	1	1	1	1	1	1	1	1	1	1	1	1	1	1	1	1	1	1	1	1	1	1	1	1	1	1	1	1	1	0	1
CIW80_00560	1	1	1	1	0	0	1	0	0	0	0	0	0	0	1	1	0	1	0	0	0	0	1	1	1	1	1	1	1	1	0	1	1	1	1	1	1	1	1	1	1	1	1	1	1	1	1	0	0
CIW80_00565	1	1	1	1	1	1	1	1	1	1	1	1	0	1	1	1	1	1	1	1	1	1	1	1	1	1	1	1	1	1	1	1	1	1	1	1	1	1	1	1	1	1	1	1	1	1	1	1	1
CIW80_00570	1	1	1	1	1	1	1	1	1	1	1	1	0	1	1	1	1	1	1	1	1	1	1	1	1	1	1	1	1	1	1	1	1	1	1	1	1	1	1	1	1	1	1	1	1	1	1	1	0
CIW80_00575	1	1	1	1	1	1	1	1	1	1	1	1	1	1	1	1	1	1	1	1	1	1	1	1	1	1	1	1	1	1	1	1	1	1	1	1	1	1	1	1	1	1	1	1	1	1	1	1	1
CIW80_00580	1	1	1	1	1	1	1	1	1	1	1	1	1	1	1	1	1	1	1	1	1	1	1	1	1	1	1	1	1	1	1	1	1	1	1	1	1	1	1	1	1	1	1	1	1	1	1	1	1
CIW80_00585	0	0	0	0	0	0	0	0	0	0	0	0	0	0	0	0	0	0	0	0	0	0	0	0	0	0	0	0	0	0	0	0	0	0	0	0	0	0	1	0	0	0	0	0	1	0	1	0	0
CIW80_00590	1	1	1	1	1	1	1	1	1	1	1	1	1	1	1	1	1	1	1	1	1	1	1	1	1	1	1	1	1	1	1	1	1	1	1	1	1	1	1	1	1	1	1	1	1	1	1	1	1
CIW80_00595	1	1	1	1	1	1	1	1	1	1	1	1	1	1	1	1	1	1	1	1	1	1	1	1	1	1	1	1	1	1	1	1	1	1	1	1	1	1	1	1	1	1	1	1	1	1	1	1	1
CIW80_00600	1	1	1	1	1	1	1	1	1	1	1	1	1	1	1	1	1	1	1	1	1	1	1	1	1	1	1	1	1	1	1	1	1	1	1	1	1	1	1	1	1	1	1	1	1	1	1	1	1
CIW80_00605	1	1	1	1	1	1	1	1	1	1	1	1	1	0	1	1	1	1	1	1	1	1	1	1	1	1	1	1	1	1	1	1	1	1	1	1	1	1	1	1	1	1	1	1	1	1	1	1	1
CIW80_00610	1	1	1	0	1	1	1	1	1	1	1	1	1	0	1	1	1	1	1	1	1	1	1	1	1	1	1	1	1	1	1	1	1	1	1	1	1	1	1	1	1	1	1	1	1	1	1	1	1
CIW80_00615	1	1	1	1	0	0	0	0	0	0	0	0	1	1	1	1	1	0	0	0	0	1	1	0	1	1	1	0	0	0	0	1	0	1	0	1	0	1	1	1	1	1	1	1	0	0	1	0	0
CIW80_00620	1	1	1	1	0	0	0	0	0	0	0	0	0	0	1	1	1	0	0	0	0	1	1	0	1	1	1	0	0	0	0	1	0	1	0	1	0	1	1	1	0	1	1	1	0	0	1	0	0
CIW80_00625	1	1	1	1	0	0	0	0	0	0	0	0	0	1	1	1	1	0	0	0	0	1	1	0	1	1	1	0	0	0	0	1	0	1	0	1	0	1	1	1	0	1	1	1	0	0	1	0	0
CIW80_00630	1	1	1	1	0	0	0	0	0	0	0	0	0	1	1	1	1	0	0	0	0	1	1	0	1	1	1	0	0	0	0	1	0	1	0	1	0	1	1	1	0	1	1	1	0	0	1	0	0
CIW80_00635	1	1	1	1	0	0	0	0	0	0	0	0	0	1	1	1	1	0	0	0	0	1	1	0	1	1	1	0	0	0	0	1	0	1	0	1	0	1	1	1	0	1	1	1	0	0	1	0	0
CIW80_00640	1	1	1	1	0	0	0	0	0	0	0	0	1	1	1	1	1	0	0	0	0	1	1	0	1	1	1	0	0	0	0	1	0	1	0	1	0	1	1	1	1	1	1	1	0	0	1	0	0
CIW80_00645	1	1	1	1	1	1	1	1	1	1	1	1	1	1	1	1	1	1	1	1	1	1	1	1	1	1	1	1	1	1	1	1	1	1	1	1	1	1	1	1	1	1	1	1	1	1	1	0	0
CIW80_00650	1	1	1	1	1	1	1	1	1	1	1	1	1	1	1	1	1	1	1	1	1	1	1	1	1	1	1	1	1	1	1	1	1	1	1	1	1	1	1	1	1	1	1	1	1	1	1	0	0
CIW80_00655	0	1	1	0	0	0	1	1	1	1	1	0	0	1	0	1	0	0	0	1	0	0	1	0	0	0	0	0	0	1	0	0	0	0	1	1	0	0	0	0	0	0	0	0	0	0	0	0	0
CIW80_00660	1	1	1	1	1	1	1	1	1	1	1	1	1	1	1	1	1	1	1	1	1	1	1	1	1	1	1	1	1	1	1	1	1	1	1	1	1	1	1	1	1	1	1	1	1	1	1	1	1
CIW80_00665	0	1	0	0	0	0	0	0	0	0	0	0	0	0	0	0	0	0	0	0	0	0	0	0	0	0	0	0	0	0	0	0	0	0	0	0	0	0	1	0	0	0	0	0	0	0	0	0	0
CIW80_00670	0	0	0	0	0	0	0	0	0	0	0	0	0	0	0	0	0	0	0	0	0	0	0	0	0	0	0	0	0	0	0	0	0	0	0	0	0	0	0	0	0	0	0	0	0	0	0	0	0
CIW80_00675	1	1	1	1	1	1	1	1	1	1	1	1	1	1	1	1	1	1	1	1	1	1	1	1	1	1	1	1	1	1	1	1	1	1	1	1	1	1	0	1	1	1	1	1	1	1	1	1	1
CIW80_00680	0	0	0	0	0	0	0	0	0	0	0	0	0	0	0	0	0	0	0	0	0	0	0	0	0	0	0	0	0	0	0	0	0	0	0	0	0	0	0	0	0	0	0	0	0	0	0	0	0
CIW80_00685	1	1	1	1	1	1	1	1	1	1	1	1	1	1	1	1	1	1	1	1	1	1	1	1	1	1	1	1	1	1	1	1	1	1	1	1	1	1	1	1	1	1	1	1	1	1	1	1	1
CIW80_00690	1	1	1	1	1	1	1	1	1	1	1	1	1	1	1	1	1	1	1	1	1	1	1	1	1	1	1	1	1	1	1	1	1	1	1	1	1	1	1	1	1	1	1	1	1	1	1	1	1
CIW80_00695	1	1	1	0	1	1	1	1	1	1	1	1	1	0	1	1	1	1	1	1	1	1	1	1	1	1	1	1	1	1	1	1	1	1	1	1	1	1	1	1	1	1	1	1	1	1	1	1	1
CIW80_00700	1	1	1	1	1	1	1	1	1	1	1	1	1	1	1	1	1	1	1	1	1	1	1	1	1	1	1	1	1	1	1	1	1	1	1	1	1	1	1	1	1	1	1	1	1	1	1	1	1
CIW80_00705	1	1	0	0	1	1	1	1	1	0	1	1	1	1	1	1	1	1	1	1	1	1	1	1	1	1	1	1	1	1	1	1	1	1	1	1	1	1	0	0	1	1	1	1	1	1	0	0	0
CIW80_00710	1	1	1	1	1	1	1	1	1	1	1	1	1	1	1	1	1	1	1	1	1	1	1	1	1	1	1	0	0	0	0	1	1	1	1	1	1	1	1	1	1	1	1	1	1	1	1	0	0
CIW80_00715	1	1	1	1	1	1	1	1	1	1	1	1	1	1	1	1	1	1	1	1	1	1	1	1	1	1	1	0	0	0	0	1	1	1	1	1	1	1	1	1	1	1	1	1	1	1	1	0	0
CIW80_00720	0	0	0	0	0	0	0	0	0	0	0	0	0	0	0	0	0	0	0	0	0	0	0	0	0	0	0	0	0	0	0	0	0	0	0	0	0	0	0	0	0	0	0	0	0	0	0	0	0
CIW80_00725	1	1	1	1	1	1	1	1	1	1	1	1	1	1	1	1	1	1	1	1	1	1	1	1	1	1	1	1	1	1	1	1	1	1	1	1	1	1	1	1	1	1	1	1	1	1	1	0	0
CIW80_00730	1	1	1	1	1	1	1	1	1	1	1	1	1	1	1	1	1	1	1	1	1	1	1	1	1	1	1	1	1	1	1	1	1	1	1	1	1	1	1	1	1	1	1	1	1	1	1	0	0
CIW80_00735	1	1	1	1	1	1	1	1	1	1	1	1	1	1	1	1	1	1	1	1	1	1	1	1	1	1	1	1	1	1	1	1	1	1	1	1	1	1	1	1	1	1	1	1	1	1	1	0	0
CIW80_00740	1	1	1	1	1	1	1	1	1	1	1	1	1	1	1	1	1	1	1	1	1	1	1	1	1	1	1	1	1	1	1	1	1	1	1	1	1	1	1	1	1	1	1	1	1	1	1	1	1
CIW80_00745	1	1	1	1	1	1	1	1	1	1	1	1	1	1	1	1	1	1	1	1	1	1	1	1	1	1	1	1	1	1	1	1	1	1	1	1	0	1	1	1	1	1	1	1	1	1	1	1	1
CIW80_00750	1	1	0	1	1	1	1	1	1	1	1	1	1	1	1	1	1	1	1	1	1	1	1	1	1	1	1	1	1	1	1	1	1	1	1	1	1	1	0	1	0	1	1	1	1	1	1	1	0
CIW80_00755	0	1	1	1	1	1	1	1	1	1	1	1	1	1	1	1	1	1	1	1	1	1	1	1	1	1	1	1	1	1	1	1	1	0	1	1	1	1	1	1	0	1	1	1	1	1	1	1	1
CIW80_00760	1	1	1	1	1	1	1	1	1	1	1	1	1	1	1	1	1	1	1	1	1	1	1	1	1	1	1	1	1	1	1	1	1	1	1	1	1	1	1	1	1	1	1	1	1	1	1	1	0
CIW80_00765	1	1	1	1	1	1	1	1	1	1	1	1	1	1	1	1	1	1	1	1	1	1	1	1	1	1	1	1	1	1	1	1	1	1	1	1	0	1	1	1	0	1	1	1	1	1	1	1	1
CIW80_00770	1	1	1	1	1	1	1	1	1	1	1	1	1	1	1	1	1	1	1	1	1	1	1	1	1	1	1	1	1	1	1	1	1	1	1	1	1	1	1	1	1	1	1	1	1	1	1	1	1
CIW80_00775	1	1	1	1	1	1	1	1	1	1	1	1	1	1	1	1	1	1	1	1	1	1	1	1	1	1	1	1	1	1	1	1	1	1	1	1	1	1	1	1	1	1	1	1	1	1	1	1	1
CIW80_00780	1	1	1	1	1	1	1	1	1	1	1	1	1	1	1	1	1	1	1	1	1	1	1	1	1	1	1	1	1	1	1	1	1	1	1	1	1	1	1	1	1	1	1	1	1	1	1	1	1
CIW80_00785	1	1	1	1	1	1	1	1	1	1	1	1	1	1	1	1	1	1	1	1	1	1	1	1	1	1	1	1	1	1	1	1	1	1	1	1	1	1	1	1	1	1	1	1	1	1	1	1	1
CIW80_00790	1	1	1	1	1	1	1	1	1	1	1	1	1	1	1	1	1	1	1	1	1	1	1	1	1	1	1	1	1	1	1	1	1	1	1	1	1	1	1	1	1	1	1	1	1	1	1	1	1
CIW80_00795	1	1	1	1	1	1	1	1	1	1	1	1	1	1	1	1	1	1	1	1	1	1	1	1	1	1	1	1	1	1	1	1	1	1	1	1	1	1	1	1	1	1	1	1	1	1	1	0	0
CIW80_00800	0	0	0	0	0	0	0	0	0	0	0	0	0	0	0	0	0	0	0	0	0	0	0	0	0	0	0	0	0	0	0	0	0	0	0	0	0	0	0	0	0	0	0	0	0	0	0	0	0
CIW80_00805	1	1	1	1	1	1	1	1	1	1	1	1	1	1	1	1	1	1	1	1	1	1	1	1	1	1	1	1	1	1	1	1	1	1	1	1	1	1	1	1	1	1	1	1	1	1	1	1	1
CIW80_00810	0	0	0	0	0	0	0	1	0	1	0	0	0	0	0	0	0	0	0	1	0	0	0	0	0	1	1	0	0	0	0	1	0	0	1	0	0	0	0	0	0	0	0	0	0	0	0	0	0
CIW80_00815	1	1	1	1	1	1	1	1	1	1	1	1	1	1	1	1	1	1	1	1	1	1	1	1	1	1	1	1	1	1	1	1	1	1	1	1	1	1	1	1	1	1	1	1	1	1	1	1	1
CIW80_00820	1	1	1	1	1	1	1	1	1	1	1	1	1	1	1	1	1	1	1	1	1	1	1	1	1	1	1	1	1	1	1	1	1	1	1	1	1	1	1	1	1	1	1	1	1	1	1	1	1
CIW80_00825	1	1	1	1	1	1	1	1	1	1	1	1	1	1	1	1	1	1	1	1	1	1	1	1	1	1	1	1	1	1	1	1	1	1	1	1	1	1	1	1	1	1	1	1	1	1	1	1	1
CIW80_00830	0	0	0	0	0	0	0	0	0	0	0	0	0	0	0	1	0	1	0	0	0	0	0	0	0	0	0	0	0	0	0	0	0	0	0	0	0	0	0	0	0	0	0	0	0	0	0	0	0
CIW80_00835	1	1	1	1	1	1	1	1	1	1	1	1	1	1	1	1	1	1	1	1	1	1	1	1	1	1	1	1	1	1	1	1	1	1	1	1	1	1	1	1	1	1	1	1	1	1	1	1	1
CIW80_00840	1	1	1	1	1	1	1	1	1	1	1	1	1	1	1	1	1	1	1	1	1	1	1	1	1	1	1	1	1	1	1	1	1	1	1	1	1	1	1	1	1	1	1	1	1	1	1	1	1
CIW80_00845	1	1	1	1	1	1	1	1	1	1	1	1	1	1	1	1	1	1	1	1	1	1	1	1	1	1	1	1	1	1	1	1	1	1	1	1	1	1	1	1	1	1	1	1	1	1	1	1	1
CIW80_00850	1	1	1	1	1	1	1	1	1	1	1	1	1	1	1	1	1	1	1	1	1	1	1	1	1	1	1	1	1	1	1	1	1	1	1	1	1	1	1	1	1	1	1	1	1	1	1	1	1
CIW80_00855	0	0	0	0	0	0	0	0	0	0	0	0	0	0	0	0	0	0	0	0	0	0	0	0	0	0	0	0	0	0	0	0	0	0	0	0	0	0	0	0	0	0	0	0	0	0	0	0	0
CIW80_00860	1	1	1	1	1	1	1	1	1	1	1	1	1	1	1	1	1	1	1	1	1	1	1	1	1	1	1	1	1	1	1	1	1	1	1	1	1	1	1	1	1	1	1	1	1	1	1	1	1
CIW80_00865	1	1	1	1	1	1	1	1	1	1	1	1	1	1	1	1	1	1	1	1	1	1	1	1	1	1	1	1	1	1	1	1	1	1	1	1	1	1	1	1	1	1	1	1	1	1	1	1	1
CIW80_00870	1	1	1	1	1	1	1	1	1	1	1	1	1	1	1	1	1	1	1	1	1	1	1	1	1	1	1	1	1	1	1	1	1	1	1	1	1	1	1	1	1	1	1	1	1	1	1	1	1
CIW80_00875	1	1	1	1	1	1	1	1	1	1	1	1	1	1	1	1	1	1	1	1	1	1	1	1	1	1	1	1	1	1	1	1	1	1	1	1	1	1	1	1	1	1	1	1	1	1	1	1	1
CIW80_00880	1	1	0	1	1	1	1	1	1	1	1	1	1	1	1	1	1	1	1	1	1	1	1	1	1	1	1	1	1	1	1	1	1	1	1	1	1	1	1	1	1	1	1	1	1	1	1	1	1
CIW80_00885	1	1	1	1	1	1	1	1	1	1	1	1	1	1	1	1	1	1	1	1	1	1	1	1	1	1	1	1	1	1	1	1	1	1	1	1	1	1	1	1	1	1	1	1	1	1	1	1	1
CIW80_00890	1	1	1	1	1	1	1	1	1	1	1	1	1	1	1	1	1	1	1	1	1	1	1	1	1	1	1	1	1	1	1	1	1	1	1	1	1	1	1	1	1	1	1	1	1	1	1	1	1
CIW80_00895	1	1	1	1	1	1	1	1	1	1	1	1	1	1	1	1	1	1	1	1	1	1	1	1	1	1	1	1	1	1	1	1	1	1	1	1	1	1	1	1	1	1	1	1	1	1	1	1	1
CIW80_00900	1	1	1	1	1	1	1	1	1	1	1	1	1	1	1	1	1	1	1	1	1	1	1	1	1	1	1	1	1	1	1	1	1	1	1	1	1	1	1	1	1	1	1	1	1	1	1	1	1
CIW80_00905	1	1	1	1	1	1	1	1	1	1	1	1	1	1	1	1	1	1	1	1	1	1	1	1	1	1	1	1	1	1	1	1	1	1	1	1	1	1	1	1	1	1	1	1	1	1	1	1	1
CIW80_00910	1	1	1	1	1	1	1	1	1	1	1	1	1	1	1	1	1	1	1	1	1	1	1	1	1	1	1	0	1	1	1	1	0	1	1	1	1	1	1	1	1	1	1	1	1	1	1	0	1
CIW80_00915	1	1	1	1	0	1	1	1	1	0	1	1	1	1	1	1	1	1	1	1	1	1	1	1	1	1	1	1	1	0	1	1	1	1	1	1	1	1	1	1	1	1	1	1	1	1	1	0	1
CIW80_00920	1	1	1	1	1	1	1	1	1	1	1	1	1	1	1	1	1	1	1	1	1	1	1	1	1	1	1	0	1	1	0	1	1	1	1	1	1	1	1	1	1	1	1	1	1	1	1	1	0
CIW80_00925	1	1	1	1	1	1	1	1	1	1	1	1	1	1	1	1	1	1	1	1	1	1	1	1	1	1	1	1	1	1	1	1	1	1	1	1	1	1	1	1	1	1	1	1	1	1	1	1	1
CIW80_00930	1	1	1	1	1	1	1	1	1	1	1	1	1	1	1	1	1	1	1	1	1	1	1	1	1	1	1	1	1	1	1	1	1	1	1	1	1	1	1	1	1	1	1	1	1	1	1	1	1
CIW80_00935	1	1	1	1	1	1	1	1	1	1	1	1	1	1	1	1	1	1	1	1	1	1	1	1	1	1	1	1	1	1	1	1	1	1	1	1	1	1	1	1	1	1	1	1	1	1	1	1	1
CIW80_00940	1	1	1	1	0	1	1	1	1	1	1	1	1	1	1	1	1	1	1	1	1	1	1	1	1	1	1	1	1	1	1	1	1	1	1	1	1	1	1	1	1	1	1	1	1	1	1	1	1
CIW80_00945	1	1	1	1	1	1	1	1	1	1	1	1	1	1	1	1	1	1	1	1	1	1	1	1	1	1	1	1	1	1	1	1	1	1	1	1	1	1	1	1	1	1	1	1	1	1	1	1	1
CIW80_00950	1	1	1	1	1	1	1	1	1	1	1	1	1	1	1	1	1	1	1	1	1	1	1	1	1	1	1	1	1	1	1	1	1	1	1	1	1	1	1	1	1	1	1	1	1	1	1	1	1
CIW80_00955	1	1	1	1	1	1	1	1	1	1	1	1	1	1	1	1	1	1	1	1	1	1	1	1	1	1	1	1	1	1	1	1	1	1	1	1	1	1	1	1	1	1	1	1	1	1	1	1	1
CIW80_00960	1	0	0	0	1	1	1	1	1	1	1	1	1	1	1	1	1	1	0	1	1	1	0	1	1	1	1	0	0	1	1	1	1	0	1	0	1	0	0	1	1	1	0	1	1	1	1	1	0
CIW80_00965	0	0	0	1	0	0	0	0	0	0	0	0	0	0	0	0	0	0	0	0	0	0	0	0	0	0	0	0	0	0	0	0	0	0	0	0	0	0	0	0	0	0	0	0	0	0	1	0	0
CIW80_00970	1	1	1	0	1	1	1	1	1	1	1	1	1	1	1	1	1	1	1	1	1	1	1	1	1	1	1	1	1	1	1	1	1	1	1	1	1	1	1	1	1	1	1	1	1	1	1	1	1
CIW80_00975	1	1	1	1	1	1	1	1	1	1	1	1	1	1	1	1	1	1	1	1	1	1	1	1	1	1	1	1	1	1	1	1	1	1	1	1	1	1	1	1	1	1	1	1	1	1	1	1	1
CIW80_00980	1	1	1	1	1	1	1	1	1	1	1	1	1	1	1	1	1	1	1	1	1	1	1	1	1	1	1	1	1	1	1	1	1	1	1	1	1	1	1	1	1	1	1	1	1	1	1	1	1
CIW80_00985	1	1	1	1	1	1	1	1	1	1	1	1	1	1	1	1	1	1	1	1	1	1	1	1	1	1	1	1	1	1	1	1	1	1	1	1	1	1	1	1	1	1	1	1	1	1	1	1	1
CIW80_00990	1	1	1	1	1	1	1	1	1	1	1	1	1	1	1	1	1	1	1	1	1	1	1	1	1	1	1	1	1	1	1	1	1	1	1	1	1	1	1	1	1	1	1	1	1	1	1	1	1
CIW80_00995	1	1	1	1	1	1	1	1	1	1	1	1	1	1	1	1	1	1	1	1	1	1	1	1	1	1	1	1	1	1	1	1	1	1	1	1	1	1	1	1	1	1	1	1	1	1	1	1	1
CIW80_01000	1	1	1	1	1	1	1	1	1	1	1	1	1	1	1	1	1	1	1	1	1	1	1	1	1	1	1	1	1	1	1	1	1	1	1	1	1	1	1	1	1	1	1	1	1	1	1	1	1
CIW80_01005	1	1	1	1	1	1	1	1	1	1	1	1	1	1	1	1	1	1	1	1	1	1	1	1	1	1	1	1	1	1	1	1	1	1	1	1	1	1	1	1	1	1	1	1	1	1	1	1	1
CIW80_01010	1	1	1	1	1	1	1	1	1	1	1	1	1	1	1	1	1	1	1	1	1	1	1	1	1	1	1	1	1	1	1	1	1	1	1	1	1	1	1	1	1	1	1	1	1	1	1	1	1
CIW80_01015	0	1	1	0	0	0	1	0	0	0	1	0	0	0	0	1	1	1	0	0	0	1	1	1	0	0	0	0	0	0	0	0	0	0	0	0	1	0	0	0	0	0	0	1	0	0	1	1	0
CIW80_01020	1	1	1	1	1	1	1	1	1	1	1	1	1	1	1	1	1	1	1	1	1	1	1	1	1	1	1	1	1	1	1	1	1	1	1	1	1	1	1	1	1	1	1	1	1	1	1	1	1
CIW80_01025	1	1	1	1	1	1	1	1	1	1	1	1	1	1	1	1	1	1	1	1	1	1	1	1	1	1	1	1	1	1	1	1	1	1	1	1	1	1	1	1	1	1	1	1	1	1	1	1	1
CIW80_01030	1	1	1	1	1	1	1	1	1	1	1	1	1	1	1	1	1	1	1	1	1	1	1	1	1	1	1	1	1	1	1	1	1	1	1	1	1	1	1	1	1	1	1	1	1	1	1	0	1
CIW80_01035	1	1	1	1	1	1	1	1	1	1	1	1	1	1	1	1	1	1	1	1	1	1	1	1	1	1	1	1	1	1	1	1	1	1	1	1	1	1	1	1	1	1	1	1	1	1	1	1	1
CIW80_01040	1	1	1	1	1	1	1	1	1	1	1	1	1	1	1	1	1	1	1	1	1	1	1	1	1	1	1	1	1	1	1	1	1	1	1	1	1	1	1	1	1	1	1	1	1	1	1	1	1
CIW80_01045	1	1	1	1	1	1	1	1	1	1	1	1	1	1	1	1	1	1	1	1	1	1	1	1	1	1	1	1	1	1	1	1	1	1	1	1	1	1	1	1	1	1	1	1	1	1	1	1	1
CIW80_01050	1	1	1	1	1	1	1	1	1	1	1	1	1	1	1	1	1	1	1	1	1	1	1	1	1	1	1	1	1	1	1	1	1	1	1	1	1	1	1	1	1	1	1	1	1	1	1	1	1
CIW80_01055	1	1	1	1	1	1	1	1	1	1	1	1	1	1	1	1	1	1	1	1	1	1	1	1	1	1	1	1	1	1	1	1	1	1	1	1	1	1	1	1	1	1	1	1	1	1	1	1	1
CIW80_01060	1	1	1	1	1	1	1	1	1	1	1	1	1	1	1	1	1	1	1	1	1	1	1	1	1	1	1	1	1	1	1	1	1	1	1	1	1	1	1	1	1	1	1	1	1	1	1	1	1
CIW80_01065	1	1	1	0	1	1	1	1	1	1	1	1	1	1	1	1	1	1	0	1	1	1	1	1	1	1	1	1	1	1	1	1	1	1	1	1	1	1	1	1	1	1	1	1	1	1	1	0	0
CIW80_01070	1	1	1	1	1	1	1	1	1	1	1	1	1	1	1	1	1	1	1	1	1	1	1	1	1	1	1	1	1	1	1	1	1	1	1	1	1	1	1	1	1	1	1	1	1	1	1	1	1
CIW80_01075	1	1	1	1	1	1	1	1	1	1	1	1	1	1	1	1	1	1	1	1	1	1	1	1	1	1	1	1	1	1	1	1	1	1	1	1	1	1	1	1	1	1	1	1	1	1	1	1	1
CIW80_01080	1	1	1	1	1	1	1	1	1	1	1	1	1	1	1	1	1	1	1	1	1	1	1	1	1	1	1	1	1	1	1	1	1	1	1	1	1	1	1	1	1	1	1	1	1	1	1	1	1
CIW80_01085	1	1	1	1	1	1	1	1	1	1	1	1	1	1	1	1	1	1	1	1	1	1	1	1	1	1	1	0	1	1	1	1	1	1	1	1	1	1	1	1	1	1	1	1	1	1	1	1	1
CIW80_01090	1	1	1	0	1	1	1	1	1	1	1	1	0	0	1	0	1	1	1	1	1	0	1	0	1	1	1	0	1	1	1	1	1	1	1	0	1	0	0	1	1	1	1	0	0	0	1	0	1
CIW80_01095	1	1	1	1	1	1	1	1	1	1	1	1	1	1	1	1	1	1	1	1	1	1	1	1	1	1	1	1	1	1	1	1	1	1	1	1	1	1	1	1	1	1	1	1	1	1	1	1	1
CIW80_01100	1	1	1	1	1	1	1	1	1	1	1	1	1	1	1	1	1	1	1	1	1	1	1	1	1	1	1	1	1	1	1	1	1	1	1	1	1	1	1	1	1	1	1	1	1	1	1	1	0
CIW80_01105	1	1	1	1	1	1	1	1	1	1	1	1	1	1	1	1	1	1	1	1	1	1	1	1	1	1	1	1	1	1	1	1	1	1	1	1	1	1	1	1	1	1	1	1	1	1	1	1	1
CIW80_01110	1	1	1	1	1	1	1	1	1	1	1	1	1	1	1	1	1	1	1	1	1	1	1	1	1	1	1	1	1	1	1	1	1	1	1	1	1	1	1	1	1	1	1	1	1	1	1	1	1
CIW80_01115	0	1	1	0	0	0	0	0	0	0	0	0	0	0	0	0	0	0	0	0	0	0	0	1	1	1	0	1	1	1	1	0	1	1	0	1	0	0	0	1	0	0	1	1	0	1	1	0	0
CIW80_01120	0	0	0	0	0	0	0	0	0	0	0	0	0	0	0	0	0	0	0	0	0	0	0	1	1	1	0	1	1	1	1	0	1	1	0	1	0	0	0	0	0	0	0	1	0	1	0	1	0
CIW80_01125	1	1	1	1	1	1	1	1	1	1	1	1	1	1	1	1	1	1	1	1	1	1	1	1	1	1	1	1	1	1	1	1	1	1	1	1	1	1	1	1	1	1	1	1	1	1	1	1	1
CIW80_01130	1	1	1	0	1	1	1	1	1	1	1	1	1	1	1	1	1	1	1	1	1	1	1	1	1	1	1	1	1	1	1	1	1	1	1	1	1	1	1	1	1	1	1	1	1	1	1	1	1
CIW80_01135	1	1	1	1	1	1	1	1	1	1	1	1	1	1	1	1	1	1	1	1	1	1	1	1	1	1	1	1	1	1	1	1	1	1	1	1	1	1	1	1	1	1	1	1	1	1	1	1	1
CIW80_01140	1	1	1	1	1	1	1	1	1	1	1	1	1	1	1	1	1	1	1	1	1	1	1	1	1	1	1	1	1	1	1	1	1	1	1	1	1	1	1	1	1	1	1	1	1	1	1	1	1
CIW80_01145	0	1	1	0	0	1	0	1	1	1	0	0	0	1	0	0	0	0	0	1	0	0	1	0	0	1	1	1	0	1	1	1	0	1	1	1	0	1	1	0	1	1	0	0	1	0	0	1	0
CIW80_01150	0	0	0	0	0	0	0	0	0	0	0	0	0	0	0	1	0	0	0	0	0	0	0	0	0	0	0	0	0	0	0	0	0	0	0	0	0	0	0	0	1	0	0	0	0	0	0	0	0
CIW80_01155	1	1	1	1	1	1	1	1	1	1	1	1	1	1	1	1	1	1	0	1	1	1	1	1	1	1	1	1	1	1	1	1	1	1	1	1	1	1	1	1	1	1	1	1	1	1	1	1	1
CIW80_01160	1	1	1	1	1	1	1	1	1	1	1	1	1	1	1	1	1	1	1	1	1	1	1	1	1	1	1	1	1	1	1	1	1	1	1	1	1	1	1	1	1	1	1	1	1	1	1	1	1
CIW80_01165	1	1	1	1	1	1	1	1	1	1	1	1	1	1	1	1	1	1	1	1	1	1	1	1	1	1	1	1	1	1	1	1	1	1	1	1	1	1	1	1	1	1	1	1	1	1	1	1	1
CIW80_01170	1	1	1	1	1	1	1	1	1	1	1	1	1	1	1	1	1	1	1	1	1	1	1	1	1	1	1	1	1	1	1	1	1	1	1	1	1	1	1	1	1	1	1	1	1	1	1	1	1
CIW80_01175	1	1	1	1	1	1	1	1	1	1	1	1	1	1	1	1	1	1	1	1	1	1	1	1	1	1	1	1	1	1	1	1	1	1	1	1	1	1	1	1	1	1	1	1	1	1	1	1	1
CIW80_01180	1	1	1	1	1	1	1	1	1	1	1	1	1	1	1	1	1	1	1	1	1	1	1	1	1	1	1	1	1	1	1	1	1	1	1	1	1	1	1	1	1	1	1	1	1	1	1	1	1
CIW80_01185	1	1	1	1	1	1	1	1	1	1	1	1	1	1	1	1	1	1	1	1	1	1	1	1	1	1	1	1	1	1	1	1	1	1	1	1	1	1	1	1	1	1	1	1	1	1	1	1	1
CIW80_01200	1	1	1	0	1	1	1	1	1	1	1	1	1	1	1	1	1	1	1	1	1	1	1	1	1	1	1	1	1	1	1	1	1	1	1	1	1	1	1	1	1	1	1	1	1	1	1	1	1
CIW80_01205	1	1	1	1	1	1	1	1	1	1	1	1	1	1	1	1	1	1	1	1	1	1	1	1	1	1	1	1	1	1	1	1	1	0	1	0	1	1	1	1	1	1	1	1	1	1	1	0	1
CIW80_01210	1	1	1	1	1	1	1	1	1	1	1	1	1	0	1	1	1	1	1	1	1	1	1	1	1	1	1	1	1	1	1	1	1	1	1	1	1	1	1	1	1	1	1	1	1	1	1	1	1
CIW80_01215	1	1	1	1	1	1	1	1	1	1	1	1	1	1	1	1	1	1	1	1	1	1	1	1	1	1	1	1	1	1	1	1	1	1	1	1	1	1	1	1	1	1	1	1	1	1	1	1	1
CIW80_01220	1	1	1	1	1	1	1	1	1	1	1	1	1	1	1	1	1	1	1	1	1	1	1	1	1	1	1	1	1	1	1	1	1	1	1	1	1	1	1	1	1	1	1	0	1	1	1	1	1
CIW80_01225	1	1	1	1	1	1	1	1	1	1	1	1	1	1	1	1	1	1	1	1	1	1	1	1	1	1	1	1	1	1	1	1	1	1	1	1	1	1	1	1	1	1	1	1	1	1	1	1	1
CIW80_01230	1	1	1	1	1	1	1	1	1	1	1	1	1	1	1	1	1	1	1	1	1	1	1	1	1	1	1	1	1	1	1	1	1	1	1	1	1	1	0	1	1	1	1	1	1	1	1	1	1
CIW80_01235	1	1	1	1	1	1	1	1	1	1	1	1	1	1	1	1	1	1	1	1	1	1	1	1	1	1	1	1	1	1	1	1	1	1	1	1	1	1	1	1	1	1	1	1	1	1	1	0	1
CIW80_01240	1	1	1	0	1	1	1	1	1	1	1	1	1	1	1	1	1	1	1	1	1	1	1	0	1	1	1	1	1	1	1	1	1	1	1	1	1	1	1	1	1	1	1	1	1	1	1	1	1
CIW80_01245	1	1	1	1	1	1	1	1	1	1	1	1	1	1	1	1	1	1	1	1	1	1	1	1	1	1	1	1	1	1	1	1	1	1	1	1	1	1	1	1	1	1	1	1	1	1	1	1	1
CIW80_01250	1	1	1	0	1	1	1	1	1	1	1	1	1	1	1	1	1	1	1	1	1	1	1	1	1	1	1	1	1	1	1	1	1	1	1	1	1	1	1	1	1	1	1	1	1	1	1	1	1
CIW80_01255	1	1	1	1	1	1	1	1	1	1	1	1	1	1	1	1	1	1	1	1	1	1	1	1	1	1	1	1	1	1	1	1	1	1	1	1	1	1	1	1	1	1	1	1	1	1	1	0	1
CIW80_01260	1	1	1	1	1	1	1	1	1	1	1	1	1	1	1	1	1	1	1	1	1	1	1	1	1	1	1	1	1	1	1	1	1	1	1	1	1	1	1	1	1	1	1	1	1	1	1	1	1
CIW80_01265	1	1	1	1	1	1	1	1	1	1	1	1	1	1	1	1	1	1	1	1	1	1	1	1	1	1	1	1	1	1	1	1	1	1	1	1	1	1	1	1	1	1	1	1	1	1	1	1	1
CIW80_01270	1	1	1	1	1	1	1	1	1	1	1	1	1	1	1	1	1	1	1	1	1	1	1	1	1	1	1	1	1	1	1	1	1	1	1	1	1	1	1	1	1	1	1	1	1	1	1	1	1
CIW80_01275	1	1	1	1	1	1	1	1	1	1	1	1	1	1	1	1	1	1	1	1	1	1	1	1	1	1	1	1	1	1	1	1	1	1	1	1	1	1	1	1	1	1	1	1	1	1	1	1	1
CIW80_01280	1	1	1	1	1	1	1	1	1	1	1	1	1	1	1	1	1	1	1	1	1	1	1	1	1	1	1	1	1	1	1	1	1	1	1	1	1	1	1	1	1	1	1	1	1	1	1	0	1
CIW80_01285	1	1	1	1	1	1	0	0	0	1	1	1	1	1	1	1	1	1	1	1	1	1	1	1	1	1	1	1	1	1	1	1	1	1	1	1	1	1	1	1	1	1	1	1	1	1	1	1	1
CIW80_01290	1	1	1	1	1	1	1	1	1	1	1	1	1	1	1	1	1	1	1	1	1	1	1	1	1	1	1	1	1	1	1	1	1	1	1	1	1	1	1	1	1	1	1	1	1	1	1	1	1
CIW80_01295	1	1	1	1	1	1	1	1	1	1	1	1	1	1	1	1	1	1	1	1	1	1	1	1	1	1	1	1	1	1	1	1	1	1	1	1	1	1	1	1	1	1	1	1	1	1	1	1	1
CIW80_01300	1	1	1	1	1	1	1	1	1	1	1	1	1	1	1	1	1	1	1	1	1	1	1	1	1	1	1	1	1	1	1	1	1	1	1	1	1	1	1	1	1	1	1	1	1	1	1	1	1
CIW80_01305	1	1	1	1	1	1	1	1	1	1	1	1	1	1	1	1	1	1	1	1	1	1	1	1	1	1	1	1	1	1	1	1	1	1	1	1	1	1	1	1	1	1	1	1	1	1	1	1	1
CIW80_01315	1	1	1	0	1	1	1	1	1	1	1	1	1	1	1	1	1	1	1	1	1	1	1	1	1	1	1	1	1	1	1	1	1	1	1	1	1	1	1	1	1	1	1	1	1	1	1	0	1
CIW80_01320	1	1	1	1	1	0	0	0	0	1	1	1	1	1	1	1	1	1	1	1	1	1	1	1	1	1	1	1	1	1	1	1	1	1	1	1	1	1	1	1	1	1	1	1	1	1	1	0	0
CIW80_01325	1	1	1	1	1	1	1	1	1	1	1	1	1	1	1	1	1	1	1	1	1	1	1	1	1	1	1	1	1	1	1	1	1	1	1	1	1	1	1	1	1	1	1	1	1	1	1	1	1
CIW80_01330	1	1	1	1	1	1	1	1	1	1	1	1	1	1	1	1	1	1	1	1	1	1	1	1	1	1	1	1	1	1	1	1	1	1	1	1	1	1	1	1	1	1	1	1	1	1	1	1	0
CIW80_01335	1	1	1	1	1	1	1	1	1	1	1	1	1	1	1	1	1	1	1	1	1	1	1	1	1	1	1	1	1	1	1	1	1	1	1	1	1	1	1	1	1	1	1	1	1	1	1	1	1
CIW80_01340	1	1	1	1	1	1	1	1	1	1	1	1	1	0	1	1	1	1	0	1	1	1	1	1	1	1	1	1	1	1	1	1	1	1	1	1	1	1	1	1	1	1	1	1	1	1	1	1	0
CIW80_01345	1	1	1	1	1	1	1	1	1	1	1	1	1	1	1	1	1	1	1	1	1	1	1	1	1	1	1	1	1	1	1	1	1	1	1	1	1	1	1	1	1	1	1	1	1	1	1	1	1
CIW80_01350	1	1	1	1	1	1	1	1	1	1	1	1	1	0	1	1	1	1	1	1	1	1	1	1	1	1	1	1	1	1	1	1	1	1	1	1	1	1	1	1	1	1	1	1	1	1	1	1	1
CIW80_01355	0	1	0	0	0	0	0	0	0	0	0	0	1	0	1	0	1	0	0	0	0	0	0	0	1	0	0	1	0	0	0	0	0	1	0	1	0	0	0	1	0	0	1	0	0	1	1	0	0
CIW80_01360	1	1	1	1	1	1	1	1	1	1	1	1	1	0	1	1	1	1	1	1	1	1	1	1	1	1	1	1	1	1	1	1	1	1	1	1	1	1	1	1	1	1	1	1	1	1	1	1	0
CIW80_01365	1	1	1	1	1	1	1	1	1	1	1	1	1	0	1	1	1	1	1	1	1	1	1	1	1	1	1	1	1	1	1	1	1	1	1	1	1	1	1	1	1	1	1	1	1	1	1	1	1
CIW80_01370	1	1	1	1	1	1	1	1	1	1	1	1	1	0	1	1	1	1	1	1	1	1	1	1	1	1	1	1	1	1	1	1	1	1	1	1	1	1	1	1	1	1	1	1	1	1	1	1	1
CIW80_01375	1	1	1	1	1	1	1	1	1	1	1	1	1	0	1	1	1	1	1	1	1	1	1	1	1	1	1	1	1	1	1	1	1	1	1	1	1	1	1	1	1	1	1	1	1	1	1	1	1
CIW80_01380	1	1	1	1	1	1	1	1	1	1	1	1	1	0	1	1	1	1	1	1	1	1	1	1	1	1	1	0	1	1	1	1	1	1	1	1	1	1	1	1	1	1	1	1	1	1	1	1	1
CIW80_01385	1	1	1	1	1	1	1	1	1	1	1	1	1	1	1	1	1	1	1	1	1	1	1	1	1	1	1	1	1	1	1	1	1	1	1	1	1	1	1	1	1	1	1	1	1	1	1	1	1
CIW80_01390	0	0	0	0	0	0	1	0	0	0	0	0	0	1	1	0	1	1	0	0	0	0	0	0	0	0	0	1	0	0	0	0	0	1	0	1	0	0	0	0	1	1	0	0	0	1	0	0	0
CIW80_01395	1	1	1	1	1	1	1	1	1	1	1	1	1	1	1	1	1	1	1	1	1	1	1	1	1	1	1	1	1	1	1	1	1	1	1	1	1	1	1	1	1	1	1	1	1	1	1	1	1
CIW80_01400	1	1	1	1	1	1	1	1	1	1	1	1	1	1	1	1	1	1	1	1	1	1	1	1	1	1	1	1	1	1	1	1	1	1	1	1	1	1	1	1	1	1	1	1	1	1	1	1	1
CIW80_01405	1	1	1	0	1	1	1	1	1	1	1	1	1	1	1	1	1	1	1	1	1	1	1	1	1	1	1	1	1	1	1	1	1	1	1	1	1	1	1	1	1	1	1	1	1	1	1	1	1
CIW80_01410	1	1	1	1	1	1	1	1	1	1	1	1	1	1	1	1	1	1	1	1	1	1	1	1	1	1	1	1	1	1	1	1	1	1	1	1	1	1	1	1	1	1	1	1	1	1	1	1	1
CIW80_01415	1	1	1	1	1	1	0	1	1	1	1	1	1	1	1	1	1	1	1	1	1	1	1	1	1	1	1	1	1	1	1	1	1	1	1	1	1	1	1	1	1	1	1	1	1	1	1	1	1
CIW80_01420	1	1	1	1	1	1	1	1	1	1	1	1	1	1	1	1	1	1	1	1	1	1	1	1	1	1	1	1	1	1	1	1	1	1	1	1	1	1	1	1	1	1	1	1	1	1	1	1	1
CIW80_01425	1	1	1	1	1	1	1	1	1	1	1	1	1	1	1	1	1	1	1	1	1	1	1	1	1	1	1	1	1	1	1	1	1	1	1	1	1	1	1	1	1	1	1	1	1	1	1	1	1
CIW80_01430	1	1	1	1	1	1	1	1	1	1	1	1	1	1	1	1	1	1	1	1	1	1	1	1	1	1	1	1	1	1	1	1	1	1	1	1	1	1	1	1	1	1	1	1	1	1	1	1	1
CIW80_01435	1	1	1	1	1	1	1	1	1	1	1	1	1	1	1	1	1	1	1	1	1	1	1	1	1	1	1	1	1	1	1	1	1	1	1	1	1	1	1	1	1	1	1	1	1	1	1	1	1
CIW80_01440	1	1	1	0	1	1	1	1	1	1	1	1	1	1	1	1	1	1	1	1	1	1	1	1	1	1	1	1	1	1	1	1	1	1	1	1	1	1	1	1	1	1	1	1	1	1	1	1	1
CIW80_01445	1	1	1	1	1	1	1	1	1	1	1	1	1	1	1	1	1	1	1	1	1	1	1	1	1	1	1	1	1	1	1	1	1	1	1	1	1	1	1	1	1	1	0	1	1	1	1	1	1
CIW80_01450	1	1	1	1	1	1	1	1	1	1	1	1	1	1	1	1	1	1	1	1	1	1	1	1	1	1	1	1	1	1	1	1	1	1	1	1	1	1	1	1	1	1	1	1	1	1	1	1	1
CIW80_01455	0	0	0	0	0	0	0	0	0	0	0	0	0	0	0	0	0	0	0	0	0	0	0	0	0	0	0	0	0	0	0	0	0	0	0	0	0	0	0	0	0	0	0	0	0	0	1	0	0
CIW80_01460	1	1	1	1	1	1	1	1	1	1	1	1	1	1	1	1	1	1	1	1	1	1	1	1	1	1	1	1	1	1	1	1	1	1	1	1	1	1	1	1	1	1	1	1	1	1	1	1	1
CIW80_01465	1	1	1	0	1	1	1	1	1	1	1	1	1	1	1	1	1	1	1	1	1	1	1	1	1	1	1	1	1	1	1	1	1	1	1	0	1	1	1	1	1	1	0	1	1	1	1	1	1
CIW80_01470	1	1	1	0	1	1	1	1	1	1	1	1	1	1	1	1	1	1	0	1	1	1	1	1	1	1	1	1	1	1	1	1	1	1	1	1	1	1	1	1	1	1	1	1	1	1	1	1	1
CIW80_01475	1	1	1	1	1	1	1	1	1	1	1	1	1	1	1	1	1	1	1	1	1	1	1	1	1	1	1	1	1	1	1	1	1	1	1	1	1	1	1	1	1	1	1	1	1	1	1	1	1
CIW80_01480	0	0	0	0	0	0	0	0	0	0	0	0	1	0	0	0	0	1	0	0	1	0	0	0	0	0	0	0	0	0	0	0	0	0	0	0	0	0	0	1	1	0	1	0	0	0	1	0	0
CIW80_01485	1	1	1	0	0	1	1	1	1	1	1	1	0	0	0	1	1	1	1	1	1	1	1	0	0	1	1	1	0	0	1	1	0	1	1	0	1	1	1	1	0	1	0	1	1	0	0	1	1
CIW80_01490	1	1	1	1	1	1	1	1	1	1	1	1	1	1	1	1	1	1	1	1	1	1	1	1	1	1	1	1	1	1	1	1	1	1	1	1	1	1	1	1	1	1	1	1	1	1	1	1	1
CIW80_01495	1	1	1	1	1	1	1	1	1	1	1	1	1	1	1	1	1	1	1	1	1	1	1	1	1	1	1	1	1	1	1	1	1	1	1	1	1	1	1	1	1	1	1	1	1	1	1	1	1
CIW80_01500	1	1	1	1	1	1	1	1	1	1	1	1	1	1	1	1	1	1	1	1	1	1	1	1	1	1	1	1	1	1	1	1	1	1	1	1	1	1	1	1	1	1	1	1	1	1	1	1	1
CIW80_01505	1	1	1	1	1	1	1	1	1	1	1	1	1	1	1	1	1	1	1	1	1	1	1	1	1	1	1	1	1	1	1	1	1	1	1	1	1	1	1	1	1	1	1	1	1	1	1	1	1
CIW80_01510	1	1	1	1	1	1	1	1	1	1	1	1	1	1	1	1	1	1	1	1	1	1	1	1	1	1	1	1	1	1	1	1	1	1	1	1	1	1	1	1	1	1	1	1	1	1	1	1	1
CIW80_01515	1	1	1	1	1	1	1	1	1	1	1	1	1	1	1	1	1	1	1	1	1	1	1	1	1	1	1	1	1	1	1	1	1	1	1	1	1	1	1	1	1	1	1	1	1	1	1	1	1
CIW80_01520	1	1	1	1	1	1	1	1	1	1	1	1	1	1	1	1	1	1	1	1	1	1	1	1	1	1	1	1	1	1	1	1	1	1	1	1	1	1	1	1	1	1	1	1	1	1	1	1	1
CIW80_01525	1	1	1	1	1	1	1	1	1	1	1	1	1	1	1	1	1	1	1	1	1	1	1	1	1	1	1	1	1	1	1	1	1	1	1	1	1	1	1	1	1	1	1	1	1	1	1	1	1
CIW80_01530	1	1	1	1	1	1	1	1	1	1	1	1	1	1	1	1	1	1	1	1	1	1	1	1	1	1	1	1	1	1	1	1	1	1	1	1	1	1	1	1	1	1	1	1	1	1	1	0	0
CIW80_01535	1	1	1	1	1	1	1	1	1	1	1	1	1	1	1	1	1	1	1	1	1	1	1	1	1	1	1	1	1	1	1	1	1	1	1	1	1	1	1	1	1	1	1	1	1	1	1	0	0
CIW80_01540	1	1	1	1	1	1	1	1	1	1	1	1	1	1	1	1	1	1	1	1	1	1	1	1	1	1	1	1	1	1	1	1	1	1	1	1	1	1	1	1	1	1	1	1	1	1	1	0	0
CIW80_01545	1	1	1	1	1	1	1	1	1	1	1	1	1	1	1	1	1	1	1	1	1	1	1	1	1	1	1	1	1	1	1	1	1	1	1	1	1	1	1	1	1	1	1	1	1	1	1	0	0
CIW80_01550	1	1	1	1	1	1	1	1	1	1	1	1	1	1	1	1	1	1	1	1	1	1	1	1	1	1	1	1	1	1	1	1	1	1	1	1	1	1	1	1	1	1	1	1	1	1	1	0	0
CIW80_01555	1	1	1	1	1	1	1	1	1	1	1	1	1	0	1	1	1	1	1	1	1	1	1	1	1	1	1	1	1	1	1	1	1	1	1	1	1	1	1	1	1	1	1	1	1	1	1	1	0
CIW80_01560	1	1	1	1	1	1	1	1	1	1	1	1	1	1	1	1	1	1	1	1	1	1	1	1	1	1	1	1	1	1	1	1	1	1	1	1	1	1	1	1	1	1	1	1	1	1	1	1	0
CIW80_01565	1	1	1	1	1	1	1	1	1	1	1	1	1	1	1	1	1	1	1	1	1	1	1	1	1	1	1	1	1	1	1	1	1	1	1	1	1	1	1	1	1	1	1	1	1	1	1	1	1
CIW80_01570	0	0	0	0	0	0	0	0	0	0	0	0	0	0	0	0	0	0	0	0	0	0	0	0	0	0	0	0	0	0	0	0	0	0	0	0	0	0	0	0	0	0	0	0	0	0	0	0	0
CIW80_01575	1	1	1	1	1	1	1	1	1	1	1	1	1	1	1	1	1	1	1	1	1	1	1	1	1	1	1	1	1	1	1	1	1	1	1	1	1	1	1	1	1	1	1	1	1	1	1	1	1
CIW80_01580	1	1	1	1	1	1	1	1	1	1	1	1	1	1	1	1	1	1	1	1	1	1	1	1	1	1	1	1	1	1	1	1	1	1	1	1	1	1	1	1	1	1	1	1	1	1	1	1	1
CIW80_01585	1	1	1	1	1	1	1	1	1	1	1	1	1	1	1	1	1	1	1	1	1	1	1	1	1	1	1	1	1	1	1	1	1	1	1	1	1	1	1	1	1	1	1	1	1	1	1	1	1
CIW80_01590	1	1	1	1	1	1	1	1	1	1	1	1	1	1	1	1	1	1	1	1	1	1	1	1	1	1	1	1	1	1	1	1	1	1	1	1	1	1	1	1	1	1	1	1	1	1	1	1	1
CIW80_01595	1	1	1	1	1	1	1	1	1	1	1	1	1	1	1	1	1	1	1	1	1	1	1	1	1	1	1	1	1	1	1	1	1	1	1	1	1	1	1	1	1	1	1	1	1	1	1	1	1
CIW80_01600	1	1	1	1	1	1	1	1	1	1	1	1	1	1	1	1	1	1	1	1	1	1	1	1	1	1	1	1	1	1	1	1	1	1	1	1	1	1	1	1	1	1	1	1	1	1	1	1	1
CIW80_01605	1	1	1	1	1	1	1	1	1	1	1	1	1	1	1	1	1	1	1	1	1	1	1	1	1	1	1	1	1	1	1	1	1	1	1	1	1	1	1	1	1	1	1	1	1	1	1	1	1
CIW80_01610	1	1	1	1	1	1	1	1	1	1	1	1	1	1	1	1	1	1	1	1	1	1	1	1	1	1	1	1	1	1	1	1	1	1	1	1	1	1	1	1	1	1	1	1	1	1	1	1	1
CIW80_01615	1	1	1	1	1	1	1	1	1	1	1	1	1	1	1	1	1	1	1	1	1	1	1	1	1	1	1	1	1	1	1	1	1	1	1	1	1	1	1	1	1	1	1	1	1	1	1	1	1
CIW80_01620	1	1	1	1	1	1	1	1	1	1	1	1	1	1	1	1	1	1	1	1	1	1	1	1	1	1	1	1	1	1	1	1	1	1	1	1	1	1	1	1	1	1	1	1	1	1	1	1	1
CIW80_01625	0	0	0	0	0	0	0	0	0	0	0	0	0	0	0	0	0	0	0	0	0	0	1	0	0	0	0	0	0	0	0	0	0	0	0	0	0	0	0	0	0	0	0	0	0	0	0	0	0
CIW80_01630	1	1	1	1	1	1	1	1	1	1	1	1	1	1	1	1	1	1	1	1	1	1	1	1	1	1	1	1	1	1	1	1	1	1	1	1	1	1	1	1	1	1	1	1	1	1	1	1	1
CIW80_01635	1	1	1	1	1	1	1	1	1	1	1	1	1	1	1	1	1	1	1	1	1	1	1	1	1	1	1	1	1	1	1	1	1	1	1	1	1	1	1	1	1	1	1	1	1	1	1	1	1
CIW80_01640	1	1	1	1	1	0	1	1	0	1	1	1	1	1	1	1	1	1	1	1	1	1	1	1	1	1	1	1	1	1	1	1	1	1	1	1	1	1	1	1	1	1	1	1	1	1	1	0	1
CIW80_01645	1	1	1	1	1	1	1	1	1	1	1	1	1	1	1	1	1	1	1	1	1	1	1	1	1	1	1	1	1	1	1	1	1	1	1	1	1	1	1	1	1	1	1	1	1	1	1	1	1
CIW80_01650	1	1	1	1	1	1	1	1	1	1	1	1	1	1	1	1	1	1	1	1	1	1	1	1	1	1	1	1	1	1	1	1	1	1	1	1	1	1	1	1	1	1	1	1	1	1	1	1	1
CIW80_01655	1	1	0	1	1	1	1	1	1	1	1	1	1	1	1	1	1	1	1	1	1	1	1	1	1	1	1	1	1	1	1	1	1	1	1	1	1	1	1	1	1	1	1	1	1	1	1	1	1
CIW80_01660	1	1	1	1	1	1	1	1	1	1	1	1	1	1	1	1	1	1	1	1	1	1	1	1	1	1	1	1	1	1	1	1	1	1	1	1	1	1	1	1	1	1	1	1	1	1	1	1	0
CIW80_01665	1	1	1	1	1	1	1	1	1	1	1	1	1	1	1	1	1	1	1	1	1	1	1	1	1	1	1	1	1	1	1	1	1	1	1	1	1	1	1	1	1	1	1	1	1	1	1	1	1
CIW80_01670	1	1	1	1	1	1	1	1	1	1	1	1	1	1	1	1	1	1	1	1	1	1	1	1	1	1	1	1	1	1	1	1	1	1	1	1	1	1	1	1	1	1	1	1	1	1	1	1	1
CIW80_01675	1	1	1	1	1	1	1	1	1	1	1	1	1	1	1	1	1	1	1	1	1	1	1	1	1	1	1	1	1	1	1	1	1	1	1	1	1	1	1	1	1	1	1	1	1	1	1	0	1
CIW80_01680	1	1	1	1	1	1	1	1	1	1	1	1	1	1	1	1	1	1	1	1	1	1	1	1	1	1	1	1	1	1	1	1	1	1	1	1	1	1	1	1	1	1	1	1	1	1	1	0	1
CIW80_01685	1	1	1	1	1	1	1	1	1	1	1	1	0	1	1	1	1	1	1	1	1	1	1	1	0	1	1	1	1	1	1	1	1	1	1	1	1	1	1	0	1	1	1	0	1	0	1	1	1
CIW80_01690	1	1	1	1	1	1	1	1	1	1	1	1	1	1	1	1	1	1	1	1	1	1	1	1	1	1	1	1	1	1	1	1	1	1	1	1	1	1	1	1	1	1	1	1	1	1	1	1	1
CIW80_01695	0	0	0	0	0	0	0	0	0	0	0	0	0	0	0	0	0	0	0	0	0	0	0	1	0	0	0	0	0	0	0	0	0	0	0	0	0	0	0	0	1	1	1	0	0	0	0	0	0
CIW80_01700	0	0	0	0	0	0	0	0	0	0	0	0	0	0	0	0	0	0	0	0	0	0	0	1	0	0	0	0	0	0	0	0	0	0	0	0	0	0	0	0	1	1	1	0	0	0	0	0	0
CIW80_01705	0	0	0	0	0	0	0	0	0	0	0	0	0	0	0	0	0	0	0	0	0	0	0	0	0	0	0	0	0	0	0	0	0	0	0	0	0	0	0	0	0	1	1	0	0	0	0	0	0
CIW80_01710	1	1	1	1	1	1	1	1	1	1	1	1	1	1	1	1	1	1	1	1	1	1	1	1	1	1	1	1	1	1	1	1	1	1	1	1	1	1	1	1	1	1	1	1	1	1	1	1	1
CIW80_01715	1	1	1	1	1	1	1	1	1	1	1	1	1	1	1	1	1	1	1	1	1	1	1	1	1	1	1	1	1	1	1	1	1	1	1	1	1	1	1	1	1	1	1	1	1	1	1	1	1
CIW80_01720	0	0	0	0	0	0	0	0	0	0	0	0	1	0	1	0	0	0	0	0	0	0	0	0	1	0	0	0	0	0	0	0	0	0	0	0	0	0	0	1	0	0	0	1	0	1	0	0	0
CIW80_01725	1	1	1	1	1	1	1	1	1	1	1	1	1	1	1	1	1	1	1	1	1	1	1	1	1	1	1	1	1	1	1	1	1	1	1	1	1	1	1	1	1	1	1	1	1	1	1	1	1
CIW80_01730	0	0	0	0	0	0	0	0	0	0	0	0	1	0	1	0	0	0	0	0	0	0	0	0	1	0	0	0	0	0	0	0	0	0	0	1	0	0	0	1	0	0	1	0	0	1	1	0	0
CIW80_01735	1	1	1	1	1	1	1	1	1	1	1	1	1	1	1	1	1	1	1	1	1	1	1	1	1	1	1	1	1	1	1	1	1	1	1	1	1	1	1	1	1	1	1	1	1	1	1	1	1
CIW80_01740	1	1	1	1	1	1	1	1	1	1	1	1	1	1	1	1	1	1	1	1	1	1	1	1	1	1	1	1	1	1	1	1	1	1	1	1	1	1	1	1	1	1	1	1	1	1	1	1	1
CIW80_01745	1	1	1	1	1	1	1	1	1	1	1	1	1	1	1	1	1	1	1	1	1	1	1	1	1	1	1	1	1	1	1	1	1	1	1	1	1	1	1	1	1	1	1	1	1	1	1	1	1
CIW80_01750	1	1	1	1	1	1	1	1	1	1	1	1	1	1	1	1	1	1	1	1	1	1	1	1	1	0	0	1	1	1	1	0	1	1	1	1	1	1	1	1	1	1	1	1	1	1	1	0	0
CIW80_01755	1	1	1	1	1	1	1	1	1	1	1	1	1	1	1	1	1	1	1	1	1	1	1	1	1	0	0	1	1	1	1	0	1	1	1	1	1	1	1	1	1	1	1	1	1	1	1	0	0
CIW80_01760	1	1	1	1	0	1	1	1	1	1	1	1	1	1	1	1	1	1	1	1	1	1	1	1	1	0	0	1	1	1	1	0	1	1	1	1	1	1	1	1	1	1	1	1	1	1	1	0	0
CIW80_01765	1	1	1	1	1	1	1	1	1	1	1	1	1	1	1	1	1	1	1	1	1	1	1	1	1	0	0	1	1	1	1	0	1	1	1	1	1	1	1	1	1	1	1	1	1	1	1	0	0
CIW80_01770	1	1	1	1	1	1	1	1	1	1	1	1	1	1	1	1	1	1	0	1	1	1	1	1	1	0	0	1	1	1	1	0	1	1	1	1	1	1	1	1	1	1	1	1	1	1	1	0	0
CIW80_01775	1	1	1	1	1	1	1	1	1	1	1	1	1	0	1	1	1	1	1	1	1	1	1	1	1	0	0	1	1	1	1	0	1	1	1	1	1	1	1	1	1	1	1	1	1	1	1	0	0
CIW80_01780	1	1	1	1	1	1	1	1	1	1	1	1	1	1	1	1	1	1	1	1	1	1	1	1	1	0	0	1	1	1	1	0	1	1	1	1	1	1	1	1	1	1	1	1	1	1	1	0	0
CIW80_01785	1	1	1	1	1	1	1	1	1	1	1	1	1	1	1	1	1	1	1	1	1	1	1	1	1	0	0	1	1	1	1	0	1	1	1	1	1	1	1	1	1	1	1	1	1	1	1	0	0
CIW80_01790	1	1	1	0	1	1	1	1	1	1	1	1	1	1	1	1	1	1	1	1	1	1	1	1	1	1	1	1	1	1	1	1	1	1	1	1	1	1	1	1	1	1	1	1	1	1	1	1	1
CIW80_01795	1	1	1	1	1	1	1	1	1	1	1	1	1	1	1	1	1	1	1	1	1	1	1	1	1	1	1	1	1	1	1	1	1	1	1	1	1	1	1	1	1	1	1	1	1	1	1	0	1
CIW80_01800	1	1	1	1	1	1	1	1	1	1	1	1	1	1	1	1	1	1	1	1	1	1	1	1	1	1	1	1	1	1	1	1	1	1	1	1	1	1	1	1	1	1	1	1	1	1	1	1	1
CIW80_01805	1	1	1	1	1	1	1	1	1	1	1	1	1	1	1	1	1	1	1	1	1	1	1	1	1	1	1	1	1	1	1	1	1	1	1	1	1	1	1	1	1	1	1	1	1	1	1	1	1
CIW80_01810	1	1	1	1	1	1	1	1	1	1	1	1	1	1	1	1	1	1	1	1	1	1	1	1	1	1	1	1	1	1	1	1	1	1	1	1	1	1	1	1	1	1	1	1	1	1	1	1	1
CIW80_01815	1	1	1	1	1	1	1	1	1	1	1	1	1	1	1	1	1	1	1	1	1	1	1	1	1	1	1	1	1	1	1	1	1	1	1	1	1	1	1	1	1	1	1	1	1	1	1	1	1
CIW80_01820	1	1	1	1	1	1	0	1	1	1	1	1	1	1	1	1	1	1	1	1	1	1	1	1	1	1	1	1	1	1	1	1	1	1	1	1	1	1	1	1	1	1	1	1	1	1	1	0	1
CIW80_01825	1	1	1	1	1	1	1	1	1	1	1	1	1	1	1	1	1	1	1	1	1	1	1	1	1	1	1	1	1	1	1	1	1	1	1	1	1	1	1	1	1	1	1	1	1	1	1	1	1
CIW80_01830	1	1	1	1	1	1	1	1	1	1	1	1	1	1	1	1	1	1	1	1	1	1	1	1	1	1	1	1	1	1	1	1	1	1	1	1	1	1	1	1	1	1	1	1	1	1	1	1	1
CIW80_01835	1	1	1	1	1	1	1	1	1	1	1	1	1	1	1	1	1	1	1	1	1	1	1	1	1	1	1	1	1	1	1	1	1	1	1	1	1	1	1	1	1	1	1	1	1	1	1	1	1
CIW80_01840	1	1	1	1	1	1	1	1	1	1	1	1	1	1	1	1	1	1	1	1	1	1	1	1	1	1	1	1	1	1	1	1	1	1	1	1	1	1	1	1	1	1	1	1	1	1	1	1	1
CIW80_01845	1	1	1	0	0	1	0	1	1	1	0	1	1	1	1	1	1	1	1	1	1	0	1	0	1	1	1	1	1	0	1	1	1	1	1	1	1	1	1	1	0	1	1	1	1	1	1	0	1
CIW80_01850	1	1	1	0	1	1	1	1	1	1	1	1	1	1	1	1	1	1	1	1	1	1	1	1	1	1	1	1	1	1	1	1	1	1	1	1	1	1	1	1	1	1	1	1	1	1	1	1	1
CIW80_01855	1	1	1	1	1	1	1	1	1	1	1	1	1	1	1	1	1	1	1	1	1	1	1	1	1	1	1	1	1	1	1	1	1	1	1	0	1	1	1	1	1	1	1	1	1	1	1	0	1
CIW80_01860	1	1	1	1	1	1	1	1	1	1	1	1	1	1	1	1	1	1	1	1	1	1	1	1	1	1	1	1	1	1	1	1	1	1	1	1	1	1	1	1	1	1	1	1	1	1	1	1	1
CIW80_01865	1	1	1	1	1	1	1	1	1	1	1	1	1	1	1	1	1	1	1	1	1	1	1	1	1	1	1	1	1	1	1	1	1	1	1	1	1	1	1	1	1	1	1	1	1	1	1	1	1
CIW80_01870	1	1	1	0	1	1	1	1	1	1	1	1	1	1	1	1	1	1	1	1	1	1	1	1	1	1	1	1	1	1	1	1	1	1	1	1	1	1	1	1	1	1	1	1	1	1	1	1	1
CIW80_01875	1	1	1	1	1	1	1	1	1	1	1	1	1	1	1	1	1	1	1	1	1	1	1	1	1	1	1	1	1	1	1	1	1	1	1	1	1	1	1	1	1	1	1	1	1	1	1	0	0
CIW80_01880	0	1	0	0	0	0	0	1	1	0	0	0	0	1	0	0	0	0	0	1	0	0	0	0	0	0	0	0	0	0	0	0	0	1	0	1	0	1	1	0	0	0	0	0	1	0	0	0	0
CIW80_01885	0	0	0	0	0	0	0	1	0	0	0	0	0	0	0	0	0	0	0	1	0	0	0	0	0	1	0	1	0	0	0	0	0	0	0	0	0	0	0	0	0	0	0	0	0	0	0	0	0
CIW80_01890	1	1	1	0	1	1	1	1	1	1	1	1	1	1	1	1	1	1	1	1	1	1	1	1	1	1	1	1	1	1	1	1	1	1	1	1	1	1	1	1	1	1	1	1	1	1	1	1	1
CIW80_01895	1	1	1	0	1	1	1	1	1	1	1	1	1	1	1	1	1	1	1	1	1	1	1	0	1	1	1	1	1	1	1	1	1	1	1	0	1	1	1	1	1	1	1	1	1	1	1	1	1
CIW80_01900	1	1	1	0	1	1	1	1	1	1	1	1	1	1	1	1	1	1	1	1	1	1	1	1	1	1	1	1	1	1	1	1	1	1	1	0	1	1	1	1	1	1	1	1	1	1	1	0	1
CIW80_01905	1	1	1	1	1	1	1	1	1	1	1	1	1	1	1	1	1	1	1	1	1	1	1	1	1	1	1	1	1	1	1	1	1	1	1	1	1	1	1	1	1	1	1	1	1	1	1	0	1
CIW80_01910	1	1	0	0	1	1	1	1	1	1	1	1	1	1	1	1	1	0	1	1	1	1	1	1	1	1	1	1	1	1	1	1	1	1	1	1	1	1	1	1	1	1	1	1	1	1	0	0	1
CIW80_01915	1	1	1	1	1	1	1	1	1	1	1	1	1	1	1	1	1	1	1	1	1	1	1	1	1	1	1	1	1	1	1	1	1	1	1	1	1	1	1	1	1	1	1	1	1	1	1	1	1
CIW80_01920	1	1	1	1	1	1	1	1	1	1	1	1	1	1	1	1	1	1	1	1	1	1	1	1	1	1	1	1	1	1	1	1	1	1	1	1	1	1	1	1	1	1	1	1	1	1	1	1	1
CIW80_01925	1	1	1	1	1	1	1	1	1	1	1	1	1	1	1	1	1	1	1	1	1	1	1	1	1	1	1	1	1	1	1	1	1	1	1	1	1	1	1	1	1	1	1	1	1	1	1	1	1
CIW80_01930	1	1	1	1	1	1	1	1	1	1	1	1	1	1	1	1	1	1	1	1	1	1	1	1	1	1	1	1	1	1	1	1	1	1	1	1	1	1	1	1	1	1	1	1	1	1	1	1	1
CIW80_01935	1	1	1	1	1	1	1	1	1	1	1	1	1	1	1	1	1	1	1	1	1	1	1	1	1	1	1	1	1	1	1	1	1	1	1	1	1	1	1	1	1	1	1	1	1	1	1	1	1
CIW80_01940	1	1	1	1	1	1	1	1	1	1	1	1	1	1	1	1	1	1	1	1	1	1	1	1	1	1	1	1	1	1	1	1	1	1	1	1	1	1	1	1	1	1	1	1	1	1	1	1	1
CIW80_01945	1	1	1	1	1	1	1	1	1	1	1	1	1	1	1	1	1	1	1	1	1	1	1	1	1	1	1	1	1	1	1	1	1	1	1	1	1	1	1	1	1	1	1	1	0	1	1	0	1
CIW80_01950	1	1	1	0	1	1	1	1	1	1	1	1	1	0	1	1	1	1	1	1	1	1	1	1	1	1	1	1	1	1	1	1	1	1	1	1	1	1	1	1	1	1	1	1	0	1	1	1	1
CIW80_01955	1	1	1	1	1	1	1	1	1	1	1	1	1	1	1	1	1	1	0	1	1	1	1	1	1	1	1	1	1	1	1	1	1	1	1	1	1	1	1	1	1	1	1	1	1	1	1	1	1
CIW80_01960	1	1	1	1	1	1	1	1	1	1	1	1	1	1	1	1	1	1	1	1	1	1	1	1	1	1	1	1	1	1	1	1	1	1	1	1	1	1	1	1	1	1	1	1	1	1	1	1	1
CIW80_01965	1	1	1	1	1	1	1	1	1	1	1	1	1	1	1	1	1	1	1	1	1	1	1	1	1	1	1	1	1	1	1	1	1	1	1	1	1	1	1	1	1	1	1	1	1	1	1	1	1
CIW80_01970	1	1	1	1	1	1	1	1	1	1	1	1	1	1	1	1	1	1	1	1	1	1	1	1	1	1	1	1	1	1	1	1	1	1	1	0	1	1	1	1	1	1	1	1	1	1	1	1	1
CIW80_01975	1	1	1	1	1	1	1	1	1	1	1	1	1	1	1	1	1	1	1	1	1	1	1	1	1	1	1	1	1	1	1	1	1	1	1	1	1	1	1	1	1	1	1	1	1	1	1	1	1
CIW80_01980	0	0	0	0	0	0	1	0	0	0	0	0	0	0	0	1	0	0	0	1	0	0	0	0	0	1	1	0	0	0	0	1	1	0	1	0	0	0	0	0	0	0	0	0	0	0	1	0	0
CIW80_01985	0	0	0	0	0	0	0	0	0	0	0	0	0	0	0	0	0	0	0	0	0	0	0	0	0	0	0	0	0	0	0	0	0	0	0	0	0	0	0	0	0	0	0	0	0	0	0	0	0
CIW80_01990	1	1	1	1	0	1	1	1	1	1	1	1	1	1	1	1	1	1	1	1	1	1	1	1	1	1	1	1	1	1	1	1	1	1	1	1	1	1	1	1	1	1	1	1	1	1	1	1	1
CIW80_01995	1	1	1	1	1	1	1	1	1	1	1	1	1	1	1	1	1	1	1	1	1	1	1	1	1	1	1	1	1	1	1	1	1	1	1	1	1	1	1	1	1	1	1	1	1	1	1	1	1
CIW80_02000	1	1	1	1	1	1	1	1	1	1	1	1	1	1	1	1	1	1	1	1	1	1	1	1	1	1	1	1	1	1	1	1	1	1	1	1	1	1	1	1	1	1	1	1	1	1	1	1	1
CIW80_02005	1	1	1	1	1	1	1	1	1	1	1	1	1	1	1	1	1	1	1	1	1	1	1	1	1	1	1	1	1	1	1	1	1	1	1	1	1	1	1	1	1	1	1	1	1	1	1	1	1
CIW80_02010	0	0	0	0	0	0	0	0	0	0	0	0	0	0	1	0	0	0	0	0	0	0	0	0	1	0	0	1	0	0	0	0	0	0	0	0	0	1	0	0	0	0	0	0	0	1	0	0	0
CIW80_02015	1	1	1	1	1	1	1	1	1	1	1	1	1	1	1	1	1	1	1	1	1	1	1	1	1	1	1	1	1	1	1	1	1	1	1	1	1	1	1	1	1	1	1	1	1	1	1	1	0
CIW80_02020	1	1	1	1	1	1	1	1	1	1	1	1	1	1	1	1	1	1	1	1	1	1	1	1	1	1	1	1	1	1	1	1	1	1	1	1	1	1	1	1	1	1	1	1	1	1	1	1	1
CIW80_02025	1	1	1	0	1	1	1	1	1	1	1	1	1	1	1	1	1	1	1	1	1	1	1	1	1	1	1	1	1	1	1	1	1	1	1	1	1	1	1	1	1	1	1	1	1	1	1	1	1
CIW80_02030	1	1	1	0	0	1	1	1	1	1	0	1	1	1	1	1	1	1	1	1	1	0	1	0	1	1	1	1	1	0	1	1	1	1	1	1	1	1	0	1	1	0	1	1	1	1	1	0	1
CIW80_02035	0	0	0	1	0	0	0	0	0	0	0	0	0	0	0	0	0	0	0	0	0	0	0	1	0	0	0	0	0	0	0	0	0	0	0	0	0	0	0	0	0	0	0	1	0	0	1	0	0
CIW80_02040	1	1	1	1	1	1	1	1	1	1	1	1	1	1	1	1	1	1	1	1	1	1	1	1	1	1	1	1	1	1	1	1	1	1	1	1	1	1	1	1	1	1	1	1	1	1	1	1	1
CIW80_02045	1	1	1	0	1	1	1	1	1	1	1	1	1	1	1	0	1	1	1	1	1	1	1	0	1	1	1	1	1	0	1	1	1	1	1	1	1	1	1	1	0	0	1	0	1	1	1	1	1
CIW80_02050	1	1	1	0	1	1	1	1	1	1	1	1	1	1	1	1	1	1	1	1	1	1	0	1	1	1	1	1	1	1	1	0	1	1	1	1	1	0	1	1	1	1	1	1	1	1	1	1	0
CIW80_02055	1	1	1	1	1	1	1	1	1	1	0	0	1	1	1	1	1	1	1	1	1	1	1	1	1	1	1	1	1	1	1	1	1	1	1	1	1	1	1	1	1	1	1	1	1	1	1	1	1
CIW80_02060	1	1	1	1	1	1	1	1	1	1	1	1	1	1	1	1	1	1	1	1	1	1	1	1	1	1	1	1	1	1	1	1	1	1	1	1	1	1	1	1	1	1	1	1	1	1	1	1	1
CIW80_02065	1	1	1	1	1	1	1	1	1	1	1	1	1	1	1	1	1	1	1	1	1	1	1	1	1	1	1	1	1	1	1	1	1	1	1	1	1	1	1	1	1	1	1	1	1	1	1	1	1
CIW80_02070	1	1	1	1	1	1	1	1	1	1	1	1	1	1	1	1	1	1	1	1	1	1	1	1	1	1	1	1	1	1	1	1	1	1	1	1	1	1	1	1	1	1	1	1	1	1	1	1	1
CIW80_02075	1	1	1	1	1	1	1	1	1	1	1	1	1	1	1	1	1	1	1	1	1	1	1	1	1	1	1	1	0	1	1	1	1	1	1	1	1	1	1	1	1	1	1	1	1	1	1	1	1
CIW80_02080	1	1	1	0	1	1	1	1	1	1	1	1	1	1	1	1	1	1	1	1	1	1	1	1	1	1	1	1	1	1	1	1	1	1	1	1	1	1	1	1	1	1	1	1	1	1	1	1	1
CIW80_02085	1	1	1	1	1	1	1	1	1	1	1	1	1	1	1	1	1	1	1	1	1	1	1	1	1	1	1	1	1	1	1	1	1	1	1	1	1	1	1	1	1	1	1	1	1	1	1	1	1
CIW80_02090	1	1	1	1	1	1	1	1	1	1	1	1	1	1	1	1	1	1	1	1	1	1	1	1	1	1	1	1	1	1	1	1	1	1	1	1	1	1	1	1	1	1	1	1	1	1	1	1	1
CIW80_02095	1	1	1	1	1	1	1	1	1	1	1	1	1	1	1	1	1	1	1	1	1	1	1	1	1	1	1	1	1	1	1	1	1	1	1	1	1	1	1	1	1	1	1	1	1	1	1	1	1
CIW80_02100	1	1	1	0	1	1	1	1	1	1	1	1	1	1	1	1	1	1	1	1	1	1	1	1	1	1	1	1	1	1	1	1	1	1	1	1	1	1	1	1	1	1	1	1	1	1	1	1	1
CIW80_02105	1	1	1	1	1	1	1	1	1	1	1	1	1	1	1	1	1	1	1	1	1	1	1	1	1	1	1	1	1	1	1	1	1	1	1	1	1	1	1	1	1	1	1	1	1	1	1	1	1
CIW80_02110	1	1	1	1	1	1	1	1	1	1	1	1	1	1	1	1	1	1	1	1	1	1	1	1	1	1	1	1	1	1	1	1	1	1	1	1	1	1	1	1	1	1	1	1	1	1	1	0	1
CIW80_02115	1	1	1	1	1	1	1	1	1	1	1	1	1	1	1	1	1	1	1	1	1	1	1	1	1	1	1	1	1	1	1	1	1	1	1	1	1	1	1	1	1	1	1	1	1	1	1	1	1
CIW80_02120	1	1	1	1	1	1	1	1	1	1	1	1	1	1	1	1	1	1	1	1	1	1	1	1	1	1	1	1	1	1	1	1	1	1	1	1	1	1	1	1	1	1	1	1	1	1	1	1	0
CIW80_02125	1	1	1	0	1	1	1	1	1	1	1	1	1	1	1	1	1	1	1	1	1	1	1	1	1	1	1	1	1	1	1	1	1	1	1	1	1	1	1	1	1	1	1	1	1	1	1	1	1
CIW80_02130	1	1	1	0	1	1	1	1	1	1	1	1	1	1	1	1	1	1	1	1	1	1	1	1	1	0	1	1	1	1	1	1	1	1	1	1	1	1	1	1	1	1	1	1	1	1	1	1	1
CIW80_02135	1	1	1	1	1	1	1	1	1	1	1	1	1	1	1	1	1	1	1	1	1	1	1	1	1	1	1	1	1	1	1	1	1	1	1	1	1	1	1	1	1	1	1	1	1	1	1	1	1
CIW80_02140	1	1	1	1	1	1	1	1	1	1	1	1	1	1	1	1	1	1	1	1	1	1	1	1	1	1	1	1	1	1	1	1	1	1	1	1	1	1	1	1	1	1	1	1	1	1	1	1	1
CIW80_02145	1	1	1	1	1	1	1	1	1	1	1	1	1	1	1	1	1	1	1	1	1	1	1	1	1	1	1	1	1	1	1	1	1	1	1	1	1	1	1	1	1	1	1	1	1	1	1	0	0
CIW80_02150	1	1	1	1	1	1	1	1	1	1	1	1	1	0	1	1	1	1	1	1	1	1	1	1	1	1	1	1	1	1	1	1	1	1	1	1	1	1	1	1	1	1	1	1	1	1	1	1	1
CIW80_02155	1	1	1	1	1	1	1	1	1	1	1	1	1	1	1	1	1	1	1	1	1	1	1	1	1	1	1	1	1	1	1	1	1	1	1	1	1	1	1	1	1	1	1	1	1	1	1	1	1
CIW80_02160	1	1	1	0	1	1	1	1	1	1	1	1	1	1	1	1	1	1	1	1	1	1	1	1	1	1	1	1	1	1	1	1	1	1	1	1	1	1	1	1	1	1	1	1	1	1	1	0	1
CIW80_02165	1	1	1	1	1	1	1	1	1	1	1	1	1	1	1	1	1	1	1	1	1	1	1	1	1	1	1	1	1	1	1	1	1	1	1	1	1	1	1	1	1	1	0	1	1	1	1	1	1
CIW80_02170	1	1	1	1	1	1	1	1	1	1	1	1	1	1	1	1	1	1	1	1	1	1	1	1	1	1	1	1	1	1	1	1	1	1	1	1	1	1	1	1	1	1	1	1	1	1	1	1	1
CIW80_02175	1	1	1	1	1	1	1	1	1	1	1	1	1	1	1	1	1	1	1	1	1	1	1	1	1	1	1	1	1	1	1	1	1	1	1	1	1	1	1	1	1	1	1	1	1	1	1	1	1
CIW80_02180	1	1	1	1	1	1	1	1	1	1	1	1	1	1	1	1	1	1	1	1	1	1	1	1	1	1	1	1	1	1	1	1	1	1	1	1	1	1	1	1	1	1	1	1	1	1	1	1	1
CIW80_02185	1	1	1	1	1	1	1	1	1	1	1	1	1	1	1	1	1	1	1	1	1	1	1	1	1	1	1	1	1	1	1	1	1	1	1	1	1	1	1	1	1	1	1	1	1	1	1	1	1
CIW80_02190	1	1	1	1	1	1	1	1	1	1	1	1	1	1	1	1	1	1	1	1	1	1	1	1	1	1	1	1	1	1	1	1	1	1	1	1	1	1	1	1	1	1	1	1	1	1	1	1	1
CIW80_02195	1	1	1	1	1	1	1	1	1	1	1	0	1	1	1	1	1	1	1	1	1	1	1	1	1	1	1	1	1	1	1	1	1	1	1	1	1	1	1	1	1	1	1	1	1	1	1	1	1
CIW80_02200	1	1	1	1	1	1	1	1	1	1	1	1	1	1	1	1	1	1	1	1	1	1	1	1	1	1	1	1	1	1	1	1	1	1	1	1	1	1	1	1	1	1	1	1	1	1	1	1	1
CIW80_02205	1	1	1	1	1	1	1	1	1	1	1	1	1	1	1	1	1	1	1	1	1	1	1	1	1	1	1	1	1	1	1	1	1	1	1	1	1	1	1	1	1	1	1	1	1	1	1	1	1
CIW80_02210	1	1	1	1	1	1	1	1	1	1	1	1	1	1	1	1	1	1	1	1	1	1	1	1	1	1	1	1	1	1	1	1	1	1	1	1	1	1	1	1	1	1	1	1	1	1	1	1	1
CIW80_02215	1	1	1	1	1	1	1	1	1	1	1	1	1	1	1	1	1	1	1	1	1	1	1	1	1	1	1	1	1	1	1	1	1	1	1	1	1	1	1	1	1	1	1	1	1	1	1	1	1
CIW80_02220	1	1	1	1	1	1	1	1	1	1	1	1	1	1	1	1	1	1	1	1	1	1	1	1	1	1	1	1	1	1	1	1	1	1	1	1	1	1	1	1	1	1	1	1	1	1	1	1	1
CIW80_02225	1	1	1	1	1	1	1	1	1	1	1	1	1	1	1	1	1	1	1	1	1	1	1	1	1	1	1	1	1	1	1	1	1	1	1	1	1	1	1	1	1	1	1	1	1	1	1	1	1
CIW80_02230	0	0	0	0	0	0	0	0	0	0	0	0	0	0	0	0	0	0	0	1	0	0	0	0	0	0	0	0	0	0	0	0	0	0	0	0	0	0	0	0	0	0	0	0	0	0	0	0	0
CIW80_02235	1	1	1	1	1	1	1	1	1	1	1	1	1	1	1	1	1	1	1	1	1	1	1	1	1	1	1	1	1	1	1	1	1	1	1	1	1	1	1	1	1	1	1	1	1	1	1	0	0
CIW80_02240	1	1	1	1	1	1	1	1	1	1	1	1	1	1	1	1	1	1	1	1	1	1	1	1	1	1	1	1	1	1	1	1	1	1	1	1	1	1	1	1	1	1	1	1	1	1	1	1	1
CIW80_02245	1	1	1	1	1	1	1	1	1	1	1	1	1	1	1	1	1	1	1	1	1	1	1	1	1	1	1	1	1	1	1	1	1	1	1	1	1	1	1	1	1	1	1	1	1	1	1	1	1
CIW80_02250	1	1	1	1	1	1	1	1	1	1	1	1	1	1	1	1	1	1	1	1	1	1	1	1	1	1	1	1	1	1	1	1	1	1	1	1	1	1	1	1	1	1	1	1	1	1	1	1	1
CIW80_02255	1	1	1	1	1	1	1	1	1	1	1	1	1	1	1	1	1	1	1	1	1	1	1	1	1	1	1	1	1	1	1	1	1	1	1	1	1	1	1	1	1	1	1	1	1	1	1	1	1
CIW80_02260	1	1	1	1	1	1	1	1	1	1	1	1	1	1	1	1	1	1	1	1	1	1	1	1	1	1	1	1	1	1	1	1	1	1	1	1	1	1	1	1	1	1	1	1	1	1	1	1	1
CIW80_02265	0	0	0	0	0	0	0	0	0	0	0	0	0	0	0	0	0	0	0	0	0	0	0	0	0	0	0	0	0	0	0	0	0	0	0	0	0	0	0	0	0	0	0	0	0	0	0	0	0
CIW80_02270	0	0	0	0	0	0	0	0	0	0	0	0	0	0	0	0	0	0	0	0	0	0	0	0	0	0	0	0	0	0	0	0	0	0	0	0	0	0	0	0	0	0	0	0	0	0	0	0	0
CIW80_02275	0	0	0	0	0	0	0	0	0	0	0	0	0	0	0	0	0	0	0	0	0	0	0	0	0	0	0	0	0	0	0	0	0	0	0	0	0	0	0	0	0	0	0	0	0	0	0	0	0
CIW80_02280	0	0	0	0	0	0	0	0	0	0	0	0	0	0	0	0	0	0	0	0	0	0	0	0	0	0	0	0	0	0	0	0	0	0	0	0	0	0	0	0	0	0	0	0	0	0	0	0	0
CIW80_02285	0	0	0	0	0	0	0	0	0	0	0	0	0	0	0	0	0	0	0	0	0	0	0	0	0	0	0	0	0	0	0	0	0	0	0	0	0	1	0	0	0	0	0	0	0	0	0	0	0
CIW80_02290	0	0	0	0	0	0	0	0	0	0	1	1	0	0	0	1	0	0	1	0	1	1	1	0	0	0	0	1	1	1	1	0	0	0	1	0	1	1	0	0	0	0	0	0	0	0	0	0	0
CIW80_02295	0	0	0	0	0	0	0	0	0	0	0	0	0	0	0	0	0	0	0	0	0	0	0	0	0	0	0	1	1	1	1	0	0	0	1	0	0	1	0	0	0	0	0	0	0	0	0	0	0
CIW80_02300	0	0	0	0	0	0	0	0	0	0	0	0	0	0	0	0	0	0	0	0	0	0	0	0	0	0	0	0	0	0	0	0	0	0	0	0	0	0	0	0	0	0	0	0	0	0	0	0	0
CIW80_02305	0	0	0	0	0	0	0	0	0	0	0	0	0	0	0	0	0	0	0	0	0	0	0	0	0	0	0	0	0	0	0	0	0	0	0	0	0	0	0	0	0	0	0	0	0	0	0	0	0
CIW80_02310	0	0	0	0	0	0	0	0	0	0	0	0	0	0	0	0	0	0	0	0	0	0	0	0	0	0	0	0	0	0	0	0	0	0	0	0	0	0	0	0	0	0	0	0	0	0	0	0	0
CIW80_02315	0	0	0	0	0	0	0	0	0	0	0	0	0	0	0	0	0	0	0	0	0	0	0	0	0	0	0	0	0	0	0	0	0	0	0	0	0	0	0	0	0	0	0	0	0	0	0	0	0
CIW80_02320	0	0	0	0	0	0	0	0	0	0	0	0	0	0	0	0	0	0	0	0	0	0	0	0	0	0	0	0	0	0	0	0	0	0	0	0	0	0	0	0	0	0	0	0	0	0	0	0	0
CIW80_02325	0	0	0	0	0	0	0	0	0	0	0	0	0	0	0	0	0	0	0	0	0	0	0	0	0	0	0	0	0	0	0	0	0	0	0	0	0	0	0	0	0	0	0	0	0	0	0	0	0
CIW80_02330	0	0	0	0	0	0	0	0	0	0	0	0	0	0	0	0	0	0	0	0	0	0	0	0	0	0	0	0	0	0	0	0	0	0	0	0	0	0	0	0	0	0	0	0	0	0	0	0	0
CIW80_02335	0	0	0	0	0	0	0	0	0	0	0	0	0	0	0	0	0	0	0	0	0	0	0	0	0	0	0	0	0	0	0	0	0	0	0	0	0	0	0	0	0	0	0	0	0	0	0	0	0
CIW80_02340	0	0	0	0	0	0	0	0	0	0	0	0	0	0	0	0	0	0	0	0	0	0	0	0	0	0	0	0	0	0	0	0	0	0	0	0	0	0	0	0	0	0	0	0	0	0	0	0	0
CIW80_02345	0	0	0	0	0	0	0	0	0	0	0	0	0	0	0	0	0	0	0	0	0	0	0	0	0	0	0	0	0	0	0	0	0	0	0	0	0	0	0	0	0	0	0	0	0	0	0	0	0
CIW80_02350	0	0	0	0	0	0	0	0	0	0	0	0	0	0	0	0	0	0	0	0	0	0	0	0	0	0	0	0	0	0	0	0	0	0	0	0	0	0	0	0	0	0	0	0	0	0	0	0	0
CIW80_02355	0	0	0	0	0	0	0	0	0	0	0	0	0	0	0	0	0	0	0	0	0	0	0	0	0	0	0	0	0	0	0	0	0	0	0	0	0	0	0	0	0	0	0	0	0	0	0	0	0
CIW80_02360	0	0	0	0	0	0	0	0	0	0	0	0	0	0	0	0	0	0	0	0	0	0	0	0	0	0	0	0	0	0	0	0	0	0	0	0	0	0	0	0	0	0	0	0	0	0	0	0	0
CIW80_02365	0	0	0	0	0	0	0	0	0	0	0	0	0	0	0	0	0	0	0	0	0	0	0	0	0	0	0	0	0	0	0	0	0	0	0	0	0	0	0	0	0	0	0	0	0	0	0	0	0
CIW80_02370	0	0	0	0	0	0	0	0	0	0	0	0	0	0	0	0	0	0	0	0	0	0	0	0	0	0	0	0	1	1	1	0	0	0	0	0	0	0	0	0	0	0	0	0	0	0	0	0	0
CIW80_02375	0	0	0	0	0	0	0	0	0	0	0	0	0	0	0	0	0	0	0	0	0	0	0	0	0	0	0	0	0	0	0	0	0	0	0	0	0	0	0	0	0	0	0	0	0	0	0	0	0
CIW80_02380	0	0	0	0	0	0	0	0	0	0	0	0	0	0	0	0	0	0	0	0	0	0	0	0	0	0	0	0	0	0	0	0	0	0	0	0	0	0	0	0	0	0	0	0	0	0	0	0	0
CIW80_02385	0	0	0	0	0	0	0	0	0	0	0	0	0	0	0	0	0	0	0	0	0	0	0	0	0	0	0	0	0	0	0	0	0	0	0	0	0	0	0	0	0	0	0	0	0	0	0	0	0
CIW80_02390	0	0	0	0	0	0	0	0	0	0	0	0	0	0	0	0	0	0	0	0	0	0	0	0	0	0	0	0	0	0	0	0	0	0	0	0	0	0	0	0	0	0	0	0	0	0	0	0	0
CIW80_02395	0	0	0	0	0	0	0	0	0	0	0	0	0	0	0	0	0	0	1	0	0	0	0	0	0	0	0	0	0	0	0	0	0	0	0	0	0	0	0	0	0	0	0	0	0	0	0	0	0
CIW80_02400	0	0	0	0	0	0	0	0	0	0	0	0	0	0	0	0	0	0	1	0	0	0	0	0	0	0	0	0	0	0	0	0	0	0	0	0	0	0	0	0	0	0	0	0	0	0	0	0	0
CIW80_02405	0	0	0	0	0	0	0	0	0	0	0	0	0	0	0	0	0	0	1	0	0	0	0	0	0	0	0	0	0	0	0	0	0	0	0	0	0	0	0	0	0	0	0	0	0	0	0	0	0
CIW80_02410	0	0	0	0	0	0	0	0	0	0	0	0	0	0	0	0	0	0	0	0	0	0	0	0	0	0	0	0	0	0	0	0	0	0	0	0	0	0	0	0	0	0	0	0	0	0	0	0	0
CIW80_02415	0	0	0	0	0	0	0	0	0	0	0	0	0	0	0	0	0	0	0	0	0	0	0	0	0	0	0	0	0	0	0	0	0	0	0	0	0	0	0	0	0	0	0	0	0	0	0	0	0
CIW80_02420	1	1	1	1	1	1	1	1	1	1	1	1	1	1	1	1	0	0	1	1	1	1	1	1	1	1	1	1	1	1	1	1	1	1	0	0	0	1	1	1	0	0	1	1	1	1	1	1	1
CIW80_02425	0	0	0	0	0	0	0	0	0	0	0	0	0	0	0	0	0	0	0	0	0	0	0	0	0	0	0	0	0	0	0	0	0	0	0	0	0	0	0	0	0	0	0	0	0	0	0	0	0
CIW80_02430	0	0	0	0	0	0	0	0	0	0	0	0	0	0	0	0	0	0	0	0	0	0	0	0	1	0	0	0	0	0	0	0	0	0	0	0	1	0	1	0	0	0	0	0	0	0	0	0	0
CIW80_02435	0	0	1	0	0	0	0	0	0	0	0	0	1	0	0	0	1	0	0	0	0	0	0	1	1	1	1	1	1	1	1	1	0	0	1	1	1	0	1	1	0	1	0	0	1	0	1	1	0
CIW80_02440	0	0	0	0	0	0	0	0	0	0	0	0	0	0	0	0	0	0	0	0	0	0	0	0	0	0	0	0	0	0	0	0	0	0	0	0	0	0	0	0	0	0	0	0	0	0	0	0	0
CIW80_02445	0	0	0	0	0	0	0	0	0	0	0	0	0	0	0	0	0	0	0	0	0	0	0	0	0	0	0	0	0	0	0	0	0	0	0	0	0	0	0	0	0	0	0	0	0	0	0	0	0
CIW80_02450	0	0	0	0	0	0	0	0	0	0	0	0	0	0	0	0	0	0	0	0	0	0	0	0	0	0	0	0	0	0	0	0	0	0	0	0	0	0	0	0	0	0	0	0	0	0	0	0	0
CIW80_02455	0	0	0	0	0	0	0	0	0	0	0	0	0	0	0	0	0	0	0	0	0	0	0	0	0	0	0	0	0	0	0	0	0	0	0	0	0	0	0	0	0	0	0	0	0	0	0	0	0
CIW80_02460	0	0	0	0	0	0	0	0	0	0	0	0	0	0	0	0	0	0	0	0	0	0	0	0	0	0	0	0	0	0	0	0	0	0	0	0	0	0	0	0	0	0	0	0	0	0	0	0	0
CIW80_02465	0	0	0	0	0	0	0	0	0	0	0	0	0	0	0	0	0	0	0	0	0	0	0	0	0	1	0	0	0	0	0	0	0	0	0	0	1	1	0	0	0	0	0	1	0	1	1	1	0
CIW80_02470	0	0	0	0	0	0	0	0	0	0	0	0	0	0	0	0	0	0	0	0	0	0	0	0	0	0	0	0	0	0	0	0	0	0	0	0	0	0	0	0	0	0	0	0	0	0	0	0	0
CIW80_02475	0	0	0	0	0	0	0	0	0	0	0	0	0	0	0	0	0	0	0	1	0	0	0	0	0	0	0	0	0	0	0	0	0	0	0	0	0	0	0	0	0	0	0	0	0	0	0	1	0
CIW80_02480	0	0	0	0	0	0	0	0	0	0	0	0	0	0	0	0	0	0	0	0	0	0	0	0	0	0	0	0	0	0	0	0	0	0	0	0	0	0	0	0	0	0	0	0	0	0	0	0	0
CIW80_02485	0	0	0	0	0	0	0	0	0	0	0	0	0	0	0	0	0	0	0	0	0	0	0	0	0	0	0	0	0	0	0	0	0	0	0	0	0	0	0	0	0	0	0	0	0	0	0	0	0
CIW80_02490	0	0	0	0	0	0	0	0	0	0	0	0	0	0	0	0	0	0	0	0	0	0	0	0	0	0	0	0	0	0	0	0	0	0	0	0	0	0	0	0	0	0	0	0	0	0	0	0	0
CIW80_02495	0	0	0	0	0	0	0	0	0	0	0	0	0	0	0	0	0	0	0	0	0	0	0	0	0	0	0	0	0	0	0	0	0	0	0	0	0	0	0	0	0	0	0	0	0	0	0	0	0
CIW80_02500	0	0	0	0	0	0	0	0	0	0	0	0	0	0	0	0	0	0	0	0	0	0	0	0	0	0	0	0	0	0	0	0	0	0	0	0	0	0	0	0	0	0	0	0	0	0	0	0	0
CIW80_02505	0	0	0	0	0	0	0	0	0	0	0	0	0	0	0	0	0	0	0	0	0	0	0	0	0	0	0	0	0	0	0	0	0	0	0	0	0	0	0	0	0	0	0	0	0	0	0	0	0
CIW80_02510	0	0	0	0	0	0	0	0	0	0	0	0	0	0	0	0	0	0	0	0	0	0	0	0	0	0	0	0	0	0	0	0	0	0	0	0	0	0	0	0	0	0	0	0	0	0	0	0	0
CIW80_02515	0	0	0	0	0	0	0	0	0	0	0	0	0	0	0	0	0	0	0	0	0	0	0	0	0	0	0	0	0	0	0	0	0	0	0	0	0	0	0	0	0	0	0	0	0	0	0	0	0
CIW80_02520	0	0	0	0	0	0	0	0	0	0	0	0	0	0	0	0	0	0	0	0	0	0	0	0	0	0	0	0	0	0	0	0	0	0	0	0	0	0	0	0	0	0	0	0	0	0	0	0	0
CIW80_02525	0	0	0	0	0	0	0	0	0	0	0	0	0	0	0	0	0	0	0	0	0	0	0	0	0	0	0	0	0	0	0	0	0	0	0	0	0	0	0	0	0	0	0	0	0	0	0	0	0
CIW80_02530	0	0	0	0	0	0	0	0	0	0	0	0	1	0	0	0	0	0	0	0	0	0	0	0	0	0	0	0	0	0	0	0	0	0	0	0	0	0	0	0	0	0	0	0	0	0	0	0	0
CIW80_02535	0	0	0	0	0	0	0	0	0	0	0	0	0	0	0	0	0	0	0	0	0	0	0	0	0	0	0	0	0	0	0	0	0	0	0	0	0	0	0	0	0	0	0	0	0	0	0	0	0
CIW80_02540	0	0	0	0	0	0	0	0	0	0	0	0	0	0	0	0	0	0	0	0	0	0	0	0	0	0	1	0	0	0	1	0	0	0	0	0	1	0	0	0	0	0	0	0	0	0	0	0	0
CIW80_02545	0	0	0	0	0	0	0	0	0	0	0	0	1	0	0	0	1	0	0	0	0	0	0	0	0	1	0	0	0	0	0	0	0	0	0	0	0	0	0	0	0	0	0	0	0	0	0	0	0
CIW80_02550	0	0	0	0	0	0	0	0	0	0	0	0	1	0	0	0	1	0	0	0	0	0	0	0	0	1	0	0	0	0	0	0	0	0	0	0	0	0	0	0	0	0	0	0	0	0	0	0	0
CIW80_02555	1	1	1	1	1	1	1	1	1	1	1	1	1	1	1	1	1	1	1	1	1	1	1	1	1	1	0	1	1	1	1	1	1	1	1	1	1	1	1	1	1	1	1	1	1	1	1	0	0
CIW80_02560	1	1	1	1	1	1	1	1	1	1	1	1	1	1	1	1	1	1	1	1	1	1	1	1	1	1	1	1	1	1	1	1	1	1	1	1	1	1	1	1	1	1	1	1	1	1	1	0	1
CIW80_02565	1	1	1	1	1	1	1	1	1	1	1	1	1	1	1	1	1	1	1	1	1	1	1	1	1	1	1	1	1	1	1	1	1	1	1	1	1	1	1	1	1	1	1	1	1	1	1	1	1
CIW80_02570	1	1	1	1	1	1	1	1	1	1	1	1	1	1	1	1	1	1	1	1	1	1	1	1	1	1	1	1	1	1	1	1	1	1	1	1	1	1	1	1	1	1	1	1	1	1	1	1	1
CIW80_02575	1	1	1	1	1	1	1	1	1	1	1	1	1	1	1	1	1	1	1	1	1	1	1	1	1	1	1	1	1	1	1	1	1	1	1	1	1	1	1	1	1	1	1	1	1	1	1	1	0
CIW80_02580	1	1	1	1	1	1	1	1	1	1	1	1	1	1	1	1	1	1	1	1	1	1	1	1	1	1	1	1	1	1	1	1	1	1	1	1	1	1	1	1	1	1	1	1	1	1	1	1	0
CIW80_02585	1	1	1	1	1	1	1	1	1	1	1	1	1	1	1	1	1	1	1	1	1	1	1	1	1	1	1	1	1	1	1	1	1	1	1	1	1	1	1	1	1	1	1	1	1	1	1	1	1
CIW80_02590	1	1	1	1	1	1	1	1	1	1	1	1	1	1	1	1	1	1	1	1	1	1	1	1	1	1	1	1	1	1	1	1	1	1	1	1	1	1	1	1	1	1	1	1	1	1	1	1	1
CIW80_02595	0	0	1	0	0	0	0	0	0	0	0	0	0	0	0	0	0	0	0	0	0	0	0	0	0	0	0	1	0	0	0	0	0	0	0	0	0	0	0	0	1	0	0	0	0	0	0	0	0
CIW80_02600	1	1	1	1	1	1	1	1	1	1	1	1	1	1	1	1	1	1	1	1	1	1	1	1	1	1	1	1	1	1	1	1	1	1	1	1	1	1	1	1	1	1	1	1	1	1	1	1	1
CIW80_02605	1	1	1	1	1	1	1	1	1	1	1	1	1	1	1	1	1	1	1	1	1	1	1	1	1	1	1	1	1	1	1	1	1	1	1	1	1	1	1	1	1	1	1	1	1	1	1	1	1
CIW80_02610	1	1	1	1	1	1	1	1	1	1	1	1	1	1	1	1	1	1	1	1	1	1	1	1	1	1	1	1	1	1	1	1	1	1	1	1	1	1	1	1	1	1	1	1	1	1	1	0	1
CIW80_02615	1	1	1	1	1	1	1	1	1	1	1	1	1	1	1	1	1	1	1	1	1	1	1	1	1	1	1	1	1	1	1	1	1	1	1	1	1	1	1	1	1	1	1	1	1	1	1	0	1
CIW80_02620	1	1	1	1	1	1	1	1	1	1	1	1	1	1	1	1	1	1	1	1	1	1	1	1	1	1	1	1	1	1	1	1	1	1	1	1	1	1	1	1	1	1	1	1	1	1	1	1	1
CIW80_02625	1	1	1	1	1	1	1	1	1	1	1	1	1	1	1	1	1	1	1	1	1	1	1	1	1	1	1	1	1	1	1	1	1	1	1	1	1	1	1	1	1	1	1	1	1	1	1	1	1
CIW80_02630	1	1	1	1	1	1	1	1	1	1	1	1	1	1	1	1	1	1	1	1	1	1	1	1	1	1	1	1	1	1	1	1	1	1	1	1	1	1	1	1	1	1	1	1	1	1	1	1	1
CIW80_02635	1	1	1	1	1	1	1	1	1	1	1	1	1	1	1	1	1	1	1	1	1	1	1	1	1	1	1	1	1	1	1	1	1	1	1	1	1	1	1	1	1	1	1	1	1	1	1	1	1
CIW80_02640	0	0	1	0	1	1	1	1	1	1	1	1	0	1	1	1	1	0	1	1	1	1	1	1	1	1	1	1	1	1	1	1	1	1	0	1	1	1	0	0	0	0	1	0	1	1	0	1	0
CIW80_02645	1	1	1	1	1	1	1	1	1	1	1	1	1	1	1	1	1	1	1	1	1	1	1	1	1	1	1	1	1	1	1	1	1	1	1	1	1	1	1	1	1	1	1	1	1	1	1	0	0
CIW80_02650	1	1	1	1	1	1	1	1	1	1	1	1	1	1	1	1	1	1	1	1	1	1	1	1	1	1	1	1	1	1	1	1	1	1	1	1	1	1	1	1	1	1	1	1	1	1	1	1	0
CIW80_02655	1	1	1	1	1	1	1	1	1	1	1	1	1	1	1	1	1	1	0	1	1	1	1	1	1	1	1	1	1	1	1	1	1	1	1	1	1	1	1	1	1	1	1	1	1	1	1	1	0
CIW80_02660	1	1	1	1	1	1	1	1	1	1	1	1	1	1	1	1	1	1	1	1	1	1	1	1	1	1	1	1	1	1	1	1	1	1	1	1	1	1	1	1	1	1	1	1	1	1	1	0	0
CIW80_02665	1	1	1	1	1	1	1	1	1	1	1	1	1	1	1	1	1	1	1	1	1	1	1	1	1	1	1	1	1	1	1	1	1	1	1	1	1	1	1	1	1	1	1	1	1	1	1	0	0
CIW80_02670	1	1	1	1	1	1	1	1	1	1	1	1	1	1	1	1	1	1	0	1	1	1	1	1	1	1	1	1	1	1	1	1	1	1	1	1	1	1	1	1	1	1	1	1	1	1	1	0	1
CIW80_02675	1	1	1	1	1	1	1	1	1	0	1	1	1	1	1	1	1	1	1	1	1	1	1	1	1	1	1	1	1	1	1	1	1	1	1	1	1	1	1	1	1	1	1	1	1	1	1	0	1
CIW80_02680	1	1	1	1	1	1	1	1	1	1	1	1	1	1	1	1	1	1	1	1	1	1	1	1	1	1	1	1	1	1	1	1	1	1	1	1	1	1	1	1	1	1	1	1	0	1	1	0	1
CIW80_02685	1	1	1	1	1	1	1	1	1	1	1	1	1	1	1	1	1	1	1	1	1	1	1	1	1	1	1	1	1	1	1	1	1	1	1	1	1	1	1	1	1	1	1	1	1	1	1	1	0
CIW80_02690	1	1	0	1	1	1	1	1	1	1	1	1	1	1	1	1	1	1	1	1	1	1	1	1	1	1	1	1	1	1	1	1	1	1	1	1	1	1	1	1	1	1	1	1	1	1	1	1	0
CIW80_02695	1	1	1	1	1	1	1	1	1	1	1	1	1	1	1	1	1	1	1	1	1	1	1	1	1	1	1	1	1	1	1	1	1	1	1	1	1	1	1	1	1	1	1	1	1	1	1	1	1
CIW80_02700	1	1	1	1	1	1	1	1	1	1	1	1	1	1	1	1	1	1	1	1	1	1	1	1	1	1	1	1	1	1	1	1	1	1	1	1	1	1	1	1	1	1	1	1	1	1	1	1	1
CIW80_02705	1	1	1	1	1	1	1	1	1	1	1	1	1	1	1	1	1	1	1	1	1	1	1	1	1	1	1	1	1	1	1	1	1	1	1	1	1	1	1	1	1	1	1	1	1	1	1	1	0
CIW80_02710	0	0	0	0	0	0	0	0	0	0	0	0	0	0	0	0	0	0	0	0	0	0	0	0	0	0	0	0	0	0	0	0	0	0	0	0	0	0	0	0	1	0	0	0	0	0	0	0	0
CIW80_02715	1	1	1	1	1	1	1	1	1	1	1	1	1	1	1	1	1	1	1	1	1	1	1	1	1	1	1	1	1	1	1	1	1	1	1	1	1	1	1	1	1	1	1	1	1	1	1	0	1
CIW80_02720	1	1	1	0	0	1	1	1	1	1	1	1	1	0	1	1	1	1	1	1	1	1	1	1	1	1	1	1	0	1	1	1	1	1	1	0	1	1	1	1	1	1	1	1	1	1	1	1	1
CIW80_02725	0	0	0	0	0	0	1	0	0	0	0	0	1	1	1	0	0	0	0	0	0	0	0	0	1	0	0	1	0	0	1	0	0	1	0	1	0	1	1	1	1	0	1	1	1	1	0	1	0
CIW80_02730	0	0	0	0	0	0	0	0	0	0	0	0	0	0	0	0	0	0	0	0	0	0	0	0	0	0	0	1	0	0	0	0	0	0	0	0	0	1	0	0	0	0	0	0	0	0	0	0	0
CIW80_02735	1	0	0	1	1	1	1	1	1	1	1	1	1	1	1	1	1	1	1	1	1	1	1	1	1	1	1	1	1	1	1	1	1	1	1	1	1	1	1	1	1	1	1	1	1	1	1	0	1
CIW80_02740	1	1	1	1	1	1	1	1	1	1	1	1	1	1	1	1	1	1	1	1	1	1	1	1	1	1	1	1	1	1	1	1	1	1	1	1	1	1	1	1	1	1	1	1	1	1	1	1	1
CIW80_02745	1	1	1	0	1	1	1	1	1	1	1	1	1	1	1	1	1	1	1	1	1	1	1	1	1	1	1	1	1	1	1	1	1	1	1	1	1	1	1	1	1	1	1	1	1	1	1	1	1
CIW80_02750	1	1	1	1	1	1	1	1	1	1	1	1	1	1	1	1	1	1	1	1	1	1	1	1	1	1	1	1	1	1	1	1	1	1	1	1	1	1	1	1	1	1	1	1	1	1	1	1	1
CIW80_02755	1	1	1	1	1	1	1	1	1	1	1	1	1	1	1	1	1	1	1	1	1	1	1	1	1	1	1	1	1	1	1	1	1	1	1	1	1	1	1	1	1	1	1	1	1	1	1	1	1
CIW80_02775	1	1	1	1	1	1	1	1	1	1	1	1	1	1	1	1	1	1	1	1	1	1	1	1	1	1	1	1	1	1	1	1	1	1	1	1	1	1	1	1	1	1	1	1	1	1	1	1	1
CIW80_02780	1	1	1	1	1	1	1	1	1	1	1	1	1	1	1	1	1	1	1	1	1	1	1	1	1	1	1	1	1	1	1	1	1	1	1	1	1	1	1	1	1	1	1	1	1	1	1	1	1
CIW80_02785	1	1	1	1	1	1	1	1	1	1	1	1	1	1	1	1	1	1	1	1	1	1	1	1	1	1	1	1	1	1	1	1	1	1	1	1	1	1	1	1	0	1	1	1	1	1	1	1	1
CIW80_02790	1	1	1	0	1	0	1	0	0	1	1	1	1	1	1	1	1	1	1	1	1	1	1	1	1	1	1	1	1	1	1	1	1	1	1	1	1	1	1	1	0	1	1	1	1	1	1	1	1
CIW80_02795	1	1	1	1	1	0	1	0	0	1	1	1	1	1	1	1	1	1	1	1	1	1	1	1	1	1	1	1	1	1	1	1	1	1	1	1	1	1	1	1	0	1	1	1	1	1	1	1	1
CIW80_02800	1	1	1	1	1	0	1	0	0	1	1	1	1	1	1	1	1	1	1	1	1	1	1	1	1	1	1	1	1	1	1	1	1	1	1	1	1	1	1	1	0	1	1	1	1	1	1	1	1
CIW80_02805	1	1	1	1	1	0	1	0	0	1	1	1	1	1	1	1	1	1	1	1	1	1	1	1	1	1	1	1	1	1	1	1	1	1	1	1	1	1	1	1	0	1	1	1	1	1	1	1	1
CIW80_02810	1	1	1	1	1	0	1	0	0	1	1	1	1	1	1	1	1	1	1	1	1	1	1	1	1	1	1	1	1	1	1	1	1	1	1	1	1	1	1	1	0	1	1	1	1	1	1	1	1
CIW80_02815	1	1	1	1	1	0	1	0	0	1	1	1	1	1	1	1	1	1	1	1	1	1	1	1	1	1	1	1	1	1	1	1	1	1	1	1	1	1	1	1	0	1	1	1	1	1	1	1	1
CIW80_02820	1	1	1	1	1	0	1	0	0	1	1	1	1	0	1	1	1	1	1	1	1	1	1	1	1	1	1	1	1	1	1	1	1	1	1	1	1	1	1	1	1	1	1	1	1	1	1	1	1
CIW80_02825	1	1	1	1	1	0	1	0	0	1	1	1	1	1	1	1	1	1	1	1	1	1	1	1	1	1	1	1	1	1	1	1	1	1	1	1	1	1	1	1	1	1	1	1	1	1	1	0	1
CIW80_02830	1	1	0	0	0	0	1	0	0	1	1	1	0	1	0	0	0	1	0	1	1	0	0	0	1	1	0	0	0	0	0	0	0	0	0	0	0	1	0	0	0	1	1	0	1	0	0	0	0
CIW80_02835	0	0	0	0	0	0	0	0	0	0	0	0	0	0	0	0	0	0	0	0	0	0	0	0	0	0	0	0	0	0	0	0	0	0	0	0	0	0	0	0	0	0	0	0	0	0	0	0	0
CIW80_02840	1	1	1	1	1	0	1	0	0	1	1	1	0	0	1	1	1	0	1	1	1	1	1	1	0	0	0	1	1	1	1	0	1	1	1	1	0	1	1	1	1	1	1	1	0	1	1	1	1
CIW80_02845	1	1	1	1	1	0	1	0	0	1	1	1	1	1	1	1	1	1	1	1	1	1	1	1	1	1	1	1	1	1	1	1	1	1	1	1	0	1	1	1	1	1	1	1	1	1	1	1	1
CIW80_02850	1	1	1	1	1	0	1	0	0	1	1	1	1	1	1	1	1	1	1	1	1	1	1	1	1	1	1	1	1	1	1	1	1	1	1	1	1	1	1	1	1	1	1	1	1	1	1	0	0
CIW80_02855	1	1	1	1	1	0	1	0	0	1	1	1	1	1	1	1	1	1	1	1	1	1	1	1	1	1	1	1	1	1	1	1	1	1	1	1	1	1	1	1	1	1	1	1	1	1	1	1	1
CIW80_02860	1	1	1	1	1	0	1	0	0	1	1	1	1	1	1	1	1	1	1	1	1	1	1	1	1	1	1	1	1	1	1	1	1	1	1	1	1	1	1	1	1	1	1	1	1	1	1	1	1
CIW80_02865	0	0	0	0	0	0	0	0	0	0	0	0	0	0	0	0	0	0	0	0	0	0	0	0	0	0	0	0	0	0	0	0	0	0	0	0	0	0	0	0	0	0	0	0	0	0	0	0	0
CIW80_02870	1	1	1	1	1	0	1	0	0	1	1	1	1	1	1	1	1	1	1	1	1	1	1	1	1	1	1	1	1	1	1	1	1	1	1	1	1	1	1	1	1	1	1	1	1	1	1	1	1
CIW80_02875	1	1	1	0	1	0	1	0	0	1	1	1	1	1	1	1	1	1	1	1	1	1	1	1	1	1	1	1	1	1	1	1	1	1	1	1	1	1	1	1	1	1	1	1	1	1	1	1	1
CIW80_02880	0	1	1	1	1	0	1	0	0	1	1	1	1	1	1	1	1	0	1	1	1	1	1	1	1	1	1	1	1	1	1	1	1	1	1	1	1	1	1	1	1	1	1	1	1	1	1	1	1
CIW80_02885	0	0	0	0	0	0	0	0	0	0	0	0	0	0	0	1	0	0	0	0	0	1	1	0	0	0	0	0	0	0	0	0	0	0	0	0	0	0	0	0	1	0	0	0	0	0	0	0	0
CIW80_02890	1	1	1	1	0	0	0	1	0	0	0	0	0	0	1	0	1	1	1	1	1	0	0	0	1	1	0	0	0	0	0	1	1	0	0	1	1	0	1	1	1	1	1	0	0	1	1	0	0
CIW80_02895	0	0	0	0	0	0	0	0	0	0	0	0	0	0	0	0	0	0	0	0	0	0	0	0	0	0	0	0	0	0	0	0	0	0	0	0	0	0	0	0	0	0	0	0	0	0	0	0	0
CIW80_02900	1	1	1	1	0	1	1	1	1	1	0	0	1	1	0	1	1	1	1	1	1	1	1	0	1	0	1	1	0	0	1	0	1	0	0	1	0	1	1	1	1	1	1	0	0	0	1	0	0
CIW80_02905	1	1	1	1	0	1	1	1	1	1	0	0	1	1	0	1	1	1	1	1	1	1	1	0	1	0	1	0	0	0	1	0	1	0	0	0	0	0	0	1	1	1	1	0	0	0	1	0	0
CIW80_02910	1	1	1	1	0	1	1	1	1	1	0	0	1	1	0	1	1	1	1	1	1	1	1	0	1	0	1	1	1	1	1	0	1	0	0	1	0	1	1	1	1	1	1	0	1	0	1	0	0
CIW80_02915	0	0	0	0	0	0	0	0	0	0	0	0	0	0	0	0	0	0	0	0	0	0	1	0	0	0	0	0	0	0	0	0	0	0	0	0	0	0	0	0	0	0	0	0	0	0	0	0	0
CIW80_02920	0	1	0	0	0	0	0	0	0	0	0	1	0	0	0	0	0	0	1	1	1	0	0	0	0	0	0	0	0	0	0	0	0	0	0	0	0	0	0	0	0	0	0	0	0	0	0	0	0
CIW80_02925	1	1	1	1	1	0	1	0	0	1	1	1	1	1	1	1	1	1	1	1	1	1	1	1	1	1	1	1	1	1	1	1	1	1	1	1	1	1	1	1	1	1	1	1	1	1	1	0	1
CIW80_02930	1	1	1	1	1	0	1	0	0	1	1	1	1	1	1	1	1	1	1	1	1	1	1	1	1	1	1	1	1	1	1	1	1	1	1	1	1	1	1	1	1	1	1	1	1	1	1	0	1
CIW80_02935	1	1	1	1	1	0	1	0	0	1	1	1	1	1	1	1	1	1	1	1	1	1	1	1	1	1	1	1	1	1	1	1	1	1	1	1	1	1	1	1	1	1	1	1	1	1	1	0	0
CIW80_02940	1	1	1	1	1	0	1	0	0	1	1	1	1	1	1	1	1	1	1	1	1	1	1	1	1	1	1	1	1	1	1	1	1	1	1	1	1	1	1	1	1	1	1	1	1	1	1	0	0
CIW80_02945	1	1	1	1	1	0	1	0	0	1	1	1	1	1	1	1	1	1	1	1	1	1	1	1	1	1	1	1	1	1	1	1	1	1	1	1	1	1	1	1	1	1	1	1	1	1	1	0	0
CIW80_02950	1	1	1	1	1	0	1	0	0	1	1	1	1	1	1	1	1	1	1	1	1	1	1	1	1	1	1	1	1	1	1	1	1	1	1	1	1	1	1	1	1	1	1	1	1	1	1	0	1
CIW80_02955	1	1	1	1	1	0	1	0	0	1	1	1	1	1	1	1	1	1	1	1	1	1	1	1	1	1	1	1	1	1	1	1	1	1	1	1	1	1	1	1	1	1	1	1	1	1	1	0	0
CIW80_02960	1	1	1	1	1	0	1	0	0	1	1	1	1	1	1	1	1	1	1	1	1	1	1	1	1	1	1	1	1	1	1	1	1	1	1	1	1	1	1	1	1	1	1	1	1	1	1	0	1
CIW80_02965	1	1	1	1	1	0	1	0	0	1	1	1	1	1	1	1	1	1	1	1	1	1	1	1	1	1	1	1	1	1	1	1	1	1	1	1	1	1	1	1	1	1	1	1	1	1	1	1	1
CIW80_02970	1	1	1	1	1	0	1	0	0	1	1	1	1	1	1	1	1	1	1	1	1	1	1	1	1	1	1	1	1	1	1	1	1	1	1	1	1	1	1	1	1	1	1	1	1	1	1	1	1
CIW80_02975	1	1	1	1	1	0	1	0	0	1	1	1	1	1	1	1	1	1	1	1	1	1	1	1	1	1	1	1	1	1	1	1	1	1	1	1	1	1	1	1	1	1	1	1	1	1	1	1	1
CIW80_02980	1	1	1	1	1	0	1	0	0	1	1	1	1	1	1	1	1	1	1	1	1	1	1	1	1	1	1	1	1	1	1	1	1	1	1	1	1	1	1	1	1	1	1	1	1	1	1	1	0
CIW80_02985	1	1	1	1	1	0	1	0	0	1	1	1	1	1	1	1	1	1	1	1	1	1	1	1	1	1	1	1	1	1	1	1	1	1	1	1	1	1	1	1	1	1	1	1	1	1	1	1	1
CIW80_02990	1	1	1	1	1	0	1	0	0	1	1	1	1	1	1	1	1	1	1	1	1	1	1	1	1	1	1	1	1	1	1	1	1	1	1	1	1	1	1	1	1	1	1	1	1	1	1	1	1
CIW80_02995	1	1	1	1	1	0	1	0	0	1	1	1	1	0	1	1	1	1	1	1	1	1	1	1	1	1	1	1	1	1	1	1	1	1	1	1	1	1	1	1	1	1	1	1	1	1	1	1	0
CIW80_03000	0	0	0	0	0	0	0	0	0	0	0	0	1	0	1	0	0	0	0	0	0	0	0	0	1	0	0	0	0	0	0	0	0	0	0	0	0	0	0	1	0	0	1	1	0	1	1	0	0
CIW80_03005	1	1	1	0	1	0	1	0	0	1	1	1	1	1	1	1	1	1	1	1	1	1	1	1	1	1	1	0	1	1	1	1	1	1	1	1	1	1	0	0	1	1	1	1	0	1	0	0	1
CIW80_03010	1	1	1	1	1	0	1	0	0	1	1	1	1	1	1	1	1	1	1	1	1	1	1	1	1	1	1	1	1	1	1	1	1	1	1	1	1	1	1	1	1	1	1	1	1	1	1	1	1
CIW80_03015	1	1	1	1	1	0	1	0	0	1	1	1	1	1	1	1	1	1	1	1	1	1	1	1	1	1	1	1	1	1	1	1	1	1	1	1	1	1	1	1	1	1	1	1	1	1	1	1	1
CIW80_03020	1	1	1	1	1	0	1	0	0	1	1	1	1	1	1	1	1	1	1	1	1	1	1	1	1	1	1	1	1	1	1	1	1	1	1	1	1	1	1	1	1	1	1	1	1	1	1	1	1
CIW80_03025	1	1	1	1	1	0	1	0	0	1	1	1	1	1	1	1	1	1	1	1	1	1	1	1	1	1	1	1	1	1	1	1	1	1	1	1	1	1	1	1	1	1	1	1	1	1	1	1	1
CIW80_03030	1	1	1	1	1	0	1	0	0	1	1	1	1	1	1	1	1	1	1	1	1	1	1	1	1	1	1	1	1	1	1	1	1	1	1	1	1	1	1	1	1	1	1	1	1	1	1	1	1
CIW80_03035	1	1	1	1	1	0	1	0	0	1	1	1	1	0	1	1	1	1	1	1	1	0	1	1	1	1	1	0	1	0	1	0	1	1	1	1	1	1	1	1	1	1	1	1	0	1	1	1	1
CIW80_03040	0	1	0	0	0	0	0	0	0	0	0	0	0	0	0	0	0	0	0	0	0	0	0	0	0	0	0	0	0	0	0	0	0	0	0	0	0	0	0	0	0	0	0	0	1	0	0	0	0
CIW80_03045	1	1	0	0	0	0	0	0	0	0	0	0	0	0	0	0	0	1	0	0	0	0	0	0	0	0	0	0	0	0	0	0	0	0	1	0	0	0	0	0	1	1	1	1	0	0	0	0	0
CIW80_03050	0	0	0	0	0	0	0	0	0	0	0	0	0	0	0	0	0	0	0	0	0	0	0	0	0	0	0	0	0	0	0	0	0	0	0	0	0	0	0	0	1	0	0	0	0	0	0	0	0
CIW80_03055	1	1	1	1	1	1	1	1	1	1	1	1	1	1	1	1	1	1	1	1	1	1	1	1	1	1	1	1	1	1	1	1	1	1	1	1	1	1	1	1	1	1	1	1	1	1	1	1	0
CIW80_03060	1	1	1	1	1	1	1	1	1	1	1	1	1	1	1	1	1	1	1	1	1	1	1	1	1	1	1	1	1	1	1	1	1	1	1	1	1	1	1	1	1	1	1	1	1	1	1	1	1
CIW80_03065	1	1	1	1	1	1	1	1	1	1	1	1	1	1	1	1	1	1	1	1	1	1	1	1	1	1	1	1	1	1	1	1	1	1	1	1	1	1	1	1	1	1	1	1	1	1	1	1	1
CIW80_03070	1	1	1	1	1	1	1	1	1	1	1	1	1	1	1	1	1	1	1	1	1	1	1	1	1	1	1	1	1	1	1	1	1	1	1	1	1	1	1	1	1	1	1	1	1	1	1	1	0
CIW80_03075	1	1	1	1	1	1	1	1	1	1	1	1	1	1	1	1	1	1	0	1	1	1	1	1	1	1	1	1	1	1	1	1	1	1	1	1	1	1	1	1	1	1	1	1	1	1	1	1	0
CIW80_03080	1	1	1	1	1	1	1	1	1	1	1	1	1	1	1	1	1	1	1	1	1	1	1	1	1	1	1	1	1	1	1	1	1	1	1	1	1	1	1	1	1	1	1	1	1	1	1	1	1
CIW80_03085	1	1	1	1	1	1	1	1	1	1	1	1	1	1	1	1	1	1	1	1	1	1	1	1	1	1	1	1	1	1	1	1	1	1	1	1	1	1	1	1	1	1	1	1	0	1	1	1	1
CIW80_03090	1	0	0	1	0	0	0	0	1	0	0	0	0	0	0	0	0	0	0	0	0	0	0	0	0	0	0	0	0	0	0	0	1	0	0	0	0	0	0	0	1	0	0	0	0	0	1	0	0
CIW80_03095	0	0	0	0	0	0	0	0	0	0	0	0	0	0	0	0	0	0	0	0	0	0	0	0	0	0	0	0	0	0	0	0	0	0	1	0	0	0	0	0	1	0	1	0	0	0	0	0	0
CIW80_03100	0	0	0	0	0	0	0	0	0	0	0	0	0	0	0	0	0	0	0	0	0	0	0	0	0	0	0	0	0	0	0	0	0	0	0	0	0	0	0	0	1	0	1	0	0	0	0	0	0
CIW80_03105	0	0	0	0	0	0	0	0	0	0	0	0	0	0	0	0	0	0	0	0	0	0	0	0	0	0	0	0	0	0	0	0	0	0	1	0	0	0	0	0	1	0	1	0	0	0	0	0	0
CIW80_03110	0	0	0	0	0	0	0	0	0	0	0	0	0	0	0	0	0	0	0	0	0	0	0	0	0	0	0	0	0	0	0	0	0	0	1	0	0	0	0	0	1	0	1	0	0	0	0	0	0
CIW80_03115	0	0	0	0	0	0	0	0	0	0	0	0	0	0	0	0	0	0	0	0	0	0	0	0	0	0	0	0	0	0	0	0	0	0	1	0	0	0	0	0	1	0	1	0	0	0	0	0	0
CIW80_03120	0	0	0	0	0	0	0	0	0	0	0	0	0	0	0	0	0	0	0	0	0	0	0	0	0	0	0	0	0	0	0	0	0	0	1	0	0	0	0	0	1	0	1	0	0	0	0	0	0
CIW80_03125	0	0	0	0	0	0	0	0	0	0	0	0	0	0	0	0	0	0	0	0	0	0	0	0	0	0	0	0	0	0	0	0	0	0	0	0	0	0	0	0	1	0	1	0	0	0	0	0	0
CIW80_03130	0	0	0	0	0	0	0	0	0	0	0	0	0	0	0	0	0	0	0	0	0	0	0	0	0	0	0	0	0	0	0	0	0	0	0	0	0	0	0	0	0	0	1	0	0	0	0	0	0
CIW80_03135	0	0	0	0	0	0	0	0	0	0	0	0	0	0	0	0	0	0	0	0	0	0	0	0	0	0	0	0	0	0	0	0	0	0	0	0	0	0	0	0	1	0	1	0	0	0	0	0	0
CIW80_03140	0	0	0	0	0	0	0	0	0	0	0	0	1	0	0	0	0	0	0	0	0	0	0	0	0	0	0	0	0	0	0	0	0	0	0	0	0	0	0	0	1	0	0	0	0	0	0	0	0
CIW80_03145	0	0	0	0	0	0	0	0	0	0	0	0	0	0	0	0	0	0	0	0	0	0	0	0	0	0	0	0	0	0	0	0	0	0	1	0	0	0	0	0	1	0	1	0	0	0	0	0	0
CIW80_03150	0	0	0	0	0	0	0	0	0	0	0	0	0	0	0	0	0	0	0	0	0	0	0	0	0	0	0	0	0	0	0	0	0	0	1	0	0	0	0	0	1	0	1	0	0	0	0	0	0
CIW80_03155	0	0	0	0	0	0	0	0	0	0	0	0	0	0	0	0	0	0	0	0	0	0	0	0	0	0	0	0	0	0	0	0	0	0	1	0	0	0	0	0	1	0	1	0	0	0	0	0	0
CIW80_03160	0	0	0	0	0	0	0	0	0	0	0	0	0	0	0	0	0	0	0	0	0	0	0	0	0	0	0	0	0	0	0	0	0	0	0	0	0	0	0	0	1	0	1	0	0	0	0	0	0
CIW80_03165	0	0	0	0	0	0	0	0	0	0	0	0	0	0	0	0	0	0	0	0	0	0	0	0	0	0	0	0	0	0	0	0	0	0	0	0	0	0	0	0	1	0	1	0	0	0	0	0	0
CIW80_03170	0	0	0	0	0	0	0	0	0	0	0	0	0	0	0	0	0	0	0	0	0	0	0	0	0	0	0	0	0	0	0	0	0	0	0	0	0	0	0	0	0	0	0	0	0	0	0	0	0
CIW80_03175	0	0	0	0	0	0	0	0	0	0	0	0	1	0	0	0	0	0	0	0	0	0	0	0	0	0	0	0	0	0	0	0	0	0	0	0	0	0	0	0	1	0	1	0	0	0	0	0	0
CIW80_03180	0	0	0	0	0	0	0	0	0	0	0	0	0	0	0	0	0	0	0	0	0	0	0	0	0	0	0	0	0	0	0	0	0	0	0	0	0	0	0	0	1	0	1	0	0	0	0	0	0
CIW80_03185	0	0	0	0	0	0	0	0	0	0	0	0	0	0	0	0	0	0	0	0	0	0	0	0	0	0	0	0	0	0	0	0	0	0	0	0	0	0	0	0	1	0	1	0	0	0	0	0	0
CIW80_03190	0	0	0	0	0	0	0	0	0	0	0	0	1	0	0	0	0	0	0	0	0	0	0	0	0	0	0	0	0	0	0	0	0	0	0	0	0	0	0	0	1	0	1	0	0	0	0	0	0
CIW80_03195	0	0	0	0	0	0	0	0	0	0	0	0	0	0	0	0	0	0	0	0	0	0	0	0	0	0	0	0	0	0	0	0	0	0	0	0	0	0	0	0	1	0	1	0	0	0	0	0	0
CIW80_03200	0	0	0	0	0	0	0	0	0	0	0	0	0	0	0	0	0	0	0	0	0	0	0	0	0	0	0	0	0	0	0	0	0	0	1	0	0	0	0	0	1	0	1	0	0	0	0	0	0
CIW80_03205	0	0	0	0	0	0	0	0	0	0	0	0	0	0	0	0	0	0	0	0	0	0	0	0	0	0	0	0	0	0	0	0	0	0	1	0	0	0	0	0	1	0	1	0	0	0	0	0	0
CIW80_03210	0	0	0	0	0	0	0	0	0	0	0	0	0	0	0	0	0	0	0	0	0	0	0	0	0	0	0	0	0	0	0	0	0	0	1	0	0	0	0	0	1	0	1	0	0	0	0	0	0
CIW80_03215	0	0	0	0	0	0	0	0	0	0	0	0	0	0	0	0	0	0	0	0	0	0	0	0	0	0	0	0	0	0	0	0	0	0	0	0	0	0	0	0	1	0	0	0	0	0	0	0	0
CIW80_03220	0	0	0	0	0	0	0	0	0	0	0	0	0	0	0	0	0	0	0	0	0	0	0	0	0	0	0	0	0	0	0	0	0	0	0	0	0	0	0	0	1	0	1	0	0	0	0	0	0
CIW80_03230	1	1	1	1	1	1	1	1	1	1	1	1	1	1	1	1	1	1	1	1	1	1	1	1	1	1	1	1	1	1	1	1	1	1	1	1	1	1	1	1	1	1	1	1	1	1	1	1	1
CIW80_03240	1	1	1	1	0	0	0	0	0	0	0	0	1	0	0	0	0	1	0	0	0	0	0	1	1	0	0	0	0	0	0	1	0	0	0	0	1	0	1	1	1	1	1	1	1	1	1	0	0
CIW80_03245	1	1	1	1	0	0	0	0	0	0	0	0	1	0	0	0	0	1	0	0	0	0	0	1	1	0	0	0	0	0	0	0	0	0	0	0	1	0	0	1	1	1	1	1	1	1	1	0	0
CIW80_03250	1	1	1	1	0	0	0	0	0	0	0	0	1	0	0	0	0	1	0	0	0	0	0	1	1	0	0	0	0	0	0	1	0	0	0	0	1	0	1	1	1	1	1	1	1	1	1	0	0
CIW80_03255	1	1	1	1	0	0	0	0	0	0	0	0	1	0	0	0	0	1	0	0	0	0	0	1	1	0	0	0	0	0	0	1	0	0	0	0	1	0	1	1	1	1	1	1	1	1	1	0	0
CIW80_03260	1	1	1	1	0	0	0	0	0	0	0	0	1	0	0	0	0	1	0	0	0	0	0	1	1	0	0	0	0	0	0	1	0	0	0	0	1	0	1	1	1	1	1	1	1	1	1	0	0
CIW80_03265	1	1	1	1	0	0	0	0	0	0	0	0	1	0	0	0	0	1	0	0	0	0	0	1	1	0	0	0	0	0	0	1	0	0	0	0	1	0	1	1	1	1	1	1	1	1	1	0	0
CIW80_03270	1	1	1	1	0	0	0	0	0	0	0	0	1	0	0	0	0	1	0	0	0	0	0	1	1	0	0	0	0	0	0	1	0	0	0	0	1	0	1	1	1	1	1	1	1	1	1	0	0
CIW80_03275	1	1	1	1	0	0	0	0	0	0	0	0	1	0	0	0	0	1	0	0	0	0	0	1	1	0	0	0	0	0	0	1	0	0	0	0	1	0	1	1	1	1	1	1	1	1	1	0	0
CIW80_03280	1	1	1	1	0	0	0	0	0	0	0	0	1	0	0	0	0	1	0	0	0	0	0	1	1	0	0	0	0	0	0	1	0	0	0	0	1	0	1	1	1	1	1	1	1	1	1	0	0
CIW80_03285	1	1	1	1	0	0	0	0	0	0	0	0	1	0	0	0	0	1	0	0	0	0	0	1	1	0	0	0	0	0	0	1	0	0	0	0	1	0	1	1	1	1	1	1	1	1	1	0	0
CIW80_03290	1	1	1	1	0	0	0	0	0	0	0	0	1	0	0	0	0	1	0	0	0	0	0	1	1	0	0	0	0	0	0	1	0	0	0	0	1	0	1	1	1	1	1	1	1	1	1	0	0
CIW80_03295	1	1	1	1	0	0	0	0	0	0	0	0	1	0	0	0	0	1	0	0	0	0	0	1	1	0	0	0	0	0	0	1	0	0	0	0	1	0	1	1	1	1	1	1	1	1	1	0	0
CIW80_03300	1	1	1	1	0	1	1	1	1	1	1	1	1	0	1	0	1	1	1	1	1	0	0	1	1	1	0	1	1	1	1	1	0	1	0	1	1	1	0	1	1	1	1	1	1	1	1	0	0
CIW80_03305	0	1	1	0	0	1	1	1	1	1	1	1	1	0	1	0	1	0	1	1	1	0	0	0	1	1	0	1	1	0	1	0	1	1	0	1	0	0	0	1	1	0	1	1	1	1	1	0	0
CIW80_03310	1	0	0	1	0	1	1	1	1	1	1	1	1	0	1	0	1	1	1	1	1	0	0	1	1	1	0	1	1	0	1	1	1	1	0	1	1	0	0	1	1	1	1	1	1	1	1	0	0
CIW80_03315	1	0	0	1	0	1	1	1	1	1	1	1	1	0	1	0	1	1	1	1	1	0	0	1	1	1	0	0	0	0	0	1	0	1	0	1	1	0	1	1	1	1	1	1	1	1	1	0	0
CIW80_03320	1	1	1	1	1	0	0	1	0	0	0	1	1	1	1	1	1	1	0	1	1	1	1	1	1	1	1	1	1	1	1	1	1	1	1	1	1	1	1	1	1	1	1	1	0	1	1	0	0
CIW80_03325	1	1	1	1	1	1	1	1	1	1	1	1	1	1	1	1	1	1	1	1	1	1	1	1	1	1	1	1	1	1	1	1	1	1	1	1	1	1	1	1	1	1	1	1	1	1	1	1	0
CIW80_03330	1	1	1	1	1	1	1	1	1	1	1	1	1	1	1	1	1	1	1	1	1	1	1	1	1	1	1	1	1	1	1	1	1	1	1	1	1	1	1	1	1	1	1	1	1	1	1	1	0
CIW80_03335	1	1	1	1	1	1	1	1	1	1	1	1	1	1	1	1	1	1	1	1	1	1	1	1	1	1	1	1	1	1	1	1	1	1	1	1	1	1	1	1	1	1	1	1	1	1	1	1	1
CIW80_03340	0	0	0	0	0	0	0	0	0	0	0	0	1	0	1	0	0	1	0	0	0	0	0	0	0	0	0	1	0	0	1	0	0	0	0	0	0	0	1	0	0	0	0	0	0	1	0	0	0
CIW80_03350	1	1	1	1	1	1	1	1	1	1	1	1	1	1	1	1	1	1	1	1	1	1	1	1	1	1	1	1	1	1	1	1	1	1	1	1	1	1	1	1	1	1	1	1	1	1	1	1	0
CIW80_03355	1	1	1	1	1	1	1	1	1	1	1	1	1	1	1	1	1	1	1	1	1	1	1	1	1	1	1	1	1	1	1	1	1	1	1	1	1	1	1	1	1	1	1	1	1	1	1	1	0
CIW80_03365	1	1	1	1	1	1	1	1	1	1	1	1	1	1	1	1	1	1	1	1	1	1	1	1	1	1	1	1	1	1	1	1	1	1	1	1	1	1	1	1	1	1	1	1	1	1	1	0	1
CIW80_03375	0	1	1	0	0	0	0	0	0	0	0	0	1	0	0	0	0	0	0	0	0	0	0	0	1	0	0	0	0	0	0	1	0	0	0	0	0	0	1	0	1	1	1	1	1	1	1	0	0
CIW80_03380	0	0	0	0	0	0	0	0	0	0	0	0	0	0	0	0	0	0	0	0	0	0	0	0	0	0	0	0	0	0	0	0	0	0	0	0	0	0	0	0	0	0	0	0	0	0	1	0	0
CIW80_03385	0	0	1	0	0	0	0	0	0	0	0	0	0	0	0	0	0	0	0	0	0	0	0	0	0	0	0	0	0	0	0	0	0	0	0	0	0	0	1	0	1	1	1	0	0	0	1	0	0
CIW80_03390	0	0	1	0	0	0	0	0	0	0	0	0	0	0	0	0	0	0	0	0	0	0	0	0	0	0	0	0	0	0	0	0	0	0	0	0	0	0	1	0	1	1	1	0	0	0	1	0	0
CIW80_03395	0	0	0	0	0	0	0	0	0	0	0	0	0	0	0	0	0	0	0	0	0	0	0	0	0	0	0	0	0	0	0	0	0	0	0	0	0	0	1	0	1	1	1	0	0	0	1	0	0
CIW80_03400	0	0	1	0	0	0	0	0	0	0	0	0	0	0	0	0	0	0	0	0	0	0	0	0	0	0	0	0	0	0	0	0	0	0	0	0	0	0	1	0	1	1	1	0	0	0	1	0	0
CIW80_03405	0	0	1	0	0	0	0	0	0	0	0	0	0	0	0	0	0	0	0	0	0	0	0	0	0	0	0	0	0	0	0	0	0	0	0	0	0	0	0	0	1	1	1	0	0	0	1	0	0
CIW80_03410	0	0	1	0	0	0	0	0	0	0	0	0	0	0	0	0	0	0	0	0	0	0	0	0	0	0	0	0	0	0	0	0	0	0	0	0	0	0	1	0	1	1	1	0	0	0	1	0	0
CIW80_03415	0	0	1	0	0	0	0	0	0	0	0	0	0	0	0	0	0	0	0	0	0	0	0	0	0	0	0	0	0	0	0	0	0	0	0	0	0	0	1	0	1	1	1	0	0	0	1	0	0
CIW80_03420	0	0	1	0	0	0	0	0	0	0	0	0	0	0	0	0	0	0	0	0	0	0	0	0	0	0	0	0	0	0	0	0	0	0	0	0	0	0	1	0	1	1	1	0	0	0	1	0	0
CIW80_03425	0	0	1	0	0	0	0	0	0	0	0	0	0	0	0	0	0	0	0	0	0	0	0	0	0	0	0	0	0	0	0	0	0	0	0	0	0	0	1	0	1	1	1	0	0	0	1	0	0
CIW80_03430	0	0	1	0	0	0	0	0	0	0	0	0	0	0	0	0	0	0	0	0	0	0	0	0	0	0	0	0	0	0	0	0	0	0	0	0	0	0	1	0	1	1	1	0	0	0	1	0	0
CIW80_03435	0	0	1	0	0	0	0	0	0	0	0	0	0	0	0	0	0	0	0	0	0	0	0	0	0	0	0	0	0	0	0	0	0	0	0	0	0	0	0	0	1	1	1	0	0	0	1	0	0
CIW80_03440	0	0	1	0	0	0	0	0	0	0	0	0	0	0	0	0	0	0	0	0	0	0	0	0	0	0	0	0	0	0	0	0	0	0	0	0	0	0	1	0	1	1	1	0	0	0	1	0	0
CIW80_03445	0	0	1	0	0	0	0	0	0	0	0	0	0	0	0	0	0	0	0	0	0	0	0	0	0	0	0	0	0	0	0	0	0	0	0	0	0	0	1	0	1	1	1	0	0	0	1	0	0
CIW80_03450	0	0	1	0	0	0	0	0	0	0	0	0	0	0	0	0	0	0	0	0	0	0	0	0	0	0	0	0	0	0	0	0	0	0	0	0	0	0	1	0	1	1	1	0	0	0	1	0	0
CIW80_03455	0	0	0	0	0	0	0	0	0	0	0	0	0	0	0	0	0	0	0	0	0	0	0	0	0	0	0	0	0	0	0	0	0	0	0	0	0	0	1	0	1	1	1	0	0	0	1	0	0
CIW80_03460	0	0	1	0	0	0	0	0	0	0	0	0	0	0	0	0	0	0	0	0	0	0	0	0	0	0	0	0	0	0	0	0	0	0	0	0	0	0	1	0	1	1	1	0	0	0	1	0	0
CIW80_03465	0	0	1	0	0	0	0	0	0	0	0	0	0	0	0	0	0	0	0	0	0	0	0	0	0	0	0	0	0	0	0	0	0	0	0	0	0	0	0	0	1	1	1	0	0	0	1	0	0
CIW80_03470	0	0	0	0	0	0	0	0	0	0	0	0	0	0	0	0	0	0	0	0	0	0	0	0	0	0	0	0	0	0	0	0	0	0	0	0	0	0	0	0	1	0	0	0	0	0	0	0	0
CIW80_03475	0	0	0	0	0	0	0	0	0	0	0	0	0	0	0	0	0	0	0	0	0	0	0	0	0	0	0	0	0	0	0	0	0	0	0	0	0	0	0	0	0	0	0	0	0	0	0	0	0
CIW80_03480	0	0	1	0	0	0	0	0	0	0	0	0	0	0	0	0	0	0	0	0	0	0	0	0	0	0	0	0	0	0	0	0	0	0	0	0	0	0	0	0	1	0	0	0	0	0	0	0	0
CIW80_03485	0	0	1	0	0	0	0	0	0	0	0	0	0	0	0	0	0	0	0	0	0	0	0	0	0	0	0	0	0	0	0	0	0	0	0	0	0	0	0	0	1	1	1	0	0	0	1	0	0
CIW80_03490	0	0	1	0	0	0	0	0	0	0	0	0	0	0	0	0	0	0	0	0	0	0	0	0	0	0	0	0	0	0	0	0	0	0	0	0	0	0	1	0	1	1	1	0	0	0	1	0	0
CIW80_03495	0	0	1	0	1	1	1	1	1	1	1	1	0	0	1	1	1	0	1	1	1	1	1	1	1	1	1	1	0	0	1	1	0	0	1	1	1	1	0	0	1	1	1	0	0	0	1	0	0
CIW80_03500	0	0	1	0	0	0	0	0	0	0	0	0	0	0	0	0	0	0	0	0	0	0	0	0	0	0	0	0	0	0	0	0	0	0	0	0	0	0	0	0	1	0	1	0	0	0	1	0	0
CIW80_03505	0	0	0	0	0	0	0	0	0	0	0	0	0	0	0	0	0	0	0	0	0	0	0	0	0	0	0	0	0	0	0	0	0	0	0	0	0	0	0	0	1	0	0	0	0	0	0	0	0
CIW80_03510	1	1	1	1	1	1	1	1	1	1	1	1	1	1	1	1	1	1	1	1	1	1	1	1	1	1	1	1	1	1	1	1	1	1	1	1	1	1	1	1	1	1	1	1	1	1	1	1	1
CIW80_03515	1	1	1	1	1	1	1	1	1	1	1	1	1	1	1	1	1	1	1	1	1	1	1	1	1	1	1	1	1	1	1	1	1	1	1	1	1	1	1	1	1	1	1	1	1	1	1	1	1
CIW80_03520	1	1	1	1	1	1	1	1	1	1	1	1	1	1	1	1	1	1	1	1	1	1	1	1	1	1	1	1	1	1	1	1	1	1	1	1	1	1	1	1	1	1	1	1	1	1	1	1	1
CIW80_03525	1	1	1	1	1	1	1	1	1	1	1	1	1	1	1	1	1	1	1	1	1	1	1	1	1	1	1	0	1	1	1	1	1	1	1	1	1	1	1	1	1	1	1	1	1	1	1	1	0
CIW80_03530	1	1	0	0	0	0	0	0	0	0	0	0	1	1	0	0	0	0	0	0	0	0	0	0	1	0	0	0	0	0	0	0	0	1	0	0	0	1	1	1	0	0	1	0	1	1	1	0	0
CIW80_03535	0	0	1	0	0	0	0	0	0	0	0	0	1	1	0	0	0	1	0	0	0	0	0	1	1	0	0	1	0	0	1	0	0	1	0	0	1	1	1	1	1	1	1	1	1	0	1	1	0
CIW80_03540	0	0	0	0	0	0	0	0	0	0	0	0	0	0	0	0	0	0	0	0	0	0	0	0	0	0	0	0	0	0	0	0	0	0	0	0	0	0	0	0	1	0	0	0	0	0	0	0	0
CIW80_03545	0	0	0	0	0	0	0	0	0	0	0	0	0	0	0	0	0	0	0	0	0	0	0	0	0	0	0	0	0	0	0	0	0	0	0	0	0	0	0	0	0	0	0	0	0	0	0	0	0
CIW80_03550	0	0	1	0	0	0	0	0	0	0	0	0	0	0	0	0	0	1	0	0	0	0	0	0	0	0	0	1	1	1	1	0	1	0	0	0	0	0	1	0	1	1	1	1	1	0	1	0	0
CIW80_03555	0	0	1	1	0	0	0	0	0	0	0	0	1	0	0	0	0	1	0	0	0	0	0	1	1	0	1	1	1	1	1	1	1	1	0	0	0	1	1	1	1	1	1	1	1	0	1	0	0
CIW80_03560	0	0	1	1	0	0	0	0	0	0	0	0	1	0	0	0	0	1	0	0	0	0	0	1	1	0	1	1	1	1	1	1	1	1	0	0	0	1	1	1	1	1	1	1	1	0	1	0	0
CIW80_03565	0	0	1	0	0	0	0	0	0	0	0	0	0	0	0	0	0	1	0	0	0	0	0	0	0	0	0	0	0	0	0	0	0	0	0	0	0	0	0	0	1	1	1	1	0	0	1	0	0
CIW80_03570	1	1	1	1	1	0	0	0	0	1	1	1	1	1	1	1	1	1	1	1	1	1	1	1	1	1	1	0	0	0	0	1	0	1	0	1	1	1	1	1	1	1	1	1	1	1	1	0	0
CIW80_03575	1	1	1	1	1	0	0	0	0	0	1	1	1	1	1	1	1	1	1	1	1	0	1	1	1	1	1	0	0	0	0	1	0	1	0	1	1	1	1	1	1	1	1	1	1	1	1	1	0
CIW80_03580	1	1	1	1	1	1	1	1	1	1	1	1	1	1	1	1	1	1	1	1	1	1	1	1	1	1	1	0	0	0	0	1	0	1	0	1	1	1	1	1	1	1	1	1	1	1	1	1	0
CIW80_03585	0	0	1	0	0	0	0	0	0	0	0	0	1	0	0	0	0	0	0	0	0	0	0	0	1	1	0	0	0	0	0	0	0	0	0	0	0	1	1	1	1	1	1	1	1	1	1	0	0
CIW80_03590	0	0	0	1	0	0	0	0	0	0	0	0	1	0	0	0	0	1	0	0	0	0	0	0	1	1	0	0	0	0	0	0	0	1	0	0	0	1	0	1	1	1	1	1	0	0	0	0	0
CIW80_03595	0	0	1	1	0	0	0	0	0	0	0	0	1	0	0	0	0	1	0	0	0	0	0	0	1	1	0	0	0	0	0	0	0	1	0	0	0	1	1	1	1	1	1	1	1	0	1	0	0
CIW80_03600	0	0	1	1	0	0	0	0	0	0	0	0	1	0	0	0	0	1	0	0	0	0	0	0	1	1	0	0	0	0	0	0	0	1	0	0	0	0	0	1	1	1	1	1	1	0	0	0	0
CIW80_03605	0	0	1	1	0	0	0	0	0	0	0	0	1	1	0	0	0	1	0	0	0	0	0	1	1	1	0	0	0	0	0	1	0	1	0	0	0	1	1	1	1	1	1	1	1	0	1	0	0
CIW80_03610	1	1	1	1	1	1	1	1	1	1	1	1	1	1	1	1	1	1	1	1	1	1	1	1	1	1	1	1	1	1	1	1	1	1	1	1	1	1	1	1	1	1	1	1	1	1	1	0	1
CIW80_03615	0	0	0	1	0	0	0	0	0	0	0	0	1	0	0	0	0	1	0	0	0	0	0	1	1	1	0	0	0	0	0	1	0	1	0	0	1	0	0	1	1	1	1	0	1	0	0	0	1
CIW80_03620	0	0	1	1	0	1	0	0	1	0	0	0	1	1	0	0	0	1	0	0	0	0	0	1	1	1	0	0	0	0	0	1	0	1	0	1	1	1	1	1	1	1	1	0	1	1	1	0	0
CIW80_03625	0	0	1	1	0	1	1	1	1	0	0	0	1	1	0	0	0	1	0	0	0	0	0	1	1	1	0	0	0	0	0	1	1	0	0	1	1	1	0	1	1	1	1	0	1	1	1	0	0
CIW80_03630	0	0	1	1	0	0	0	0	0	0	0	0	1	1	0	0	0	1	0	0	0	0	0	1	1	1	0	0	0	0	0	1	0	1	0	1	1	1	1	1	1	1	1	0	1	1	1	0	0
CIW80_03635	0	0	1	0	0	0	0	0	0	0	0	0	0	0	0	0	0	0	0	0	0	0	0	1	0	1	0	0	0	0	0	0	1	0	0	0	0	0	1	0	0	0	0	0	1	0	0	0	0
CIW80_03640	0	0	1	0	0	0	0	0	0	0	0	0	1	1	0	0	0	1	0	0	0	0	0	1	1	0	0	0	0	0	0	1	0	0	0	1	1	0	0	1	1	1	1	0	0	1	1	0	0
CIW80_03645	0	0	0	1	0	0	0	0	0	0	0	0	1	0	0	0	0	0	0	0	0	0	0	0	0	0	0	0	0	0	0	1	0	0	0	0	0	0	0	0	1	0	1	0	0	0	1	0	0
CIW80_03650	0	0	1	0	0	0	0	0	0	0	0	0	0	0	0	0	0	0	0	0	0	0	0	0	1	1	0	0	0	0	0	0	0	0	0	0	0	0	0	1	1	0	0	0	0	0	0	0	0
CIW80_03655	0	0	1	0	0	0	0	0	0	0	0	0	0	0	0	0	0	1	0	0	0	0	0	0	0	1	1	0	0	0	0	1	1	0	0	0	0	0	1	0	1	1	1	0	1	0	1	1	1
CIW80_03660	0	0	1	1	0	0	0	0	0	0	0	0	0	1	0	0	0	1	0	0	0	0	0	1	1	1	0	0	0	0	0	1	1	1	0	1	1	1	1	1	1	1	1	0	1	1	1	0	0
CIW80_03665	0	0	1	1	0	0	0	0	0	0	0	0	0	1	0	0	0	1	0	0	0	0	0	1	1	1	0	0	0	0	0	1	1	1	0	1	1	1	1	1	1	1	1	0	1	1	1	0	0
CIW80_03670	0	0	0	0	0	0	0	0	0	0	0	0	0	0	0	0	0	0	0	0	0	0	0	0	1	1	0	0	0	0	0	0	0	0	0	0	0	0	0	1	1	0	0	0	0	0	1	0	0
CIW80_03675	0	0	0	0	0	0	0	0	0	0	0	0	0	0	0	0	0	0	0	0	0	0	0	0	0	0	0	0	0	0	0	0	0	0	0	0	0	0	0	0	0	0	0	1	1	0	0	0	0
CIW80_03680	0	0	1	0	0	0	0	0	0	0	0	0	1	0	0	0	0	1	0	0	0	0	0	1	1	0	0	0	0	0	0	0	0	0	1	1	1	0	1	0	1	1	1	1	1	0	1	0	0
CIW80_03685	0	0	1	0	0	0	0	0	0	0	0	0	1	0	0	0	0	1	0	0	0	0	0	1	1	0	0	0	0	0	0	0	0	0	1	1	1	0	1	0	1	1	1	1	1	0	1	0	0
CIW80_03690	0	0	1	1	0	0	0	0	0	0	0	0	0	0	0	0	0	0	0	0	0	0	0	0	0	0	0	0	0	0	0	0	1	0	0	0	0	0	0	0	0	0	0	1	0	0	1	0	0
CIW80_03695	0	0	0	0	0	0	0	0	0	0	0	0	0	0	0	0	0	0	0	0	0	0	0	0	0	0	0	0	0	0	0	0	0	0	0	0	0	0	0	0	1	0	0	0	0	0	0	0	0
CIW80_03700	0	0	0	1	0	0	0	0	0	0	0	0	0	0	0	0	0	0	0	0	0	0	0	0	0	0	0	0	0	0	0	0	1	0	0	0	0	0	0	0	1	0	1	0	0	0	1	0	0
CIW80_03705	0	0	0	0	0	0	0	0	0	0	0	0	0	0	0	0	0	0	0	0	0	0	0	0	0	1	0	0	0	0	0	0	0	0	0	0	0	0	0	0	1	0	0	0	0	0	0	0	0
CIW80_03710	0	0	0	0	0	0	0	0	0	0	0	0	0	0	0	0	0	1	0	0	0	0	0	0	0	0	0	0	0	0	0	0	0	0	0	0	0	0	0	0	0	0	0	0	0	0	0	0	0
CIW80_03715	0	0	1	1	0	0	0	0	0	0	0	0	0	0	0	0	0	1	0	0	0	0	0	0	1	1	0	0	0	0	0	0	1	1	0	0	1	1	1	1	1	1	1	1	1	0	1	0	0
CIW80_03720	0	0	1	0	0	0	0	0	0	0	0	0	0	0	0	0	0	0	0	0	0	0	0	0	0	0	0	0	0	0	0	0	0	0	0	0	0	0	0	0	0	0	0	0	0	0	1	0	0
CIW80_03725	0	0	1	0	0	0	0	0	0	0	0	0	0	0	0	0	0	1	0	0	0	0	0	0	0	0	0	0	0	0	0	0	0	0	0	0	0	0	1	0	1	1	1	0	1	0	1	0	0
CIW80_03730	0	0	1	0	0	0	0	0	0	0	0	0	0	0	0	0	0	1	0	0	0	0	0	0	0	0	0	0	0	0	0	0	0	0	0	0	0	0	1	0	1	1	1	0	1	0	1	0	0
CIW80_03735	0	0	1	0	0	0	0	0	0	0	0	0	0	0	0	0	0	1	0	0	0	0	0	0	0	0	0	0	0	0	0	0	0	0	0	0	0	0	1	0	1	1	1	0	1	0	1	0	0
CIW80_03740	0	0	1	0	0	0	0	0	0	0	0	0	0	0	0	0	0	1	0	0	0	0	0	0	0	0	0	0	0	0	0	0	0	0	0	0	0	0	1	0	1	1	1	0	1	0	1	0	0
CIW80_03745	0	0	1	1	0	0	0	0	0	0	1	1	1	1	0	0	0	1	1	1	1	0	0	1	1	1	0	1	1	1	1	1	1	1	0	1	1	1	1	1	1	1	1	1	1	1	1	0	0
CIW80_03750	0	0	1	1	0	0	0	0	0	0	0	0	0	0	0	0	0	1	0	0	0	0	0	0	1	1	0	1	1	1	1	1	1	1	1	0	0	1	1	1	1	1	1	1	1	0	1	0	0
CIW80_03755	0	0	1	1	0	0	0	0	0	0	0	0	0	0	0	0	0	1	0	0	0	0	0	0	1	1	0	1	1	1	1	1	1	1	1	0	0	1	1	1	1	1	1	1	1	0	1	0	0
CIW80_03760	0	0	1	1	0	0	0	0	0	0	0	0	0	0	0	0	0	1	0	0	0	0	0	0	1	1	1	1	1	1	1	1	1	1	1	0	0	1	1	1	1	1	1	1	1	0	1	0	0
CIW80_03765	0	0	1	1	0	0	0	0	0	0	0	0	0	0	0	0	0	1	0	0	0	0	0	0	1	1	1	1	0	1	1	0	1	1	0	0	0	1	1	1	1	1	1	0	1	0	1	0	0
CIW80_03770	0	0	1	1	0	0	0	0	0	0	0	0	0	0	0	0	0	1	0	0	0	0	0	0	1	1	1	1	0	1	1	0	1	1	0	0	0	1	1	1	1	1	1	0	1	0	1	0	0
CIW80_03775	0	0	0	0	0	0	0	0	0	0	0	0	0	0	0	0	0	0	0	0	0	0	0	0	0	0	0	0	0	0	0	0	0	0	0	0	0	1	0	0	0	0	0	0	0	0	0	0	0
CIW80_03780	0	0	1	1	0	1	0	0	0	0	0	0	1	0	0	0	0	1	0	0	0	0	0	1	1	1	1	1	1	1	1	1	1	1	1	1	1	1	1	1	1	1	1	1	1	1	1	1	0
CIW80_03785	0	0	1	1	0	0	0	0	0	0	0	0	1	0	0	0	0	1	0	0	0	0	0	1	1	1	1	1	1	1	1	1	1	1	1	1	1	1	1	1	1	1	1	1	1	1	1	1	0
CIW80_03790	0	0	1	1	0	1	0	0	0	1	1	1	1	0	0	0	0	1	1	1	1	0	0	1	1	1	1	1	1	1	1	1	1	1	1	1	1	1	1	1	1	1	1	1	1	1	1	1	0
CIW80_03795	0	0	1	0	0	1	0	0	0	1	1	1	1	0	0	0	0	1	1	1	1	0	0	1	1	1	1	1	1	1	1	1	1	1	1	1	1	1	1	1	1	1	1	1	1	1	1	1	0
CIW80_03800	0	0	1	1	0	1	0	0	0	1	1	1	1	0	0	0	0	1	1	1	1	0	0	1	1	1	1	1	1	1	1	1	1	1	1	1	1	1	1	1	1	1	1	1	1	1	1	1	0
CIW80_03805	0	0	1	1	0	1	1	0	1	1	1	1	1	1	0	0	0	1	1	1	1	0	0	1	1	1	1	1	1	1	1	1	1	1	1	1	1	1	1	1	1	1	1	1	1	1	1	1	0
CIW80_03810	0	0	1	1	0	0	0	0	0	0	1	1	0	1	0	0	0	1	1	1	1	0	0	1	1	1	1	1	1	1	1	1	1	1	0	0	1	1	1	1	1	1	1	1	1	0	1	0	0
CIW80_03815	0	0	1	0	0	1	0	0	1	0	0	0	1	1	0	0	0	1	0	0	0	0	0	1	1	1	1	1	1	1	1	1	1	0	1	0	1	1	1	1	0	1	1	0	1	1	1	1	1
CIW80_03820	1	1	1	1	0	0	0	1	0	0	0	1	1	1	1	0	1	1	1	1	1	0	1	1	1	1	0	1	1	1	1	0	1	1	1	1	0	1	0	1	1	0	0	0	0	1	1	0	0
CIW80_03825	1	1	1	1	1	1	1	1	1	1	1	1	1	1	1	1	1	1	1	1	1	1	1	1	1	1	1	1	1	1	1	1	1	1	1	1	1	1	1	1	1	1	1	1	1	1	1	1	1
CIW80_03830	1	1	1	1	1	1	1	1	1	1	1	1	1	1	1	1	1	1	1	1	1	1	1	1	1	1	1	1	1	1	1	1	1	1	1	1	1	1	1	1	1	1	1	1	1	1	1	1	1
CIW80_03835	1	1	1	1	1	1	1	1	1	1	1	1	1	1	1	1	1	1	1	1	1	1	1	1	1	1	1	1	1	1	1	1	1	1	1	1	1	1	1	1	1	1	1	1	1	1	1	1	0
CIW80_03840	0	0	0	0	0	0	0	0	0	0	0	0	0	0	0	0	0	0	0	0	0	0	0	0	0	0	0	0	0	0	0	0	0	0	0	0	0	0	0	0	0	1	1	1	1	1	0	0	0
CIW80_03845	0	0	0	0	0	0	0	0	0	0	0	0	0	0	0	0	0	0	0	0	0	0	0	0	0	0	0	0	0	0	0	0	0	0	0	0	0	0	0	0	0	0	0	1	1	0	0	0	0
CIW80_03850	1	1	1	1	1	1	1	1	1	1	1	1	1	1	1	1	1	1	1	1	1	1	1	1	1	1	1	1	1	1	1	1	1	1	1	1	1	1	0	1	1	1	1	1	1	1	0	0	0
CIW80_03855	1	1	1	1	1	1	1	1	1	1	1	1	1	1	1	1	1	1	1	1	1	1	1	1	1	1	1	1	1	1	1	1	1	1	1	1	1	1	1	1	1	1	1	1	1	1	1	1	1
CIW80_03860	1	1	1	1	1	1	1	1	1	1	1	1	1	1	1	1	1	1	1	1	1	1	1	1	1	1	1	1	1	1	1	1	1	1	1	1	1	1	1	1	1	1	1	1	1	1	1	1	1
CIW80_03865	1	1	1	1	1	1	1	1	1	1	1	1	1	1	1	1	1	1	1	1	1	1	1	1	1	1	1	1	1	1	1	1	1	1	1	1	1	1	1	1	1	1	1	1	1	1	1	1	1
CIW80_03870	1	1	1	1	1	1	1	1	1	1	1	1	1	1	1	1	1	1	1	1	1	1	1	1	1	1	1	1	1	1	1	1	1	1	1	1	1	1	1	1	1	1	1	1	1	1	1	1	1
CIW80_03875	1	1	1	1	0	0	0	0	0	1	1	1	0	1	1	1	1	1	1	1	1	1	1	1	1	1	1	0	0	0	0	1	1	0	1	1	1	1	1	1	1	1	1	0	1	0	1	1	0
CIW80_03880	1	1	1	1	0	0	0	0	0	1	1	1	0	1	1	1	1	1	1	1	1	1	1	1	1	1	1	0	0	0	0	1	1	0	1	1	1	1	1	1	1	1	1	0	1	0	1	1	1
CIW80_03885	0	0	0	0	0	1	0	1	1	1	0	0	1	1	1	0	1	1	1	1	1	1	1	0	1	0	1	0	0	0	0	0	0	0	1	0	0	0	1	1	0	0	1	1	0	1	0	0	1
CIW80_03890	0	0	0	0	0	0	0	0	0	0	0	0	0	0	0	0	0	0	0	0	0	0	0	0	0	0	0	0	0	0	0	0	0	0	0	0	0	0	0	0	0	0	0	0	0	0	0	0	0
CIW80_03895	1	1	1	1	1	1	1	1	1	1	1	1	1	1	1	1	1	1	1	1	1	1	1	1	1	1	1	1	1	1	1	1	1	1	1	1	1	1	1	1	1	1	1	1	1	1	1	1	1
CIW80_03900	1	1	1	1	1	1	1	1	1	1	1	1	1	1	1	1	1	1	1	1	1	1	1	1	1	1	1	1	1	1	1	1	1	1	1	1	1	1	1	1	1	1	1	1	1	1	1	1	1
CIW80_03905	1	1	1	1	1	1	1	1	1	1	1	1	1	1	1	1	1	1	1	1	1	1	1	1	1	1	1	1	1	1	1	1	1	1	1	1	1	1	1	1	1	1	1	1	1	1	1	1	1
CIW80_03910	1	1	1	1	1	1	1	1	1	1	1	1	1	1	1	1	1	1	1	1	1	1	1	1	1	1	1	1	1	1	1	1	1	1	1	1	1	1	1	1	1	1	1	1	1	1	1	1	1
CIW80_03915	1	1	1	1	1	1	1	1	1	1	1	1	1	1	1	1	1	1	1	1	1	1	1	1	1	1	1	1	1	1	1	1	1	1	1	1	1	1	1	1	1	1	1	1	1	1	1	1	1
CIW80_03920	1	1	1	1	1	1	1	1	1	1	1	1	1	1	1	1	1	1	1	1	1	1	1	1	1	1	1	1	1	1	1	1	1	1	1	1	1	1	1	1	1	1	1	1	1	1	1	1	1
CIW80_03925	1	1	1	1	1	1	1	1	1	1	1	1	1	1	1	1	1	1	1	1	1	1	1	1	1	1	1	1	1	1	1	1	1	1	1	1	1	1	1	1	1	1	1	1	1	1	1	1	1
CIW80_03930	1	1	1	1	1	1	1	1	1	1	1	1	1	1	1	1	1	1	1	1	1	1	1	1	1	1	1	1	1	1	1	1	1	1	1	1	1	1	1	1	1	1	1	1	1	1	1	1	1
CIW80_03935	1	1	1	1	1	1	1	1	1	1	1	1	1	0	1	1	1	1	1	1	1	1	1	1	1	1	0	1	1	1	1	1	1	1	1	1	1	1	1	1	1	1	1	1	1	1	1	1	1
CIW80_03940	1	1	1	1	1	1	1	1	1	1	1	1	1	1	1	1	1	1	1	1	1	1	1	1	1	1	1	1	1	1	1	1	1	1	1	1	1	1	1	1	1	1	1	1	1	1	1	1	1
CIW80_03945	1	1	1	1	1	1	1	1	1	1	1	1	1	1	1	1	1	1	1	1	1	1	1	1	1	1	1	1	1	1	1	1	1	1	1	1	1	1	1	1	1	1	1	1	1	1	1	1	1
CIW80_03950	1	1	1	1	1	1	1	1	1	1	1	1	1	0	1	1	1	1	1	1	1	1	1	1	1	1	0	1	1	1	1	1	1	1	1	1	1	1	1	1	1	1	1	1	1	1	1	1	1
CIW80_03955	0	0	0	0	0	0	0	0	0	0	0	0	0	0	0	1	0	0	0	0	0	1	1	0	0	0	0	0	0	0	0	0	0	0	0	0	0	0	0	0	1	0	1	0	0	0	0	0	0
CIW80_03960	0	0	0	0	0	0	0	0	0	0	0	0	0	0	0	1	0	0	0	0	0	1	1	0	0	0	0	0	0	0	0	0	0	0	0	0	0	0	0	0	1	0	1	0	0	0	0	0	0
CIW80_03965	0	0	0	0	0	0	0	0	0	0	0	0	0	0	0	1	0	0	0	0	0	1	1	0	0	0	0	0	0	0	0	0	0	0	0	0	0	0	0	0	1	0	1	0	0	0	0	0	0
CIW80_03970	0	0	0	0	0	0	0	0	0	0	0	0	0	0	0	1	0	0	0	0	0	1	1	0	0	0	0	0	0	0	0	0	0	0	0	0	0	0	0	0	1	0	1	0	0	0	0	0	0
CIW80_03975	0	0	0	0	0	0	0	0	0	0	0	0	0	0	0	1	0	0	0	0	0	1	1	0	0	0	0	0	0	0	0	0	0	0	0	0	0	0	0	0	1	0	1	0	0	0	0	0	0
CIW80_03980	0	0	0	0	0	0	0	0	0	0	0	0	0	0	0	1	0	0	0	0	0	1	1	0	0	0	0	0	0	0	0	0	0	0	0	0	0	0	0	0	1	0	1	0	0	0	0	0	0
CIW80_03985	0	0	0	0	0	0	0	0	0	0	0	0	0	0	0	1	0	0	0	0	0	1	1	0	0	0	0	0	0	0	0	0	0	0	0	0	0	0	0	0	1	0	1	0	0	0	0	0	0
CIW80_03990	0	0	0	0	0	0	0	0	0	0	0	0	0	0	0	1	0	0	0	0	0	1	1	0	0	0	0	0	0	0	0	0	0	0	0	0	0	0	0	0	1	0	1	0	0	0	0	0	0
CIW80_03995	0	0	0	0	0	0	0	0	0	0	0	0	0	0	0	0	0	0	0	0	0	0	0	0	0	0	0	0	0	0	0	0	0	0	0	0	0	0	0	0	0	0	0	0	0	0	1	0	0
CIW80_04000	1	1	1	1	1	1	1	1	1	1	1	1	1	1	1	1	1	1	1	1	1	1	1	1	1	1	1	1	1	1	1	1	1	1	1	1	1	1	1	1	1	1	1	1	1	1	1	1	1
CIW80_04005	1	1	1	1	1	1	1	1	1	1	1	1	1	0	1	1	1	1	1	1	1	1	1	1	1	1	0	1	1	1	1	1	1	1	1	1	1	1	1	1	1	1	1	1	1	1	1	1	1
CIW80_04010	1	1	1	1	1	1	1	1	1	1	1	1	1	0	1	1	1	1	1	1	1	1	1	1	1	1	0	1	1	1	1	1	1	1	1	1	1	1	1	1	1	1	1	1	1	1	1	1	1
CIW80_04015	1	1	1	1	1	1	1	1	1	1	1	1	1	0	1	1	1	1	1	1	1	1	1	1	1	1	0	1	1	1	1	1	1	1	1	1	1	1	1	1	1	1	1	1	1	1	1	1	1
CIW80_04020	1	1	1	1	1	1	1	1	1	1	1	1	1	0	1	1	1	1	1	1	1	1	1	1	1	1	0	1	1	1	1	1	1	1	1	1	1	1	1	1	1	1	1	1	1	1	1	1	1
CIW80_04025	1	1	1	1	1	1	1	1	1	1	1	1	1	0	1	1	1	1	1	1	1	1	1	1	1	1	0	1	1	1	1	1	1	1	1	1	1	1	1	1	1	1	1	1	1	1	1	1	1
CIW80_04030	1	1	1	1	1	1	1	1	1	1	1	1	1	0	1	1	1	1	1	1	1	1	1	1	1	1	0	1	1	1	1	1	1	1	1	1	1	1	1	1	1	1	1	1	1	1	1	1	1
CIW80_04035	1	1	1	1	1	1	1	1	1	1	1	1	1	0	1	1	1	1	1	1	1	1	1	1	1	1	0	1	1	1	1	1	1	1	1	1	1	1	1	1	1	1	1	1	1	1	1	1	1
CIW80_04040	1	1	1	1	1	1	1	1	1	1	1	1	1	0	1	1	1	1	1	1	1	1	1	1	1	1	0	1	1	1	1	1	1	1	1	1	1	1	1	1	1	1	1	1	1	1	1	1	0
CIW80_04045	1	1	1	1	1	1	1	1	1	1	1	1	1	0	1	1	1	1	1	1	1	1	1	1	1	1	0	1	1	1	1	1	1	1	1	1	1	1	1	1	1	1	1	1	1	1	1	1	1
CIW80_04050	1	1	1	1	1	1	1	1	1	1	1	1	1	0	1	1	1	1	1	1	1	1	1	1	1	1	0	1	1	1	1	1	1	1	1	1	1	1	1	1	1	1	1	1	1	1	1	1	1
CIW80_04055	1	1	1	1	1	1	1	1	1	1	1	1	1	0	1	1	1	1	1	1	1	1	1	1	1	1	1	1	1	1	1	1	1	1	1	1	1	1	1	1	1	1	1	1	1	1	1	1	1
CIW80_04060	1	1	1	1	1	1	1	1	1	1	1	1	1	0	1	1	1	1	1	1	1	1	1	1	1	1	1	1	1	1	1	1	1	1	1	1	1	1	1	1	1	1	1	1	1	1	1	1	1
CIW80_04065	1	1	1	1	1	1	1	1	1	1	1	1	1	0	1	1	1	1	1	1	1	1	1	1	1	1	0	1	1	1	1	1	1	1	1	1	1	1	1	1	1	1	1	1	1	1	1	1	1
CIW80_04070	1	1	1	1	1	1	1	1	1	1	1	1	1	0	1	1	1	1	1	1	1	1	1	1	1	1	1	1	1	1	1	1	1	1	1	1	1	1	1	1	1	1	1	1	1	1	1	1	1
CIW80_04075	1	1	1	1	1	1	1	1	1	1	1	1	1	0	1	1	1	1	1	1	1	1	1	1	1	1	1	1	1	1	1	1	1	1	1	1	1	1	1	1	1	1	1	1	1	1	1	1	1
CIW80_04080	1	1	1	1	1	1	1	1	1	1	1	1	1	0	1	1	1	1	1	1	1	1	1	1	1	1	1	1	1	1	1	1	1	1	1	1	1	1	1	1	1	1	1	1	1	1	1	1	1
CIW80_04085	1	1	1	1	1	1	1	1	1	1	1	1	1	0	1	1	1	1	1	1	1	1	1	1	1	1	1	1	1	1	1	1	1	1	1	1	1	1	1	1	1	1	1	1	1	1	1	0	1
CIW80_04090	1	1	1	1	1	1	1	1	1	1	1	1	1	0	1	1	1	1	1	1	1	1	1	1	1	1	1	1	1	1	1	1	1	1	1	1	1	1	1	1	1	1	1	1	1	1	1	1	0
CIW80_04095	1	1	1	1	1	1	1	1	1	1	1	1	1	0	1	1	1	1	1	1	1	1	1	1	1	1	1	1	1	1	1	1	1	1	1	1	1	1	1	1	1	1	1	1	1	1	1	1	1
CIW80_04100	1	1	1	1	1	1	1	1	1	1	1	1	1	0	1	1	1	1	1	1	1	1	1	1	1	1	1	1	1	1	1	1	1	1	1	1	1	1	1	1	1	1	1	1	1	1	1	1	1
CIW80_04105	1	1	1	1	1	1	1	1	1	1	1	1	1	0	1	1	1	1	1	1	1	1	1	1	1	1	1	1	1	1	1	1	1	1	1	1	1	1	1	1	1	1	1	1	1	1	1	1	1
CIW80_04110	1	1	1	1	1	1	1	1	1	1	1	1	1	1	1	1	1	1	1	1	1	1	1	1	1	1	1	1	1	1	1	1	1	1	1	1	1	1	1	1	1	1	1	1	1	1	1	1	1
CIW80_04115	1	1	1	1	1	1	1	1	1	1	1	1	1	1	1	1	1	1	1	1	1	1	1	1	1	1	1	1	1	1	1	1	1	1	1	1	1	1	1	1	1	1	1	1	1	1	1	1	1
CIW80_04120	1	1	1	1	1	1	1	1	1	1	1	1	1	1	1	1	1	1	1	1	1	1	1	1	1	1	1	1	1	1	1	1	1	1	1	1	1	1	1	1	1	1	1	1	1	1	1	1	1
CIW80_04125	1	1	1	1	1	1	1	1	1	1	1	1	1	0	1	1	1	1	1	1	1	1	1	1	1	1	1	0	1	0	0	1	1	1	0	1	1	1	1	1	1	1	1	1	1	1	1	1	0
CIW80_04130	1	1	1	1	1	1	1	1	1	1	1	1	1	1	1	1	1	1	1	1	1	1	1	1	1	1	1	1	1	1	1	1	1	1	1	1	1	1	1	1	1	1	1	1	1	1	1	1	1
CIW80_04135	1	1	1	1	1	1	1	1	1	1	1	1	1	1	1	1	1	1	1	1	1	1	1	1	1	1	1	1	1	1	1	1	1	1	1	1	1	1	1	1	1	1	1	1	1	1	1	1	1
CIW80_04140	1	1	1	1	1	1	1	1	1	1	1	1	1	1	1	1	1	1	1	1	1	1	1	1	1	1	1	1	1	1	1	1	1	1	1	1	1	1	1	1	1	1	1	1	1	1	1	1	1
CIW80_04145	1	1	1	1	1	1	1	1	1	1	1	1	1	1	1	1	1	1	1	1	1	1	1	1	1	1	1	1	1	1	1	1	1	1	1	1	1	1	1	1	1	1	1	1	1	1	1	1	1
CIW80_04150	1	1	1	1	1	1	1	1	1	1	1	1	1	1	1	1	1	1	1	1	1	1	1	1	1	1	1	1	1	1	1	1	1	1	1	1	1	1	1	1	1	1	1	1	1	1	1	1	1
CIW80_04155	1	1	1	1	1	1	1	1	1	1	1	1	1	1	1	1	1	1	1	1	1	1	1	1	1	1	1	1	1	1	1	1	1	1	1	1	1	1	1	1	1	1	1	1	1	1	1	1	1
CIW80_04160	1	1	1	1	1	1	1	1	1	1	1	1	1	1	1	1	1	1	1	1	1	1	1	1	1	1	1	1	1	1	1	1	1	1	1	1	1	1	1	1	1	1	1	1	1	1	1	1	1
CIW80_04165	1	1	1	1	1	1	1	1	1	1	1	1	1	1	1	1	1	1	1	1	1	1	1	1	1	1	1	1	1	1	1	1	1	1	1	1	1	1	1	1	1	1	1	1	1	1	1	1	1
CIW80_04170	1	1	1	1	1	1	1	1	1	1	1	1	1	1	1	1	1	1	1	1	1	1	1	1	1	1	1	1	1	1	1	1	1	1	1	1	1	1	1	1	1	1	1	1	1	1	1	1	1
CIW80_04175	1	1	1	1	1	1	1	1	1	1	1	1	1	1	1	1	1	1	1	1	1	1	1	1	1	1	1	1	1	1	1	1	1	1	1	1	1	1	1	1	1	1	1	1	1	1	1	1	1
CIW80_04180	1	1	1	1	1	1	1	1	1	1	1	1	1	1	1	1	1	1	1	1	1	1	1	1	1	1	1	1	1	1	1	1	1	1	1	1	1	1	1	1	1	1	1	1	1	1	1	1	1
CIW80_04185	1	1	1	1	1	1	1	1	1	1	1	1	1	1	1	1	1	1	1	1	1	1	1	1	1	1	1	1	1	1	1	1	1	1	1	1	1	1	1	1	1	1	1	1	1	1	1	1	1
CIW80_04190	1	1	1	1	0	0	0	0	0	0	0	0	1	0	0	0	0	0	0	0	0	0	0	0	0	0	0	0	0	0	0	0	0	0	0	0	0	0	1	1	1	0	1	0	0	0	1	0	0
CIW80_04195	1	1	1	1	0	0	0	0	0	0	0	0	1	0	0	0	0	0	0	0	0	0	0	0	0	0	0	0	0	0	0	0	0	0	0	0	0	0	1	1	1	0	1	0	0	0	1	0	0
CIW80_04200	1	1	1	1	0	0	0	0	0	0	0	0	1	0	0	0	0	0	0	0	0	0	0	0	0	0	0	0	0	0	0	0	0	0	0	0	0	0	1	1	1	0	1	0	0	0	1	0	0
CIW80_04205	1	1	1	1	0	0	0	0	0	0	0	0	1	0	0	0	0	0	0	0	0	0	0	0	0	0	0	0	0	0	0	0	0	0	0	0	0	0	1	1	1	0	1	0	0	0	1	0	0
CIW80_04210	0	0	0	0	0	0	0	0	0	0	0	0	0	0	0	0	0	0	0	0	0	0	0	0	0	0	0	0	0	0	0	0	0	0	0	0	0	0	0	0	0	0	0	0	0	0	0	0	0
CIW80_04215	1	1	1	1	1	1	1	1	1	1	1	1	1	0	1	1	1	1	1	1	1	1	1	1	1	1	1	1	1	1	1	1	1	1	1	1	1	1	1	1	1	1	1	1	1	1	1	1	1
CIW80_04220	1	1	1	1	1	1	1	1	1	1	1	1	1	1	1	1	1	1	1	1	1	1	1	1	1	1	1	1	1	1	1	1	1	1	1	1	1	1	1	1	1	1	1	1	0	1	1	0	1
CIW80_04225	1	1	1	1	1	1	1	1	1	1	1	1	1	1	1	1	1	1	1	1	1	1	1	1	1	1	1	1	1	1	1	1	1	1	1	1	1	1	1	1	1	1	1	1	1	1	1	1	0
CIW80_04230	1	1	1	1	1	1	0	1	0	0	0	1	0	1	1	1	1	1	0	1	1	1	1	1	1	1	1	1	1	1	1	1	1	1	1	1	0	0	1	1	1	1	1	1	1	1	1	1	1
CIW80_04235	1	1	1	1	1	1	1	1	1	1	1	1	0	1	1	1	1	1	1	1	1	1	1	1	1	1	1	1	1	1	1	1	1	1	1	1	0	0	1	1	1	1	1	1	1	1	1	1	1
CIW80_04240	1	1	1	1	1	1	1	1	1	1	1	1	0	1	1	1	1	1	1	1	1	1	1	1	1	1	1	1	1	1	1	1	1	1	1	1	0	0	1	1	1	1	1	1	1	1	1	1	1
CIW80_04245	1	1	1	1	1	1	1	1	1	1	0	0	0	1	1	1	1	1	1	1	1	1	1	1	1	1	1	1	1	1	1	1	1	1	1	1	0	0	1	1	1	1	1	1	1	1	1	1	1
CIW80_04250	1	1	1	1	1	1	1	1	1	1	1	1	0	1	1	1	1	1	1	1	1	1	1	1	1	1	1	1	1	1	1	1	1	1	1	1	0	0	1	1	1	1	1	1	1	1	1	1	1
CIW80_04255	1	1	1	1	1	0	1	1	1	1	1	1	0	1	1	1	1	1	0	1	1	1	1	1	1	1	1	1	1	1	1	1	1	1	1	1	0	0	1	1	1	1	1	1	1	1	1	1	0
CIW80_04260	1	1	1	1	1	1	1	1	1	1	1	1	0	1	1	1	1	1	1	1	1	1	1	1	1	1	1	1	1	1	1	1	1	1	1	1	0	0	1	1	1	1	1	1	1	1	1	1	1
CIW80_04265	0	0	0	0	0	0	0	0	0	0	0	0	0	0	0	0	0	0	0	0	0	0	0	0	0	0	0	0	0	0	0	0	0	0	0	0	0	0	0	0	0	0	0	0	0	0	0	0	0
CIW80_04270	1	1	1	1	1	1	1	1	1	1	1	1	0	1	1	1	1	1	1	1	1	1	1	1	1	1	1	1	1	1	1	1	1	1	1	1	1	1	1	1	1	1	1	1	1	1	1	1	1
CIW80_04275	1	1	1	1	1	1	1	1	1	1	1	1	0	1	1	1	1	1	1	1	1	1	1	1	1	1	1	1	1	1	1	1	1	1	1	1	1	1	1	1	1	1	1	1	1	1	1	1	1
CIW80_04280	1	1	1	1	1	1	1	1	1	1	1	1	1	1	1	1	1	1	1	1	1	1	1	1	1	1	1	1	1	1	1	1	1	1	1	1	1	1	1	1	1	1	1	1	1	1	1	1	1
CIW80_04285	1	1	1	1	0	1	1	1	1	1	1	1	1	1	1	1	1	1	1	1	1	1	1	1	1	1	1	1	1	1	1	1	1	1	1	1	1	1	1	1	1	1	1	1	1	1	1	1	1
CIW80_04290	1	1	1	1	1	1	1	1	1	1	1	1	1	1	1	1	1	1	1	1	1	1	1	1	1	1	1	1	1	1	1	1	1	1	1	1	1	1	1	1	1	1	1	1	1	1	1	1	1
CIW80_04295	1	1	1	1	1	1	1	1	1	1	1	1	1	1	1	1	1	1	1	1	1	1	1	1	1	1	1	1	1	1	1	1	1	1	1	1	1	1	1	1	1	1	1	1	1	1	1	1	1
CIW80_04300	1	1	1	1	1	1	1	1	1	1	1	1	1	1	1	1	1	1	1	1	1	1	1	1	1	1	1	1	1	1	1	1	1	1	1	1	1	1	1	1	1	1	1	1	1	1	1	1	1
CIW80_04305	1	1	1	1	1	1	1	1	1	1	1	1	1	1	1	1	1	1	1	1	1	1	1	1	1	1	1	1	1	1	1	1	1	1	1	1	1	1	1	1	1	1	1	1	1	1	1	1	1
CIW80_04310	1	1	1	0	1	0	0	0	0	1	1	1	1	1	1	1	1	1	1	1	1	1	1	1	1	1	1	1	1	1	1	1	1	1	1	1	1	1	1	1	1	1	1	1	1	1	1	1	0
CIW80_04315	1	1	1	1	1	0	0	0	0	1	1	1	1	1	1	1	1	1	1	1	1	1	1	1	1	1	1	1	1	1	1	1	1	1	1	0	1	1	1	1	1	1	1	1	1	1	1	1	0
CIW80_04320	1	1	1	1	1	0	0	0	0	1	1	1	1	1	1	1	1	1	1	1	1	1	1	1	1	1	1	1	1	1	1	1	1	1	1	1	1	1	1	1	1	1	1	1	1	1	1	1	0
CIW80_04325	1	1	1	1	1	0	0	0	0	1	1	1	1	1	1	1	1	1	0	1	1	1	1	1	1	1	1	0	0	0	0	1	1	1	1	1	1	1	1	1	1	1	1	1	0	1	1	0	0
CIW80_04330	1	1	1	1	1	0	0	0	0	1	1	1	1	1	1	1	1	1	1	1	1	1	1	1	1	1	1	1	1	1	1	1	0	1	1	1	1	1	1	1	1	1	1	1	1	1	1	0	0
CIW80_04335	1	1	1	1	1	0	0	0	0	1	1	1	1	1	1	1	1	1	1	1	1	1	1	1	1	1	1	1	1	1	1	1	0	0	1	1	1	1	1	1	1	1	1	1	0	1	1	0	0
CIW80_04340	1	1	1	0	1	0	0	0	0	1	1	1	1	1	1	1	1	1	1	1	1	1	1	1	1	1	1	1	1	1	1	1	1	1	1	1	1	1	1	1	1	1	1	1	0	1	1	1	0
CIW80_04345	0	0	0	0	0	0	0	0	0	0	0	0	0	0	0	0	0	0	0	0	0	0	0	0	0	0	0	0	0	0	0	0	0	0	0	0	0	0	0	0	0	0	0	0	0	0	0	0	0
CIW80_04350	1	1	1	1	1	1	0	1	1	1	1	1	1	0	1	1	1	1	1	1	1	1	1	1	1	1	1	0	0	0	0	1	1	1	1	0	1	1	1	1	1	1	1	1	1	1	1	0	0
CIW80_04355	1	1	1	1	1	1	1	1	1	1	1	1	1	1	1	1	1	1	1	1	1	1	1	1	1	1	1	1	1	1	1	1	1	1	1	1	1	1	1	1	1	1	1	1	1	1	1	1	1
CIW80_04360	1	1	1	1	1	1	1	1	1	1	1	1	1	1	1	1	1	1	1	1	1	1	1	1	1	1	1	1	1	1	1	1	1	1	1	1	1	1	1	1	1	1	1	1	1	1	1	1	1
CIW80_04365	1	1	1	1	1	1	1	1	1	0	0	1	1	1	1	1	1	0	0	0	1	1	1	0	1	1	1	0	1	0	0	1	1	1	1	1	1	0	1	1	1	1	1	1	0	0	1	0	1
CIW80_04370	1	1	0	1	1	1	1	1	1	1	1	1	1	1	1	1	1	1	1	1	1	1	1	1	0	1	1	1	1	1	1	1	1	1	1	0	0	1	1	1	1	1	1	1	1	1	1	0	1
CIW80_04375	1	1	0	0	1	1	1	1	1	1	1	1	1	1	1	1	1	1	1	1	1	1	1	1	0	1	1	1	1	1	1	1	1	1	1	0	0	0	0	0	1	0	1	1	0	1	1	0	1
CIW80_04380	1	1	1	1	1	1	1	1	1	1	1	1	1	1	1	1	1	1	1	1	1	1	1	1	0	1	1	1	1	1	1	1	1	1	1	1	0	1	1	1	1	1	1	1	1	1	1	0	1
CIW80_04385	1	1	1	1	1	1	1	1	1	1	1	1	1	1	1	1	1	1	1	1	1	1	1	1	0	1	1	0	1	1	0	1	1	1	1	1	0	1	1	1	1	1	1	1	1	1	0	0	1
CIW80_04390	1	1	1	1	0	1	1	1	1	1	1	1	1	1	1	1	1	1	1	1	1	1	1	1	0	1	1	1	1	1	1	1	1	1	1	1	0	1	1	1	1	1	1	1	1	1	1	0	1
CIW80_04395	1	1	0	1	1	1	1	1	1	0	1	1	1	1	1	1	1	1	1	1	1	1	1	1	0	1	1	1	1	1	1	1	1	1	1	1	1	1	1	1	1	1	1	1	1	1	1	0	1
CIW80_04400	1	1	1	1	1	1	1	1	1	1	1	1	1	1	1	1	1	1	1	1	1	1	1	1	0	1	1	1	1	1	1	1	1	1	1	1	1	1	1	1	1	1	1	1	1	1	1	1	1
CIW80_04405	1	1	1	1	1	1	1	1	1	1	1	1	1	1	1	1	1	1	1	1	1	1	1	1	1	1	1	1	1	1	1	1	1	1	1	1	0	1	1	1	1	1	1	1	1	1	1	1	1
CIW80_04410	1	1	1	1	1	1	1	1	1	1	1	1	1	1	1	1	1	1	1	1	1	1	1	1	1	1	1	1	1	1	1	1	1	1	1	1	1	1	1	1	1	1	1	1	1	1	1	1	1
CIW80_04415	1	1	1	1	1	1	1	1	1	1	1	1	1	1	1	1	1	1	1	1	1	1	1	1	1	1	1	1	1	1	1	1	1	1	1	1	1	1	1	1	1	1	1	1	1	1	1	1	1
CIW80_04420	1	1	1	1	1	1	1	1	1	1	1	1	1	0	1	1	1	1	1	1	1	1	1	1	1	1	1	1	1	1	1	1	1	1	1	1	1	1	1	1	1	1	1	1	1	1	1	1	1
CIW80_04425	0	0	1	0	0	1	1	1	1	1	1	1	0	1	1	1	0	0	1	1	1	1	1	0	1	0	0	0	0	0	1	0	0	0	1	1	1	0	0	1	1	1	0	1	0	0	1	0	0
CIW80_04430	1	1	1	1	1	1	1	1	1	1	1	1	1	1	1	1	1	1	1	1	1	1	1	1	1	1	1	1	1	1	1	1	1	1	1	1	1	1	1	1	1	1	1	1	1	1	1	1	1
CIW80_04435	1	1	1	1	1	1	1	1	1	1	1	1	1	1	1	1	1	1	1	1	1	1	1	1	1	1	1	1	1	1	1	1	1	1	1	1	1	1	1	1	1	1	1	1	1	1	1	1	1
CIW80_04440	1	1	1	1	1	1	1	1	1	1	1	1	1	1	1	1	1	1	1	1	1	1	1	1	1	1	1	1	1	1	1	1	1	1	1	1	1	1	1	1	1	1	1	1	1	1	1	1	1
CIW80_04445	1	1	1	1	1	1	1	1	1	1	1	1	1	1	1	1	1	1	1	1	1	1	1	1	1	1	1	1	1	1	1	1	1	1	1	1	1	1	1	1	1	1	1	1	1	1	1	0	1
CIW80_04450	1	1	1	1	1	1	1	1	1	1	1	1	1	1	1	1	1	1	1	1	1	1	1	1	1	1	1	1	1	1	1	1	1	1	1	1	1	1	1	1	1	1	1	1	1	1	1	1	1
CIW80_04455	1	1	1	1	1	1	1	1	1	1	1	1	1	1	1	1	1	1	1	1	1	1	1	1	1	1	1	1	1	1	1	1	1	1	1	1	1	1	1	1	1	1	1	1	1	1	1	1	1
CIW80_04460	1	1	1	1	1	1	1	1	1	1	1	1	1	1	1	1	1	1	1	1	1	1	1	1	1	1	1	1	1	1	1	1	1	1	1	1	1	1	1	1	1	1	1	1	1	1	1	1	1
CIW80_04465	1	1	1	1	1	1	1	1	1	1	1	1	1	1	1	1	1	1	1	1	1	1	1	1	1	1	1	1	1	1	1	1	1	1	1	1	1	1	1	1	1	1	1	1	1	1	1	1	1
CIW80_04470	1	1	1	1	1	1	1	1	1	1	1	1	1	1	1	1	1	1	1	1	1	1	1	1	1	1	1	1	1	1	1	1	1	1	1	1	1	1	1	1	1	1	1	1	1	1	1	1	1
CIW80_04475	1	1	1	1	1	1	1	1	1	1	1	1	1	1	1	1	1	1	1	1	1	1	1	1	1	1	1	1	1	1	1	1	1	1	1	1	1	1	1	1	1	1	1	1	1	1	1	1	1
CIW80_04480	1	1	1	1	1	1	1	1	1	0	0	1	1	1	1	0	1	1	1	0	1	1	1	1	1	1	1	1	1	1	1	1	1	1	1	1	1	1	1	1	1	1	1	1	1	1	1	1	0
CIW80_04485	0	0	0	0	0	0	0	0	0	0	0	0	0	0	0	0	0	0	0	0	0	0	0	0	0	0	0	0	0	0	0	0	0	0	0	0	0	0	0	0	0	0	0	0	0	0	0	0	0
CIW80_04490	0	0	0	0	0	0	0	1	1	0	0	0	0	0	0	0	0	0	0	1	0	0	0	0	0	0	0	0	0	0	0	0	0	0	0	0	0	0	0	0	0	1	0	0	0	0	0	1	0
CIW80_04495	0	0	0	0	0	0	0	0	0	0	0	0	0	0	0	0	0	0	0	0	0	0	0	0	0	0	0	0	0	0	0	0	0	0	0	0	0	0	0	0	0	0	0	0	0	0	0	0	0
CIW80_04500	1	1	1	1	1	1	1	1	1	1	1	1	1	1	1	1	1	1	1	1	1	1	1	1	1	1	1	1	1	1	1	1	1	1	1	1	1	1	1	1	1	1	1	1	1	1	1	0	0
CIW80_04505	1	1	1	1	1	1	1	1	1	1	1	1	1	1	1	1	1	1	1	1	1	1	1	1	1	1	1	1	1	1	1	1	1	1	1	1	1	1	1	1	1	1	1	1	1	1	1	1	1
CIW80_04510	1	1	1	1	1	1	1	1	1	1	1	1	1	0	1	1	1	1	1	1	1	1	1	1	1	1	1	1	1	1	1	1	1	1	1	1	1	1	1	1	1	1	1	1	1	1	1	1	1
CIW80_04515	1	1	1	1	1	1	1	1	1	1	1	1	1	1	1	1	1	1	1	1	1	1	1	1	1	1	1	1	1	1	1	1	1	1	1	1	1	1	1	1	1	1	1	1	1	1	1	1	1
CIW80_04520	1	1	1	1	1	1	1	1	1	1	1	1	1	1	1	1	1	1	1	1	1	1	1	1	1	1	1	1	1	1	1	1	1	1	1	1	1	1	1	1	1	1	1	1	1	1	1	1	1
CIW80_04525	1	1	1	0	1	1	1	1	1	1	1	1	1	1	1	1	1	1	1	1	1	1	1	1	1	1	1	1	1	1	1	1	1	1	1	1	1	1	1	1	1	1	1	1	1	1	1	1	1
CIW80_04530	1	1	1	1	1	1	1	1	1	1	1	1	1	1	1	1	1	1	1	1	1	1	1	1	1	1	1	1	1	1	1	1	1	1	1	1	1	1	1	1	1	1	1	1	1	1	1	1	1
CIW80_04535	1	1	1	1	1	1	1	1	1	1	1	1	1	1	1	1	1	1	1	1	1	1	1	1	1	1	1	1	1	1	1	1	1	1	1	1	1	1	1	1	1	1	1	1	1	1	1	1	0
CIW80_04540	1	1	1	1	1	1	1	1	1	1	1	1	1	1	1	1	1	1	1	1	1	1	1	1	1	1	1	1	1	1	1	1	1	1	1	1	1	1	1	1	1	1	1	1	1	1	1	1	1
CIW80_04545	1	1	1	1	1	1	1	1	1	1	1	1	1	1	1	1	1	1	0	1	1	1	1	1	1	1	1	1	1	1	1	1	1	1	1	1	1	1	1	1	1	1	1	1	1	1	1	1	1
CIW80_04550	1	1	1	1	1	1	0	0	0	1	1	1	1	1	1	1	1	1	1	1	1	1	1	1	1	1	1	1	1	1	1	1	1	1	1	1	1	1	1	1	1	1	1	1	1	1	1	1	1
CIW80_04555	1	1	1	1	1	1	1	1	1	1	1	1	1	1	1	1	1	1	1	1	1	1	1	1	1	1	1	1	1	1	1	1	1	1	1	1	1	1	1	1	1	1	1	1	1	1	1	0	1
CIW80_04560	0	0	0	0	0	0	0	0	0	0	0	0	1	0	1	0	0	0	0	0	0	0	0	0	1	0	0	0	0	0	0	0	0	0	0	1	0	0	0	1	1	0	1	0	0	1	1	0	0
CIW80_04565	1	1	1	1	1	1	1	1	1	1	1	1	1	1	1	1	1	1	1	1	1	1	1	1	1	1	1	1	1	1	1	1	1	1	1	1	1	1	1	1	1	1	1	1	1	1	1	1	1
CIW80_04570	1	1	1	1	1	1	1	1	1	1	1	1	1	1	1	1	1	1	1	1	1	1	1	1	1	1	1	1	1	1	1	1	1	1	1	1	1	1	1	1	1	1	1	1	0	1	1	1	1
CIW80_04575	0	0	0	0	0	0	0	0	0	0	0	0	0	0	0	0	0	0	0	0	0	0	0	0	0	0	0	0	0	0	0	0	0	0	0	0	0	0	1	0	0	0	0	0	1	0	0	0	0
CIW80_04580	1	0	0	0	0	0	0	0	0	0	0	0	1	0	1	0	0	0	0	0	0	0	0	0	1	0	0	0	0	0	0	0	0	0	0	0	0	0	0	1	0	0	0	0	0	1	0	0	0
CIW80_04585	1	1	1	1	1	1	1	1	1	1	1	1	1	1	1	1	1	1	1	1	1	1	1	1	1	1	1	1	1	1	1	1	1	1	1	1	1	1	1	1	1	1	1	1	1	1	1	1	1
CIW80_04590	1	1	1	1	1	1	1	1	1	1	1	1	1	1	1	1	1	1	1	1	1	1	1	1	1	1	1	1	1	1	1	1	1	1	1	1	1	1	1	1	1	1	1	1	1	1	1	0	0
CIW80_04595	0	0	0	1	0	0	0	0	0	0	0	0	0	1	1	0	1	1	0	0	0	0	0	1	1	0	0	0	0	0	0	0	0	0	0	1	0	0	0	0	0	0	1	0	0	1	1	0	0
CIW80_04600	1	1	1	1	1	1	1	1	1	1	1	1	1	1	1	1	1	1	1	1	1	1	1	1	1	1	1	1	1	1	1	1	1	1	1	1	1	1	1	1	1	1	1	1	1	1	1	1	1
CIW80_04605	0	0	0	0	0	0	0	0	0	0	0	0	0	0	0	0	0	0	0	0	0	0	0	0	0	0	0	0	0	0	0	0	0	0	0	0	0	0	0	1	0	0	0	0	0	0	1	0	0
CIW80_04610	1	1	1	1	1	1	1	1	1	1	1	1	1	1	1	1	1	1	1	1	1	1	1	1	1	1	1	1	1	1	1	1	1	1	1	1	1	1	1	1	1	1	1	1	1	1	1	1	1
CIW80_04615	1	1	1	0	1	1	1	1	1	1	1	1	1	1	1	1	1	1	1	1	1	1	1	1	1	1	1	1	1	1	1	1	1	1	1	1	1	1	1	1	1	1	1	1	1	1	1	1	1
CIW80_04620	1	1	1	1	1	1	1	1	1	1	1	1	1	1	1	1	1	1	1	1	1	1	1	1	1	1	1	1	1	1	1	1	1	1	1	1	1	1	1	1	1	1	1	1	1	1	1	1	1
CIW80_04625	1	1	1	1	1	1	1	1	1	1	1	1	1	1	1	1	1	1	1	1	1	1	1	1	1	1	1	1	1	1	1	1	1	1	1	0	1	1	1	1	1	1	1	1	1	1	1	1	1
CIW80_04630	1	1	1	1	1	1	1	1	1	1	1	1	1	1	1	1	1	1	1	1	1	1	1	1	1	1	1	1	1	1	1	1	1	1	1	1	1	1	1	1	1	1	1	1	1	1	1	1	1
CIW80_04635	1	1	1	1	1	1	1	1	1	1	1	1	1	1	1	1	1	1	1	1	1	1	1	1	1	1	1	1	1	1	1	1	1	1	1	1	1	1	1	1	1	1	1	1	1	1	1	0	0
CIW80_04640	1	1	1	1	1	1	1	1	1	1	1	1	1	1	1	1	1	1	1	1	1	1	1	1	1	1	1	1	1	1	1	1	1	1	1	1	1	1	1	1	1	1	1	1	1	1	1	1	1
CIW80_04645	1	1	1	1	1	1	1	1	1	1	1	1	1	1	1	1	1	1	1	1	1	1	1	1	1	1	1	1	1	1	1	1	1	1	1	1	1	1	1	1	1	1	0	1	1	1	1	1	1
CIW80_04650	1	1	1	1	1	1	1	1	1	1	1	1	1	1	1	1	1	1	1	1	1	1	1	1	1	1	1	1	1	1	1	1	1	1	1	1	1	1	1	1	1	1	1	1	1	1	1	0	0
CIW80_04655	0	0	0	0	0	0	0	0	0	0	0	0	0	0	0	0	0	0	0	0	0	0	0	0	0	0	0	0	0	0	0	0	0	0	0	0	0	0	0	0	0	0	0	0	0	0	0	0	0
CIW80_04660	1	1	1	1	1	1	1	1	1	1	1	1	1	1	1	1	1	1	1	1	1	1	1	1	1	1	1	1	1	1	1	1	1	1	1	1	1	1	1	1	1	1	1	1	1	1	1	1	1
CIW80_04665	1	1	1	1	1	1	1	1	1	0	1	1	1	1	1	1	1	1	1	1	1	1	1	1	1	1	1	1	1	1	1	1	1	1	1	1	1	1	1	1	1	1	1	1	1	1	1	1	1
CIW80_04670	1	1	1	1	1	1	1	1	1	0	1	1	1	1	1	1	1	1	0	1	1	1	1	1	1	1	1	1	1	1	1	1	1	1	1	1	1	1	1	1	1	1	1	1	1	1	1	1	1
CIW80_04675	0	0	0	0	0	0	0	0	0	0	0	0	0	0	1	0	0	0	0	0	0	0	0	0	0	0	0	0	0	0	0	0	0	0	0	0	0	0	0	0	0	0	0	0	0	0	0	0	0
CIW80_04680	1	1	1	1	1	1	1	1	1	0	1	1	1	1	1	1	1	1	1	1	1	1	1	1	1	1	1	1	1	1	1	1	1	1	1	1	1	1	1	1	1	1	1	1	1	1	1	1	1
CIW80_04685	1	0	1	0	1	1	1	1	1	0	1	1	1	0	1	1	0	1	1	1	1	1	1	0	1	1	1	1	0	1	1	1	0	1	1	0	1	1	1	1	1	1	1	1	1	1	1	1	0
CIW80_04690	1	1	1	1	1	1	1	1	1	0	1	1	1	1	1	1	1	1	1	1	1	1	1	1	1	1	1	1	1	1	1	1	1	1	1	1	1	1	1	1	1	1	1	1	1	1	1	1	1
CIW80_04695	1	1	1	1	1	1	1	1	1	0	1	1	1	1	1	1	1	1	1	1	1	1	1	1	1	1	1	1	1	1	1	1	1	1	1	1	1	1	0	1	1	1	1	1	1	1	1	1	1
CIW80_04700	1	1	1	1	1	1	1	1	1	0	1	1	1	1	1	1	1	1	1	1	1	1	1	1	1	1	1	1	1	1	1	1	1	1	1	1	1	1	1	1	1	1	1	1	1	1	1	1	1
CIW80_04705	1	1	1	1	1	1	1	1	1	1	1	1	1	1	1	1	1	1	1	1	1	1	1	1	1	1	1	1	1	1	1	1	1	1	1	1	1	1	1	1	1	1	1	1	1	1	1	1	1
CIW80_04710	1	1	1	1	1	1	1	1	1	1	1	1	1	1	1	1	1	1	1	1	1	1	1	1	1	1	1	1	1	1	1	1	1	1	1	1	1	1	1	1	1	1	1	1	1	1	1	1	1
CIW80_04715	1	1	1	1	1	1	1	1	1	1	1	1	1	1	1	1	1	1	1	1	1	1	1	1	1	1	1	1	1	1	1	1	1	1	1	1	1	1	1	1	1	1	1	1	1	1	1	1	1
CIW80_04720	1	1	1	1	1	1	1	1	1	1	1	1	1	1	1	1	1	1	1	1	1	1	1	1	1	1	1	1	1	1	1	1	1	1	1	1	1	1	1	1	1	1	1	1	1	1	1	1	1
CIW80_04725	1	1	1	1	1	1	1	1	1	1	1	1	1	1	1	1	1	1	1	1	1	1	1	1	1	1	1	1	1	1	1	1	1	1	1	1	1	1	1	1	1	1	1	1	1	1	1	1	1
CIW80_04730	1	1	1	1	1	1	1	1	1	1	1	1	1	1	1	1	1	1	1	1	1	1	1	1	1	1	1	1	1	1	1	1	1	1	1	1	1	1	1	1	1	1	1	1	1	1	1	1	1
CIW80_04735	1	1	1	1	1	1	1	1	1	1	1	1	1	1	1	1	1	1	1	1	1	1	1	1	1	1	1	1	1	1	1	1	1	1	1	1	1	1	1	1	1	1	1	1	1	1	1	1	1
CIW80_04740	1	1	1	0	1	1	1	1	1	1	1	1	1	1	1	1	1	1	1	1	1	1	1	1	1	1	1	1	1	1	1	1	1	1	1	1	1	1	1	1	1	1	1	1	1	1	1	1	1
CIW80_04745	0	0	0	0	0	0	0	0	0	0	0	0	0	0	0	0	0	0	0	0	0	0	0	0	0	0	0	0	0	0	0	0	0	0	0	0	0	0	0	0	0	0	0	0	0	0	0	0	0
CIW80_04750	1	1	1	1	1	1	1	1	1	1	1	1	1	1	1	1	1	1	1	1	1	1	1	1	1	1	1	1	1	1	1	1	1	1	1	1	1	1	1	1	1	1	1	1	1	1	1	0	0
CIW80_04755	1	1	1	1	1	1	1	1	1	1	1	1	1	1	1	1	1	1	1	1	1	1	1	1	1	1	1	1	1	1	1	1	1	1	1	1	1	1	1	1	1	1	1	1	1	1	1	1	1
CIW80_04760	0	0	0	0	0	0	0	0	0	0	0	0	0	0	0	0	0	0	0	0	0	0	0	0	0	0	0	0	0	0	0	0	0	0	0	0	0	0	0	0	0	0	0	0	0	0	0	0	0
CIW80_04765	1	1	1	1	1	1	1	1	1	1	1	1	1	1	1	1	1	1	1	1	1	1	1	1	1	1	1	1	1	1	1	1	1	1	1	1	1	1	1	1	1	1	1	1	1	1	1	1	1
CIW80_04770	1	1	1	0	1	1	1	1	1	1	1	1	1	1	1	1	1	1	1	1	1	1	1	1	1	1	1	1	1	1	1	1	1	1	1	1	1	1	1	1	1	1	1	1	1	1	1	1	1
CIW80_04775	1	1	1	1	1	1	1	1	1	1	1	1	1	1	1	1	1	1	1	1	1	1	1	1	1	1	1	1	1	1	1	1	1	1	1	1	1	1	1	1	1	1	1	1	1	1	1	1	1
CIW80_04780	1	1	1	0	1	1	1	1	1	1	1	1	1	1	1	1	1	1	1	1	1	1	1	1	1	1	1	1	1	1	1	1	1	1	1	1	1	1	1	1	1	1	1	1	1	1	1	1	1
CIW80_04785	1	1	1	1	1	1	1	1	1	1	1	1	1	1	1	1	1	1	1	1	1	1	1	1	1	1	1	1	1	1	1	1	1	1	1	1	1	1	1	1	1	1	1	1	1	1	1	1	1
CIW80_04795	0	0	0	0	0	0	0	0	0	0	0	0	1	0	0	0	0	0	0	0	0	0	0	1	0	0	1	0	0	0	0	1	0	0	0	0	0	0	0	0	0	0	0	0	0	0	0	1	1
CIW80_04800	0	0	0	0	0	0	0	0	0	0	0	0	1	0	0	0	0	0	0	0	0	0	0	0	0	0	1	0	0	0	0	1	0	0	0	0	0	0	0	0	0	0	0	0	0	0	0	0	0
CIW80_04805	0	0	0	0	0	0	0	0	0	0	0	0	1	0	0	0	0	0	0	0	0	0	0	0	0	0	1	0	0	0	0	1	0	0	0	0	0	0	0	0	0	0	0	0	0	0	0	0	1
CIW80_04810	0	0	0	0	0	0	0	0	0	0	0	0	0	0	0	0	0	0	0	0	0	0	0	0	0	0	0	1	0	0	1	0	1	0	0	0	0	0	1	0	0	0	0	0	0	0	0	0	0
CIW80_04815	0	0	0	0	0	0	0	0	0	0	0	0	0	0	0	0	0	0	0	0	0	0	0	0	0	0	1	0	0	0	0	0	0	0	0	0	0	0	0	0	0	0	1	0	0	0	0	0	0
CIW80_04820	0	0	0	0	0	0	0	0	0	0	0	0	0	0	0	0	0	0	0	0	0	0	0	0	0	0	1	0	0	0	0	1	0	0	0	0	0	0	0	0	0	0	1	0	0	0	0	0	0
CIW80_04825	0	0	0	0	0	0	0	0	0	0	0	0	0	0	0	0	0	0	0	0	0	0	0	1	0	1	1	0	0	0	1	1	1	0	0	0	0	0	0	0	0	0	1	0	0	0	0	0	1
CIW80_04830	0	0	0	0	0	0	0	0	0	0	0	0	0	0	0	0	0	0	0	0	0	0	0	1	0	1	0	1	0	0	1	1	1	0	0	0	0	0	0	0	0	0	1	0	0	0	0	0	0
CIW80_04835	0	0	0	0	0	0	0	0	0	0	0	0	0	0	0	0	0	0	0	0	0	0	0	1	0	1	1	1	0	0	1	1	1	0	0	0	0	0	0	0	0	0	1	0	0	0	0	0	0
CIW80_04840	0	0	1	0	0	0	0	0	0	0	0	0	1	0	0	0	0	0	0	0	0	0	0	0	0	0	0	0	1	0	0	0	0	0	0	0	0	0	1	0	0	0	1	1	0	0	0	0	0
CIW80_04845	0	1	0	0	0	0	0	0	0	0	0	0	1	0	0	0	0	0	0	0	0	0	0	1	0	1	1	1	1	1	1	1	1	1	0	0	0	0	0	0	0	0	0	1	0	0	0	0	1
CIW80_04850	0	1	1	0	0	0	0	0	0	0	0	0	1	0	0	0	0	0	0	0	0	0	0	1	0	0	0	0	0	0	0	0	0	1	0	0	0	0	1	0	0	0	0	1	0	0	0	1	0
CIW80_04855	0	0	0	0	0	0	0	0	0	0	0	0	1	0	0	0	0	0	0	0	0	0	0	0	0	1	0	0	0	0	0	1	0	0	0	0	0	0	0	0	0	0	1	0	0	0	0	0	0
CIW80_04860	0	0	1	0	0	0	0	0	0	0	0	0	1	0	0	0	0	0	0	0	0	0	0	1	0	1	0	1	0	0	1	1	1	0	0	0	0	0	1	0	0	0	1	0	0	0	0	0	1
CIW80_04865	0	0	1	0	0	0	0	0	0	0	0	0	1	0	0	0	0	0	0	0	0	0	0	1	0	1	0	1	0	0	1	1	1	0	0	0	0	0	1	0	0	0	1	0	0	0	0	0	1
CIW80_04870	0	0	1	0	0	0	0	0	0	0	0	0	1	0	0	0	0	0	0	0	0	0	0	1	0	1	0	1	0	0	1	1	1	0	0	0	0	0	1	0	0	0	1	0	0	0	0	0	1
CIW80_04875	0	0	0	1	0	0	0	0	0	0	0	0	0	0	0	0	0	1	0	0	0	0	0	1	1	0	0	0	0	0	0	0	0	0	0	0	0	0	0	1	1	0	0	1	0	0	1	0	0
CIW80_04880	0	0	1	0	0	0	0	0	0	0	0	0	0	0	0	0	0	0	0	0	0	0	0	0	0	1	0	1	0	0	1	1	1	0	0	0	0	0	1	0	0	0	0	0	0	0	0	0	0
CIW80_04885	0	0	0	0	0	0	0	0	0	0	0	0	1	0	0	0	0	0	0	0	0	0	0	1	0	1	0	1	1	1	1	1	1	0	0	0	0	0	1	0	0	0	1	1	0	0	0	0	1
CIW80_04890	0	0	1	0	0	0	0	0	0	0	0	0	0	0	0	0	0	0	0	0	0	0	0	0	0	0	0	0	0	0	0	0	0	0	0	0	0	0	1	0	0	0	0	0	0	0	0	0	1
CIW80_04895	1	1	0	0	1	1	1	1	1	0	1	1	0	1	1	0	1	0	1	1	1	1	1	1	1	1	1	1	1	1	1	1	1	0	1	0	1	1	0	0	1	0	1	1	1	1	0	0	1
CIW80_04900	1	1	0	1	0	0	0	0	0	0	0	0	0	0	1	0	1	1	0	0	0	0	0	0	0	0	0	0	0	0	0	0	0	0	0	0	0	0	0	0	0	0	0	0	0	0	1	0	0
CIW80_04905	1	1	1	1	1	1	1	1	1	1	1	1	1	1	1	1	1	1	1	1	1	1	1	1	1	1	1	1	1	1	1	1	1	1	1	1	1	1	1	1	1	1	1	1	1	1	1	1	1
CIW80_04910	1	1	1	1	1	1	1	1	1	1	1	1	1	1	1	1	1	1	1	1	1	1	1	1	1	1	1	1	1	1	1	1	1	1	1	1	1	1	1	1	1	1	1	1	1	1	1	1	1
CIW80_04915	1	1	1	1	1	1	1	1	1	1	1	1	1	1	1	1	1	1	1	1	1	1	1	1	1	1	1	1	1	1	1	1	1	1	1	1	1	1	1	1	1	1	1	1	1	1	1	1	1
CIW80_04920	1	1	1	1	1	1	1	1	1	1	1	1	1	1	1	1	1	1	1	1	1	1	1	1	1	1	1	1	1	1	1	1	1	1	1	1	1	1	1	1	1	1	1	1	1	1	1	1	1
CIW80_04925	1	1	1	1	1	1	1	1	1	1	1	1	1	1	1	1	1	1	1	1	1	1	1	1	1	1	1	1	1	1	1	1	1	1	1	1	1	1	1	1	1	1	1	1	1	1	1	1	1
CIW80_04930	1	1	1	0	1	1	1	1	1	1	1	1	1	1	1	1	1	1	1	1	1	1	1	1	1	1	1	1	1	1	1	1	1	1	1	1	1	1	1	1	1	1	1	1	1	1	1	1	1
CIW80_04935	1	1	1	1	1	1	1	1	1	1	1	1	1	1	1	1	1	1	1	1	1	1	1	1	1	1	1	1	1	1	1	1	1	1	1	1	1	1	1	1	1	1	1	1	1	1	1	1	1
CIW80_04940	1	1	1	1	1	1	1	1	1	1	1	1	1	1	1	1	1	1	1	1	1	1	1	1	1	1	1	1	1	1	1	1	1	1	1	1	1	1	1	1	1	1	1	1	1	1	1	1	1
CIW80_04945	1	1	1	1	1	1	1	1	1	1	1	1	1	1	1	1	1	1	1	1	1	1	1	1	1	1	1	1	1	1	1	1	1	1	1	1	1	1	1	1	1	1	1	1	1	1	1	1	1
CIW80_04950	1	1	1	1	1	1	1	1	1	1	1	1	1	1	1	1	1	1	1	1	1	1	1	1	1	1	1	1	1	1	1	1	1	1	1	1	1	1	1	1	1	1	1	1	1	1	1	1	1
CIW80_04955	1	1	1	1	1	1	1	1	1	1	1	1	1	1	1	1	1	1	1	1	1	1	1	1	1	1	1	1	1	1	1	1	1	1	1	1	1	1	1	1	1	1	1	1	1	1	1	1	1
CIW80_04960	1	1	1	1	1	1	1	1	1	1	1	1	1	1	1	1	1	1	1	1	1	1	1	1	1	1	1	1	1	1	1	1	1	1	1	1	1	1	1	1	1	1	1	1	1	1	1	1	1
CIW80_04965	1	1	1	1	1	1	1	1	1	1	1	1	1	1	1	1	1	1	1	1	1	1	1	1	1	1	1	1	1	1	1	1	1	1	1	1	1	1	1	1	1	1	1	1	1	1	1	1	1
CIW80_04970	1	1	1	1	1	1	1	1	1	1	1	1	1	1	1	1	1	1	1	1	1	1	1	1	1	1	1	1	1	1	1	1	1	1	1	1	1	1	1	1	1	1	1	1	1	1	1	1	1
CIW80_04975	1	1	1	1	1	1	1	1	1	1	1	1	1	1	1	1	1	1	1	1	1	1	1	1	1	1	1	1	1	1	1	1	1	1	1	1	1	1	1	1	1	1	1	1	1	1	1	1	1
CIW80_04980	1	1	1	1	1	1	1	1	1	1	1	1	1	1	1	1	1	1	1	1	1	1	1	1	1	1	1	1	1	1	1	1	1	1	1	1	1	1	1	1	1	1	1	0	1	1	1	1	1
CIW80_04985	1	1	1	0	0	0	1	1	1	1	1	1	1	0	1	1	0	1	0	1	0	1	1	0	1	1	1	1	0	1	0	1	0	1	1	0	0	1	0	1	1	1	1	0	1	1	1	1	0
CIW80_04990	1	1	1	0	1	1	1	1	1	1	1	1	1	1	1	1	1	1	1	1	1	1	1	1	1	1	1	1	1	1	1	1	1	1	1	1	1	1	1	1	1	1	1	1	1	1	1	1	1
CIW80_04995	1	1	1	1	1	1	1	1	1	1	1	1	1	1	1	1	1	1	1	1	1	1	1	1	1	1	1	1	1	1	1	1	1	1	1	1	1	1	1	1	1	1	1	1	1	1	1	1	1
CIW80_05000	1	1	1	1	1	1	1	1	1	1	1	1	1	1	1	1	1	1	1	1	1	1	1	1	1	1	1	1	1	1	1	1	1	1	1	1	1	1	1	1	1	1	1	1	1	1	1	1	1
CIW80_05005	1	1	1	1	1	1	1	1	1	1	1	1	1	1	1	1	1	1	1	1	1	1	1	1	1	1	1	1	1	1	1	1	1	1	1	1	1	1	1	1	1	1	1	1	1	1	1	1	1
CIW80_05010	1	1	1	1	1	1	1	1	1	1	1	1	1	1	1	1	1	1	1	1	1	1	1	1	1	1	1	1	1	1	1	1	1	1	1	1	1	1	1	1	1	1	1	1	1	1	1	1	1
CIW80_05015	1	1	1	1	1	1	1	1	1	1	1	1	1	1	1	1	1	1	1	1	1	1	1	1	1	1	1	1	1	1	1	1	1	1	1	1	1	1	1	1	1	1	1	1	1	1	1	1	1
CIW80_05020	1	1	1	1	1	1	0	1	1	1	1	1	1	1	1	1	1	1	1	1	1	1	1	1	1	1	1	1	1	1	1	1	1	1	1	1	1	1	1	1	1	1	1	1	1	1	1	1	1
CIW80_05025	0	0	0	0	0	0	0	0	0	0	0	0	0	0	0	0	0	0	0	0	0	0	0	0	0	0	0	0	0	0	0	0	0	0	0	0	0	0	0	0	0	0	0	0	0	0	0	0	0
CIW80_05030	0	0	0	0	0	0	0	0	0	0	0	0	0	0	0	0	0	0	0	0	0	0	0	0	0	0	0	0	0	0	0	0	0	0	0	0	0	0	0	0	0	0	0	0	0	0	0	0	0
CIW80_05035	1	1	1	1	1	0	0	0	0	1	1	1	1	1	1	1	1	1	1	1	1	1	1	1	1	1	1	1	1	1	1	1	1	1	1	1	1	1	1	1	1	1	1	1	1	1	1	1	1
CIW80_05040	1	1	1	1	1	0	0	0	0	1	1	1	1	1	1	1	1	1	1	1	1	1	1	1	1	1	1	1	1	1	1	1	1	1	1	1	1	1	1	1	1	1	1	1	1	1	1	1	1
CIW80_05045	1	1	1	1	1	1	1	1	1	1	1	0	1	1	1	1	1	1	1	1	1	1	1	1	1	1	1	1	1	1	1	1	1	1	1	1	1	1	1	1	1	1	1	1	1	1	1	1	1
CIW80_05050	1	1	1	1	1	1	1	1	1	1	1	1	1	1	0	0	0	1	1	1	1	0	0	1	0	0	0	0	0	0	0	0	0	1	1	0	1	1	1	1	1	1	1	1	1	1	1	0	0
CIW80_05055	1	1	1	1	1	1	1	1	1	1	1	1	1	1	0	0	0	1	1	1	1	0	0	1	0	0	0	0	0	0	0	0	0	1	1	0	1	1	1	1	1	1	1	1	1	1	1	0	0
CIW80_05060	1	1	1	1	1	1	1	1	1	1	1	1	1	1	0	0	0	1	1	1	1	0	0	1	0	0	0	0	0	0	0	0	0	1	1	0	1	1	1	1	1	1	1	1	1	1	1	0	0
CIW80_05065	1	1	1	1	1	1	1	1	1	1	1	1	1	1	0	0	0	1	1	1	1	0	0	1	0	0	0	0	0	0	0	0	0	1	1	0	1	1	0	1	1	1	1	1	1	1	1	0	0
CIW80_05070	1	1	1	1	1	1	1	1	1	1	1	1	1	1	0	0	0	1	1	1	1	0	0	1	0	0	0	0	0	0	0	0	0	1	1	0	1	1	1	1	1	1	1	1	1	1	1	0	0
CIW80_05075	1	1	1	1	1	1	1	1	1	1	1	1	1	1	0	0	0	1	1	1	1	0	0	1	0	0	0	0	0	0	0	0	0	1	1	0	1	1	1	1	1	1	1	1	1	1	1	0	0
CIW80_05080	1	1	1	1	1	1	1	1	1	1	1	1	1	1	1	1	1	1	1	1	1	1	1	1	1	1	1	1	1	1	1	1	1	1	1	1	1	1	1	1	1	1	1	1	1	1	1	0	1
CIW80_05085	1	1	1	1	1	1	1	1	1	1	1	1	1	1	1	1	1	1	1	1	1	1	1	1	1	1	1	0	1	1	0	1	0	1	1	1	1	1	1	1	1	1	1	1	1	1	1	0	1
CIW80_05090	1	1	1	1	1	1	1	1	1	0	0	1	1	1	1	1	1	1	0	1	1	1	1	1	1	1	1	1	1	1	1	1	0	1	1	1	1	1	1	1	1	1	1	1	1	1	1	0	0
CIW80_05095	1	1	1	1	1	1	1	1	1	1	1	1	1	1	1	1	1	1	1	1	1	1	1	1	1	1	1	1	1	1	1	1	1	1	1	1	1	0	1	1	1	1	1	1	1	1	1	0	0
CIW80_05100	1	1	1	1	1	1	1	1	1	1	1	1	1	1	1	1	1	1	1	1	1	1	1	1	1	1	1	1	1	1	0	1	1	1	0	1	1	1	1	1	1	1	1	1	1	1	1	0	0
CIW80_05105	1	1	1	1	1	1	1	1	1	1	1	1	1	1	1	1	1	1	1	1	1	1	1	1	1	1	1	1	1	1	1	1	1	1	1	1	1	1	1	1	1	1	1	1	1	1	1	1	1
CIW80_05110	1	1	1	1	1	1	1	1	1	1	1	1	1	1	1	1	1	1	1	1	1	1	1	1	1	1	1	1	1	1	1	1	1	1	1	1	1	1	1	1	1	1	1	1	1	1	1	1	1
CIW80_05115	1	1	1	1	1	1	1	1	1	1	1	1	1	1	1	1	1	1	1	1	1	1	1	1	1	1	1	1	1	1	1	1	1	1	1	1	1	1	1	1	1	1	1	1	1	1	1	0	0
CIW80_05120	1	1	1	1	1	1	1	1	1	1	1	1	1	1	1	1	1	1	1	1	1	1	1	1	1	1	1	1	1	1	1	1	1	1	1	1	1	1	1	1	1	1	1	1	1	1	1	1	1
CIW80_05125	1	1	1	1	1	1	1	1	1	1	1	1	1	1	1	1	1	1	1	1	1	1	1	1	1	1	1	1	1	1	1	1	1	1	1	1	1	1	1	1	1	1	1	1	1	1	1	1	1
CIW80_05130	1	1	1	1	1	1	1	1	1	1	1	1	1	1	1	1	1	1	1	1	1	1	1	1	1	1	1	1	1	1	1	1	1	1	1	1	1	1	1	1	1	1	1	1	1	1	1	1	1
CIW80_05135	1	1	1	1	1	1	1	1	1	1	1	1	1	1	1	1	1	1	1	1	1	1	1	1	1	1	1	1	1	1	1	1	1	1	1	1	1	1	1	1	1	1	1	1	1	1	1	0	0
CIW80_05140	1	1	1	1	1	1	1	1	1	1	1	1	1	1	1	1	1	1	1	1	1	1	1	1	1	1	1	1	1	1	1	1	1	1	1	1	1	1	1	1	1	1	1	1	1	1	1	1	1
CIW80_05145	1	1	1	1	1	1	1	1	1	1	1	1	1	1	1	1	1	1	1	1	1	1	1	1	1	1	1	1	1	1	1	1	1	1	1	1	1	1	1	1	1	1	1	1	1	1	1	1	1
CIW80_05150	1	1	1	1	1	1	1	1	1	1	1	1	1	1	1	1	1	1	1	1	1	1	1	1	1	1	1	1	1	1	1	1	1	1	1	1	1	1	1	1	1	1	1	1	1	1	1	1	1
CIW80_05155	1	1	1	1	1	1	1	1	1	1	1	1	1	1	1	1	1	1	1	1	1	1	1	1	1	1	1	1	1	1	1	1	1	1	1	1	1	1	1	1	1	1	1	1	1	1	1	1	1
CIW80_05160	1	1	1	1	1	1	1	1	1	1	1	1	1	1	1	1	1	1	1	1	1	1	1	1	1	1	1	1	1	1	1	1	1	1	1	1	1	1	1	1	1	1	1	1	1	1	1	1	1
CIW80_05165	1	1	1	1	1	1	1	1	1	1	1	1	1	1	1	1	1	1	1	1	1	1	1	1	1	1	1	1	1	1	1	1	1	1	1	1	1	1	1	1	1	1	1	1	1	1	1	1	1
CIW80_05170	1	1	1	1	1	1	1	1	1	1	1	1	1	1	1	0	1	1	1	1	1	1	1	1	1	1	1	0	1	1	1	1	1	1	1	1	1	1	1	1	1	1	1	1	1	1	1	0	1
CIW80_05175	1	1	1	1	1	1	1	1	1	1	1	1	1	1	0	0	0	1	1	1	1	0	0	1	0	0	0	1	1	1	1	0	1	1	1	0	1	1	1	1	1	1	1	1	1	1	1	0	1
CIW80_05180	1	1	1	1	1	1	1	1	1	1	1	1	1	1	0	0	0	1	1	1	1	0	0	0	0	0	0	1	1	1	1	0	1	1	1	0	1	1	1	1	1	1	1	1	1	0	1	0	1
CIW80_05185	1	1	1	1	1	1	1	1	1	1	1	1	1	1	0	0	0	1	1	1	1	0	0	0	0	0	0	1	1	1	1	0	1	1	1	0	1	1	1	1	1	1	1	1	1	0	1	0	0
CIW80_05190	1	1	1	1	1	1	1	1	1	1	1	1	1	1	1	1	1	1	1	1	1	1	1	1	1	1	1	1	1	1	1	1	1	1	1	1	1	1	1	1	1	1	1	1	1	1	1	0	0
CIW80_05195	1	1	1	1	1	1	1	1	1	1	1	1	1	0	1	1	1	1	1	1	1	1	1	1	1	1	1	1	1	1	1	1	1	1	1	1	1	1	1	1	1	1	1	1	1	1	1	0	0
CIW80_05200	1	1	1	1	1	1	1	1	1	1	1	1	1	1	1	1	1	1	1	1	1	1	1	1	1	1	1	1	1	1	1	1	1	1	1	1	1	1	1	1	1	1	1	1	1	1	1	0	0
CIW80_05205	1	1	1	1	1	1	1	1	1	1	1	1	1	1	1	1	1	1	1	1	1	1	1	1	1	1	1	1	1	1	1	1	1	1	1	1	1	1	1	1	1	1	1	1	1	1	1	0	1
CIW80_05210	1	1	1	1	1	1	1	1	1	1	1	1	1	1	1	1	1	1	1	1	1	1	1	1	1	1	1	1	1	1	1	1	1	1	1	1	1	1	1	1	1	1	1	1	1	1	1	0	1
CIW80_05215	1	1	1	1	1	1	1	1	1	1	1	1	1	1	1	1	1	1	1	1	1	1	1	1	1	1	1	1	1	1	1	1	1	1	1	1	1	1	1	1	1	1	1	1	1	1	1	0	1
CIW80_05220	1	1	1	1	1	1	1	1	1	1	1	1	1	1	1	1	1	1	1	1	1	1	1	1	1	1	1	1	1	1	1	1	1	1	1	1	1	1	1	1	1	1	1	1	1	1	1	1	1
CIW80_05225	1	1	1	1	1	1	1	1	1	1	1	1	1	1	1	1	1	1	1	1	1	1	1	1	1	1	1	1	1	1	1	1	1	1	1	1	1	1	1	1	1	1	1	1	1	1	1	1	1
CIW80_05230	1	1	1	1	1	1	1	1	1	1	1	1	1	1	1	1	1	1	1	1	1	1	1	1	1	1	1	1	1	1	1	1	1	1	1	1	1	1	1	1	1	1	1	1	1	1	1	1	1
CIW80_05235	1	1	1	0	1	1	1	1	1	1	1	1	1	1	1	1	1	1	1	1	1	1	1	1	1	1	1	1	1	1	1	1	1	1	1	1	1	1	1	1	1	1	1	1	1	1	1	1	0
CIW80_05240	1	1	1	1	1	1	1	1	1	1	1	1	1	1	1	1	1	1	1	1	1	1	1	1	1	1	1	1	1	1	1	1	1	1	1	1	1	1	1	1	1	1	1	1	1	1	1	0	1
CIW80_05245	1	1	1	1	1	1	1	1	1	1	1	1	1	1	1	1	1	1	1	1	1	1	1	1	1	1	1	1	1	1	1	1	1	1	1	1	1	1	1	1	1	1	1	1	1	1	1	0	1
CIW80_05250	1	1	1	1	1	1	1	1	1	1	1	1	1	1	1	1	1	1	1	1	1	1	1	1	1	1	1	1	1	1	1	1	1	1	1	1	1	1	1	1	1	1	1	1	1	1	1	1	1
CIW80_05255	1	1	1	1	1	1	1	1	1	1	1	1	1	1	1	1	1	1	1	1	1	1	1	1	1	1	1	1	1	1	1	1	1	1	1	1	1	1	1	1	1	1	1	1	1	1	1	1	1
CIW80_05260	1	1	1	1	1	1	1	1	1	1	1	1	1	1	1	1	1	1	1	1	1	1	1	1	1	1	1	1	1	1	1	1	1	1	1	1	1	1	1	1	1	1	1	1	1	1	1	1	1
CIW80_05265	1	1	1	1	1	1	1	1	1	1	1	1	1	1	1	1	1	1	1	1	1	1	1	1	1	1	1	1	1	1	1	1	1	1	1	1	1	1	1	1	1	1	1	1	1	1	1	1	1
CIW80_05270	1	1	1	1	1	1	1	1	1	1	1	1	1	1	1	1	1	1	1	1	1	1	1	1	1	1	1	1	1	1	1	1	1	1	1	1	1	1	1	1	1	1	1	1	1	1	1	1	1
CIW80_05275	1	1	1	1	1	1	1	1	1	1	1	1	1	1	1	1	1	1	1	1	1	1	1	1	1	1	1	1	1	1	1	1	1	1	1	1	1	1	1	1	1	1	1	1	1	1	1	1	1
CIW80_05280	1	1	1	1	1	1	1	1	1	1	1	1	1	1	1	1	1	1	1	1	1	1	1	1	1	1	1	1	1	1	1	1	1	1	1	1	1	1	1	1	1	1	1	1	1	1	1	1	1
CIW80_05285	1	1	1	1	1	1	1	1	1	1	1	1	1	1	1	1	1	1	1	1	1	1	1	1	1	1	1	1	1	1	1	1	1	1	1	1	1	1	1	1	1	1	1	1	1	1	1	1	1
CIW80_05290	1	1	1	1	1	1	1	1	1	1	1	1	1	1	1	1	1	1	0	1	1	1	1	1	1	1	1	1	1	1	1	1	1	1	1	1	1	1	1	1	1	1	1	1	1	1	1	1	1
CIW80_05295	0	0	1	1	0	0	0	0	0	1	1	1	1	1	0	0	0	1	0	1	1	0	0	1	0	0	1	0	0	0	0	1	0	1	0	0	1	0	1	1	0	1	1	1	1	0	1	0	0
CIW80_05300	1	1	1	1	0	0	0	0	0	1	1	1	1	1	1	0	1	1	1	1	1	1	1	1	1	1	1	0	1	0	1	1	1	1	1	0	1	1	1	1	1	1	1	1	1	1	1	0	0
CIW80_05305	1	1	1	1	1	1	1	1	1	1	1	1	1	1	1	1	1	1	1	1	1	1	1	1	1	1	1	1	1	1	1	1	1	1	1	1	1	1	1	1	1	1	1	1	1	1	1	1	1
CIW80_05310	1	1	1	1	1	1	1	1	1	1	1	1	1	1	1	1	1	1	1	1	1	1	1	1	1	1	1	1	1	1	1	1	1	1	1	1	1	1	1	1	1	1	1	1	1	1	1	1	1
CIW80_05315	1	1	1	1	1	1	1	1	1	1	1	1	1	1	1	1	1	1	1	1	1	1	1	1	1	1	1	1	1	1	1	1	1	1	1	1	1	1	1	1	1	1	1	1	1	1	1	1	1
CIW80_05320	1	1	1	1	1	1	1	1	1	1	1	1	1	1	1	1	1	1	1	1	1	1	1	1	1	1	1	1	1	1	1	1	1	1	1	1	1	1	1	1	1	1	1	1	1	1	1	1	1
CIW80_05325	1	1	1	1	1	1	1	1	1	1	1	1	1	1	1	1	1	1	1	1	1	1	1	1	1	1	1	1	1	1	1	1	1	1	1	1	1	1	1	1	1	1	1	1	1	1	1	1	1
CIW80_05330	1	1	1	1	1	1	1	1	1	1	1	1	1	1	1	1	1	1	1	1	1	1	1	1	1	1	1	1	1	1	1	1	1	1	1	1	1	1	1	1	1	1	1	1	1	1	1	1	1
CIW80_05335	1	1	1	1	1	1	1	1	1	1	1	1	1	1	1	1	1	1	1	1	1	1	1	1	1	1	1	1	1	1	1	1	1	1	1	1	1	1	1	1	1	1	1	1	1	1	1	1	1
CIW80_05340	1	1	1	1	1	1	1	1	1	1	1	1	1	1	1	1	1	1	1	1	1	1	1	1	1	1	1	1	1	1	1	1	1	1	1	1	1	1	1	1	1	1	1	1	1	1	1	1	1
CIW80_05345	1	1	1	1	1	1	1	1	1	1	1	1	1	1	1	1	1	1	1	1	1	1	1	1	1	1	1	1	1	1	1	1	1	1	1	1	1	1	1	1	1	1	1	1	1	1	1	1	1
CIW80_05350	1	1	1	1	1	1	1	1	1	1	1	1	1	1	1	1	1	1	1	1	1	1	1	1	1	1	1	1	1	1	1	1	1	1	1	1	1	1	1	1	1	1	1	1	1	1	1	1	1
CIW80_05355	1	1	1	1	1	1	1	1	1	1	1	1	1	1	1	1	1	1	1	1	1	1	1	1	1	1	1	1	1	1	1	1	1	1	1	1	1	1	1	1	1	1	1	1	1	1	1	1	1
CIW80_05360	1	1	1	1	1	1	1	1	1	1	1	1	1	1	1	1	1	1	1	1	1	1	1	1	1	1	1	1	1	1	1	1	1	1	1	1	1	1	1	1	1	1	1	1	1	1	1	1	1
CIW80_05365	1	1	1	1	1	1	1	1	1	1	1	1	1	1	1	1	1	1	1	1	1	1	1	1	1	1	1	1	1	1	1	1	1	1	1	1	1	1	1	1	1	1	1	1	1	1	1	1	1
CIW80_05370	1	1	1	1	1	1	1	1	1	1	1	1	1	1	1	1	1	1	1	1	1	1	1	1	1	1	1	1	1	1	1	1	1	1	1	1	1	1	1	1	1	1	1	1	1	1	1	1	1
CIW80_05375	1	1	1	1	1	1	1	1	1	1	1	1	1	1	1	1	1	1	1	1	1	1	1	1	1	1	1	1	1	1	1	1	1	1	1	1	1	1	1	1	1	1	1	1	1	1	1	1	1
CIW80_05380	0	0	0	0	0	0	1	0	0	0	0	0	0	0	0	1	0	0	0	0	0	0	0	0	0	0	0	0	0	0	0	0	0	0	0	0	0	0	0	0	0	0	0	0	0	0	1	0	0
CIW80_05385	1	1	1	1	1	1	1	1	1	1	1	1	1	1	1	1	1	1	1	1	1	1	1	1	1	1	1	1	1	1	1	1	1	1	1	1	1	1	1	1	1	1	1	1	1	1	1	1	1
CIW80_05390	1	1	1	1	1	1	1	1	1	1	1	1	1	1	1	1	1	1	1	1	1	1	1	1	1	1	1	1	1	1	1	1	1	1	1	1	1	1	1	1	1	1	1	1	1	1	1	1	0
CIW80_05395	1	1	1	1	1	1	1	1	1	1	1	1	1	1	1	1	1	1	0	1	1	1	1	1	1	1	1	1	1	1	1	1	1	1	1	1	1	1	1	1	1	1	1	1	1	1	1	1	1
CIW80_05400	1	1	1	1	1	1	1	1	1	1	1	1	1	1	1	1	1	1	1	1	1	1	1	1	1	1	1	1	1	1	1	1	1	1	1	1	1	1	1	1	1	1	1	1	1	1	1	1	1
CIW80_05405	1	1	1	1	1	1	1	1	1	1	1	1	1	0	1	1	1	1	1	1	1	1	1	1	1	1	1	1	1	1	1	1	1	1	1	1	1	1	1	1	1	1	1	1	1	1	1	1	1
CIW80_05410	1	1	1	1	1	1	1	1	1	1	1	1	1	1	1	1	1	1	1	1	1	1	1	1	1	1	1	1	1	1	1	1	1	1	1	1	1	1	1	1	1	1	1	1	1	1	1	1	1
CIW80_05415	1	1	1	1	1	1	1	1	1	1	1	1	1	1	1	1	1	1	1	1	1	1	1	1	1	1	1	1	1	1	1	1	1	1	1	1	1	1	1	1	1	1	1	1	1	1	1	1	1
CIW80_05420	1	1	1	0	1	1	1	1	1	1	1	1	1	1	1	1	1	1	1	1	1	1	1	1	1	1	1	1	1	1	1	1	1	1	1	1	1	1	1	1	1	1	1	1	1	1	1	1	1
CIW80_05425	1	1	1	1	1	1	1	1	1	1	1	1	1	1	1	1	1	1	1	1	1	1	1	1	1	1	1	1	1	1	1	1	1	1	1	1	1	1	1	1	1	1	1	1	1	1	1	1	1
CIW80_05430	1	1	1	1	1	1	1	1	1	1	1	1	1	1	1	1	1	1	1	1	1	1	1	1	1	1	1	1	1	1	1	1	1	1	1	1	1	1	1	1	1	1	1	1	1	1	1	1	1
CIW80_05435	1	1	1	1	1	1	1	1	1	1	1	1	1	1	1	1	1	1	1	1	1	1	1	1	1	1	1	1	1	1	1	1	1	1	1	1	1	1	1	1	1	1	1	1	1	1	1	1	1
CIW80_05440	1	1	1	1	1	1	1	1	1	1	1	1	1	1	1	1	1	1	1	1	1	1	1	1	1	1	1	1	1	1	1	1	1	1	1	1	1	1	1	1	1	1	1	1	1	1	1	1	1
CIW80_05445	1	1	1	1	1	1	1	1	1	1	1	1	1	1	1	1	1	1	1	1	1	1	1	1	1	1	1	1	1	1	1	1	1	1	1	1	1	1	1	1	1	1	1	1	1	1	1	1	1
CIW80_05450	1	1	1	1	1	1	1	1	1	1	1	1	1	1	1	1	1	1	1	1	1	1	1	1	1	1	1	1	1	1	1	1	1	1	1	1	1	1	1	1	1	1	1	1	1	1	1	1	1
CIW80_05455	1	1	1	1	1	1	1	1	1	1	1	1	1	1	1	1	1	1	1	1	1	1	1	1	1	1	1	1	1	1	1	1	1	1	1	1	1	1	1	1	1	1	1	1	1	1	1	1	1
CIW80_05460	1	1	1	1	1	1	1	1	1	1	1	1	1	1	1	1	1	1	1	1	1	1	1	1	1	1	1	1	1	1	1	1	1	1	1	1	1	1	1	1	1	1	1	1	1	1	1	1	1
CIW80_05465	1	1	1	1	1	1	1	1	1	1	1	1	1	1	1	1	1	1	1	1	1	1	1	1	1	1	1	1	1	1	1	1	1	1	1	1	1	1	1	1	1	1	1	1	1	1	1	1	1
CIW80_05470	1	1	1	1	1	1	1	1	1	1	1	1	1	1	1	1	1	1	1	1	1	1	1	1	1	1	1	1	1	1	1	1	1	1	1	1	1	1	1	1	1	1	1	1	1	1	1	1	1
CIW80_05475	1	1	1	1	1	1	1	1	1	1	1	1	1	1	1	1	1	1	1	1	1	1	1	1	1	1	1	1	1	1	1	1	1	1	1	1	1	1	1	1	1	1	1	1	1	1	1	1	1
CIW80_05480	1	1	1	1	1	1	1	1	1	1	1	1	1	1	1	1	1	1	1	1	1	1	1	1	1	1	1	1	1	1	1	1	1	1	1	1	1	1	1	1	1	1	0	1	1	1	1	1	1
CIW80_05485	1	1	1	1	1	1	1	1	1	1	1	1	1	1	1	1	1	1	1	1	1	1	1	1	1	1	1	1	1	1	1	1	1	1	1	1	1	1	1	1	1	1	1	1	1	1	1	1	1
CIW80_05490	1	1	1	1	1	1	1	1	1	1	1	1	1	1	1	1	1	1	1	1	1	1	1	1	1	1	1	1	1	1	1	1	1	1	1	1	1	1	1	1	1	1	1	1	1	1	1	1	1
CIW80_05495	1	1	1	1	1	1	1	1	1	1	1	1	1	1	1	1	1	1	1	1	1	1	1	1	1	1	1	1	1	1	1	1	1	1	1	1	1	1	1	1	1	1	1	1	1	1	1	1	1
CIW80_05500	1	1	1	1	1	1	1	1	1	1	1	1	1	1	1	1	1	1	1	1	1	1	1	1	1	1	1	1	1	1	1	1	1	1	1	1	1	1	1	1	1	1	1	1	1	1	1	1	1
CIW80_05505	1	1	1	1	1	1	1	1	1	1	1	1	1	1	1	1	1	1	1	1	1	1	1	1	1	1	1	1	1	1	1	1	1	1	1	1	1	1	1	1	1	1	1	1	1	1	1	1	1
CIW80_05510	1	1	1	1	1	1	1	1	1	1	1	1	1	1	1	1	1	1	1	1	1	1	1	1	1	1	1	1	1	1	1	1	1	1	1	1	1	1	1	1	1	1	1	1	1	1	1	1	1
CIW80_05515	1	1	1	1	1	1	1	1	1	1	1	1	1	1	1	1	1	1	1	1	1	1	1	1	1	1	1	1	1	1	1	1	1	1	1	1	1	1	1	1	1	1	1	1	1	1	1	1	1
CIW80_05520	1	1	1	1	1	1	1	1	1	1	1	1	1	1	1	1	1	1	1	1	1	1	1	1	1	1	1	1	1	1	1	1	1	1	1	1	1	1	1	1	1	1	1	1	1	1	1	1	1
CIW80_05525	1	1	1	1	1	1	1	1	1	1	1	1	1	1	1	1	1	1	1	1	1	1	1	1	1	1	1	1	1	1	1	1	1	1	1	1	1	1	1	1	1	1	1	1	1	1	1	1	1
CIW80_05530	1	1	1	1	1	1	1	1	1	1	1	1	1	1	1	1	1	1	1	1	1	1	1	1	1	1	1	1	1	1	1	1	1	1	1	1	1	1	1	1	1	1	1	1	1	1	1	1	1
CIW80_05535	1	1	1	1	1	1	1	1	1	1	1	1	1	1	1	1	1	1	1	1	1	1	1	1	1	1	1	1	1	1	1	1	1	1	1	0	1	1	1	1	1	1	1	1	1	1	1	1	1
CIW80_05540	1	1	1	1	1	1	1	1	1	1	1	1	1	1	1	1	1	1	1	1	1	1	1	1	1	1	1	1	1	1	1	1	1	1	1	1	1	1	1	1	1	1	0	1	1	1	1	1	1
CIW80_05545	1	1	1	1	1	1	1	1	1	1	1	1	1	1	1	1	1	1	1	1	1	1	1	1	1	1	1	1	1	1	1	1	1	1	1	1	1	1	1	1	1	1	1	1	1	1	1	1	1
CIW80_05550	1	1	1	1	1	1	1	1	1	1	1	1	1	1	1	1	1	1	1	1	1	1	1	1	1	1	1	1	1	1	1	1	1	1	1	1	1	1	1	1	1	1	1	1	1	1	1	1	1
CIW80_05555	1	1	1	1	1	1	1	1	1	1	1	1	1	1	1	1	1	1	1	1	1	1	1	1	1	1	1	1	1	1	1	1	1	1	1	1	1	1	1	1	1	1	1	1	1	1	1	1	1
CIW80_05560	1	1	1	1	1	1	1	1	1	1	1	1	1	1	1	1	1	1	1	1	1	1	1	1	1	1	1	1	1	1	1	1	1	1	1	1	0	1	1	1	1	1	1	1	1	1	1	1	1
CIW80_05565	1	1	1	1	1	1	1	1	1	1	1	1	1	1	1	1	1	1	1	1	1	1	1	1	1	1	1	1	1	1	1	1	1	1	1	1	1	1	1	1	1	1	1	1	1	1	1	1	1
CIW80_05570	1	1	1	1	1	1	1	1	1	1	1	1	1	1	1	1	1	1	1	1	1	1	1	1	1	1	1	1	1	1	1	1	1	1	1	1	1	1	1	1	1	1	1	1	1	1	1	1	1
CIW80_05575	1	1	1	1	1	1	1	1	1	1	1	1	1	1	1	1	1	1	1	1	1	1	1	1	1	1	1	1	1	1	1	1	1	1	1	1	1	1	1	1	1	1	1	1	1	1	1	1	1
CIW80_05580	1	1	1	1	1	1	1	1	1	1	1	1	1	1	1	1	1	1	1	1	1	1	1	1	1	1	1	1	1	1	1	1	1	1	1	1	1	1	1	1	1	1	1	1	1	1	1	1	1
CIW80_05585	1	1	1	0	1	1	1	1	1	1	1	1	1	1	1	1	1	1	1	1	1	1	1	1	1	1	1	1	1	1	1	1	1	1	1	1	1	1	1	1	1	1	1	1	1	1	1	1	1
CIW80_05590	0	0	0	0	0	0	0	0	0	0	0	0	0	0	0	0	0	0	0	0	0	0	0	0	0	0	0	0	0	0	0	0	0	1	0	0	0	0	0	0	0	0	0	1	0	0	0	0	0
CIW80_05595	1	1	0	0	0	0	0	0	0	0	0	0	0	0	0	0	0	0	0	0	0	0	0	0	0	0	0	0	0	0	0	0	0	0	0	0	0	0	0	0	1	1	1	0	0	0	0	0	0
CIW80_05600	1	1	1	1	0	0	0	0	0	1	1	1	1	0	0	0	0	1	1	1	1	0	0	0	0	0	0	0	0	0	0	0	0	0	0	0	1	0	1	1	1	1	1	1	1	0	1	0	0
CIW80_05605	1	1	1	1	0	0	0	0	0	0	0	0	1	0	0	0	0	1	0	0	0	0	0	0	0	0	0	0	0	0	0	0	0	0	0	0	0	0	1	1	1	1	1	1	1	0	1	0	0
CIW80_05610	1	1	1	1	0	0	0	0	0	0	0	0	1	0	0	0	0	0	0	0	0	0	0	0	0	0	0	0	0	0	0	0	0	0	0	0	0	0	1	1	1	1	1	1	0	0	1	0	0
CIW80_05615	1	1	1	1	0	0	0	0	0	0	0	0	1	0	0	0	0	1	0	0	0	0	0	0	0	0	0	0	0	0	0	0	0	1	0	0	0	0	1	1	1	1	1	1	1	0	1	0	0
CIW80_05620	1	1	1	1	0	0	0	0	0	0	0	0	1	0	0	0	0	1	0	0	0	0	0	0	0	0	0	0	0	0	0	0	0	1	0	0	0	0	1	1	1	1	1	1	1	0	1	0	0
CIW80_05625	1	1	1	1	0	0	0	0	0	0	0	0	1	0	0	0	0	1	0	0	0	0	0	0	0	0	0	0	0	0	0	0	0	1	0	0	0	0	1	1	1	1	1	1	1	0	1	0	0
CIW80_05630	1	1	1	1	1	1	1	1	1	1	1	1	1	1	1	1	1	1	1	1	1	1	1	1	1	1	1	1	1	1	1	1	1	1	1	1	1	1	1	1	1	1	1	1	1	1	1	1	1
CIW80_05635	1	1	1	1	1	1	1	1	1	1	1	1	1	1	1	1	1	1	1	1	1	1	1	1	1	1	1	1	1	1	1	1	1	1	1	1	1	1	1	1	1	1	1	1	1	1	1	1	1
CIW80_05640	1	1	1	1	1	1	1	1	1	1	1	1	1	1	1	1	1	1	1	1	1	1	1	1	1	1	1	1	1	1	1	1	1	1	1	1	1	1	1	1	1	1	1	1	1	1	1	1	1
CIW80_05645	1	1	1	1	1	1	1	1	1	1	1	1	1	1	1	1	1	1	1	1	1	1	1	1	1	1	1	1	1	1	1	1	1	1	1	1	1	1	1	1	1	1	1	1	1	1	1	1	1
CIW80_05650	0	0	0	1	0	0	0	0	0	0	0	0	0	0	0	0	0	0	0	0	0	0	0	0	0	0	0	0	0	0	0	0	0	0	0	0	0	0	0	0	0	0	0	0	0	0	1	0	0
CIW80_05655	1	1	0	0	0	0	0	0	0	0	0	0	1	0	0	0	0	1	0	0	0	0	0	0	0	0	0	0	0	0	0	0	0	0	1	0	0	0	0	0	0	1	1	0	1	0	0	0	0
CIW80_05660	1	1	1	1	1	1	1	1	1	1	1	1	1	1	1	1	1	1	1	1	1	1	1	1	1	1	1	1	1	1	1	1	1	1	1	1	1	1	1	1	1	1	1	1	1	1	1	1	1
CIW80_05665	1	0	0	0	0	0	1	0	0	0	0	0	1	1	1	1	1	1	0	0	0	0	0	0	1	0	0	0	0	0	0	0	0	1	0	1	0	1	1	1	0	0	1	0	1	1	1	0	0
CIW80_05670	1	1	1	1	1	1	1	1	1	1	1	1	1	1	1	1	1	1	1	1	1	1	1	1	1	1	1	1	1	1	1	1	1	1	1	1	1	1	1	1	1	1	1	1	1	1	1	1	1
CIW80_05680	0	0	0	0	0	0	0	0	0	0	0	0	0	0	0	0	0	0	0	0	0	0	0	1	0	0	0	0	0	0	0	0	0	1	0	0	0	0	0	0	0	1	1	0	0	0	0	0	0
CIW80_05685	0	0	0	0	0	0	0	0	0	0	0	0	0	0	0	0	0	0	0	0	0	0	0	1	0	0	0	0	0	0	0	0	0	1	0	0	0	0	0	0	0	1	1	1	0	0	0	0	0
CIW80_05690	0	0	0	0	0	0	0	0	0	0	0	0	0	0	0	0	0	0	0	0	0	0	0	0	0	0	0	0	0	0	0	0	0	1	0	0	0	0	0	0	0	0	1	0	0	0	0	0	0
CIW80_05695	0	0	0	0	0	0	0	0	0	0	0	0	0	0	0	0	0	0	0	0	0	0	0	0	0	0	0	0	0	0	0	0	0	1	0	0	0	0	0	0	0	1	1	1	0	0	0	0	0
CIW80_05700	0	0	0	0	0	0	0	0	0	0	0	0	0	0	0	0	0	0	0	0	0	0	0	0	0	0	0	0	0	0	0	0	0	1	0	0	0	0	0	0	0	1	1	1	0	0	0	0	0
CIW80_05705	1	1	1	1	1	1	1	1	1	1	1	1	1	1	0	0	0	1	1	1	1	0	0	0	0	0	0	0	0	0	0	0	0	1	0	0	1	1	1	1	1	1	1	1	1	0	1	0	0
CIW80_05710	1	1	1	1	1	1	1	1	1	1	1	1	1	1	0	0	0	1	1	1	1	0	0	0	0	0	0	0	0	0	0	0	0	1	0	0	1	1	1	1	1	1	1	1	1	0	1	0	0
CIW80_05715	1	1	1	1	1	1	1	1	1	1	1	1	1	1	1	1	1	1	1	1	1	1	1	0	1	1	1	1	1	1	1	1	1	1	1	1	1	1	1	1	1	1	1	1	1	1	1	1	1
CIW80_05720	1	1	1	1	1	1	1	1	1	1	1	1	1	1	1	1	1	1	1	1	1	1	1	0	1	1	1	1	1	1	1	1	1	1	1	1	1	1	1	1	1	1	1	1	1	1	1	1	1
CIW80_05725	1	1	1	1	1	1	1	1	1	1	1	1	1	1	1	1	1	1	1	1	1	1	1	0	1	1	1	1	1	1	1	1	1	1	1	1	1	1	1	1	1	1	1	1	1	1	1	1	1
CIW80_05730	1	1	1	1	1	1	1	1	1	1	1	1	1	1	1	1	1	1	1	1	1	1	1	0	1	1	1	1	1	1	1	1	1	1	1	1	1	1	1	1	1	1	1	1	1	1	1	1	1
CIW80_05735	1	1	1	1	1	1	1	1	1	1	1	1	1	1	1	1	1	1	0	1	1	1	1	0	1	1	1	1	1	1	1	1	1	1	1	1	1	1	1	1	1	1	1	1	1	1	1	1	1
CIW80_05740	1	1	1	1	1	1	1	1	1	1	1	1	1	1	1	1	1	1	1	1	1	1	1	0	1	1	1	0	1	0	0	1	1	1	1	1	1	1	1	1	1	1	1	1	1	1	1	1	1
CIW80_05745	1	1	1	1	1	1	1	1	1	1	1	1	1	1	1	1	1	1	1	1	1	1	1	0	1	1	1	1	1	1	1	1	1	1	1	1	1	1	1	1	1	1	1	1	1	1	1	1	1
CIW80_05750	1	1	1	1	1	1	1	1	1	1	1	1	1	1	1	1	1	1	1	1	1	1	1	1	1	1	1	1	1	1	1	1	1	1	1	1	1	1	1	1	1	1	1	1	1	1	1	1	1
CIW80_05755	1	1	1	1	1	1	1	1	1	1	1	1	1	1	1	1	1	1	1	1	1	1	1	1	1	1	1	1	1	1	1	1	1	1	1	1	1	1	1	1	1	1	1	1	1	1	1	1	1
CIW80_05760	1	1	1	1	1	1	1	1	1	1	1	1	1	1	1	1	1	1	1	1	1	1	1	1	1	1	1	1	1	1	1	1	1	1	1	1	1	1	1	1	1	1	1	1	1	1	1	1	1
CIW80_05765	1	1	1	1	1	1	1	1	1	1	1	1	1	0	1	1	1	1	1	1	1	1	1	1	1	1	1	0	1	1	1	1	1	1	1	0	1	0	0	0	1	1	1	1	1	1	1	0	1
CIW80_05770	1	1	1	0	1	1	1	1	1	1	1	1	1	1	1	1	1	1	1	1	1	1	1	1	1	1	1	1	1	1	1	1	1	1	1	1	1	1	1	1	1	1	1	1	1	1	1	1	1
CIW80_05775	1	1	1	1	1	1	1	1	1	1	1	1	1	1	1	1	1	1	1	1	1	1	1	1	1	1	1	1	1	1	1	1	1	1	1	1	1	1	1	1	1	1	1	1	1	1	1	1	1
CIW80_05780	1	1	1	1	1	1	1	1	1	1	1	1	1	1	1	1	1	1	1	1	1	1	1	1	1	1	1	1	1	1	1	1	1	1	1	1	1	1	1	1	1	1	1	1	1	1	1	1	1
CIW80_05785	1	1	1	1	1	1	1	1	1	1	1	1	1	1	1	1	1	1	1	1	1	1	1	1	1	1	1	1	1	1	1	1	1	1	1	1	1	1	1	1	1	1	1	1	1	1	1	1	1
CIW80_05790	1	1	1	1	1	1	1	1	1	1	1	1	1	1	1	1	1	1	1	1	1	1	1	1	1	1	1	1	1	1	1	1	1	1	1	1	1	1	1	1	1	1	1	1	1	1	1	1	1
CIW80_05795	1	1	1	1	1	1	1	1	1	1	1	1	1	1	1	1	1	1	1	1	1	1	1	1	1	1	1	1	1	1	1	1	1	1	1	1	1	1	1	1	1	1	1	1	1	1	1	1	1
CIW80_05800	1	1	1	1	1	1	1	1	1	1	1	1	1	1	1	1	1	1	1	1	1	1	1	1	1	1	1	1	1	1	1	1	1	1	1	1	1	1	1	1	1	1	1	1	1	1	1	0	1
CIW80_05805	1	1	1	1	1	1	1	1	1	1	1	1	1	1	1	1	1	1	1	1	1	1	1	1	1	1	1	1	1	1	1	1	1	1	1	1	1	1	1	1	1	1	1	1	1	1	1	0	1
CIW80_05810	1	1	1	1	1	1	1	1	1	1	1	1	1	1	1	1	1	1	1	1	1	1	1	1	1	1	1	1	1	1	1	1	1	1	1	1	1	1	1	1	1	1	1	1	1	1	1	1	1
CIW80_05815	1	1	1	1	1	1	1	1	1	1	1	1	1	1	1	1	1	1	1	1	1	1	1	1	1	1	1	1	1	1	1	1	1	1	1	1	1	1	1	1	1	1	1	1	1	1	1	1	1
CIW80_05820	1	1	1	1	1	1	1	1	1	1	1	1	1	1	1	1	1	1	1	1	1	1	1	1	1	1	1	1	1	1	1	1	1	1	1	1	1	1	1	1	1	1	1	1	1	1	1	1	1
CIW80_05825	1	1	1	1	1	1	1	1	1	1	1	1	1	1	1	1	1	1	1	1	1	1	1	1	1	1	1	1	1	1	1	1	1	1	1	1	1	1	1	1	1	1	1	1	1	1	1	1	1
CIW80_05830	1	1	1	1	1	1	1	1	1	1	1	1	1	1	1	1	1	1	1	1	1	1	1	1	1	1	1	1	1	1	1	1	1	1	1	1	1	1	1	1	1	1	1	1	1	1	1	1	1
CIW80_05835	1	1	1	1	1	1	1	1	1	1	1	1	1	0	1	1	1	1	1	1	1	1	1	1	1	1	1	1	1	1	1	1	1	1	1	1	1	1	1	1	1	1	1	1	1	1	1	1	1
CIW80_05840	1	1	1	1	1	1	1	1	1	1	1	1	1	1	1	1	1	1	1	1	1	1	1	1	1	1	1	1	1	1	1	1	1	1	1	1	1	1	1	1	1	1	1	1	1	1	1	1	1
CIW80_05845	1	1	1	1	1	1	1	1	1	1	1	1	1	1	1	1	1	1	1	1	1	1	1	1	1	1	1	1	1	1	1	1	1	1	1	1	1	1	1	1	1	1	1	1	1	1	1	1	1
CIW80_05850	1	1	1	1	1	1	1	1	1	1	1	1	1	1	1	1	1	1	1	1	1	1	1	1	1	1	1	1	1	1	1	1	1	1	1	1	1	1	1	1	1	1	1	1	1	1	1	1	1
CIW80_05865	1	1	1	1	1	1	1	1	1	1	1	1	1	1	1	1	1	1	1	1	1	1	1	1	1	1	1	1	1	1	1	1	1	1	1	1	1	1	1	1	1	1	1	1	1	1	1	1	1
CIW80_05870	1	1	1	1	1	1	1	1	1	1	1	1	1	1	1	1	1	1	1	1	1	1	1	1	1	1	1	1	1	1	1	1	1	1	1	1	1	1	1	1	1	1	1	1	1	1	1	1	1
CIW80_05875	1	1	1	1	1	1	1	1	1	1	1	1	1	1	1	1	1	1	1	1	1	1	1	1	1	1	1	1	1	1	1	1	1	1	1	1	1	1	1	1	1	1	1	1	1	1	1	1	1
CIW80_05900	1	1	1	1	0	0	0	0	0	1	1	1	1	0	0	0	1	1	1	1	1	0	0	0	1	1	1	0	0	0	0	1	0	1	1	0	1	1	1	1	1	1	1	1	1	0	1	0	0
CIW80_05905	0	1	1	0	0	0	0	0	0	0	1	1	0	0	0	0	1	1	0	0	0	0	0	0	0	0	0	0	0	0	0	0	0	1	0	0	0	1	1	0	1	1	1	0	1	0	1	0	0
CIW80_05910	1	1	1	1	0	0	0	0	0	1	1	1	1	0	0	0	1	1	1	1	1	0	0	0	1	1	1	0	0	0	0	1	0	1	1	0	1	1	1	1	1	1	1	1	1	0	1	0	0
CIW80_05915	1	1	1	1	0	0	0	0	0	1	1	1	1	0	0	0	1	1	1	1	1	0	0	0	1	1	1	0	0	0	0	1	0	1	1	0	1	1	1	1	1	1	1	1	1	0	1	0	0
CIW80_05920	1	1	1	1	0	0	0	0	0	1	1	1	1	0	0	0	1	1	1	1	1	0	0	0	1	1	1	0	0	0	0	1	0	1	1	0	1	1	1	1	1	1	1	1	1	0	0	0	0
CIW80_05925	1	1	1	0	1	1	1	1	1	1	1	1	1	1	1	1	1	1	1	1	1	1	1	1	1	1	1	1	1	1	1	1	1	1	1	1	1	1	1	1	1	1	1	0	1	1	1	1	1
CIW80_05930	1	1	1	1	1	1	1	1	1	1	1	1	1	1	1	1	1	1	1	1	1	1	1	1	1	1	1	1	1	1	1	1	1	1	1	1	1	1	1	1	1	1	1	1	1	1	1	1	1
CIW80_05935	1	1	1	0	1	1	1	1	1	1	1	1	1	1	1	1	1	1	1	1	1	1	1	1	1	1	1	1	1	1	1	1	1	1	1	1	1	1	1	1	1	1	1	1	1	1	1	1	1
CIW80_05940	1	1	1	1	1	1	1	1	1	1	1	1	1	1	1	1	1	1	1	1	1	1	1	1	1	1	1	1	1	1	1	1	1	1	1	1	1	1	1	1	1	1	1	1	1	1	1	0	1
CIW80_05945	1	1	1	1	1	1	1	1	1	1	1	1	1	1	1	1	1	1	1	1	1	1	1	1	1	1	1	1	1	1	1	1	1	1	1	1	1	1	1	1	1	1	1	1	1	1	1	1	1
CIW80_05950	1	1	1	1	1	1	1	1	1	1	1	1	1	1	1	1	1	1	1	1	1	1	1	1	1	1	1	1	1	1	1	1	1	1	1	1	1	1	1	1	1	1	1	1	1	1	1	1	1
CIW80_05955	1	1	1	1	1	1	1	1	1	1	1	1	1	1	1	1	1	1	1	1	1	1	1	1	1	1	1	1	1	1	1	1	1	1	1	1	1	1	1	1	1	1	1	1	1	1	1	1	1
CIW80_05960	1	1	1	0	1	1	1	1	1	1	1	1	1	1	1	1	1	1	1	1	1	1	1	1	1	1	1	1	1	1	1	1	1	1	1	1	1	1	1	1	1	1	1	1	1	1	1	1	1
CIW80_05965	1	1	1	1	1	1	1	1	1	1	1	1	1	1	1	1	1	1	1	1	1	1	1	1	1	1	1	1	1	1	1	1	1	1	1	1	1	1	1	1	1	1	1	1	1	1	1	1	1
CIW80_05970	1	1	1	1	1	1	1	1	1	1	1	1	1	1	1	1	1	1	1	1	1	1	1	1	1	1	1	1	1	1	1	1	1	1	1	1	1	1	1	1	1	1	1	1	1	1	1	1	1
CIW80_05975	1	1	1	1	1	1	1	1	1	1	1	1	1	1	1	1	1	1	1	1	1	1	1	1	1	1	1	1	1	1	1	1	1	1	1	1	1	1	1	1	1	1	1	1	1	1	1	1	0
CIW80_05980	1	1	1	1	1	1	1	1	1	1	1	1	1	1	1	1	1	1	1	1	1	1	1	1	1	1	1	0	1	1	1	1	1	1	1	1	1	1	1	1	1	1	1	1	1	1	1	1	1
CIW80_05985	1	1	1	1	1	1	1	1	1	1	1	1	1	1	1	1	1	1	1	1	1	1	1	1	1	1	1	1	1	1	1	1	1	1	1	1	1	1	1	1	1	1	1	1	1	1	1	1	1
CIW80_05990	1	1	1	1	1	1	1	1	1	1	1	1	1	1	1	1	1	1	1	1	1	1	1	1	1	1	1	1	1	1	1	1	1	1	1	1	1	1	1	1	1	1	1	1	1	1	1	1	1
CIW80_05995	1	1	1	1	1	1	1	1	1	1	1	1	1	1	1	1	1	1	1	1	1	1	1	1	1	1	1	1	1	1	1	1	1	1	1	1	1	1	1	1	1	1	1	1	1	1	1	1	1
CIW80_06000	1	1	1	1	1	1	1	1	1	1	1	1	1	1	1	1	1	1	1	1	1	1	1	1	1	1	1	1	1	1	1	1	1	1	1	1	1	1	1	1	1	1	1	1	1	1	1	1	1
CIW80_06005	1	1	1	1	1	1	1	1	1	1	1	1	1	1	1	1	1	1	1	1	1	1	1	1	1	1	1	1	1	1	1	1	1	1	1	1	1	1	1	1	1	1	1	1	1	1	1	1	1
CIW80_06010	1	1	1	1	1	1	1	1	1	1	1	1	1	1	1	1	1	1	1	1	1	1	1	1	1	1	1	1	1	1	1	1	1	1	1	1	1	1	1	1	1	1	1	1	1	1	1	1	1
CIW80_06015	1	1	1	1	1	1	1	1	1	1	1	1	1	1	1	1	1	1	1	1	1	1	1	1	1	1	1	1	1	1	1	1	1	1	1	1	1	1	1	1	1	1	1	1	1	1	1	1	1
CIW80_06020	1	1	1	1	1	1	1	1	1	1	1	1	1	1	1	1	1	1	1	1	1	1	1	1	1	1	1	1	1	1	1	1	1	1	1	1	1	1	1	1	1	1	1	1	1	1	1	1	1
CIW80_06025	0	0	0	0	0	0	0	0	0	0	0	0	0	0	0	0	0	0	0	0	0	0	0	0	0	0	0	0	0	0	0	0	0	0	0	0	0	0	0	0	0	0	0	0	0	1	0	0	0
CIW80_06030	1	1	1	0	1	1	1	1	1	1	1	1	1	1	1	1	1	1	1	1	1	1	1	1	1	1	1	1	1	1	1	1	1	1	1	1	1	1	1	1	1	1	1	1	1	1	1	1	1
CIW80_06035	1	1	1	1	1	1	1	1	1	1	1	1	1	1	1	1	1	1	1	1	1	1	1	1	1	1	1	1	1	1	1	1	1	1	1	1	1	1	1	1	1	1	1	1	1	1	1	1	1
CIW80_06040	1	1	1	1	1	1	1	1	1	1	1	1	1	1	1	1	1	1	1	1	1	1	1	1	1	1	1	1	1	1	1	1	1	1	1	1	1	1	1	1	1	1	1	1	1	1	1	1	1
CIW80_06045	1	1	1	1	1	1	1	1	1	1	1	1	1	1	1	1	1	1	1	1	1	1	1	1	1	1	1	1	1	1	1	1	1	1	1	1	1	1	1	1	1	1	1	1	1	1	1	1	1
CIW80_06050	1	1	1	1	1	1	1	1	1	1	1	1	1	1	1	1	1	1	1	1	1	1	1	1	1	1	1	1	1	1	1	1	1	1	1	1	1	1	1	1	1	1	1	1	1	1	1	1	1
CIW80_06055	1	1	1	1	1	1	1	1	1	1	1	1	1	1	1	1	1	1	1	1	1	1	1	1	1	1	1	1	1	1	1	1	1	1	1	1	1	1	1	1	1	1	1	1	1	1	1	1	1
CIW80_06060	1	1	1	1	1	1	1	1	1	1	1	1	1	1	1	1	1	1	1	1	1	1	1	1	1	1	1	1	1	1	1	1	1	1	1	1	1	1	1	1	1	1	1	1	1	1	1	1	1
CIW80_06065	1	1	1	1	1	1	1	1	1	1	1	1	1	1	1	1	1	1	1	1	1	1	1	1	1	1	1	1	1	1	1	1	1	1	1	1	1	1	1	1	1	1	1	1	1	1	1	1	1
CIW80_06070	1	1	1	1	1	1	1	1	1	1	1	1	1	1	1	1	1	1	1	1	1	1	1	1	1	1	1	1	1	1	1	1	1	1	1	1	1	1	1	1	1	1	1	1	1	1	1	1	1
CIW80_06075	1	1	1	1	1	1	1	1	1	1	1	1	1	1	1	1	1	1	1	1	1	1	1	1	1	1	1	1	1	1	1	1	1	1	1	1	1	1	1	1	1	1	1	1	1	1	1	1	1
CIW80_06080	1	1	1	1	1	1	1	1	1	1	1	1	1	1	1	1	1	1	1	1	1	1	1	1	1	1	1	1	1	1	1	1	1	1	1	1	1	1	1	1	1	1	1	1	1	1	1	1	1
CIW80_06085	1	1	1	1	1	1	1	1	1	1	1	1	1	1	1	1	1	1	1	1	1	1	1	1	1	1	1	1	1	1	1	1	1	1	1	1	1	1	1	1	1	1	1	1	1	1	1	1	0
CIW80_06090	1	1	1	1	1	1	1	1	1	1	1	1	1	1	1	1	1	1	1	1	1	1	1	1	1	1	1	1	1	1	1	1	1	1	1	1	1	1	1	1	1	1	1	1	1	1	1	1	0
CIW80_06095	1	1	1	1	1	1	1	1	1	1	1	1	1	1	1	1	1	1	1	1	1	1	1	1	1	1	1	1	1	1	1	1	1	1	1	1	1	1	1	1	1	1	1	1	1	1	1	1	0
CIW80_06100	1	1	1	1	1	1	1	1	1	1	1	1	1	1	1	1	1	1	1	1	1	1	1	1	1	1	1	1	1	1	1	1	1	1	1	1	1	1	1	1	1	1	1	1	1	1	1	1	1
CIW80_06105	1	1	1	1	1	1	1	1	1	1	1	1	1	1	1	1	1	1	1	1	1	1	1	1	1	1	1	1	1	1	1	1	1	1	1	1	1	1	1	1	1	1	1	1	1	1	1	1	1
CIW80_06110	1	1	1	1	1	1	1	1	1	1	1	1	1	1	1	1	1	1	1	1	1	1	1	1	1	1	1	1	1	1	1	1	1	1	1	1	1	1	1	1	1	1	1	1	1	1	1	1	1
CIW80_06115	1	1	1	1	1	1	1	1	1	1	1	1	1	1	1	1	1	1	1	1	1	1	1	1	1	1	1	1	1	1	1	1	1	1	1	1	1	1	1	1	1	1	1	1	1	1	1	1	1
CIW80_06120	1	1	1	1	1	1	1	1	1	1	1	1	1	1	1	1	1	1	1	1	1	1	1	1	1	1	1	1	1	1	1	1	1	1	1	1	1	1	1	1	1	1	1	1	1	1	1	1	1
CIW80_06125	1	1	1	1	1	1	1	1	1	1	1	1	1	1	1	1	1	1	1	1	1	1	1	1	1	1	1	1	1	1	1	1	1	1	1	1	1	1	1	1	1	1	1	1	1	1	1	1	1
CIW80_06130	1	1	1	1	1	1	1	1	1	1	1	1	1	1	1	1	1	1	1	1	1	1	1	1	1	1	1	1	1	1	1	1	1	1	1	1	1	1	1	1	1	1	1	1	1	1	1	1	1
CIW80_06135	1	1	1	1	1	1	1	1	1	1	1	1	1	1	1	1	1	1	1	1	1	1	1	1	1	1	1	1	1	1	1	1	1	1	1	1	1	1	1	1	1	1	1	1	1	1	1	1	1
CIW80_06140	1	1	1	1	1	1	1	1	1	1	1	1	1	1	1	1	1	1	1	1	1	1	1	1	1	1	1	1	1	1	1	1	1	1	1	1	1	1	1	1	1	1	1	1	1	1	1	1	1
CIW80_06145	0	0	0	0	0	0	0	0	0	0	0	0	0	0	0	0	0	0	0	0	0	0	0	0	0	0	0	0	0	0	0	0	0	0	0	0	0	0	0	0	0	0	0	0	0	0	0	0	0
CIW80_06150	1	1	1	1	1	1	1	1	1	1	1	1	1	1	1	1	1	1	1	1	1	1	1	1	1	1	1	1	1	1	1	1	1	1	1	1	1	1	1	1	1	1	1	1	1	1	1	1	1
CIW80_06155	0	0	0	0	0	0	0	0	0	0	0	0	0	0	0	0	0	0	0	0	0	0	0	0	0	0	0	0	0	0	0	0	0	0	0	0	0	0	0	0	0	0	0	0	0	0	0	0	0
CIW80_06160	1	1	1	1	1	1	1	1	1	1	1	1	1	1	1	1	1	1	1	1	1	1	1	1	1	1	1	1	1	1	1	1	1	1	1	1	1	1	1	1	1	1	1	1	1	1	1	1	0
CIW80_06165	1	1	1	1	1	1	1	1	1	1	1	1	1	1	1	1	1	1	1	1	1	1	1	1	1	1	1	1	1	1	1	1	1	1	1	1	1	1	1	1	1	1	1	1	1	1	1	1	0
CIW80_06170	1	1	1	1	1	1	1	1	1	1	1	1	1	1	1	1	1	1	1	1	1	1	1	1	1	1	1	1	1	1	1	1	1	1	1	1	1	1	1	1	1	1	1	1	1	1	1	1	1
CIW80_06175	0	0	0	0	0	0	0	0	0	0	0	0	0	0	0	0	0	0	0	0	0	0	0	0	0	0	0	0	0	0	0	0	0	0	0	0	0	0	0	0	0	0	1	0	0	0	1	0	0
CIW80_06180	1	1	1	1	1	1	1	1	1	1	1	1	1	1	1	1	1	1	1	1	1	1	1	1	1	1	1	1	1	1	1	1	1	1	1	1	1	1	1	1	1	1	1	1	1	1	1	1	1
CIW80_06185	1	1	1	1	1	1	1	1	1	1	1	1	1	1	1	1	1	1	1	1	1	1	1	1	1	1	1	1	1	1	1	1	1	1	1	1	1	1	1	1	1	1	1	1	1	1	1	0	1
CIW80_06190	1	1	1	1	1	1	1	1	1	1	1	1	1	1	1	1	1	1	1	1	1	1	1	1	1	1	1	1	1	1	1	1	1	1	1	1	1	1	1	1	1	1	1	1	1	1	1	1	1
CIW80_06195	1	1	1	1	1	1	1	1	1	1	1	1	1	1	1	1	1	1	1	1	1	1	1	1	1	1	1	1	1	1	1	1	1	1	1	1	1	1	1	1	1	1	1	1	1	1	1	0	0
CIW80_06200	0	0	0	0	0	0	0	0	0	0	0	0	0	0	0	0	0	0	0	0	0	0	0	1	0	0	0	0	0	0	0	0	0	0	0	0	0	0	0	0	1	0	0	0	0	0	0	0	0
CIW80_06205	1	1	1	1	1	1	1	1	1	1	1	1	1	1	1	1	1	1	1	1	1	1	1	1	1	1	1	1	1	1	1	1	1	1	1	1	1	1	1	1	1	1	1	1	1	1	1	1	1
CIW80_06210	1	1	1	1	1	1	1	1	1	1	1	1	1	1	1	1	1	1	1	1	1	1	1	1	1	1	1	1	1	1	1	1	1	1	1	1	1	1	1	1	1	1	1	1	1	1	1	1	1
CIW80_06215	1	1	1	0	1	1	1	1	1	1	1	1	1	1	1	1	1	1	1	1	1	1	1	1	1	1	1	1	1	1	1	1	1	1	1	1	1	1	1	1	1	1	1	1	1	1	1	1	1
CIW80_06220	1	1	1	1	1	1	1	1	1	1	1	1	1	1	1	1	1	1	1	1	1	1	1	1	1	1	1	1	1	1	1	1	1	1	1	1	1	1	1	1	1	1	1	1	1	1	1	1	1
CIW80_06225	1	1	1	1	1	1	1	1	1	1	1	1	1	1	1	1	1	1	1	1	1	1	1	1	1	1	1	1	1	1	1	1	1	1	1	1	1	1	1	1	1	1	1	1	1	1	1	1	1
CIW80_06230	1	1	1	1	1	1	1	1	1	1	1	1	1	1	1	1	1	1	1	1	1	1	1	1	1	1	1	1	1	1	1	1	1	1	1	1	1	1	1	1	1	1	1	1	1	1	1	1	1
CIW80_06235	1	1	1	1	1	1	1	1	1	1	1	1	1	1	1	1	1	1	1	1	1	1	1	1	1	1	1	1	1	1	1	1	1	1	1	1	1	1	1	1	1	1	1	1	1	1	1	1	1
CIW80_06240	1	1	1	1	1	1	1	1	1	1	1	1	1	1	1	1	1	1	1	1	1	1	1	1	1	1	1	1	1	1	1	1	1	1	1	1	1	1	1	1	1	1	1	1	1	1	1	1	1
CIW80_06245	1	1	1	1	1	1	1	1	1	1	1	1	1	1	1	1	1	1	1	1	1	1	1	1	1	1	1	1	1	1	1	1	1	1	1	1	1	1	1	1	1	1	1	1	1	1	1	1	1
CIW80_06250	1	1	1	1	1	1	1	1	1	1	1	1	1	1	1	1	1	1	1	1	1	1	1	1	1	1	1	1	1	1	1	1	1	1	1	1	1	1	1	1	1	1	1	1	1	1	1	1	1
CIW80_06255	1	1	1	1	1	1	1	1	1	1	1	1	1	1	1	1	1	1	1	1	1	1	1	1	1	1	1	1	1	1	1	1	1	1	1	1	1	1	1	1	1	1	1	1	1	1	1	1	1
CIW80_06260	1	1	1	1	1	1	1	1	1	1	1	1	1	1	1	1	1	1	1	1	1	1	1	1	1	1	1	1	1	1	1	1	1	1	1	1	1	1	1	1	1	1	1	1	1	1	1	1	1
CIW80_06265	1	1	1	1	1	1	1	1	1	1	1	1	1	1	1	1	1	1	1	1	1	1	1	1	1	1	1	1	1	1	1	1	1	1	1	1	1	1	1	1	1	1	1	1	1	1	1	1	1
CIW80_06270	1	1	1	1	1	1	1	1	1	1	1	1	1	1	1	1	1	1	1	1	1	1	1	1	1	1	1	1	1	1	1	1	1	1	1	0	1	1	1	1	1	1	1	1	1	1	1	1	1
CIW80_06275	1	1	1	1	1	1	1	1	1	1	1	1	1	1	1	1	1	1	1	1	1	1	1	1	1	1	1	1	1	1	1	1	1	1	1	1	1	1	1	1	1	1	1	1	1	1	1	1	1
CIW80_06280	1	1	1	1	1	1	1	1	1	1	1	1	1	1	1	1	1	1	1	1	1	1	1	1	1	1	1	1	1	1	1	1	1	1	1	1	1	1	1	1	1	1	1	1	1	1	1	1	1
CIW80_06285	1	1	1	1	1	1	1	1	1	1	1	1	1	1	1	1	1	1	1	1	1	1	1	1	1	1	1	1	1	1	1	1	1	1	1	1	1	1	1	1	1	1	1	1	1	1	1	1	1
CIW80_06290	0	0	0	0	0	0	0	0	0	0	0	0	0	0	0	0	0	0	0	0	0	0	0	0	0	0	0	0	0	0	0	0	0	1	0	0	0	1	0	0	0	0	1	0	1	0	0	0	0
CIW80_06295	1	1	1	1	1	1	1	1	1	1	1	1	1	1	1	1	1	1	1	1	1	1	1	1	1	1	1	1	1	1	1	1	1	1	1	1	1	1	1	1	1	1	1	1	1	1	1	1	1
CIW80_06300	1	1	1	1	1	1	1	1	1	1	1	1	1	1	1	1	1	1	1	1	1	1	1	1	1	1	1	1	1	1	1	1	1	1	1	1	1	1	1	1	1	1	1	1	1	1	1	1	1
CIW80_06305	1	1	1	1	1	1	1	1	1	1	1	1	1	1	1	1	1	1	1	1	1	1	1	1	1	1	1	1	1	1	1	1	1	1	1	1	1	1	1	1	1	1	1	1	1	1	1	1	1
CIW80_06310	1	1	1	1	1	1	1	1	1	1	1	1	1	1	1	1	1	1	1	1	1	1	1	1	1	1	1	1	1	1	1	1	1	1	1	1	1	1	1	1	1	1	1	1	1	1	1	1	1
CIW80_06315	1	1	1	1	1	1	1	1	1	1	1	1	1	0	1	1	1	1	1	1	1	1	1	1	1	1	1	1	1	1	1	1	1	1	1	1	1	1	1	1	1	1	1	1	1	1	1	0	0
CIW80_06320	0	1	1	0	0	0	1	0	0	0	1	1	0	1	0	1	0	0	0	0	0	1	1	0	0	0	0	1	1	0	1	0	1	1	0	1	0	1	1	0	0	0	1	1	1	0	1	0	0
CIW80_06325	0	1	1	0	0	1	1	1	1	1	1	1	0	1	0	1	0	0	1	1	1	1	1	0	0	1	1	1	1	1	1	1	1	1	1	1	1	1	1	0	0	1	0	0	1	0	1	0	0
CIW80_06330	0	0	0	0	0	0	1	0	0	0	0	0	0	0	0	0	0	0	0	0	0	0	0	0	0	0	0	0	0	0	0	0	0	0	0	0	0	0	0	0	0	0	0	0	0	0	0	0	0
CIW80_06335	0	0	0	0	0	0	0	0	0	0	0	0	0	0	0	0	0	0	0	0	0	0	0	0	0	0	0	0	0	0	0	0	0	0	0	0	0	0	0	0	0	0	0	0	0	0	0	0	0
CIW80_06340	1	1	1	1	1	1	1	1	1	1	1	1	1	1	1	1	1	1	1	1	1	1	1	1	1	1	1	1	1	1	1	1	1	1	1	1	1	1	1	1	1	1	1	1	1	1	1	1	0
CIW80_06345	1	1	1	1	1	1	1	1	1	1	1	1	1	1	1	1	1	1	1	1	1	1	1	1	1	1	1	1	1	1	1	1	1	1	1	1	1	1	1	1	1	1	1	1	1	1	1	1	1
CIW80_06350	1	1	1	1	1	1	1	1	1	1	1	1	1	1	1	1	1	1	1	1	1	1	1	1	1	1	1	1	1	1	1	1	1	1	1	1	1	1	1	1	1	1	1	1	1	1	1	1	1
CIW80_06355	1	1	1	1	1	1	1	1	1	1	1	1	1	1	1	1	1	1	1	1	1	1	1	1	1	1	1	1	1	1	1	1	1	1	1	1	1	1	1	1	1	1	1	1	1	1	1	1	1
CIW80_06360	1	1	1	1	1	1	1	1	1	1	1	1	1	1	1	1	1	1	1	1	1	1	1	1	1	1	1	1	1	1	1	1	1	1	1	0	1	1	1	1	1	1	1	1	1	1	1	1	1
CIW80_06365	1	1	1	1	0	0	0	0	0	0	0	0	1	0	0	0	0	0	0	0	0	0	0	1	0	0	0	0	0	0	0	0	0	0	0	0	0	0	1	1	1	1	1	0	0	1	1	0	0
CIW80_06370	1	1	1	1	0	0	0	0	0	0	0	0	1	0	0	0	0	0	0	0	0	0	0	1	0	0	0	0	0	0	0	0	0	0	0	0	0	0	1	1	1	1	1	0	0	1	1	0	0
CIW80_06375	1	1	1	1	0	0	0	0	0	0	0	0	1	0	0	0	0	1	0	0	0	0	0	1	0	0	0	0	0	0	0	0	0	1	0	0	0	0	1	1	1	1	1	1	1	1	1	0	0
CIW80_06380	1	1	1	0	0	0	0	0	0	0	0	0	1	0	0	0	0	1	0	0	0	0	0	1	0	0	0	0	0	0	0	0	0	1	0	0	0	0	1	1	1	1	1	1	1	1	1	0	0
CIW80_06385	1	1	1	1	1	1	1	1	1	1	1	1	1	1	1	1	1	1	1	1	1	1	1	1	1	1	1	1	1	1	1	1	1	1	1	1	1	1	1	1	1	1	1	1	1	1	1	1	1
CIW80_06390	1	1	1	1	1	1	1	1	1	1	1	1	1	1	1	1	1	1	1	1	1	1	1	1	1	1	1	1	1	1	1	1	1	1	1	1	1	1	1	1	1	1	1	1	1	1	1	1	1
CIW80_06395	1	1	1	1	1	1	1	1	1	1	1	1	1	1	1	1	1	1	1	1	1	1	1	1	1	1	1	1	1	1	1	1	1	1	1	1	1	1	1	1	1	1	1	1	1	1	1	1	1
CIW80_06400	1	1	1	1	1	1	1	1	1	1	1	1	1	1	1	1	1	1	1	1	1	1	1	1	1	1	1	1	1	1	1	1	1	1	1	1	1	1	1	1	1	1	1	1	1	1	1	1	1
CIW80_06405	1	1	1	1	1	1	1	1	1	1	1	1	1	1	1	1	1	1	1	1	1	1	1	1	1	1	1	1	1	1	1	1	1	1	1	1	1	1	1	1	1	1	1	1	1	1	1	1	1
CIW80_06410	1	1	1	1	1	1	1	1	1	1	1	1	1	1	1	1	1	1	1	1	1	1	1	1	1	1	1	1	1	1	1	1	1	1	1	1	1	1	1	1	1	1	1	1	1	1	1	1	1
CIW80_06415	1	1	1	1	1	1	1	1	1	1	1	1	1	1	1	1	1	1	1	1	1	1	1	1	1	1	1	1	1	1	1	1	1	1	1	1	1	1	1	1	1	1	1	1	1	1	1	1	1
CIW80_06420	1	1	1	1	1	1	1	1	1	1	1	1	1	1	1	1	1	1	1	1	1	1	1	0	1	1	1	1	1	1	1	1	1	1	1	1	1	1	1	1	1	1	1	1	1	1	1	1	1
CIW80_06425	1	1	0	1	1	1	1	1	1	1	1	1	1	1	1	1	1	1	1	1	1	1	1	1	1	1	1	1	1	1	1	1	1	1	1	1	1	1	1	1	1	1	1	1	1	1	1	1	1
CIW80_06430	1	1	1	1	1	1	1	1	1	1	1	1	1	1	1	1	1	1	1	1	1	1	1	1	1	1	1	1	1	1	1	1	1	1	1	1	1	1	1	1	1	1	1	1	1	1	1	1	1
CIW80_06435	1	1	1	1	1	1	1	1	1	1	1	1	1	1	1	1	1	1	1	1	1	1	1	1	1	1	1	1	1	1	1	1	1	1	1	1	1	1	1	1	1	1	1	1	1	1	1	1	1
CIW80_06440	0	0	0	0	0	0	0	0	0	0	0	0	0	0	0	0	0	0	0	0	0	0	0	0	0	0	0	0	0	0	0	0	0	0	0	0	0	0	0	0	0	0	1	0	0	0	0	0	0
CIW80_06445	1	1	1	1	1	1	1	1	1	1	1	1	1	1	1	1	1	1	1	1	1	1	1	1	1	1	1	1	1	1	1	1	1	1	1	1	1	1	1	1	1	1	1	1	1	1	1	1	1
CIW80_06450	1	1	1	1	1	1	1	1	1	1	1	1	1	1	1	1	1	1	1	1	1	1	1	1	1	1	1	1	1	1	1	1	1	1	1	1	1	1	1	1	1	1	1	1	1	1	1	1	1
CIW80_06455	1	1	1	0	1	1	1	1	1	1	1	1	1	1	1	1	1	1	1	1	1	1	1	1	1	1	1	1	1	1	1	1	1	1	1	1	1	1	1	1	1	1	1	1	1	1	1	1	1
CIW80_06460	1	1	1	1	1	1	1	1	1	1	1	1	1	1	1	1	1	1	1	1	1	1	1	1	1	1	1	1	1	1	1	1	1	1	1	1	1	1	1	1	1	1	1	1	1	1	1	1	1
CIW80_06465	1	1	1	1	1	1	1	1	1	1	1	1	1	1	1	1	1	1	1	1	1	1	1	1	1	1	1	1	1	1	1	1	1	1	1	1	1	1	1	1	1	1	1	1	1	1	1	1	1
CIW80_06470	1	1	1	1	1	1	1	1	1	1	1	1	1	1	1	1	1	1	1	1	1	1	1	1	1	1	1	1	1	1	1	1	1	1	1	1	1	1	1	1	1	1	1	1	1	1	1	1	1
CIW80_06475	1	1	1	1	1	1	1	1	1	1	1	1	1	1	1	1	1	1	1	1	1	1	1	1	1	1	1	1	1	1	1	1	1	1	1	1	1	1	1	1	1	1	1	1	1	1	1	1	1
CIW80_06480	1	1	1	1	1	1	1	1	1	1	1	1	1	1	1	1	1	1	1	1	1	1	1	1	1	1	1	1	1	1	1	1	1	1	1	1	1	1	1	1	1	1	1	1	1	1	1	1	1
CIW80_06485	1	1	1	1	1	1	1	1	1	1	1	1	1	1	1	1	1	1	1	1	1	1	1	1	1	1	1	1	1	1	1	1	1	1	1	1	1	1	1	1	1	1	1	1	1	1	1	1	1
CIW80_06490	1	1	1	1	1	1	1	1	1	1	1	1	1	1	1	1	1	1	1	1	1	1	1	1	1	1	1	1	1	1	1	1	1	1	1	1	1	1	1	1	1	1	1	1	1	1	1	1	1
CIW80_06495	1	1	1	1	1	1	1	1	1	1	1	1	1	1	1	1	1	1	1	1	1	1	1	1	1	1	1	1	1	1	1	1	1	1	1	1	1	1	1	1	1	1	1	1	1	1	1	1	1
CIW80_06500	1	1	1	1	1	1	1	1	1	1	1	1	1	1	1	1	1	1	1	1	1	1	1	1	1	1	1	1	0	1	1	1	1	1	1	1	1	1	1	1	1	1	1	1	1	1	1	1	1
CIW80_06505	1	1	1	1	1	1	1	1	1	1	1	1	1	1	1	1	1	1	1	1	1	1	1	1	1	1	1	1	1	1	1	1	1	1	1	1	1	1	1	1	1	1	1	1	1	1	1	1	1
CIW80_06510	1	1	0	1	1	1	1	1	1	1	1	1	1	0	1	1	1	1	1	1	1	1	1	1	1	1	1	1	1	1	1	1	1	1	1	1	1	1	1	1	1	1	1	1	1	1	1	1	1
CIW80_06515	1	1	1	1	1	1	1	1	1	1	1	1	1	1	1	1	1	1	1	1	1	1	1	1	1	1	1	1	1	1	1	1	1	1	1	1	1	1	1	1	1	1	1	1	1	1	1	1	1
CIW80_06520	1	1	1	1	1	1	1	1	1	1	1	1	1	1	1	1	1	1	1	1	1	1	1	1	1	1	1	1	1	1	1	1	1	1	1	1	1	1	1	1	1	1	1	1	1	1	1	0	1
CIW80_06525	1	1	1	1	1	1	1	1	1	1	1	1	1	1	1	1	1	1	1	1	1	1	1	1	1	1	1	1	1	1	1	1	1	1	1	1	1	1	1	1	1	1	1	1	1	1	1	0	1
CIW80_06530	1	1	1	1	1	1	1	1	1	1	1	1	1	1	1	1	1	1	1	1	1	1	1	1	1	1	1	0	1	1	0	1	1	1	1	1	1	1	1	1	1	1	1	1	1	1	1	0	1
CIW80_06535	1	1	1	1	1	1	1	1	1	1	1	1	1	1	1	1	1	1	1	1	1	1	1	1	1	1	1	1	1	1	1	1	1	1	1	1	1	1	1	1	1	1	1	1	1	1	1	0	1
CIW80_06540	1	1	1	1	1	1	1	1	1	1	1	1	1	1	1	1	1	1	1	1	1	1	1	1	1	1	1	1	1	1	1	1	1	1	1	1	1	1	1	1	1	1	1	1	1	1	1	0	1
CIW80_06545	1	1	1	1	1	1	1	1	1	1	1	1	1	1	1	1	1	1	1	1	1	1	1	1	1	1	1	1	1	1	1	1	1	1	1	1	1	1	1	1	1	1	1	1	1	1	1	0	1
CIW80_06550	1	1	1	1	1	1	1	1	1	1	1	1	1	1	1	1	1	1	1	1	1	1	1	1	1	1	1	1	1	1	1	1	1	1	1	1	1	1	1	1	1	1	1	1	1	1	1	0	1
CIW80_06555	1	1	1	1	1	1	1	1	1	1	1	1	1	1	1	1	1	1	1	1	1	1	1	1	1	1	1	1	1	1	1	1	1	1	1	1	1	1	1	1	1	1	1	1	1	1	1	0	1
CIW80_06560	1	1	1	1	1	1	1	1	1	1	1	1	1	1	1	1	1	1	1	1	1	1	1	1	1	1	1	1	1	1	1	1	1	1	1	1	1	1	1	1	1	1	1	1	1	1	1	1	1
CIW80_06565	1	1	1	1	1	1	1	1	1	1	1	1	1	1	1	1	1	1	1	1	1	1	1	1	1	1	1	1	1	1	1	1	1	1	1	1	1	1	1	1	1	1	1	1	1	1	1	1	1
CIW80_06570	1	1	1	1	1	1	1	1	1	1	1	1	1	1	1	1	1	1	1	1	1	1	1	1	1	1	1	1	1	1	1	1	1	1	1	1	1	1	1	1	1	1	1	1	1	1	1	1	1
CIW80_06575	1	1	1	1	1	1	1	1	1	1	1	1	1	1	1	1	1	1	1	1	1	1	1	1	1	1	1	1	1	1	1	1	1	1	1	1	1	1	1	1	1	1	1	1	1	1	1	1	1
CIW80_06580	1	1	1	1	1	1	1	1	1	1	1	1	1	1	1	1	1	1	1	1	1	1	1	1	1	1	1	1	1	1	1	1	1	1	1	1	1	1	1	1	1	1	1	1	1	1	1	1	1
CIW80_06585	1	1	1	1	1	1	1	1	1	1	1	1	1	1	1	1	1	1	1	1	1	1	1	1	1	1	1	1	1	1	1	1	1	1	1	1	1	1	1	1	1	1	1	1	1	1	1	1	1
CIW80_06590	1	1	1	1	1	1	1	1	1	1	1	1	1	1	1	1	1	1	1	1	1	1	1	1	1	1	1	1	1	1	1	1	1	1	1	1	1	1	1	1	1	1	1	1	1	1	1	1	1
CIW80_06595	1	0	0	0	0	0	0	0	0	0	0	0	0	0	0	0	0	0	0	0	0	0	0	0	0	0	0	0	0	0	0	0	0	0	0	0	0	0	0	0	0	1	0	0	0	0	1	0	0
CIW80_06600	1	1	1	1	1	0	1	1	0	1	1	1	1	1	1	1	1	1	1	1	1	1	1	1	1	1	1	1	1	1	1	1	1	1	1	1	1	1	1	1	1	1	1	1	1	1	1	1	1
CIW80_06605	1	1	1	1	1	1	1	1	1	1	1	1	1	1	1	1	1	1	1	1	1	1	1	1	1	1	1	1	1	1	1	1	1	1	1	1	1	1	1	1	1	1	1	1	1	1	1	1	1
CIW80_06610	1	1	1	0	1	1	1	1	1	1	1	1	1	1	1	1	1	1	1	1	1	1	1	1	1	1	1	1	1	1	1	1	1	1	1	1	1	1	1	1	1	1	1	1	1	1	1	1	1
CIW80_06615	1	1	1	1	1	1	1	1	1	1	1	1	1	1	1	1	1	1	1	1	1	1	1	1	1	1	1	1	1	1	1	1	1	1	1	1	1	1	1	1	1	1	1	1	1	1	1	1	1
CIW80_06620	1	1	1	1	1	1	1	1	1	1	1	1	1	1	1	1	1	1	1	1	1	1	1	1	1	1	1	1	1	1	1	1	1	1	1	1	1	1	1	1	1	1	1	1	1	1	1	1	1
CIW80_06625	0	0	0	0	0	0	0	1	1	0	0	0	0	0	0	0	0	0	0	1	0	0	0	0	0	0	0	0	0	0	0	0	0	0	0	1	0	0	0	0	0	0	0	0	0	0	0	0	0
CIW80_06630	0	0	0	0	0	0	1	0	1	0	0	0	1	1	1	0	0	0	0	0	0	0	0	0	1	0	0	0	1	0	1	0	1	0	0	0	0	0	0	1	0	0	0	1	0	1	1	0	0
CIW80_06635	1	1	1	1	1	1	1	1	1	1	1	1	1	1	1	1	1	1	0	1	1	1	1	1	1	1	1	1	1	1	1	1	1	1	1	1	1	1	1	1	1	1	1	1	1	1	1	1	1
CIW80_06640	1	1	1	1	1	1	1	1	1	1	1	1	1	1	1	1	1	1	1	1	1	1	1	1	1	1	1	1	1	1	1	1	1	1	1	1	1	1	1	1	1	1	1	1	1	1	1	1	1
CIW80_06645	1	1	1	1	1	1	1	1	1	1	1	1	1	1	1	1	1	1	1	1	1	1	1	1	1	1	1	1	1	1	1	1	1	1	1	1	1	1	1	1	1	1	1	1	1	1	1	1	1
CIW80_06650	1	1	1	1	1	1	1	1	1	1	1	1	1	1	1	1	1	1	1	1	1	1	1	1	1	1	1	1	1	1	1	1	1	1	1	1	1	1	1	1	1	1	1	1	1	1	1	1	1
CIW80_06655	1	1	1	1	1	1	1	1	1	1	1	1	1	1	1	1	1	1	1	1	1	1	1	1	1	1	1	1	1	1	1	1	1	1	1	1	1	1	1	1	1	1	1	1	1	1	1	1	1
CIW80_06660	0	0	0	0	0	0	0	0	0	0	0	0	0	0	0	0	0	0	0	0	0	0	0	0	0	0	0	0	1	0	1	0	1	0	0	0	0	0	0	0	0	0	0	0	0	0	1	0	0
CIW80_06665	1	1	1	1	1	1	1	1	1	1	1	1	1	1	1	1	1	1	1	1	1	1	1	1	1	1	1	1	1	1	1	1	1	1	1	1	1	1	1	1	1	1	1	1	1	1	1	1	1
CIW80_06670	1	1	1	1	1	1	1	1	1	1	1	1	1	1	1	1	1	1	1	1	1	1	1	1	1	1	1	1	1	1	1	1	1	1	1	1	1	1	1	1	1	1	1	1	1	1	1	1	1
CIW80_06675	1	1	1	1	1	1	1	1	1	1	1	1	1	1	1	1	1	1	1	1	1	1	1	1	1	1	1	1	1	1	1	1	1	1	1	1	1	1	1	1	1	1	1	1	1	1	1	1	1
CIW80_06680	1	1	1	1	1	1	1	1	1	1	1	1	1	1	1	1	1	1	1	1	1	1	1	1	1	1	1	1	1	1	1	1	1	1	1	1	1	1	1	1	1	1	1	1	1	1	1	1	1
CIW80_06685	1	1	1	1	1	1	1	1	1	1	1	1	1	1	1	1	1	1	1	1	1	1	1	1	1	1	1	1	1	1	1	1	1	1	1	1	1	1	1	1	1	1	1	1	1	1	1	1	1
CIW80_06690	1	1	1	1	1	1	1	1	1	1	1	1	1	1	1	1	1	1	1	1	1	1	1	1	1	1	1	1	1	1	1	1	1	1	1	1	1	1	1	1	1	1	1	1	1	1	1	1	1
CIW80_06695	1	1	1	1	1	1	1	1	1	1	1	1	1	1	1	1	1	1	1	1	1	1	1	1	1	1	1	1	1	1	1	1	1	1	1	1	1	1	1	1	1	1	1	1	1	1	1	1	0
CIW80_06700	1	1	1	1	1	1	1	1	1	1	1	1	1	1	1	1	1	1	1	1	1	1	1	1	1	1	1	1	1	1	1	1	1	1	1	1	1	1	1	1	1	1	1	1	1	1	1	1	1
CIW80_06705	1	1	1	1	1	1	1	1	1	1	1	1	1	1	1	1	1	1	1	1	1	1	1	1	1	1	1	1	1	1	1	1	1	1	1	1	1	1	1	1	1	1	1	1	1	1	1	1	1
CIW80_06710	1	1	1	1	1	1	1	1	1	1	1	1	1	1	1	1	1	1	1	1	1	1	1	1	1	1	1	1	1	1	1	1	1	1	1	1	1	1	1	1	1	1	1	1	1	1	1	1	1
CIW80_06715	1	1	1	1	1	1	1	1	1	1	1	1	1	1	1	1	1	1	1	1	1	1	1	1	1	1	1	1	1	1	1	1	1	1	1	1	1	1	1	1	1	1	1	1	1	1	1	1	1
CIW80_06720	1	1	1	1	1	1	1	1	1	1	1	1	1	1	1	1	1	1	1	1	1	1	1	1	1	1	1	1	1	1	1	1	1	1	1	1	1	1	1	1	1	1	1	1	1	1	1	1	1
CIW80_06725	1	1	1	1	1	1	1	1	1	1	1	1	1	1	1	1	1	1	1	1	1	1	1	1	1	1	1	1	1	1	1	1	1	1	1	1	1	1	1	1	1	1	1	1	1	1	1	1	1
CIW80_06730	1	1	1	1	1	1	1	1	1	1	1	1	1	0	1	1	1	1	1	1	1	1	1	1	1	1	1	1	1	1	1	1	1	1	1	1	1	1	1	1	1	1	1	1	1	1	1	1	1
CIW80_06735	1	0	0	0	0	0	0	0	0	0	0	0	1	0	1	0	0	0	0	0	0	0	0	0	1	0	0	0	1	0	1	0	1	0	0	0	0	0	0	1	0	0	0	0	0	1	1	0	0
CIW80_06740	1	1	1	1	1	1	1	1	1	1	1	1	1	1	1	1	1	1	1	1	1	1	1	1	1	1	1	1	1	1	1	1	1	1	1	1	1	1	1	1	1	1	1	1	1	1	1	1	1
CIW80_06745	1	1	1	1	1	1	1	1	1	1	1	1	1	1	1	1	1	1	1	1	1	1	1	1	1	1	1	1	1	1	1	1	1	1	1	1	1	1	1	1	1	1	1	1	1	1	1	1	1
CIW80_06750	1	1	1	1	1	1	1	1	1	1	1	1	1	1	1	1	1	1	1	1	1	1	1	1	1	1	1	1	1	1	1	1	1	1	1	1	1	1	1	1	1	1	1	1	1	1	1	1	1
CIW80_06755	1	1	1	1	1	1	1	1	1	1	1	1	1	1	1	1	1	1	1	1	1	1	1	1	1	1	1	1	1	1	1	1	1	1	1	1	1	1	1	1	1	1	1	1	1	1	1	1	1
CIW80_06760	1	1	1	1	1	1	1	1	1	1	1	1	1	1	1	1	1	1	1	1	1	1	1	1	1	1	1	1	1	1	1	1	1	1	1	1	1	1	1	1	1	1	1	1	1	1	1	1	1
CIW80_06765	1	1	1	1	1	1	1	1	1	1	1	1	1	0	1	1	1	1	1	1	1	1	1	1	1	1	1	1	1	1	1	1	1	1	1	1	1	1	1	1	1	1	1	1	1	1	1	1	1
CIW80_06770	0	0	0	0	0	0	0	0	0	0	0	0	0	0	0	0	0	0	0	0	0	0	0	0	0	0	0	1	0	0	0	0	0	0	0	0	0	0	0	0	0	0	0	0	0	0	0	0	0
CIW80_06795	1	1	1	1	1	1	1	1	1	1	1	1	1	1	1	1	1	1	1	1	1	1	1	1	1	1	1	1	1	1	1	1	1	1	1	1	1	1	1	1	1	1	1	1	1	1	1	1	1
CIW80_06800	1	1	1	1	1	1	1	1	1	1	1	1	1	1	1	1	1	1	1	1	1	1	1	1	1	1	1	1	1	1	1	1	1	1	1	1	1	1	1	1	1	1	1	1	1	1	1	1	1
CIW80_06805	1	1	1	1	1	1	1	1	1	1	1	1	1	1	1	1	1	1	1	1	1	1	1	1	1	1	1	1	1	1	1	1	1	1	1	1	1	1	1	1	1	1	1	1	1	1	1	1	1
CIW80_06810	1	1	1	1	1	1	1	1	1	1	1	1	1	1	1	1	1	1	1	1	1	1	1	1	1	1	1	1	1	1	1	1	1	1	1	1	1	1	1	1	1	1	1	1	1	1	1	1	1
CIW80_06815	0	0	0	0	0	0	0	0	0	0	0	0	0	0	0	0	0	0	0	0	0	0	0	0	0	0	0	0	0	0	0	0	1	0	0	0	0	0	0	0	0	0	0	0	0	0	1	0	1
CIW80_06820	1	1	1	0	1	1	1	1	1	1	1	1	1	1	1	1	1	1	1	1	1	1	1	1	1	1	1	1	1	1	1	1	1	1	1	1	1	1	1	1	1	1	1	1	1	1	1	1	1
CIW80_06825	1	1	1	1	1	1	1	1	1	1	1	1	1	1	1	1	1	1	1	1	1	1	1	1	1	1	1	1	1	1	1	1	1	1	1	1	1	1	1	1	1	1	1	1	1	1	1	1	1
CIW80_06830	1	1	1	1	1	1	1	1	1	1	1	1	1	1	1	1	1	1	1	1	1	1	1	1	1	1	1	1	1	1	1	1	1	1	1	1	1	1	1	1	1	1	1	1	1	1	1	1	1
CIW80_06835	1	1	1	1	1	1	1	1	1	1	1	1	1	1	1	1	1	1	1	1	1	1	1	1	1	1	1	1	1	1	1	1	1	1	1	1	1	1	1	1	1	1	1	1	1	1	1	1	1
CIW80_06840	1	1	1	1	1	1	1	1	1	1	1	1	1	1	1	1	1	1	1	1	1	1	1	1	1	1	1	1	1	1	1	1	1	1	1	1	1	1	1	1	1	1	1	1	1	1	1	1	1
CIW80_06845	1	1	1	1	1	1	1	1	1	1	1	1	1	1	1	1	1	1	1	1	1	1	1	1	1	1	1	1	1	1	1	1	1	1	1	1	1	1	1	1	1	1	1	1	1	1	1	1	1
CIW80_06850	1	1	1	1	1	1	1	1	1	1	1	1	1	1	1	1	1	1	1	1	1	1	1	1	1	1	1	1	1	1	1	1	1	1	1	1	1	1	1	1	1	1	1	1	1	1	1	1	1
CIW80_06855	1	1	1	1	1	1	1	1	1	1	1	1	1	1	1	1	1	1	1	1	1	1	1	1	1	1	1	1	1	1	1	1	1	1	1	1	1	1	1	1	1	1	1	1	1	1	1	0	1
CIW80_06860	1	1	1	1	1	1	1	1	1	1	1	1	1	1	1	1	1	1	1	1	1	1	1	1	1	1	1	1	1	1	1	1	1	1	1	1	1	1	1	1	1	1	1	1	1	1	1	1	1
CIW80_06865	1	1	1	1	1	1	1	1	1	1	1	1	1	1	1	1	1	1	1	1	1	1	1	1	1	1	1	1	1	1	1	1	1	1	1	1	1	1	1	1	1	1	1	1	1	1	1	1	1
CIW80_06870	1	1	1	1	1	1	1	1	1	1	1	1	1	1	1	1	1	1	1	1	1	1	1	1	1	1	1	1	1	1	1	1	1	1	1	1	1	1	1	1	1	1	1	1	1	1	1	1	1
CIW80_06875	1	1	1	1	1	1	1	1	1	1	1	1	1	1	1	1	1	1	1	1	1	1	1	1	1	1	1	1	1	1	1	1	1	1	1	1	1	1	1	1	1	1	1	1	1	1	1	1	1
CIW80_06880	1	1	1	1	1	1	1	1	1	1	1	1	1	1	1	1	1	1	1	1	1	1	1	1	1	1	1	1	1	1	1	1	1	1	1	1	1	1	1	1	1	1	1	1	1	1	1	1	1
CIW80_06885	1	1	1	1	1	1	1	1	1	1	1	1	1	1	1	1	1	1	0	1	1	1	1	1	1	1	1	1	1	1	1	1	1	1	1	1	1	1	1	1	1	1	1	1	1	1	1	1	1
CIW80_06890	1	1	1	1	1	1	1	1	1	1	1	1	1	1	1	1	1	1	1	1	1	1	1	1	1	1	1	0	1	1	1	1	1	1	1	1	1	1	1	1	1	1	1	1	1	1	1	1	1
CIW80_06895	1	1	1	0	1	1	1	1	1	1	1	1	1	1	1	1	1	1	1	1	1	1	1	1	1	1	1	1	1	1	1	1	1	1	1	1	1	1	1	1	1	1	1	1	1	1	1	1	1
CIW80_06900	0	0	0	0	0	0	0	0	0	0	0	0	0	0	0	0	0	0	0	0	0	0	0	0	0	0	0	0	0	0	0	0	0	0	0	0	0	1	1	0	0	0	1	0	0	0	1	0	0
CIW80_06905	1	1	1	1	1	1	1	1	1	1	1	1	1	1	1	1	1	1	1	1	1	1	1	1	1	1	1	1	1	1	1	1	1	1	1	1	1	1	1	1	1	1	1	1	1	1	1	1	1
CIW80_06910	1	1	1	1	1	1	1	1	1	1	1	1	1	1	1	1	1	1	1	1	1	1	1	1	1	1	1	1	1	1	1	1	1	1	1	1	1	1	1	1	1	1	1	1	1	1	1	1	1
CIW80_06915	1	1	1	1	1	1	1	1	1	1	1	1	1	1	1	1	1	1	1	1	1	1	1	1	1	1	1	1	1	1	1	1	1	1	1	1	1	1	1	1	1	1	1	1	1	1	1	1	1
CIW80_06920	1	1	1	0	1	1	1	1	1	1	1	1	1	1	1	1	1	1	1	1	1	1	1	1	1	1	1	1	1	1	1	1	1	1	1	1	1	1	1	1	1	1	1	1	1	1	1	1	1
CIW80_06925	1	1	1	1	1	1	1	1	1	1	1	1	1	1	1	1	1	1	1	1	1	1	1	1	1	1	1	1	1	1	1	1	1	1	1	1	1	1	1	1	1	1	1	1	1	1	1	1	1
CIW80_06930	1	1	1	1	1	1	1	1	1	1	1	1	1	1	1	1	1	1	1	1	1	1	1	1	1	1	1	1	1	1	1	1	1	1	1	1	1	1	1	1	1	1	1	1	1	1	1	1	1
CIW80_06940	0	0	0	0	0	0	0	0	0	0	0	0	0	0	0	0	0	0	0	0	0	0	0	0	0	0	0	0	0	0	0	0	0	0	0	0	0	0	0	0	1	0	0	0	0	0	0	0	0
CIW80_06945	1	1	1	1	1	1	1	1	1	1	1	1	1	1	1	1	1	1	1	1	1	1	1	1	1	1	1	1	1	1	1	1	1	1	1	1	1	1	1	1	1	1	1	1	1	1	1	1	1
CIW80_06950	1	1	1	1	1	1	1	1	1	1	1	1	1	1	1	1	1	1	1	1	1	1	1	1	1	1	1	1	1	1	1	1	1	1	1	1	1	1	1	1	1	1	1	1	1	1	1	1	1
CIW80_06955	1	1	1	1	1	1	1	1	1	1	1	1	1	1	1	1	1	1	0	1	1	1	1	1	1	1	1	1	1	1	1	1	1	1	1	1	1	1	1	1	1	1	1	1	1	1	1	0	0
CIW80_06960	1	1	1	1	1	1	1	1	1	1	1	1	1	1	1	1	1	1	1	1	1	1	1	1	1	1	1	1	1	1	1	1	1	1	1	1	1	1	1	1	1	1	1	1	1	1	1	0	0
CIW80_06965	1	1	1	1	1	1	1	1	1	1	1	1	1	1	1	1	1	1	1	1	1	1	1	1	1	1	1	1	1	1	1	1	1	1	1	1	1	1	1	1	1	1	1	1	1	1	1	1	1
CIW80_06970	1	1	1	1	1	1	1	1	1	1	1	1	1	1	1	1	1	1	1	1	1	1	1	1	1	1	1	1	1	1	1	1	1	1	1	1	1	1	1	1	1	1	1	1	1	1	1	1	1
CIW80_06975	1	1	1	1	1	1	1	1	1	1	1	1	1	1	1	1	1	1	1	1	1	1	1	1	1	1	1	1	1	1	1	1	1	1	1	1	1	1	1	1	1	1	1	1	1	1	1	1	1
CIW80_06980	1	1	1	0	1	1	1	1	1	1	1	1	1	1	1	1	1	1	1	1	1	1	1	0	1	1	1	1	1	1	1	1	1	1	1	1	1	1	1	1	1	1	1	1	1	1	1	1	1
CIW80_06985	1	1	1	1	1	1	1	1	1	1	1	1	1	1	1	1	1	1	1	1	1	1	1	1	1	1	1	1	1	1	1	1	1	1	1	1	1	1	1	1	1	1	1	1	1	1	1	1	1
CIW80_06990	1	1	1	1	1	1	1	1	1	1	1	1	1	1	1	1	1	1	1	1	1	1	1	1	1	1	1	1	1	1	1	1	1	1	1	1	1	1	1	1	1	1	1	1	1	1	1	1	1
CIW80_06995	1	1	1	1	1	1	1	1	1	1	1	1	1	1	1	1	1	1	1	1	1	1	1	1	1	1	1	1	1	1	1	1	1	1	1	1	1	1	1	1	1	1	1	1	1	1	1	1	1
CIW80_07000	1	1	1	1	1	1	1	1	1	1	1	1	1	1	1	1	1	1	1	1	1	1	1	1	1	1	1	1	1	1	1	1	1	1	1	1	1	1	1	1	1	1	1	1	1	1	1	1	1
CIW80_07005	1	1	1	1	1	1	1	1	1	1	1	1	1	1	1	1	1	1	1	1	1	1	1	1	1	1	1	1	1	1	1	1	1	1	1	1	1	1	1	1	1	1	1	1	1	1	1	1	1
CIW80_07010	1	1	1	1	1	1	1	1	1	1	1	1	1	1	1	1	1	1	0	1	1	1	1	1	1	1	1	1	1	1	1	1	1	1	1	1	1	1	1	1	1	1	1	1	1	1	1	1	1
CIW80_07015	1	1	1	1	0	0	0	0	0	0	0	0	1	0	0	0	0	0	0	0	0	0	0	1	0	0	0	1	1	1	1	0	1	1	0	0	0	0	1	1	1	1	1	1	0	1	1	0	0
CIW80_07020	1	1	1	1	0	0	0	0	0	0	0	0	1	0	0	0	0	0	0	0	0	0	0	1	0	0	0	1	1	1	1	0	1	1	1	0	0	0	1	1	1	1	1	1	0	1	1	0	0
CIW80_07025	1	1	1	0	1	1	1	1	1	1	1	1	1	1	1	1	1	1	1	1	1	1	1	1	1	1	1	1	1	1	1	1	1	1	1	0	1	1	1	1	1	1	1	1	1	1	1	1	1
CIW80_07030	1	1	1	1	1	1	1	1	1	1	1	1	1	1	1	1	1	1	1	1	1	1	1	1	1	1	1	1	1	1	1	1	1	1	1	1	1	1	1	1	1	1	1	1	1	1	1	1	1
CIW80_07035	1	1	1	1	1	1	1	1	1	1	1	1	1	1	1	1	1	1	1	1	1	1	1	1	1	1	1	1	1	1	1	1	1	1	1	1	1	1	1	1	1	1	1	1	1	1	1	1	1
CIW80_07040	1	1	1	1	1	1	1	1	1	1	1	1	1	1	1	1	1	1	1	1	1	1	1	1	1	1	1	1	1	1	1	1	1	1	1	1	1	1	1	1	1	1	1	1	1	1	1	1	1
CIW80_07045	0	0	0	0	0	0	0	0	0	0	0	0	0	0	0	0	0	0	0	0	0	0	0	0	0	0	0	0	0	0	0	0	0	0	0	0	0	0	0	0	1	0	0	0	0	0	0	0	0
CIW80_07050	1	1	1	1	1	1	1	1	1	1	1	1	1	1	1	1	1	1	0	1	1	1	1	1	1	1	1	1	1	1	1	1	1	1	1	1	1	1	1	1	1	1	1	1	1	1	1	1	1
CIW80_07055	1	1	1	1	1	1	1	1	1	1	1	1	1	1	1	1	1	1	1	1	1	1	1	1	1	1	1	1	1	1	1	1	1	1	1	1	1	1	1	1	1	1	1	1	1	1	1	1	1
CIW80_07060	1	1	1	1	1	1	1	1	1	1	1	1	1	1	1	1	1	1	1	1	1	1	1	1	1	1	1	1	1	1	1	1	1	1	1	1	1	1	1	1	1	1	1	1	1	1	1	1	1
CIW80_07065	1	1	1	1	1	1	1	1	1	0	0	1	1	1	1	1	1	1	0	0	1	1	1	1	1	1	1	1	1	1	1	1	1	1	1	1	1	1	1	1	1	1	1	1	1	1	1	1	1
CIW80_07070	1	1	1	1	1	1	1	1	1	1	1	1	1	1	1	1	1	1	1	1	1	1	1	1	1	1	1	1	1	1	1	1	1	1	1	1	1	1	1	1	1	1	1	1	1	1	1	1	1
CIW80_07075	1	1	1	1	1	1	1	1	1	1	1	1	1	1	1	1	1	1	1	1	1	1	1	1	1	1	1	1	1	1	1	1	1	1	1	1	1	1	1	1	1	1	1	1	1	1	1	1	1
CIW80_07080	1	1	1	1	1	1	1	1	1	1	1	1	1	1	1	1	1	1	0	1	1	1	1	1	1	1	1	1	1	1	1	1	1	1	1	1	1	1	1	1	1	1	1	1	1	1	1	1	1
CIW80_07085	1	1	1	0	1	1	1	1	1	1	1	1	1	1	1	1	1	1	1	1	1	1	1	1	1	1	1	1	1	1	1	1	1	1	1	1	1	1	1	1	1	1	1	1	1	1	1	1	1
CIW80_07090	1	1	1	1	1	1	1	1	1	1	1	1	1	1	1	1	1	1	1	1	1	1	1	1	1	1	1	1	1	1	1	1	1	1	1	1	1	1	1	1	1	1	1	1	1	1	1	1	1
CIW80_07095	0	0	1	1	0	0	0	0	0	0	0	0	0	0	0	1	0	1	0	0	0	1	1	0	0	0	0	0	0	0	0	0	0	0	1	0	0	0	1	1	0	0	1	0	1	0	1	0	0
CIW80_07100	0	0	1	1	0	0	0	0	0	0	0	0	0	0	0	1	0	1	0	0	0	1	1	0	0	0	0	0	0	0	0	0	0	0	1	0	0	0	1	1	0	1	1	0	1	0	1	0	0
CIW80_07105	1	1	1	1	1	1	1	1	1	1	0	0	1	1	1	1	1	1	1	1	1	1	1	1	1	1	1	1	1	1	1	1	1	1	1	1	1	1	1	1	1	1	1	1	1	1	1	1	1
CIW80_07110	1	1	1	1	1	1	1	1	1	1	1	1	1	1	1	1	1	1	1	1	1	1	1	1	1	1	1	1	1	1	1	1	1	1	1	1	1	1	1	1	1	1	1	1	1	1	1	1	1
CIW80_07115	1	1	1	1	1	1	1	1	1	1	1	1	1	1	1	1	1	1	1	1	1	1	1	1	1	1	1	1	1	1	1	1	1	1	1	1	1	1	1	1	1	1	1	1	1	1	1	1	1
CIW80_07120	0	0	1	1	1	1	1	1	1	1	1	1	1	1	1	1	1	1	1	1	1	1	1	1	1	1	1	1	1	1	1	1	1	1	1	1	1	1	1	1	1	1	1	1	1	1	1	1	1
CIW80_07150	1	1	1	0	1	1	1	1	1	1	1	1	1	1	1	1	1	1	1	1	1	1	1	1	1	1	1	1	1	1	1	1	1	1	1	1	1	1	1	1	1	1	1	1	1	1	1	1	1
CIW80_07155	1	1	1	1	1	1	1	1	1	1	1	1	1	1	1	1	1	1	1	1	1	1	1	1	1	1	1	1	1	1	1	1	1	1	1	1	1	1	1	1	1	1	0	1	1	1	1	1	1
CIW80_07160	1	1	1	1	1	1	1	1	1	1	1	1	1	1	1	1	1	1	1	1	1	1	1	1	1	1	1	1	1	1	1	1	1	1	1	1	1	1	1	1	1	1	1	1	1	1	1	1	1
CIW80_07165	1	1	1	1	1	1	1	1	1	1	1	1	1	1	1	1	1	1	0	1	1	1	1	1	1	1	1	1	1	1	1	1	1	1	1	1	1	1	1	1	1	1	1	1	1	1	1	1	1
CIW80_07170	1	1	1	1	1	1	1	1	1	1	1	1	1	1	1	1	1	1	1	1	1	1	1	1	1	1	1	1	1	1	1	1	1	1	1	1	1	1	1	1	1	1	1	1	1	1	1	1	1
CIW80_07175	1	1	1	1	1	1	1	1	1	1	1	1	1	1	1	1	1	1	1	1	1	1	1	1	1	1	1	1	1	1	1	1	1	1	1	1	1	1	1	1	1	1	1	1	1	1	1	1	1
CIW80_07180	1	1	1	1	1	1	1	1	1	1	1	1	1	1	1	1	1	1	1	1	1	1	1	1	1	1	1	0	1	1	0	1	1	1	0	1	1	1	1	1	1	1	1	1	1	1	1	1	1
CIW80_07185	1	1	1	1	1	1	1	1	1	1	1	1	1	1	1	1	1	1	1	1	1	1	1	1	1	1	1	0	1	1	0	1	1	1	0	1	1	1	1	1	1	1	1	1	1	1	1	1	1
CIW80_07190	1	1	1	1	1	1	1	1	1	1	1	1	1	1	1	1	1	1	1	1	1	1	1	1	1	1	1	1	1	1	1	1	1	1	0	1	1	1	1	1	1	1	1	1	1	1	1	1	1
CIW80_07195	1	1	1	1	1	1	1	1	1	1	1	1	1	1	1	1	1	1	1	1	1	1	1	1	1	1	1	1	1	1	1	1	1	1	0	1	1	1	1	1	1	1	1	1	1	1	1	1	1
CIW80_07200	1	1	1	1	1	1	1	1	1	1	1	1	1	1	1	1	1	1	1	1	1	1	1	1	1	1	1	1	1	1	1	1	1	1	0	1	1	1	1	1	1	1	1	1	1	1	1	1	0
CIW80_07205	1	1	1	1	1	1	1	1	1	1	1	1	1	1	1	1	1	1	1	1	1	1	1	1	1	1	1	1	1	1	1	1	1	1	0	1	1	1	1	1	1	1	1	1	1	1	1	1	1
CIW80_07210	1	1	1	1	1	1	1	1	1	1	1	1	1	1	1	1	1	1	1	1	1	1	1	1	1	1	1	1	1	1	1	1	1	1	1	1	1	1	1	1	1	1	1	1	1	1	1	0	1
CIW80_07215	1	1	1	1	1	1	1	1	1	1	1	1	1	1	1	1	1	1	1	1	1	1	1	1	1	1	1	1	1	1	1	1	1	1	1	1	1	1	1	1	1	1	1	1	1	1	1	1	1
CIW80_07220	1	1	1	1	1	1	1	1	1	1	1	1	1	1	1	1	1	1	1	1	1	1	1	1	1	1	1	1	1	1	1	1	1	1	1	1	1	1	1	1	1	1	0	1	1	1	1	1	1
CIW80_07225	1	1	1	1	1	1	1	1	1	1	1	1	1	1	1	1	1	1	1	1	1	1	1	1	1	1	1	1	1	1	1	1	1	1	1	1	1	1	1	1	1	1	1	1	1	1	1	1	1
CIW80_07230	1	1	1	1	1	1	1	1	1	1	1	1	1	1	1	1	1	1	1	1	1	1	1	1	1	1	1	1	1	1	1	1	1	1	1	1	1	1	1	1	1	1	1	1	1	1	1	1	1
CIW80_07235	1	1	1	1	1	1	1	1	1	1	1	1	1	1	1	1	1	1	1	1	1	1	1	1	1	1	1	1	1	1	1	1	1	1	1	1	1	1	1	1	1	1	1	1	1	1	1	1	1
CIW80_07240	0	0	0	0	0	0	0	0	0	0	0	0	1	0	0	0	0	0	0	0	0	0	0	0	0	0	0	0	0	0	0	0	0	0	0	0	0	0	0	0	0	0	1	0	0	0	0	0	0
CIW80_07245	0	0	0	0	0	0	0	0	0	0	0	0	1	0	0	0	0	1	0	0	0	0	0	0	0	0	0	0	0	0	0	0	0	0	1	0	0	0	0	0	0	1	1	0	1	0	0	0	0
CIW80_07250	0	0	1	1	0	0	0	0	0	0	0	0	1	0	1	0	0	1	0	0	0	0	0	0	1	1	1	0	0	0	0	1	0	0	1	1	0	0	1	1	1	1	1	0	1	0	1	0	0
CIW80_07255	0	0	0	0	0	0	0	0	0	0	0	0	1	0	0	0	0	0	0	0	0	0	0	0	0	0	0	0	0	0	0	0	0	0	0	0	0	0	0	0	0	1	1	0	0	0	0	0	0
CIW80_07260	1	1	0	0	0	0	0	0	0	0	0	0	1	0	1	0	0	0	0	0	0	0	0	0	1	1	1	0	0	0	0	1	0	1	0	1	0	0	0	0	0	1	1	0	0	0	0	0	0
CIW80_07265	1	1	1	1	1	1	1	1	1	1	1	1	1	1	1	1	1	1	1	1	1	1	1	1	1	1	1	1	1	1	1	1	1	1	1	1	1	1	1	1	1	1	1	1	1	1	1	1	1
CIW80_07270	1	1	1	1	1	1	1	1	1	1	1	1	1	1	1	1	1	1	1	1	1	1	1	1	1	1	1	1	1	1	1	1	1	1	1	1	1	1	1	1	1	1	1	1	1	1	1	1	1
CIW80_07275	1	1	1	1	1	1	1	1	1	1	1	1	1	1	1	1	1	1	1	1	1	1	1	1	1	1	1	1	1	1	1	1	1	1	1	1	1	1	1	1	1	1	1	1	1	1	1	0	1
CIW80_07280	1	1	1	1	1	1	1	1	1	1	1	1	1	1	1	1	1	1	1	1	1	1	1	1	1	1	1	1	1	1	1	1	1	1	1	1	1	1	1	1	1	1	1	1	1	1	1	1	1
CIW80_07285	1	1	1	1	1	1	1	1	1	1	1	1	1	1	1	1	1	1	1	1	1	1	1	1	1	1	1	1	1	1	1	1	1	1	1	1	1	1	1	1	1	1	1	1	1	1	1	1	1
CIW80_07290	1	1	1	1	1	1	1	1	1	1	1	1	1	1	1	1	1	1	1	1	1	1	1	1	1	1	1	1	1	1	1	1	1	1	1	1	1	1	1	1	1	1	1	1	1	1	1	1	1
CIW80_07295	1	1	1	1	1	1	1	1	1	1	1	1	1	1	1	1	1	1	1	1	1	1	1	1	1	1	1	1	1	1	1	1	1	1	1	1	1	1	1	1	1	1	1	1	1	1	1	0	1
CIW80_07300	1	1	1	1	1	1	1	1	1	1	1	1	1	1	1	1	1	1	1	1	1	1	1	1	1	1	1	1	1	1	1	1	1	1	1	1	1	1	1	1	1	1	1	1	1	1	1	1	0
CIW80_07305	0	0	0	0	0	0	0	0	0	0	0	0	0	0	0	0	0	0	0	0	0	0	0	0	0	0	0	0	0	0	0	0	0	0	0	0	0	0	0	0	0	0	0	0	0	0	0	0	0
CIW80_07310	1	1	1	1	1	1	1	1	1	1	1	1	1	1	1	1	1	1	1	1	1	1	1	1	1	1	1	1	1	1	1	1	1	1	1	1	1	1	1	1	1	1	1	1	1	1	1	1	1
CIW80_07315	1	1	1	1	1	1	1	1	1	1	1	1	1	1	1	1	1	1	1	1	1	1	1	1	1	1	1	1	1	1	1	1	1	1	1	1	1	1	1	1	1	1	1	1	1	1	1	0	1
CIW80_07320	1	1	1	1	1	1	1	1	1	1	1	1	1	1	1	1	1	1	1	1	1	1	1	1	1	1	1	1	1	1	1	1	1	1	1	1	1	1	1	1	1	1	1	1	1	1	1	1	1
CIW80_07325	1	1	1	1	1	1	1	1	1	1	1	1	1	1	1	1	1	1	1	1	1	1	1	1	1	1	1	1	1	1	1	1	1	1	1	1	1	1	1	1	1	1	1	1	1	1	1	1	1
CIW80_07330	1	1	1	1	1	1	1	1	1	1	1	1	1	1	1	1	1	1	1	1	1	1	1	1	1	1	1	1	1	1	1	1	1	1	1	1	1	1	1	1	1	1	1	1	1	1	1	1	1
CIW80_07335	1	1	1	1	1	1	1	1	1	1	1	1	1	1	1	1	1	1	1	1	1	1	1	1	1	1	1	1	1	1	1	1	1	1	1	1	1	1	1	1	1	1	1	1	1	1	1	1	1
CIW80_07340	1	1	1	1	1	1	1	1	1	1	1	1	1	1	1	1	1	1	1	1	1	1	1	1	1	1	1	1	1	1	1	1	1	1	1	1	1	1	1	1	1	1	1	1	1	1	1	0	1
CIW80_07345	1	1	1	1	0	0	0	0	0	0	0	0	1	0	0	0	0	1	0	0	0	0	0	1	0	0	0	0	0	0	0	0	0	1	1	0	0	0	1	1	1	1	1	1	1	1	1	0	0
CIW80_07350	1	1	1	1	1	1	1	1	1	1	1	1	1	1	1	1	1	1	1	1	1	1	1	1	1	1	1	1	1	1	1	1	1	1	1	1	1	1	1	1	1	1	1	1	1	1	1	1	1
CIW80_07355	1	1	1	1	1	1	1	1	1	1	1	1	1	1	1	1	1	1	1	1	1	1	1	1	1	1	1	1	1	1	1	1	1	1	1	1	1	1	1	1	1	1	1	1	1	1	1	1	1
CIW80_07360	1	1	1	1	0	1	1	1	1	1	1	1	1	1	1	1	1	1	1	1	1	1	1	1	1	1	1	1	1	1	1	1	1	1	1	1	1	1	1	1	1	1	1	1	1	1	0	0	1
CIW80_07365	1	1	1	1	1	1	1	1	1	1	1	1	1	1	1	1	1	1	1	1	1	1	1	0	1	1	1	0	0	0	0	1	0	0	1	1	1	1	1	1	1	1	1	0	1	0	1	1	1
CIW80_07370	1	1	1	1	1	1	1	1	1	1	1	1	1	1	1	1	1	1	1	1	1	1	1	0	1	1	1	0	0	0	0	1	0	0	1	1	1	1	1	1	1	1	1	0	1	0	1	1	1
CIW80_07375	1	1	1	1	1	1	1	1	1	1	1	1	1	1	1	1	1	1	1	1	1	1	1	0	1	1	1	0	0	0	0	1	0	0	1	1	1	1	1	1	1	1	1	0	1	0	1	0	1
CIW80_07380	1	1	1	1	1	1	1	1	1	1	1	1	1	1	1	1	1	1	0	1	1	1	1	0	1	1	1	0	0	0	0	1	0	0	1	1	1	1	1	1	1	1	1	0	1	0	1	1	1
CIW80_07385	1	1	1	1	1	1	1	1	1	1	1	1	1	1	1	1	1	1	1	1	1	1	1	0	1	1	1	0	0	0	0	1	0	0	1	1	1	1	1	1	1	1	1	0	1	0	1	1	1
CIW80_07390	1	1	1	1	1	1	1	1	1	1	1	1	1	1	1	1	1	1	1	1	1	1	1	0	1	1	1	0	0	0	0	1	0	0	1	1	1	1	1	1	1	1	1	0	1	0	1	1	1
CIW80_07395	1	1	1	1	0	0	0	0	0	0	0	0	1	0	0	0	0	1	0	0	0	0	0	0	0	0	0	0	0	0	0	0	0	0	0	0	0	0	1	1	1	1	1	0	1	0	1	0	0
CIW80_07400	1	1	1	1	0	0	0	0	0	0	0	0	1	0	0	0	0	1	0	0	0	0	0	0	0	0	0	0	0	0	0	0	0	0	0	0	0	0	1	1	1	1	1	0	1	0	1	0	0
CIW80_07405	1	1	1	1	1	1	1	1	1	1	1	1	1	1	1	1	1	1	1	1	1	1	1	1	1	1	1	1	1	1	1	1	1	1	1	1	1	1	0	1	1	1	1	1	1	1	1	0	1
CIW80_07410	1	1	1	1	1	1	1	1	1	1	1	1	1	1	1	1	1	1	1	1	1	1	1	1	1	1	1	1	1	1	1	1	1	1	1	1	1	1	1	1	1	1	1	1	1	1	1	1	1
CIW80_07415	1	1	1	1	1	1	1	1	1	1	1	1	1	1	1	1	1	1	1	1	1	1	1	1	1	1	1	1	1	1	1	1	1	1	1	1	1	1	1	1	1	1	1	1	1	1	1	1	1
CIW80_07420	1	1	1	1	1	1	1	1	1	1	1	1	1	1	1	1	1	1	1	1	1	1	1	1	1	1	1	1	1	1	1	1	1	1	1	1	1	1	1	1	1	1	1	1	1	1	1	1	1
CIW80_07425	1	1	1	1	1	1	1	1	1	1	1	1	1	1	1	1	1	1	1	1	1	1	1	1	1	1	1	1	1	1	1	1	1	1	1	1	1	1	1	1	1	1	1	1	1	1	1	1	1
CIW80_07430	1	1	1	1	1	1	1	1	1	1	1	1	1	1	1	1	1	1	1	1	1	1	1	1	1	1	1	1	1	1	1	1	1	1	1	1	1	1	1	1	1	1	1	1	1	1	1	1	1
CIW80_07435	1	1	1	1	1	1	1	1	1	1	1	1	1	1	1	1	1	1	1	1	1	1	1	1	1	1	1	1	1	1	1	1	1	1	1	1	1	1	1	1	1	1	1	1	1	1	1	1	1
CIW80_07440	1	1	1	1	1	1	1	1	1	1	1	1	1	1	1	1	1	1	1	1	1	1	1	1	1	1	1	1	1	1	1	1	1	1	1	1	1	1	1	1	1	1	1	1	1	1	1	1	1
CIW80_07445	1	1	1	1	1	1	1	1	1	1	1	1	1	1	1	1	1	1	1	1	1	1	1	1	1	1	1	1	1	1	1	1	1	1	1	1	1	1	1	1	1	1	1	1	1	1	1	1	1
CIW80_07450	1	1	1	1	1	1	1	1	1	1	1	1	1	1	1	1	1	1	1	1	1	1	1	1	1	1	1	1	1	1	1	1	1	1	1	1	1	1	1	1	1	1	1	1	1	1	1	1	1
CIW80_07455	1	1	1	1	1	1	1	1	1	1	1	1	1	1	1	1	1	1	1	1	1	1	1	1	1	1	1	1	1	1	1	1	1	1	1	1	1	1	1	1	1	1	1	1	1	1	1	1	1
CIW80_07460	1	1	1	1	1	1	1	1	1	1	1	1	1	1	1	1	1	1	1	1	1	1	1	1	1	1	1	1	1	1	1	1	1	1	1	1	1	1	1	1	1	1	1	1	1	1	1	1	1
CIW80_07465	1	1	1	1	1	1	1	1	1	1	1	1	1	1	1	1	1	1	1	1	1	1	1	1	1	1	1	1	1	1	1	1	1	1	1	1	1	1	1	1	1	1	1	1	1	1	1	1	1
CIW80_07470	1	1	1	0	0	0	1	0	0	0	0	0	1	0	1	1	1	1	0	0	0	1	1	1	1	1	1	1	1	1	1	1	1	1	0	0	0	0	1	1	1	1	0	1	1	1	1	1	0
CIW80_07475	0	0	0	0	0	0	0	0	0	0	0	0	0	0	0	0	0	0	0	0	0	0	0	0	0	0	0	0	0	0	0	0	0	0	1	0	0	0	0	0	0	0	0	0	0	0	0	0	0
CIW80_07480	1	1	1	1	1	1	1	1	1	1	1	1	1	1	1	1	1	1	1	1	1	1	1	1	1	1	1	1	1	1	1	1	1	1	1	1	1	1	1	1	1	1	1	1	1	1	1	1	1
CIW80_07485	1	1	1	1	1	1	1	1	1	1	1	1	1	1	1	1	1	1	0	1	1	1	1	1	1	1	1	1	1	1	1	1	1	1	1	1	1	1	1	1	1	1	1	1	1	1	1	1	1
CIW80_07490	1	1	1	1	1	1	1	1	1	1	1	1	1	1	1	1	1	1	1	1	1	1	1	1	1	1	1	1	1	1	1	1	1	1	1	1	1	1	1	1	1	1	1	1	1	1	1	1	1
CIW80_07495	1	1	1	1	1	1	1	1	1	1	1	1	1	1	1	1	1	1	1	1	1	1	1	1	1	1	1	1	1	1	1	1	1	1	1	1	1	1	1	1	1	1	1	1	1	1	1	1	1
CIW80_07500	1	1	1	1	1	1	1	1	1	1	1	1	1	1	1	1	1	1	1	1	1	1	1	1	1	1	1	1	1	1	1	1	1	1	1	1	1	1	1	1	1	1	1	1	1	1	1	1	1
CIW80_07505	1	1	1	1	1	1	1	1	1	1	1	1	1	1	1	1	1	1	1	1	1	1	1	1	1	1	1	1	1	1	1	1	1	1	1	1	1	1	1	1	1	1	1	1	1	1	1	1	1
CIW80_07510	1	1	1	1	1	1	1	1	1	1	1	1	1	1	1	1	1	1	1	1	1	1	1	1	1	1	1	1	1	1	1	1	1	1	1	1	1	1	1	1	1	1	0	1	1	1	1	1	1
CIW80_07515	1	1	1	1	1	1	1	1	1	1	1	1	1	1	1	1	1	1	1	1	1	1	1	1	1	1	1	0	1	1	0	1	0	1	1	1	1	1	1	1	1	1	1	1	1	1	1	1	1
CIW80_07520	1	1	0	1	1	1	1	1	1	1	1	1	1	1	1	1	1	1	1	1	1	1	1	1	1	1	1	1	1	1	1	1	1	1	1	1	1	1	1	1	1	1	1	1	1	1	1	1	1
CIW80_07525	1	1	1	1	1	1	1	1	1	1	1	1	1	1	1	1	1	1	1	1	1	1	1	1	1	1	1	0	1	1	0	1	1	1	1	1	1	1	1	1	1	1	1	1	1	1	1	1	0
CIW80_07530	1	1	1	1	1	1	1	1	1	1	1	1	1	1	1	1	1	1	1	1	1	1	1	1	1	1	1	1	1	1	1	1	1	1	1	1	1	1	1	1	1	1	1	1	1	1	1	0	0
CIW80_07535	1	1	1	1	1	1	1	1	1	1	1	1	1	1	1	1	1	1	1	1	1	1	1	1	1	1	1	1	1	1	1	1	1	1	1	1	1	1	1	1	1	1	1	1	1	1	1	0	0
CIW80_07540	1	1	0	1	1	1	1	1	1	1	1	1	1	1	1	1	1	1	1	1	1	1	1	1	1	1	1	1	1	1	1	1	1	1	1	1	1	1	1	1	1	1	1	1	1	1	1	0	0
CIW80_07545	1	1	1	1	1	1	1	1	1	1	1	1	1	1	1	1	1	1	1	1	1	1	1	1	1	1	1	1	1	1	1	1	1	1	1	1	1	1	1	1	1	1	1	1	1	1	1	0	0
CIW80_07550	0	0	0	0	0	0	0	0	0	0	0	0	0	0	0	0	0	0	0	0	0	0	0	0	0	0	0	0	0	0	0	0	0	0	0	0	0	0	0	0	0	0	0	0	0	0	0	0	0
CIW80_07555	1	1	1	1	1	1	1	1	1	1	1	1	1	1	1	1	1	1	1	1	1	1	1	1	1	1	1	1	1	1	1	1	1	1	1	1	1	1	1	1	1	1	1	1	1	1	1	1	1
CIW80_07560	1	1	1	1	0	0	0	0	0	0	0	0	1	0	1	0	0	0	0	0	0	0	0	1	0	0	0	1	1	1	1	0	1	1	0	0	0	0	1	1	1	1	1	0	0	1	1	0	0
CIW80_07565	1	1	1	1	0	0	0	0	0	0	0	0	1	0	0	0	0	0	0	0	0	0	0	1	0	0	0	0	1	1	1	0	1	1	0	0	0	0	1	1	1	1	1	0	0	1	1	0	0
CIW80_07570	1	1	1	1	0	0	0	0	0	0	0	0	1	0	0	0	0	0	0	0	0	0	0	1	0	0	0	1	1	1	1	0	1	1	0	0	0	0	1	1	1	1	1	0	0	1	1	0	0
CIW80_07575	1	1	0	0	0	0	0	0	0	0	0	0	1	0	0	0	1	0	0	0	0	0	0	0	1	1	0	0	0	0	0	0	0	1	1	0	0	0	0	0	1	1	1	0	0	0	0	1	1
CIW80_07580	1	1	1	1	1	1	1	1	1	1	1	1	1	1	1	1	1	1	1	1	1	1	1	1	1	1	1	1	1	1	1	1	1	1	1	1	1	1	1	1	1	1	1	1	1	1	1	1	1
CIW80_07585	1	1	1	1	1	1	1	1	1	1	1	1	1	1	1	1	1	1	1	1	1	1	1	1	1	1	1	1	1	1	1	1	1	1	1	1	1	1	1	1	1	1	1	1	1	1	1	1	1
CIW80_07590	1	1	1	1	1	1	1	1	1	1	1	1	1	1	1	1	1	1	1	1	1	1	1	1	1	1	1	1	1	1	1	1	1	1	1	1	1	1	1	1	1	1	1	1	1	1	1	1	1
CIW80_07595	1	1	1	1	1	1	1	1	1	1	1	1	1	1	1	1	1	1	1	1	1	1	1	1	1	1	1	1	1	1	1	1	1	1	1	1	1	1	1	1	1	1	1	1	1	1	1	1	1
CIW80_07600	1	1	1	1	1	1	1	1	1	1	1	1	1	1	1	1	1	1	1	1	1	1	1	1	1	1	1	1	1	1	1	1	1	1	1	1	1	1	1	1	1	1	1	1	1	1	1	1	1
CIW80_07605	1	1	1	1	1	1	1	1	1	1	1	1	1	1	1	0	1	1	1	1	1	1	0	1	1	1	1	1	1	1	1	1	1	1	1	1	1	1	1	1	1	1	1	1	1	1	1	1	1
CIW80_07610	1	1	1	1	1	1	1	1	1	1	1	1	1	1	1	1	1	1	1	1	1	1	1	1	1	1	1	1	1	1	1	1	1	1	1	1	1	1	1	1	1	1	1	1	1	1	1	1	1
CIW80_07615	1	1	1	1	1	1	1	1	1	1	1	1	1	1	1	1	1	1	1	1	1	1	1	1	1	1	1	0	1	1	0	1	1	1	1	1	1	1	1	1	1	1	1	1	1	1	1	0	1
CIW80_07620	1	1	1	1	1	1	1	1	1	1	1	1	1	1	1	1	1	1	1	1	1	1	1	1	1	1	1	1	1	1	1	1	1	1	1	1	1	1	1	1	1	1	1	1	1	1	1	1	1
CIW80_07625	1	1	1	1	1	1	1	1	1	1	1	1	1	1	1	1	1	1	1	1	1	1	1	1	1	1	1	1	1	1	1	1	1	1	1	1	1	1	1	1	1	1	1	1	1	1	1	1	1
CIW80_07630	1	1	1	1	1	1	1	1	1	1	1	1	1	1	1	1	1	1	1	1	1	1	1	1	1	1	1	1	1	1	1	1	1	1	1	1	1	1	1	1	1	1	1	1	1	1	1	1	1
CIW80_07635	1	1	1	1	1	1	1	1	1	1	1	1	1	1	1	1	1	1	1	1	1	1	1	1	1	1	1	1	1	1	1	1	1	1	1	1	1	1	1	1	1	1	1	1	1	1	1	1	1
CIW80_07640	0	0	0	0	0	1	0	1	1	0	1	1	1	0	0	0	1	0	1	1	1	0	0	1	1	0	0	0	0	0	0	1	0	0	1	0	0	1	0	1	1	1	0	1	1	1	0	1	1
CIW80_07645	1	1	1	1	1	1	1	1	1	1	1	1	1	1	1	1	1	1	1	1	1	1	1	1	1	1	1	1	1	1	1	1	1	1	1	1	1	1	1	1	1	1	1	1	1	1	1	1	1
CIW80_07650	1	1	1	1	1	1	1	1	1	1	1	1	1	1	1	1	1	1	1	1	1	1	1	1	1	1	1	1	1	1	1	1	1	1	1	1	1	1	1	1	1	1	1	1	1	1	1	1	1
CIW80_07655	1	1	1	1	1	1	1	1	1	1	1	1	1	1	1	1	1	1	1	1	1	1	1	1	1	1	1	1	1	1	1	1	1	1	1	1	1	1	1	1	1	1	1	1	1	1	1	1	1
CIW80_07660	1	1	1	1	1	1	1	1	1	1	1	1	1	1	1	1	1	1	1	1	1	1	1	1	1	1	1	1	1	1	1	1	1	1	1	1	1	1	1	1	1	1	1	1	1	1	1	1	1
CIW80_07665	1	1	1	1	1	1	1	1	1	1	1	1	1	1	1	1	1	1	1	1	1	1	1	1	1	1	1	1	1	1	1	1	1	1	1	1	1	1	1	1	1	1	1	1	1	1	1	1	1
CIW80_07670	1	1	1	1	1	1	1	1	1	1	1	1	1	1	1	1	1	1	1	1	1	1	1	1	1	1	1	1	1	1	1	1	1	1	1	1	1	1	1	1	1	1	1	1	1	1	1	1	1
CIW80_07675	1	1	1	1	1	1	1	1	1	1	1	1	1	1	1	1	1	1	1	1	1	1	1	1	1	1	1	1	1	1	1	1	1	1	1	1	1	1	1	1	1	1	1	1	1	1	1	0	0
CIW80_07680	1	1	1	1	1	0	0	1	0	1	1	1	1	1	1	1	1	1	1	1	1	1	1	1	1	1	1	1	1	1	1	1	1	1	1	1	1	1	1	1	1	1	1	1	1	1	1	1	1
CIW80_07685	1	1	1	1	1	0	0	0	0	1	1	1	1	1	1	1	1	1	1	1	1	1	1	1	1	1	1	1	1	1	1	1	1	1	1	1	1	1	1	1	1	1	1	1	1	1	1	0	0
CIW80_07690	1	1	1	1	1	1	1	1	1	1	1	1	1	1	1	1	1	1	1	1	1	1	1	1	1	1	1	1	1	1	1	1	1	1	1	1	1	1	1	1	1	1	1	1	1	1	1	0	1
CIW80_07695	1	1	1	1	1	1	1	1	1	1	1	1	1	1	1	1	1	1	1	1	1	1	1	1	1	1	1	1	1	1	1	1	1	1	1	1	1	1	1	1	1	1	0	1	1	1	1	0	0
CIW80_07700	1	1	1	1	1	1	1	1	1	1	1	1	1	1	1	1	1	1	1	1	1	1	1	1	1	1	1	1	1	1	1	1	1	1	1	1	1	1	1	1	1	1	1	1	1	1	1	1	1
CIW80_07705	1	1	1	1	1	1	1	1	1	1	1	1	1	1	1	1	1	1	1	1	1	1	1	1	1	1	1	1	1	1	1	1	1	1	1	1	1	1	1	1	1	1	1	1	1	1	1	0	1
CIW80_07710	1	1	1	1	1	1	1	1	1	1	1	1	1	1	1	1	1	1	1	1	1	1	1	1	1	1	1	1	1	1	1	1	1	1	1	1	1	1	1	1	1	1	1	1	1	1	1	1	1
CIW80_07715	1	1	1	1	1	1	1	1	1	1	1	1	1	1	1	1	1	1	1	1	1	1	1	1	1	1	1	1	1	1	1	1	1	1	1	1	1	1	1	1	1	1	1	1	1	1	1	1	1
CIW80_07720	1	1	1	1	1	1	1	1	1	1	1	1	1	1	1	1	1	1	1	1	1	1	1	1	1	1	1	1	1	1	1	1	1	1	1	1	1	1	1	1	1	1	1	1	1	1	1	1	1
CIW80_07725	1	1	1	0	1	1	1	1	1	1	1	1	1	1	1	1	1	1	1	1	1	1	1	1	1	1	1	1	1	1	1	1	1	1	1	1	1	1	1	1	1	1	1	1	1	1	1	1	1
CIW80_07730	1	1	1	1	1	1	1	1	1	1	1	1	1	1	1	1	1	1	1	1	1	1	1	1	1	1	1	1	1	1	1	1	1	1	1	1	1	1	1	1	1	1	1	1	1	1	1	1	1
CIW80_07735	1	1	1	1	1	1	1	1	1	1	1	1	1	1	1	1	1	1	1	1	1	1	1	1	1	1	1	1	1	1	1	1	1	1	1	1	1	1	1	1	1	1	1	1	1	1	1	1	1
CIW80_07740	1	1	1	1	1	1	1	1	1	1	1	1	1	1	1	1	1	1	1	1	1	1	1	1	1	1	1	1	1	1	1	1	1	1	1	1	1	1	1	1	1	1	1	1	1	1	1	1	1
CIW80_07745	1	1	1	1	1	1	1	1	1	1	1	1	1	1	1	0	1	1	1	1	1	1	1	1	1	1	1	1	1	1	1	1	1	1	1	1	1	1	1	1	1	1	1	1	1	1	1	1	1
CIW80_07750	0	0	0	0	0	0	0	0	0	0	0	0	0	0	0	0	0	0	0	0	0	0	0	0	0	0	0	0	0	0	0	0	0	0	0	0	0	0	0	0	0	0	0	0	0	0	0	0	0
CIW80_07770	1	1	1	1	0	0	0	0	0	0	0	0	0	0	0	1	0	1	0	0	0	1	1	0	0	1	0	0	0	0	0	0	0	0	0	1	0	0	1	1	1	1	1	0	1	0	1	0	0
CIW80_07775	1	1	1	1	0	0	0	0	0	0	0	0	0	0	0	1	0	1	0	0	0	1	1	0	0	1	0	0	0	0	0	0	0	0	0	1	0	0	1	1	1	1	1	0	1	0	1	0	0
CIW80_07780	1	1	1	1	0	0	0	0	0	0	0	0	0	0	0	1	0	1	0	0	0	1	1	0	0	1	0	0	0	0	0	0	0	0	0	1	0	0	1	1	1	1	1	0	1	0	1	0	0
CIW80_07785	1	1	1	1	0	0	0	0	0	0	0	0	0	0	0	1	0	1	0	0	0	1	1	0	0	1	0	0	0	0	0	0	0	0	0	1	0	0	1	1	1	1	1	0	1	0	1	0	0
CIW80_07790	1	1	1	1	0	0	0	0	0	0	0	0	0	0	0	1	0	1	0	0	0	1	1	0	0	1	0	0	0	0	0	0	0	0	0	1	0	0	1	1	1	1	1	0	1	0	1	0	0
CIW80_07795	1	1	1	1	0	0	0	0	0	0	0	0	0	0	0	1	0	1	0	0	0	1	1	1	1	1	0	0	0	0	0	0	0	0	0	1	0	0	1	1	1	1	1	0	1	0	1	0	0
CIW80_07800	1	1	1	1	0	0	0	0	0	0	0	0	0	0	0	1	0	1	0	0	0	1	1	0	0	1	0	0	0	0	0	0	0	0	0	1	0	0	1	1	1	1	1	0	1	0	1	0	0
CIW80_07805	1	1	0	0	0	0	0	0	0	0	0	0	0	0	0	0	0	0	0	0	0	0	0	0	0	0	0	0	0	0	0	0	0	0	0	0	0	0	0	0	0	1	1	0	1	0	0	0	0
CIW80_07810	1	1	0	0	0	0	0	0	0	0	0	0	0	0	0	0	0	0	0	0	0	0	0	0	0	0	0	0	0	0	0	0	0	0	0	0	0	0	0	0	0	1	1	0	0	0	0	0	0
CIW80_07815	1	1	0	0	0	0	0	0	0	0	0	0	0	0	0	0	0	0	0	0	0	0	0	0	0	0	0	0	0	0	0	0	0	0	0	0	0	0	0	0	0	1	1	0	0	0	0	0	0
CIW80_07820	1	1	0	0	0	0	0	0	0	0	0	0	0	0	0	0	0	0	0	0	0	0	0	0	0	0	0	0	0	0	0	0	0	0	0	0	0	0	0	0	0	1	1	0	0	0	0	0	0
CIW80_07825	1	1	0	0	0	0	0	0	0	0	0	0	0	0	0	0	0	0	0	0	0	0	0	0	0	0	0	0	0	0	0	0	0	0	0	0	0	0	0	0	0	1	1	0	0	0	0	0	0
CIW80_07830	1	1	1	1	0	0	0	0	0	0	0	0	0	0	0	1	0	1	0	0	0	1	1	0	0	1	0	0	0	0	0	0	0	0	0	0	0	0	1	1	1	1	1	0	1	0	1	0	0
CIW80_07835	1	1	1	1	0	0	0	0	0	0	0	0	0	0	0	1	0	1	0	0	0	1	1	0	0	1	0	0	0	0	0	0	0	0	0	0	0	0	1	1	1	1	1	0	1	0	1	0	0
CIW80_07840	1	1	1	1	0	0	0	0	0	0	0	0	0	0	0	1	0	1	0	0	0	1	1	0	0	1	0	0	0	0	0	0	0	0	0	0	0	0	1	1	1	1	1	0	1	0	0	0	0
CIW80_07845	1	1	1	1	0	0	0	0	0	0	0	0	0	0	0	1	0	1	0	0	0	1	1	0	0	1	0	0	0	0	0	0	0	0	0	0	0	0	1	1	1	1	1	0	1	0	0	0	0
CIW80_07850	1	1	1	1	0	0	0	0	0	0	0	0	0	0	0	1	0	1	0	0	0	1	1	0	0	1	0	0	0	0	0	0	0	0	0	1	0	0	1	1	1	1	1	0	1	0	1	0	0
CIW80_07855	1	1	1	1	0	0	0	0	0	0	0	0	0	0	0	1	0	1	0	0	0	1	1	0	0	1	0	0	0	0	0	0	0	0	0	1	0	0	1	1	1	1	1	0	1	0	1	0	0
CIW80_07860	1	1	1	1	0	0	0	0	0	0	0	0	0	0	0	1	0	1	0	0	0	1	1	0	0	1	0	0	0	0	0	0	0	0	0	1	0	0	1	1	1	1	1	0	1	0	1	0	0
CIW80_07865	1	1	1	1	0	0	0	0	0	0	0	0	1	0	0	0	0	1	0	0	0	0	0	0	0	0	1	0	0	0	0	1	0	1	1	0	0	0	1	1	1	1	1	0	0	0	1	1	1
CIW80_07870	1	1	1	1	0	0	0	0	0	0	0	0	1	0	0	0	0	1	0	0	0	0	0	0	0	0	1	0	0	0	0	1	0	1	1	0	0	0	1	1	1	1	1	0	0	0	1	1	1
CIW80_07875	1	1	0	1	0	0	0	0	0	0	0	0	1	0	0	0	0	1	0	0	0	0	0	0	0	0	1	0	0	0	0	1	0	1	1	0	0	0	1	1	1	1	1	0	0	0	1	0	1
CIW80_07880	1	1	1	1	0	0	0	0	0	0	0	0	1	0	0	0	0	1	0	0	0	0	0	0	0	0	1	0	0	0	0	1	0	1	1	0	0	0	1	1	1	1	1	0	1	0	1	0	0
CIW80_07885	1	1	0	1	0	0	0	0	0	0	0	0	1	0	0	0	0	1	0	0	0	0	0	0	0	0	1	0	0	0	0	1	0	1	1	0	0	0	1	1	1	1	1	0	0	0	1	0	1
CIW80_07890	1	1	1	1	1	1	1	1	1	1	1	1	1	1	1	1	1	1	1	1	1	1	1	1	1	1	1	1	1	1	1	1	1	1	1	1	1	1	1	1	1	1	1	1	1	1	1	1	1
CIW80_07895	1	1	1	1	1	1	1	1	1	1	1	1	1	1	1	1	1	1	1	1	1	1	1	1	1	1	1	1	1	1	1	1	1	1	1	1	1	1	1	1	1	1	1	1	1	1	1	1	1
CIW80_07900	1	1	1	1	1	1	1	1	1	1	1	1	1	1	1	1	1	1	1	1	1	1	1	1	1	1	1	1	1	1	1	1	1	1	1	1	1	1	1	1	1	1	1	1	1	1	1	1	1
CIW80_07905	1	1	1	1	1	1	1	1	1	1	1	1	1	1	1	1	1	1	1	1	1	1	1	1	1	1	1	1	1	1	1	1	1	1	1	1	1	1	1	1	1	1	1	1	1	1	1	1	1
CIW80_07910	1	1	1	1	1	1	1	1	1	1	1	1	1	1	1	1	1	1	1	1	1	1	1	1	1	1	1	1	1	1	1	1	1	1	1	1	1	1	1	1	1	1	1	1	1	1	1	1	1
CIW80_07915	1	1	1	1	1	1	1	1	1	1	1	1	1	1	1	1	1	1	1	1	1	1	1	1	1	1	1	1	1	1	1	1	1	1	1	1	1	1	1	1	1	1	1	1	1	1	1	1	1
CIW80_07920	1	1	1	1	1	1	1	1	1	1	1	1	1	1	1	1	1	1	1	1	1	1	1	1	1	1	1	1	1	1	1	1	1	1	1	1	1	1	1	1	1	1	1	1	1	1	1	1	1
CIW80_07925	1	1	1	1	1	1	1	1	1	1	1	1	1	1	1	1	1	1	1	1	1	1	1	1	1	1	1	1	1	1	1	1	1	1	1	1	1	1	1	1	1	1	1	1	1	1	1	1	1
CIW80_07930	1	1	1	1	1	1	1	1	1	1	1	1	1	1	1	1	1	1	1	1	1	1	1	1	1	1	1	1	1	1	1	1	1	1	1	1	1	1	1	1	1	1	1	1	1	1	1	1	0
CIW80_07935	1	1	1	1	1	1	1	1	1	1	1	1	1	1	1	1	1	1	1	1	1	1	1	1	1	1	1	1	1	1	1	1	1	1	1	1	1	1	1	1	1	1	1	1	1	1	1	1	1
CIW80_07940	1	1	1	1	1	1	1	1	1	1	1	1	1	1	1	1	1	1	1	1	1	1	1	1	1	1	1	1	1	1	1	1	1	1	1	1	1	1	1	1	1	1	1	1	1	1	1	1	1
CIW80_07945	1	1	1	1	1	1	1	1	1	1	1	1	1	1	1	1	1	1	1	1	1	1	1	1	1	1	1	1	1	1	1	1	1	1	1	1	1	1	1	1	1	1	1	1	1	1	1	1	1
CIW80_07950	1	1	1	1	1	1	1	1	1	1	1	1	1	1	1	1	1	1	1	1	1	1	1	1	1	1	1	1	1	1	1	1	1	1	1	1	1	1	1	1	1	1	1	1	1	1	1	1	1
CIW80_07955	1	1	1	1	1	1	1	1	1	1	1	1	1	1	1	1	1	1	1	1	1	1	1	1	1	1	1	1	1	1	1	1	1	1	1	1	1	1	1	1	1	1	1	1	1	1	1	1	1
CIW80_07960	1	1	1	1	1	1	1	1	1	1	1	1	1	1	1	1	1	1	1	1	1	1	1	1	1	1	1	1	1	1	1	1	1	1	1	1	1	1	1	1	1	1	1	1	1	1	1	1	1
CIW80_07965	1	1	1	1	1	1	1	1	1	1	1	1	1	1	1	1	1	1	1	1	1	1	1	1	1	1	1	1	1	1	1	1	1	1	1	1	1	1	1	1	1	1	1	1	1	1	1	1	1
CIW80_07970	1	1	1	0	1	1	1	1	1	1	1	1	1	1	1	1	1	1	1	1	1	1	1	1	1	1	1	1	1	1	1	1	1	1	1	1	1	1	1	1	1	1	1	1	1	1	1	1	1
CIW80_07975	1	1	1	1	1	1	1	1	1	1	1	1	1	1	1	1	1	1	1	1	1	1	1	1	1	1	1	1	1	1	1	1	1	1	1	1	1	1	1	1	1	1	1	1	1	1	1	1	1
CIW80_07980	1	1	1	1	1	1	1	1	1	1	1	1	1	1	1	1	1	1	1	1	1	1	1	1	1	1	1	1	1	1	1	1	1	1	1	1	1	1	1	1	1	1	1	1	1	1	1	1	1
CIW80_07985	1	1	1	1	1	1	1	1	1	1	1	1	1	1	1	1	1	1	1	1	1	1	1	1	1	1	1	1	1	1	1	1	1	1	1	1	1	1	1	1	1	1	1	1	1	1	1	1	1
CIW80_07990	1	1	1	1	1	1	1	1	1	1	1	1	1	1	1	1	1	1	1	1	1	1	1	1	1	1	1	1	1	1	1	1	1	1	1	1	1	1	1	1	1	1	1	1	1	1	1	1	1
CIW80_07995	1	1	1	1	1	1	1	1	1	1	1	1	1	1	1	1	1	1	1	1	1	1	1	1	1	1	1	1	1	1	1	1	1	1	1	1	1	1	1	1	1	1	1	1	1	1	1	1	1
CIW80_08000	1	1	1	1	1	1	1	1	1	1	1	1	1	1	1	1	1	1	1	1	1	1	1	1	1	1	1	1	1	1	1	1	1	1	1	1	1	1	1	1	1	1	1	1	1	1	1	1	1
CIW80_08005	1	1	1	1	1	1	1	1	1	1	1	1	1	1	1	1	1	1	1	1	1	1	1	1	1	1	1	1	1	1	1	1	1	1	1	1	1	1	1	1	1	1	1	1	1	1	1	1	1
CIW80_08010	1	1	1	1	1	1	1	1	1	1	1	1	1	1	1	1	1	1	1	1	1	1	1	1	1	1	1	1	1	1	1	1	1	1	1	1	1	1	1	1	1	1	1	1	1	1	0	1	0
CIW80_08015	1	1	1	1	1	1	0	1	0	1	1	1	1	1	1	1	1	1	1	1	1	1	1	1	1	1	1	1	1	1	1	1	1	1	1	1	1	1	1	1	1	1	1	1	1	1	1	1	1
CIW80_08020	1	1	1	1	1	1	1	1	1	1	1	1	1	1	1	1	1	1	1	1	1	1	1	1	1	1	1	1	1	1	1	1	1	1	1	1	1	1	1	1	1	1	1	1	1	1	1	1	1
CIW80_08025	1	1	1	1	1	1	1	1	1	1	1	1	1	1	1	1	1	1	1	1	1	1	1	1	1	1	1	1	1	1	1	1	1	1	1	1	1	1	1	1	1	1	1	1	1	1	1	1	1
CIW80_08030	1	1	1	1	1	1	1	1	1	1	1	1	1	1	1	1	1	1	1	1	1	1	1	1	1	1	1	1	1	1	1	1	1	1	1	1	1	1	1	1	1	1	1	1	1	1	1	1	0
CIW80_08040	1	1	1	1	1	1	1	1	1	1	1	1	1	1	1	1	1	1	1	1	1	1	1	1	1	1	1	1	1	1	1	1	1	1	1	1	1	1	1	1	1	1	1	1	1	1	1	1	1
CIW80_08045	0	0	0	0	0	0	0	0	0	0	0	0	0	0	0	0	0	0	0	0	0	0	0	0	0	0	0	0	0	0	0	0	0	0	0	0	0	0	0	0	0	0	0	0	0	0	0	0	0
CIW80_08050	1	1	1	1	1	1	1	1	1	1	1	1	1	1	1	1	1	1	1	1	1	1	1	1	1	1	1	1	1	1	1	1	1	1	1	1	1	1	1	1	1	1	1	1	1	1	1	0	1
CIW80_08055	1	1	1	1	1	1	1	1	1	1	1	1	1	1	1	1	1	1	1	1	1	1	1	1	1	1	1	1	1	1	1	1	1	1	1	1	1	1	1	1	1	1	1	1	1	1	1	0	1
CIW80_08060	1	1	1	0	1	1	1	1	1	1	1	1	1	1	1	1	1	1	1	1	1	1	1	1	1	1	1	1	1	1	1	1	1	1	1	1	1	1	1	1	1	1	1	1	1	1	1	0	1
CIW80_08065	1	1	1	1	1	1	1	1	1	1	1	1	1	1	1	1	1	1	1	1	1	1	1	1	1	1	1	1	1	1	1	1	1	1	1	1	1	1	1	1	1	1	1	1	1	1	1	0	0
CIW80_08070	1	1	1	1	1	1	1	1	1	1	1	1	1	1	1	1	1	1	1	1	1	1	1	1	1	1	1	1	1	1	1	1	1	1	1	1	1	1	1	1	1	1	1	1	1	1	1	0	0
CIW80_08075	1	1	1	1	1	1	1	1	1	1	1	1	1	1	1	1	1	1	1	1	1	1	1	1	1	1	1	1	1	1	1	1	1	1	1	1	1	1	1	1	1	1	1	1	1	1	1	0	1
CIW80_08080	1	1	1	1	1	1	1	1	1	1	1	1	1	1	1	1	1	1	1	1	1	1	1	1	1	1	1	1	1	1	1	1	1	1	1	1	1	1	1	1	1	1	1	1	1	1	1	0	1
CIW80_08085	1	1	1	1	1	1	1	1	1	1	1	1	1	1	1	1	1	1	1	1	1	1	1	1	1	1	1	1	1	1	1	1	1	1	1	1	1	1	1	1	1	1	1	1	1	1	1	0	1
CIW80_08090	1	1	1	1	1	1	1	1	1	1	1	1	1	1	1	1	1	1	1	1	1	1	1	1	1	1	1	1	1	1	1	1	1	1	1	1	1	1	1	1	1	1	1	1	1	1	1	0	1
CIW80_08095	1	1	1	1	1	1	1	1	1	1	1	1	1	1	1	1	1	1	1	1	1	1	1	1	1	1	1	1	1	1	1	1	1	1	1	1	1	1	1	1	1	1	1	1	1	1	1	0	1
CIW80_08100	1	1	1	1	1	1	1	1	1	1	1	1	1	1	1	1	1	1	1	1	1	1	1	1	1	1	1	1	1	1	1	1	1	1	1	1	1	1	1	1	1	1	1	1	1	1	1	0	1
CIW80_08105	1	1	1	1	1	1	1	1	1	1	1	1	1	1	1	1	1	1	1	1	1	1	1	1	1	1	1	1	1	1	1	1	1	1	1	1	1	1	1	1	1	1	1	1	1	1	1	0	1
CIW80_08110	1	1	1	1	1	1	1	1	1	1	1	1	1	1	1	1	1	1	1	1	1	1	1	1	1	1	1	1	1	1	1	1	1	1	0	1	1	1	1	1	1	1	1	1	1	1	1	0	0
CIW80_08115	1	1	1	1	1	1	1	1	1	1	1	1	1	1	1	1	1	1	1	1	1	1	1	1	1	1	1	1	1	1	1	1	1	1	1	1	1	1	1	1	1	1	1	1	1	1	1	0	0
CIW80_08120	1	1	1	1	1	1	1	1	1	1	1	1	1	1	1	1	1	1	1	1	1	1	1	1	1	1	1	1	1	1	1	1	1	1	1	1	1	1	1	1	1	1	1	1	1	1	1	0	0
CIW80_08125	1	1	1	1	1	1	1	1	1	1	1	1	1	1	1	1	1	1	1	1	1	1	1	1	1	1	1	1	1	1	1	1	1	1	1	1	1	1	1	1	1	1	1	1	1	1	1	0	0
CIW80_08130	1	1	1	1	1	1	1	1	1	1	1	1	1	1	1	1	1	1	1	1	1	1	1	1	1	1	1	1	1	1	1	1	1	1	1	1	1	1	1	1	1	1	1	1	1	1	1	0	0
CIW80_08135	1	1	1	1	1	1	1	1	1	1	1	1	1	1	1	1	1	1	1	1	1	1	1	1	1	1	1	1	1	1	1	1	1	1	1	1	1	1	1	1	1	1	1	1	1	1	1	0	0
CIW80_08140	1	1	1	1	1	1	1	1	1	1	1	1	1	1	1	1	1	1	1	1	1	1	1	1	1	1	1	1	1	1	1	1	1	1	1	1	1	1	1	1	1	1	1	1	1	1	1	1	0
CIW80_08145	1	1	1	1	1	1	1	1	1	1	1	1	1	1	1	1	1	1	0	1	1	1	1	1	1	1	1	0	1	1	1	1	1	1	1	1	1	1	1	1	1	1	1	1	1	1	1	0	0
CIW80_08150	1	1	1	1	1	1	1	1	1	1	1	1	1	1	1	1	1	1	1	1	1	1	1	1	1	1	1	1	1	1	1	1	1	1	1	1	1	1	1	1	1	1	1	1	1	1	1	0	0
CIW80_08155	0	0	0	0	0	0	0	0	0	0	0	0	0	0	0	0	0	0	0	0	0	0	0	0	0	0	0	0	0	0	0	0	0	0	0	0	0	0	0	1	0	0	0	1	0	0	0	0	0
CIW80_08160	1	1	1	1	1	1	1	1	1	1	1	1	1	1	1	1	1	1	1	1	1	1	1	1	1	1	1	1	1	1	1	1	1	1	1	1	1	1	1	1	1	1	1	1	1	1	1	0	1
CIW80_08165	0	1	1	0	0	0	1	1	1	0	1	0	0	0	0	1	0	0	0	1	0	1	1	0	0	1	1	1	0	1	0	1	0	1	1	1	0	1	1	0	0	0	1	0	1	0	1	1	0
CIW80_08170	1	1	1	1	1	1	1	1	1	1	1	1	1	1	1	1	1	1	1	1	1	1	1	1	1	1	1	1	1	1	1	1	1	1	1	1	1	1	1	1	1	1	1	1	1	1	1	1	1
CIW80_08175	1	1	1	1	1	1	1	1	1	1	1	1	1	1	1	1	1	1	1	1	1	1	1	1	1	1	1	1	1	1	1	1	1	1	1	1	1	1	1	1	1	1	1	1	1	1	1	1	1
CIW80_08180	0	0	0	0	0	0	0	0	0	0	0	0	0	0	0	0	0	0	0	0	0	0	0	0	0	0	0	0	0	0	0	0	0	0	0	0	0	0	0	0	0	0	0	0	0	0	0	0	0
CIW80_08185	1	1	1	1	1	1	1	1	1	1	1	1	1	1	1	1	1	1	1	1	1	1	1	1	1	1	1	1	1	1	1	1	1	1	1	1	1	1	1	1	1	1	1	1	1	1	1	1	1
CIW80_08190	1	1	1	1	1	1	1	1	1	1	1	1	1	1	1	1	1	1	1	1	1	1	1	1	1	1	1	1	1	1	1	1	1	1	1	1	1	1	1	1	1	1	1	1	1	1	1	1	1
CIW80_08195	1	1	1	1	1	1	1	1	1	1	1	1	1	1	1	1	1	1	1	1	1	1	1	1	1	1	1	1	1	1	1	1	1	1	1	1	1	1	1	1	1	1	1	1	1	1	1	1	1
CIW80_08200	1	1	1	1	1	1	1	1	1	1	1	1	1	1	1	1	1	1	1	1	1	1	1	1	1	1	1	1	1	1	1	1	1	1	1	1	1	1	1	1	1	1	1	1	1	1	1	1	1
CIW80_08205	1	1	1	1	1	1	1	1	1	1	1	1	1	1	1	1	1	1	1	1	1	1	1	1	1	1	1	1	1	1	1	1	1	1	1	1	1	1	1	1	1	1	1	1	1	1	1	1	1
CIW80_08210	1	1	1	1	1	1	1	1	1	1	1	1	1	0	1	1	1	1	1	1	1	1	1	1	1	1	1	1	1	1	1	1	1	1	1	1	1	1	1	1	1	1	1	1	1	1	1	1	1
CIW80_08215	1	1	1	1	1	1	1	1	1	1	1	1	1	1	1	1	1	1	1	1	1	1	1	1	1	1	1	1	1	1	1	1	1	1	1	1	1	1	1	1	1	1	1	1	1	1	1	1	1
CIW80_08220	1	1	1	1	1	1	1	1	1	1	1	1	1	1	1	1	1	1	1	1	1	1	1	1	1	1	1	1	1	1	1	1	1	1	1	1	1	1	1	1	1	1	1	1	1	1	1	1	1
CIW80_08225	1	1	1	1	1	1	1	1	1	1	1	1	1	1	1	1	1	1	1	1	1	1	1	1	1	1	1	1	1	1	1	1	1	1	1	1	1	1	1	1	1	1	1	1	1	1	1	1	1
CIW80_08230	1	1	1	1	1	1	1	1	1	1	1	1	1	1	1	1	1	1	1	1	1	1	1	1	1	1	1	1	1	1	1	1	1	1	1	1	1	1	1	1	1	1	1	1	1	1	1	1	1
CIW80_08235	1	1	1	1	1	1	1	1	1	1	1	1	1	1	1	1	1	1	1	1	1	1	1	1	1	1	1	1	1	1	1	1	1	1	1	1	1	1	1	1	1	1	1	1	1	1	1	1	1
CIW80_08240	1	1	1	1	1	1	1	1	1	1	1	1	1	1	1	1	1	1	1	1	1	1	1	1	1	1	1	1	1	1	1	1	1	1	1	1	1	1	1	1	1	1	1	1	1	1	1	1	1
CIW80_08245	1	1	1	1	1	1	1	1	1	1	1	1	1	1	1	1	1	1	0	1	1	1	1	1	1	1	1	1	1	1	1	1	1	1	1	1	1	1	1	1	1	1	1	1	1	1	1	1	1
CIW80_08250	1	1	1	1	1	1	1	1	1	1	1	1	1	1	1	1	1	1	1	1	1	1	1	1	1	1	1	1	1	1	1	1	1	1	1	1	1	1	1	1	1	1	1	1	1	1	1	1	1
CIW80_08255	1	1	1	1	1	1	1	1	1	1	1	1	1	1	1	1	1	1	1	1	1	1	1	1	1	1	1	1	1	1	1	1	1	1	1	1	1	1	1	1	1	1	1	1	1	1	1	1	1
CIW80_08260	1	1	1	1	1	1	1	1	1	1	1	1	1	1	1	1	1	1	1	1	1	1	1	1	1	1	1	1	1	1	1	1	1	1	1	1	1	1	1	1	1	1	1	1	1	1	1	1	1
CIW80_08265	1	1	1	1	1	1	1	1	1	1	1	1	1	1	1	1	1	1	1	1	1	1	1	1	1	1	1	1	1	1	1	1	1	1	1	1	1	1	1	1	1	1	1	1	1	1	1	1	1
CIW80_08270	0	0	0	0	0	0	0	0	0	0	0	0	0	0	0	0	0	0	0	0	0	0	0	0	0	0	0	0	0	0	0	0	0	0	0	0	0	0	0	0	0	0	0	0	0	0	1	0	0
CIW80_08275	1	1	1	1	1	1	1	1	1	1	1	1	1	1	1	1	1	1	1	1	1	1	1	1	1	1	1	1	1	1	1	1	1	1	1	1	1	1	1	1	1	1	1	1	1	1	1	1	1
CIW80_08285	1	1	1	1	1	1	1	1	1	1	1	1	1	1	1	1	1	1	1	1	1	1	1	1	1	1	1	1	1	1	1	1	1	1	1	1	1	1	1	1	1	1	1	1	1	1	1	1	1
CIW80_08290	0	0	0	0	0	0	0	0	0	0	0	0	0	0	0	0	0	0	0	0	0	0	0	0	0	0	0	0	0	0	0	0	0	0	0	0	0	0	0	0	0	0	0	0	0	0	0	0	0
CIW80_08295	0	0	0	0	0	0	0	0	0	0	0	0	0	0	0	0	0	0	0	0	0	0	0	0	0	0	0	0	0	0	0	0	0	0	0	0	0	0	0	0	0	0	0	0	0	0	0	0	0
CIW80_08300	1	1	1	1	1	1	1	1	1	1	1	1	1	1	1	1	1	1	1	1	1	1	1	1	1	1	1	1	1	1	1	1	1	1	1	1	1	1	1	1	1	1	1	1	1	1	1	1	1
CIW80_08305	1	1	1	1	1	1	1	1	1	1	1	1	1	1	1	1	1	1	1	1	1	1	1	1	1	1	1	1	1	1	1	1	1	1	1	1	1	1	1	1	1	1	1	1	1	1	1	1	1
CIW80_08310	1	1	1	0	1	1	1	1	1	0	1	1	1	1	1	1	0	1	1	1	1	1	1	0	0	0	0	0	0	0	0	0	0	1	0	0	1	1	1	1	1	0	1	0	1	1	1	0	0
CIW80_08315	1	1	1	1	1	1	1	1	1	1	1	1	1	1	1	1	1	1	1	1	1	1	1	1	1	1	1	1	1	1	1	1	1	1	1	1	1	1	1	1	1	1	1	1	1	1	1	1	1
CIW80_08320	0	0	0	0	0	0	0	0	0	0	0	0	0	0	0	0	0	0	0	0	0	0	0	0	0	0	0	0	0	0	0	0	0	0	0	0	0	0	0	0	0	0	0	0	0	0	0	0	0
CIW80_08325	1	1	1	1	1	1	1	1	1	1	1	1	1	1	1	1	1	1	0	1	1	1	1	1	1	1	1	1	1	1	1	1	1	1	1	1	1	1	1	1	1	1	1	1	1	1	1	0	0
CIW80_08330	1	1	1	1	1	1	1	1	1	1	1	1	1	1	1	1	1	1	1	1	1	1	1	1	1	1	1	0	1	1	0	1	0	1	1	1	1	1	1	1	1	1	1	1	1	1	1	1	1
CIW80_08335	1	1	1	1	1	1	1	1	1	1	1	1	1	1	1	1	1	1	1	1	1	1	1	1	1	1	1	1	1	1	1	1	1	1	1	1	1	1	1	1	1	1	1	1	1	1	1	1	1
CIW80_08340	1	1	1	1	1	1	1	1	1	1	1	1	1	1	1	1	1	1	1	1	1	1	1	1	1	1	1	1	1	1	1	1	1	1	1	1	1	1	1	1	1	1	1	1	1	1	1	1	1
CIW80_08345	1	1	1	1	1	1	1	1	1	1	1	1	1	1	1	1	1	1	1	1	1	1	1	1	1	1	1	1	1	1	1	1	1	1	1	1	1	1	1	1	1	1	1	1	1	1	1	1	1
CIW80_08350	1	1	1	1	1	1	1	1	1	1	1	1	1	1	1	1	1	1	1	1	1	1	1	1	1	1	1	1	1	1	1	1	1	1	1	1	1	1	1	1	1	1	1	1	1	1	1	1	1
CIW80_08355	1	1	1	1	1	1	1	1	1	1	1	1	1	1	1	1	1	1	1	1	1	1	1	1	1	1	1	1	1	1	1	1	1	1	1	1	1	1	1	1	1	1	1	1	1	1	1	1	1
CIW80_08360	1	1	1	1	1	1	1	1	1	1	1	1	1	1	1	1	1	1	1	1	1	1	1	1	1	1	1	1	1	1	1	1	1	1	1	1	1	1	1	1	1	1	1	1	1	1	1	1	1
CIW80_08365	0	0	0	0	0	0	0	0	0	0	0	0	0	0	0	0	0	0	0	0	0	0	0	0	0	0	0	0	0	0	0	0	0	0	0	1	0	0	0	0	0	0	0	0	0	0	0	0	0
CIW80_08370	1	1	1	1	0	0	0	0	0	0	0	0	1	0	1	1	1	1	0	0	0	1	1	0	1	1	1	1	1	1	1	1	1	1	1	1	0	0	1	1	1	1	1	1	1	1	1	1	1
CIW80_08375	1	1	1	1	0	0	0	0	0	0	0	0	1	0	1	1	1	1	0	0	0	1	1	0	1	1	1	1	1	1	1	1	1	1	1	1	0	0	1	1	1	1	1	1	1	1	1	1	1
CIW80_08380	1	1	1	1	0	0	0	0	0	0	0	0	1	0	1	1	1	1	0	0	0	1	1	0	1	1	1	1	1	1	1	1	1	1	1	1	0	0	1	1	1	1	1	1	1	1	1	1	1
CIW80_08385	1	1	1	1	0	0	0	0	0	0	0	0	1	0	1	1	1	1	0	0	0	1	1	0	1	1	1	1	1	1	1	1	1	1	1	1	0	0	1	1	1	1	1	1	1	1	1	1	1
CIW80_08390	1	1	1	1	0	0	0	0	0	0	0	0	1	0	1	1	1	1	0	0	0	1	1	0	1	1	1	1	1	1	1	1	1	1	1	1	0	0	1	1	1	1	1	1	1	1	1	1	1
CIW80_08395	1	1	1	1	1	1	1	1	1	1	1	1	1	1	1	1	1	1	1	1	1	1	1	1	1	1	1	1	1	1	1	1	1	1	1	1	1	1	1	1	1	1	1	1	1	1	1	1	1
CIW80_08400	1	1	1	1	1	1	1	1	1	1	1	1	1	1	1	1	1	1	1	1	1	1	1	1	1	1	1	1	1	1	1	1	1	1	1	1	1	1	1	1	1	1	1	1	1	1	1	1	1
CIW80_08405	1	0	1	0	1	1	1	1	1	1	1	1	1	1	1	1	1	1	1	1	1	1	1	1	1	1	1	1	1	1	1	1	1	1	1	1	1	1	0	1	1	1	1	1	1	1	1	0	1
CIW80_08410	1	1	1	1	1	1	1	1	1	1	1	1	1	1	1	1	1	1	1	1	1	1	1	1	1	1	1	1	1	1	1	1	1	1	1	1	1	1	1	1	1	1	1	1	1	1	1	0	1
CIW80_08415	1	1	1	1	1	1	1	1	1	1	1	1	1	1	1	1	1	1	0	1	1	1	1	1	1	1	1	1	1	1	1	1	1	0	1	1	1	1	1	1	1	1	1	1	1	1	1	1	1
CIW80_08420	1	1	1	1	1	1	1	1	1	1	1	1	1	0	1	1	1	1	0	1	1	1	1	1	1	1	1	1	1	1	1	1	1	1	1	1	1	1	1	1	1	1	1	1	1	1	1	1	1
CIW80_08425	1	1	1	1	0	0	0	0	0	0	0	0	1	0	0	0	0	1	0	0	0	0	0	0	0	0	0	0	0	0	0	0	0	1	1	0	0	0	1	1	1	1	1	1	1	1	1	0	0
CIW80_08430	1	1	1	1	1	1	1	1	1	1	1	1	1	1	1	1	1	1	1	1	1	1	1	1	1	1	1	1	1	1	1	1	1	1	1	1	1	1	1	1	1	1	1	1	1	1	1	1	1
CIW80_08435	1	1	1	1	1	1	1	1	1	1	1	1	1	1	1	1	1	1	1	1	1	1	1	1	1	1	1	1	1	1	1	1	1	1	1	1	1	1	1	1	1	1	1	1	1	1	1	1	1
CIW80_08440	1	1	1	1	1	1	1	1	1	1	1	1	1	1	1	1	1	1	1	1	1	1	1	1	1	1	1	1	1	1	1	1	1	1	1	1	1	1	1	1	1	1	1	1	1	1	1	1	1
CIW80_08445	1	1	1	1	0	0	0	0	0	0	0	0	1	0	1	1	1	1	0	0	0	1	1	0	1	0	1	1	1	1	1	1	1	1	1	1	0	0	1	1	1	1	1	1	1	1	1	0	0
CIW80_08450	1	1	1	1	1	1	1	1	1	1	1	1	1	1	1	1	1	1	1	1	1	1	1	1	1	1	1	1	1	1	1	1	1	1	1	1	1	1	1	1	1	1	1	1	1	1	1	1	1
CIW80_08455	1	0	1	0	0	1	0	1	1	1	0	1	1	1	1	0	1	1	1	1	1	0	1	0	1	1	1	1	1	1	1	1	1	1	1	1	0	1	1	1	0	1	1	1	1	1	1	1	1
CIW80_08460	1	0	0	0	0	1	0	1	1	1	1	1	1	0	1	0	0	0	1	1	1	0	0	0	1	1	1	0	1	1	1	1	1	0	1	0	1	0	0	1	0	0	0	0	0	1	1	0	1
CIW80_08465	1	1	1	0	0	1	1	1	1	1	1	1	1	0	1	1	1	1	1	1	1	1	1	1	1	1	1	0	1	1	1	1	1	1	1	0	0	0	0	0	1	1	1	0	1	1	1	1	0
CIW80_08470	1	1	1	1	1	1	1	1	1	1	1	1	1	1	1	1	1	1	1	1	1	1	1	1	1	1	1	1	1	1	1	1	1	1	1	1	1	1	1	1	1	1	1	1	1	1	1	1	1
CIW80_08475	1	1	1	1	1	1	1	1	1	1	1	1	1	1	1	1	1	1	0	1	1	1	1	1	1	1	1	1	1	1	1	1	1	1	1	1	1	1	1	1	1	1	1	1	1	1	1	1	1
CIW80_08480	1	1	1	1	1	1	1	1	1	1	1	1	1	1	1	1	1	1	1	1	1	1	1	1	1	1	1	1	1	1	1	1	1	1	1	1	1	1	1	1	1	1	1	1	1	1	1	1	1
CIW80_08485	1	1	1	1	1	1	1	1	1	1	1	1	1	1	1	1	1	1	0	1	1	1	1	1	1	1	1	1	1	1	1	1	1	1	1	1	1	1	1	1	1	1	1	1	1	1	1	1	1
CIW80_08490	1	1	1	1	1	1	1	1	1	1	1	1	1	1	1	1	1	1	1	1	1	1	1	1	1	1	1	1	1	1	1	1	1	1	1	1	1	1	1	1	1	1	1	1	1	1	1	1	1
CIW80_08495	1	1	1	1	1	1	1	1	1	1	1	1	1	1	1	1	1	1	1	1	1	1	1	1	1	1	1	1	1	1	1	1	1	1	1	1	1	1	1	1	1	1	1	1	1	1	1	1	1
CIW80_08500	1	1	1	1	1	1	1	1	1	1	1	1	1	1	1	1	1	1	1	1	1	1	1	1	1	1	1	1	1	1	1	1	1	1	1	1	1	1	1	1	1	1	1	1	1	1	1	1	1
CIW80_08505	1	1	1	1	1	1	1	1	1	1	1	1	1	1	1	1	1	1	1	1	1	1	1	1	1	1	1	1	1	1	1	1	1	1	1	1	1	1	1	1	1	1	1	1	1	1	1	1	1
CIW80_08510	1	1	1	1	1	1	1	1	1	1	1	1	1	1	1	1	1	1	1	1	1	1	1	1	1	1	1	1	1	1	1	1	1	1	1	1	1	1	1	1	1	1	1	1	1	1	1	1	1
CIW80_08515	1	1	1	1	1	1	1	1	1	1	1	1	1	1	1	1	1	1	1	1	1	1	1	1	1	1	1	1	1	1	1	1	1	1	1	1	1	1	1	1	1	1	1	1	1	1	1	1	1
CIW80_08520	1	1	1	1	1	1	1	1	1	1	1	1	1	1	1	1	1	1	1	1	1	1	1	1	1	1	1	1	1	1	1	1	1	1	1	1	1	1	1	1	1	1	1	1	1	1	1	1	1
CIW80_08525	1	1	1	1	1	1	1	1	1	1	1	1	1	1	1	1	1	1	1	1	1	1	1	1	1	1	1	1	1	1	1	1	1	1	1	1	1	1	1	1	1	1	1	1	1	1	1	1	1
CIW80_08530	1	1	1	1	1	1	1	1	1	1	1	1	1	1	1	1	1	1	1	1	1	1	1	1	1	1	1	1	1	1	1	1	1	1	1	1	1	1	1	1	1	1	1	1	1	1	1	1	1
CIW80_08535	1	1	1	1	1	1	1	1	1	1	1	1	1	1	1	1	1	1	1	1	1	1	1	1	1	1	1	1	1	1	1	1	1	1	1	1	1	1	1	1	1	1	1	1	1	1	1	1	1
CIW80_08540	1	1	1	1	1	1	1	1	1	1	1	1	1	1	1	1	1	1	1	1	1	1	1	1	1	1	1	1	1	1	1	1	1	1	1	1	1	1	1	1	1	1	1	1	1	1	1	1	1
CIW80_08545	1	1	1	1	1	1	1	1	1	1	1	1	1	1	1	1	1	1	1	1	1	1	1	1	1	1	1	1	1	1	1	1	1	1	1	1	1	1	1	1	1	1	1	1	1	1	1	1	1
CIW80_08550	1	1	1	1	1	1	1	1	1	1	1	1	1	1	1	1	1	1	1	1	1	1	1	1	1	1	1	1	1	1	1	1	1	1	1	1	1	1	1	1	1	1	1	1	1	1	1	1	1
CIW80_08555	1	1	1	1	1	1	1	1	1	1	1	1	1	1	1	1	1	1	1	1	1	1	1	1	1	1	1	1	1	1	1	1	1	1	1	1	1	1	1	1	1	1	1	1	1	1	1	1	1
CIW80_08560	1	1	1	1	1	1	1	1	1	1	1	1	1	1	1	1	1	1	1	1	1	1	1	1	1	1	1	1	1	1	1	1	1	1	1	1	1	1	1	1	1	1	1	1	1	1	1	1	1
CIW80_08565	0	0	0	0	0	0	0	0	0	0	0	0	0	0	0	0	0	0	0	0	0	0	0	0	0	0	0	0	0	0	0	0	0	0	0	0	0	0	0	0	0	0	0	0	0	0	0	0	0
CIW80_08570	1	1	1	1	1	1	1	1	1	1	1	1	1	1	1	1	1	1	1	1	1	1	1	1	1	1	1	1	1	1	1	1	1	1	1	1	1	1	1	1	1	1	1	1	1	1	1	1	1
CIW80_08575	1	1	1	1	1	1	1	1	1	1	1	1	1	0	1	1	1	1	1	1	1	1	1	1	1	1	1	1	1	1	1	1	1	1	1	1	1	1	1	1	1	1	1	1	1	1	1	1	1
CIW80_08580	1	1	1	1	1	1	1	1	1	1	1	1	1	1	1	1	1	1	1	1	1	1	1	1	1	1	1	1	1	1	1	1	1	1	1	1	1	1	1	1	1	1	1	1	1	1	1	1	1
CIW80_08585	1	1	1	1	1	1	0	1	1	1	1	1	1	1	1	1	1	1	0	1	1	1	1	1	1	1	1	1	1	1	1	1	1	1	1	1	1	1	1	1	1	1	1	1	1	1	1	1	1
CIW80_08590	1	1	1	1	1	1	1	1	1	1	1	1	1	1	1	1	1	1	1	1	1	1	1	1	1	1	1	1	1	1	1	1	1	1	1	1	1	1	1	1	1	1	1	1	1	1	1	0	0
CIW80_08595	0	0	0	0	0	0	0	0	0	0	0	0	0	0	0	0	0	1	0	0	0	0	0	0	0	0	0	0	0	0	0	0	0	0	0	0	0	0	0	0	0	0	1	0	0	0	1	0	0
CIW80_08600	1	1	1	1	1	1	1	1	1	1	1	1	1	1	1	1	1	1	1	1	1	1	1	1	1	1	1	1	1	1	1	1	1	0	1	1	1	1	1	1	1	1	1	1	1	1	1	1	1
CIW80_08610	0	0	0	1	1	1	0	1	1	0	0	0	1	0	0	0	0	0	0	0	0	0	0	1	1	1	1	1	1	1	1	1	1	0	1	1	1	1	0	1	1	1	1	1	1	1	0	1	1
CIW80_08615	0	0	0	1	0	1	1	1	1	0	0	0	0	0	0	0	0	0	0	0	0	0	0	0	0	0	0	0	0	0	0	0	0	0	0	0	1	0	0	1	0	1	1	1	1	1	0	0	0
CIW80_08620	0	0	0	0	0	1	1	0	1	0	0	0	0	0	0	0	0	0	0	0	0	0	0	0	0	0	0	0	0	0	0	0	0	0	0	0	0	0	0	0	0	1	1	0	1	0	0	0	0
CIW80_08625	0	0	0	0	0	0	0	0	0	0	0	0	0	0	0	0	0	0	0	0	0	0	0	0	0	0	0	0	0	0	0	0	0	0	0	0	0	0	0	0	0	0	0	0	0	0	0	0	0
CIW80_08630	0	1	1	1	1	1	1	1	1	1	0	1	1	1	0	0	1	1	1	1	1	0	0	1	1	1	1	0	0	1	1	1	0	1	0	1	1	0	1	1	0	1	0	1	1	1	1	1	0
CIW80_08635	0	0	0	0	0	0	0	0	0	0	0	0	0	0	0	0	0	0	0	0	0	0	0	0	0	0	0	0	0	0	0	0	0	0	0	0	0	0	0	0	0	0	0	0	0	0	0	0	0
CIW80_08640	0	0	1	1	0	0	0	0	0	0	0	0	0	0	0	0	0	0	0	0	0	0	0	0	0	0	0	0	0	0	0	0	0	0	0	0	0	0	1	1	1	1	1	1	0	1	1	0	0
CIW80_08645	0	1	1	1	1	1	1	1	1	1	0	1	1	1	0	0	1	1	1	1	1	0	0	1	1	1	1	0	0	1	1	1	0	1	0	1	1	0	1	1	0	1	0	1	1	1	1	1	0
CIW80_08650	0	0	1	1	0	0	0	0	0	0	0	0	0	0	0	0	0	0	0	0	0	0	0	0	0	0	0	0	0	0	0	0	0	0	0	0	0	0	0	1	0	1	0	1	0	0	1	0	0
CIW80_08655	0	0	1	1	0	0	0	0	0	0	0	0	0	0	0	0	0	0	0	0	0	0	0	0	0	0	0	0	0	0	0	0	0	0	0	0	0	0	0	1	1	1	0	1	0	1	1	0	0
CIW80_08660	0	0	1	0	0	0	0	0	0	0	0	0	0	0	0	0	0	0	0	0	0	0	0	0	0	0	0	0	0	0	0	0	0	0	0	0	0	0	1	1	1	1	1	1	1	1	1	0	0
CIW80_08665	0	0	0	0	0	0	0	0	0	0	0	0	0	0	0	0	0	0	0	0	0	0	0	0	0	0	0	0	0	0	0	0	0	0	0	0	0	0	0	0	0	0	0	0	0	0	0	0	0
CIW80_08670	0	0	1	1	0	0	0	0	0	0	0	0	1	0	0	0	0	0	0	0	0	0	0	1	1	1	1	1	1	1	1	1	1	1	1	1	1	1	0	1	1	1	1	1	1	1	1	1	1
CIW80_08675	0	0	0	0	0	0	0	0	0	0	0	0	0	0	0	0	0	0	0	0	0	0	0	0	0	0	0	0	0	0	0	0	0	0	0	0	0	0	0	0	0	0	0	0	1	1	0	0	0
CIW80_08680	0	0	0	0	0	0	0	0	0	0	0	0	0	0	0	0	0	0	0	0	0	0	0	0	0	0	0	0	0	0	0	0	0	0	0	0	0	0	0	0	0	1	1	1	1	1	0	0	0
CIW80_08685	0	0	0	0	0	0	0	0	0	0	0	0	0	0	0	0	0	0	0	0	0	0	0	0	0	0	0	0	0	0	0	0	0	0	0	0	0	0	0	0	0	0	0	0	0	0	0	0	0
CIW80_08690	0	0	0	0	0	0	0	0	0	0	0	0	0	0	0	0	0	0	0	0	0	0	0	0	0	0	0	0	0	0	0	0	0	0	0	0	0	0	0	0	0	1	1	1	1	1	0	0	0
CIW80_08695	0	0	0	0	0	0	0	0	0	0	0	0	0	0	0	0	0	0	0	0	0	0	0	0	0	0	0	0	0	0	0	0	0	0	0	0	0	0	0	0	0	1	1	1	1	1	0	0	0
CIW80_08700	0	0	0	0	0	0	0	0	0	0	0	0	0	0	0	0	0	0	0	0	0	0	0	0	0	0	0	0	0	0	0	0	0	0	0	0	0	0	0	0	0	1	1	1	1	1	0	0	0
CIW80_08705	0	0	0	0	0	0	0	0	0	0	0	0	0	0	0	0	0	0	0	0	0	0	0	0	0	0	0	0	0	0	0	0	0	0	0	0	0	0	0	0	0	0	0	0	0	0	0	0	0
CIW80_08710	0	0	0	0	0	0	0	0	0	0	0	0	0	0	0	0	0	0	0	0	1	0	0	0	0	0	0	1	0	0	0	0	0	0	0	0	0	0	0	0	0	0	0	0	0	0	0	1	1
CIW80_08715	0	0	0	0	0	1	0	0	1	1	1	1	0	0	0	0	0	0	1	1	1	0	0	1	0	1	1	1	1	1	1	1	0	1	0	1	1	1	0	0	0	1	1	1	0	1	0	1	1
CIW80_08720	0	0	0	0	0	0	0	0	0	0	0	0	0	0	0	0	0	0	0	0	0	0	0	0	1	0	0	0	0	0	0	0	0	0	0	0	0	0	0	0	0	0	0	0	0	0	0	0	1
CIW80_08725	0	0	0	0	0	0	0	0	0	0	0	0	1	0	0	0	0	0	0	0	0	0	0	0	1	0	1	0	0	0	0	1	0	1	0	0	0	0	0	0	0	1	1	1	1	1	0	1	1
CIW80_08730	0	0	0	0	0	0	0	0	0	0	0	0	1	0	0	0	0	0	0	0	0	0	0	0	1	0	1	0	0	0	0	1	0	1	0	0	0	0	0	0	0	1	1	1	1	1	0	1	1
CIW80_08735	0	0	0	0	0	0	0	0	0	0	0	0	1	0	0	0	0	0	0	0	0	0	0	0	1	0	1	0	0	0	0	1	0	1	0	0	0	0	0	0	0	1	1	1	1	1	0	1	1
CIW80_08740	0	0	0	0	0	0	0	0	0	0	0	0	1	0	0	0	0	0	0	0	0	0	0	0	1	0	1	0	0	0	0	1	0	1	0	0	0	0	0	0	0	1	1	1	1	1	0	1	1
CIW80_08745	0	0	0	0	0	0	0	0	0	0	0	0	1	0	0	0	0	0	0	0	0	0	0	0	1	0	1	0	0	0	0	1	0	1	0	0	0	0	0	0	0	1	1	1	1	1	0	1	1
CIW80_08750	0	0	0	0	0	0	0	0	0	0	0	0	1	0	0	0	0	0	0	0	0	0	0	0	1	0	1	0	0	0	0	1	0	1	0	0	0	0	0	0	0	1	1	1	1	1	0	1	1
CIW80_08755	0	0	0	0	0	0	0	0	0	0	0	0	0	0	0	0	0	0	0	0	0	0	0	0	0	0	0	0	0	0	0	0	0	0	0	0	0	0	0	0	0	0	0	0	0	1	0	0	0
CIW80_08760	0	0	0	0	0	0	0	0	0	0	0	0	0	0	0	0	0	0	0	0	0	0	0	0	0	0	0	0	0	0	0	0	0	0	0	0	0	0	0	0	0	1	1	1	1	1	0	0	0
CIW80_08765	0	0	0	0	0	1	1	1	1	0	1	1	1	0	0	0	0	0	1	0	1	0	0	1	1	0	1	1	1	1	1	1	0	0	0	1	0	1	0	0	0	1	1	1	1	1	0	1	1
CIW80_08770	0	0	0	0	1	1	1	1	1	1	1	1	0	0	0	0	0	0	1	1	1	0	0	1	1	0	1	1	1	1	1	1	0	0	1	0	1	1	0	1	0	1	1	0	1	1	0	0	0
CIW80_08775	0	0	0	0	0	1	0	1	1	0	1	1	1	0	0	0	1	0	1	1	1	0	0	1	1	0	0	0	0	0	0	1	0	0	1	0	0	1	0	1	1	1	0	1	1	1	0	1	1
CIW80_08780	0	0	0	0	0	0	0	0	0	0	0	0	0	0	0	0	0	0	0	0	0	0	0	0	0	0	0	0	0	0	0	0	0	0	0	1	0	1	0	0	0	0	0	0	0	0	0	0	1
CIW80_08785	0	0	0	0	1	1	1	1	1	0	0	0	1	0	0	0	0	0	0	0	0	0	0	1	1	0	0	1	1	1	1	1	0	0	0	1	1	1	0	0	0	1	1	1	1	1	0	1	1
CIW80_08790	0	0	0	0	0	0	0	0	0	0	0	0	0	0	0	0	0	0	0	0	0	0	0	0	1	0	0	0	0	0	0	0	0	0	0	0	0	0	0	0	0	1	1	0	1	1	0	1	0
CIW80_08795	0	0	0	0	0	0	0	0	0	0	0	0	1	0	0	0	0	1	0	0	0	0	0	1	1	1	0	0	1	1	1	1	0	0	0	1	1	0	0	1	1	0	1	0	0	1	0	0	0
CIW80_08800	0	0	0	0	0	0	0	0	0	0	0	0	0	0	0	0	0	0	0	0	0	0	0	0	0	0	0	0	0	0	0	0	0	0	0	0	0	0	0	0	0	1	0	0	1	0	0	0	0
CIW80_08805	0	0	0	0	0	0	0	0	0	0	0	0	1	0	0	0	0	0	0	0	0	0	0	0	0	0	0	0	0	0	0	0	0	0	0	0	0	0	0	0	0	1	0	0	1	0	0	0	0
CIW80_08810	0	0	0	0	0	0	0	0	0	0	0	0	0	0	0	0	0	0	0	0	0	0	0	0	0	0	0	0	0	0	0	0	0	0	0	0	0	0	0	0	0	0	0	0	0	0	0	0	0
CIW80_08815	0	0	0	0	0	0	0	0	0	0	0	0	1	0	0	0	0	0	0	0	0	0	0	0	0	0	0	0	0	0	0	0	0	0	0	0	0	0	0	0	0	0	0	0	0	1	0	0	0
CIW80_08820	0	0	0	0	0	0	0	0	0	0	0	0	1	0	0	0	0	0	0	0	0	0	0	0	0	0	0	0	0	0	0	0	0	0	0	0	0	0	0	0	0	1	1	0	1	1	0	0	0
CIW80_08825	0	0	0	0	0	0	0	0	0	0	0	0	1	0	0	0	0	0	0	0	0	0	0	0	0	0	0	0	0	0	0	0	0	0	0	0	0	0	0	0	0	1	1	0	1	1	0	0	0
CIW80_08830	0	0	0	0	0	0	0	0	0	0	0	0	1	0	0	0	0	0	0	0	0	0	0	0	0	0	0	0	0	0	0	0	0	0	0	0	0	0	0	0	0	0	1	0	0	1	0	0	0
CIW80_08835	0	0	0	0	0	0	0	0	0	0	0	0	1	0	0	0	0	0	0	0	0	0	0	0	0	0	0	0	0	0	0	0	0	0	0	0	0	0	0	0	0	1	1	0	1	1	0	0	0
CIW80_08840	0	0	0	0	0	0	0	0	0	0	0	0	1	0	0	0	0	0	0	0	0	0	0	0	1	0	1	0	0	0	0	1	0	0	0	0	0	0	0	0	0	1	1	0	1	1	0	0	1
CIW80_08845	0	0	0	0	0	0	0	0	0	0	0	0	1	0	0	0	0	0	0	0	0	0	0	0	1	0	1	1	1	1	1	1	0	1	0	0	0	1	0	0	0	1	1	0	1	1	0	1	1
CIW80_08850	0	0	0	0	0	0	0	0	0	0	0	0	0	0	0	0	0	0	0	0	0	0	0	0	0	0	0	1	0	0	1	0	0	0	0	0	0	0	0	0	0	0	0	0	0	0	0	0	0
CIW80_08855	0	0	0	0	0	0	0	0	0	0	0	0	0	0	0	0	0	0	0	0	0	0	0	0	0	0	0	0	0	0	0	0	0	0	0	0	0	0	0	0	0	0	0	0	0	0	0	0	0
CIW80_08860	0	0	0	0	0	1	0	0	1	1	1	1	0	0	0	0	0	0	1	1	1	0	0	1	0	1	1	1	1	1	1	1	0	1	0	1	1	1	0	0	0	1	1	1	0	1	0	1	1
CIW80_08865	0	0	0	0	0	0	0	0	0	0	0	0	1	0	0	0	0	0	0	0	0	0	0	0	0	0	0	0	0	0	0	0	0	0	0	0	0	0	0	0	0	1	1	0	0	1	0	0	0
CIW80_08870	0	0	0	0	0	0	0	0	0	0	0	0	1	0	0	0	0	0	0	0	0	0	0	0	0	0	0	0	0	0	0	0	0	0	0	0	0	0	0	0	0	1	0	0	0	1	0	0	0
CIW80_08875	0	0	0	0	0	0	0	0	0	0	0	0	1	0	0	0	0	0	0	0	0	0	0	0	0	0	0	0	0	0	0	0	0	0	0	0	0	0	0	0	0	1	1	0	0	1	0	0	0
CIW80_08880	0	0	0	0	0	0	0	0	0	0	0	0	1	0	0	0	0	0	0	0	0	0	0	0	0	0	0	0	0	0	0	0	0	0	0	0	0	0	0	0	0	1	1	0	0	1	0	0	0
CIW80_08885	0	0	0	0	0	0	0	0	0	0	0	0	1	0	0	0	0	0	0	0	0	0	0	0	0	0	0	0	0	0	0	0	0	0	0	0	0	0	0	0	0	1	1	0	0	1	0	0	0
CIW80_08890	0	0	0	0	0	0	0	0	0	0	0	0	1	0	0	0	0	0	0	0	0	0	0	0	0	0	0	0	0	0	0	0	0	0	0	0	0	0	0	0	0	1	1	0	0	1	0	0	0
CIW80_08895	0	0	0	0	0	0	0	0	0	0	0	0	1	0	0	0	0	0	0	0	0	0	0	0	0	0	0	0	0	0	0	0	0	0	0	0	0	0	0	0	0	1	1	0	0	1	0	0	0
CIW80_08900	0	0	0	0	0	0	0	0	0	0	0	0	1	0	0	0	0	0	0	0	0	0	0	0	0	0	0	0	0	0	0	0	0	0	0	0	0	0	0	0	0	1	1	0	0	1	0	0	0
CIW80_08905	0	0	0	0	0	0	0	0	0	0	0	0	1	0	0	0	0	0	0	0	0	0	0	0	0	0	0	0	0	0	0	0	0	0	0	0	0	0	0	0	0	1	1	0	0	1	0	0	0
CIW80_08910	0	0	0	0	0	0	0	0	0	0	0	0	0	0	0	0	0	0	0	0	0	0	0	0	0	0	0	0	0	0	0	0	0	0	0	0	0	0	0	0	0	0	0	0	0	0	0	0	0
CIW80_08915	0	0	1	0	0	0	0	0	0	0	0	0	1	1	0	0	0	1	0	0	0	0	0	1	1	0	1	1	1	1	1	1	0	0	0	0	0	1	0	0	1	1	1	0	1	1	1	1	1
CIW80_08920	0	0	1	0	0	0	0	0	0	0	0	0	1	1	0	0	0	1	0	0	0	0	0	1	1	1	1	1	1	1	1	1	1	1	1	0	1	1	0	1	0	1	1	0	1	1	1	1	1
CIW80_08925	0	0	1	0	0	0	0	0	0	0	0	0	1	1	0	0	0	1	0	0	0	0	0	1	1	1	1	1	1	1	1	1	1	0	1	0	1	1	0	1	0	1	1	0	1	1	1	1	1
CIW80_08930	0	0	0	0	0	0	0	0	0	0	0	0	1	0	0	0	0	1	0	0	0	0	0	1	1	1	1	1	1	1	1	1	1	0	0	1	1	1	0	1	1	1	1	0	1	1	0	1	0
CIW80_08935	0	0	0	0	0	0	0	0	0	0	0	0	0	1	0	0	0	0	0	0	0	0	0	1	1	1	0	0	0	0	0	0	1	0	0	1	1	1	0	0	1	1	1	0	0	0	0	0	0
CIW80_08940	0	0	1	1	0	1	1	1	1	0	0	0	1	1	0	0	0	1	0	0	0	0	0	1	1	1	0	0	0	0	0	1	1	0	0	1	1	1	0	1	1	1	1	0	1	1	1	0	0
CIW80_08945	0	0	1	1	0	0	0	0	0	0	0	0	1	1	0	0	0	1	0	0	0	0	0	1	1	1	0	0	0	0	0	1	0	1	0	1	1	1	1	1	1	1	1	0	1	1	1	0	0
CIW80_08950	0	0	0	0	0	0	0	0	0	0	0	0	0	0	0	0	0	0	0	0	0	0	0	0	0	0	0	0	0	0	0	0	0	0	0	0	0	0	0	0	0	0	0	0	1	0	0	0	0
CIW80_08955	0	0	0	0	0	0	0	0	0	0	0	0	0	0	0	0	0	0	0	0	0	0	0	0	0	0	0	0	0	0	0	0	0	0	0	0	0	0	0	0	0	0	0	0	0	0	0	0	0
CIW80_08960	0	0	1	0	0	0	0	0	0	0	0	0	1	1	0	0	0	1	0	0	0	0	0	1	1	0	0	0	0	0	0	1	0	0	0	1	1	0	0	1	1	1	1	0	0	1	1	0	0
CIW80_08965	0	0	0	0	0	0	0	0	0	0	0	0	0	0	0	0	0	0	0	0	0	0	0	0	1	0	0	0	0	0	0	0	0	0	0	0	1	0	0	1	0	0	0	0	0	0	0	0	0
CIW80_08970	0	0	0	0	0	0	0	0	0	0	0	0	1	0	0	0	0	0	0	0	0	0	0	1	1	0	0	0	0	0	0	0	0	0	0	0	0	0	0	0	0	1	1	0	1	1	0	0	0
CIW80_08975	0	0	0	0	0	0	0	0	0	0	0	0	0	0	0	0	0	0	0	0	0	0	0	1	0	0	0	0	0	0	0	1	0	0	0	0	1	0	0	0	0	1	1	0	1	1	0	0	0
CIW80_08980	0	0	0	0	0	0	0	0	0	0	0	0	0	0	0	0	0	0	0	0	0	0	0	0	0	0	0	0	0	0	0	0	0	0	0	0	0	0	0	0	0	1	1	0	0	0	0	0	0
CIW80_08985	0	0	0	0	0	0	0	0	0	0	0	0	0	0	0	0	0	0	0	0	0	0	0	0	0	0	0	0	0	0	0	0	0	0	0	0	0	0	0	0	0	0	0	0	0	0	0	0	0
CIW80_08990	0	0	1	1	0	0	0	0	0	0	1	1	1	1	0	0	0	1	1	1	1	0	0	1	1	1	0	1	1	1	1	1	1	1	0	1	1	1	1	1	1	1	1	1	1	1	1	0	0
CIW80_08995	0	0	0	0	0	0	0	0	0	1	1	1	1	0	0	0	0	0	1	1	1	0	0	1	1	1	0	0	0	0	0	1	0	0	0	0	1	0	0	0	1	1	1	0	1	1	0	0	0
CIW80_09000	0	0	0	0	0	1	0	0	0	0	0	0	1	0	0	0	0	0	0	0	0	0	0	1	1	0	0	0	0	0	0	1	0	0	0	0	1	0	0	0	0	1	1	0	1	1	0	0	0
CIW80_09005	0	0	0	0	0	1	0	0	0	0	0	0	1	0	0	0	0	0	0	0	0	0	0	1	1	0	0	0	0	0	0	1	0	0	0	0	1	0	0	0	0	1	1	0	1	1	0	0	0
CIW80_09010	0	0	0	0	0	0	0	0	0	0	0	0	1	0	0	0	0	0	0	0	0	0	0	1	1	0	0	0	0	0	0	1	0	0	0	0	1	0	0	0	0	1	1	0	1	0	0	0	0
CIW80_09015	0	0	0	0	0	0	0	0	0	0	0	0	0	0	0	0	0	0	0	0	0	0	0	0	0	0	0	0	0	0	0	0	0	0	0	0	0	1	0	0	0	0	0	0	0	0	0	0	0
CIW80_09020	0	0	1	1	0	1	0	0	0	0	0	0	1	0	0	0	0	1	0	0	0	0	0	1	1	1	1	1	1	1	1	1	1	1	1	1	1	1	1	1	1	1	1	1	1	1	1	1	0
CIW80_09025	0	0	1	1	0	0	0	0	0	0	0	0	1	0	0	0	0	1	0	0	0	0	0	1	1	1	1	1	1	1	1	1	1	1	1	1	1	1	1	1	1	1	1	1	1	1	1	1	0
CIW80_09030	0	0	1	1	0	1	0	0	0	1	1	1	1	0	0	0	0	1	1	1	1	0	0	1	1	1	1	1	1	1	1	1	1	1	1	1	1	1	1	1	1	1	1	1	1	1	1	1	0
CIW80_09035	0	0	1	0	0	1	0	0	0	1	1	1	1	0	0	0	0	1	1	1	1	0	0	1	1	1	1	1	1	1	1	1	1	1	1	1	1	1	1	1	1	1	1	1	1	1	1	1	0
CIW80_09040	0	0	1	0	0	1	0	0	0	0	0	0	0	0	0	0	0	0	0	0	0	0	0	0	0	0	0	0	0	0	0	0	0	1	0	0	1	1	1	0	0	1	1	0	1	1	1	0	0
CIW80_09045	0	0	1	1	0	1	0	0	0	1	1	1	1	0	0	0	0	1	1	1	1	0	0	1	1	1	1	1	1	1	1	1	1	1	1	1	1	1	1	1	1	1	1	1	1	1	1	1	0
CIW80_09050	0	0	1	1	0	1	1	0	1	1	1	1	1	1	0	0	0	1	1	1	1	0	0	1	1	1	1	1	1	1	1	1	1	1	1	1	1	1	1	1	1	1	1	1	1	1	1	1	0
CIW80_09055	0	0	1	1	0	1	1	1	1	0	0	0	1	1	0	0	0	1	0	0	0	0	0	1	1	1	1	1	1	1	1	1	1	1	1	1	1	1	1	1	1	1	1	1	1	1	1	0	0
CIW80_09060	0	0	1	1	0	1	1	0	1	0	0	0	1	0	0	0	0	1	0	0	0	0	0	1	1	1	1	1	1	1	1	1	1	1	1	1	1	1	1	1	1	1	1	1	1	1	1	0	0
CIW80_09065	0	0	1	1	0	1	1	1	1	0	0	0	1	0	0	0	0	0	0	0	0	0	0	1	1	1	1	1	1	1	1	1	1	1	1	1	1	1	1	1	1	1	1	1	1	1	1	0	0
CIW80_09070	0	0	0	0	0	0	0	0	0	0	0	0	0	0	0	0	0	0	0	0	0	0	0	0	0	0	0	0	0	0	0	0	0	0	0	0	0	0	0	0	0	1	1	0	1	1	0	0	0
CIW80_09075	0	0	0	0	0	0	0	0	0	0	0	0	0	0	0	0	0	0	0	0	0	0	0	0	0	0	0	0	0	0	0	0	0	0	0	1	0	0	0	0	0	1	1	0	1	1	0	0	0
CIW80_09080	0	0	0	0	0	0	0	0	0	0	0	0	0	0	0	0	0	0	0	0	0	0	0	0	0	0	0	0	0	0	0	0	0	0	0	1	0	0	0	0	0	1	1	0	0	1	0	0	0
CIW80_09085	0	1	1	0	0	0	0	0	0	0	0	0	1	0	0	0	0	0	0	0	0	0	0	0	0	0	0	0	0	0	0	0	0	1	0	0	0	0	1	1	0	0	1	0	1	1	1	0	0
CIW80_09090	1	1	1	1	0	1	0	1	1	0	0	0	1	0	0	0	0	1	0	0	0	0	0	1	0	0	0	0	0	0	0	0	0	1	0	0	0	0	1	1	1	1	1	0	1	1	1	0	0
CIW80_09095	1	1	1	1	0	1	0	1	1	0	0	0	1	0	0	0	0	1	0	0	0	0	0	1	0	0	0	0	0	0	0	0	0	1	0	0	0	0	1	1	1	1	1	1	1	1	1	0	0
CIW80_09100	1	1	1	1	0	1	0	1	1	0	0	0	1	0	0	0	0	1	0	0	0	0	0	1	0	0	0	0	0	0	0	0	0	1	0	0	0	0	1	1	1	1	1	1	1	1	1	0	0
CIW80_09105	1	1	1	1	0	1	0	1	1	0	0	0	1	0	0	0	0	1	0	0	0	0	0	1	0	0	0	0	0	0	0	0	0	1	0	0	0	0	1	1	1	1	1	1	1	1	1	0	0
CIW80_09110	1	1	1	1	0	1	0	1	1	0	0	0	1	0	0	0	0	1	0	0	0	0	0	1	0	0	0	0	0	0	0	0	0	1	0	0	0	0	1	1	1	1	1	1	1	1	1	0	0
CIW80_09115	1	1	1	1	0	1	0	1	1	0	0	0	1	0	0	0	0	1	0	0	0	0	0	1	0	0	0	0	0	0	0	0	0	1	0	0	0	0	1	1	0	1	1	1	1	1	1	0	0
CIW80_09120	1	1	0	0	0	0	0	0	0	0	0	0	0	0	0	0	0	0	0	0	0	0	0	0	0	0	0	0	0	0	0	0	0	0	0	0	0	0	0	0	0	1	0	0	0	0	0	0	0
CIW80_09125	0	0	0	0	0	0	0	0	0	0	0	0	0	0	0	0	0	0	0	0	0	0	0	0	0	0	0	0	0	0	0	0	0	0	0	0	0	0	0	0	0	1	0	0	0	0	0	0	0
CIW80_09130	0	0	0	0	0	0	0	0	0	0	0	0	0	0	0	0	0	0	0	0	0	0	0	0	0	0	0	0	0	0	0	0	0	0	0	0	0	0	0	0	0	0	0	0	0	0	0	0	0
CIW80_09135	0	0	0	0	0	0	0	0	0	0	0	0	0	0	0	0	0	0	0	0	0	0	0	0	0	0	0	0	0	0	0	0	0	0	0	0	0	0	0	0	0	1	0	0	0	0	0	0	0
CIW80_09140	0	0	0	0	0	0	0	0	0	0	0	0	0	0	0	0	0	0	0	0	0	0	0	0	0	0	0	0	0	0	0	0	0	0	0	0	0	0	0	0	0	1	0	0	0	0	0	0	0
CIW80_09145	1	1	0	0	0	1	0	1	1	0	0	0	1	0	0	0	0	1	0	0	0	0	0	1	0	0	0	0	0	0	0	0	0	0	0	0	0	0	0	0	0	1	1	0	1	0	0	0	0
CIW80_09150	1	1	1	1	0	1	0	1	1	0	0	0	1	0	0	0	0	1	0	0	0	0	0	1	0	0	0	0	0	0	0	0	0	1	0	0	0	0	1	1	0	1	1	1	1	1	1	0	0
CIW80_09155	1	1	1	1	0	1	1	1	1	1	1	1	1	1	1	1	1	1	1	1	1	1	1	1	1	0	1	0	0	0	0	0	1	1	1	1	1	1	1	1	1	1	1	1	1	1	1	1	1
CIW80_09160	1	1	1	1	0	0	1	1	0	0	1	1	1	1	1	1	1	1	1	1	1	1	1	1	1	0	1	0	0	0	0	0	1	1	1	1	1	1	1	1	1	1	0	1	1	1	1	1	1
CIW80_09165	1	1	1	1	0	1	0	1	1	0	0	0	1	1	1	1	1	1	0	0	0	1	1	1	1	0	1	0	0	0	0	0	1	1	1	1	1	1	1	1	1	1	1	1	1	1	1	0	1
CIW80_09170	1	1	1	1	0	1	0	1	1	0	0	0	1	1	1	1	1	1	0	0	0	1	1	1	1	0	1	0	0	0	0	0	1	1	1	1	1	1	1	1	1	1	0	1	1	1	1	1	1
CIW80_09175	1	1	1	1	0	1	0	1	1	0	0	0	1	1	1	1	1	1	0	0	0	1	1	1	1	0	1	0	0	0	0	0	1	1	1	1	1	1	1	1	1	1	0	1	1	1	1	1	1
CIW80_09180	1	1	1	1	0	1	0	1	1	0	0	0	1	1	1	1	1	1	0	0	0	1	1	1	1	0	1	0	0	0	0	0	1	1	1	1	1	1	1	1	1	1	0	1	1	1	1	1	1
CIW80_09185	1	1	1	1	0	1	0	1	1	0	0	0	1	1	1	1	1	1	0	0	0	1	1	1	1	0	1	0	0	0	0	0	1	1	1	1	1	1	1	1	1	1	0	1	1	1	1	1	1
CIW80_09190	1	1	1	1	0	1	0	1	1	0	0	0	1	1	1	1	1	1	0	0	0	1	1	1	1	0	1	0	0	0	0	0	1	1	1	1	1	1	1	1	1	1	0	1	1	1	1	1	1
CIW80_09195	1	1	1	1	0	1	0	1	1	0	0	0	1	1	1	1	1	1	0	0	0	1	1	1	1	0	1	0	0	0	0	0	1	1	1	1	1	1	1	1	1	1	0	1	1	1	1	0	1
CIW80_09200	1	1	1	1	0	1	0	1	1	0	0	0	1	1	1	1	1	1	0	0	0	1	1	1	1	0	1	0	0	0	0	0	1	1	1	1	1	1	1	1	1	1	0	1	1	1	1	0	0
CIW80_09205	1	1	1	1	0	1	1	1	1	0	1	1	1	1	1	1	1	1	1	1	1	1	1	1	1	0	1	0	0	0	0	0	1	1	1	1	1	1	1	1	1	1	0	1	1	1	1	0	0
CIW80_09210	1	1	1	1	0	1	1	1	1	1	1	1	1	1	1	1	1	1	1	1	1	1	1	1	1	0	1	0	0	0	0	0	1	1	1	1	1	1	1	1	1	1	0	1	1	1	1	0	0
CIW80_09215	1	1	1	1	0	1	1	1	1	1	1	1	1	1	1	1	1	1	1	1	1	1	1	1	1	0	1	0	0	0	0	0	1	1	1	1	1	1	1	1	1	1	0	1	1	1	1	0	0
CIW80_09220	0	0	0	0	0	0	0	0	0	0	0	0	0	0	0	0	0	0	0	0	0	0	0	0	0	0	0	0	0	0	0	0	0	0	0	0	0	0	0	0	0	0	0	0	0	0	0	0	0
CIW80_09225	1	1	1	1	0	1	1	1	1	1	1	1	1	1	1	1	1	1	0	1	1	1	1	1	1	1	1	0	0	0	0	0	1	1	1	1	1	1	1	1	1	1	0	1	1	1	1	0	0
CIW80_09230	0	0	0	1	0	0	0	0	0	0	0	1	0	1	1	0	1	0	0	0	0	0	0	1	1	0	0	0	0	0	0	0	1	0	0	1	0	1	0	0	1	1	0	1	0	0	1	0	0
CIW80_09235	1	1	1	1	1	1	1	1	1	1	1	1	1	1	1	1	1	1	1	1	1	1	1	1	1	1	1	0	0	0	0	0	1	1	1	1	1	1	1	1	1	1	1	1	1	1	1	0	0
CIW80_09240	1	1	1	1	1	1	1	1	1	1	1	1	1	1	1	1	1	1	1	1	1	1	1	1	1	1	1	0	0	0	0	1	1	1	1	1	1	1	1	1	1	1	1	1	1	1	1	0	0
CIW80_09245	1	1	1	1	1	1	1	1	1	1	1	1	1	1	1	1	1	1	1	1	1	1	1	1	1	1	1	0	0	0	0	1	1	1	1	1	1	1	1	1	1	1	1	1	1	1	1	0	0
CIW80_09250	1	1	1	0	1	1	1	1	1	1	1	1	1	1	1	1	1	1	1	1	1	1	1	1	1	1	1	0	0	0	0	1	1	1	1	1	1	1	1	1	1	1	0	1	1	1	0	0	0
CIW80_09255	1	1	1	1	1	1	1	1	1	1	1	1	1	1	1	1	1	1	1	1	1	1	1	1	1	1	1	0	0	0	0	1	1	1	1	1	1	1	1	1	1	1	0	1	1	1	0	0	0
CIW80_09260	1	1	1	1	1	1	1	1	1	1	1	1	1	1	1	1	1	1	1	1	1	1	1	1	1	1	1	0	0	0	0	1	1	1	1	1	1	1	1	1	1	1	1	1	1	1	1	0	0
CIW80_09265	1	1	1	1	1	1	1	1	1	1	1	1	1	1	1	1	1	1	1	1	1	1	1	1	1	1	1	0	0	0	0	1	1	1	1	1	1	1	1	1	1	1	1	1	1	1	1	0	0
CIW80_09270	1	1	1	1	1	1	1	1	1	0	1	1	1	1	1	1	1	1	1	1	1	1	1	1	0	1	1	0	0	0	0	1	1	1	1	1	1	1	1	1	1	1	1	1	1	1	1	0	0
CIW80_09275	1	1	1	1	1	1	0	1	1	0	0	0	1	1	1	1	1	1	0	0	0	1	1	1	0	1	1	0	0	0	0	1	1	1	1	1	1	1	1	1	1	1	1	1	1	1	1	0	0
CIW80_09280	1	1	1	1	1	1	0	1	1	0	0	0	1	1	1	1	1	1	0	0	0	1	1	1	0	1	1	0	0	0	0	1	1	1	1	1	1	1	1	1	1	1	1	1	1	1	1	0	0
CIW80_09285	1	1	1	0	1	1	0	0	1	0	0	0	1	1	1	1	1	1	0	0	0	1	1	1	1	1	1	0	0	0	0	1	1	1	1	1	1	1	1	1	1	1	1	1	1	1	1	0	0
CIW80_09290	1	1	1	1	1	1	0	1	1	0	0	0	1	1	1	1	1	1	0	0	0	1	1	1	1	1	1	0	0	0	0	1	1	1	1	1	1	1	1	1	1	1	1	1	1	1	1	0	0
CIW80_09295	1	1	1	1	1	1	0	1	1	0	0	0	1	1	1	1	1	1	0	0	0	1	1	1	1	1	1	0	0	0	0	1	1	1	1	1	1	1	1	1	1	1	1	1	1	1	1	0	0
CIW80_09300	1	1	1	1	1	1	0	1	1	0	0	0	1	1	1	1	1	1	0	0	0	1	1	1	1	1	1	0	0	0	0	1	1	1	1	1	1	1	1	1	1	1	1	1	1	1	1	0	0
CIW80_09305	1	1	1	1	1	1	0	1	1	0	0	0	1	1	1	1	1	1	0	0	0	1	1	1	1	1	1	0	0	0	0	1	1	1	1	1	1	1	1	1	1	1	1	1	1	1	1	0	0
CIW80_09310	1	1	1	1	1	1	0	1	1	0	0	0	1	1	1	1	1	1	0	0	0	1	1	1	1	1	1	0	0	0	0	1	1	1	1	1	1	1	1	1	1	1	1	1	1	1	1	0	0
CIW80_09315	1	1	1	1	1	1	1	1	1	1	1	1	1	1	1	1	1	1	1	1	1	1	1	1	1	1	1	0	0	0	0	1	1	1	1	1	1	1	1	1	1	1	1	1	1	1	1	0	0
CIW80_09320	1	1	1	1	1	1	1	1	1	1	1	1	1	1	1	1	1	1	1	1	1	1	1	1	1	1	1	0	0	0	0	1	1	1	1	1	1	1	1	1	1	1	1	1	1	1	1	0	0
CIW80_09325	1	1	1	1	1	1	1	1	1	1	1	1	1	1	1	1	1	1	1	1	1	1	1	1	1	1	1	0	0	0	0	1	1	1	1	1	1	1	1	1	1	1	1	1	1	1	1	0	0
CIW80_09330	1	1	1	1	1	1	1	1	1	1	1	1	1	1	1	1	1	1	1	1	1	1	1	1	1	1	1	0	0	0	0	1	1	1	1	1	1	1	1	1	1	1	1	1	1	1	1	0	0
CIW80_09335	1	1	1	1	1	1	1	1	1	1	1	1	1	1	1	1	1	1	1	1	1	1	1	1	1	1	1	1	1	1	1	1	1	1	1	1	1	1	1	1	1	1	1	1	1	1	1	1	1
CIW80_09340	1	1	1	1	1	1	1	1	1	1	1	1	1	1	1	1	1	1	1	1	1	1	1	1	1	1	1	1	1	1	1	1	1	1	1	1	1	1	1	1	1	1	1	1	1	1	1	1	1
CIW80_09345	1	1	1	1	1	1	1	1	1	1	1	1	1	1	1	1	1	1	1	1	1	1	1	1	1	1	1	1	1	1	1	1	1	1	1	1	1	1	1	1	1	1	1	1	1	1	1	1	1
CIW80_09350	1	1	1	0	1	1	1	1	1	1	1	1	1	1	1	1	1	1	1	1	1	1	1	1	1	1	1	1	1	1	1	1	1	1	1	1	1	1	1	1	1	1	1	1	1	1	1	1	1
CIW80_09355	1	1	1	1	1	1	1	1	1	1	1	1	1	1	1	1	1	1	1	1	1	1	1	1	1	1	1	1	1	1	1	1	1	1	1	1	1	1	1	1	1	1	1	1	1	1	1	1	1
CIW80_09360	1	1	1	1	1	1	1	1	1	1	1	1	1	1	1	1	1	1	1	1	1	1	1	1	1	1	1	1	1	1	1	1	1	1	1	1	1	1	1	1	1	1	1	1	1	1	1	1	1
CIW80_09365	1	1	1	1	1	1	1	1	1	1	1	1	1	1	1	1	1	1	1	1	1	1	1	1	1	1	1	1	1	1	1	1	1	1	1	1	1	1	1	1	1	1	1	1	1	1	1	1	1
CIW80_09370	1	1	1	1	1	1	1	1	1	1	1	1	1	1	1	1	1	1	1	1	1	1	1	1	1	1	1	1	1	1	1	1	1	1	1	1	1	1	1	1	1	1	1	1	1	1	1	1	1
CIW80_09375	1	1	1	1	1	1	1	1	1	1	1	1	1	1	1	1	1	1	1	1	1	1	1	1	1	1	1	1	1	1	1	1	1	1	1	1	1	1	1	1	1	1	1	1	1	1	1	1	1
CIW80_09380	1	1	1	1	1	1	1	1	1	1	1	1	1	1	1	1	1	1	1	1	1	1	1	1	1	1	1	1	1	1	1	1	1	1	1	1	1	1	1	1	1	1	1	1	1	1	1	1	1
CIW80_09385	1	1	1	1	1	0	1	1	1	1	1	1	1	1	1	1	1	1	1	1	1	1	1	1	1	1	1	1	1	1	1	1	1	1	1	1	1	1	1	1	1	1	1	1	1	1	1	1	1
CIW80_09390	0	0	0	0	0	0	1	0	0	0	0	0	1	0	1	0	0	0	0	0	0	0	0	1	1	0	0	0	0	0	0	0	0	0	0	0	0	0	0	1	0	0	0	1	0	1	0	0	0
CIW80_09395	1	1	1	1	1	1	1	1	1	1	1	1	1	1	1	1	1	1	1	1	1	1	1	1	1	1	1	1	1	1	1	1	1	1	1	1	1	1	1	1	1	1	1	1	1	1	1	1	1
CIW80_09400	1	1	1	1	0	1	1	1	1	0	0	1	1	0	1	1	1	1	1	1	1	1	1	1	1	1	1	1	1	1	1	1	1	1	1	1	1	1	1	1	1	1	1	1	1	1	1	1	0
CIW80_09405	1	1	1	1	1	1	1	1	1	1	1	1	1	1	1	1	1	1	1	1	1	1	1	1	1	1	1	1	1	1	1	1	1	1	1	1	1	1	1	1	1	1	1	1	1	1	1	1	1
CIW80_09410	1	1	1	1	1	1	1	1	1	1	1	1	1	1	1	1	1	1	1	1	1	1	1	1	1	1	1	1	1	1	1	1	1	1	1	1	1	1	1	1	1	1	1	1	1	1	1	1	1
CIW80_09415	1	1	1	1	1	1	1	1	1	1	1	1	1	1	1	1	1	1	1	1	1	1	1	1	1	1	1	1	1	1	1	1	1	1	1	1	1	1	1	1	1	1	1	1	1	1	1	1	1
CIW80_09420	1	1	1	1	1	1	1	1	1	1	1	1	1	1	1	1	1	1	1	1	1	1	1	1	1	1	1	1	1	1	1	1	1	1	1	1	1	1	1	1	1	1	1	1	1	1	1	1	1
CIW80_09425	1	1	1	1	1	1	1	1	1	1	1	1	1	1	1	1	1	1	1	1	1	1	1	1	1	1	1	1	1	1	1	1	1	1	1	1	1	1	1	1	1	1	1	1	1	1	1	1	1
CIW80_09430	0	0	0	0	0	0	0	0	0	0	0	0	1	0	1	0	1	1	0	0	0	0	1	0	1	0	0	0	1	0	0	0	1	0	0	0	0	0	0	0	0	0	0	0	0	0	1	0	1
CIW80_09435	1	1	1	1	1	1	1	1	1	1	1	1	1	1	1	1	1	1	1	1	1	1	1	1	1	1	1	1	1	1	1	1	1	1	1	1	1	1	1	1	1	1	1	1	1	1	1	1	1
CIW80_09440	1	1	1	1	1	1	1	1	1	1	1	1	1	1	1	1	1	1	1	1	1	1	1	1	1	1	1	1	1	1	1	1	1	1	1	1	1	1	1	1	1	1	1	1	1	1	1	1	1
CIW80_09445	1	1	1	1	1	1	1	1	1	1	1	1	1	1	1	1	1	1	1	1	1	1	1	1	1	1	1	1	1	1	1	1	1	1	1	1	1	1	1	1	1	1	1	1	1	1	1	1	1
CIW80_09450	1	1	1	1	1	1	1	1	1	1	1	1	1	1	1	1	1	1	1	1	1	1	1	1	1	1	1	1	1	1	1	1	1	1	1	1	1	1	1	1	1	1	1	1	1	1	1	1	1
CIW80_09455	1	1	1	1	1	1	1	1	1	1	1	1	1	1	1	1	1	1	1	1	1	1	1	1	1	1	1	1	1	1	1	1	1	1	1	1	1	1	1	1	1	1	1	1	1	1	1	1	1
CIW80_09460	1	1	1	1	1	1	1	1	1	1	1	1	1	1	1	1	1	1	1	1	1	1	1	1	1	1	1	0	1	0	1	1	1	1	1	1	1	1	1	1	1	1	1	1	1	1	1	1	1
CIW80_09465	1	1	1	1	1	1	1	1	1	1	1	1	1	1	1	1	1	1	1	1	1	1	1	1	1	1	1	1	1	1	1	1	1	1	1	1	1	1	1	1	1	1	1	1	1	1	1	1	1
CIW80_09470	1	1	1	1	1	1	1	1	1	1	1	1	1	1	1	1	1	1	1	1	1	1	1	1	1	1	1	1	1	1	1	1	1	1	1	1	1	1	1	1	1	1	1	1	1	1	1	1	1
CIW80_09475	1	1	1	1	0	0	0	0	0	0	0	0	1	0	0	0	0	1	0	0	0	0	0	0	0	0	0	0	0	0	0	0	0	1	1	0	0	0	1	1	1	1	1	0	1	0	1	0	0
CIW80_09480	1	1	1	1	0	0	0	0	0	0	0	0	1	0	0	0	0	1	0	0	0	0	0	0	0	0	0	0	0	0	0	0	0	1	1	0	0	0	1	1	1	1	1	0	1	0	1	0	0
CIW80_09485	1	1	1	1	0	0	0	0	0	0	0	0	1	0	0	0	0	1	0	0	0	0	0	0	0	0	0	0	0	0	0	0	0	1	1	0	0	0	1	1	1	1	1	0	1	0	1	0	0
CIW80_09490	1	1	1	1	0	0	0	0	0	0	0	0	1	0	0	0	0	1	0	0	0	0	0	0	0	0	0	0	0	0	0	0	0	1	1	0	0	0	1	1	1	1	1	0	1	0	1	0	0
CIW80_09495	1	1	1	1	0	0	0	0	0	0	0	0	1	0	0	0	0	1	0	0	0	0	0	0	0	0	0	0	0	0	0	0	0	1	1	0	0	0	1	1	1	1	1	0	1	0	1	0	0
CIW80_09500	1	1	1	1	0	0	0	0	0	0	0	0	1	0	0	0	0	1	0	0	0	0	0	0	0	0	0	0	0	0	0	0	0	0	1	0	0	0	1	1	1	1	1	0	1	0	1	0	0
CIW80_09505	1	1	1	1	0	0	0	0	0	0	0	0	1	0	0	0	0	1	0	0	0	0	0	0	0	0	0	0	0	0	0	0	0	1	1	0	0	0	1	1	1	1	1	0	1	0	1	0	0
CIW80_09510	1	1	1	1	1	1	1	1	1	1	0	0	1	1	1	1	1	1	1	1	1	1	1	1	1	1	1	1	1	1	1	1	1	1	1	1	1	1	1	1	1	1	1	1	1	1	1	1	1
CIW80_09515	1	1	1	1	1	1	1	1	1	1	1	1	1	1	1	1	1	1	1	1	1	1	1	1	1	1	1	1	1	1	1	1	1	1	1	1	1	1	1	1	1	1	1	1	1	1	1	1	1
CIW80_09520	1	1	1	1	1	1	1	1	1	1	1	1	1	1	1	1	1	1	1	1	1	1	1	1	1	1	1	1	1	1	1	1	1	1	1	1	1	1	1	1	1	1	1	1	1	1	1	1	1
CIW80_09525	1	1	1	1	1	1	1	1	1	1	1	1	1	1	0	0	0	1	1	1	1	0	0	0	0	0	0	1	1	1	1	0	1	1	1	0	1	1	1	1	1	1	1	1	1	1	1	0	0
CIW80_09530	1	1	1	1	1	1	1	1	1	1	1	1	1	1	1	1	1	1	1	1	1	1	1	1	1	1	1	1	1	1	1	1	1	1	1	1	1	1	1	1	1	1	1	1	1	1	1	1	1
CIW80_09535	1	1	1	1	1	1	1	1	1	1	1	1	1	1	1	1	1	1	1	1	1	1	1	1	1	1	1	1	1	1	1	1	1	1	1	1	1	1	1	1	1	1	1	1	1	1	1	1	1
CIW80_09540	1	1	1	1	1	1	1	1	1	1	1	1	1	1	1	1	1	1	1	1	1	1	1	1	1	1	1	1	1	1	1	1	1	1	1	1	1	1	1	1	1	1	1	1	1	1	1	1	1
CIW80_09545	1	1	1	1	1	1	1	1	1	1	1	1	1	1	1	1	1	1	1	1	1	1	1	1	1	1	1	1	1	1	1	1	1	1	1	1	1	1	1	1	1	1	1	1	1	1	1	1	1
CIW80_09550	1	1	1	1	1	1	1	1	1	1	1	1	1	1	1	1	1	1	1	1	1	0	1	0	1	1	1	0	0	0	0	1	0	0	0	0	0	0	0	1	0	1	0	1	0	1	1	0	0
CIW80_09555	1	1	1	1	0	0	0	0	0	0	0	0	1	0	0	0	0	1	0	0	0	0	0	0	0	0	0	0	0	0	0	0	0	0	0	0	0	0	0	1	0	1	1	1	0	0	1	0	0
CIW80_09560	1	1	1	1	1	1	1	1	1	1	1	1	1	1	1	1	1	1	1	1	1	1	1	1	1	1	1	1	1	1	1	1	1	1	1	1	1	1	1	1	1	1	1	1	1	1	1	1	1
CIW80_09565	1	1	1	0	1	1	1	1	1	1	1	1	1	1	1	1	1	1	1	1	1	1	1	1	1	1	1	1	1	1	1	1	1	1	1	1	1	1	1	1	1	1	1	1	1	1	1	1	1
CIW80_09570	1	1	1	1	0	0	0	0	0	0	0	0	1	0	0	0	0	1	0	0	0	0	0	1	0	0	0	1	1	1	1	0	1	1	1	0	0	0	1	1	1	1	1	0	1	0	1	0	0
CIW80_09575	1	1	1	1	0	0	0	0	0	0	0	0	1	0	0	0	0	1	0	0	0	0	0	1	0	0	0	1	1	1	1	0	1	1	1	0	0	0	1	1	1	1	1	0	1	0	1	0	0
CIW80_09580	1	1	1	1	0	0	0	0	0	0	0	0	1	0	0	0	0	1	0	0	0	0	0	1	0	0	0	1	1	1	1	0	1	1	1	0	0	0	1	1	1	1	1	0	1	0	1	0	0
CIW80_09585	1	1	1	1	0	0	0	0	0	0	0	0	1	0	0	0	0	1	0	0	0	0	0	1	0	0	0	1	1	1	1	0	1	1	1	0	0	0	1	1	1	1	1	0	1	0	1	0	0
CIW80_09590	1	1	1	1	0	0	0	0	0	0	0	0	1	0	0	0	0	1	0	0	0	0	0	1	0	0	0	1	1	1	1	0	1	1	1	0	0	0	1	1	1	1	1	0	1	0	1	0	0
CIW80_09595	1	1	1	1	0	0	0	0	0	0	0	0	1	0	0	0	0	1	0	0	0	0	0	1	0	0	0	1	1	1	1	0	1	1	1	0	0	0	1	1	1	1	1	0	1	0	1	0	0
CIW80_09600	1	1	1	1	1	1	1	1	1	1	1	1	1	1	1	1	1	1	1	1	1	1	1	1	1	1	1	1	1	1	1	1	1	1	1	1	1	1	1	1	1	1	1	1	1	1	1	1	1
CIW80_09605	1	1	1	1	1	1	1	1	1	1	1	1	1	1	1	1	1	1	1	1	1	1	1	1	1	1	1	1	1	1	1	1	1	1	1	1	1	1	1	1	1	1	1	1	1	1	1	1	1
CIW80_09610	1	1	1	1	1	1	1	1	1	1	1	1	1	1	1	1	1	1	1	1	1	1	1	1	1	1	1	1	1	1	1	1	1	1	1	1	1	1	1	1	1	1	1	1	1	1	1	1	1
CIW80_09615	1	1	1	1	1	1	1	1	1	1	1	1	1	1	1	1	1	1	1	1	1	1	1	1	1	1	1	1	1	1	1	1	1	1	1	1	1	1	1	1	1	1	1	1	1	1	1	1	1
CIW80_09620	1	1	1	1	1	1	1	1	1	1	1	1	1	1	1	1	1	1	1	1	1	1	1	1	1	1	1	1	1	1	1	1	1	1	1	1	1	1	1	1	1	1	1	1	1	1	1	1	1
CIW80_09625	1	1	1	1	1	1	1	1	1	1	1	1	1	1	1	1	1	1	1	1	1	1	1	1	1	1	1	1	1	1	1	1	1	1	1	1	1	1	1	1	1	1	1	1	1	1	1	1	1
CIW80_09630	0	0	0	0	0	1	0	1	1	0	0	1	0	0	0	0	0	0	1	1	1	0	0	0	0	1	1	0	1	0	0	1	1	0	1	1	1	0	0	0	0	0	1	0	0	0	1	0	1
CIW80_09635	1	1	1	1	1	1	1	1	1	1	1	1	1	1	1	1	1	1	1	1	1	1	1	1	1	1	1	1	1	1	1	1	1	1	1	1	1	1	1	1	1	1	1	1	1	1	1	1	1
CIW80_09640	1	1	1	1	1	1	1	1	1	1	1	1	1	1	1	1	1	1	1	1	1	1	1	1	1	1	1	1	1	1	1	1	1	1	1	1	1	1	1	1	1	1	1	1	1	1	1	1	1
CIW80_09645	1	1	1	1	0	0	0	0	0	0	0	0	1	0	0	0	0	1	0	0	0	0	0	1	0	0	0	0	0	0	0	0	0	1	1	0	0	0	1	1	1	1	1	0	1	1	1	0	0
CIW80_09650	1	1	1	1	0	0	0	0	0	0	0	0	1	0	0	0	0	1	0	0	0	0	0	1	0	0	0	0	0	0	0	0	0	1	1	0	0	0	1	1	1	1	1	0	1	1	1	0	0
CIW80_09655	1	1	1	1	0	0	0	0	0	0	0	0	1	0	0	0	0	1	0	0	0	0	0	1	0	0	0	0	0	0	0	0	0	1	1	0	0	0	1	1	1	1	1	0	1	1	1	0	0
CIW80_09660	1	1	1	1	1	1	1	1	1	1	1	1	1	1	1	1	1	1	1	1	1	1	1	1	1	1	1	1	1	1	1	1	1	1	1	1	1	1	1	1	1	1	1	1	1	1	1	1	1
CIW80_09665	1	1	1	1	1	1	1	1	1	1	1	1	1	1	1	1	1	1	1	1	1	1	1	1	1	1	1	1	1	1	1	1	1	1	1	1	1	1	1	1	1	1	1	1	1	1	1	1	1
CIW80_09670	0	1	1	0	0	0	0	0	0	0	0	0	1	0	0	0	0	1	0	0	0	0	0	1	0	0	0	0	0	0	0	0	0	0	0	0	0	0	1	1	0	1	1	0	1	0	1	0	0
CIW80_09675	1	1	1	1	0	0	0	0	0	0	0	0	1	0	0	0	0	1	0	0	0	0	0	1	0	0	0	0	0	0	0	0	0	0	0	0	0	0	1	1	0	1	1	0	1	0	1	0	0
CIW80_09680	1	1	1	1	0	0	0	0	0	0	0	0	1	0	0	0	0	1	0	0	0	0	0	1	0	0	0	0	0	0	0	0	0	0	0	0	0	0	1	1	0	1	1	0	1	0	1	0	0
CIW80_09685	1	1	1	1	0	0	0	0	0	0	0	0	1	0	0	0	0	1	0	0	0	0	0	1	0	0	0	0	0	0	0	0	0	0	0	0	0	0	1	1	0	1	1	0	1	0	1	0	0
CIW80_09690	1	1	1	1	0	0	0	0	0	0	0	0	1	0	0	0	0	0	0	0	0	0	0	1	0	0	0	0	0	0	0	0	0	0	0	0	0	0	1	1	0	1	1	0	0	0	1	0	0
CIW80_09695	1	1	1	1	1	1	1	1	1	1	1	1	1	1	1	1	1	1	1	1	1	1	1	1	1	1	1	1	1	1	1	1	1	1	1	1	1	1	1	1	1	1	1	1	1	1	1	1	1
CIW80_09700	1	1	1	1	1	1	1	1	1	1	1	1	1	1	1	1	1	1	1	1	1	1	1	1	1	1	1	1	1	1	1	1	1	1	1	1	1	1	1	1	1	1	1	1	1	1	1	1	1
CIW80_09705	1	1	1	0	1	1	1	1	1	1	1	1	1	1	1	1	1	1	1	1	1	1	1	1	1	1	1	1	1	1	1	1	1	1	1	1	1	1	1	1	1	1	1	1	1	1	1	0	0
CIW80_09710	1	1	1	1	1	1	1	1	1	1	1	1	1	1	1	1	1	1	1	1	1	1	1	1	1	1	1	0	1	1	1	1	1	1	1	1	1	1	1	1	1	1	1	1	1	1	1	0	0
CIW80_09715	1	1	1	1	1	1	1	1	1	1	1	1	1	0	1	1	1	1	1	1	1	1	1	1	1	1	1	1	1	1	1	1	1	1	1	1	1	1	1	1	1	1	1	1	1	1	1	1	1
CIW80_09720	1	1	1	1	1	1	1	1	1	1	1	1	1	1	1	1	1	1	1	1	1	1	1	1	1	1	1	1	1	1	1	1	1	1	1	1	1	1	1	1	1	1	1	1	1	1	1	1	1
CIW80_09725	1	1	1	1	1	1	1	1	1	1	1	1	1	1	1	1	1	1	1	1	1	1	1	1	1	1	1	1	1	1	1	1	1	1	1	1	1	1	1	1	1	1	1	1	1	1	1	1	1
CIW80_09730	1	1	1	1	1	1	1	1	1	1	1	1	1	1	1	1	1	1	1	1	1	1	1	1	1	1	1	1	1	1	1	1	1	1	1	1	1	1	1	1	1	1	1	1	1	1	1	1	1
CIW80_09735	0	0	0	0	0	0	0	0	0	0	0	0	0	0	0	0	0	0	0	0	0	0	0	0	0	0	0	0	0	0	0	0	0	0	0	0	0	0	0	0	0	1	1	0	0	0	0	0	0
CIW80_09740	0	0	0	0	0	0	0	0	0	0	0	0	0	0	0	0	0	0	0	0	0	0	0	0	0	0	0	0	0	0	0	0	0	0	0	0	0	0	0	0	0	1	1	0	0	0	0	0	0
CIW80_09745	0	0	0	0	0	0	0	0	0	0	0	0	1	0	1	0	0	0	0	0	0	0	0	1	1	0	0	1	0	0	0	0	0	1	0	0	0	1	1	1	0	0	0	0	0	1	0	0	0
CIW80_09750	1	1	1	1	1	1	1	1	1	1	1	1	1	1	1	1	1	1	1	1	1	1	1	1	1	1	1	1	1	1	1	1	1	1	1	1	1	1	1	1	1	1	1	1	1	1	1	0	1
CIW80_09755	1	1	1	1	1	1	1	1	1	1	1	1	1	1	1	1	1	1	1	1	1	1	1	1	1	1	1	1	1	1	1	1	1	1	1	1	1	1	1	1	1	1	1	1	1	1	1	1	1
CIW80_09760	1	1	1	1	1	1	1	1	1	1	1	1	1	1	1	1	1	1	1	1	1	1	1	1	1	1	1	1	1	1	1	1	1	1	1	1	1	1	1	1	1	1	1	1	1	1	1	1	1
CIW80_09765	1	1	1	1	1	1	1	1	1	1	1	1	1	1	1	1	1	1	1	1	1	1	1	1	1	1	1	1	1	1	1	1	1	1	1	1	1	1	1	1	1	1	1	1	1	1	1	1	1
CIW80_09770	1	1	1	1	1	1	1	1	1	1	1	1	1	1	1	1	1	1	1	1	1	1	1	1	1	1	1	1	1	1	1	1	1	1	1	1	1	1	1	1	1	1	1	1	1	1	1	1	1
CIW80_09775	1	1	1	1	1	1	1	1	1	1	1	1	1	1	1	1	1	1	1	1	1	1	1	1	1	1	1	1	1	1	1	1	1	1	1	1	1	1	1	1	1	1	1	1	1	1	1	0	0
CIW80_09780	0	0	0	0	0	0	0	0	0	0	0	0	0	0	0	0	0	0	0	0	0	0	0	0	0	0	0	0	0	0	0	0	0	0	0	0	0	0	0	0	0	0	0	0	0	0	0	0	0
CIW80_09785	1	1	1	1	1	1	1	1	1	1	1	1	1	1	1	1	1	1	1	1	1	1	1	1	1	1	1	1	1	1	1	1	1	1	1	1	1	1	1	1	1	1	1	1	1	1	1	1	1
CIW80_09790	1	1	1	1	1	1	1	1	1	1	0	0	1	1	1	1	1	1	1	1	1	1	1	1	1	1	1	1	1	1	1	1	1	1	1	1	1	1	1	1	1	1	1	1	1	1	1	0	1
CIW80_09795	1	1	1	1	1	1	1	1	1	1	1	1	1	1	1	1	1	1	1	1	1	1	1	1	1	1	1	1	1	1	1	1	1	1	1	1	1	1	1	1	1	1	1	1	1	1	1	0	1
CIW80_09800	1	1	1	1	1	1	1	1	1	1	1	1	1	1	1	1	1	1	1	1	1	1	1	1	1	1	1	1	1	1	1	1	1	1	1	1	1	1	1	1	1	1	1	1	1	1	1	1	1
CIW80_09805	0	0	0	0	0	0	0	0	0	0	0	0	0	0	0	0	0	0	0	0	0	0	0	0	0	0	0	0	0	0	0	0	0	0	0	0	0	0	0	0	0	0	0	0	0	0	1	0	0
CIW80_09810	1	1	1	0	1	1	1	1	1	1	1	1	1	1	1	1	1	1	1	1	1	1	1	1	1	1	1	1	1	1	1	1	1	1	1	1	1	1	1	1	1	1	1	1	1	1	1	1	1
CIW80_09815	1	1	1	1	1	1	1	1	1	1	1	1	1	1	1	1	1	1	1	1	1	1	1	1	1	1	1	1	1	1	1	1	1	1	1	1	1	1	1	1	1	1	1	1	1	1	1	1	1
CIW80_09820	0	0	0	0	0	0	0	0	0	0	0	0	0	0	0	0	1	0	0	0	0	0	0	0	0	0	0	0	0	0	1	0	0	0	0	0	0	1	1	0	0	0	1	0	1	0	1	0	0
CIW80_09825	1	1	1	1	1	1	1	1	1	1	1	1	1	1	1	1	1	1	1	1	1	1	1	1	1	1	1	1	1	1	1	1	1	1	1	1	1	1	1	1	1	1	1	1	1	1	1	1	1
CIW80_09830	1	1	1	1	1	1	1	1	1	1	1	1	1	1	1	1	1	1	1	1	1	1	1	1	1	1	1	1	1	1	1	1	1	1	1	1	1	1	1	1	1	1	1	1	1	1	1	1	1
CIW80_09840	1	1	1	1	1	1	1	1	1	1	1	1	1	1	1	1	1	1	1	1	1	1	1	1	1	1	1	1	1	1	1	1	1	1	1	1	1	1	1	1	1	1	1	1	1	1	1	1	1
CIW80_09845	0	0	0	0	0	0	0	0	0	0	0	0	0	0	0	0	0	0	0	0	0	0	0	0	0	0	0	0	0	0	0	0	0	0	0	0	0	0	0	0	0	0	0	0	0	0	0	0	0
CIW80_09850	1	1	1	1	1	1	1	1	1	1	1	1	1	1	1	1	1	1	1	1	1	1	1	1	1	1	1	1	1	1	1	1	1	1	1	1	1	1	1	1	1	1	1	1	1	1	1	1	1
CIW80_09855	0	1	1	1	1	1	1	1	1	1	1	1	1	1	1	1	1	1	1	1	1	1	1	1	1	1	1	1	1	1	1	1	1	1	1	1	1	1	1	1	1	1	1	1	1	1	1	1	1
CIW80_09860	0	0	0	0	0	0	0	0	0	0	0	0	0	0	0	0	0	0	0	0	0	0	0	0	0	0	0	0	0	0	0	0	0	0	0	0	0	0	0	0	0	0	1	0	0	0	0	0	0
CIW80_09865	1	1	1	1	1	1	1	1	1	1	1	1	1	1	1	1	1	1	1	1	1	1	1	1	1	1	1	1	1	1	1	1	1	1	1	1	1	1	1	1	1	1	1	1	1	1	1	0	1
CIW80_09870	1	1	1	0	1	1	1	1	1	1	1	1	1	1	1	1	1	1	1	1	1	1	1	1	1	1	1	1	1	1	1	1	1	1	1	1	1	1	1	1	1	1	1	1	1	1	1	0	1
CIW80_09875	0	0	0	0	0	0	0	0	0	0	0	0	0	0	0	0	0	0	0	0	0	0	0	0	0	0	0	0	0	0	0	0	0	0	0	0	0	0	0	0	1	0	1	0	0	0	1	0	0
CIW80_09880	1	1	1	1	1	1	1	1	1	1	1	1	1	1	1	1	1	1	1	1	1	1	1	1	1	1	1	1	1	1	1	1	1	1	1	1	1	1	1	1	1	1	1	1	1	1	1	0	1
CIW80_09885	1	1	1	1	1	1	1	1	1	1	1	1	1	1	1	1	1	1	1	1	1	1	1	1	1	1	1	1	1	1	1	1	1	1	1	1	1	1	1	1	1	1	1	1	1	1	1	0	1
CIW80_09890	1	1	1	1	1	1	1	1	1	1	1	1	1	1	1	1	1	1	1	1	1	1	1	1	1	1	1	1	1	1	1	1	1	1	1	1	1	1	1	1	1	1	1	1	1	1	1	1	1
CIW80_09895	1	1	1	1	1	1	1	1	1	1	1	1	1	1	1	1	1	1	1	1	1	1	1	1	1	1	1	1	1	1	1	1	1	1	1	1	1	1	1	1	1	1	1	1	1	1	1	0	1
CIW80_09900	1	1	1	1	1	1	1	1	1	1	1	1	1	1	1	1	1	1	1	1	1	1	1	1	1	1	1	1	1	1	1	1	1	1	1	1	1	1	1	1	1	1	1	1	1	1	1	1	1
CIW80_09905	1	1	1	1	1	1	1	1	1	1	1	1	1	1	1	1	1	1	1	1	1	1	1	1	1	1	1	1	1	1	1	1	1	1	1	1	1	1	1	1	1	1	1	1	1	1	1	0	0
CIW80_09910	1	1	1	1	1	1	1	1	1	1	1	1	1	1	1	1	1	1	1	1	1	1	1	1	1	1	1	1	1	1	1	1	1	1	1	1	1	1	1	1	1	1	1	1	1	1	1	1	1
CIW80_09915	1	1	0	0	1	1	1	1	1	1	1	1	1	1	1	1	1	1	1	1	1	1	1	1	1	1	1	1	1	1	1	1	1	0	1	1	1	1	0	0	1	1	1	0	1	1	0	1	1
CIW80_09920	0	0	0	0	1	1	1	1	1	1	1	1	0	1	0	0	0	1	1	1	1	0	1	1	1	1	1	1	1	1	1	1	1	0	0	1	1	1	0	0	1	0	1	0	1	1	0	0	1
CIW80_09925	1	1	1	1	1	1	1	1	1	1	1	1	1	1	1	1	1	1	1	1	1	1	1	1	1	1	1	1	1	1	1	1	1	1	1	1	1	1	1	1	1	1	1	1	1	1	1	1	1
CIW80_09930	1	1	1	0	1	1	1	1	1	1	1	1	1	1	1	1	1	1	1	1	1	1	1	1	1	1	1	1	1	1	1	1	1	1	1	1	1	1	1	1	1	1	1	1	1	1	1	1	1
CIW80_09935	1	1	1	1	1	1	1	1	1	1	1	1	1	1	1	1	1	1	1	1	1	1	1	1	1	1	1	1	1	1	1	1	1	1	1	1	1	1	1	1	1	1	1	1	1	1	1	1	1
CIW80_09940	1	1	1	1	1	1	1	1	1	1	1	1	1	1	1	1	1	1	1	1	1	1	1	1	1	1	1	1	1	1	1	1	1	1	1	1	1	1	1	1	1	1	1	1	1	1	1	1	1
CIW80_09945	1	1	1	1	1	1	1	1	1	1	1	1	1	1	1	1	1	1	1	1	1	1	1	1	1	1	1	1	1	1	1	1	1	1	1	1	1	1	1	1	1	1	1	1	1	1	1	1	1
CIW80_09950	1	1	1	1	1	1	1	1	1	1	1	1	1	1	1	1	1	1	1	1	1	1	1	1	1	1	1	1	1	1	1	1	1	1	1	1	1	1	1	1	1	1	1	1	1	1	1	1	1
CIW80_09955	1	1	1	1	1	1	1	1	1	1	1	1	1	1	1	1	1	1	1	1	1	1	1	1	1	1	1	1	1	1	1	1	1	1	1	1	1	1	1	1	1	1	1	1	1	1	1	1	1
CIW80_09960	1	1	1	1	1	1	1	1	1	1	1	1	1	1	1	1	1	1	1	1	1	1	1	1	1	1	1	1	1	1	1	1	1	1	1	1	1	1	1	1	1	1	1	1	1	1	1	1	0
CIW80_09965	1	1	1	1	1	1	1	1	1	1	1	1	1	1	1	1	1	1	1	1	1	1	1	1	1	1	1	1	1	1	1	1	1	1	1	1	1	1	1	1	1	1	1	1	1	1	1	1	1
CIW80_09970	1	1	1	1	1	1	1	1	1	1	1	1	1	1	1	1	1	1	1	1	1	1	1	1	1	1	1	1	1	1	1	1	1	1	1	1	1	1	1	1	1	1	1	1	1	1	1	1	1
CIW80_09975	1	1	1	1	1	1	1	1	1	1	1	1	1	1	1	1	1	1	1	1	1	1	1	1	1	1	1	1	1	1	1	1	1	1	1	1	1	1	1	1	1	1	1	1	1	1	1	1	1
CIW80_09980	1	1	1	1	1	1	1	1	1	1	1	1	1	1	1	1	1	1	1	1	1	1	1	1	1	1	1	1	1	1	1	1	1	1	1	1	1	1	1	1	1	1	1	1	1	1	1	1	1
CIW80_09985	1	1	1	1	1	1	1	1	1	1	1	1	1	1	1	1	1	1	1	1	1	1	1	1	1	1	1	1	1	1	1	1	1	1	1	1	1	1	1	1	1	1	1	1	1	1	1	1	1
CIW80_09990	1	1	1	1	1	1	1	1	1	1	1	1	1	1	1	1	1	1	1	1	1	1	1	1	1	1	1	1	1	1	1	1	1	1	1	1	1	1	1	1	1	1	1	1	1	1	1	1	1
CIW80_09995	1	1	1	0	1	1	1	1	1	1	1	1	1	1	1	1	1	1	1	1	1	1	1	1	1	1	1	1	1	1	1	1	1	1	1	1	1	1	1	1	1	1	1	1	1	1	1	1	1
CIW80_10000	1	1	1	1	1	1	1	1	1	1	1	1	1	1	1	1	1	1	1	1	1	1	1	1	1	1	1	1	1	1	1	1	1	1	1	1	1	1	1	1	1	1	1	1	1	1	1	1	1
CIW80_10005	1	1	1	1	1	1	1	1	1	1	1	1	1	1	1	1	1	1	1	1	1	1	1	1	1	1	1	1	1	1	1	1	1	1	1	1	1	1	1	1	1	1	1	1	1	1	1	1	1
CIW80_10010	1	1	1	1	1	1	1	1	1	1	1	1	1	1	1	1	1	1	1	1	1	1	1	1	1	1	1	1	1	1	1	1	1	1	1	1	1	1	1	1	1	1	1	1	1	1	1	1	1
CIW80_10015	1	1	1	1	1	1	1	1	1	1	1	1	1	1	1	1	1	1	1	1	1	1	1	1	1	1	1	1	1	1	1	1	1	1	1	1	1	1	1	1	1	1	0	1	1	1	1	1	1
CIW80_10020	1	1	1	1	1	1	1	1	1	1	1	1	1	1	1	1	1	1	1	1	1	1	1	1	1	1	1	1	1	1	1	1	1	1	1	1	1	1	1	1	1	1	1	1	1	1	1	1	1
CIW80_10025	1	1	1	1	1	1	1	1	1	1	1	1	1	1	1	1	1	1	1	1	1	1	1	1	1	1	1	1	1	1	1	1	1	1	1	1	1	1	1	1	1	1	1	1	1	1	1	0	1
CIW80_10030	1	1	1	1	1	1	1	1	1	1	1	1	1	1	1	1	1	1	1	1	1	1	1	1	1	1	1	1	1	1	1	1	1	1	1	1	1	1	1	1	1	1	1	1	1	1	1	1	1
CIW80_10035	1	1	1	0	1	1	1	1	1	1	1	1	1	1	1	1	1	1	1	1	1	1	1	1	1	1	1	1	1	1	1	1	1	1	1	1	1	1	1	1	1	1	1	1	1	1	1	1	1
CIW80_10040	1	1	1	1	1	1	1	1	1	1	1	1	1	1	1	1	1	1	1	1	1	1	1	1	1	1	1	1	1	1	1	1	1	1	1	1	1	1	1	1	1	1	1	1	1	1	1	1	1
CIW80_10045	1	1	1	1	1	1	1	1	1	1	1	1	1	1	1	1	1	1	1	1	1	1	1	1	1	1	1	1	1	1	1	1	1	1	1	1	1	1	1	1	1	1	0	1	1	1	1	1	0
CIW80_10050	1	1	1	1	1	1	1	1	1	1	1	1	1	1	1	1	1	1	1	1	1	1	1	1	1	1	1	1	1	1	1	1	1	1	1	1	1	1	1	1	1	1	1	1	1	1	1	1	1
CIW80_10055	1	1	1	1	1	1	1	1	1	1	1	1	1	1	1	1	1	1	1	1	1	1	1	1	1	1	1	1	1	1	1	1	1	1	1	1	1	1	1	1	1	1	1	1	1	1	1	1	1
CIW80_10060	1	1	1	1	1	1	1	1	1	1	1	1	1	1	1	1	1	1	1	1	1	1	1	1	1	1	1	1	1	1	1	1	1	1	1	1	1	1	1	1	1	1	1	1	1	1	1	1	1
CIW80_10065	1	1	1	1	1	1	1	1	1	1	1	1	1	1	1	1	1	1	1	1	1	1	1	1	1	1	1	1	1	1	1	1	1	1	1	1	1	1	1	1	1	1	0	1	1	1	1	1	1
CIW80_10070	1	1	1	1	1	1	1	1	1	1	1	1	1	1	1	1	1	1	1	1	1	1	1	1	1	1	1	1	1	1	1	1	1	1	1	1	1	1	1	1	1	1	1	1	1	1	1	1	1
CIW80_10075	1	1	1	1	1	1	1	1	1	1	1	1	1	1	1	1	1	1	1	1	1	1	1	1	1	1	1	1	1	1	1	1	1	1	1	1	1	1	1	1	1	1	1	1	1	1	1	1	1
CIW80_10080	1	1	1	1	1	1	1	1	1	1	1	1	1	1	1	1	1	1	1	1	1	1	1	1	1	1	1	1	1	1	1	1	1	1	1	1	1	1	1	1	1	1	1	1	0	1	1	1	1
CIW80_10085	1	1	1	1	1	1	1	1	1	1	1	1	1	1	1	1	1	1	1	1	1	1	1	1	1	1	1	1	1	1	1	1	1	1	1	1	1	1	1	0	1	1	1	1	1	1	1	1	1
CIW80_10095	1	1	1	1	1	1	1	1	1	1	1	1	1	1	1	1	1	1	1	1	1	1	1	1	1	1	1	1	1	1	1	1	1	1	1	1	1	1	1	1	1	1	1	1	1	1	1	1	1
CIW80_10100	1	1	1	1	1	1	1	1	1	1	1	1	1	1	1	1	1	1	1	1	1	1	1	1	1	1	1	1	1	1	1	1	1	1	1	1	1	1	1	1	1	1	1	1	1	1	1	1	1
CIW80_10105	1	1	1	1	1	1	1	1	1	1	1	1	1	1	1	1	1	1	1	1	1	1	1	1	1	1	1	1	1	1	1	1	1	1	1	1	1	1	1	1	1	1	1	1	1	1	1	1	1
CIW80_10110	1	1	1	1	1	1	1	1	1	1	1	1	1	1	1	1	1	1	1	1	1	1	1	1	1	1	1	1	1	1	1	1	1	1	1	1	1	1	1	1	1	1	1	1	1	1	1	0	0
CIW80_10115	1	1	1	1	1	1	1	1	1	1	1	1	1	1	1	1	1	1	1	1	1	1	1	1	1	1	1	1	1	1	1	1	1	1	1	1	1	1	1	1	1	1	1	1	1	1	1	0	0
CIW80_10120	1	1	0	0	1	1	1	1	1	1	1	1	1	1	1	1	1	1	1	1	1	1	1	1	1	1	1	1	1	1	1	1	1	1	0	1	1	1	0	0	1	1	1	1	1	1	0	0	0
CIW80_10125	1	1	0	0	1	1	0	1	1	1	1	1	1	1	1	1	1	1	1	1	1	1	1	1	1	1	1	1	1	1	1	1	1	1	0	1	1	1	0	0	1	1	1	1	1	1	0	0	0
CIW80_10130	1	1	1	1	1	1	1	1	1	1	1	1	1	1	1	1	1	1	1	1	1	1	1	1	1	1	1	1	1	1	1	1	1	1	1	1	1	1	1	1	1	1	1	1	1	1	1	0	0
CIW80_10135	0	0	0	0	0	0	0	0	0	0	0	0	0	0	0	0	0	0	0	0	0	0	0	0	0	0	0	0	0	0	0	0	0	0	0	0	0	0	0	0	0	0	0	0	0	0	1	0	0
CIW80_10140	1	1	1	1	1	1	1	1	1	1	1	1	1	1	1	1	1	1	1	1	1	1	1	1	1	1	1	1	1	1	1	1	1	1	1	1	1	1	1	1	1	1	1	1	1	1	1	0	0
CIW80_10145	1	1	1	1	1	1	1	1	1	1	1	1	1	1	1	1	1	1	1	1	1	1	1	1	1	1	1	1	1	1	1	1	1	1	1	1	1	1	1	1	1	1	1	1	1	1	1	0	0
CIW80_10150	1	1	1	1	1	1	1	1	1	0	1	1	1	1	1	1	1	1	1	1	1	1	1	1	1	1	1	1	1	1	1	1	1	1	1	1	1	1	1	1	1	1	1	1	1	1	1	0	0
CIW80_10155	1	1	1	1	1	1	1	1	1	0	0	0	1	1	1	1	1	1	0	0	0	1	1	1	1	1	1	1	1	1	1	1	1	1	1	1	1	1	1	1	1	1	1	1	1	1	1	0	0
CIW80_10160	1	1	1	1	1	1	1	1	1	0	0	0	1	1	1	1	1	1	0	0	0	1	1	1	1	1	1	1	1	1	1	1	1	1	1	1	1	1	1	1	1	1	1	1	1	1	1	0	0
CIW80_10165	1	1	1	1	1	1	1	1	1	0	0	1	1	1	1	1	1	1	1	1	1	1	1	1	1	1	1	1	1	1	1	1	1	1	1	1	1	1	1	1	1	1	1	1	1	1	1	0	0
CIW80_10170	1	1	1	1	1	1	1	1	1	1	1	1	1	1	1	1	1	1	1	1	1	1	1	1	1	1	1	1	1	1	1	1	1	1	1	1	1	1	1	1	1	1	1	1	1	1	1	0	0
CIW80_10175	1	1	1	1	1	1	1	1	1	1	1	1	1	1	1	1	1	1	1	1	1	1	1	1	1	1	1	1	1	1	1	1	1	1	1	1	1	1	1	1	1	1	1	1	1	1	1	0	0
CIW80_10180	1	1	1	1	1	1	1	1	1	1	1	1	1	1	1	1	1	1	1	1	1	1	1	1	1	1	1	1	1	1	1	1	1	1	1	1	1	1	1	1	1	1	1	1	1	1	1	0	0
[truncated: 3,046 more rows]
[truncated: 6 more columns]

## Sheet: Gene_PID
	CU651637	CP001855	CP002167	CP000468	CP000946	CP000819	CP001665	AM946981	CP001509	CP001396	CP001637	AP012030	CU928162	CP000802	CU928160	CP002516	AP009240	AP009378	CP000948	U00096	AP009048	CP002185	CP002967	FN554766	CU928145	AP010958	AP010960	CP001164	AE005174	BA000007	CP001368	AP010953	CP001846	CP000970	FM180568	CP000800	FN649414	CP002729	CP001969	CU928161	CP000247	CP001671	AE014075	CU928164	CP002797	CU928163	CP000243	CP001063	CP000036
CIW80_00005	99.462	99.462	99.769	99.769	99.308	99.376	99.385	99.376	99.385	99.308	99.308	99.308	99.766	99.231	99.376	99.385	99.376	99.766	99.308	99.308	99.298	99.385	99.385	99.616	99.454	99.532	99.454	99.385	99.376	99.385	99.385	99.376	99.462	99.308	99.766	99.462	99.298	99.454	99.769	99.766	99.769	99.923	99.923	99.298	99.769	99.454	99.769	99.462	99.454
CIW80_00010	99.251	99.251	99.625	99.625	98.502	98.502	98.502	98.502	98.502	98.127	98.127	98.127	99.625	98.502	97.753	98.502	98.876	99.251	98.127	98.127	98.127	98.502	98.502	97.753	97.378	97.753	98.127	97.378	97.378	97.378	97.378	98.127	97.378	98.127	99.625	97.753	98.127	98.502	99.625	99.625	99.625	100	100	99.149	99.251	98.127	99.625	97.378	97.744
CIW80_00015	99.583	99.583	99.583	99.583	98.958	99.167	99.167	99.167	99.167	99.167	99.167	99.167	99.583	98.958	99.583	99.167	99.583	99.375	99.167	99.167	99.167	99.167	99.167	99.167	99.167	99.583	99.08	99.375	99.375	99.375	99.375	98.958	99.375	98.75	99.375	99.375	99.167	99.375	99.583	99.583	99.583	99.792	100	96.865	99.375	99.375	99.583	99.375	99.517
CIW80_00020	94.311	100	99.701	99.701	99.102	99.102	99.102	99.102	99.102	46.246	46.246	46.246	99.401	99.102	98.802	99.102	98.503	100	98.8	98.8	98.8	99.102	99.102	99.102	99.102	99.102	98.802	98.802	98.802	98.802	98.802	98.802	98.802	98.802	99.701	98.802	98.802	99.083	99.701	99.701	100	100	100	46.246	100	99.102	99.701	98.624	96.815
CIW80_00025	100	100	100	100	98.305	98.305	98.305	98.305	98.305	98.305	98.305	98.305	98.87	98.305	97.74	97.74	97.74	99.435	98.305	98.305	98.305	97.74	97.74	96.61	97.74	97.74	97.74	98.305	97.74	98.305	98.305	97.74	97.74	93.785	98.305	97.74	98.305	98.305	100	100	100	100	100	25.824	98.87	97.74	100	98.305	98.305
CIW80_00030	100	100	100	0	98.276	98.276	98.276	98.276	98.276	98.276	98.276	98.276	100	98.276	98.276	98.276	98.276	100	98.276	98.276	98.276	98.276	98.276	94.828	98.276	98.276	98.276	96.552	96.552	96.552	96.552	98.276	96.552	96.552	100	98.276	98.276	98.276	100	100	100	100	100	0	100	98.276	100	98.276	0
CIW80_00035	0	0	0	0	97.143	97.143	0	97.143	97.143	97.143	0	97.143	0	0	0	0	0	0	97.143	97.143	97.143	0	97.143	0	0	97.143	97.143	0	0	0	0	97.143	0	0	0	0	97.143	0	0	0	0	0	0	0	0	0	97.872	0	0
CIW80_00040	97.297	97.297	95.27	95.946	95.27	95.946	95.946	95.946	95.946	95.946	95.946	95.946	96.622	95.27	96.622	95.946	95.946	96.667	95.946	95.946	95.946	95.946	95.946	95.946	96.622	95.946	95.27	93.919	94.595	94.595	94.595	95.946	94.595	96.622	95.946	95.946	95.946	95.27	95.946	95.946	97.973	100	100	66.667	96.939	96.622	95.946	96.491	65.116
CIW80_00045	100	100	100	100	99.675	99.351	99.351	99.351	99.351	99.351	99.351	99.351	100	99.675	99.675	99.675	99.351	100	99.351	99.351	99.351	99.675	99.675	99.675	99.351	99.675	99.351	99.351	99.351	99.351	99.351	99.675	99.351	99.351	99.675	99.675	99.351	99.351	100	100	100	100	100	33.702	100	99.351	100	98.701	33.702
CIW80_00050	99.777	99.777	98.884	98.884	97.991	98.214	98.214	98.214	98.214	98.214	98.214	98.214	99.777	97.991	98.214	98.214	98.438	98.214	98.214	98.214	98.214	98.214	98.214	97.545	97.991	97.991	98.438	97.768	98.454	97.768	96	98.438	97.768	97.768	99.107	98.438	97.991	98.214	98.884	98.884	99.107	100	99.777	0	97.991	98.214	98.884	97.991	97.545
CIW80_00055	0	0	0	0	0	0	0	0	0	0	0	0	0	0	0	0	0	0	0	0	0	0	0	0	0	0	0	0	0	0	0	0	0	0	0	0	0	0	0	0	0	0	0	0	0	0	0	0	0
CIW80_00060	100	100	100	100	99.815	99.631	99.63	99.638	99.631	99.638	99.63	99.638	100	99.638	99.815	99.819	99.819	100	99.638	99.638	99.631	99.815	99.815	99.638	99.815	99.819	99.819	99.815	99.819	99.815	99.819	99.819	99.819	99.815	99.819	99.819	99.815	99.815	100	100	100	99.815	100	37.426	100	99.815	100	99.457	99.819
CIW80_00065	0	0	98.529	0	0	95.588	0	0	95.588	0	0	0	97.059	0	95.588	0	0	0	0	0	0	0	0	0	95.588	0	0	0	95.588	0	0	0	95.588	0	0	0	0	0	0	98.529	0	0	0	0	0	94.118	0	0	95.588
CIW80_00070	100	100	100	0	98.667	98.667	98.667	98.667	98.667	98.667	98.667	98.667	100	98.667	98.667	98.667	98.667	100	98.667	98.667	98.667	98.667	98.667	98.667	98.667	98.667	98.667	96	94.643	96	96	98.667	96	98.667	100	98.667	98.667	98.667	100	100	100	100	100	0	100	98.667	100	96	94.643
CIW80_00075	98.889	98.889	98.889	98.889	98.315	97.778	97.778	97.778	97.778	97.778	97.778	97.778	99.444	98.315	98.876	98.315	98.876	98.333	97.778	97.778	97.778	98.315	98.315	98.333	98.876	98.876	98.315	27.928	96.939	96.939	27.928	97.753	97.753	99.444	98.889	98.315	97.778	97.778	98.889	98.889	99.444	100	100	27.928	97.778	98.333	98.889	98.876	98.876
CIW80_00080	98.471	98.471	97.859	97.859	96.942	97.554	97.554	97.554	97.554	96.942	96.942	96.942	98.471	96.942	97.248	96.942	96.942	98.165	96.942	96.942	96.942	96.942	96.942	96.942	96.33	96.942	97.368	97.248	97.248	97.248	97.248	96.942	97.248	98.165	97.554	96.942	96.942	96.942	97.859	97.859	97.859	100	100	0	98.165	97.554	97.859	95.652	97.255
CIW80_00085	99.698	99.698	99.698	99.698	99.396	99.396	99.396	99.396	99.396	99.396	99.396	99.396	99.698	99.094	99.396	99.094	99.094	100	99.396	99.396	99.396	99.094	99.094	99.094	99.396	99.698	99.396	99.396	99.396	99.396	99.396	99.396	99.396	100	99.698	99.698	99.094	99.094	99.698	99.698	100	100	100	0	99.698	99.094	99.698	98.489	99.094
CIW80_00090	98.485	98.485	100	100	97.475	97.475	97.475	97.475	97.475	99.495	99.495	99.495	98.99	97.475	100	100	100	98.99	99.495	99.495	99.495	100	100	98.99	99.495	98.99	99.495	98.99	98.99	98.99	98.99	99.495	98.99	100	98.99	99.495	98.485	98.485	100	100	98.99	100	100	27.619	98.99	98.99	99.495	98.485	98.99
CIW80_00095	99.552	99.552	99.552	99.552	99.552	99.552	99.552	99.552	99.552	99.552	99.552	99.552	99.552	99.552	99.103	99.552	99.552	99.552	99.552	99.552	99.552	99.552	99.552	98.206	99.552	99.552	99.552	99.552	99.552	99.552	99.552	99.552	99.552	99.552	99.552	99.103	99.103	99.552	99.552	99.552	99.552	100	100	0	99.552	98.206	99.552	0	99.083
CIW80_00100	96.931	96.931	0	98.267	98.462	98.462	98.462	98.462	98.462	98.462	98.462	98.462	99.237	97.767	97.692	98.462	98.205	97.277	98.462	98.462	98.462	98.462	98.462	98.21	98.462	97.436	97.436	0	97.772	98.21	0	97.949	97.525	97.72	98.21	97.519	98.205	98.462	98.21	98.21	97.772	100	99.752	0	97.187	97.772	98.267	0	0
CIW80_00105	99.441	99.441	99.441	99.441	97.207	97.207	97.207	97.207	97.207	97.207	97.207	97.207	99.441	97.207	97.765	97.207	96.648	98.883	97.207	97.207	97.207	97.207	97.207	97.765	96.089	96.648	97.207	97.207	97.207	97.207	97.207	97.207	97.207	97.765	98.883	97.207	96.648	97.207	99.441	99.441	100	100	100	24.051	98.883	98.883	99.441	24.051	24.051
CIW80_00110	99.235	99.388	99.847	99.694	98.93	98.93	98.93	98.93	98.93	98.777	98.777	98.777	99.847	98.93	98.93	98.93	99.083	99.235	98.777	98.777	98.777	98.93	98.93	98.93	98.93	98.624	99.235	98.777	98.777	98.777	98.777	99.083	98.777	99.083	99.694	98.93	98.93	98.777	99.847	99.694	99.083	100	100	32.765	99.235	98.471	99.847	32.765	32.765
CIW80_00115	100	100	100	0	97.403	96.104	98.246	97.403	97.403	97.403	97.403	97.403	100	97.403	97.403	97.403	97.403	100	97.403	97.403	97.403	97.403	97.403	98.701	97.403	97.403	97.403	98.246	97.403	98.246	97.403	97.403	97.403	100	100	97.403	97.403	98.246	100	100	100	100	100	0	100	97.403	100	0	0
CIW80_00120	98.529	98.485	0	0	97.468	97.468	97.468	97.468	97.468	97.468	97.468	97.468	98.529	97.468	97.468	96.203	96.203	97.059	97.468	97.468	97.468	96.203	96.203	96.203	97.468	97.468	97.468	97.468	96.203	97.468	97.468	97.468	97.468	97.468	0	97.468	97.468	97.468	100	100	97.059	100	100	0	96.97	92.405	100	0	0
CIW80_00125	99.147	99.147	99.36	99.36	98.721	98.721	98.721	98.721	98.721	98.721	98.721	98.721	98.934	98.507	98.294	98.081	98.081	99.574	98.721	98.721	98.721	98.081	98.081	98.294	98.294	98.294	98.294	98.294	98.081	98.294	98.294	99.237	98.294	98.721	99.36	98.507	98.507	98.077	99.36	99.36	98.934	100	99.787	28.866	99.574	98.294	99.36	34.792	25.926
CIW80_00130	100	100	99.215	99.215	97.906	98.168	98.168	98.168	98.168	98.168	98.168	98.168	100	97.906	97.906	97.906	97.644	98.953	98.168	98.168	98.168	97.906	97.906	97.382	97.906	98.168	97.906	97.644	97.644	97.644	97.644	97.906	97.644	97.906	100	97.906	98.168	98.429	99.215	99.215	100	100	100	27.586	98.953	98.691	99.215	27.586	27.586
CIW80_00135	99.112	99.112	98.817	98.817	97.337	97.633	97.633	97.633	97.633	97.633	97.633	97.633	99.112	97.337	97.633	97.633	97.929	97.929	97.633	97.633	97.633	97.633	97.633	97.041	97.929	97.633	97.337	97.633	97.633	97.633	97.633	97.633	97.337	97.633	99.112	97.929	97.337	97.337	98.817	98.556	99.112	100	100	45.146	97.929	97.929	98.817	44.715	44.715
CIW80_00140	99.363	99.363	99.682	99.682	99.363	99.363	99.363	99.363	99.363	99.045	99.045	99.045	99.682	99.363	99.682	99.682	99.363	100	99.045	99.045	99.045	99.682	99.682	98.408	99.682	99.682	99.682	99.682	99.363	99.363	99.682	99.363	99.682	99.363	100	99.682	99.363	99.363	99.682	99.682	100	100	100	34.146	100	98.408	99.682	35	35
CIW80_00145	98.868	98.868	99.245	99.245	99.245	99.623	99.623	99.623	99.623	99.623	99.623	99.623	98.868	99.623	99.245	99.245	99.623	99.623	99.623	99.623	99.623	99.245	99.245	98.113	99.245	98.868	99.245	98.868	99.245	99.245	98.868	99.245	99.209	98.868	99.623	99.245	99.623	99.245	99.245	99.245	99.623	100	100	31.737	99.623	98.113	99.245	31.737	31.737
CIW80_00150	100	100	100	100	98.947	98.737	98.737	98.737	98.737	98.526	98.526	98.526	100	98.947	98.947	99.158	98.947	99.789	98.526	98.526	98.526	99.158	99.158	98.947	98.737	98.947	98.737	99.158	99.158	99.158	99.158	98.947	99.368	99.368	99.789	98.947	98.526	98.947	100	100	100	100	100	38.924	99.789	98.947	100	37.866	40.291
CIW80_00155	0	0	0	0	0	0	0	100	0	96.875	0	0	0	0	0	0	0	0	0	96.875	0	0	0	0	0	0	100	0	0	0	0	0	0	0	100	0	0	0	0	0	0	0	0	0	0	0	0	0	0
CIW80_00160	0	0	0	98.611	0	0	0	0	0	0	0	0	0	0	0	0	0	0	0	0	0	0	0	0	0	0	0	0	0	0	0	0	0	0	0	0	0	0	0	0	0	0	0	0	0	0	98.611	0	0
CIW80_00165	98.649	98.649	100	0	100	100	100	100	100	100	100	100	100	100	100	100	100	98.649	100	100	100	100	100	100	98.649	100	100	100	98.649	98.276	100	100	100	100	100	98.649	100	100	100	100	100	100	100	63.793	98.649	100	100	0	100
CIW80_00170	100	100	100	0	100	100	100	100	100	100	100	100	100	100	100	100	100	100	100	100	100	100	100	100	100	100	100	100	100	100	100	100	100	100	100	100	100	98.718	100	100	100	100	100	0	98.718	100	100	100	100
CIW80_00175	98.667	98.667	100	100	98.667	98	98	98	98	98.667	98.667	98.667	100	98.667	98.667	98.667	98.667	100	98.667	98.667	98.667	98.667	98.667	98.667	98.667	98.667	98.667	98.667	98.667	98.667	98.667	98.667	99.333	99.333	98.667	98.667	98.667	99.333	100	100	100	100	100	0	100	98.667	100	98	98.667
CIW80_00180	100	100	100	100	99.422	98.266	98.266	98.266	98.266	98.844	98.844	98.844	100	99.422	100	99.422	100	100	98.844	98.844	98.844	99.422	99.422	100	100	99.422	100	100	100	100	100	100	100	97.688	100	100	98.266	100	100	100	100	100	100	41.509	100	100	100	98.844	98.266
CIW80_00185	0	0	0	100	0	0	0	0	0	0	0	0	0	0	0	0	0	0	0	0	0	0	0	0	0	0	0	0	0	0	0	0	0	0	0	0	0	0	0	0	0	0	0	0	0	0	0	0	0
CIW80_00190	0	0	0	0	82.609	82.609	82.609	82.609	82.609	87.097	82.609	82.609	0	82.609	82.609	82.609	87.097	0	82.609	82.609	82.609	82.609	82.609	87.097	82.609	82.609	82.609	82.609	87.097	82.609	82.609	78.261	82.609	82.609	96.774	82.609	82.609	82.609	0	100	0	0	0	0	0	82.609	0	82.609	0
CIW80_00195	98.734	98.734	97.468	0	87.719	87.719	87.719	87.719	87.719	87.719	87.719	87.719	100	87.719	85.965	87.719	87.719	98.734	87.719	87.719	87.719	87.719	87.719	85.965	87.719	85.965	85.965	87.719	87.719	87.719	87.719	85.965	87.719	85.965	0	85.965	87.719	87.037	97.468	97.468	100	100	100	0	98.734	85.965	97.468	87.805	0
CIW80_00200	99.715	99.715	98.573	98.573	97.86	97.575	97.575	97.575	97.575	98.003	98.003	97.92	99.857	97.86	98.431	98.003	98.288	98.288	98.003	98.003	98.003	98.003	98.003	98.573	98.431	98.288	98.288	97.86	97.575	97.86	97.86	98.288	97.86	98.146	98.003	98.431	98.003	98.573	98.573	98.431	98.573	99.715	31.892	31.163	98.431	98.573	98.573	98.146	98.431
CIW80_00205	0	0	0	0	0	0	0	0	0	0	0	0	0	87.5	0	0	0	0	0	0	0	0	0	0	0	0	0	0	0	0	0	0	0	0	0	90.625	0	0	0	0	0	0	0	0	0	0	0	0	0
CIW80_00210	0	0	0	0	0	0	0	0	0	0	0	0	0	0	0	0	0	0	0	0	0	0	0	0	0	0	0	0	0	0	0	0	0	0	0	0	0	0	0	0	0	0	0	0	0	0	0	0	0
CIW80_00215	99.718	99.718	99.153	99.153	99.718	99.718	99.718	99.718	99.718	98.87	98.87	98.87	100	99.153	99.718	99.435	99.718	98.87	98.87	98.87	98.87	99.435	99.435	99.718	99.153	99.435	99.718	99.153	99.153	99.153	99.153	99.718	99.153	99.153	99.435	99.718	98.87	99.435	99.153	99.153	99.153	100	100	0	98.87	99.718	99.153	99.718	99.435
CIW80_00220	99.6	99.6	99.4	99.6	99.4	99.4	99.4	99.4	99.4	99.6	99.6	99.6	99.8	99.6	99.4	99.4	99.4	99.2	99.6	99.6	99.6	99.4	99.4	99.4	99.6	99.4	98.755	99.6	99.6	99.6	99.6	99.4	99.6	99.4	99.4	99.2	99.4	99.4	99.6	99.6	99.4	100	100	38.48	99.2	99.4	99.4	99.6	99.6
CIW80_00225	98.305	98.305	98.305	0	94.828	93.103	93.103	93.103	93.103	94.828	94.828	94.828	100	94.828	94.828	94.828	94.828	0	94.828	94.828	94.828	94.828	94.828	94.828	94.828	94.828	94.828	96.552	96.552	96.552	96.552	94.828	96.552	93.103	0	0	94.828	96.552	0	98.305	98.305	100	100	0	0	94.828	98.305	94.828	94.828
CIW80_00230	96.842	96.842	97.895	97.895	0	0	0	0	0	0	0	0	0	0	0	0	0	0	0	0	0	0	0	95.789	0	0	0	0	0	0	0	0	0	0	0	0	0	0	97.895	97.895	97.895	100	100	0	0	95.789	97.895	0	0
CIW80_00235	82.293	81.337	81.831	81.831	57.591	62.231	0	0	0	0	0	0	81.753	58.261	58.706	58.435	58.609	25.349	0	0	0	58.435	58.435	96.937	61.682	58.435	58.435	58.261	58.261	58.087	58.261	57.426	58.261	0	24.229	58.261	57.756	59.369	81.831	81.831	82.293	100	100	0	26.761	96.937	81.831	0	0
CIW80_00240	0	0	0	0	0	0	0	0	0	0	0	0	0	0	0	0	0	0	0	0	0	0	0	94.286	0	0	0	0	0	0	0	0	0	0	0	0	0	0	0	0	0	100	99.576	0	0	94.306	0	0	0
CIW80_00245	0	0	0	0	0	0	0	0	0	0	0	0	0	0	0	0	0	0	0	0	0	0	0	76.336	0	0	0	0	0	0	0	0	0	0	0	0	0	0	0	0	0	99.807	100	0	0	76.336	0	0	0
CIW80_00250	0	0	0	0	0	0	0	0	0	0	0	0	0	0	0	0	0	0	0	0	0	0	0	84.472	0	0	0	0	0	0	0	0	0	0	0	0	0	0	0	0	0	100	100	0	0	84.024	0	0	0
CIW80_00255	94.737	94.737	93.684	93.684	0	0	0	0	0	0	0	0	0	0	0	0	0	0	0	0	0	0	0	91.579	0	0	0	0	0	0	0	0	0	0	0	0	0	0	93.684	93.684	93.684	100	100	0	0	91.579	93.684	0	0
CIW80_00260	93.569	93.039	95.408	94.578	62.316	61.538	0	0	0	0	0	0	93.947	62.5	63.539	62.5	62.5	25.296	0	0	0	62.5	62.5	92.434	62.5	62.5	62.316	62.316	62.316	62.316	62.316	62.316	62.316	0	24.046	62.5	62.132	62.316	94.578	94.578	93.569	100	100	0	25.373	91.929	94.578	0	0
CIW80_00265	31.858	31.858	31.858	31.858	0	0	0	0	0	0	0	0	31.858	0	0	0	0	0	0	0	0	0	0	31.858	0	0	0	0	0	0	0	0	0	0	0	0	0	0	31.858	31.858	38.372	100	100	0	0	31.858	31.858	0	0
CIW80_00270	28.148	28.148	0	33.333	0	0	0	0	0	0	0	0	33.333	0	0	0	0	0	0	0	0	0	0	33.333	0	0	0	0	0	0	0	0	0	0	0	0	0	0	33.333	33.333	33.333	100	100	0	0	33.333	33.333	0	0
CIW80_00275	0	0	0	0	0	0	0	0	0	0	0	0	0	0	0	0	0	0	0	0	0	0	0	0	0	0	0	0	0	0	0	0	0	0	0	0	0	0	0	0	0	100	100	0	0	0	0	0	0
CIW80_00280	86.207	100	0	100	0	0	0	0	0	0	0	0	100	0	0	0	0	0	0	0	0	0	0	82.759	0	0	0	0	0	0	0	0	0	0	0	0	0	0	100	100	100	100	100	0	0	78.261	100	0	0
CIW80_00285	0	100	100	0	87.5	0	0	0	0	0	0	87.5	100	85.417	87.5	0	87.5	0	0	0	0	87.5	87.5	0	87.5	87.5	87.5	0	0	0	0	87.5	0	0	0	0	0	0	0	100	100	100	100	0	0	0	100	0	0
CIW80_00290	0	100	100	0	0	0	0	0	0	0	0	0	100	0	0	0	0	0	0	0	0	0	0	0	0	0	0	0	0	0	0	0	0	0	0	0	0	0	0	100	100	100	0	0	0	0	0	0	0
CIW80_00295	0	0	0	0	0	0	0	0	0	0	0	0	0	0	0	0	0	0	0	0	0	0	0	0	0	0	0	0	0	0	0	0	0	0	0	0	0	0	0	0	0	0	0	0	0	92.453	0	0	0
CIW80_00300	100	100	100	100	96.842	97.368	97.368	97.368	97.368	95.789	95.789	95.789	100	95.263	97.368	97.368	97.368	98.421	95.789	95.789	95.789	97.368	97.368	96.316	97.368	96.842	97.368	0	97.973	96.316	97.973	97.368	96.842	97.368	99.474	97.368	95.789	95.789	0	100	100	100	100	98.947	98.421	95.789	100	0	0
CIW80_00305	100	100	100	100	96.454	97.163	97.163	97.163	97.163	96.454	96.454	96.454	100	97.163	96.809	96.454	96.809	99.291	96.454	96.454	96.454	96.454	96.454	96.809	96.809	96.454	96.454	0	96.396	94.298	0	96.454	97.163	97.518	99.645	96.454	96.809	96.454	100	100	100	100	100	99.291	99.291	96.809	100	0	0
CIW80_00310	98.322	98.322	97.315	97.315	95.638	0	0	95.638	0	96.309	96.309	96.309	98.322	95.638	96.309	96.309	96.309	97.987	96.309	96.309	96.309	96.309	96.309	96.309	96.309	95.973	95.638	95.638	95.973	95.973	95.638	95.973	95.973	96.644	95.638	95.973	94.631	94.966	97.315	97.315	98.322	100	100	95.973	97.987	96.309	97.315	0	0
CIW80_00315	99.119	99.119	98.678	98.678	88.106	88.106	88.106	88.106	88.106	88.106	88.106	88.106	99.559	88.106	88.106	87.665	88.106	99.119	88.106	88.106	88.106	87.665	87.665	88.987	87.665	88.106	88.106	88.106	88.106	88.106	88.106	87.665	88.106	97.797	99.119	88.106	87.665	87.665	98.678	98.678	99.119	100	100	97.797	99.119	88.987	98.678	75.221	75.221
CIW80_00320	98.276	98.276	95.259	95.259	98.707	98.707	98.707	98.707	98.707	98.707	98.707	98.707	96.121	98.707	98.707	98.707	98.276	95.259	98.707	98.707	98.707	98.707	98.707	100	98.276	98.276	98.276	99.138	99.138	99.138	99.138	98.276	99.138	100	97.845	98.707	98.707	98.707	95.259	95.259	96.983	100	100	98.276	95.259	100	95.259	55.794	55.794
CIW80_00325	99.806	99.806	99.612	99.612	99.806	99.417	99.417	99.417	99.417	99.417	99.417	99.417	99.612	99.612	99.612	99.806	99.806	99.806	99.417	99.417	99.417	99.806	99.806	99.612	99.612	99.612	99.806	99.417	99.417	99.417	99.417	99.806	99.417	99.612	99.612	99.612	99.417	99.417	99.612	99.612	99.612	100	100	99.612	99.806	99.806	99.612	78.854	79.051
CIW80_00330	98.797	98.797	98.557	98.557	99.198	99.198	99.198	99.198	99.198	99.198	99.198	99.198	98.957	98.957	99.198	99.278	99.198	99.439	99.198	99.198	99.198	99.278	99.198	99.038	99.278	99.278	99.198	98.717	98.717	98.717	98.717	99.278	98.797	99.278	99.198	99.116	99.118	99.118	98.557	98.557	99.439	99.92	99.92	99.118	98.396	98.877	98.557	25	78.623
CIW80_00335	99.568	99.568	99.568	99.352	99.352	99.136	99.136	99.136	99.136	99.136	99.136	99.136	99.136	99.352	99.352	99.136	99.136	99.568	99.136	99.136	99.136	99.136	99.136	99.352	99.352	98.92	99.352	98.92	98.92	98.92	98.92	99.352	99.136	99.352	99.352	99.136	99.352	99.352	99.568	99.568	99.568	100	100	99.568	99.352	99.136	99.568	75.551	75.551
CIW80_00340	100	100	100	100	99.636	99.636	99.636	99.636	99.636	98.98	98.98	98.98	99.273	99.66	99.636	99.66	99.66	99.273	98.98	98.98	98.909	99.636	99.636	99.32	99.636	99.636	99.273	99.66	99.66	99.636	99.66	99.273	99.66	99.32	100	99.32	99.273	98.909	100	100	99.66	100	100	99.273	99.273	99.273	100	98.089	98.639
CIW80_00345	100	100	100	82.143	100	100	100	100	100	100	100	100	100	100	100	100	100	100	100	100	100	100	100	99.487	100	100	100	38.776	100	100	82.143	100	38.776	99.49	99.49	38.776	100	100	100	100	100	100	100	99.49	100	99.49	100	30.526	100
CIW80_00350	99.627	99.627	99.751	99.751	99.502	99.627	99.627	99.627	99.627	99.378	99.378	99.378	99.502	99.751	99.502	99.751	99.627	99.751	99.378	99.378	99.378	99.751	99.751	99.627	99.502	99.254	99.502	27.027	99.502	99.502	75.155	99.502	27.027	99.751	99.627	99.378	99.502	99.378	99.751	99.751	99.751	100	100	99.751	99.751	99.627	99.751	26.642	99.378
CIW80_00355	98.983	98.983	100	77.551	99.322	98.983	98.983	98.983	98.983	99.322	99.322	99.322	100	99.322	98.644	99.322	99.322	99.661	99.322	99.322	99.322	99.322	99.322	98.983	99.322	99.322	99.322	98.976	98.983	98.983	98.983	99.322	98.983	98.983	100	99.322	99.322	99.322	100	100	98.976	100	100	98.983	99.661	98.983	100	98.983	99.322
CIW80_00360	99.541	99.541	99.541	99.541	99.541	99.541	99.541	99.541	99.541	99.541	99.541	99.541	100	99.541	99.541	99.541	99.541	100	99.541	99.541	99.541	99.541	99.541	100	99.541	98.624	99.541	99.541	99.541	99.541	99.541	99.083	99.541	99.541	99.541	99.541	99.541	99.541	99.541	99.541	99.541	100	100	99.541	100	100	99.541	99.541	99.083
CIW80_00365	100	100	100	98.947	100	100	100	100	100	100	100	100	100	100	100	100	100	100	100	100	100	100	100	100	100	100	100	97.895	97.895	97.895	97.895	100	97.895	100	98.947	100	36.986	100	100	100	100	100	100	100	100	100	100	100	100
CIW80_00370	100	100	100	100	0	0	0	0	0	0	0	0	100	0	0	0	0	100	0	0	0	0	0	98.925	0	0	0	0	0	0	0	0	0	0	0	0	0	0	0	100	100	100	100	98.925	100	98.925	100	0	0
CIW80_00375	100	100	100	100	98.516	98.516	98.516	98.516	98.516	98.516	98.516	98.516	100	98.516	99.407	99.407	99.407	99.11	98.516	98.516	98.516	99.407	99.407	99.407	99.407	99.407	99.407	99.407	99.407	99.11	99.407	99.407	99.407	99.407	99.703	99.407	98.516	98.516	100	100	99.703	100	100	99.407	99.11	99.407	100	35.455	30.612
CIW80_00380	99.647	99.647	99.823	99.823	99.47	99.293	99.293	99.293	99.293	99.293	99.293	99.293	99.647	99.47	99.647	99.647	99.647	99.823	99.293	99.293	99.293	99.647	99.647	99.647	99.47	99.47	99.647	99.47	99.47	99.47	99.47	99.647	99.647	99.47	99.823	99.47	99.293	99.47	99.823	99.823	99.823	100	100	99.823	99.823	99.647	99.823	99.47	99.47
CIW80_00385	100	100	100	0	100	100	100	100	100	100	100	100	0	100	0	100	100	100	100	100	100	100	100	0	0	100	100	100	100	100	100	100	100	100	100	100	100	100	100	0	100	100	100	0	100	0	100	100	100
CIW80_00390	100	100	100	100	100	98.611	98.611	98.611	98.611	98.611	98.611	98.611	100	98.611	100	100	100	100	98.611	98.611	98.611	100	100	100	100	100	100	100	100	100	100	100	100	100	100	100	98.611	98.611	100	100	100	100	100	98.611	100	100	100	100	100
CIW80_00395	0	0	0	0	0	0	0	0	0	0	0	0	0	0	0	0	0	0	0	0	0	0	0	0	0	0	0	0	0	0	0	0	0	0	0	0	0	0	0	0	0	0	0	0	0	0	0	0	0
CIW80_00400	99.306	99.306	98.611	98.611	99.306	99.306	99.306	99.306	99.306	99.306	99.306	99.306	99.306	99.306	99.306	98.611	99.306	99.306	99.306	99.306	99.306	98.611	98.611	99.306	99.306	99.306	99.306	98.611	98.611	98.611	98.611	99.306	98.611	99.145	100	99.306	99.306	99.306	98.611	98.611	99.306	100	100	99.306	99.306	99.306	98.611	97.917	97.917
CIW80_00405	99.5	99.5	99.375	99.381	98.125	98.125	98.125	98.125	98.125	98.5	98.5	98.5	99.625	98.144	98.5	98.5	98.515	99.5	98.5	98.5	98.5	98.5	98.515	98.391	98.5	35.223	98.125	35.656	98.558	98.775	35.656	98.375	98.391	98.267	99.875	98.267	98.5	98.515	99.381	99.375	99.5	100	100	98.399	99.5	98.125	99.381	98.02	97.896
CIW80_00410	100	100	100	47.5	96.429	96.429	96.429	96.429	96.429	96.429	96.429	96.429	97.26	96.429	96.429	96.429	96.429	100	96.429	96.429	96.429	96.429	96.429	96.429	96.429	50	96.429	96.429	96.429	96.429	96.429	96.429	96.429	96.429	47.5	96.429	96.429	96.429	100	100	100	100	100	96.429	100	96.429	100	45	96.429
CIW80_00415	99.773	99.773	99.74	99.545	99.481	99.318	99.318	99.318	99.318	99.091	99.091	99.091	99.318	99.545	99.091	99.545	98.864	99.545	99.091	99.091	99.091	99.545	99.481	99.318	98.864	98.636	98.636	99.506	98.864	99.091	99.091	98.636	98.864	99.259	99.773	99.545	99.091	99.506	99.773	99.773	99.545	100	100	99.545	99.481	99.318	99.773	98.864	98.864
CIW80_00420	99.805	99.805	99.805	99.805	99.805	99.805	99.805	99.805	99.805	99.805	99.805	99.805	99.805	99.609	99.805	99.805	99.805	99.805	99.805	99.805	99.805	99.805	99.805	99.414	99.805	99.805	99.805	99.609	99.609	99.609	99.609	99.805	99.805	99.414	99.805	99.805	99.805	99.805	99.805	99.805	99.219	100	100	99.219	99.805	99.219	99.805	99.805	99.805
CIW80_00425	99.786	99.786	100	99.768	99.572	99.572	99.572	99.572	99.572	99.572	99.572	99.572	100	99.572	99.572	99.572	99.572	99.572	99.572	99.572	99.572	99.572	99.572	99.358	99.572	99.572	99.572	99.572	99.572	99.572	99.572	99.572	99.572	99.572	99.786	99.572	99.572	99.572	100	100	99.786	100	100	99.358	90.342	99.358	100	99.358	99.572
CIW80_00430	0	0	0	0	0	0	0	0	0	0	0	0	0	0	0	0	0	0	0	0	0	0	0	0	0	0	0	0	0	0	0	0	0	0	0	0	0	0	100	0	0	0	0	0	0	0	0	0	0
CIW80_00435	98.813	98.813	99.461	99.464	98.707	99.034	99.03	99.034	99.034	99.034	99.03	99.03	98.516	98.707	98.82	98.815	98.712	98.596	99.034	99.034	99.034	98.815	98.815	98.384	98.712	98.491	98.707	99.03	98.82	99.03	99.034	98.707	99.142	98.922	99.569	98.707	99.034	99.03	99.461	99.464	99.353	100	100	99.142	21.413	98.927	99.464	98.815	98.927
CIW80_00440	0	0	99.874	99.874	98.23	98.357	98.357	98.357	98.357	98.483	98.483	98.483	0	98.609	98.862	98.483	98.483	0	98.483	98.483	98.483	98.483	98.483	99.368	98.736	98.989	98.862	98.862	98.862	98.862	98.862	98.862	98.862	99.621	99.747	98.609	97.724	98.609	99.874	99.747	100	100	100	99.494	0	99.747	99.874	98.23	98.104
CIW80_00445	32.984	32.984	100	100	98.754	98.399	98.399	98.399	98.399	98.577	98.577	98.577	32.984	98.577	98.577	98.399	98.221	32.984	98.577	98.577	98.577	98.373	98.399	98.574	98.399	98.754	98.932	98.932	98.754	98.915	98.932	98.932	99.11	98.754	99.466	98.399	98.754	99.058	100	100	100	100	100	99.288	32.984	98.399	100	98.221	32.984
CIW80_00450	99.482	99.482	99.482	99.482	98.705	98.705	98.705	98.705	98.705	98.705	98.705	98.705	99.223	98.705	97.927	98.446	98.964	99.741	98.705	98.705	98.705	98.446	98.446	98.964	98.446	98.964	98.705	98.446	98.446	98.446	98.446	98.446	98.187	98.705	99.482	98.446	98.705	98.446	99.482	99.482	99.741	100	100	98.964	40.967	98.964	99.482	98.585	98.446
CIW80_00455	100	100	100	100	99.465	99.287	99.287	99.287	99.287	99.465	99.465	99.465	99.643	99.465	99.465	99.465	99.465	100	99.465	99.465	99.465	99.465	99.465	99.465	99.465	99.465	99.465	26.859	99.465	99.643	99.796	99.465	99.643	99.63	99.822	22.571	99.287	99.396	100	100	100	100	100	99.109	26.667	99.287	100	0	99.287
CIW80_00460	99.213	99.213	98.425	98.819	97.638	97.638	97.638	97.638	97.638	97.638	97.638	97.638	98.031	97.638	97.638	97.638	98.031	98.81	97.638	97.638	97.638	97.638	97.638	98.425	97.638	97.638	97.244	98.031	98.031	98.031	98.031	97.638	98.031	98.819	99.213	98.031	98.031	98.031	98.425	98.819	99.213	99.606	100	98.819	34.722	98.031	98.425	97.638	97.638
CIW80_00465	95.455	95.455	96.97	0	95.455	95.455	95.455	95.455	95.455	95.455	95.455	95.455	95.455	0	100	100	98.485	98.485	0	95.455	0	100	100	98.485	100	100	100	96.721	96.97	96.97	0	100	96.97	95.455	96.97	0	0	0	0	96.97	100	100	100	98.485	0	96.97	96.97	0	100
CIW80_00470	100	100	100	100	99.342	99.342	99.342	99.342	99.342	99.342	99.342	99.342	99.737	99.211	98.947	99.342	99.211	99.474	99.342	99.342	99.342	99.342	99.342	99.342	99.342	99.211	99.079	98.947	98.553	98.947	98.947	99.079	98.947	99.474	99.211	99.211	99.342	99.474	100	99.868	100	100	99.868	99.211	99.474	99.079	100	99.342	99.079
CIW80_00475	100	100	98.689	98.689	97.049	97.049	97.049	97.049	97.049	97.049	97.049	97.049	99.107	97.049	98.033	98.033	97.705	99.344	97.049	97.049	97.049	98.033	98.033	98.689	97.705	97.705	97.049	98.033	98.033	98.033	98.033	97.049	98.033	97.705	99.672	97.705	96.393	97.049	98.689	98.026	47.987	99.672	100	98.033	99.016	97.705	98.689	47.315	45.977
CIW80_00480	99.405	99.405	99.405	98.81	98.214	98.214	98.214	98.214	98.214	98.214	98.214	98.214	27.273	97.619	98.81	98.81	98.214	100	98.214	98.214	98.214	98.81	98.81	98.214	98.214	98.824	98.214	98.969	98.214	98.214	98.214	98.214	98.81	98.113	100	98.214	98.214	97.619	99.405	56.548	55.952	100	100	56.548	99.405	98.81	56.548	31.858	57.143
CIW80_00485	98.305	98.305	98.87	98.87	98.305	98.305	98.305	98.305	98.305	98.305	98.305	98.305	33.645	98.305	98.305	98.87	98.305	98.305	33.52	98.305	98.305	98.87	98.87	98.87	97.74	97.74	98.305	98.87	98.87	98.87	98.87	98.305	98.87	98.87	98.305	98.305	97.661	98.305	98.87	44.767	98.925	100	100	45.349	98.305	98.87	44.767	45.349	44.767
CIW80_00490	98.982	98.982	99.208	99.321	98.433	98.695	57.822	98.695	98.695	57.706	98.695	98.695	88.462	98.695	97.511	97.624	97.738	98.982	43.115	98.695	98.695	97.911	97.624	97.964	97.624	98.19	97.964	97.706	97.65	97.285	97.398	97.964	97.398	97.018	97.851	61.324	57.59	98.433	99.321	57.822	96.679	100	100	98.653	99.083	97.964	99.407	43.115	36.79
CIW80_00495	100	100	100	100	46.083	59.402	59.402	97.5	59.402	58.974	58.974	58.974	93.151	59.402	97.917	97.89	97.89	99.156	46.083	58.974	58.974	97.89	97.917	98.333	97.917	98.312	97.89	97.89	97.917	97.89	97.89	97.89	97.917	98.312	97.89	98	59.389	46.083	100	58.974	64.593	100	100	90.741	98.734	98.75	100	34.45	58.974
CIW80_00500	99.468	99.468	99.468	99.468	48.75	98.374	98.374	98.374	98.374	69.481	69.481	69.481	62.567	63.636	98.404	98.404	98.404	99.468	48.75	69.481	69.481	98.404	98.404	97.872	97.872	65.241	98.404	98.404	98.404	98.404	98.404	98.404	97.872	98.404	98.404	49.375	64.706	48.75	99.468	99.468	62.567	100	100	93.333	99.338	98.404	99.468	34.615	63.102
CIW80_00505	100	100	100	100	40.26	40.26	40.26	40.26	40.26	40.26	40.26	40.26	28.125	40.26	40.26	40.26	40.26	26.977	40.26	40.26	40.26	40.26	40.26	38.961	40.26	40.26	40.26	40.26	40.26	40.26	40.26	40.26	40.26	27.907	27.778	40.26	40.26	40.26	100	100	27.442	27.907	100	27.907	26.977	27.907	100	40.26	40.26
CIW80_00510	99.485	99.485	95.361	94.118	50.515	50	50	50	50	50	50	50	51.031	50	50.515	50.515	50.515	95.361	50	50	50	50.515	50.515	95.361	50.515	50	50.515	50.515	50.515	50.515	50.515	50.515	50.515	94.845	94.845	50.515	50	50	95.361	94.118	95.714	100	100	93.627	95.361	94.118	94.118	50.515	50.515
CIW80_00515	0	0	0	0	0	0	0	0	0	0	0	0	0	0	0	0	0	0	0	0	0	0	0	0	0	0	0	0	0	0	0	0	0	0	0	0	0	0	0	0	0	0	0	0	93.333	0	0	0	0
CIW80_00520	99.773	99.773	90.37	99.32	97.959	97.959	97.959	97.959	97.959	97.959	97.959	97.959	99.32	97.959	97.732	97.279	97.506	99.093	97.959	97.959	97.959	97.279	97.279	97.872	97.732	97.732	97.506	97.159	97.067	97.067	97.067	97.506	97.959	0	99.546	0	97.926	97.959	99.32	99.32	99.225	100	98.618	96.729	99.078	97.959	0	96.045	0
CIW80_00525	100	100	96.629	96.629	95.506	95.506	95.506	95.506	95.506	95.506	95.506	95.506	97.753	95.506	95.506	95.506	95.506	98.876	95.506	95.506	95.506	95.506	95.506	28.378	95.506	95.506	95.506	28.378	33.333	33.333	33.333	95.506	95.506	28.378	97.753	95.506	95.506	95.506	96.629	96.629	100	100	100	0	98.876	95.506	96.629	0	0
CIW80_00530	98.419	98.814	99.605	98.814	95.652	95.652	95.652	95.652	95.652	95.652	95.652	95.652	29.508	95.257	96.838	97.233	97.233	98.024	95.652	95.652	95.652	97.233	97.233	96.838	96.443	96.838	97.233	96.443	96.443	96.443	96.443	99.225	96.838	96.838	99.605	96.838	95.652	95.652	99.605	99.605	99.605	100	100	97.233	98.024	98.024	99.605	95.492	30.833
CIW80_00535	99.344	99.344	99.016	99.016	99.016	99.016	99.016	99.016	99.016	99.344	99.344	99.344	94.828	99.016	99.016	99.344	99.016	99.016	99.344	99.344	99.344	99.344	99.344	99.01	99.016	98.689	98.689	98.689	98.689	98.689	98.689	98.689	98.689	99.344	99.344	99.016	99.016	99.344	99.016	99.016	99.672	100	100	99.344	98.837	98.689	99.016	98.689	0
CIW80_00540	0	0	0	0	0	0	0	0	0	0	0	0	0	0	0	0	0	0	0	0	0	0	0	0	0	0	0	0	0	0	0	0	0	0	0	0	0	0	0	0	0	0	0	100	0	0	0	0	0
CIW80_00545	99.587	99.587	99.793	99.793	99.38	99.587	99.587	99.587	99.587	99.587	99.587	99.587	99.791	99.38	99.38	99.38	99.38	99.587	27.174	99.587	99.587	99.38	99.38	98.967	99.38	99.587	99.174	99.587	99.174	99.587	99.587	99.174	99.587	99.587	99.793	99.38	99.587	99.587	99.793	99.793	99.587	100	26.902	98.967	99.587	99.38	99.793	26.359	26.63
CIW80_00550	0	0	0	0	0	0	0	0	0	0	0	0	0	0	0	0	0	0	0	0	0	0	0	0	0	0	0	0	0	0	0	0	0	0	0	0	0	0	0	0	0	0	0	0	0	0	0	0	0
CIW80_00555	100	100	99.684	99.684	98.734	99.051	99.051	99.051	99.051	98.734	98.734	98.734	37.427	98.929	98.734	99.051	98.734	100	98.734	98.734	98.734	99.051	99.051	99.684	98.734	98.734	98.734	99.051	99.051	99.051	99.051	98.734	98.734	99.367	100	98.734	97.98	98.418	99.684	99.684	99.684	100	100	99.367	100	99.051	99.684	37.383	98.734
CIW80_00560	100	100	100	100	0	0	97.59	0	0	0	0	0	0	0	97.59	97.59	0	100	0	0	0	0	97.59	98.795	97.59	97.59	97.59	96.386	89.655	96.386	0	97.59	96.386	100	98.795	97.59	96.386	97.59	100	100	100	100	100	98.795	100	98.795	100	0	0
CIW80_00565	100	100	100	100	94.167	95.833	95.833	95.833	95.833	95.833	95.833	95.833	0	94.167	95.833	95.833	95.833	100	95.833	95.833	95.833	95.833	95.833	97.5	95.833	95.833	95.833	95	95	95	95	95.833	95	97.5	100	95.833	95.833	94.845	100	100	99.167	100	100	100	100	96.667	100	95.833	95.833
CIW80_00570	99.676	99.676	100	100	100	99.676	99.676	99.676	99.676	100	100	100	38.811	100	100	100	100	100	100	100	100	100	100	100	100	100	100	100	100	100	100	100	100	100	100	100	100	100	100	100	100	100	100	100	100	99.676	100	100	38.811
CIW80_00575	99.352	99.352	99.566	99.566	99.136	99.352	99.352	99.352	99.352	99.352	99.352	99.352	99.568	99.136	98.488	98.704	98.704	98.92	99.352	99.352	99.352	98.704	98.704	98.704	98.488	98.704	98.488	98.704	98.704	98.704	98.704	98.704	98.92	98.272	99.136	98.488	99.352	98.488	99.566	99.566	99.568	100	100	98.488	98.92	98.704	99.566	98.704	98.704
CIW80_00580	100	100	100	100	97.619	97.959	97.959	97.959	97.959	97.959	97.959	97.959	100	97.619	98.639	98.299	97.619	99.32	97.959	97.959	97.959	98.299	98.299	98.621	98.639	97.619	98.639	97.959	97.619	97.959	97.959	98.639	97.959	98.639	98.98	97.619	97.619	98.966	100	100	100	100	100	99.451	99.32	98.621	100	97.959	97.619
CIW80_00585	0	0	0	0	0	0	0	0	0	0	0	0	0	0	0	0	0	0	0	0	0	0	0	0	0	0	0	0	0	0	0	0	0	0	0	0	0	0	100	0	0	0	0	0	100	0	100	0	0
CIW80_00590	100	100	100	100	99.748	99.748	99.748	99.748	99.748	99.748	99.748	99.748	100	99.748	99.748	99.748	99.748	99.748	99.748	99.748	99.748	99.748	99.748	99.496	99.748	99.496	99.748	99.244	99.496	99.496	99.244	99.748	99.496	99.496	100	99.748	99.748	99.748	100	100	99.748	100	100	99.748	99.748	99.496	100	99.496	99.748
CIW80_00595	99.55	99.55	100	100	99.099	99.55	99.55	99.55	99.55	99.55	99.55	99.55	99.55	99.099	99.55	99.55	99.55	99.099	99.55	99.55	99.55	99.55	99.55	99.55	99.55	99.55	99.55	98.649	98.198	98.649	98.649	99.55	99.099	99.099	100	99.55	99.55	99.55	100	100	99.55	100	100	99.55	99.099	99.55	100	99.099	99.55
CIW80_00600	99.31	99.31	99.31	99.31	100	98.621	98.621	98.621	98.621	98.621	98.621	98.621	100	100	100	100	100	100	98.621	98.621	98.621	100	100	100	100	100	100	100	100	100	100	100	100	100	99.31	100	100	100	99.31	99.31	99.31	100	100	100	100	100	99.31	100	100
CIW80_00605	100	100	100	100	99.219	99.219	99.219	99.219	99.219	99.219	99.219	99.219	100	50.495	99.219	99.219	99.219	100	99.219	99.219	99.219	99.219	99.219	99.219	99.219	99.219	99.219	99.219	99.219	99.219	99.219	99.219	99.219	99.219	100	99.219	99.219	99.219	100	100	100	100	100	99.219	100	99.219	100	99.219	99.219
CIW80_00610	100	100	100	0	94.521	93.151	93.151	93.151	93.151	93.151	93.151	93.151	100	0	94.521	94.521	94.521	98.63	93.151	93.151	93.151	94.521	94.521	93.151	94.521	94.521	94.521	91.781	91.781	91.781	91.781	94.521	91.781	93.151	100	94.521	93.151	94.521	100	100	98.63	100	100	93.151	98.63	93.151	100	94.366	94.521
CIW80_00615	99.792	99.792	99.583	99.583	60.084	59.664	59.664	59.664	59.664	60.084	60.084	60.084	99.792	98.125	98.333	98.333	98.333	60.294	60.084	60.084	60.084	98.333	98.333	60.294	98.333	98.125	98.125	60.084	59.874	60.084	60.084	98.333	60.084	97.292	60.084	98.333	60.084	97.917	99.583	99.583	99.792	99.792	100	97.5	60.294	60.084	99.583	59.244	59.454
CIW80_00620	99.283	99.283	99.104	99.104	52.072	51.892	51.892	51.892	51.892	52.072	52.072	52.072	51.439	52.072	98.029	98.029	98.029	51.439	52.072	52.072	52.072	98.029	98.029	24.832	98.029	97.67	97.67	24.161	24.161	24.161	24.161	97.67	24.161	98.208	51.259	97.849	52.072	97.67	98.925	99.104	51.439	100	100	98.566	51.439	24.161	99.104	0	0
CIW80_00625	100	100	100	100	49	49	49	49	49	49	49	49	49	96.154	97.115	97.115	97.115	49	49	49	49	97.115	97.115	49	97.115	97.115	97.115	49	49	49	49	97.115	49	96.154	49	97.115	49	96.154	100	100	49	100	100	97.115	49	49	100	47.692	0
CIW80_00630	100	100	99.546	99.546	36.795	36.795	36.795	36.795	36.795	36.795	36.795	36.795	36.569	99.543	99.773	99.546	99.773	36.569	36.795	36.795	36.795	99.546	99.546	36.795	99.546	100	99.773	36.795	36.795	36.795	36.795	99.546	36.795	99.32	36.569	99.315	36.795	99.093	99.543	99.32	36.569	100	100	99.546	36.569	36.795	99.546	43.75	0
CIW80_00635	100	100	100	100	41.176	44.086	44.086	44.086	44.086	44.086	44.086	44.086	44.086	97.115	99.038	99.038	99.038	44.086	44.086	44.086	44.086	99.038	99.038	44.086	99.038	99.038	99.038	44.086	44.086	44.086	44.086	99.038	44.086	98.077	44.086	98.077	44.086	98.077	100	100	44.086	100	100	98.077	44.086	44.086	100	44.086	44.086
CIW80_00640	100	100	100	100	39.062	39.062	39.062	40	39.062	39.062	39.062	39.062	100	98.261	100	100	100	39.062	39.062	39.062	39.062	100	100	39.062	100	100	99.571	39.062	39.062	39.062	39.062	99.571	39.062	98.712	39.062	100	39.062	98.712	100	100	100	100	100	98.283	39.062	39.062	100	39.062	39.062
CIW80_00645	99.667	100	99.667	99.667	98.99	98.653	98.653	98.653	98.653	98.99	98.99	98.99	100	99	98.667	99.667	99	99.327	98.99	98.99	98.99	99.667	99.667	99.663	99	98.667	99	96	95.472	96	96	99	96.333	100	99.663	99	98.99	99.333	100	99.667	100	100	100	99.667	99.327	99.663	99.667	25.926	26.047
CIW80_00650	99.747	99.747	99.242	99.242	98.232	98.232	98.232	98.232	98.232	97.98	97.98	97.98	99.495	98.485	98.232	98.232	98.232	99.242	97.98	97.98	97.98	98.232	98.232	97.727	98.485	98.485	97.727	96.212	96.212	96.212	96.212	98.232	96.212	98.737	98.99	97.98	98.232	98.232	99.242	99.242	99.495	100	100	95.96	99.242	97.475	99.242	26.442	30.556
CIW80_00655	0	100	100	0	0	0	100	100	100	100	100	0	0	100	0	100	0	0	0	100	0	0	100	0	0	0	0	0	0	96.875	0	0	0	0	100	100	0	0	0	0	0	0	0	0	0	0	0	0	0
CIW80_00660	99.663	99.663	99.663	99.663	98.99	97.98	97.98	97.98	97.98	99.327	99.327	99.327	99.663	98.316	98.99	99.327	98.99	99.327	99.327	99.327	99.327	99.327	99.327	98.99	98.99	98.99	98.653	97.98	97.98	97.98	97.98	98.529	98.316	98.653	99.327	99.327	97.308	99.225	99.663	99.663	100	100	100	98.653	98.99	98.99	99.663	97.638	97.619
CIW80_00665	0	100	0	0	80	80	80	80	80	80	80	80	0	80	80	80	77.143	0	80	80	80	80	80	80	80	80	80	80	77.143	80	80	80	80	80	0	80	0	80	92.593	0	0	0	0	77.143	0	80	0	80	0
CIW80_00670	0	0	0	0	0	0	0	0	0	0	0	0	0	0	0	0	0	0	0	0	0	0	0	0	0	0	0	0	0	0	0	0	0	0	0	0	0	0	0	0	0	0	0	0	0	0	0	0	0
CIW80_00675	99.12	99.12	98.827	98.827	98.24	97.947	97.947	97.947	97.947	97.801	97.801	97.801	98.974	98.387	98.24	98.24	98.094	98.974	97.801	97.801	97.801	98.24	98.24	97.947	98.094	97.801	97.947	98.24	98.24	98.24	98.24	97.947	98.24	98.534	98.974	98.094	97.801	97.947	32.117	98.827	99.12	99.853	100	98.68	98.974	98.534	98.827	98.24	98.387
CIW80_00680	0	0	0	0	0	0	0	0	0	0	0	0	0	0	0	0	0	0	0	0	0	0	0	0	0	0	0	0	0	0	0	0	0	0	0	0	0	0	0	0	0	0	0	0	0	0	0	0	0
CIW80_00685	100	100	99.598	99.598	99.197	99.197	99.197	99.197	99.197	99.197	99.197	99.197	100	99.197	99.197	99.197	99.197	100	99.197	99.197	99.197	99.197	99.197	99.197	99.598	99.197	99.197	99.598	99.598	99.598	99.598	99.197	99.598	98.795	100	99.197	99.197	99.197	99.598	99.598	99.197	100	100	99.197	100	99.598	99.598	98.795	99.197
CIW80_00690	99.563	99.563	99.563	99.563	99.563	99.563	99.563	99.563	99.563	99.563	99.563	99.563	99.563	99.563	99.563	99.563	99.563	99.563	99.563	99.563	99.563	99.563	99.563	99.127	99.563	99.563	99.563	99.563	98.69	99.563	99.563	99.563	99.563	99.127	99.563	99.563	99.563	99.563	99.563	99.563	99.563	99.563	100	99.127	99.563	99.127	99.563	99.127	99.065
CIW80_00695	100	100	100	0	100	100	100	100	100	100	100	100	100	0	100	100	100	100	100	100	100	100	100	100	100	100	100	100	100	100	100	100	100	100	100	100	100	100	100	100	100	100	100	100	100	100	100	100	100
CIW80_00700	99.589	99.589	100	99.795	97.331	97.536	97.536	97.536	97.536	97.125	97.125	97.125	99.795	97.536	97.331	97.947	97.331	99.179	97.125	97.125	97.125	97.947	97.947	97.741	96.92	97.543	96.715	97.741	97.331	97.741	97.741	96.562	97.741	98.357	99.384	97.331	97.331	97.536	100	100	99.795	100	100	97.741	99.384	97.947	100	97.536	97.536
CIW80_00705	95.833	95.833	49.565	49.565	95.833	95.833	95.833	95.833	95.833	44.091	95.833	95.833	95.833	95.833	95.833	95.833	95.833	96.121	95.833	95.833	95.833	95.833	95.833	95.833	95.833	95.833	95.833	95.833	95.37	95.833	95.833	95.833	95.833	96.311	96.311	95.833	96.311	95.833	49.565	49.565	96.311	96.311	96.311	95.833	96.104	95.833	49.565	40.271	40.271
CIW80_00710	99.706	99.706	99.412	99.412	97.941	98.529	98.529	98.529	98.529	98.235	98.235	98.235	99.412	96.842	99.412	99.118	98.235	98.529	98.235	98.235	98.235	99.118	99.118	98.824	98.696	98.529	99.412	33.333	33.333	33.333	33.333	99.412	98.529	98.824	99.118	99.412	98.235	98.235	99.412	99.412	99.412	100	100	99.118	98.529	99.118	99.412	33.333	33.333
CIW80_00715	100	100	100	100	99.506	99.506	99.506	99.506	99.506	99.506	99.506	99.506	99.753	99.506	99.506	99.506	99.506	99.753	99.506	99.506	99.506	99.506	99.506	99.506	99.506	99.506	99.506	23.575	23.575	23.575	23.575	99.506	99.259	99.259	100	99.506	99.506	99.506	100	100	100	100	100	99.259	99.753	99.506	100	0	23.575
CIW80_00720	0	0	0	0	0	0	0	0	0	0	0	0	0	0	0	0	0	0	0	0	0	0	0	0	0	0	0	0	0	0	0	0	0	0	0	0	0	0	0	0	0	0	0	0	0	0	0	0	0
CIW80_00725	99.083	99.083	100	100	99.083	99.083	99.083	99.083	99.083	99.083	99.083	99.083	99.083	99.083	99.083	99.083	99.083	99.083	99.083	99.083	99.083	99.083	99.083	98.165	99.083	99.083	99.083	97.248	97.248	97.248	97.248	99.083	98.165	99.083	100	99.083	99.083	98.165	100	100	99.083	100	100	98.165	99.083	97.248	100	0	0
CIW80_00730	100	100	100	100	97.368	97.368	97.368	97.368	97.368	97.368	97.368	97.368	100	97.368	97.368	98.246	97.368	99.123	97.368	97.368	97.368	98.246	98.246	96.491	98.246	98.246	97.368	96.491	96.491	96.491	96.491	97.368	96.491	98.246	100	98.246	97.368	97.368	100	100	100	100	100	98.246	99.123	98.246	100	0	0
CIW80_00735	100	100	100	100	99.465	99.465	99.465	99.465	99.465	99.465	99.465	99.465	100	99.465	99.465	99.465	99.465	100	99.465	99.465	99.465	99.465	99.465	100	100	99.465	99.465	99.465	99.465	99.465	99.465	98.93	99.465	100	100	99.465	99.465	99.465	100	100	100	100	100	100	100	100	100	25	25
CIW80_00740	100	100	99.578	99.578	99.156	99.156	99.156	99.156	99.156	99.156	99.156	99.156	100	98.734	99.156	99.156	99.156	99.578	99.156	99.156	99.156	99.156	99.156	98.734	99.156	98.734	99.156	99.156	99.156	99.156	99.156	99.156	99.156	98.312	99.156	99.156	99.156	99.038	99.578	99.578	99.578	100	100	98.734	99.578	97.468	99.578	99.156	98.734
CIW80_00745	100	100	100	100	98.039	98.039	98.039	98.039	98.039	98.039	98.039	98.039	97.059	98.039	98.039	99.02	98.039	96.078	98.039	98.039	98.039	99.02	99.02	99.02	99.02	99.02	98.039	98.039	98.039	98.039	98.039	98.039	98.039	99.02	99.02	99.02	0	99.02	100	100	100	100	99.02	99.02	96.078	99.02	100	98.039	98.913
CIW80_00750	99.753	99.753	70.948	100	98.517	98.269	98.269	98.269	98.269	98.64	98.64	98.64	99.512	98.517	98.146	98.64	98.517	99.382	98.64	98.64	98.64	98.64	98.64	99.011	98.517	99.011	98.148	98.764	98.764	98.764	98.764	97.059	98.764	98.64	99.876	98.269	98.269	98.938	70.948	100	67.37	100	100	98.888	99.382	99.258	100	98.022	70.823
CIW80_00755	70.823	99.609	99.629	99.629	99.505	99.505	99.505	99.505	99.505	99.505	99.499	99.499	99.134	99.381	99.381	99.499	99.381	99.16	99.505	99.505	99.505	99.499	99.505	99.257	99.381	99.249	99.374	99.249	98.762	99.249	99.257	99.374	99.249	70.948	99.249	99.505	99.505	99.249	99.629	99.629	65.324	99.876	100	99.257	98.739	99.134	99.629	98.541	99.257
CIW80_00760	100	100	100	100	100	100	100	100	100	100	100	100	100	100	100	100	100	100	100	100	100	100	100	99.029	100	100	100	100	100	100	100	100	100	99.515	100	99.515	99.515	100	100	100	94.66	100	100	100	100	100	100	98.658	43.434
CIW80_00765	99.298	99.298	100	100	96.491	96.491	96.491	96.491	96.491	96.491	96.491	96.491	99.298	96.491	97.544	96.491	96.842	99.649	96.491	96.491	96.491	96.491	96.491	97.193	97.193	96.491	97.193	96.491	96.491	96.491	96.491	97.193	96.491	97.193	99.649	97.193	56.597	97.193	100	100	55.903	99.649	100	97.193	99.649	96.842	100	96.491	96.842
CIW80_00770	100	100	99.024	99.024	99.024	99.024	99.024	99.024	99.024	99.024	99.024	99.024	100	99.024	99.024	99.024	99.024	98.537	99.024	99.024	99.024	99.024	99.024	98.049	99.024	99.024	99.024	99.024	98.537	99.024	99.024	99.024	98.537	98.049	98.537	98.537	99.024	99.024	99.024	99.024	98.049	100	100	99.024	98.537	99.024	99.024	98.049	98.049
CIW80_00775	99.523	99.523	93.317	93.735	98.807	98.807	98.807	98.807	98.807	98.568	98.568	98.568	100	98.568	98.807	99.072	98.84	99.523	98.568	98.568	98.568	99.045	99.045	98.144	98.807	98.807	98.568	99.045	98.84	99.045	99.045	98.807	99.045	99.045	99.284	98.807	98.807	98.807	93.556	93.556	99.536	100	100	98.568	99.523	98.807	93.735	98.329	98.608
CIW80_00780	100	100	100	100	99.569	99.569	99.569	99.569	99.569	99.569	99.569	99.569	100	99.569	99.569	99.569	99.569	100	99.569	99.569	99.569	99.569	99.569	99.569	99.569	99.138	100	99.569	99.569	99.569	99.569	100	99.569	100	96.023	100	99.569	99.569	100	100	100	100	100	100	100	100	100	100	100
CIW80_00785	99.754	99.754	99.754	99.509	99.509	99.509	99.509	99.509	99.509	99.509	99.509	99.509	100	99.509	99.754	99.754	99.754	99.754	99.509	99.509	99.509	99.754	99.754	99.509	99.754	99.509	99.754	99.754	99.754	99.754	99.754	99.754	99.754	99.509	99.509	99.754	99.509	99.509	99.754	99.754	99.509	100	100	99.754	99.754	99.509	99.754	99.263	98.771
CIW80_00790	98.993	98.993	100	100	97.987	97.987	97.987	97.987	97.987	97.987	97.987	97.987	99.329	97.987	98.322	97.987	98.322	99.664	97.987	97.987	97.987	97.987	97.987	98.322	97.987	97.651	97.987	98.322	98.322	98.322	98.322	97.987	98.322	98.322	99.329	98.322	97.987	97.987	100	100	99.664	100	100	98.322	99.664	99.329	100	97.651	97.315
CIW80_00795	99.522	99.522	100	100	99.522	99.522	99.522	99.522	99.522	99.522	99.522	99.522	99.761	99.522	99.282	99.522	99.282	99.282	99.522	99.522	99.522	99.522	99.522	99.282	99.282	99.522	99.522	99.282	99.043	99.282	99.282	99.522	99.282	99.522	99.761	99.522	99.522	99.522	100	100	99.761	100	100	99.522	99.282	99.282	100	27.95	27.95
CIW80_00800	0	0	0	0	0	0	0	0	0	0	0	0	0	0	0	0	0	0	0	0	0	0	0	0	0	0	0	0	0	0	0	0	0	0	0	0	0	0	0	0	0	0	0	0	0	0	0	0	0
CIW80_00805	100	100	100	100	98.058	99.029	99.029	99.029	99.029	98.058	98.058	98.214	99.029	99.107	98.058	98.058	97.087	100	98.058	98.058	98.058	98.058	98.214	100	98.058	97.087	100	99.107	99.107	99.029	99.029	98.058	99.048	100	99.029	98.214	98.058	98.058	100	100	100	100	100	100	100	99.029	100	86.869	86.869
CIW80_00810	0	0	0	0	0	0	0	100	0	96.429	0	0	0	0	0	0	0	0	0	96.429	0	0	0	0	0	100	100	0	0	0	0	100	0	0	100	0	0	0	0	0	0	0	0	0	0	0	0	0	0
CIW80_00815	100	100	100	100	99.635	99.635	99.635	99.635	99.635	99.635	99.635	99.635	100	100	99.635	99.635	99.27	100	99.635	99.635	99.635	99.635	99.635	99.27	98.905	99.27	99.27	99.635	99.635	99.635	99.635	99.27	99.27	99.635	99.27	99.635	99.635	99.635	100	100	100	100	100	100	100	99.27	100	98.905	98.54
CIW80_00820	99.091	99.091	99.091	99.091	99.091	99.091	99.091	99.091	99.091	99.091	99.091	99.091	98.182	99.091	99.091	99.091	99.091	99.091	99.091	99.091	99.091	99.091	99.091	98.182	99.091	99.091	99.091	99.091	99.091	99.091	99.091	99.091	99.091	99.091	99.091	99.091	99.091	99.091	99.091	99.091	98.182	100	100	99.091	99.091	99.091	99.091	99.091	99.091
CIW80_00825	99.18	99.18	99.18	99.18	99.18	99.18	99.18	99.18	99.18	99.18	99.18	99.18	99.18	99.18	99.18	99.18	99.18	99.18	99.18	99.18	99.18	99.18	99.18	99.18	99.18	98.361	99.18	99.18	99.18	99.18	99.18	99.18	99.18	99.18	98.361	99.18	99.18	99.18	99.18	99.18	99.18	100	100	97.541	99.18	98.507	99.18	99.18	99.18
CIW80_00830	0	0	0	0	0	0	0	0	0	0	0	0	0	0	0	100	0	100	0	0	0	0	0	0	0	0	0	0	0	0	0	0	0	0	0	0	0	0	0	0	0	0	0	0	0	0	0	0	0
CIW80_00835	99.71	99.71	100	100	99.71	99.71	99.71	99.71	99.71	99.71	99.71	99.71	99.661	99.42	99.71	99.71	99.42	100	99.71	99.71	99.71	99.71	99.71	100	99.42	99.13	99.42	98.841	98.841	98.841	98.841	99.661	99.13	99.42	99.42	99.42	99.71	99.71	100	100	99.71	100	100	99.71	100	99.42	100	99.71	99.42
CIW80_00840	100	100	100	100	100	100	100	100	100	100	100	100	99.784	100	100	100	100	99.784	100	100	100	100	100	100	100	100	100	100	100	100	100	100	100	99.352	99.784	100	100	100	100	100	99.784	100	100	100	99.784	100	100	100	99.784
CIW80_00845	100	100	100	100	99.804	99.609	99.609	99.609	99.609	99.804	99.804	99.804	100	99.804	99.804	99.804	99.804	99.804	99.804	99.804	99.804	99.804	99.804	100	99.804	99.609	99.804	99.022	99.022	99.022	99.022	99.804	99.217	100	100	99.609	99.609	99.804	100	100	100	100	100	99.804	99.804	99.609	100	99.413	99.413
CIW80_00850	99.683	99.683	99.683	99.683	99.683	99.683	99.683	99.683	99.683	99.365	99.365	99.365	99.683	99.683	99.683	99.683	99.664	99.683	99.365	99.365	99.365	99.683	99.683	97.143	99.683	99.683	99.683	99.683	99.683	99.683	99.683	99.683	99.683	99.683	99.683	99.683	99.683	99.683	99.683	99.683	99.683	99.683	100	99.683	95.873	99.365	99.683	99.683	99.683
CIW80_00855	0	0	0	0	0	0	0	0	0	0	0	0	0	0	0	0	0	0	0	0	0	0	0	0	0	0	0	0	0	0	0	0	0	0	0	0	0	0	0	0	0	0	0	0	0	0	0	0	0
CIW80_00860	100	100	99.783	99.783	100	100	100	100	100	100	100	100	99.783	100	99.783	100	100	100	100	100	100	100	100	99.566	99.783	100	100	99.783	99.783	99.783	99.783	100	99.566	100	99.783	100	100	100	99.783	99.783	99.783	100	100	100	100	100	99.783	99.566	99.566
CIW80_00865	100	100	99.585	99.585	98.34	98.34	98.34	98.34	98.34	98.34	98.34	98.34	100	98.34	97.51	97.51	97.095	100	98.34	98.34	98.34	97.51	97.51	98.34	97.51	97.51	97.51	98.34	98.34	98.34	98.34	97.51	98.34	97.095	97.925	97.925	98.34	98.34	99.585	99.585	99.585	100	100	99.585	100	98.34	99.585	98.34	97.925
CIW80_00870	100	100	98.214	98.214	99.107	99.107	99.107	99.107	99.107	99.107	99.107	99.107	99.107	99.107	99.107	99.107	99.107	100	99.107	99.107	99.107	99.107	99.107	99.107	99.107	99.107	99.107	99.107	99.107	99.107	99.107	99.107	99.107	100	100	99.107	98.214	99.107	98.214	98.214	100	100	100	100	100	100	98.214	99.107	98.99
CIW80_00875	100	100	99.583	99.583	98.333	98.333	98.333	98.333	98.333	98.333	98.333	98.333	100	98.333	97.917	97.917	97.917	99.583	98.333	98.333	98.333	97.917	97.917	97.5	97.917	97.917	97.917	97.917	97.917	97.917	97.917	97.917	98.333	100	100	98.333	98.333	98.333	99.583	99.583	100	100	100	99.583	99.583	98.333	99.583	96.296	97.083
CIW80_00880	99.77	99.77	34.457	100	98.618	98.618	98.618	98.618	98.618	99.539	99.539	99.539	100	98.618	99.539	99.309	99.309	100	99.539	99.539	99.539	99.309	99.309	99.77	99.539	99.309	99.309	99.309	99.309	99.309	99.309	99.309	99.309	99.539	99.77	99.078	99.539	99.539	100	100	99.77	100	100	99.77	100	99.77	100	98.848	99.078
CIW80_00885	99.355	99.355	99.677	99.677	99.032	99.032	99.032	99.032	99.032	98.71	98.71	98.71	99.677	99.032	98.71	98.71	98.71	99.032	98.71	98.71	98.71	99.167	98.71	98.065	98.387	99.032	98.71	98.71	98.71	98.71	98.71	98.71	98.71	99.032	99.032	98.71	98.71	98.71	99.677	99.677	99.032	100	100	98.71	99.032	98.065	99.677	98.387	98.71
CIW80_00890	99.786	99.786	99.786	99.786	99.571	99.356	99.356	99.356	99.356	99.571	99.571	99.571	100	99.356	99.785	99.785	100	100	99.571	99.571	99.571	99.785	99.785	99.142	99.785	99.785	99.571	99.785	99.785	99.785	99.785	99.356	99.785	99.145	100	99.356	99.571	99.356	99.786	99.786	100	100	100	99.359	100	99.571	99.786	99.785	99.785
CIW80_00895	100	100	100	100	99.818	100	100	100	100	100	100	100	99.818	99.818	100	99.818	100	99.818	100	100	100	99.818	99.818	100	99.818	99.818	99.818	99.636	99.636	99.636	99.636	99.818	99.636	99.818	100	100	100	100	100	100	100	100	100	100	99.818	100	100	99.818	99.818
CIW80_00900	99.745	99.745	99.745	99.745	98.469	98.214	98.214	98.214	98.214	98.469	98.469	98.469	99.49	98.469	98.214	97.959	97.959	99.745	98.469	98.469	98.469	97.959	97.959	97.959	98.214	98.214	98.469	97.959	97.959	97.959	97.959	98.469	97.959	99.235	98.469	98.214	98.469	98.469	99.745	99.745	100	100	100	99.235	99.49	98.214	99.745	98.469	98.469
CIW80_00905	99.602	99.602	100	100	99.006	99.205	99.205	99.205	99.205	99.205	99.205	99.205	100	99.006	99.006	99.205	99.205	99.602	99.205	99.205	99.205	99.205	99.205	99.602	99.006	98.41	99.006	99.006	99.205	99.205	99.006	98.807	99.205	99.006	99.801	99.006	99.205	99.205	100	99.801	99.801	100	99.801	98.807	99.602	98.807	100	98.807	98.807
CIW80_00910	98.341	98.341	98.104	97.867	98.104	98.815	98.815	98.815	98.815	98.578	98.578	98.565	98.341	98.578	98.578	98.578	98.815	98.578	98.578	98.578	98.578	98.578	98.578	98.815	98.578	98.578	98.341	0	98.24	98.24	98.209	98.578	0	98.798	98.341	98.578	98.341	98.317	98.104	98.104	98.341	99.763	100	99.289	98.567	99.052	98.104	0	97.847
CIW80_00915	99.782	99.782	99.782	99.782	28.261	98.908	98.908	98.908	98.908	33.333	98.69	98.69	99.782	98.908	99.345	99.127	99.127	99.563	98.69	98.69	98.69	99.127	99.127	98.908	99.345	99.127	98.908	98.908	98.908	33.554	98.908	99.127	98.908	98.908	99.345	99.345	98.908	98.908	99.782	99.782	99.782	100	99.782	100	99.663	98.472	99.782	28.261	98.69
CIW80_00920	99.503	99.503	100	100	99.338	99.338	99.338	99.338	99.338	99.503	99.503	99.503	99.503	99.172	99.338	99.503	99.503	99.669	99.503	99.503	99.503	99.503	99.503	99.503	99.503	99.503	99.338	25	99.187	99.187	25	99.338	99.503	99.172	99.669	99.503	99.503	99.503	100	100	99.338	100	100	99.669	99.669	99.338	100	99.172	25.128
CIW80_00925	100	100	100	100	100	100	100	100	100	100	100	100	99.492	100	99.492	99.482	99.492	100	100	100	100	99.482	99.492	99.49	99.492	99.492	98.985	100	100	100	100	98.985	100	100	99.492	99.492	100	100	100	100	100	100	100	100	100	100	100	99.492	99.492
CIW80_00930	99.609	99.609	100	100	99.219	99.219	99.219	99.219	99.219	99.219	99.219	99.219	99.609	98.438	99.609	99.219	99.219	98.828	99.219	99.219	99.219	99.219	99.219	99.219	99.609	99.609	99.219	99.219	99.219	99.219	99.219	99.219	99.219	100	99.609	99.609	98.828	99.219	100	100	100	100	100	99.219	98.438	99.609	100	99.219	99.219
CIW80_00935	99.417	99.417	99.417	99.417	98.834	98.251	98.251	98.251	98.251	98.834	98.834	98.834	99.708	98.834	99.125	99.125	99.125	99.125	98.834	98.834	98.834	99.125	99.125	99.125	99.125	99.125	98.834	98.834	99.125	99.125	98.834	98.834	99.125	99.125	99.125	99.125	98.834	98.251	99.417	99.417	99.125	100	100	99.125	99.125	99.125	99.417	99.125	99.125
CIW80_00940	99.623	99.623	100	99.812	37.016	99.435	99.435	99.435	99.435	99.623	99.623	99.623	99.623	99.812	99.623	99.812	99.435	99.435	99.623	99.623	99.623	99.812	99.812	99.812	99.812	99.812	99.623	99.435	99.435	99.435	99.435	99.623	99.435	99.812	99.623	99.812	99.623	99.623	100	100	99.623	100	100	99.812	99.435	99.623	100	99.435	99.247
CIW80_00945	99.744	99.488	100	100	98.458	98.972	98.972	98.972	98.972	98.458	98.458	98.458	99.744	98.458	98.201	98.201	98.201	99.744	98.458	98.458	98.458	98.201	98.201	97.686	97.686	98.201	98.201	99.229	99.229	99.229	99.229	98.201	99.229	98.715	98.972	98.201	98.458	98.715	100	99.744	99.488	100	100	98.458	99.744	97.943	100	98.458	98.201
CIW80_00950	100	100	100	100	99.401	99.401	99.401	99.401	99.401	99.401	99.401	99.401	99.102	99.401	99.401	99.401	99.102	99.401	99.401	99.401	99.401	99.401	99.401	99.102	99.401	99.401	99.401	99.401	99.401	99.401	99.401	99.401	99.102	98.802	99.102	99.401	99.401	99.401	100	100	100	100	100	98.802	99.701	99.401	100	98.802	98.802
CIW80_00955	99.424	99.424	100	100	99.424	99.424	99.424	99.424	99.424	99.135	99.135	99.135	99.135	99.424	99.424	99.135	99.424	98.847	99.135	99.135	99.135	99.135	99.135	98.847	99.424	99.424	99.424	99.135	99.424	99.424	99.135	99.424	99.424	98.271	98.847	99.424	99.424	99.424	100	100	99.424	100	100	98.559	98.847	99.135	100	99.135	99.424
CIW80_00960	100	0	0	0	95.238	95.238	95.238	95.238	95.238	95.238	95.238	95.238	100	92.857	95.238	95.238	95.238	100	0	95.238	95.238	95.238	0	100	95.238	95.238	95.238	0	0	100	100	95.238	100	0	97.619	0	95.238	0	0	100	100	100	0	100	100	100	100	95.238	0
CIW80_00965	0	0	0	100	0	0	0	0	0	0	0	0	0	0	0	0	0	0	0	0	0	0	0	0	0	0	0	0	0	0	0	0	0	0	0	0	0	0	0	0	0	0	0	0	0	0	100	0	0
CIW80_00970	100	100	100	38.889	100	100	100	100	100	100	100	100	100	100	100	100	100	100	100	100	100	100	100	100	100	100	98.611	100	100	100	100	100	100	100	100	100	100	100	100	100	100	100	100	100	100	100	100	100	100
CIW80_00975	100	100	100	100	100	100	100	100	100	99.32	99.32	99.32	100	100	100	100	100	100	99.32	99.32	99.32	100	100	99.32	100	100	99.32	99.32	99.32	99.32	99.32	100	99.32	100	100	99.32	99.32	100	100	100	99.32	100	100	100	100	99.32	100	99.32	99.32
CIW80_00980	100	100	99.485	99.485	100	100	100	100	100	100	100	100	100	100	100	100	100	100	100	100	100	100	100	100	100	100	98.969	100	99.485	100	100	98.969	100	100	100	100	100	100	99.485	99.485	100	100	100	100	100	100	99.485	100	98.969
CIW80_00985	98.964	98.964	98.964	98.964	98.446	98.446	98.446	98.446	98.446	98.446	98.446	98.446	98.446	98.446	98.446	98.446	98.964	98.446	98.446	98.446	98.446	98.446	98.446	98.964	98.964	98.964	98.446	98.964	98.446	98.964	98.964	98.446	98.964	98.964	99.482	98.964	98.446	98.446	98.964	98.964	98.446	100	100	98.964	98.446	98.446	98.964	97.927	98.446
CIW80_00990	94.974	94.974	95.02	94.886	98.116	97.981	93.809	97.981	97.981	98.116	98.116	98.116	95.02	98.385	94.213	98.654	98.654	97.568	98.116	98.116	98.116	98.654	98.654	98.116	94.213	98.52	98.52	94.315	97.847	94.186	94.315	98.52	94.186	97.478	98.925	98.385	98.116	93.943	95.02	95.02	95.097	100	100	98.116	98.852	98.654	95.02	93.809	98.25
CIW80_00995	98.584	98.584	98.584	98.584	98.867	99.15	99.15	99.15	99.15	99.15	99.15	99.15	98.867	99.15	99.15	98.867	99.15	98.017	99.15	99.15	99.15	98.867	98.867	98.867	99.15	99.15	99.15	99.433	99.433	99.433	99.433	98.867	99.433	98.867	98.584	99.15	99.15	98.867	98.584	98.584	99.15	100	100	98.3	98.017	98.867	98.584	98.3	98.3
CIW80_01000	98.551	98.551	100	100	98.068	98.068	98.068	98.068	98.068	99.517	99.517	99.517	99.517	99.034	99.034	99.034	99.034	100	99.517	99.517	99.517	99.034	99.034	98.551	99.034	99.517	99.517	98.551	98.551	98.551	98.551	99.517	98.551	98.551	100	99.517	99.517	99.517	100	100	100	100	100	98.551	100	99.034	100	99.517	99.517
CIW80_01005	99.569	99.569	99.569	99.569	98.707	98.707	98.707	98.707	98.707	98.707	98.707	98.707	99.569	98.707	98.707	98.707	98.707	99.569	98.707	98.707	98.707	98.707	98.707	99.138	99.138	99.138	99.138	99.138	99.138	99.138	99.138	99.138	99.138	98.707	99.569	99.138	98.707	98.707	99.569	99.569	99.138	100	100	97.845	99.569	98.707	99.569	99.138	99.138
CIW80_01010	100	100	99.528	100	100	100	100	100	100	100	100	100	100	100	100	100	100	99.528	100	100	100	100	100	100	100	100	99.528	99.528	99.057	99.528	99.528	99.528	100	100	100	100	100	100	100	100	100	100	100	100	99.528	99.057	99.528	100	100
CIW80_01015	0	100	100	0	0	0	97.015	0	0	0	97.015	0	0	0	0	97.015	97.015	98.507	0	0	0	97.015	97.015	98.507	0	0	0	0	0	0	0	0	0	0	0	0	97.015	0	0	0	0	0	0	98.507	0	0	100	95.522	0
CIW80_01020	100	100	100	100	99.601	99.601	99.601	99.601	99.601	99.601	99.601	99.601	100	99.401	99.401	99.401	99.202	100	99.601	99.601	99.601	99.401	99.401	99.601	99.202	99.401	99.401	99.601	99.8	99.8	99.601	99.401	99.8	99.601	100	99.401	99.601	99.601	100	100	100	100	100	99.8	100	99.601	100	99.401	99.401
CIW80_01025	99.505	99.505	99.505	99.505	99.505	99.505	99.505	99.505	99.505	99.505	99.505	99.505	100	99.505	99.01	99.505	99.01	99.505	99.505	99.505	99.505	99.505	99.505	99.01	99.505	98.515	99.505	99.505	99.505	99.505	99.505	99.505	99.505	98.02	100	99.505	99.505	99.505	99.505	99.505	100	100	100	98.02	99.505	99.01	99.505	99.505	99.01
CIW80_01030	100	100	99.652	99.653	98.955	98.958	98.955	98.958	98.958	98.958	98.955	98.955	99.653	98.955	98.958	98.955	98.955	99.653	98.958	98.958	98.958	98.955	98.955	99.306	98.958	98.955	98.955	99.303	99.306	99.303	99.306	98.955	98.958	99.303	99.303	98.955	98.958	98.955	99.652	99.653	99.652	100	100	99.306	99.652	99.306	99.653	28.947	98.958
CIW80_01035	100	100	100	100	99.765	99.529	99.529	99.529	99.529	99.765	99.765	99.765	100	99.765	99.529	99.765	99.765	99.765	99.765	99.765	99.765	99.765	99.765	99.765	100	99.765	99.765	99.765	99.765	99.765	99.765	99.765	99.765	99.765	100	99.765	99.765	99.765	100	100	99.609	100	100	99.765	99.765	99.765	100	99.765	96.235
CIW80_01040	99.543	99.543	100	100	99.543	99.543	99.543	99.543	99.543	99.543	99.543	99.543	100	99.543	99.543	99.543	99.543	99.543	99.543	99.543	99.543	99.543	99.543	99.543	99.543	99.087	99.543	99.087	99.087	99.087	99.087	99.543	99.087	99.087	99.543	99.087	99.543	99.543	100	100	100	100	100	98.63	99.543	99.543	100	99.543	99.543
CIW80_01045	100	100	98.182	98.182	96.296	94.545	95.37	94.545	94.545	95.455	96.296	95.455	100	96.296	97.273	97.222	97.273	100	95.455	95.455	95.455	97.222	97.222	100	97.273	97.222	97.222	95.37	97.59	95.37	94.545	97.222	94.545	99.091	100	97.222	95.455	95.455	98.148	98.182	98.148	100	100	100	100	100	98.182	97.222	98.795
CIW80_01050	99.459	99.459	99.459	99.459	99.73	99.73	99.73	99.73	99.73	99.459	99.459	99.459	100	99.73	99.459	99.459	99.459	99.459	99.459	99.459	99.459	99.459	99.459	99.459	99.459	99.189	99.459	99.457	99.457	99.457	99.457	99.459	99.728	99.728	99.189	99.189	99.459	99.73	99.459	99.189	99.459	100	100	99.459	99.459	99.73	99.459	99.73	99.189
CIW80_01055	100	100	100	100	98.077	98.077	98.077	98.077	98.077	98.077	98.077	98.077	100	98.077	98.077	98.077	98.077	100	98.077	98.077	98.077	98.077	98.077	98.077	98.077	98.077	98.077	98.077	98.077	98.077	98.077	98.077	98.077	98.077	100	98.077	98.077	98.077	100	100	100	100	100	98.077	100	98.077	100	98.077	98.077
CIW80_01060	100	100	100	100	99.31	99.31	99.31	99.31	99.31	99.31	99.31	99.31	100	99.31	99.31	99.31	99.31	100	99.31	99.31	99.31	99.31	99.31	100	99.31	99.31	99.31	99.31	99.31	99.31	99.31	99.31	99.31	100	100	99.31	99.31	99.31	100	100	100	100	100	100	100	100	100	98.621	99.31
CIW80_01065	100	100	100	0	98.684	98.734	98.734	98.734	98.734	97.468	98.734	98.734	100	98.734	97.468	98.734	98.734	100	0	98.734	98.734	98.734	98.734	98.734	98.734	98.734	98.734	98.734	98.734	98.734	98.734	98.734	98.734	98.734	100	98.734	98.734	98.734	100	100	100	100	100	98.734	100	98.734	100	0	0
CIW80_01070	100	100	99.65	93.085	99.301	98.252	98.252	98.252	98.252	99.301	99.301	99.301	98.951	99.301	97.552	97.902	97.552	99.65	99.301	99.301	99.301	98.054	97.902	98.601	97.552	97.552	97.552	98.951	98.951	98.951	98.951	97.552	98.951	98.951	99.301	97.552	99.301	98.951	99.65	99.65	98.951	100	100	99.301	99.65	99.301	99.65	97.203	96.853
CIW80_01075	100	100	99.404	99.404	98.659	98.659	98.659	98.659	98.659	98.808	98.808	98.808	98.957	98.808	98.212	98.212	98.212	99.398	98.808	98.808	98.808	98.212	98.212	98.808	98.212	97.765	98.212	98.494	98.51	98.51	98.51	98.212	98.659	98.063	98.808	98.659	98.808	98.795	99.404	99.404	99.553	100	100	98.063	99.404	98.51	99.404	97.615	97.201
CIW80_01080	100	100	99.425	99.425	99.425	99.425	99.425	99.425	99.425	99.425	99.425	99.425	100	99.425	99.425	98.851	99.425	99.425	99.425	99.425	99.425	98.851	98.851	99.425	99.425	99.425	99.425	99.425	99.425	99.425	99.425	99.425	99.425	100	100	99.425	99.425	98.851	99.425	99.425	100	100	100	98.851	99.425	99.425	99.425	98.851	98.851
CIW80_01085	100	100	99.666	99.666	98.997	99.331	99.331	99.331	99.331	99.331	99.331	99.331	99.666	99.331	98.997	98.997	98.997	99.331	99.331	99.331	99.331	98.997	98.997	99.331	98.997	99.331	98.997	32.278	99.237	99.237	99.237	98.997	99.331	99.331	99.331	98.997	98.997	99.331	99.666	99.666	99.331	100	100	99.331	99.331	98.997	99.666	98.662	98.662
CIW80_01090	100	100	97.5	0	96.25	96.25	96.25	96.25	96.25	96.25	96.25	96.25	0	0	96.25	0	96.25	97.5	96.25	96.25	96.25	0	96.25	0	96.25	96.25	96.25	0	96.25	96.25	96.25	96.25	96.25	96.25	100	0	96.25	0	0	97.5	100	100	100	0	0	0	97.5	0	96.25
CIW80_01095	100	100	100	100	100	100	100	100	100	100	100	100	100	100	100	100	100	100	100	100	100	100	100	97	99.419	100	100	97	97	97	97	100	97	97.5	99.5	99.5	100	100	100	100	100	100	100	97.093	100	96.512	100	100	99.5
CIW80_01100	99.727	99.454	99.454	99.454	99.18	98.907	98.907	98.907	98.907	99.18	99.18	99.18	99.727	99.18	99.454	99.454	99.454	99.454	99.18	99.18	99.18	99.454	99.454	98.907	99.18	99.454	98.907	98.907	98.907	98.907	98.907	98.907	98.907	98.907	99.727	99.18	99.18	98.907	99.454	99.454	99.454	100	100	98.907	99.454	99.18	99.454	98.087	31.476
CIW80_01105	100	100	100	100	99.265	99.265	99.265	99.265	99.265	99.265	99.265	99.265	100	99.265	98.529	98.529	99.265	100	99.265	99.265	99.265	98.529	98.529	99.265	99.265	99.265	99.265	99.265	99.265	99.265	99.265	99.265	99.265	99.265	99.265	98.529	99.265	99.265	100	100	100	100	100	99.265	100	99.265	100	98.529	98.529
CIW80_01110	100	100	100	100	100	100	100	100	100	99.537	99.537	99.537	100	100	100	100	100	99.537	99.537	99.537	99.537	100	100	100	100	100	100	100	100	100	100	100	100	100	99.537	100	99.537	99.537	100	100	100	100	100	100	99.537	100	100	100	99.537
CIW80_01115	0	100	100	0	0	0	0	0	0	0	0	0	0	0	0	0	0	0	0	0	0	0	0	91.892	89.189	86.486	0	94.595	94.595	94.595	94.595	0	94.595	91.892	0	89.189	0	0	0	100	0	0	100	91.892	0	91.892	100	0	0
CIW80_01120	0	0	0	0	0	0	0	0	0	0	0	0	0	0	0	0	0	0	0	0	0	0	0	100	100	100	0	97.619	97.619	97.619	97.619	0	97.619	97.5	0	100	0	0	0	0	0	0	0	100	0	100	0	100	0
CIW80_01125	100	100	100	100	100	100	100	100	100	100	100	100	100	100	100	100	100	100	100	100	100	100	100	100	100	100	100	100	100	100	100	100	100	100	100	100	100	100	100	100	100	100	100	100	100	100	100	100	100
CIW80_01130	99.638	99.638	97.101	52.239	98.188	98.188	98.188	98.188	98.188	98.188	98.188	98.188	100	98.188	98.188	98.188	97.826	100	98.188	98.188	98.188	98.188	98.188	98.913	98.188	97.826	99.638	97.826	97.464	97.464	97.826	99.638	97.826	98.913	99.638	98.188	98.188	98.188	97.101	97.101	97.464	100	100	98.551	100	99.275	97.101	98.188	97.826
CIW80_01135	100	100	100	100	100	100	100	100	100	100	100	100	100	100	100	100	100	99.485	100	100	100	100	100	100	100	100	100	100	100	100	100	100	100	100	100	100	100	100	100	100	100	100	100	99.485	99.485	100	100	100	100
CIW80_01140	98.718	98.718	98.718	98.718	99.487	99.487	99.487	99.487	99.487	99.487	99.487	99.487	98.462	99.487	99.487	99.487	99.487	99.487	99.487	99.487	99.487	99.487	99.487	99.487	99.487	99.487	99.487	98.974	98.974	98.974	98.974	99.487	99.487	99.487	98.974	99.487	98.974	99.231	98.718	98.718	99.487	100	100	99.231	99.487	99.487	98.718	98.718	98.214
CIW80_01145	0	100	100	0	0	100	0	100	100	100	0	0	0	100	0	0	0	0	0	100	0	0	100	0	0	100	100	100	0	100	100	100	0	100	100	100	0	100	100	0	100	100	0	0	100	0	0	100	0
CIW80_01150	0	0	0	0	0	0	0	0	0	0	0	0	0	0	0	96	0	0	0	0	0	0	0	0	0	0	0	0	0	0	0	0	0	0	0	0	0	0	0	0	100	0	0	0	0	0	0	0	0
CIW80_01155	99.708	99.708	99.708	99.708	99.415	99.415	99.415	99.415	99.415	99.415	99.415	99.415	99.708	99.415	99.415	99.415	99.415	99.708	36.893	99.415	99.415	99.415	99.415	99.415	99.415	99.415	99.415	99.415	99.415	99.415	99.415	99.415	99.415	99.415	99.708	99.123	99.415	99.415	99.708	99.708	99.708	100	100	99.415	99.708	99.415	99.708	99.415	99.415
CIW80_01160	99.357	99.357	99.678	99.678	99.357	99.678	99.678	99.678	99.678	99.357	99.357	99.357	99.678	99.678	99.357	99.678	99.357	99.357	99.357	99.357	99.357	99.678	99.678	99.678	99.357	99.035	99.357	99.357	99.357	99.357	99.357	99.357	99.035	99.357	99.678	99.357	99.357	99.678	99.678	99.678	99.035	100	100	99.678	99.357	99.678	99.678	99.357	99.357
CIW80_01165	99.752	99.752	100	100	99.505	99.505	99.505	99.505	99.505	99.257	99.257	99.257	99.752	99.505	99.505	99.505	99.505	100	99.257	99.257	99.257	99.505	99.505	99.257	99.505	99.505	99.505	99.257	99.257	99.257	99.257	99.505	99.257	99.752	99.505	99.505	99.505	99.505	99.752	100	100	100	100	99.505	100	99.257	100	98.762	99.01
CIW80_01170	100	100	100	100	99.739	100	100	100	100	100	100	100	100	100	99.739	100	99.739	100	100	100	100	100	100	100	99.739	99.739	100	99.478	99.478	99.478	99.478	100	99.217	100	100	99.739	100	100	100	100	100	100	100	100	100	99.739	100	99.739	99.739
CIW80_01175	99.533	99.533	99.533	99.533	99.533	99.533	99.533	99.533	99.533	99.533	99.533	99.533	99.533	99.533	99.533	99.533	99.533	99.533	99.533	99.533	99.533	99.533	99.533	99.533	99.533	99.533	99.533	99.065	99.065	99.065	99.065	99.533	99.065	99.533	99.533	99.533	99.533	99.533	99.533	99.533	100	100	100	99.533	99.533	99.533	99.533	99.533	99.533
CIW80_01180	99.782	99.782	100	100	99.127	99.345	99.345	99.345	99.345	99.563	99.563	99.546	99.563	99.127	99.345	99.345	99.127	99.782	99.563	99.563	99.563	99.345	99.345	99.782	99.345	99.345	99.563	99.345	99.345	99.345	99.345	99.563	99.345	99.782	99.563	99.345	99.563	99.345	100	100	99.563	100	100	99.345	99.782	99.782	100	99.345	99.345
CIW80_01185	100	100	98.568	98.329	98.329	96.897	96.897	96.897	96.897	98.329	98.329	98.329	97.613	98.329	97.852	97.852	98.329	98.329	98.329	98.329	98.329	97.852	97.852	97.852	97.852	97.852	98.091	97.375	97.613	97.613	97.375	98.091	97.375	98.807	97.613	97.852	98.329	96.897	98.568	98.568	98.091	100	100	99.045	98.329	97.852	98.568	97.852	96.897
CIW80_01200	98.039	98.039	94.118	0	95.098	93.137	93.137	93.137	93.137	95.098	95.098	95.098	99.02	95.098	95.098	94.118	95.098	94.118	95.098	95.098	95.098	94.118	94.118	94.118	95.098	95.098	95.098	93.137	93.137	93.137	93.137	95.098	94.118	94.118	93.137	95.098	95.098	93.137	94.118	94.118	98.039	100	100	94.118	94.118	93.137	94.118	95.098	95.098
CIW80_01205	98.127	98.127	98.876	98.734	97.566	97.753	97.753	97.753	97.753	97.753	97.753	97.753	99.064	97.566	97.753	97.94	97.753	97.191	97.753	97.753	97.753	97.94	97.94	98.127	97.753	97.753	97.566	97.378	97.566	97.566	97.378	97.566	97.566	0	96.442	0	97.753	97.566	98.689	98.876	98.51	100	100	97.566	97.191	98.127	98.876	0	97.94
CIW80_01210	99.262	99.262	98.524	98.524	98.824	99.262	99.608	99.262	99.262	99.262	99.608	99.262	98.524	0	98.524	98.814	98.893	97.786	99.262	99.262	99.262	98.814	98.885	99.631	98.893	98.824	98.431	99.631	99.631	99.608	99.631	98.824	99.631	100	98.431	98.893	99.262	98.824	98.524	98.524	99.608	100	100	99.631	97.786	99.262	98.524	98.155	98.155
CIW80_01215	99.618	99.618	98.473	98.092	96.947	97.328	97.328	97.328	97.328	97.328	97.328	97.328	98.473	96.947	96.947	97.328	96.947	98.855	97.328	97.328	97.328	97.328	97.328	97.328	96.947	96.947	97.328	98.473	98.473	98.473	98.473	97.328	98.473	98.473	99.618	97.328	97.328	96.947	98.473	98.092	99.618	100	100	98.473	98.855	97.71	98.473	97.328	97.328
CIW80_01220	100	100	97.758	97.758	97.758	97.758	97.758	97.758	97.758	97.758	97.758	97.758	97.758	97.309	97.758	97.758	97.758	99.552	97.758	97.758	97.758	97.758	97.758	97.309	97.758	97.758	96.861	96.861	97.309	97.309	96.861	97.758	97.309	97.309	99.103	97.758	97.758	96.757	97.758	97.758	99.552	100	100	50.235	99.459	97.309	97.758	97.309	97.309
CIW80_01225	99.537	99.531	97.653	97.685	97.653	96.296	96.714	96.296	96.296	96.296	96.714	96.714	100	97.685	97.222	97.183	97.222	99.061	96.296	96.296	96.296	97.183	97.183	96.296	97.222	97.183	97.653	98.122	97.685	98.122	97.685	97.653	97.685	98.592	100	97.685	95.833	97.653	97.685	97.222	100	100	100	98.611	99.061	97.685	97.685	97.222	97.222
CIW80_01230	99.715	99.715	99.857	99.857	99.572	99.857	99.857	99.857	99.857	99.857	99.857	99.857	99.749	99.572	99.715	99.715	99.715	100	99.857	99.857	99.857	99.715	99.715	99.715	99.572	99.351	99.572	99.572	99.572	99.572	99.572	99.572	99.572	99.572	99.857	99.715	99.715	99.429	0	99.857	100	100	100	99.572	100	99.287	99.857	99.271	99.287
CIW80_01235	100	100	99.043	99.043	99.522	99.522	99.522	99.522	99.522	99.522	99.522	99.522	100	99.522	99.522	99.522	99.522	99.522	99.522	99.522	99.522	99.522	99.522	99.522	99.522	99.522	99.522	99.522	99.522	99.522	99.522	99.522	99.522	99.522	100	98.565	99.522	100	99.043	99.043	100	100	100	99.043	99.522	99.043	99.043	34.921	99.519
CIW80_01240	100	100	100	0	100	100	100	100	100	100	100	100	100	100	100	100	100	100	100	100	100	100	100	0	100	100	100	100	100	100	100	100	100	100	100	100	100	100	100	100	100	100	100	100	100	100	100	98.571	98.571
CIW80_01245	100	100	99.788	99.788	99.788	99.788	99.788	99.788	99.788	99.788	99.788	99.788	100	99.788	99.788	99.788	99.788	99.788	99.788	99.788	99.788	99.788	99.788	99.788	99.788	98.938	99.788	99.788	99.788	99.788	99.788	99.788	99.788	99.788	99.788	99.788	99.788	99.788	99.788	99.788	99.788	100	100	99.788	99.788	99.788	99.788	99.788	99.788
CIW80_01250	100	100	100	52.239	100	100	100	100	100	100	100	100	100	100	100	100	100	100	100	100	100	100	100	100	100	100	100	100	100	100	100	100	100	100	100	100	100	100	100	100	100	100	100	100	100	100	100	100	100
CIW80_01255	99.701	99.701	99.403	99.701	99.403	99.403	99.403	99.403	99.403	99.403	99.403	99.403	99.701	99.403	99.701	99.701	99.701	99.403	99.403	99.403	99.403	99.701	99.701	99.701	99.701	99.403	99.701	99.701	99.104	99.701	99.701	99.701	99.104	99.701	99.701	99.701	99.104	99.701	99.701	99.701	99.701	100	100	99.403	100	99.403	99.403	52.143	99.104
CIW80_01260	98.561	98.561	99.281	99.281	99.281	99.281	99.281	99.281	99.281	99.281	99.281	99.281	100	99.281	98.561	98.561	98.561	100	99.281	99.281	99.281	98.561	98.561	99.281	99.281	98.561	99.281	98.561	98.561	98.561	98.561	99.281	98.561	99.281	100	98.561	99.281	97.842	99.281	99.281	99.281	100	100	99.281	99.281	97.842	99.281	98.561	98.561
CIW80_01265	98.526	98.526	99.017	99.017	98.034	98.28	98.28	98.28	98.28	98.771	98.771	98.771	99.017	98.28	98.526	99.017	98.771	98.771	98.771	98.771	98.771	99.017	99.017	98.28	99.017	98.28	99.017	98.771	98.771	98.771	98.771	99.017	98.771	98.526	100	98.28	98.771	98.771	99.017	99.017	98.771	100	100	98.034	98.28	98.771	99.017	97.789	97.789
CIW80_01270	98.821	98.821	99.292	99.292	97.877	97.877	97.877	97.877	97.877	97.877	97.877	97.877	99.292	97.877	98.113	98.113	98.113	99.292	97.877	97.877	97.877	98.113	98.113	98.349	98.113	97.877	98.113	97.877	97.877	97.877	97.877	98.113	97.877	98.113	99.528	97.877	97.877	98.113	99.292	99.292	99.292	100	100	97.642	98.585	97.642	99.292	97.877	97.877
CIW80_01275	99.598	99.598	99.598	99.598	98.795	99.197	99.197	99.197	99.197	99.197	99.197	99.197	100	98.795	99.598	99.197	99.197	99.598	99.197	99.197	99.197	99.197	99.197	99.595	99.197	98.795	99.197	99.598	99.598	99.598	99.598	98.795	99.598	99.598	99.197	99.197	99.197	99.197	99.598	99.598	100	100	100	99.598	100	99.197	99.598	99.197	99.197
CIW80_01280	100	100	100	100	99.597	99.597	90	90	90	99.597	99.597	99.597	99.798	99.597	99.597	99.395	99.597	100	99.597	99.597	99.597	99.395	99.395	99.798	99.395	99.597	99.395	99.395	99.194	99.395	99.395	99.395	99.597	99.597	99.798	99.395	99.597	99.597	100	100	99.798	100	100	99.395	99.798	99.798	100	26.797	99.597
CIW80_01285	99.187	99.187	100	100	98.374	99.187	65.789	65.789	65.789	99.187	99.187	99.187	99.187	99.187	99.187	99.187	99.187	100	99.187	99.187	99.187	99.187	99.187	98.374	99.187	99.187	99.187	98.374	98.374	98.374	98.374	99.187	98.374	98.374	100	99.187	98.374	99.187	100	100	99.187	99.187	100	97.561	100	98.374	100	98.374	99.187
CIW80_01290	100	100	100	100	100	98.889	98.889	98.889	100	98.889	100	98.889	100	98.889	98.889	100	98.889	100	98.889	100	98.889	100	100	98.889	98.889	100	100	100	98.889	100	100	100	98.889	100	100	98.889	98.889	100	100	100	100	100	100	96.667	100	100	100	97.778	97.778
CIW80_01295	100	100	100	100	98.54	99.27	99.27	99.27	99.27	99.27	99.27	99.27	100	99.27	99.27	99.27	100	100	99.27	99.27	99.27	99.27	99.27	100	99.27	99.27	99.27	98.54	98.54	98.54	98.54	99.27	98.54	100	100	99.27	99.27	99.27	100	100	100	100	100	99.27	99.27	100	100	98.54	98.54
CIW80_01300	99.706	99.706	99.804	99.804	99.509	99.509	99.509	99.509	99.509	99.411	99.411	99.411	99.607	99.509	99.607	99.706	99.509	99.804	99.411	99.411	99.411	99.706	99.706	99.411	99.706	99.607	99.706	99.411	99.411	99.411	99.411	99.706	99.411	99.607	99.706	99.706	99.411	99.313	99.804	99.804	99.706	100	100	99.902	99.902	99.215	99.804	99.313	99.117
CIW80_01305	99.73	99.73	99.505	99.73	99.73	99.73	99.73	99.73	99.73	99.73	99.73	99.73	100	99.73	99.73	99.73	99.73	100	99.73	99.73	99.73	99.73	99.73	100	99.73	99.73	99.461	99.461	99.461	99.461	99.461	99.73	99.461	99.73	98.922	99.73	99.73	99.73	99.73	99.461	100	100	100	100	100	99.461	99.73	99.73	99.73
CIW80_01315	99.16	99.16	100	0	98.319	99.16	99.16	99.16	99.16	97.479	97.479	97.479	100	99.16	98.319	97.479	97.479	99.16	97.479	97.479	97.479	97.479	97.479	97.479	97.479	98.319	98.319	98.319	98.319	98.319	98.319	98.319	98.319	99.16	99.16	96.639	97.479	97.479	100	100	100	100	100	99.16	99.16	97.479	100	0	96.552
CIW80_01320	100	100	100	100	98.025	35.749	35.749	35.749	35.749	97.531	97.531	97.531	99.504	97.97	97.778	97.778	97.284	100	97.531	97.531	97.531	97.778	97.778	97.531	97.284	97.778	97.778	97.403	97.531	97.531	97.531	97.778	96.79	99.012	99.012	98.025	96.543	97.284	100	100	99.753	100	100	99.506	99.753	97.778	100	0	38.372
CIW80_01325	100	100	100	99.763	99.052	99.052	99.052	99.052	99.052	98.815	98.815	98.815	100	99.052	99.289	99.289	99.289	99.763	98.815	98.815	98.815	99.289	99.289	99.052	99.289	99.289	99.289	99.289	99.052	99.052	99.289	99.289	99.289	99.763	99.526	99.052	99.289	99.289	100	100	100	100	100	100	100	99.052	100	99.259	99.583
CIW80_01330	99.654	99.654	99.654	99.654	100	100	100	100	100	100	100	100	100	100	99.654	99.654	99.654	100	100	100	100	99.654	99.654	100	99.654	99.654	99.654	99.308	99.308	99.308	99.308	99.654	99.308	98.962	99.654	99.308	100	99.654	99.654	99.654	99.654	100	100	99.308	99.654	99.654	99.654	100	28.521
CIW80_01335	99.605	99.605	100	100	98.024	98.024	98.024	98.024	98.024	99.605	99.605	99.605	100	98.024	98.024	98.419	98.419	99.605	99.605	99.605	99.605	98.419	98.419	99.209	98.419	98.419	98.024	98.419	98.419	98.419	98.419	98.419	98.419	99.605	100	98.814	99.605	99.605	100	100	99.209	100	100	99.605	99.605	98.814	100	97.628	98.419
CIW80_01340	99.624	99.624	99.248	99.436	99.06	98.872	98.872	98.872	98.872	99.248	99.248	99.248	98.268	38.386	98.684	98.496	98.684	99.436	24.691	99.436	99.436	98.496	98.496	98.684	98.684	98.684	98.239	98.872	98.872	98.872	98.872	98.239	98.496	99.06	99.248	98.308	99.436	99.248	99.248	99.436	99.248	99.812	99.812	99.248	99.413	99.248	99.248	98.496	38.189
CIW80_01345	100	100	100	100	100	99.74	99.74	99.74	99.74	100	100	100	100	100	100	100	100	100	100	100	100	100	100	99.74	100	100	99.74	100	100	100	100	99.74	100	100	100	100	100	99.74	100	100	100	100	100	99.681	100	100	100	99.74	99.74
CIW80_01350	100	100	99.671	99.671	98.684	98.355	98.355	98.355	98.355	99.671	99.671	99.671	100	29.897	99.671	99.671	100	100	99.671	99.671	99.671	99.671	99.671	99.671	99.342	99.329	99.671	99.671	99.671	99.671	99.671	99.671	99.671	100	100	99.671	99.671	98.684	99.671	99.671	100	100	100	99.671	100	99.671	99.671	99.671	99.342
CIW80_01355	0	100	0	0	0	0	0	0	0	0	0	0	100	0	100	0	100	0	0	0	0	0	0	0	100	0	0	100	0	0	0	0	0	98.305	0	100	0	0	0	100	0	0	100	0	0	100	100	0	0
CIW80_01360	98.824	98.824	99.216	99.216	98.824	97.255	97.255	97.255	97.255	96.863	96.863	96.863	98.824	54.475	96.863	96.863	97.255	99.216	96.863	96.863	96.863	96.863	96.863	96.471	97.255	96.471	96.471	98.431	98.431	98.431	98.431	96.863	98.431	97.255	98.824	96.863	96.863	98.431	99.216	99.216	99.216	100	100	97.647	99.216	96.471	99.216	96.078	24.088
CIW80_01365	99.681	99.681	99.681	99.681	97.764	98.722	98.722	98.722	98.722	98.083	98.083	98.083	99.042	44.127	98.722	98.083	98.722	99.681	98.083	98.083	98.083	98.083	98.083	98.083	98.722	98.403	98.722	98.403	98.403	98.403	98.403	98.722	98.083	99.361	98.722	98.403	98.083	97.764	99.681	99.681	99.361	100	100	98.722	99.681	98.083	99.681	97.764	98.403
CIW80_01370	99.302	99.302	99.767	99.767	98.14	98.837	98.837	98.837	98.837	98.372	98.372	98.372	99.07	61.86	97.907	97.674	97.674	99.535	98.372	98.372	98.372	97.674	97.674	98.837	97.674	97.674	97.674	98.605	98.605	98.605	98.605	97.674	98.605	97.907	99.535	97.674	98.372	98.14	99.767	99.767	99.535	100	100	97.674	99.535	98.837	99.767	97.209	96.977
CIW80_01375	100	100	100	100	96.939	97.959	97.959	97.959	97.959	96.939	96.939	96.939	98.98	64.211	98.98	98.98	98.98	98.98	96.939	96.939	96.939	98.98	98.98	98.98	98.98	98.98	98.98	98.98	98.98	98.98	98.98	98.98	98.98	98.98	100	98.98	96.939	97.959	100	100	100	100	100	98.98	98.98	98.98	100	98.98	98.98
CIW80_01380	99.454	99.454	99.818	99.818	98.907	98.179	98.179	98.179	98.179	98.361	98.361	98.361	99.818	31.273	98.543	98.543	98.543	99.818	98.361	98.361	98.361	98.543	98.543	97.814	98.907	98.179	98.361	30.899	98.543	98.543	98.196	98.543	98.543	97.064	99.636	98.361	98.179	98.361	99.818	99.818	99.636	99.818	99.818	97.064	99.818	98.179	99.636	97.996	97.853
CIW80_01385	99.622	99.622	99.622	99.622	99.874	99.622	99.622	99.622	99.622	99.874	99.874	99.874	99.622	99.874	99.874	99.874	99.874	99.748	99.874	99.874	99.874	99.874	99.874	99.874	99.874	99.748	99.874	99.748	99.622	99.748	99.748	99.874	99.748	99.748	99.874	99.748	99.874	99.872	99.622	99.622	100	100	99.874	99.622	99.748	99.622	99.622	99.622	99.748
CIW80_01390	0	0	0	0	0	0	96.429	0	0	0	0	0	0	100	96.429	0	96.429	98.214	0	0	0	0	0	0	0	0	0	96.429	0	0	0	0	0	100	0	94.643	0	0	0	0	100	100	0	0	0	96.429	0	0	0
CIW80_01395	100	100	100	100	100	100	100	100	100	100	100	100	100	100	100	100	100	100	100	100	100	100	100	100	100	100	100	100	100	100	100	99.64	100	100	100	100	100	100	100	100	99.64	100	100	99.64	100	99.64	100	99.64	99.64
CIW80_01400	99.713	99.713	100	100	100	99.713	99.713	99.713	99.713	99.713	99.713	99.713	99.713	100	100	100	100	100	99.713	99.713	99.713	100	100	100	99.713	100	100	99.713	99.713	99.713	99.713	99.14	100	100	99.427	100	99.427	99.713	100	100	100	100	100	99.713	100	100	100	99.427	100
CIW80_01405	100	100	100	0	98.438	96.875	96.875	96.875	96.875	96.875	96.875	96.875	100	96.875	96.875	96.875	96.875	98.438	96.875	96.875	96.875	96.875	96.875	98.438	98.438	96.875	96.875	96.875	96.875	96.875	96.875	96.875	96.875	96.875	98.438	96.875	96.875	96.875	100	100	98.438	100	100	98.438	98.438	98.438	100	96.875	98.438
CIW80_01410	97.704	97.704	100	100	97.495	97.495	97.495	97.495	97.495	97.495	97.495	97.495	98.956	97.495	97.647	97.704	97.704	98.33	97.495	97.495	97.495	97.704	97.704	96.868	97.495	97.704	97.704	97.704	97.704	97.704	97.704	97.704	97.912	96.868	99.374	97.704	97.495	96.66	100	100	99.582	100	100	97.286	98.33	97.286	100	97.286	97.077
CIW80_01415	96.639	96.639	99.16	99.16	95.378	95.152	22.624	97.297	95.152	96.218	96.218	96.218	100	96.218	97.479	95.798	95.798	99.58	96.218	96.218	96.218	95.798	95.798	97.059	97.479	95.798	97.479	96.639	96.218	96.639	96.639	97.479	96.639	96.639	99.16	97.479	95.798	95.798	99.16	99.16	99.16	100	100	96.639	99.58	97.479	99.16	95.378	96.218
CIW80_01420	100	100	99.355	99.355	99.355	99.355	99.355	99.355	99.355	99.355	99.355	99.355	100	98.71	99.355	99.355	99.355	100	99.355	99.355	99.355	99.355	99.355	99.355	99.355	99.355	99.355	99.355	99.355	99.355	99.355	99.355	99.355	99.355	99.355	99.355	99.355	99.355	99.355	99.355	99.355	100	100	99.355	100	99.355	99.355	99.355	99.355
CIW80_01425	100	100	100	100	99.6	99.2	99.2	99.2	99.2	99.2	99.2	99.2	100	99.6	99.6	99.6	99.6	99.6	99.2	99.2	99.2	99.6	99.6	99.6	99.6	99.2	99.2	99.2	99.2	99.2	99.2	99.2	99.2	99.6	100	99.6	99.6	99.6	100	100	100	99.593	100	99.6	99.6	99.6	100	99.2	98.8
CIW80_01430	100	100	98.913	98.913	98.913	98.37	98.37	98.37	98.37	98.37	98.37	98.37	98.913	100	99.457	99.457	99.457	99.457	98.37	98.37	98.37	99.457	99.457	98.913	100	99.457	99.457	98.913	98.913	98.913	98.913	99.457	98.913	99.457	100	99.457	98.37	98.37	98.913	98.913	98.913	100	100	99.457	99.457	99.457	98.913	98.913	99.457
CIW80_01435	99.388	99.388	99.083	99.083	98.777	99.083	99.083	99.083	99.083	99.083	99.083	99.083	99.694	98.777	99.083	98.777	98.777	98.777	99.083	99.083	99.083	98.777	98.777	99.083	99.083	98.777	98.777	98.777	98.777	98.777	98.777	98.777	98.777	99.083	99.083	99.083	99.083	98.471	99.083	99.083	99.388	100	100	99.083	98.777	98.471	99.083	98.471	98.165
CIW80_01440	100	100	100	36.905	100	100	100	100	100	100	100	100	100	99	100	100	100	100	100	100	100	100	100	100	100	100	100	100	100	100	100	100	100	100	100	100	100	100	100	100	100	100	100	100	100	100	100	100	100
CIW80_01445	100	100	99.623	99.623	99.497	99.497	99.497	99.497	99.497	99.497	99.497	99.497	99.874	99.497	99.497	99.623	99.246	99.874	99.497	99.497	99.497	99.623	99.623	99.372	99.623	99.372	99.497	99.623	99.623	99.623	99.623	99.623	99.497	99.623	99.874	99.623	99.246	99.497	99.623	99.623	99.874	100	0	99.497	99.874	99.623	99.623	99.497	99.497
CIW80_01450	100	100	100	100	99.695	99.695	99.695	99.695	99.695	99.695	99.695	99.695	100	99.695	99.695	100	100	100	99.695	99.695	99.695	100	100	100	100	99.695	99.39	100	100	100	100	99.695	100	100	100	99.695	99.695	99.695	100	100	100	100	100	100	100	100	100	99.39	99.695
CIW80_01455	0	0	0	0	0	0	0	0	0	0	0	0	0	0	0	65.217	0	0	0	0	0	65.217	65.217	0	0	0	0	0	0	0	0	0	0	0	0	0	0	0	0	0	0	0	0	0	0	0	100	0	0
CIW80_01460	100	100	100	100	100	100	100	100	100	100	100	100	100	100	100	100	100	100	100	100	100	100	100	100	100	100	100	100	100	100	100	100	100	100	100	100	100	100	100	100	100	100	100	100	100	100	100	100	100
CIW80_01465	100	100	100	0	100	100	100	100	100	100	100	100	100	100	100	100	100	100	100	100	100	100	100	100	100	100	100	100	100	100	100	100	100	100	98.485	0	100	100	100	100	100	100	0	100	100	100	100	100	100
CIW80_01470	100	100	100	0	100	100	100	100	100	100	100	100	100	100	100	100	100	100	0	100	100	100	100	100	100	100	100	100	100	100	100	100	100	100	100	100	100	100	100	100	100	100	100	100	100	100	100	100	99.31
CIW80_01475	100	100	100	100	99.689	100	100	100	100	100	100	100	100	99.689	99.844	99.844	99.689	99.844	100	100	100	99.844	99.844	100	99.689	99.844	99.844	99.844	99.844	99.844	99.844	99.844	99.844	100	100	99.689	100	99.844	100	100	100	100	100	100	99.844	100	100	99.844	99.844
CIW80_01480	0	0	0	0	0	0	0	0	0	0	0	0	98.347	0	0	0	63.37	98	0	50	94.231	63.37	0	63.736	63.37	63.37	63.004	63.736	63.736	63.736	63.736	63.004	0	63.736	66.667	0	63.736	63.869	0	98.347	99.174	0	100	63.736	0	63.736	98	0	0
CIW80_01485	97.222	97.222	97.222	0	0	97.222	97.222	97.222	97.222	97.222	97.222	97.222	0	0	0	97.222	97.222	97.222	97.222	97.222	97.222	97.222	97.222	0	0	97.222	97.222	97.222	0	0	97.222	97.222	0	97.222	97.222	0	97.222	97.222	97.222	97.222	0	100	0	97.222	97.222	0	0	97.222	97.222
CIW80_01490	99.605	99.605	100	100	100	99.605	99.605	99.605	99.605	99.605	99.605	99.605	100	100	100	100	100	100	99.605	99.605	99.605	100	100	99.605	100	100	99.605	100	99.605	100	100	99.605	100	100	100	100	99.605	100	100	100	100	100	100	100	100	100	100	100	99.605
CIW80_01495	99.355	99.355	99.032	99.032	98.71	99.355	99.355	99.355	99.355	99.355	99.355	99.355	99.032	98.71	98.71	98.71	98.71	99.355	99.355	99.355	99.355	98.71	98.71	99.032	98.71	98.71	98.387	98.71	98.71	98.71	98.71	98.71	98.71	98.71	98.71	98.71	99.355	99.677	99.032	99.032	100	100	100	98.71	99.355	99.032	99.032	99.032	99.032
CIW80_01500	98.969	98.969	98.969	98.969	97.938	97.938	97.938	97.938	97.938	97.938	97.938	97.938	98.969	97.938	97.938	97.938	97.938	100	97.938	97.938	97.938	97.938	97.938	98.969	97.938	97.938	97.938	97.938	95.876	97.938	97.938	97.938	97.938	98.969	98.969	97.938	97.938	97.938	98.969	98.969	100	100	100	97.938	100	98.969	98.969	97.938	97.938
CIW80_01505	100	100	100	100	98.955	99.652	99.652	99.652	99.652	99.652	99.652	99.652	99.303	98.955	99.303	99.303	99.303	100	99.652	99.652	99.652	99.303	99.303	100	98.955	99.303	99.303	99.303	98.606	99.303	99.303	99.303	99.303	100	100	99.303	99.652	99.652	100	100	100	100	100	100	100	100	100	99.303	99.303
CIW80_01510	100	100	99.441	98.324	99.441	99.441	99.441	99.441	99.441	98.883	98.883	98.883	99.441	99.441	99.441	99.441	99.441	99.441	98.883	98.883	98.883	99.441	99.441	99.441	99.441	99.441	99.441	98.324	97.765	98.324	98.324	99.441	98.324	98.883	99.441	99.441	98.883	99.441	99.441	98.883	100	100	100	99.441	99.441	99.441	99.441	99.441	98.883
CIW80_01515	99.552	99.552	100	99.552	99.103	99.103	99.103	99.103	99.103	99.103	99.103	99.103	99.552	99.103	99.552	99.552	99.552	100	99.103	99.103	99.103	99.552	99.552	99.552	99.552	99.552	99.552	99.552	99.103	99.552	99.552	99.552	99.552	99.552	99.103	99.552	98.655	99.552	100	99.552	100	100	100	99.552	100	99.552	100	99.552	99.552
CIW80_01520	99.492	99.492	99.492	99.492	99.492	99.492	99.492	99.492	99.492	98.985	98.985	98.985	99.492	98.985	99.492	98.985	99.492	99.492	98.985	98.985	98.985	98.985	98.985	99.492	99.492	98.985	99.492	99.492	99.492	99.492	99.492	99.492	99.492	99.492	99.492	98.985	98.985	99.492	99.492	99.492	100	99.492	100	99.492	99.492	99.492	99.492	98.477	98.477
CIW80_01525	100	100	99.784	99.784	99.569	99.569	99.569	99.569	99.569	99.353	99.353	99.353	99.784	99.353	99.784	99.569	99.353	100	99.353	99.353	99.353	99.569	99.569	99.784	99.353	99.569	99.784	99.569	99.353	99.353	99.569	99.784	99.569	99.784	99.569	99.353	99.353	99.569	99.784	99.569	100	100	100	99.569	100	99.784	99.784	99.353	99.569
CIW80_01530	100	100	100	100	97.727	97.727	97.727	97.531	97.727	97.531	97.727	97.727	100	97.531	97.727	97.531	97.531	100	97.727	97.531	97.727	97.727	97.531	97.727	97.727	97.727	97.727	97.531	97.727	97.727	97.531	97.727	97.727	95.062	100	97.531	97.727	96.296	100	100	100	100	100	96.591	100	97.727	100	0	0
CIW80_01535	98.939	98.939	99.602	99.602	98.939	98.939	98.939	98.939	98.939	99.072	99.072	99.072	99.602	98.939	99.072	98.806	98.939	99.337	99.072	99.072	99.072	98.806	98.806	98.806	98.939	98.939	99.072	98.939	98.806	98.939	98.939	98.939	98.939	98.806	99.602	98.939	99.072	99.072	99.602	99.602	99.735	100	100	98.806	99.337	98.806	99.602	0	0
CIW80_01540	97.628	97.628	98.814	98.814	92.095	91.304	91.304	91.304	91.304	91.7	91.7	91.7	98.814	92.095	96.047	96.838	96.443	98.419	91.7	91.7	91.7	96.838	96.838	93.676	96.443	96.838	96.838	97.628	97.628	97.628	97.628	96.838	98.024	94.466	98.814	96.838	91.7	91.7	98.814	98.814	99.605	100	100	94.466	98.419	94.071	98.814	0	0
CIW80_01545	99.335	99.335	99.778	99.778	99.335	99.113	99.113	99.113	99.113	98.448	98.448	98.448	99.778	98.891	98.448	98.226	98.448	99.557	98.448	98.448	98.448	98.226	98.226	99.557	98.448	98.448	98.448	99.335	99.557	99.557	99.335	98.448	99.557	98.891	100	98.448	98.891	98.891	99.778	99.778	100	100	100	98.891	99.557	99.335	99.778	0	25.702
CIW80_01550	100	100	99.643	99.644	99.643	98.932	98.929	98.932	98.932	99.288	99.286	99.286	100	99.643	99.644	99.643	99.644	100	99.288	99.288	99.288	99.643	99.643	99.644	99.644	99.644	99.644	99.643	99.644	99.643	99.644	99.644	99.644	99.286	99.644	99.286	99.288	98.929	99.643	99.644	100	100	100	99.288	100	99.644	99.644	24.107	27.907
CIW80_01555	100	100	99.145	99.145	99.145	100	100	100	100	100	100	100	99.145	50	100	100	100	100	100	100	100	100	100	100	99.145	100	100	100	100	100	100	99.145	100	100	100	100	100	99.145	99.145	99.145	100	100	100	100	100	99.145	99.145	100	0
CIW80_01560	99.779	100	100	100	99.338	99.558	99.558	99.558	99.558	99.558	99.558	99.558	100	99.558	99.558	99.558	99.558	100	99.558	99.558	99.558	99.558	99.558	99.558	99.558	99.558	99.338	99.338	99.117	99.338	99.338	99.558	99.558	99.558	99.338	99.558	99.558	99.558	100	100	100	99.779	100	99.338	100	99.558	100	99.606	0
CIW80_01565	100	100	100	100	99.065	100	100	100	100	100	100	100	100	100	100	100	100	100	100	100	100	100	100	100	100	100	100	100	100	100	100	100	100	100	100	100	100	100	100	100	100	100	100	100	100	100	100	99.065	100
CIW80_01570	0	0	0	0	0	0	0	0	0	0	0	0	0	0	0	0	0	0	0	0	0	0	0	0	0	0	0	0	0	0	0	0	0	0	0	0	0	0	0	0	0	0	0	0	0	0	0	0	0
CIW80_01575	100	100	100	100	99.115	99.115	99.115	99.115	99.115	99.115	99.115	99.115	100	99.115	99.115	99.115	99.115	100	99.115	99.115	99.115	99.115	99.115	99.115	99.115	99.115	99.115	99.115	99.115	99.115	99.115	99.115	99.115	99.115	99.115	99.115	99.115	99.115	100	100	100	100	100	99.115	100	99.115	100	99.115	99.115
CIW80_01580	100	100	99.638	99.638	98.551	98.913	98.913	98.913	98.913	98.551	98.551	98.551	99.638	98.551	98.913	99.638	99.638	99.638	98.551	98.551	98.551	99.638	99.638	98.913	99.638	99.275	99.275	98.913	98.913	98.913	98.913	99.275	98.913	99.275	99.638	99.638	98.188	98.551	99.638	99.638	100	100	100	99.638	99.638	99.275	99.638	98.188	98.913
CIW80_01585	100	100	100	100	97.297	97.297	97.297	97.297	97.297	97.297	97.297	97.297	100	97.297	97.297	96.959	96.959	97.973	97.297	97.297	97.297	96.959	96.959	97.973	96.959	96.959	96.622	96.622	96.959	96.959	96.622	96.622	96.959	97.973	96.959	96.622	97.297	96.4	100	100	99.662	100	100	97.635	97.692	97.973	100	96.959	96.959
CIW80_01590	100	100	100	100	97.396	97.396	97.396	97.396	97.396	97.396	97.396	97.396	100	97.396	97.917	97.917	98.438	100	97.396	97.396	97.396	97.917	97.917	98.438	97.396	97.917	97.917	97.917	97.396	97.917	97.917	97.917	97.917	98.958	97.917	97.917	97.396	97.396	100	100	100	100	100	97.917	100	98.438	100	97.396	97.396
CIW80_01595	100	100	99.383	99.383	99.383	98.148	98.148	98.148	98.148	98.765	98.765	98.765	100	98.765	99.383	99.383	99.383	100	98.765	98.765	98.765	99.383	99.383	99.383	98.765	99.383	98.148	99.383	99.383	99.383	99.383	98.148	99.383	98.765	100	99.383	98.765	98.148	99.383	99.383	100	100	100	99.383	100	99.383	99.383	95.679	95.679
CIW80_01600	99.69	99.69	100	100	99.071	99.381	99.381	99.381	99.381	99.381	99.381	99.381	100	99.381	99.381	99.381	99.381	99.381	99.381	99.381	99.381	99.381	99.381	99.071	98.762	99.071	99.381	98.762	98.762	98.762	98.762	99.381	98.762	99.69	99.69	99.071	99.381	99.381	100	100	99.381	100	100	99.381	99.381	98.452	100	99.381	99.071
CIW80_01605	97.768	97.768	99.107	99.107	97.991	97.768	97.768	97.768	97.768	97.991	97.991	97.991	99.554	97.321	97.768	97.768	97.545	97.991	97.991	97.991	97.991	97.768	97.768	97.321	97.545	97.545	97.545	97.545	97.098	97.545	97.545	97.545	97.545	97.098	97.768	97.098	97.768	97.768	99.107	99.107	97.768	100	100	97.098	97.991	97.545	99.107	97.978	98.214
CIW80_01610	98.986	98.986	98.986	98.737	95.335	95.943	95.943	95.943	95.943	96.146	96.146	96.146	98.783	95.74	95.74	95.335	95.335	98.377	96.146	96.146	96.146	95.335	95.335	96.349	95.538	95.74	95.538	95.538	95.335	95.538	95.538	95.538	95.74	97.769	98.986	95.74	95.943	95.538	98.986	98.986	98.986	100	100	97.972	98.377	97.363	98.986	95.74	95.538
CIW80_01615	99.13	99.128	99.13	99.13	99.13	99.13	99.13	99.13	99.13	99.13	99.13	99.13	99.13	99.13	98.841	98.841	98.841	99.13	99.13	99.13	99.13	98.841	98.837	99.13	98.551	98.841	98.841	99.13	99.13	99.13	99.13	98.841	99.13	99.13	99.42	98.841	99.13	99.13	99.13	99.13	99.13	99.71	100	99.13	99.13	99.13	99.13	97.971	98.261
CIW80_01620	99.509	99.509	100	100	97.543	97.297	97.297	97.297	97.297	97.543	97.543	97.543	100	97.052	97.543	97.543	97.543	98.771	97.543	97.543	97.543	97.543	97.543	97.543	97.543	97.543	97.543	97.543	97.543	97.543	97.543	97.297	97.297	99.017	99.017	97.543	97.052	97.052	100	100	100	100	100	97.297	98.771	97.543	100	97.789	97.789
CIW80_01625	0	0	0	0	0	0	0	0	0	0	0	0	0	0	0	0	0	0	0	0	0	0	100	0	0	0	0	0	0	0	0	0	0	0	0	0	0	0	0	0	0	0	0	0	0	0	0	0	0
CIW80_01630	99.628	99.628	99.628	99.628	98.141	98.141	98.141	98.141	98.141	98.141	98.141	98.141	99.628	98.141	98.141	98.141	98.141	98.885	98.141	98.141	98.141	98.141	98.141	99.257	98.513	98.141	98.141	99.257	99.257	99.257	99.257	98.141	99.257	99.628	99.628	98.141	98.141	98.141	99.628	99.628	99.257	100	100	98.513	98.885	99.257	99.628	98.141	98.141
CIW80_01635	100	100	100	100	98.734	98.734	98.734	98.734	98.734	97.89	97.89	97.89	100	97.89	98.312	98.312	98.312	99.578	97.89	97.89	97.89	98.312	98.312	97.468	98.734	97.89	98.734	97.468	97.468	97.468	97.468	98.312	97.468	97.468	98.734	98.312	97.468	98.734	100	100	99.578	100	100	97.89	99.578	98.734	100	98.958	98.958
CIW80_01640	99.558	99.558	99.558	99.558	99.115	0	99.01	99.01	0	99.115	99.115	99.115	100	99.115	98.23	98.23	99.115	100	99.115	99.115	99.115	98.23	98.23	98.673	99.558	98.23	99.115	98.673	98.23	98.673	98.673	99.115	98.673	99.115	100	97.788	99.115	98.673	99.558	99.558	100	100	100	98.673	100	98.673	99.558	0	98.256
CIW80_01645	100	100	100	100	99.153	99.153	99.153	99.153	99.153	99.153	99.153	99.153	99.576	99.153	99.145	99.145	99.145	100	99.153	99.153	99.153	99.145	99.142	98.729	99.153	99.142	98.723	99.153	98.729	99.153	99.153	99.149	99.153	99.576	98.723	99.145	99.153	99.153	100	100	100	100	100	99.576	100	98.729	100	99.145	98.718
CIW80_01650	100	100	99.454	99.454	97.814	97.814	97.814	97.814	97.814	97.814	97.814	97.814	100	97.814	98.361	98.361	98.361	100	97.814	97.814	97.814	98.361	98.361	98.907	98.907	98.361	98.361	97.814	97.268	97.814	97.814	98.907	97.814	99.454	99.454	98.907	97.814	97.814	99.454	99.454	100	100	100	99.454	100	99.454	99.454	98.907	98.907
CIW80_01655	98.458	98.458	0	99.743	97.943	98.201	98.201	98.201	98.201	98.201	98.201	98.201	100	98.201	97.172	97.172	97.172	99.486	98.201	98.201	98.201	97.172	97.172	97.429	96.915	97.172	96.658	97.429	97.172	97.429	97.429	96.915	97.686	98.201	98.201	97.172	98.201	97.943	99.743	99.743	98.201	100	100	98.972	99.486	97.686	99.743	97.172	97.429
CIW80_01660	99.598	99.414	99.609	99.609	96.68	96.579	96.484	96.579	96.484	96.484	96.484	96.607	100	96.68	96.781	96.68	96.982	98.828	96.579	96.484	96.579	96.68	96.68	96.68	96.378	96.68	96.68	96.875	96.982	96.875	96.875	96.68	97.07	96.484	95.703	96.68	96.579	96.68	99.609	99.598	99.609	99.8	100	98.592	98.633	97.384	99.609	96.484	0
CIW80_01665	98.165	98.165	98.624	98.624	94.954	94.954	94.954	94.954	94.954	94.954	94.954	94.954	100	94.954	91.743	91.743	91.743	98.624	94.954	94.954	94.954	91.743	91.743	93.119	91.743	91.743	91.743	94.954	95.413	95.413	94.954	91.743	95.413	96.33	92.661	91.743	94.954	94.954	98.624	98.165	98.165	100	100	95.872	98.624	92.13	98.624	92.202	92.202
CIW80_01670	99.541	99.541	99.541	99.771	98.624	98.394	98.394	98.394	98.394	98.165	98.165	98.165	100	98.624	98.394	98.394	98.394	99.771	98.165	98.165	98.165	98.394	98.394	98.394	98.394	98.394	98.394	98.624	98.624	98.624	98.624	98.624	99.083	98.853	98.853	98.624	98.394	98.394	99.771	99.771	99.721	100	100	98.853	99.771	99.083	99.771	98.595	98.624
CIW80_01675	100	100	99.034	99.034	96.618	96.618	96.618	96.618	96.618	96.618	96.618	96.618	98.551	98.551	96.618	96.618	96.618	99.034	96.618	96.618	96.618	96.618	96.618	98.551	95.652	96.618	96.135	96.135	96.135	96.135	96.135	96.135	96.135	99.034	99.517	96.135	96.618	96.618	99.034	99.034	100	100	100	99.034	99.034	96.618	99.034	0	95.652
CIW80_01680	97.794	97.794	99.265	99.265	96.324	96.324	96.324	96.324	96.324	96.324	96.324	96.324	97.794	94.853	95.588	95.935	95.935	98.529	96.324	96.324	96.324	95.935	95.935	96.324	95.588	95.935	95.588	96.324	96.324	96.324	96.324	95.588	96.324	96.324	98.529	95.588	96.324	96.324	99.265	99.265	97.794	100	100	96.324	98.529	96.324	99.265	39.286	95.122
CIW80_01685	95.604	95.604	100	100	96.703	96.703	96.703	96.703	96.703	96.703	96.703	96.703	0	95.604	95.604	95.604	95.604	100	96.703	96.703	96.703	95.604	95.604	96.703	0	95.604	95.604	94.505	94.505	94.505	94.505	95.604	94.505	97.802	95.604	95.604	96.703	96.703	100	0	95.604	100	100	0	100	0	100	95.604	95.604
CIW80_01690	100	100	100	100	99.33	99.33	99.33	99.33	99.33	99.33	99.33	99.33	100	99.33	99.777	99.777	99.777	100	99.33	99.33	99.33	99.777	99.777	99.554	99.777	99.777	99.554	99.554	99.554	99.554	99.554	99.554	99.554	100	100	99.777	99.33	99.107	100	100	100	100	100	99.777	100	100	100	99.554	99.33
CIW80_01695	33.893	33.893	33.784	0	36.82	0	0	0	0	36.82	36.82	36.82	33.893	0	37.657	38.378	35.983	0	36.82	36.82	36.82	38.378	38.378	93.364	36.82	36.402	36.402	0	37.356	37.657	0	36.402	37.657	37.297	0	36.402	36.82	36.82	33.784	0	97.377	100	100	0	0	38.919	33.784	35.983	36.402
CIW80_01700	36.77	36.77	36.77	36.77	42.857	43.038	43.038	43.038	43.038	43.038	43.038	43.038	36.77	36.77	42.857	43.038	44.656	42.857	43.038	43.038	43.038	43.038	43.038	96.296	41.917	43.038	43.038	43.194	43.194	43.194	43.194	43.038	43.194	43.038	36.77	43.038	43.219	43.038	36.77	36.77	99.471	100	100	36.576	42.857	43.219	36.77	42.676	42.495
CIW80_01705	0	0	0	0	0	0	0	0	0	0	0	0	0	0	0	0	0	0	0	0	0	0	0	0	0	0	0	0	0	0	0	0	0	0	0	0	0	0	0	0	0	100	100	0	0	0	0	0	0
CIW80_01710	95.969	95.969	95.814	95.814	96.719	96.719	96.719	96.719	96.719	96.719	96.719	96.719	95.969	96.719	96.562	96.406	96.562	96.714	96.719	96.719	96.719	96.406	96.406	97.054	96.562	96.562	96.562	96.25	96.25	96.25	96.25	96.562	96.406	95.969	96.714	96.562	96.719	96.719	95.814	95.814	97.504	100	100	96.557	96.714	96.87	95.814	96.562	96.562
CIW80_01715	100	100	98.563	98.563	99.425	99.425	99.425	99.425	99.425	99.713	99.713	99.713	99.713	99.713	99.713	100	99.713	100	99.713	99.713	99.713	100	100	100	99.713	99.713	99.138	100	100	100	100	99.425	99.713	99.713	99.425	99.713	99.713	99.138	98.563	98.563	100	100	100	100	99.713	99.713	98.563	99.713	100
CIW80_01720	0	0	0	0	0	0	0	0	0	0	0	0	100	0	96	0	0	0	0	0	0	0	0	0	96	0	0	0	0	0	0	0	0	0	0	0	0	0	0	100	0	0	0	100	0	98	0	0	0
CIW80_01725	99.457	99.457	99.457	99.457	98.913	98.913	98.913	98.913	98.913	98.913	98.913	98.913	98.913	98.913	98.913	98.913	98.913	99.457	98.913	98.913	98.913	98.913	98.913	98.37	98.913	98.913	98.913	98.913	98.913	98.913	98.913	98.913	98.913	99.457	98.913	98.913	98.913	98.913	99.457	99.457	99.457	100	100	99.457	99.457	98.37	99.457	98.37	98.913
CIW80_01730	0	0	0	0	0	0	0	0	0	0	0	0	100	0	96.364	0	0	0	0	0	0	0	0	0	96.364	0	0	0	0	0	0	0	0	0	0	96.364	0	0	0	100	0	0	100	0	0	96.364	100	0	0
CIW80_01735	99.838	99.838	100	99.838	99.677	99.515	99.515	99.515	99.515	99.354	99.354	99.354	99.838	99.677	99.677	99.838	99.515	99.838	99.354	99.354	99.354	99.838	99.838	99.031	99.515	99.838	99.838	99.515	99.354	99.515	99.515	99.838	99.677	99.677	100	99.677	99.515	99.354	100	99.838	100	100	100	100	99.838	99.677	100	99.838	99.354
CIW80_01740	99.41	99.41	99.705	99.705	99.41	99.41	99.41	99.41	99.41	99.41	99.41	99.41	100	99.115	99.115	99.41	99.41	99.115	99.41	99.41	99.41	99.381	99.41	99.41	99.41	99.115	99.41	99.41	98.525	99.41	99.41	99.41	99.41	99.41	99.41	99.41	99.41	99.071	99.705	99.705	100	100	100	99.41	98.762	99.41	99.705	99.115	98.82
CIW80_01745	100	100	100	100	97.642	97.642	97.642	97.642	97.642	97.642	97.642	97.642	100	97.642	97.17	96.226	96.698	100	97.642	97.642	97.642	96.226	96.226	97.17	96.698	96.698	96.698	97.17	97.642	97.642	97.17	97.17	97.17	98.131	99.533	97.17	97.17	97.642	100	100	100	100	100	98.131	100	97.196	100	96.698	96.698
CIW80_01750	99.779	99.779	99.558	99.338	99.117	98.455	98.455	98.455	98.455	98.675	98.675	98.675	99.117	97.792	98.896	98.896	99.558	99.338	98.675	98.675	98.675	98.896	98.896	98.013	99.558	28	28	98.561	98.561	98.45	98.561	28	98.675	99.779	99.779	98.675	98.234	98.234	99.558	99.558	99.338	100	100	98.321	99.338	98.675	99.558	28.25	28.25
CIW80_01755	100	100	100	100	99.605	100	100	100	100	99.209	99.209	99.209	100	100	99.209	99.209	100	99.605	99.209	99.209	99.209	99.209	99.209	99.605	100	33.333	33.333	100	100	100	100	33.333	100	99.605	100	98.814	100	100	100	100	100	100	100	100	99.605	100	100	32.618	32.906
CIW80_01760	100	100	99.694	99.694	34.877	99.388	99.388	99.388	99.388	98.777	98.777	98.777	100	98.777	98.777	98.165	98.471	99.388	98.777	98.777	98.777	98.165	98.165	98.165	98.777	35.185	34.877	98.165	98.165	98.165	98.165	34.877	98.471	98.471	100	98.777	99.083	99.083	99.694	99.694	100	100	100	98.777	99.694	98.777	99.694	34.877	34.568
CIW80_01765	99.684	99.684	100	100	98.101	98.101	98.101	98.101	98.101	99.051	99.051	99.051	99.684	97.785	99.051	99.051	99.051	100	99.051	99.051	99.051	99.051	99.051	98.418	99.051	30.897	30.897	96.203	95.886	95.886	96.203	30.897	96.203	98.734	99.684	99.051	98.101	98.734	100	100	100	100	100	97.785	99.684	98.418	100	30.897	30.897
CIW80_01770	99.642	99.642	98.925	98.925	99.283	98.925	98.925	98.925	98.925	99.283	99.283	99.283	98.566	99.283	99.283	99.283	99.283	99.283	41.88	99.283	99.283	99.283	99.283	98.208	99.283	45.556	41.88	98.925	98.925	98.925	98.925	41.88	98.925	98.925	99.283	99.283	98.925	98.208	98.925	98.925	99.642	100	100	99.642	99.283	98.208	98.925	41.88	41.88
CIW80_01775	100	100	100	100	99.713	99.713	99.713	99.713	99.713	99.713	99.713	99.713	100	30.97	99.425	99.425	99.138	99.713	99.713	99.713	99.713	99.425	99.425	98.563	99.387	30.97	30.97	99.138	99.138	99.138	99.138	35.211	98.851	99.138	99.713	99.425	98.851	99.425	100	100	99.701	99.701	100	98.851	99.713	98.563	100	29.254	30.97
CIW80_01780	100	100	100	100	99.565	99.348	99.348	99.348	99.348	99.783	99.783	99.783	99.783	99.348	99.565	99.565	99.565	99.565	99.783	99.783	99.783	99.565	99.565	99.348	99.565	26.393	25.926	99.13	99.13	99.13	99.13	26.1	99.415	99.565	99.565	99.565	99.348	99.348	100	99.783	99.565	100	100	99.13	99.764	99.13	100	25.397	25.397
CIW80_01785	100	100	99.721	99.721	99.721	99.443	99.443	99.443	99.443	99.721	99.721	99.721	100	100	100	100	100	99.721	99.721	99.721	99.721	100	100	99.72	100	30.601	30.601	100	100	100	100	30.601	100	100	99.721	100	99.443	100	99.721	99.721	99.721	100	100	100	99.721	99.164	99.721	30.601	30.601
CIW80_01790	100	100	100	0	98.901	96.703	96.703	96.703	96.703	96.703	96.703	96.703	97.802	98.901	98.901	98.901	98.901	100	96.703	96.703	96.703	98.901	98.901	97.802	98.901	98.901	98.901	97.802	97.802	97.802	97.802	98.901	97.802	98.901	100	98.901	97.802	98.901	100	100	100	100	100	97.802	100	97.802	100	98.901	98.901
CIW80_01795	100	100	99.18	99.275	99.275	100	100	100	100	100	100	100	99.275	99.275	99.275	100	100	100	100	100	100	100	100	100	100	100	98.551	100	100	100	100	99.275	100	100	100	100	100	99.275	99.275	99.275	100	100	100	100	100	100	99.275	0	99.275
CIW80_01800	100	100	100	100	100	100	100	100	100	100	100	100	100	100	100	100	100	100	100	100	100	100	100	100	100	100	100	100	100	100	100	100	100	100	100	100	100	100	100	100	100	100	100	100	100	100	100	100	100
CIW80_01805	99.322	99.322	98.983	98.983	97.288	96.949	96.949	96.949	96.949	97.288	97.288	97.288	99.322	97.288	98.305	97.966	98.305	99.322	97.288	97.288	97.288	97.966	97.966	97.288	98.305	98.305	98.305	96.949	96.949	96.949	96.949	98.305	96.949	97.627	98.983	97.627	97.288	97.627	98.983	98.983	100	100	100	97.627	99.322	97.966	98.983	97.288	97.288
CIW80_01810	99.298	99.298	99.298	99.298	97.544	97.544	97.544	97.544	97.544	97.544	97.544	97.544	100	97.544	97.544	96.842	97.193	100	97.544	97.544	97.544	96.842	96.842	96.842	97.544	97.544	97.544	97.544	97.544	97.544	97.544	97.544	97.544	97.895	98.246	96.842	97.193	97.193	99.298	99.298	100	100	100	98.246	100	96.842	99.298	95.789	96.842
CIW80_01815	99.197	99.197	99.197	99.197	99.197	99.197	99.197	99.197	99.197	99.197	99.197	99.197	98.795	99.197	99.197	99.197	99.197	99.197	99.197	99.197	99.197	99.197	99.197	99.197	99.197	99.197	99.197	98.394	98.394	98.394	98.394	99.197	99.197	99.197	98.795	99.197	99.197	99.197	99.197	99.197	98.795	99.598	100	99.197	99.197	99.197	99.197	99.197	99.197
CIW80_01820	99.845	99.845	99.845	99.845	99.845	99.834	0	99.69	99.834	99.845	99.845	99.845	99.845	99.845	99.845	99.845	99.845	99.845	99.845	99.845	99.845	99.845	99.845	99.845	99.845	99.845	99.845	99.845	99.845	99.845	99.845	99.845	99.845	99.845	99.845	99.845	99.845	99.845	99.845	99.845	99.845	99.845	99.845	99.845	99.845	99.845	99.845	0	99.845
CIW80_01825	100	100	100	100	99.766	99.766	99.766	99.766	99.766	99.765	99.765	99.765	100	99.533	99.766	99.766	99.766	100	99.765	99.765	99.765	99.766	99.766	99.299	99.766	99.766	99.766	99.766	99.766	99.766	99.766	99.766	99.766	99.766	100	99.766	99.766	99.531	100	100	99.533	100	100	99.766	100	99.766	100	99.533	99.766
CIW80_01830	99.797	99.797	99.797	99.593	98.577	98.577	98.577	98.577	98.577	98.78	98.78	98.78	99.593	98.171	98.78	98.577	98.78	99.797	98.78	98.78	98.78	98.577	98.577	99.39	98.577	97.764	98.577	99.326	99.551	99.33	99.326	98.577	99.33	99.775	99.777	98.577	98.374	98.78	100	99.39	99.593	100	100	99.593	100	99.39	99.797	98.171	98.171
CIW80_01835	99.799	99.799	99.799	99.799	99.396	99.396	99.396	99.396	99.396	99.598	99.598	99.598	100	99.396	99.396	99.598	99.598	99.799	99.598	99.598	99.598	99.598	99.598	99.598	99.598	99.195	99.396	99.195	99.195	99.195	99.195	99.598	99.195	99.799	100	99.598	99.396	99.396	99.799	100	100	100	100	99.598	99.799	99.598	99.799	97.79	98.535
CIW80_01840	99.405	99.405	99.405	99.405	99.405	99.405	99.405	99.405	99.405	98.81	98.81	98.81	99.405	99.405	98.214	98.214	98.214	99.405	98.81	98.81	98.81	98.214	98.214	98.81	98.214	99.405	98.214	98.81	98.81	98.81	98.81	98.214	98.81	99.405	98.81	97.619	99.405	98.81	99.405	99.405	98.81	100	100	98.81	99.405	98.81	99.405	98.81	98.81
CIW80_01845	94.118	97.143	100	0	0	97.143	0	97.143	97.143	97.143	0	97.143	100	96.078	96.078	96.078	96.078	96.078	97.143	97.143	97.143	0	97.143	0	96.078	94.286	97.143	94.118	94.118	0	97.143	97.143	94.118	96.078	100	96.078	97.143	96.078	100	100	0	100	100	97.143	96.078	98.039	100	0	96.078
CIW80_01850	100	100	100	0	100	99.329	100	100	100	100	100	100	100	100	100	100	100	100	100	100	100	100	100	100	99.329	100	100	99.329	99.329	99.329	99.329	100	99.329	100	99.329	100	99.329	100	100	100	100	100	100	100	100	100	100	99.329	100
CIW80_01855	100	99.635	99.635	99.635	98.905	98.905	98.901	98.905	98.905	98.54	98.535	98.54	99.635	99.635	98.905	98.901	99.27	99.635	98.54	98.54	98.54	98.901	98.905	98.54	99.27	98.175	99.27	98.148	98.175	98.168	98.175	99.27	98.175	100	100	30.693	97.81	98.519	99.635	99.635	100	100	100	98.905	99.259	98.54	99.635	30.693	99.27
CIW80_01860	98.477	98.477	98.731	98.731	98.731	98.731	98.731	98.731	98.731	98.731	98.731	98.731	98.477	98.731	98.223	98.477	98.477	98.477	98.731	98.731	98.731	98.477	98.477	98.223	98.477	98.477	98.477	98.985	98.477	98.985	98.985	98.477	98.985	98.731	98.731	97.716	98.731	98.731	98.731	98.731	98.731	99.733	100	98.731	98.477	98.223	98.731	98.219	98.473
CIW80_01865	100	100	100	100	99.138	99.138	99.138	99.138	99.138	98.276	98.276	98.276	100	99.138	99.138	99.138	99.138	99.138	98.276	98.276	98.276	99.138	99.138	100	99.138	99.138	99.138	100	100	100	100	99.138	100	99.138	99.138	99.138	98.276	98.276	100	100	100	100	100	99.138	99.138	100	100	98.276	98.276
CIW80_01870	100	100	100	0	97.647	98.824	98.824	98.824	98.824	100	100	100	100	100	96.471	97.647	100	100	100	100	100	97.647	97.647	100	97.647	98.824	97.647	98.824	98.824	98.824	98.824	97.647	98.824	98.824	98.824	96.471	100	100	100	100	100	100	100	100	100	98.824	100	98.824	98.824
CIW80_01875	99.708	99.708	99.708	99.708	99.415	99.123	99.123	99.123	99.123	99.123	99.123	99.123	99.708	99.415	99.415	99.415	99.415	99.708	99.123	99.123	99.123	99.415	99.415	99.415	99.123	99.123	99.415	98.83	99.291	99.291	98.83	99.415	98.83	99.123	100	99.415	99.123	99.123	99.708	99.708	99.708	100	100	99.123	100	99.415	99.708	36.264	33.962
CIW80_01880	0	100	0	0	0	0	0	100	100	0	0	0	0	100	0	0	0	0	0	100	0	0	0	0	0	0	0	0	0	0	0	0	0	100	0	100	0	100	100	0	0	0	0	0	100	0	0	0	0
CIW80_01885	0	0	0	0	0	0	0	100	0	0	0	0	0	0	0	0	0	0	0	100	0	0	0	0	0	100	0	100	0	0	0	0	0	0	0	0	0	0	0	0	0	0	0	0	0	0	0	0	0
CIW80_01890	100	100	100	66.265	100	100	100	100	100	100	100	100	100	100	100	100	100	100	100	100	100	100	100	100	100	100	100	100	100	100	100	100	100	100	100	100	100	100	100	100	100	100	100	100	100	100	100	100	100
CIW80_01895	100	100	100	0	100	100	100	100	100	100	100	100	100	100	90.741	90.741	90.741	100	100	100	100	90.741	90.741	0	90.741	90.741	90.741	100	100	100	100	90.741	100	100	100	0	100	100	100	100	100	100	100	100	100	100	100	100	100
CIW80_01900	99.167	99.167	99.167	0	99.167	96	96	100	96	99.167	99.167	99.167	99.167	99.167	99.167	99.167	99.167	98.333	99.167	99.167	99.167	99.167	99.167	98.333	98.333	99.167	99.167	99.167	99.167	99.167	99.167	99.167	99.167	98.333	99.167	0	99.167	98.667	99.167	99.167	99.167	100	100	99.167	99.167	98.333	99.167	0	97.333
CIW80_01905	100	100	100	100	99.061	98.592	98.592	98.592	98.592	99.061	99.061	99.061	100	99.061	99.061	98.592	99.061	99.531	99.061	99.061	99.061	98.592	98.592	99.061	99.061	98.122	99.061	98.592	97.653	98.592	98.592	99.061	99.061	99.061	99.061	99.061	99.061	98.592	100	100	100	100	100	99.061	100	99.061	100	27.723	100
CIW80_01910	96.396	96.396	60.976	60.976	94.643	94.643	94.643	94.643	94.643	94.643	94.643	94.643	100	94.643	94.643	94.643	92.857	60.976	94.643	94.643	94.643	94.643	94.643	94.643	94.643	92.857	94.643	94.643	94.643	94.643	94.643	94.643	94.643	94.643	94.643	94.643	94.643	94.643	100	100	98.198	100	100	94.643	97.959	94.643	60.976	0	94.643
CIW80_01915	100	100	100	100	99.462	99.468	99.462	99.468	99.468	99.468	99.462	99.468	100	99.468	99.734	99.731	99.734	99.468	99.468	99.468	99.468	99.731	99.731	99.734	99.734	99.734	99.468	99.734	99.468	99.731	99.734	99.202	99.734	99.468	100	99.734	99.468	99.462	100	100	99.731	100	100	99.468	100	99.734	100	98.67	99.202
CIW80_01920	100	100	100	100	100	100	100	100	100	100	100	100	100	100	100	100	100	100	100	100	100	100	100	100	100	100	99.822	99.466	99.466	99.466	99.466	100	99.644	100	100	100	100	100	100	100	100	100	100	100	100	100	100	99.822	99.644
CIW80_01925	100	100	100	100	99.485	99.485	99.485	99.485	99.485	100	100	100	99.485	100	100	100	99.485	100	100	100	100	100	100	100	99.485	100	100	98.969	98.969	98.969	98.969	100	98.454	98.454	98.969	100	100	100	100	100	98.969	100	100	98.969	99.485	100	100	99.485	99.485
CIW80_01930	100	100	99.138	99.138	99.138	99.138	99.138	99.138	99.138	99.138	99.138	99.138	100	99.138	99.138	99.138	99.138	99.138	99.138	99.138	99.138	99.138	99.138	99.138	98.707	99.569	99.138	99.138	99.138	99.138	99.138	98.707	99.138	96.983	99.138	99.569	98.707	99.138	99.138	99.138	99.569	100	100	98.707	99.569	99.569	99.138	98.276	98.276
CIW80_01935	100	100	99.843	99.843	100	100	100	100	100	99.843	99.843	99.843	99.686	100	99.843	100	100	99.843	99.843	99.843	99.843	100	100	100	100	99.843	100	100	100	100	100	100	100	99.843	99.686	100	100	100	99.843	99.843	99.843	100	99.843	100	99.529	99.686	99.843	99.843	100
CIW80_01940	99.13	99.13	99.13	99.13	100	100	100	100	100	100	100	100	99.13	100	100	100	100	100	100	100	100	100	100	99.13	100	99.13	100	100	100	100	100	100	100	100	100	100	100	100	99.13	99.13	99.13	100	100	100	100	100	99.13	100	100
CIW80_01945	100	100	100	100	96	96.667	96.296	96.667	96	96.667	96	96.667	100	97.959	96.667	96.296	96.667	97	96.667	96	96.667	96	96	98.148	97.5	96.667	96.667	96	96.667	96	96	96.667	96.667	98	97	97.5	96.667	96	100	100	97	100	100	98.333	0	98.333	100	0	96.667
CIW80_01950	100	100	100	0	100	100	100	100	100	100	100	100	100	0	100	100	100	100	100	100	100	100	100	100	100	100	100	100	100	100	100	100	100	98.333	98.333	100	100	100	100	100	100	100	100	100	0	100	100	100	100
CIW80_01955	96.256	96.256	99.559	99.559	98.018	98.458	98.458	98.458	98.458	98.018	98.018	98.018	99.559	98.018	98.458	98.458	98.458	97.357	30.095	97.797	97.797	98.458	98.458	98.678	98.458	98.458	98.458	98.018	97.357	97.797	98.018	98.458	98.458	98.458	98.238	98.458	98.018	98.458	99.559	99.559	98.678	100	99.78	98.678	98.345	98.458	99.559	98.458	98.458
CIW80_01960	99.482	99.482	99.482	99.482	98.964	98.446	98.446	98.446	98.446	98.964	98.964	98.964	99.482	99.482	99.482	99.482	99.482	99.482	98.964	98.964	98.964	99.482	99.482	99.482	99.482	99.482	98.446	99.482	99.482	99.482	99.482	99.482	99.482	98.964	99.482	98.964	98.964	98.964	99.482	99.482	99.482	100	100	99.482	98.964	99.482	99.482	99.482	98.964
CIW80_01965	99.78	99.78	100	100	99.78	99.78	99.78	99.78	99.78	99.78	99.78	99.78	100	99.78	99.56	99.78	99.78	100	99.78	99.78	99.78	99.78	99.78	99.78	99.78	99.56	99.78	99.56	99.341	99.56	99.56	99.78	99.56	99.78	99.78	99.78	99.78	99.769	100	100	100	100	100	99.56	100	99.56	100	99.56	99.78
CIW80_01970	99.437	99.437	99.25	99.25	98.874	98.874	98.874	98.874	98.874	98.874	98.874	98.874	99.625	98.874	98.874	98.687	98.874	99.625	98.874	98.874	98.874	98.687	98.687	98.687	98.874	98.874	98.687	98.311	98.124	98.311	98.311	98.874	98.687	98.499	98.499	39.676	98.687	98.874	99.25	99.25	99.625	100	100	98.499	99.437	98.499	99.25	97.628	98.925
CIW80_01975	100	100	100	100	100	100	100	100	100	100	100	100	100	100	100	99.807	100	100	100	100	100	99.807	99.807	99.615	100	100	100	100	99.807	100	100	100	100	100	100	100	100	100	100	100	100	100	100	99.807	100	100	100	99.615	99.615
CIW80_01980	0	0	0	0	0	0	97.143	0	0	0	0	0	0	0	0	98.571	0	0	0	98.571	0	0	0	0	0	97.143	95.714	0	0	0	0	95.714	97.143	0	98.571	0	0	0	0	0	0	0	0	0	0	0	100	0	0
CIW80_01985	0	0	0	0	0	0	0	0	0	0	0	0	0	0	0	0	0	0	0	0	0	0	0	0	0	0	0	0	0	0	0	0	0	0	0	0	0	0	0	0	0	0	0	0	0	0	0	0	0
CIW80_01990	99.383	99.383	99.691	99.691	38.217	100	100	100	100	100	100	100	99.074	100	100	100	100	99.383	100	100	100	100	100	100	100	100	99.691	100	99.691	100	100	99.691	100	100	99.691	100	100	100	99.691	99.691	99.383	100	100	99.691	99.383	100	99.691	100	100
CIW80_01995	100	100	100	100	100	100	100	100	100	100	100	100	100	100	100	100	100	100	100	100	100	100	100	99.625	100	100	100	100	100	100	100	100	100	100	100	99.625	100	100	100	100	100	100	100	100	100	100	100	100	100
CIW80_02000	100	100	100	100	100	100	100	100	100	100	100	100	100	100	97.887	97.887	97.887	100	100	100	100	97.887	97.887	100	100	100	100	100	100	100	100	100	100	100	100	100	100	100	100	100	99.648	100	100	100	100	100	100	100	97.887
CIW80_02005	99.346	99.346	99.346	99.346	100	100	100	100	100	100	100	100	100	100	100	100	100	100	100	100	100	100	100	100	100	100	99.346	99.346	99.346	99.346	99.346	100	99.346	100	98.039	100	100	100	99.346	99.346	99.346	100	100	100	100	100	99.346	98.039	99.333
CIW80_02010	0	0	0	0	0	0	0	0	0	0	0	0	0	0	100	0	0	0	0	0	0	0	0	0	98.78	0	0	93.333	0	0	0	0	0	0	0	0	0	93.333	0	0	0	0	0	0	0	98.78	0	0	0
CIW80_02015	100	100	100	100	100	100	100	100	100	100	100	100	100	100	100	99.517	100	100	100	100	100	100	100	100	100	100	100	100	99.517	100	100	100	100	100	98.942	100	100	100	100	100	100	100	100	99.471	100	100	100	100	0
CIW80_02020	100	100	99.63	99.63	96.296	96.296	96.296	96.296	96.296	97.037	97.037	97.037	98.519	97.037	96.667	96.667	96.667	98.889	97.037	97.037	97.037	96.667	96.667	97.407	96.667	96.667	96.667	95.926	96.296	96.296	95.926	96.667	96.296	97.407	99.63	96.296	97.037	96.667	99.63	99.63	98.519	100	100	97.407	98.519	97.778	99.63	97.037	97.037
CIW80_02025	100	100	100	0	82.857	100	100	100	100	100	100	100	100	100	100	100	100	100	100	100	100	100	100	100	100	100	100	100	100	100	100	100	100	100	100	100	98.571	100	100	100	100	100	100	100	100	100	100	100	98.571
CIW80_02030	100	100	100	0	0	100	100	100	100	100	0	100	100	100	100	100	100	100	100	100	100	0	100	0	100	100	100	100	100	0	100	100	100	100	100	100	100	100	0	100	100	0	100	100	100	100	100	0	100
CIW80_02035	0	0	0	100	0	0	0	0	0	0	0	0	0	0	0	0	0	0	0	0	0	0	0	100	0	0	0	0	0	0	0	0	0	0	0	0	0	0	0	0	0	0	0	100	0	0	100	0	0
CIW80_02040	100	100	100	100	100	100	100	100	100	100	100	100	100	100	100	100	100	100	100	100	100	100	100	100	100	100	100	98.958	98.958	98.958	98.958	100	98.958	98.958	98.958	100	100	100	100	100	98.958	100	100	98.958	100	100	100	97.917	97.917
CIW80_02045	100	100	97.917	0	97.917	97.917	97.917	97.917	97.917	97.917	97.917	97.917	100	97.917	97.917	0	97.917	100	97.917	97.917	97.917	97.917	97.917	0	97.917	97.917	95.833	97.917	97.917	0	97.917	97.917	95.833	97.917	100	97.917	97.917	97.917	97.917	97.917	0	0	100	0	100	97.917	97.917	97.917	97.917
CIW80_02050	100	100	100	0	100	100	100	100	100	100	100	100	100	100	100	100	100	100	100	100	100	100	0	100	100	100	100	98.75	98.75	98.75	98.75	0	100	100	100	100	100	0	100	100	100	100	100	100	100	100	100	97.5	0
CIW80_02055	99.621	99.621	100	100	99.621	99.621	99.621	99.621	99.621	99.242	41.7	41.7	100	99.621	99.242	99.242	99.242	99.621	99.242	99.242	99.242	99.242	99.242	99.621	99.145	98.864	99.242	99.621	99.242	99.621	99.621	99.242	99.621	99.621	100	99.242	99.621	99.621	100	100	100	100	100	100	99.621	99.242	100	99.621	99.621
CIW80_02060	100	100	100	100	99.345	99.127	99.127	99.127	99.127	99.345	99.345	99.345	98.908	99.345	99.345	99.345	99.345	99.782	99.345	99.345	99.345	99.345	99.345	98.908	99.345	99.127	99.127	98.908	98.908	98.908	98.908	99.127	98.908	99.127	99.563	99.345	98.908	99.345	100	100	99.782	100	100	98.69	100	99.127	100	99.345	99.345
CIW80_02065	100	100	100	100	100	99.66	99.66	99.66	99.66	99.66	99.66	99.66	100	100	100	100	100	100	99.66	99.66	99.66	100	100	100	100	100	100	100	99.66	100	100	100	100	100	99.66	100	100	99.66	100	100	100	100	100	100	100	100	100	100	100
CIW80_02070	99.854	99.854	99.844	99.854	99.707	99.561	99.561	99.561	99.561	99.854	99.854	99.854	99.854	99.707	99.561	99.561	99.561	100	99.854	99.854	99.854	99.561	99.561	99.707	99.561	99.561	99.561	99.706	99.707	99.707	99.707	99.268	99.707	99.853	100	99.414	99.561	99.559	99.854	99.854	100	100	100	99.707	100	99.707	99.854	99.561	99.561
CIW80_02075	99.571	99.571	100	100	99.571	99.571	99.571	99.571	99.571	99.142	99.142	99.142	100	99.571	93.133	99.142	99.571	99.142	99.142	99.142	99.142	99.142	99.142	99.571	99.571	99.571	99.571	99.142	0	99.142	99.142	99.571	99.142	99.571	100	99.142	99.571	99.571	100	100	100	100	100	99.142	99.142	99.571	100	99.142	99.571
CIW80_02080	99.398	99.398	99.398	0	99.398	99.398	99.398	99.398	99.398	98.193	98.193	98.193	100	99.398	99.398	99.398	99.398	100	98.193	98.193	98.193	99.398	99.398	99.398	99.398	99.398	99.398	99.398	98.795	99.398	99.398	99.398	99.398	98.795	98.795	99.398	99.398	99.398	99.398	99.398	100	100	99.329	98.193	100	99.398	99.398	99.398	99.398
CIW80_02085	99.533	99.533	99.299	99.299	98.832	98.832	98.832	98.832	98.832	99.766	99.766	99.758	99.766	99.299	99.065	99.065	99.065	99.299	99.766	99.766	99.766	99.065	99.065	98.832	99.065	99.065	98.832	99.766	99.533	99.766	99.766	98.832	99.766	99.274	99.299	99.065	98.832	99.491	99.299	99.065	99.766	100	100	99.299	99.274	99.766	99.299	98.364	98.364
CIW80_02090	99.772	99.772	99.544	99.431	99.317	99.431	99.431	99.431	99.431	99.317	99.317	99.317	99.886	99.431	99.431	99.431	99.431	99.658	99.317	99.317	99.317	99.431	99.431	99.544	99.431	99.431	99.317	99.203	99.089	99.203	99.203	99.317	99.317	99.317	99.544	99.317	99.317	99.431	99.544	99.431	99.658	100	100	99.203	99.658	99.544	99.544	98.861	98.519
CIW80_02095	98.958	98.958	99.375	99.375	97.708	98.333	98.333	98.333	98.333	98.125	98.125	98.125	99.167	97.708	98.333	98.333	98.333	99.375	98.125	98.125	98.125	98.333	98.333	97.708	98.333	98.333	97.708	97.083	97.083	97.083	97.083	98.125	96.875	98.75	99.375	98.333	98.125	98.333	99.375	99.375	98.333	100	100	98.75	99.375	97.292	99.375	98.542	98.333
CIW80_02100	100	100	100	0	98.734	100	100	100	100	100	100	100	100	98.734	100	100	100	100	100	100	100	100	100	100	100	100	100	100	100	100	100	100	98.734	100	100	100	98.734	100	100	100	100	100	100	100	100	100	100	98.734	100
CIW80_02105	100	100	98.438	98.438	95.312	98.438	98.438	98.438	98.438	96.875	96.875	96.875	100	93.75	98.438	98.438	98.438	98.438	96.875	96.875	96.875	98.438	98.438	98.438	98.438	98.438	98.438	98.438	98.438	98.438	98.438	98.438	98.438	98.438	98.438	98.438	95.312	98.438	98.438	98.438	98.438	100	100	98.438	98.438	98.438	98.438	96.875	95.312
CIW80_02110	99.543	99.543	99.543	99.543	97.717	97.717	97.717	97.717	97.717	97.717	97.717	97.717	100	97.717	97.717	97.717	97.717	99.087	97.717	97.717	97.717	97.717	97.717	95.89	97.717	97.26	97.717	97.26	97.26	97.26	97.26	97.717	97.26	96.347	99.543	97.717	97.26	97.717	99.543	99.543	100	100	100	96.347	99.087	97.717	99.543	40	97.717
CIW80_02115	99.123	99.123	100	100	99.115	99.123	99.123	99.123	99.123	98.246	98.246	98.246	99.123	99.123	99.123	99.123	99.123	99.123	98.246	98.246	98.246	99.123	99.123	99.123	99.123	99.123	98.246	98.246	98.246	98.246	98.246	98.246	98.246	98.246	98.246	98.246	99.123	99.115	100	100	100	100	100	99.123	99.123	97.368	100	97.368	98.246
CIW80_02120	100	100	99.656	99.656	98.625	96.907	96.907	96.907	96.907	98.282	98.282	98.282	99.656	98.625	98.282	98.282	98.282	98.969	98.282	98.282	98.282	98.282	98.282	98.969	97.938	97.938	97.595	98.625	98.625	98.625	98.625	97.938	98.625	98.625	98.282	97.938	97.595	98.282	99.656	99.656	100	100	100	98.282	98.969	98.969	99.656	98.282	0
CIW80_02125	100	100	100	0	99.2	100	100	100	100	100	100	100	100	99.2	98.4	98.4	98.4	100	100	100	100	98.4	98.4	99.2	98.4	99.2	98.4	99.2	99.2	99.2	99.2	98.4	99.2	96.8	99.2	98.4	100	99.2	100	100	100	100	100	99.2	100	98.4	100	100	100
CIW80_02130	100	100	100	0	100	100	100	100	100	100	100	100	100	100	100	100	100	100	100	100	100	100	100	100	100	0	100	100	100	100	100	100	98.701	100	100	100	100	100	100	100	100	100	100	100	100	100	100	98.701	98.701
CIW80_02135	99.543	99.543	99.543	100	98.63	98.174	98.174	98.174	98.174	98.63	98.63	98.63	99.543	98.63	98.63	98.63	98.63	99.543	98.63	98.63	98.63	98.63	98.63	98.63	98.63	98.63	98.63	99.087	96.347	99.087	99.087	98.63	98.63	99.087	99.087	98.63	98.63	98.63	99.543	99.543	100	100	100	98.63	99.543	98.63	99.543	98.63	98.174
CIW80_02140	100	100	100	100	99.548	99.548	99.548	99.548	99.548	100	100	100	100	99.548	100	100	100	100	100	100	100	100	100	100	100	100	100	99.095	99.548	99.548	99.095	100	100	100	99.548	100	99.548	100	100	100	100	100	100	100	100	100	100	99.095	99.548
CIW80_02145	98.69	98.69	99.563	99.563	98.69	98.981	98.981	98.981	98.981	98.981	98.981	98.981	99.563	98.69	99.272	99.272	99.272	98.981	98.981	98.981	98.981	99.272	99.272	99.127	99.272	99.127	99.127	98.69	98.69	98.69	98.69	99.272	98.544	98.544	99.418	99.272	99.127	98.836	99.563	99.563	99.854	99.854	100	98.69	98.981	98.981	99.563	0	0
CIW80_02150	99.091	99.091	99.091	99.091	99.091	98.636	98.636	98.636	98.636	97.273	97.273	97.273	98.636	0	98.636	98.636	98.636	99.545	97.273	97.273	97.273	98.636	98.636	97.727	98.636	98.636	98.636	98.182	97.727	98.182	98.182	98.636	98.182	99.091	100	97.273	98.636	98.636	99.091	99.091	99.091	100	100	100	99.545	98.182	99.091	97.273	98.182
CIW80_02155	99.16	99.16	100	100	100	100	100	100	100	99.16	99.16	99.16	100	100	100	100	100	100	99.16	99.16	99.16	100	100	100	100	100	100	100	99.16	100	100	100	100	100	100	100	100	100	100	100	100	100	100	100	100	100	100	100	100
CIW80_02160	100	100	100	0	100	100	100	100	100	100	100	100	100	100	100	100	100	100	100	100	100	100	100	100	100	100	100	100	100	100	100	100	98.969	100	98.969	100	100	100	100	100	100	100	100	100	100	100	100	67.5	100
CIW80_02165	100	100	100	100	98.728	99.491	99.491	99.491	99.491	98.982	98.982	98.982	99.746	98.982	99.237	99.491	99.237	100	98.982	98.982	98.982	99.491	99.491	98.219	99.491	99.237	98.219	99.237	99.237	99.237	99.237	98.219	99.237	99.491	99.746	98.982	98.473	99.491	100	100	100	100	25.424	99.237	100	97.455	100	98.728	98.473
CIW80_02170	100	100	100	100	99.533	100	100	100	100	100	100	100	100	100	100	100	100	99.533	100	100	100	100	100	100	100	100	99.533	100	100	100	100	100	100	100	100	100	100	100	99.533	99.533	100	100	100	100	99.533	100	100	100	100
CIW80_02175	100	100	100	100	99.503	99.834	99.834	99.834	99.834	99.834	99.834	99.834	100	99.669	99.834	99.834	99.669	100	99.834	99.834	99.834	99.834	99.834	99.834	99.834	99.834	99.834	99.834	99.669	99.834	99.834	99.834	99.834	99.834	100	99.834	99.834	99.834	100	100	100	99.834	100	99.834	100	99.669	100	99.669	99.669
CIW80_02180	100	100	99.797	99.797	100	99.797	99.797	99.797	99.797	100	100	100	100	100	99.797	100	99.797	100	100	100	100	100	100	100	99.797	99.797	99.797	99.797	99.797	99.797	99.797	100	100	100	100	100	99.593	99.797	99.797	99.797	100	100	100	100	100	100	99.797	99.797	99.797
CIW80_02185	100	100	100	100	99.31	99.31	99.31	99.31	99.31	99.31	99.31	99.31	100	99.31	99.655	99.31	99.655	100	99.31	99.31	99.31	99.31	99.31	99.655	99.31	99.31	99.655	99.655	99.655	99.655	99.655	99.655	99.655	99.655	100	99.31	99.31	99.31	100	100	100	100	100	99.655	100	99.655	100	98.966	99.31
CIW80_02190	100	100	100	100	99.792	99.792	99.792	99.792	99.792	99.792	99.792	99.792	100	99.792	99.584	99.584	99.584	100	99.792	99.792	99.792	99.584	99.584	99.792	99.584	99.792	99.792	99.584	99.376	99.584	99.584	99.792	99.792	99.792	100	99.376	99.792	99.792	100	100	100	100	100	100	100	99.792	100	99.792	99.792
CIW80_02195	99.691	99.691	99.068	99.691	99.383	99.383	99.383	99.383	99.383	99.383	99.383	29.773	99.691	99.383	99.383	99.383	99.383	99.691	99.383	99.383	99.383	99.383	99.383	99.383	99.383	99.383	99.383	99.074	99.074	99.074	99.074	99.383	99.074	98.765	99.383	99.074	99.383	99.383	99.691	99.691	99.691	100	100	99.074	99.691	99.383	99.691	98.148	98.457
CIW80_02200	100	100	100	99.773	100	100	100	100	100	100	100	100	100	100	100	100	100	100	100	100	100	100	100	100	100	100	100	100	99.762	100	100	99.773	100	100	100	100	100	100	100	100	100	100	100	100	100	100	100	100	100
CIW80_02205	98.714	98.714	98.714	98.714	98.714	98.714	98.714	98.714	98.714	98.714	98.714	98.714	98.714	98.714	98.714	99.035	99.035	98.714	98.714	98.714	98.714	99.035	99.035	100	99.035	99.035	98.392	98.392	98.392	98.392	98.392	98.714	97.749	99.035	99.357	99.035	98.714	98.714	98.714	98.714	99.357	100	100	99.035	98	99.678	98.714	97.749	97.749
CIW80_02210	100	100	100	100	99.603	99.603	99.603	99.603	99.603	100	100	100	100	99.603	100	100	100	100	100	100	100	100	100	100	100	100	100	100	99.206	100	100	100	100	100	100	100	100	99.603	100	100	100	100	100	100	100	99.206	100	99.603	100
CIW80_02215	99.618	99.618	99.618	99.618	99.618	99.618	99.618	99.618	99.618	99.237	99.237	99.237	100	99.237	99.618	99.237	99.618	100	99.237	99.237	99.237	99.237	99.237	100	99.237	99.237	99.237	99.618	99.618	99.618	99.618	99.237	100	100	99.237	99.618	99.618	99.618	99.618	99.618	99.237	100	100	99.618	100	100	99.618	99.618	99.237
CIW80_02220	99.703	99.703	99.703	99.703	99.703	99.703	99.703	99.703	99.703	99.703	99.703	99.703	99.703	99.703	99.703	99.703	99.703	99.701	99.703	99.703	99.703	99.703	99.703	100	99.703	99.703	99.703	99.703	99.703	99.703	99.703	99.703	99.703	100	100	99.703	99.703	99.703	99.703	99.703	100	100	100	100	99.701	100	99.703	99.407	99.703
CIW80_02225	100	100	100	100	99.51	99.02	99.02	99.02	99.02	100	100	100	100	99.51	100	99.51	100	100	100	100	100	99.51	99.51	100	100	100	99.51	100	100	100	100	99.51	100	100	100	100	99.51	100	100	100	100	100	100	100	100	100	100	100	100
CIW80_02230	0	0	0	0	0	0	0	0	0	0	0	0	0	0	0	0	0	0	0	86.364	0	0	0	0	0	0	0	0	0	0	0	0	0	0	0	0	0	0	0	0	0	0	0	0	0	0	0	0	0
CIW80_02235	98.01	98.01	98.01	98.01	97.512	97.512	97.512	97.512	97.512	97.015	97.015	97.015	98.01	97.512	96.517	97.512	97.015	97.512	97.015	97.015	97.015	97.512	97.512	97.015	97.015	97.403	97.512	97.015	97.015	97.015	97.015	97.512	97.015	96.517	96.02	97.015	97.512	97.015	98.01	98.01	97.512	100	100	97.015	97.512	96.517	98.01	29.379	29.379
CIW80_02240	100	100	100	100	100	100	100	100	100	100	100	100	100	100	100	100	100	100	100	100	100	100	100	100	100	100	100	100	100	100	100	100	100	100	100	98.851	100	100	100	100	100	100	100	100	100	100	100	100	100
CIW80_02245	100	100	100	100	99.595	100	100	100	100	99.595	99.595	99.595	100	100	100	100	99.595	100	99.595	99.595	99.595	100	100	100	100	99.595	100	100	100	100	100	100	100	100	100	100	100	99.595	100	100	100	100	100	100	100	100	100	99.19	98.785
CIW80_02250	100	100	100	100	96.026	96.689	96.689	96.689	96.689	96.689	96.689	96.689	100	96.689	96.689	96.689	96.689	99.324	96.689	96.689	96.689	96.689	96.689	96.026	98.649	96.689	96.689	96.689	96.689	96.689	96.689	96.689	96.689	98.649	100	96.689	96.689	99.206	100	100	100	100	100	99.324	99.206	97.973	100	96.689	96.026
CIW80_02255	99.831	100	100	100	99.662	99.492	99.492	99.492	99.492	99.492	99.492	99.492	100	99.492	99.662	99.492	99.662	99.831	99.492	99.492	99.492	99.492	99.492	99.323	99.662	99.662	99.662	99.323	98.816	99.154	99.323	99.662	99.323	99.662	99.831	99.662	99.323	99.492	100	100	100	100	100	99.492	99.827	99.662	100	99.662	99.662
CIW80_02260	100	100	99.471	99.471	100	100	100	100	100	100	100	100	98.942	100	98.413	98.413	98.942	98.942	100	100	100	98.413	98.413	99.471	98.942	99.471	99.471	100	100	100	100	99.471	100	98.942	100	98.942	99.471	100	99.471	99.471	99.471	100	99.471	98.942	98.942	99.471	99.471	100	100
CIW80_02265	0	0	0	0	0	0	0	0	0	0	0	0	0	0	0	0	66.102	0	0	0	0	0	0	0	0	0	0	0	0	0	0	0	0	0	0	0	0	0	0	0	0	0	0	0	0	0	0	0	0
CIW80_02270	41.176	41.176	41.176	41.176	41.176	41.176	41.176	41.176	41.176	41.176	41.176	41.176	41.176	41.176	41.176	41.176	41.176	41.176	41.176	41.176	41.176	41.176	41.176	41.176	41.176	41.176	41.176	41.176	41.176	41.176	41.176	41.176	41.176	40.336	40.336	41.176	41.176	41.176	41.176	41.176	41.176	41.176	41.176	40.336	41.176	41.176	41.176	41.176	41.176
CIW80_02275	41.667	41.667	41.667	41.667	41.667	41.667	41.667	41.667	41.667	41.667	41.667	41.667	41.667	41.667	41.667	41.667	41.667	41.667	41.667	41.667	41.667	41.667	41.667	41.667	41.667	41.667	41.667	41.667	41.667	41.667	41.667	41.667	41.667	41.667	41.667	41.667	41.667	63.75	41.667	41.667	41.667	41.667	41.667	40.58	41.667	41.667	41.667	40.278	40.278
CIW80_02280	0	0	0	0	0	0	0	0	0	0	0	0	0	0	0	0	0	0	0	0	0	0	0	0	0	0	0	0	0	0	0	0	0	0	0	0	0	0	0	0	0	0	0	0	0	0	0	0	0
CIW80_02285	55.479	0	55.405	55.405	56.849	73.793	73.793	73.793	73.793	67.586	67.586	67.586	56.164	33.571	32.847	62.162	33.766	0	67.586	67.586	67.586	62.162	62.162	36.232	33.333	54.73	0	71.622	70.946	70.946	71.622	34.615	54.73	0	68.276	39.344	68.966	93.919	55.405	55.405	0	44.898	45.385	44.898	48.837	39.344	55.405	32.051	74.306
CIW80_02290	40	29.677	59.296	59.296	61.658	61.307	61.307	61.307	61.307	37.5	84.615	89.474	61.809	72.973	74.324	97.98	34.946	29.677	89.474	62.189	89.474	97.98	97.98	34.211	34.921	63.682	34.104	95.96	95.96	95.96	95.96	34.973	62.687	0	93.434	34.946	95.455	95.96	59.296	59.296	0	52.041	29.032	52.041	51.02	34.426	59.296	34.444	32.5
CIW80_02295	0	0	0	46.914	36.994	40	40	40	40	0	42.458	41.477	41.899	0	0	74.439	34.615	0	0	41.477	41.477	74.439	74.439	0	32.051	39.785	0	94.904	95.455	94.904	94.904	0	68.153	0	82.803	0	57.219	94.904	46.914	47.239	0	42.857	0	39.306	41.83	0	47.239	0	0
CIW80_02300	0	0	0	0	0	0	0	0	0	0	0	0	0	0	0	0	0	0	0	0	0	0	0	0	0	0	0	0	0	0	0	0	0	0	0	0	0	0	0	0	0	0	0	0	0	0	0	0	0
CIW80_02305	32.297	34.899	32.143	34.765	31.892	35.714	34.765	34.765	34.765	34.631	0	0	39.884	30.469	35.034	32.147	37.864	37.5	0	0	0	32.147	32.147	38.065	35.034	38.065	35.269	37.55	38.843	39.459	37.55	35.552	35.57	35.168	37.581	0	37.903	47.012	34.765	37.739	32.216	32	32.324	32	37.15	38.065	35.067	31.984	34.667
CIW80_02310	35.052	35.754	36.313	35.567	36.872	0	36.313	35.567	35.567	37.975	0	0	39.512	0	35.567	36.313	37.629	35.567	0	0	0	36.313	36.313	35.567	39.024	39.024	40.777	41.341	40.777	42.623	41.209	41.584	40.777	33.505	39.024	0	36.598	40	35.567	39.303	35.567	40.323	39.801	38.756	34.078	39.234	35.567	40.323	39.303
CIW80_02315	34.649	34.649	33.862	35.065	34.632	0	35.065	34.043	34.043	35.065	0	0	35.965	0	35.065	34.199	35.808	35.217	0	0	0	34.199	33.511	35.345	35.498	36.404	36.404	35.965	36.19	36.404	35.965	35.681	36.087	34.483	35.526	0	35.498	45.106	35.065	34.914	34.632	35.088	36.406	35.526	33.708	35.217	34.914	35.088	34.649
CIW80_02320	28.879	28.879	29.787	29.06	28.879	0	28.879	28.879	28.879	28.879	0	0	29.515	0	28.879	29.31	28.879	28.448	0	0	0	29.31	29.31	29.31	28.879	29.534	29.921	32.558	31.405	29.515	32.558	30.57	29.515	28.163	29.787	0	29.31	48.594	28.448	29.075	28.879	29.075	29.31	29.31	30	29.956	28.448	28.634	28.634
CIW80_02325	34.667	34.667	35	35	34.667	0	34.667	34.667	34.667	34.667	0	0	31.25	0	34.667	34.667	34.667	35	0	0	0	34.667	34.667	34.667	34.667	34.667	31.25	34.667	32.5	34.667	34.667	34.667	36	27.957	35	0	34.667	38.261	35	35	34.667	35	36	36	34.667	33.75	35	35	28.44
CIW80_02330	38.363	38.363	40.084	40.223	38.107	0	38.156	38.156	38.156	38.284	0	0	40	0	38.44	38.619	40.084	39.305	0	0	0	38.619	38.619	38.44	38.235	51.045	50.448	50.746	50.147	50.448	50.746	51.045	48.673	23.308	42.416	0	38.997	39.525	40.223	40.363	38.462	40.223	40.331	41.408	38.363	40.28	40.223	49.853	36.09
CIW80_02335	57.843	57.843	50	53.922	58.824	0	58.824	58.824	58.824	58.824	0	0	45.185	0	58.824	58.824	58.824	57.843	0	0	0	58.824	58.824	58.824	60.417	58.824	58.824	58.824	58.824	58.824	58.824	58.824	58.824	0	45.185	0	58.824	57.843	58.824	57.843	59.804	53.125	57.843	59.804	58.824	59.406	54.902	45.926	39.706
CIW80_02340	41.379	41.379	42.069	42.069	39.726	0	42.069	42.069	42.069	42.069	0	0	37.013	0	42.069	42.759	42.069	42.069	0	0	0	42.759	42.759	42.069	40.157	42.069	42.069	42.069	42.069	42.069	42.069	42.069	42.069	0	37.013	0	42.759	42.069	42.759	42.759	42.568	42.069	42.069	42.069	42.069	43.448	42.069	40	34.545
CIW80_02345	63.306	63.563	64.372	64.082	62.041	0	62.903	62.903	62.903	62.903	0	0	64.344	0	62.5	62.903	63.306	63.71	0	0	0	62.903	62.903	63.968	64.372	65.587	64.372	64.113	64.113	64.113	64.113	64.372	65.182	0	63.968	0	62.903	62.5	64.49	64.372	62.449	64.49	64.113	64.344	63.306	64.516	64.49	64.372	61.864
CIW80_02350	55.303	54.545	56.818	56.818	53.03	0	53.788	53.788	53.788	53.788	0	0	56.818	0	53.788	53.788	53.788	53.788	0	0	0	53.788	53.788	56.818	56.061	58.333	59.459	56.818	56.818	56.818	56.818	60	58.333	0	58.333	0	54.545	53.03	56.818	56.818	54.545	54.545	56.818	56.818	53.788	56.818	56.818	56.818	57.576
CIW80_02355	49.751	49.751	49.254	56.995	49.425	0	49.751	49.751	49.751	49.751	0	0	47.423	0	49.254	50.249	49.751	48.259	0	0	0	50.249	50.249	50.249	58.031	49.751	50.746	57.513	57.513	57.513	57.513	56.477	57.513	0	58.031	0	50.249	50.249	49.751	56.995	50.249	49.254	49.751	58.031	49.254	58.549	49.254	47.938	49.02
CIW80_02360	56.522	56.522	0	56.522	0	0	0	0	0	0	0	0	0	0	0	0	0	0	0	0	0	0	0	0	57.143	57.143	57.143	58.75	57.143	57.143	58.75	56.522	57.143	0	56.522	0	0	0	56.522	56.522	0	0	0	56.522	0	56.522	56.522	0	0
CIW80_02365	49.091	48.182	0	49.091	0	0	0	0	0	0	0	0	0	0	0	0	0	0	0	0	0	0	0	0	64.22	63.303	63.303	63.303	63.303	63.303	63.303	49.091	63.303	0	49.091	0	0	0	49.091	49.091	0	0	0	49.091	0	49.091	49.091	0	0
CIW80_02370	74.04	73.886	0	73.886	0	0	0	0	0	0	0	0	0	0	0	0	0	0	0	0	0	0	0	0	75.73	76.959	76.959	76.959	83.14	83.14	83.14	73.886	76.959	0	74.04	0	0	0	74.04	73.886	0	0	0	73.886	0	73.733	74.04	0	0
CIW80_02375	79.755	79.55	22.741	79.755	0	0	21.374	21.374	21.374	21.374	0	0	22.741	24.935	21.374	21.374	23.716	22.741	21.756	0	0	21.374	21.374	22.741	79.959	73.852	73.852	75.115	77.522	77.522	77.522	79.55	79.55	0	79.755	0	21.374	21.374	79.755	79.755	21.374	22.741	22.741	79.141	23.472	79.755	79.755	22.741	0
CIW80_02380	72.857	72.857	0	0	0	0	0	0	0	0	0	0	0	0	0	0	0	0	0	0	0	0	0	0	72.857	64.286	64.286	72.857	0	62.857	0	72.857	72.857	0	72.857	0	0	0	0	72.857	0	0	0	72.857	0	72.857	72.857	0	0
CIW80_02385	79.351	78.909	24.078	79.315	24.083	0	23.878	23.878	23.878	0	0	0	24.754	30.662	24.242	23.498	26.267	23.923	24.96	0	0	24.242	24.242	24.038	79.458	71.49	71.49	79.173	79.173	79.173	79.173	78.336	79.173	0	79.458	26.267	24.242	24.242	79.458	79.173	24.038	24.029	24.558	79.458	25.225	79.315	79.315	24.612	0
CIW80_02390	41.139	41.139	0	61.783	0	0	0	0	0	0	0	0	0	41.139	0	0	0	0	0	0	0	0	0	0	56.962	50.323	50.323	61.783	61.783	61.783	61.783	41.139	61.783	0	56.962	62.069	0	0	56.962	61.783	0	0	0	56.962	0	56.962	61.783	0	0
CIW80_02395	0	0	0	0	0	0	0	0	0	0	0	0	0	0	0	0	0	0	98.354	0	0	0	0	0	0	0	0	0	0	0	0	0	0	0	0	0	0	0	0	0	0	0	0	0	0	0	0	0	0
CIW80_02400	0	0	0	0	0	0	0	0	0	0	0	0	0	0	0	0	0	0	98.701	0	0	0	0	0	0	0	0	0	0	0	0	0	0	0	0	0	0	0	0	0	0	0	0	0	0	0	0	0	0
CIW80_02405	0	0	0	0	0	0	0	0	0	0	0	0	0	0	0	0	0	0	100	0	0	0	0	0	0	0	0	0	0	0	0	0	0	0	0	0	0	0	0	0	0	0	0	0	0	0	0	0	0
CIW80_02410	0	0	0	0	0	0	0	0	0	0	0	0	0	0	0	0	0	0	0	0	0	0	0	0	0	0	0	0	0	0	0	0	0	0	0	0	0	0	0	0	0	0	0	0	0	0	0	0	0
CIW80_02415	54.037	54.037	0	55.414	54.717	55.414	0	0	0	54.037	54.037	54.717	0	56.051	54.037	54.037	0	0	54.037	54.037	54.037	54.037	54.037	58.73	0	0	0	0	0	0	0	54.037	56.051	0	0	0	0	54.088	0	55.414	0	0	55.414	54.037	0	54.037	0	0	0
CIW80_02420	81.768	81.768	81.768	84.375	80.663	82.32	81.215	81.215	81.215	80.663	80.663	80.663	81.215	82.32	80.663	80.663	34	34	80.663	80.663	80.663	80.663	80.663	82.32	83.425	81.768	81.215	81.768	81.768	81.768	81.768	81.768	81.768	81.215	79.558	31.507	34.667	80.663	83.425	84.375	32.667	79.558	82.32	80.663	85.6	81.215	81.768	83.425	80.11
CIW80_02425	28.889	0	0	0	28.889	0	0	0	0	0	0	0	28.889	28.889	0	28.889	0	0	0	0	0	28.889	28.889	0	64.103	0	0	0	0	0	0	0	0	0	28.889	0	0	40.476	0	28.889	0	0	0	28.889	0	0	0	0	28.889
CIW80_02430	29.747	29.747	76.369	76.369	30.38	30.38	30.38	30.38	30.38	29.747	29.747	29.747	75.309	30.38	29.747	29.747	77.746	29.747	29.747	29.747	29.747	29.747	29.747	76.657	82.796	78.386	75.793	75.793	75.504	75.504	75.793	77.233	30.38	29.747	76.945	78.551	80.403	30.38	80.115	76.369	30.38	75.793	29.747	79.532	76.657	30.38	79.827	76.657	75.789
CIW80_02435	0	0	80.952	0	0	0	0	0	0	0	0	0	81.25	0	0	0	80.952	0	0	0	0	0	0	80.952	80.952	82.812	82.812	82.812	81.25	81.25	82.812	80.952	0	0	80.952	80.952	80.952	0	84.127	80.952	0	81.25	0	52.83	82.54	76.562	80.952	81.25	0
CIW80_02440	0	0	0	0	0	0	0	0	0	0	0	0	0	0	0	0	0	0	0	0	0	0	0	0	0	0	0	0	0	0	0	0	0	0	0	0	0	0	0	0	0	0	0	0	0	0	0	0	0
CIW80_02445	0	0	0	0	0	0	0	0	0	0	0	0	0	0	0	0	0	0	0	0	0	0	0	0	0	0	0	0	0	0	0	0	0	0	0	0	0	0	0	0	0	0	0	0	0	0	0	0	0
CIW80_02450	0	0	0	28.444	0	0	0	0	0	0	0	0	29.515	0	0	0	53.636	0	0	0	0	0	0	0	27.354	29.148	29.148	31.628	31.628	31.628	31.628	29.148	29.148	28.889	28.889	52.727	0	30.516	0	0	0	0	0	0	52.727	28.125	0	0	0
CIW80_02455	0	44.792	62.069	62.069	44.792	0	0	0	0	0	44.792	44.792	61.207	0	44.792	44.792	44.33	0	0	44.33	44.33	44.792	44.792	44.792	45.361	62.069	61.207	46.392	46.392	46.392	46.392	62.069	54.348	44.33	45.361	44.792	62.069	62.069	62.069	62.069	0	44.33	62.069	62.069	44.33	61.207	62.069	62.069	44.33
CIW80_02460	46.46	46.053	46.018	46.018	28.485	0	0	0	0	0	0	0	64.228	0	0	0	44.231	0	0	0	0	33.333	33.333	0	46.46	46.847	46.847	47.111	64.228	48.198	47.111	48.198	45.495	0	48.458	0	0	32.906	46.018	46.018	0	0	0	0	0	0	46.018	42.405	0
CIW80_02465	41.026	41.026	80	80	0	41.525	41.525	41.525	41.525	41.026	0	0	78.571	41.463	40.171	40.65	43.548	41.026	41.026	41.026	41.026	40.65	40.65	41.525	50.847	80.769	42.063	42.742	42.742	42.742	42.742	80	77.778	41.935	41.322	41.129	80.769	81.538	80	80	41.026	41.525	80	80.769	41.525	80.769	81.538	80.769	0
CIW80_02470	0	0	74.286	73.81	0	0	0	0	0	0	0	0	73.934	0	0	0	0	0	0	0	0	0	0	0	0	74.286	0	0	0	0	0	73.81	74.286	0	0	0	74.762	30.645	74.286	73.934	0	0	31.847	73.46	0	31.847	74.286	73.81	0
CIW80_02475	0	0	0	75.882	0	0	0	0	0	0	0	0	50.267	0	0	0	0	0	0	83.333	0	0	0	49.733	0	78.443	49.733	46.154	49.451	48.066	48.066	47.312	75.862	0	49.198	49.714	77.844	75.287	76.437	75.882	0	0	75.287	0	46.584	78.443	75.882	83.75	0
CIW80_02480	0	45.833	38.636	0	0	0	0	0	0	0	0	0	43.182	0	0	0	0	0	0	0	0	0	0	43.182	38	43.182	38.636	43.182	34	43.182	43.182	43.182	43.182	0	0	0	33.333	34	38.636	38	0	0	43.182	45.833	0	0	0	40.426	0
CIW80_02485	0	0	27.473	27.473	0	0	0	0	0	0	26.087	26.087	26.087	0	0	0	0	0	0	26.087	26.087	0	0	0	0	27.473	27.473	0	0	0	0	27.473	26.923	0	0	0	30.994	27.473	27.473	27.717	0	0	27.16	28.105	0	27.473	27.473	25.61	25.61
CIW80_02490	0	0	0	0	0	0	0	0	0	0	0	0	41.026	0	0	0	0	0	0	0	0	0	0	47.222	0	49.057	45.763	0	49.057	49.057	49.057	49.057	0	0	0	0	0	0	0	0	0	0	0	0	0	0	0	0	0
CIW80_02495	37.931	39.524	0	34.703	0	0	0	0	0	0	0	0	34.247	0	37.759	0	37.931	37.931	0	0	0	0	0	0	38.009	35.961	34.649	39.899	25.61	0	39.899	38.009	39.899	0	25.61	38.009	34.703	0	45.57	34.703	38.393	0	0	0	38.009	38.009	34.703	0	0
CIW80_02500	0	0	0	0	0	0	0	0	0	0	0	0	0	0	0	0	0	0	0	0	0	0	0	0	0	0	0	0	0	0	0	0	0	0	0	0	0	0	0	0	0	0	0	0	0	0	0	0	0
CIW80_02505	67.219	67.219	67.219	67.719	67.219	67.219	67.219	67.219	67.219	67.219	67.219	67.219	66.887	67.219	67.219	67.219	67.219	67.219	67.219	67.219	67.219	67.219	67.219	67.219	67.219	67.219	67.219	66.887	66.887	66.887	66.887	67.219	66.887	66.887	67.219	67.219	67.219	67.219	67.219	67.219	67.219	66.887	66.887	67.219	67.219	67.219	67.219	67.219	67.219
CIW80_02510	0	0	63.793	64.607	0	0	0	0	0	64.045	64.045	64.045	64.045	0	0	0	0	0	64.045	64.045	64.045	0	0	0	0	63.483	62.921	62.921	0	0	62.921	64.607	64.607	0	0	0	64.607	63.483	64.045	64.607	0	0	63.218	66.667	0	65.169	64.607	0	0
CIW80_02515	0	0	0	0	0	0	0	0	0	0	0	0	0	0	0	0	40	0	0	0	0	0	0	0	41.25	43.678	0	0	0	42.529	0	0	43.678	0	41.25	0	43.75	43.75	0	0	0	0	0	0	0	0	43.678	0	0
CIW80_02520	0	0	0	0	0	0	0	0	0	0	0	0	0	0	0	0	0	0	0	0	0	0	0	0	0	0	0	0	0	0	0	0	0	0	55	0	0	0	0	0	0	0	0	0	0	0	0	0	0
CIW80_02525	0	0	0	0	0	0	0	0	0	0	0	0	0	0	0	0	0	0	0	0	0	0	0	0	0	0	0	0	0	0	0	0	0	0	0	0	0	0	0	0	0	0	0	0	0	0	0	0	0
CIW80_02530	0	0	0	0	0	0	0	0	0	0	0	0	82.051	65.116	0	0	0	0	0	0	0	0	0	0	65.625	0	0	0	0	0	0	0	71.93	0	67.308	0	0	0	0	0	0	65.625	65.625	0	0	0	0	0	0
CIW80_02535	34.177	34.177	35.443	0	0	0	34.615	34.615	0	0	0	0	54.43	0	0	0	51.899	35.443	0	0	0	0	0	0	0	53.165	42.105	51.111	47.541	51.899	51.899	54.43	54.43	0	0	0	0	0	35.443	35.443	35.443	35.443	35.443	0	48.571	34.615	35.443	50.633	0
CIW80_02540	0	0	0	0	0	0	0	0	0	0	0	0	0	0	0	60.44	0	0	0	0	0	60.44	60.44	0	0	0	81.283	0	0	0	87.156	0	0	0	0	0	81.283	62.338	0	0	0	0	0	58.065	56.25	0	0	57.426	57.447
CIW80_02545	43.243	43.243	0	0	43.243	43.243	30	30	45	30	30	30	89.873	0	43.243	43.662	89.873	0	30	30	30	43.662	43.243	41.892	43.243	91.139	50.667	43.662	48.529	50.667	50.667	48.529	43.243	0	0	43.243	0	43.243	0	0	0	0	0	43.396	0	43.243	0	0	0
CIW80_02550	60.952	60.808	29.257	43.478	59.906	44.203	44.203	63.636	44.203	44.203	57.868	57.868	89.954	25.15	60.142	60.57	89.726	28.319	44.203	57.614	57.868	60.57	60.57	60.57	60.377	89.498	73.821	70.519	70.519	70.519	70.519	68.31	60.142	0	24.324	60.808	28.148	60.57	31.532	29.257	23.361	0	28.671	64.394	28.319	60.377	29.257	23.664	43.961
CIW80_02555	96.887	96.887	95.37	96.109	96.109	96.109	96.109	96.109	96.109	96.109	96.109	96.109	98.76	96.109	96.109	96.109	99.174	96.109	96.109	96.109	96.109	96.109	96.109	94.553	96.109	98.148	0	95.72	95.72	95.72	95.72	95.72	96.109	95.72	95.72	94.942	96.109	96.109	96.109	96.109	96.887	96.887	96.887	95.331	96.109	95.72	96.109	0	0
CIW80_02560	100	100	99.242	99.242	99.242	100	100	100	100	100	100	100	100	100	100	100	100	100	100	100	100	100	100	100	99.242	99.242	99.242	100	100	100	100	99.242	100	100	100	100	100	99.242	99.242	99.242	100	100	100	100	100	100	99.242	0	99.065
CIW80_02565	100	100	100	100	100	100	100	100	100	99.597	99.597	99.597	100	100	100	100	100	100	99.597	99.597	99.597	100	100	100	100	100	100	100	100	100	100	100	100	100	99.597	100	100	100	100	100	100	100	100	99.194	100	99.194	100	99.194	99.597
CIW80_02570	100	100	99.691	99.691	99.383	99.383	99.383	99.383	99.383	99.691	99.691	99.691	99.383	99.383	98.148	98.148	97.84	99.383	99.691	99.691	99.691	98.148	98.148	99.074	98.148	97.84	97.531	99.074	99.074	99.074	99.074	97.84	99.074	99.383	99.691	98.457	99.691	99.383	99.691	99.691	100	100	100	99.383	99.383	99.691	99.691	97.84	97.84
CIW80_02575	99.506	99.506	99.136	99.064	99.136	99.136	99.136	99.136	99.136	98.642	98.642	98.642	98.889	99.136	98.889	98.395	98.642	99.259	98.642	98.642	98.642	98.395	98.395	99.012	98.642	98.889	98.765	98.642	98.642	98.642	98.642	98.889	98.889	98.642	99.136	98.642	98.889	98.889	99.136	99.136	99.622	99.753	100	98.765	99.259	98.889	99.136	98.272	64.642
CIW80_02580	99.728	99.728	98.91	98.91	98.093	97.82	97.82	97.82	97.82	98.093	98.093	98.093	98.91	98.093	98.365	98.365	98.365	98.365	98.093	98.093	98.093	98.365	98.365	98.365	98.365	98.365	98.365	97.82	97.82	97.82	97.82	98.365	98.093	98.91	99.728	97.82	98.093	98.093	98.91	98.91	97.275	100	100	97.548	98.365	97.275	98.91	97.275	43.889
CIW80_02585	100	100	98.165	98.795	99.598	99.32	99.598	99.32	99.598	98.394	98.394	98.394	98.394	99.598	98.394	98.394	98.394	100	98.394	98.394	98.394	98.394	98.394	98.394	98.795	98.394	98.394	99.197	98.639	99.197	99.197	98.394	99.197	98.394	100	98.394	99.598	99.598	98.795	98.795	100	100	100	98.795	100	98.394	98.795	98.394	98.795
CIW80_02590	100	100	100	100	98.942	98.942	98.942	98.942	98.942	98.413	98.413	98.413	100	98.942	99.471	99.471	98.413	99.471	98.413	98.413	98.413	99.471	99.471	99.471	99.471	98.413	98.413	98.413	98.413	98.413	98.413	98.413	98.942	99.471	100	99.471	98.942	98.413	100	100	100	100	100	98.942	99.471	100	100	99.471	99.471
CIW80_02595	0	0	95	0	0	0	0	0	0	0	0	0	0	0	0	0	0	0	0	0	0	0	0	0	0	0	0	100	0	0	0	0	0	0	0	0	0	0	0	0	95	0	0	0	0	0	0	0	0
CIW80_02600	100	100	99.481	99.481	100	99.827	99.827	99.827	99.827	99.827	99.827	99.827	99.827	99.654	99.827	99.654	100	100	99.827	99.827	99.827	99.654	99.654	99.654	99.827	99.654	99.654	99.654	99.308	99.654	99.654	99.654	99.827	99.654	99.654	99.481	99.827	100	99.481	99.481	99.827	100	100	99.654	100	99.654	99.481	99.827	99.654
CIW80_02605	98.473	98.473	97.71	97.71	95.42	96.748	96.183	96.183	96.183	96.183	96.183	96.183	98.473	96.183	96.183	96.183	96.183	96.947	96.183	96.183	96.183	96.183	96.183	95.42	96.183	96.183	95.42	96.203	95.42	95.42	95.42	96.183	95.42	96.183	96.183	96.183	96.183	96.203	97.71	97.71	98.473	100	100	98.473	92.683	96.183	97.71	96.183	96.183
CIW80_02610	100	100	100	100	99.711	99.856	99.856	99.856	99.856	99.856	99.856	99.856	100	99.711	99.856	99.856	99.856	99.711	99.856	99.856	99.856	99.856	99.856	99.856	100	99.711	99.856	99.711	99.711	99.711	99.711	99.567	99.711	100	100	100	99.711	99.567	100	99.856	99.567	100	100	99.856	99.711	99.711	100	0	99.856
CIW80_02615	99.739	99.739	100	100	99.478	99.478	99.478	99.478	99.478	99.739	99.739	99.739	99.217	99.478	99.739	99.739	99.739	99.478	99.739	99.739	99.739	99.739	99.739	99.739	99.478	99.739	99.739	98.956	98.695	98.956	98.956	99.739	99.217	99.478	99.739	99.739	99.217	99.478	100	100	100	100	100	99.217	99.478	99.478	100	0	97.965
CIW80_02620	100	100	100	100	100	100	100	100	100	100	100	100	100	100	100	100	100	100	100	100	100	100	100	100	100	100	100	99.535	99.535	99.535	99.535	100	99.535	100	100	100	100	100	100	100	100	100	100	100	99.07	100	100	99.535	100
CIW80_02625	99.231	99.231	100	100	99.231	99.231	99.231	99.231	99.231	99.231	99.231	99.231	100	99.231	99.231	99.231	99.231	99.231	99.231	99.231	99.231	99.231	99.231	98.462	99.231	99.231	99.231	99.231	99.231	99.231	99.231	99.231	99.231	100	99.231	99.231	98.462	99.231	100	100	100	100	100	100	99.231	99.231	100	97.692	96.923
CIW80_02630	100	100	99.714	99.714	100	100	100	100	100	99.429	99.429	99.429	99.714	100	99.714	99.714	99.714	99.714	99.429	99.429	99.429	99.714	99.714	99.714	99.429	99.714	99.714	99.714	99.429	99.714	99.714	99.714	99.429	99.714	100	99.714	100	99.429	99.714	99.714	99.714	100	100	100	100	100	99.714	99.429	89.143
CIW80_02635	99.652	99.652	99.652	99.652	98.955	98.955	98.955	98.955	98.955	99.303	99.303	99.303	99.652	99.303	98.955	99.303	98.955	98.955	99.303	99.303	99.303	99.303	99.303	98.955	98.955	98.606	98.955	98.955	98.955	98.955	98.955	98.955	98.955	98.258	99.652	98.258	98.606	98.955	99.652	99.652	99.652	100	100	99.652	99.652	98.955	99.652	98.955	98.824
CIW80_02640	46.667	46.667	100	46.667	93.939	93.939	93.939	93.939	93.939	93.939	93.939	93.939	46.667	93.939	93.939	93.939	93.939	46.667	93.939	93.939	93.939	93.939	93.939	93.939	93.939	93.939	93.939	93.939	93.939	93.939	93.939	93.939	93.939	93.939	46.667	93.939	93.939	93.939	46.667	46.667	46.667	46.667	100	46.667	100	93.939	46.667	93.939	46.667
CIW80_02645	99.639	99.639	99.639	99.639	99.639	99.639	99.639	99.639	99.639	99.639	99.639	99.639	99.819	99.639	99.639	99.639	99.639	99.819	99.639	99.639	99.639	99.639	99.639	99.639	99.278	99.458	99.639	99.097	99.097	99.278	99.278	99.639	99.278	99.458	99.458	99.097	99.458	99.639	99.639	99.639	99.639	100	100	99.639	99.278	99.458	99.639	74.955	58.273
CIW80_02650	100	100	100	100	100	100	100	100	100	100	100	100	98.81	100	100	100	100	100	100	100	100	100	100	100	100	100	100	100	99.405	100	100	100	100	100	100	100	100	100	100	100	100	100	100	100	100	99.405	100	99.405	0
CIW80_02655	99.542	99.541	99.694	99.695	99.237	99.084	98.931	99.084	99.084	99.084	99.084	99.081	99.237	99.084	99.084	99.084	99.237	99.389	21.923	99.084	99.084	99.084	99.081	99.389	99.237	99.237	99.237	99.081	99.084	99.084	99.084	99.237	99.084	99.234	99.389	98.931	99.237	99.234	99.695	99.695	99.387	100	100	99.237	99.387	98.779	99.695	99.084	0
CIW80_02660	99.676	99.676	99.676	99.676	98.706	98.706	98.706	98.706	98.706	98.706	98.706	98.706	99.676	98.706	98.382	98.706	98.382	99.029	98.706	98.706	98.706	98.706	98.706	99.029	98.706	98.706	98.382	98.706	98.706	98.706	98.706	98.706	98.706	98.706	99.676	98.706	98.706	98.706	99.353	99.676	99.676	100	100	99.353	99.029	98.706	99.676	0	0
CIW80_02665	99.662	99.662	99.662	99.662	98.986	98.986	98.986	98.986	98.986	98.986	98.986	98.986	99.662	98.986	98.986	99.324	99.324	99.662	98.986	98.986	98.986	99.324	99.324	99.324	98.986	98.986	99.324	98.986	98.986	98.986	98.986	98.986	98.986	99.324	99.662	99.324	98.986	98.986	99.662	99.662	99.324	99.662	100	99.324	99.662	98.986	99.662	0	0
CIW80_02670	100	100	100	100	100	100	100	100	100	100	100	100	99.482	100	100	100	100	100	0	100	100	100	100	98.446	100	100	99.482	100	100	100	100	100	100	100	100	100	100	99.482	100	100	99.482	100	100	100	100	100	100	0	97.927
CIW80_02675	100	100	100	100	100	100	100	100	100	0	100	100	100	100	100	100	100	100	100	100	100	100	100	100	100	100	100	99.145	99.145	99.145	99.145	100	100	100	100	100	100	100	100	100	100	99.145	100	100	100	100	100	0	99.145
CIW80_02680	100	100	100	100	97.902	97.902	97.203	97.902	97.902	97.203	97.203	97.203	100	97.902	97.902	97.902	97.902	99.301	97.203	97.203	97.203	97.902	97.902	97.902	97.203	97.902	97.902	97.902	97.902	97.902	97.902	97.902	97.902	97.902	99.301	97.902	97.902	97.902	100	100	99.301	100	100	99.301	38.571	96.503	100	38.571	97.902
CIW80_02685	100	100	99.579	99.789	99.579	99.579	99.579	99.579	99.579	99.579	99.579	99.579	99.579	99.368	99.579	99.579	99.579	99.789	99.579	99.579	99.579	99.579	99.579	99.579	99.579	99.579	99.579	99.368	99.158	99.158	99.368	99.368	99.579	99.579	99.789	99.579	99.579	99.368	99.579	99.789	100	100	100	100	100	99.368	99.789	98.316	0
CIW80_02690	100	100	0	100	99.251	99.251	99.251	99.251	99.251	99.251	99.251	99.251	100	99.251	99.251	99.251	99.251	99.625	99.251	99.251	99.251	99.251	99.251	98.127	98.502	99.251	98.876	98.502	98.502	98.502	98.502	99.251	98.502	99.251	100	99.251	98.502	98.127	99.625	100	100	100	100	100	99.625	98.127	100	98.502	0
CIW80_02695	100	100	99.392	99.696	99.696	99.696	99.696	99.696	99.696	99.696	99.696	99.696	100	99.696	100	100	100	100	99.696	99.696	99.696	100	100	99.392	99.696	100	100	99.696	100	99.392	99.696	100	100	100	100	100	99.696	99.696	99.696	99.696	99.696	100	100	99.696	100	99.696	99.696	100	100
CIW80_02700	100	100	99.802	99.802	100	100	100	100	100	100	100	100	99.406	100	99.604	99.802	99.802	99.802	100	100	100	99.802	99.802	100	100	99.802	99.802	100	99.802	100	100	99.802	100	99.802	100	99.802	100	99.802	99.802	99.802	99.604	100	100	99.604	99.802	99.802	99.802	99.406	99.604
CIW80_02705	99.697	99.697	99.697	99.697	98.485	98.485	98.485	98.485	98.485	98.485	98.485	98.485	99.091	98.485	98.485	98.485	98.485	99.394	98.485	98.485	98.485	98.485	98.485	99.394	98.485	97.879	98.485	99.394	99.091	99.394	99.394	98.485	99.394	98.485	99.394	98.485	98.485	98.485	99.697	99.697	99.697	100	100	99.697	99.394	98.485	99.697	97.879	24.126
CIW80_02710	0	0	0	0	0	0	0	0	0	0	0	0	0	0	0	0	0	0	0	0	0	0	0	0	0	0	0	0	0	0	0	0	0	0	0	0	0	0	0	0	100	0	0	0	0	0	0	0	0
CIW80_02715	100	100	100	100	100	100	100	100	100	100	100	100	100	100	100	100	100	99.405	100	100	100	100	100	100	100	100	99.405	99.405	100	100	99.405	100	100	100	99.405	100	100	100	100	100	100	100	100	100	100	100	100	35.135	100
CIW80_02720	100	100	100	0	0	100	100	100	100	100	100	100	100	0	100	100	100	98.81	100	100	100	100	100	98.81	100	100	100	97.619	0	97.619	97.619	98.81	97.619	97.619	97.619	0	98.81	100	98.81	100	100	100	100	100	100	100	100	98.81	98.81
CIW80_02725	0	0	0	0	0	0	95.918	0	0	0	0	0	95.918	95.918	95.918	0	0	0	0	0	0	0	0	0	93.878	0	0	95.918	0	0	95.918	0	0	93.878	0	95.918	0	93.878	97.959	97.959	100	0	100	97.959	100	95.918	0	91.837	0
CIW80_02730	0	0	0	0	0	0	0	0	0	0	0	0	0	0	0	0	0	0	0	0	0	0	0	0	0	0	0	94.286	0	0	0	0	0	0	0	0	0	91.429	0	0	0	0	0	0	76.471	0	0	0	0
CIW80_02735	100	0	0	99.074	98.148	98.148	96.296	98.148	98.148	96.296	96.296	96.296	96.296	96.296	96.296	96.296	96.296	100	96.296	96.296	96.296	96.296	96.296	97.222	98.148	96.296	96.296	96.471	96.296	96.296	96.296	96.296	96.296	95.294	100	97.222	96.296	96.471	99.074	99.074	100	100	100	100	100	97.222	99.074	0	97.222
CIW80_02740	100	100	100	100	100	100	100	100	100	100	100	100	100	100	100	100	100	100	100	100	100	100	100	100	100	99.398	100	100	100	100	100	100	100	99.398	100	100	100	100	100	100	100	100	100	100	100	100	100	99.398	99.398
CIW80_02745	98.75	98.75	98.75	0	98.75	98.75	96.25	98.75	98.75	96.25	96.25	96.25	98.75	96.25	96.25	96.25	96.25	98.75	96.25	96.25	96.25	96.25	96.25	98.75	98.75	98.75	98.75	98.75	98.75	98.75	98.75	98.75	98.75	97.5	96.25	96.25	96.25	97.5	98.75	98.75	98.75	100	100	97.5	98.75	97.5	98.75	96.25	96.25
CIW80_02750	100	100	100	100	99.257	99.257	99.752	99.257	99.257	99.752	99.752	99.752	99.752	99.257	99.752	99.257	99.257	100	99.752	99.752	99.752	99.257	99.257	99.257	99.257	99.257	99.01	99.505	99.505	99.505	99.505	99.257	99.505	99.752	100	99.257	99.257	99.213	100	100	100	100	100	100	100	99.505	100	99.01	99.005
CIW80_02755	100	100	100	100	99.55	99.55	99.55	99.55	99.55	99.55	99.55	99.55	99.55	99.55	99.55	99.55	99.55	99.55	99.55	99.55	99.55	99.55	99.55	100	99.55	99.55	99.55	100	100	100	100	99.55	100	99.55	99.55	99.55	100	99.55	100	100	99.099	100	100	100	100	100	100	97.748	99.55
CIW80_02775	100	100	100	100	100	100	100	100	100	100	100	100	100	100	100	99.454	99.454	100	100	100	100	99.454	99.454	100	100	100	100	100	100	100	100	100	100	100	100	100	100	100	100	100	100	100	100	100	100	100	100	100	99.454
CIW80_02780	100	100	99.836	99.673	99.836	99.83	100	99.836	99.836	100	99.836	99.836	100	100	100	100	100	100	100	100	100	100	100	100	100	99.836	99.673	100	100	100	100	99.836	100	99.836	100	100	100	100	99.836	99.509	100	100	100	100	100	100	99.836	99.673	99.83
CIW80_02785	100	100	100	100	99.543	100	99.543	100	100	99.543	99.543	99.543	100	100	99.543	99.543	99.543	100	99.543	99.543	99.543	99.543	99.543	100	99.543	99.543	99.087	100	100	100	100	100	100	99.543	100	99.543	99.543	99.543	100	100	36	100	100	100	100	100	100	99.543	99.543
CIW80_02790	100	100	100	0	100	0	100	0	0	100	100	100	100	98.667	100	100	100	100	100	100	100	100	100	100	100	100	100	97.333	98.667	98.667	97.333	100	100	100	100	100	100	100	100	100	0	100	100	100	100	100	100	100	100
CIW80_02795	100	100	100	100	98.34	0	97.51	0	0	97.51	97.51	97.51	98.34	98.34	99.17	99.17	98.755	100	97.51	97.51	97.51	99.17	99.17	99.17	97.51	99.17	99.17	97.51	97.51	97.51	97.51	97.925	97.51	99.17	99.585	99.17	99.17	99.17	100	100	0	100	100	100	100	98.34	100	99.17	99.17
CIW80_02800	100	100	99.602	99.602	99.602	57.025	99.203	58.197	57.025	99.203	99.203	99.203	99.203	99.602	99.602	99.602	98.805	100	99.203	99.203	99.203	99.602	99.602	99.203	99.203	99.602	99.602	98.805	98.805	98.805	98.805	99.602	98.805	98.805	100	99.602	99.602	99.602	99.602	99.602	57.025	100	100	100	100	98.805	99.602	99.203	98.805
CIW80_02805	100	100	100	100	100	40.351	100	40.351	40.351	100	100	100	100	100	100	100	100	100	100	100	100	100	100	100	100	99.552	100	99.552	99.552	99.552	99.552	100	99.552	100	99.552	99.552	100	100	100	100	40.351	100	100	100	100	100	100	99.552	99.552
CIW80_02810	99.392	99.392	99.392	99.392	99.696	0	99.696	0	0	99.696	99.696	99.696	99.696	99.088	99.392	99.392	99.392	99.696	99.696	99.696	99.696	99.392	99.392	99.696	99.696	99.696	99.696	99.392	99.392	91.391	99.392	99.088	99.696	99.696	99.392	99.693	99.088	99.392	99.392	99.392	0	100	100	99.088	99.088	99.088	99.392	99.392	99.392
CIW80_02815	99.625	99.625	100	100	99.625	34.081	100	34.081	34.081	100	100	100	99.251	98.876	99.625	99.625	99.625	100	100	100	100	99.625	99.625	100	99.251	99.625	99.251	99.625	99.625	99.625	99.625	99.251	99.625	98.876	99.625	99.251	99.251	99.625	100	100	34.081	100	100	99.625	100	99.625	100	99.625	99.625
CIW80_02820	98.913	98.913	98.913	98.913	98.37	0	97.283	0	0	97.283	97.283	97.283	97.283	0	98.913	97.283	97.283	99.457	97.283	97.283	97.283	97.283	97.283	98.37	97.283	97.283	97.283	98.37	98.37	98.37	98.37	97.283	98.37	99.457	99.457	98.246	97.436	99.457	98.913	98.913	99.457	100	100	99.457	100	98.37	98.913	98.913	98.913
CIW80_02825	100	100	99.565	99.583	100	28.713	100	28.713	28.713	100	100	100	100	99.583	100	100	100	99.583	100	100	100	100	100	100	100	100	100	100	100	100	100	100	100	100	100	100	100	100	99.583	99.583	100	100	100	100	99.565	100	99.583	28.713	99.583
CIW80_02830	100	100	62.843	62.843	57.188	0	89.73	0	0	89.73	89.73	89.73	79.581	83.163	66.862	68.781	61.389	94.35	0	89.73	89.73	68.781	68.781	57.419	83.163	83.429	79.581	62.197	62.197	62.197	62.197	79.581	62.197	58.833	59.083	61.066	79.581	87.766	62.843	62.843	60.197	100	100	70.579	83.163	57.419	62.843	70.248	70.413
CIW80_02835	0	0	0	0	0	0	0	0	0	0	0	0	0	0	0	0	0	0	0	0	0	0	0	0	0	0	0	0	0	0	0	0	0	0	0	0	0	0	0	0	0	0	0	0	0	0	0	0	0
CIW80_02840	99.787	99.574	99.574	99.574	99.574	0	99.36	0	0	99.36	99.36	99.36	49.476	79.025	99.36	99.574	99.36	79.025	99.36	99.36	99.36	99.574	99.574	98.934	79.025	49.686	49.024	98.507	98.507	98.507	98.507	49.895	98.721	99.574	100	99.574	49.895	100	99.574	99.574	99.36	100	100	99.147	79.237	98.934	99.574	98.721	98.934
CIW80_02845	100	100	100	100	100	0	99.27	0	0	99.27	99.27	99.27	97.08	100	100	100	100	100	99.27	99.27	99.27	100	100	100	100	97.08	96.35	99.27	98.54	99.27	99.27	97.08	99.27	99.27	99.27	100	0	100	100	100	100	100	100	99.27	100	100	100	100	100
CIW80_02850	99.18	99.18	100	100	95.833	0	97.541	0	0	97.541	97.541	97.541	95.902	99.18	97.5	96.721	95.902	99.18	97.541	97.541	97.541	96.721	96.721	99.18	98.361	97.5	96.721	97.541	97.541	97.541	97.541	96.721	97.541	96.667	100	96.721	95.902	97.5	100	100	99.18	100	100	99.18	98.361	99.18	100	0	0
CIW80_02855	99.798	99.798	99.597	99.597	99.597	21.588	99.597	21.588	21.588	99.597	99.597	99.597	100	100	99.798	99.798	100	99.798	99.597	99.597	99.597	99.798	99.798	100	100	99.597	99.798	99.194	98.589	99.194	99.194	100	99.194	100	100	100	100	100	99.597	99.597	99.798	100	100	100	100	100	99.597	99.395	99.194
CIW80_02860	100	100	100	100	99.275	0	98.551	0	0	98.551	98.551	98.551	99.275	99.275	99.275	99.275	99.275	99.275	98.551	98.551	98.551	99.275	99.275	99.275	99.275	99.275	98.551	99.275	99.275	99.275	99.275	98.551	99.275	98.551	100	99.275	98.551	98.551	100	100	100	100	100	99.275	100	99.275	100	99.275	98.551
CIW80_02865	0	0	0	0	0	0	0	0	0	0	0	0	0	0	0	0	0	0	0	0	0	0	0	0	0	0	0	0	0	0	0	0	0	0	0	0	0	0	0	0	0	0	0	0	0	0	0	0	0
CIW80_02870	100	100	100	100	99.254	41.176	99.751	41.176	41.176	99.751	99.751	99.751	99.502	99.502	99.502	99.502	99.502	99.751	99.751	99.751	99.751	99.502	99.502	99.502	99.502	99.502	99.254	99.502	99.502	99.502	99.502	99.502	99.254	99.751	100	99.502	99.502	99.502	100	100	100	100	100	99.502	99.751	99.502	100	99.254	99.502
CIW80_02875	100	100	100	0	98.718	33.333	100	33.333	33.333	100	100	100	100	100	100	100	100	98.718	100	100	100	100	100	100	100	98.718	98.718	100	100	100	100	100	100	100	100	100	100	100	100	100	100	100	100	100	100	100	100	98.718	98.718
CIW80_02880	0	94.915	100	100	93.694	0	94.17	0	0	94.17	94.17	94.17	95.495	97.183	95.516	95.495	95.495	0	94.17	94.17	94.17	95.495	95.495	95.067	96.479	95.964	95.946	95.067	95.067	94.619	95.067	95.067	95.067	95.516	93.274	95.946	95.067	95.045	100	100	94.17	100	100	92.825	97.887	95.067	100	94.144	94.144
CIW80_02885	0	0	0	0	0	0	0	0	0	0	0	0	0	0	0	98.387	0	0	0	0	0	98.387	98.387	0	0	0	0	0	0	0	0	0	0	0	0	0	0	0	0	0	97.959	0	0	0	0	0	0	0	0
CIW80_02890	100	100	100	100	65.651	65.651	65.651	99.482	65.651	65.374	65.374	65.374	67.01	65.651	90.71	65.374	91.69	93.906	90.173	90.164	90.202	65.374	65.374	69.377	97.23	90.984	65.374	69.377	71.134	71.134	69.377	98.615	99.169	69.377	65.651	97.23	90.164	65.651	100	100	100	100	100	69.106	65.651	94.183	100	65.928	65.928
CIW80_02895	0	0	0	0	0	0	0	0	0	0	0	0	0	68.627	0	0	0	78.667	0	0	0	0	0	0	77.333	0	0	0	0	0	0	0	0	0	0	0	0	0	0	0	0	0	0	0	0	0	0	0	0
CIW80_02900	100	100	100	100	28.571	90.977	90.977	90.977	90.977	90.977	32.911	32.911	97.817	98.872	28.571	97.744	97.744	98.872	90.977	90.977	90.977	97.744	97.744	28.571	98.872	28.571	97.744	90.977	28.571	28.571	90.977	28.662	90.602	28.571	28.571	97.744	28.571	97.744	100	100	100	100	100	28.571	28.571	32.911	100	29.885	29.412
CIW80_02905	100	100	100	100	47.799	96.739	96.739	96.739	96.739	96.739	47.799	47.799	97.826	99.457	47.799	97.826	97.826	99.457	96.739	96.739	96.739	97.826	97.826	47.799	98.913	47.799	97.283	47.799	47.799	47.799	96.196	47.799	96.196	47.799	47.799	47.799	47.799	47.799	47.799	100	100	100	100	47.799	47.799	47.799	100	47.799	47.799
CIW80_02910	100	100	100	100	34.694	97.297	97.297	97.297	97.297	98.198	34.694	34.694	100	100	34.694	100	100	100	98.198	98.198	98.198	100	100	45.794	100	34.694	100	98.198	98.198	98.198	98.198	34.694	98.198	34.694	34.694	99.099	34.694	100	100	100	100	100	100	39.394	100	45.794	100	34.694	34.694
CIW80_02915	48.718	48.718	0	0	48.718	0	0	0	0	0	48.718	48.718	53.846	0	48.718	48.718	53.846	0	0	48.718	48.718	48.718	95	48.718	48.718	56.41	52.5	0	52.5	52.5	0	52.5	48.718	0	0	48.718	0	48.718	0	0	0	0	0	48.718	0	48.718	0	0	0
CIW80_02920	68	94.444	0	0	64	0	0	68	0	0	68	90.625	68	0	68	68	64	0	90.625	90.625	90.625	68	68	68	68	68	68	52	75.758	68	68	68	78.125	0	0	68	0	68	0	0	0	0	0	68	0	68	0	0	0
CIW80_02925	99.048	99.048	100	100	99.048	0	99.048	0	0	99.048	99.048	99.048	98.095	98.095	98.095	99.048	98.095	99.048	99.048	99.048	99.048	99.048	99.048	98.095	98.095	98.095	99.048	99.048	99.048	99.048	99.048	97.143	99.048	99.048	99.048	97.143	98.095	98.095	100	100	100	99.048	100	100	99.048	98.095	100	0	98.095
CIW80_02930	98.915	99.096	99.458	100	98.734	0	98.915	0	0	98.915	98.915	98.915	98.734	98.915	98.915	98.734	98.553	99.458	98.915	98.915	98.915	98.734	98.734	98.915	98.373	98.553	98.011	98.553	98.553	98.553	98.553	98.915	98.734	98.915	99.458	98.553	98.915	98.553	99.458	99.458	99.277	99.638	99.638	99.277	99.096	98.734	99.458	0	98.553
CIW80_02935	100	100	100	100	100	0	100	0	0	100	100	100	100	100	100	100	100	100	100	100	100	100	100	100	100	100	100	100	99.699	100	100	100	100	100	100	100	100	100	100	99.699	100	100	100	100	100	100	100	0	0
CIW80_02940	100	100	97.38	96.943	97.38	0	96.943	0	0	96.943	96.943	96.943	97.38	96.943	97.38	97.38	97.38	98.253	96.943	96.943	96.943	97.38	97.38	96.943	97.38	97.38	97.817	97.817	97.817	97.817	97.817	97.38	97.817	97.38	97.38	96.507	97.38	97.817	97.38	97.38	96.943	100	100	98.69	99.127	97.817	97.38	0	0
CIW80_02945	99.782	99.782	99.563	99.563	99.782	29.653	99.782	29.653	29.653	99.782	99.782	99.782	99.563	99.782	99.782	99.782	99.345	99.782	99.782	99.782	99.782	99.782	99.782	99.563	99.782	99.782	99.563	99.782	99.782	99.781	99.782	99.782	99.563	99.563	99.345	99.563	99.782	99.782	99.563	99.563	100	100	100	99.563	99.563	99.782	99.563	29.653	29.653
CIW80_02950	100	100	99.324	99.324	100	0	99.324	0	0	99.324	99.324	99.324	100	100	99.324	100	100	100	99.324	99.324	99.324	100	100	100	100	100	100	100	100	100	100	100	100	100	100	100	100	100	99.324	99.324	100	100	100	99.324	100	99.324	99.324	0	99.324
CIW80_02955	98.67	98.67	98.67	98.67	96.809	0	97.34	0	0	97.34	97.34	97.34	96.809	94.947	97.074	96.809	96.543	97.34	97.34	97.34	97.34	96.809	96.809	93.617	97.074	96.809	96.809	96.809	96.543	96.809	96.809	95.745	97.074	96.809	97.074	96.543	96.277	96.809	98.67	98.67	98.936	100	100	98.67	98.138	97.074	98.67	0	0
CIW80_02960	100	100	100	100	100	0	100	0	0	100	100	100	99.355	99.355	100	98.71	99.355	100	100	100	100	98.71	98.71	99.355	100	99.355	98.71	100	100	100	100	100	100	100	100	99.355	99.355	100	100	100	99.355	100	100	100	100	99.355	100	0	99.355
CIW80_02965	100	100	100	100	100	0	99.701	0	0	99.701	99.701	99.701	100	100	100	100	100	100	99.701	99.701	99.701	100	100	100	100	100	100	100	99.701	100	100	100	100	100	100	100	100	100	100	100	100	100	100	100	100	100	100	99.153	100
CIW80_02970	99.275	99.275	98.551	98.551	97.826	0	97.101	0	0	97.101	97.101	97.101	98.551	98.551	98.551	98.551	98.551	97.826	97.101	97.101	97.101	98.551	98.551	98.551	98.551	98.551	98.551	98.551	98.551	98.551	98.551	98.551	98.551	97.826	99.275	97.826	98.551	98.551	98.551	98.551	99.275	100	100	99.275	97.826	99.275	98.551	98.551	97.826
CIW80_02975	100	100	98.361	98.361	97.541	0	98.361	0	0	98.361	98.361	98.361	97.541	97.541	97.541	96.721	96.721	99.18	98.361	98.361	98.361	96.721	96.721	98.361	96.721	96.721	98.361	99.02	99.02	98.361	98.361	96.721	98.361	97.541	99.18	96.721	96.721	97.541	98.361	98.361	100	100	100	100	99.18	98.361	98.361	96.721	97.541
CIW80_02980	100	100	98.374	98.374	99.187	0	99.593	0	0	99.593	99.593	99.593	98.78	98.78	99.593	99.187	99.187	100	99.593	99.593	99.593	99.187	99.187	99.593	99.593	99.593	99.187	99.593	99.593	99.593	99.593	99.187	99.593	99.593	98.78	99.593	99.187	99.187	98.374	98.374	100	100	100	100	100	99.187	98.374	99.187	0
CIW80_02985	100	100	100	100	100	0	100	0	0	100	100	100	100	100	98.889	100	100	100	100	100	100	100	100	100	100	100	100	100	100	100	100	100	100	100	100	100	100	100	100	100	100	100	100	98.889	100	100	100	98.889	100
CIW80_02990	100	100	98.819	98.819	98.425	0	98.031	0	0	98.031	98.031	98.031	98.425	98.031	98.425	98.819	98.819	100	98.031	98.031	98.031	98.819	98.819	98.819	99.213	98.819	98.425	98.425	98.425	98.425	98.425	98.031	98.425	98.819	100	99.213	98.031	98.819	98.819	98.819	100	100	100	98.707	100	98.819	98.819	98.031	98.031
CIW80_02995	99.757	99.754	98.768	98.786	98.301	0	98.301	0	0	98.301	98.301	98.276	97.573	0	97.816	98.786	98.786	99.029	98.301	98.301	98.301	98.786	98.768	97.573	98.392	98.544	98.058	98.544	98.301	98.544	98.544	97.573	98.544	98.522	98.058	98.522	97.816	97.783	98.768	98.786	99.515	100	100	99.515	99.015	98.058	98.786	97.783	0
CIW80_03000	0	0	0	0	0	0	0	0	0	0	0	0	98.413	0	95.238	0	0	0	0	0	0	0	0	0	100	0	0	0	0	0	0	0	0	0	0	0	0	0	0	100	0	0	100	98.413	0	98.413	100	0	0
CIW80_03005	100	100	100	0	96.721	0	98.361	0	0	98.361	98.361	98.361	98.361	98.361	96.721	98.361	96.721	100	98.361	98.361	98.361	98.361	98.361	98.361	98.361	98.361	96.721	0	98.361	98.361	98.361	98.361	98.361	98.361	98.361	98.361	98.361	98.361	0	0	100	100	100	100	0	96.721	0	0	98.361
CIW80_03010	100	100	99.673	99.673	99.673	0	99.346	0	0	99.346	99.346	99.346	99.346	99.346	99.346	99.346	99.346	99.673	99.346	99.346	99.346	99.346	99.346	99.673	99.346	99.673	99.673	99.346	98.366	99.346	99.346	98.693	99.346	99.342	99.673	99.346	99.673	99.342	99.673	99.673	100	100	100	99.673	99.671	99.673	99.673	99.346	99.02
CIW80_03015	100	100	100	100	100	29.091	100	29.091	29.091	100	100	100	100	100	99.674	98.71	99.674	100	100	100	100	98.71	98.71	100	99.674	99.674	99.674	100	99.674	100	100	99.674	100	99.674	100	100	99.674	99.674	100	99.674	100	100	100	99.674	100	99.674	100	99.674	99.349
CIW80_03020	98.726	98.726	98.089	98.089	97.452	0	98.089	0	0	98.089	98.089	98.089	96.815	97.452	97.452	97.452	97.452	98.089	98.089	98.089	98.089	97.452	97.452	96.815	97.452	97.452	97.452	97.452	97.452	97.452	97.452	93.878	97.452	97.452	98.089	96.815	94.904	97.452	98.089	98.089	98.089	100	100	98.089	98.089	96.815	98.089	97.452	97.452
CIW80_03025	99.789	99.789	99.154	99.154	99.154	0	99.366	0	0	99.366	99.366	99.366	99.366	98.732	98.943	99.366	99.366	100	99.366	99.366	99.366	99.366	99.366	99.154	98.943	98.732	98.943	99.366	99.366	99.366	99.366	99.366	99.154	99.154	99.366	98.732	99.366	98.943	99.154	99.154	99.789	100	100	99.366	99.789	98.52	99.154	99.154	98.943
CIW80_03030	99.074	99.074	97.222	97.222	96.759	0	96.759	0	0	96.759	96.759	96.759	96.759	96.482	96.296	95.833	96.296	99.074	96.759	96.759	96.759	95.833	95.833	96.759	95.37	96.759	95.833	94.907	94.907	94.907	94.907	99.213	95.37	96.759	99.074	96.759	98.148	95.37	97.222	97.222	99.537	100	100	99.537	98.148	97.685	97.222	96.296	96.296
CIW80_03035	100	100	97.541	97.541	98.361	0	98.02	0	0	98.361	98.361	98.361	97.541	0	98.361	98.02	98.361	100	98.361	98.361	98.361	0	98.02	98.02	97.541	98.361	98.361	0	94.624	0	94.624	0	98.361	98.02	100	98.361	98.361	97.03	97.541	97.541	100	100	100	100	0	98.361	97.541	96.721	98.361
CIW80_03040	0	85.185	0	0	0	0	0	0	0	0	0	0	0	0	0	0	0	0	0	0	0	0	0	0	0	0	0	0	0	0	73.684	0	0	0	0	0	0	0	0	0	75.926	0	0	0	88.235	0	0	0	0
CIW80_03045	99.717	100	64.456	64.456	68.32	54.62	54.62	54.62	54.62	54.62	54.62	61.677	68.595	54.348	54.62	64.721	54.62	100	54.62	57.269	61.677	64.721	64.721	64.721	68.908	68.595	54.62	54.62	59.184	59.184	59.184	54.62	54.62	55.372	99.433	68.595	64.721	54.62	64.456	64.456	99.717	100	100	100	64.987	54.62	64.456	65.868	65.269
CIW80_03050	0	0	0	0	0	0	0	0	0	0	0	0	0	0	0	0	0	0	0	0	0	0	0	0	0	0	0	0	0	0	0	0	49.254	0	0	0	0	0	0	0	100	0	0	0	0	0	0	0	0
CIW80_03055	100	100	97.535	97.535	98.592	97.674	98.944	97.674	97.674	98.944	98.944	98.944	98.592	98.592	97.887	98.239	98.239	99.648	98.944	98.944	98.944	98.239	98.239	98.944	98.592	98.592	98.592	98.592	98.239	98.592	98.592	96.983	98.592	98.592	98.592	98.239	97.535	98.944	97.535	97.535	100	100	100	100	100	98.592	97.535	98.592	0
CIW80_03060	98.896	98.896	97.13	97.13	97.572	97.792	97.572	97.792	97.792	97.572	97.572	97.572	97.13	97.351	97.351	97.351	97.13	98.675	97.572	97.572	97.572	97.351	97.351	96.247	97.572	96.909	96.689	98.013	97.792	98.013	98.013	97.13	98.234	97.351	98.013	97.13	97.13	97.572	97.13	97.13	99.338	100	100	99.558	98.321	97.13	97.13	96.909	97.351
CIW80_03065	100	100	98.661	98.661	99.554	99.554	99.107	99.554	99.554	99.107	99.107	99.107	99.554	99.554	99.107	99.554	99.554	99.554	99.107	99.107	99.107	99.554	99.554	98.661	99.107	99.554	99.554	99.554	99.554	99.554	99.554	99.554	99.554	99.554	99.107	99.554	98.661	99.554	98.661	98.661	100	100	100	99.107	100	99.554	98.661	99.554	99.554
CIW80_03070	100	100	99.275	99.275	100	100	99.275	100	100	99.275	99.275	99.275	99.275	100	99.275	99.275	99.275	100	99.275	99.275	99.275	99.275	99.275	99.275	99.275	99.275	98.551	99.275	99.275	99.275	99.275	99.275	99.275	99.275	99.275	99.275	99.275	99.275	99.275	99.275	100	99.275	100	100	100	99.275	99.275	98.551	0
CIW80_03075	100	100	98.507	98.507	99.403	99.403	98.507	99.403	99.403	98.507	98.507	98.507	99.403	98.806	98.806	99.104	98.806	99.104	0	98.209	98.209	99.104	99.104	98.507	98.507	99.104	98.806	99.104	98.806	99.104	99.104	98.507	99.104	99.104	99.104	98.806	98.806	98.507	98.507	98.507	99.528	99.403	100	99.701	99.701	98.806	98.507	99.104	0
[truncated: 4,436 more rows]
[truncated: 6 more columns]

## Sheet: Gene_names
	CU651637	CP001855	CP002167	CP000468	CP000946	CP000819	CP001665	AM946981	CP001509	CP001396	CP001637	AP012030	CU928162	CP000802	CU928160	CP002516	AP009240	AP009378	CP000948	U00096	AP009048	CP002185	CP002967	FN554766	CU928145	AP010958	AP010960	CP001164	AE005174	BA000007	CP001368	AP010953	CP001846	CP000970	FM180568	CP000800	FN649414	CP002729	CP001969	CU928161	CP000247	CP001671	AE014075	CU928164	CP002797	CU928163	CP000243	CP001063	CP000036
[truncated: 5,045 more rows]
[truncated: 6 more columns]
