# Supplementary material for: High-quality genome-scale metabolic network reconstruction of probiotic bacterium Escherichia coli Nissle 1917
Source: BMC Bioinformatics. 2022 Dec 30;23:566. doi: 10.1186/s12859-022-05108-9 (PMC9801561; doi:10.1186/s12859-022-05108-9)
Supplement: Supplementary file 2 — Additional file 2. Data S2. [file 12859_2022_5108_MOESM2_ESM.xlsx]

## Sheet: Overview
Information on all reactions and metabolites considered in the GEM of EcN
All_reactions	Draft reactions based on BBH & manually added/removed reactions
Reactions_info	Information on all reactions in iHM1533
Metabolites_info	Information on all metabolites in iHM1533
sec_met_reactions	Secondary metabolites pathways (Reactions)
sec_met_metabolites	Secondary metabolites pathways (Metabolites)

## Sheet: All_reactions
Reaction	Origin	Added	Notebook	Notes
CYTDK2	iML1515	automatic	3.1	none
XPPT	iML1515	automatic	3.1	none
HXPRT	iML1515	automatic	3.1	none
NDPK5	iML1515	automatic	3.1	none
SHK3Dr	iML1515	automatic	3.1	none
NDPK6	iML1515	automatic	3.1	none
NDPK8	iML1515	automatic	3.1	none
DHORTS	iML1515	automatic	3.1	none
OMPDC	iML1515	automatic	3.1	none
PYNP2r	iML1515	automatic	3.1	none
G5SD	iML1515	automatic	3.1	none
CS	iML1515	automatic	3.1	none
ICDHyr	iML1515	automatic	3.1	none
ALATA_L2	iML1515	automatic	3.1	none
DURIPP	iML1515	automatic	3.1	none
ACALD	iML1515	automatic	3.1	none
PTRCTA	iML1515	automatic	3.1	none
ACS	iML1515	automatic	3.1	none
CYSDS	iML1515	automatic	3.1	none
MAN6PI	iML1515	automatic	3.1	none
PPA	iML1515	automatic	3.1	none
APRAUR	iML1515	automatic	3.1	none
TRPAS2	iML1515	automatic	3.1	none
PPCK	iML1515	automatic	3.1	none
ME1	iML1515	automatic	3.1	none
DB4PS	iML1515	automatic	3.1	none
ALAR	iML1515	automatic	3.1	none
RBFK	iML1515	automatic	3.1	none
ALATA_L	iML1515	automatic	3.1	none
XYLK	iML1515	automatic	3.1	none
RBK	iML1515	automatic	3.1	none
GLYK	iML1515	automatic	3.1	none
PPM	iML1515	automatic	3.1	none
ASPTA	iML1515	automatic	3.1	none
ACP1_FMN	iML1515	automatic	3.1	none
RBFSb	iML1515	automatic	3.1	none
NDP3	iML1515	automatic	3.1	none
CDPPH	iML1515	automatic	3.1	none
NDP7	iML1515	automatic	3.1	none
FBP	iML1515	automatic	3.1	none
EX_pi_e	iML1515	automatic	3.1	none
GLGC	iML1515	automatic	3.1	none
ALATA_D2	iML1515	automatic	3.1	none
PYK	iML1515	automatic	3.1	none
SHCHD2	iML1515	automatic	3.1	none
EX_co2_e	iML1515	automatic	3.1	none
A5PISO	iML1515	automatic	3.1	none
PMDPHT	iML1515	automatic	3.1	none
CPPPGO	iML1515	automatic	3.1	none
EX_met__L_e	iML1515	automatic	3.1	none
GTHOr	iML1515	automatic	3.1	none
ILETA	iML1515	automatic	3.1	none
DHORD5	iML1515	automatic	3.1	none
EX_metsox_S__L_e	iML1515	automatic	3.1	none
GLYCTO2	iML1515	automatic	3.1	none
VALTA	iML1515	automatic	3.1	none
GLYCTO3	iML1515	automatic	3.1	none
IPPMIb	iML1515	automatic	3.1	none
GLYCTO4	iML1515	automatic	3.1	none
ORPT	iML1515	automatic	3.1	none
RBFSa	iML1515	automatic	3.1	none
ACHBS	iML1515	automatic	3.1	none
PFK_3	iML1515	automatic	3.1	none
DHAD2	iML1515	automatic	3.1	none
ACLS	iML1515	automatic	3.1	none
TRPS2	iML1515	automatic	3.1	none
PSCVT	iML1515	automatic	3.1	none
G3PD5	iML1515	automatic	3.1	none
G1PP	iML1515	automatic	3.1	none
PFL	iML1515	automatic	3.1	none
EX_acgam_e	iML1515	automatic	3.1	none
ANS	iML1515	automatic	3.1	none
FRD2	iML1515	automatic	3.1	none
FRD3	iML1515	automatic	3.1	none
ANPRT	iML1515	automatic	3.1	none
POX	iML1515	automatic	3.1	none
CHORM	iML1515	automatic	3.1	none
PTAr	iML1515	automatic	3.1	none
CHORS	iML1515	automatic	3.1	none
IGPS	iML1515	automatic	3.1	none
ACKr	iML1515	automatic	3.1	none
EX_cellb_e	iML1515	automatic	3.1	none
EX_crn_e	iML1515	automatic	3.1	none
EX_hxan_e	iML1515	automatic	3.1	none
EX_ile__L_e	iML1515	automatic	3.1	none
EX_chol_e	iML1515	automatic	3.1	none
EX_fe3_e	iML1515	automatic	3.1	none
LEUTAi	iML1515	automatic	3.1	none
EX_lac__L_e	iML1515	automatic	3.1	none
EX_leu__L_e	iML1515	automatic	3.1	none
EX_glcn_e	iML1515	automatic	3.1	none
EX_no3_e	iML1515	automatic	3.1	none
EX_h_e	iML1515	automatic	3.1	none
DMATT	iML1515	automatic	3.1	none
EX_orn_e	iML1515	automatic	3.1	none
GRTT	iML1515	automatic	3.1	none
EX_gln__L_e	iML1515	automatic	3.1	none
UPP3S	iML1515	automatic	3.1	none
EX_pro__L_e	iML1515	automatic	3.1	none
EX_glyc_e	iML1515	automatic	3.1	none
UPPDC1	iML1515	automatic	3.1	none
EX_man_e	iML1515	automatic	3.1	none
TMDPP	iML1515	automatic	3.1	none
EX_ade_e	iML1515	automatic	3.1	none
EX_mn2_e	iML1515	automatic	3.1	none
EX_4abut_e	iML1515	automatic	3.1	none
EX_ac_e	iML1515	automatic	3.1	none
EX_akg_e	iML1515	automatic	3.1	none
EX_ala__L_e	iML1515	automatic	3.1	none
EX_arg__L_e	iML1515	automatic	3.1	none
EX_asp__L_e	iML1515	automatic	3.1	none
EX_pyr_e	iML1515	automatic	3.1	none
EX_succ_e	iML1515	automatic	3.1	none
EX_thymd_e	iML1515	automatic	3.1	none
EX_rib__D_e	iML1515	automatic	3.1	none
EX_tyr__L_e	iML1515	automatic	3.1	none
EX_cytd_e	iML1515	automatic	3.1	none
EX_dcyt_e	iML1515	automatic	3.1	none
MOAT	iML1515	automatic	3.1	none
EX_fum_e	iML1515	automatic	3.1	none
EX_sbt__D_e	iML1515	automatic	3.1	none
EX_glu__L_e	iML1515	automatic	3.1	none
UDCPDPS	iML1515	automatic	3.1	none
ECOAH6	iML1515	automatic	3.1	none
USHD	iML1515	automatic	3.1	none
EX_gua_e	iML1515	automatic	3.1	none
ENO	iML1515	automatic	3.1	none
FBA	iML1515	automatic	3.1	none
HCO3E	iML1515	automatic	3.1	none
MGSA	iML1515	automatic	3.1	none
IMPC	iML1515	automatic	3.1	none
IMPD	iML1515	automatic	3.1	none
PPS	iML1515	automatic	3.1	none
ECOAH4	iML1515	automatic	3.1	none
LPADSS	iML1515	automatic	3.1	none
GLUTRS	iML1515	automatic	3.1	none
TDSK	iML1515	automatic	3.1	none
PGI	iML1515	automatic	3.1	none
TMPPP	iML1515	automatic	3.1	none
EX_btn_e	iML1515	automatic	3.1	none
PGK	iML1515	automatic	3.1	none
EX_ptrc_e	iML1515	automatic	3.1	none
EDA	iML1515	automatic	3.1	none
EX_spmd_e	iML1515	automatic	3.1	none
EX_thym_e	iML1515	automatic	3.1	none
EX_xtsn_e	iML1515	automatic	3.1	none
NTPP1	iML1515	automatic	3.1	none
URIK1	iML1515	automatic	3.1	none
URIK2	iML1515	automatic	3.1	none
NTPP2	iML1515	automatic	3.1	none
PGL	iML1515	automatic	3.1	none
NTPTP1	iML1515	automatic	3.1	none
NTPTP2	iML1515	automatic	3.1	none
CYTDK1	iML1515	automatic	3.1	none
RPE	iML1515	automatic	3.1	none
DHQTi	iML1515	automatic	3.1	none
IPMD	iML1515	automatic	3.1	none
AIRC3	iML1515	automatic	3.1	none
TALA	iML1515	automatic	3.1	none
PUNP1	iML1515	automatic	3.1	none
PUNP2	iML1515	automatic	3.1	none
PUNP3	iML1515	automatic	3.1	none
ADSL2r	iML1515	automatic	3.1	none
TKT1	iML1515	automatic	3.1	none
EX_fe2_e	iML1515	automatic	3.1	none
PUNP5	iML1515	automatic	3.1	none
PUNP6	iML1515	automatic	3.1	none
PUNP7	iML1515	automatic	3.1	none
G6PDA	iML1515	automatic	3.1	none
RNDR1	iML1515	automatic	3.1	none
ALCD2x	iML1515	automatic	3.1	none
RNDR3	iML1515	automatic	3.1	none
RNDR4	iML1515	automatic	3.1	none
ALDD2y	iML1515	automatic	3.1	none
TMDS	iML1515	automatic	3.1	none
RMI	iML1515	automatic	3.1	none
TMDK1	iML1515	automatic	3.1	none
LYSAM	iML1515	automatic	3.1	none
PPCDC	iML1515	automatic	3.1	none
FTHFD	iML1515	automatic	3.1	none
EX_glc__D_e	iML1515	automatic	3.1	none
DHAD1	iML1515	automatic	3.1	none
IPPMIa	iML1515	automatic	3.1	none
EX_alltn_e	iML1515	automatic	3.1	none
G3PD7	iML1515	automatic	3.1	none
EDD	iML1515	automatic	3.1	none
EX_ura_e	iML1515	automatic	3.1	none
NADH9	iML1515	automatic	3.1	none
EX_val__L_e	iML1515	automatic	3.1	none
NADH10	iML1515	automatic	3.1	none
ADK4	iML1515	automatic	3.1	none
INSK	iML1515	automatic	3.1	none
MDH	iML1515	automatic	3.1	none
ABTA	iML1515	automatic	3.1	none
EX_xan_e	iML1515	automatic	3.1	none
FUM	iML1515	automatic	3.1	none
FMNAT	iML1515	automatic	3.1	none
PYDXNK	iML1515	automatic	3.1	none
PYAM5PO	iML1515	automatic	3.1	none
SSALx	iML1515	automatic	3.1	none
ASPT	iML1515	automatic	3.1	none
OHPBAT	iML1515	automatic	3.1	none
SERD_L	iML1515	automatic	3.1	none
EX_dgsn_e	iML1515	automatic	3.1	none
NADDP	iML1515	automatic	3.1	none
EX_arab__L_e	iML1515	automatic	3.1	none
EX_fru_e	iML1515	automatic	3.1	none
THRD	iML1515	automatic	3.1	none
HEX4	iML1515	automatic	3.1	none
EX_gal_e	iML1515	automatic	3.1	none
NMNAT	iML1515	automatic	3.1	none
EX_xyl__D_e	iML1515	automatic	3.1	none
KARA1	iML1515	automatic	3.1	none
HMPK1	iML1515	automatic	3.1	none
KARA2	iML1515	automatic	3.1	none
EX_duri_e	iML1515	automatic	3.1	none
EX_for_e	iML1515	automatic	3.1	none
EX_gly_e	iML1515	automatic	3.1	none
EX_h2_e	iML1515	automatic	3.1	none
EX_lys__L_e	iML1515	automatic	3.1	none
ACCOAC	iML1515	automatic	3.1	none
NADK	iML1515	automatic	3.1	none
GLXCL	iML1515	automatic	3.1	none
ICHORS_copy2	iML1515	removed	3.1	Duplicate reaction. Removed in 4.1. Original was kept.
SUCBZS	iML1515	automatic	3.1	none
DHBD	iML1515	automatic	3.1	none
ICHORT	iML1515	automatic	3.1	none
EX_ser__L_e	iML1515	automatic	3.1	none
EX_thm_e	iML1515	automatic	3.1	none
EX_trp__L_e	iML1515	automatic	3.1	none
GLUTRR	iML1515	automatic	3.1	none
GLCS1	iML1515	automatic	3.1	none
GLCP	iML1515	automatic	3.1	none
EX_din_e	iML1515	automatic	3.1	none
RBK_L1	iML1515	automatic	3.1	none
RBP4E	iML1515	automatic	3.1	none
TARTD	iML1515	automatic	3.1	none
NTD2	iML1515	automatic	3.1	none
GLCRAL	iML1515	automatic	3.1	none
NTD4	iML1515	automatic	3.1	none
NTD5	iML1515	automatic	3.1	none
EX_fmn_e	iML1515	automatic	3.1	none
EX_gthox_e	iML1515	automatic	3.1	none
KAS14	iML1515	automatic	3.1	none
HEMEOS	iML1515	automatic	3.1	none
ADMDC	iML1515	automatic	3.1	none
AGMT	iML1515	automatic	3.1	none
NTD6	iML1515	automatic	3.1	none
LGTHL	iML1515	automatic	3.1	none
PYDXPP	iML1515	automatic	3.1	none
PDXPP	iML1515	automatic	3.1	none
ARGDC	iML1515	automatic	3.1	none
HACD6	iML1515	automatic	3.1	none
ECOAH1	iML1515	automatic	3.1	none
ECOAH2	iML1515	automatic	3.1	none
ARGSS	iML1515	automatic	3.1	none
AGPR	iML1515	automatic	3.1	none
SPMS	iML1515	automatic	3.1	none
G1SAT	iML1515	automatic	3.1	none
KDOCT2	iML1515	automatic	3.1	none
ECOAH3	iML1515	automatic	3.1	none
UGLT	iML1515	automatic	3.1	none
EDTXS1	iML1515	automatic	3.1	none
DXPS	iML1515	automatic	3.1	none
OAADC	iML1515	automatic	3.1	none
MNNH	iML1515	automatic	3.1	none
CDPMEK	iML1515	automatic	3.1	none
EDTXS2	iML1515	automatic	3.1	none
ALTRH	iML1515	automatic	3.1	none
MECDPS	iML1515	automatic	3.1	none
GUI1	iML1515	automatic	3.1	none
EDTXS3	iML1515	automatic	3.1	none
PGAMT	iML1515	automatic	3.1	none
DDGLK	iML1515	automatic	3.1	none
EDTXS4	iML1515	automatic	3.1	none
XYLI2	iML1515	automatic	3.1	none
PMANM	iML1515	automatic	3.1	none
ICL	iML1515	automatic	3.1	none
UAGDP	iML1515	automatic	3.1	none
UAGCVT	iML1515	automatic	3.1	none
GLUR	iML1515	automatic	3.1	none
EX_tmao_e	iML1515	automatic	3.1	none
UAG2E	iML1515	automatic	3.1	none
EX_acald_e	iML1515	automatic	3.1	none
GLYCL	iML1515	automatic	3.1	none
CMPN	iML1515	automatic	3.1	none
NNDPR	iML1515	automatic	3.1	none
EX_melib_e	iML1515	automatic	3.1	none
MACPD	iML1515	automatic	3.1	none
DMQMT	iML1515	automatic	3.1	none
UDPG4E	iML1515	automatic	3.1	none
LACZ	iML1515	automatic	3.1	none
TRE6PH	iML1515	automatic	3.1	none
XYLI1	iML1515	automatic	3.1	none
PPC	iML1515	automatic	3.1	none
ICHORS_copy1	iML1515	removed	3.1	Combined with original reaction "ICHORS". Removed in 4.1. Adapted original was kept.
EX_sucr_e	iML1515	automatic	3.1	none
ALDD4	iML1515	automatic	3.1	none
HACD4	iML1515	automatic	3.1	none
G3PT	iML1515	automatic	3.1	none
EX_tre_e	iML1515	automatic	3.1	none
EX_zn2_e	iML1515	automatic	3.1	none
HACD5	iML1515	automatic	3.1	none
HACD7	iML1515	automatic	3.1	none
CITL	iML1515	automatic	3.1	none
GOFUCR	iML1515	automatic	3.1	none
PYDXK	iML1515	automatic	3.1	none
DNMPPA	iML1515	automatic	3.1	none
HPPK2	iML1515	automatic	3.1	none
PTPATi	iML1515	automatic	3.1	none
HEX7	iML1515	automatic	3.1	none
DXPRIi	iML1515	automatic	3.1	none
GTPCII2	iML1515	automatic	3.1	none
URIC	iML1515	automatic	3.1	none
SADT2	iML1515	automatic	3.1	none
OPHBDC	iML1515	automatic	3.1	none
AACPS1	iML1515	automatic	3.1	none
OHPHM	iML1515	automatic	3.1	none
GHMT2r	iML1515	automatic	3.1	none
DHORD2	iML1515	automatic	3.1	none
LCARS	iML1515	automatic	3.1	none
ALCD19	iML1515	automatic	3.1	none
RMPA	iML1515	automatic	3.1	none
SBTPD	iML1515	automatic	3.1	none
PFK_2	iML1515	automatic	3.1	none
GLTPD	iML1515	automatic	3.1	none
EX_hdcea_e	iML1515	automatic	3.1	none
ACACCT	iML1515	automatic	3.1	none
SDPDS	iML1515	automatic	3.1	none
BUTCT	iML1515	automatic	3.1	none
TGBPA	iML1515	automatic	3.1	none
MANAO	iML1515	automatic	3.1	none
TAGURr	iML1515	automatic	3.1	none
DMSOR1	iML1515	automatic	3.1	none
PGLYCP	iML1515	automatic	3.1	none
2DGULRx	iML1515	automatic	3.1	none
DKGLCNR2y	iML1515	automatic	3.1	none
G1PTT	iML1515	automatic	3.1	none
TDPGDH	iML1515	automatic	3.1	none
ADCS	iML1515	automatic	3.1	none
ADCL	iML1515	automatic	3.1	none
2DGULRy	iML1515	automatic	3.1	none
DHAPT	iML1515	automatic	3.1	none
EX_lac__D_e	iML1515	automatic	3.1	none
UMPK	iML1515	automatic	3.1	none
RZ5PP	iML1515	automatic	3.1	none
DDPGALA	iML1515	automatic	3.1	none
DURIK1	iML1515	automatic	3.1	none
G3PD6	iML1515	automatic	3.1	none
ALLTN	iML1515	automatic	3.1	none
UAPGR	iML1515	automatic	3.1	none
UPPRT	iML1515	automatic	3.1	none
NTD9	iML1515	automatic	3.1	none
CTPS2	iML1515	automatic	3.1	none
NTD1	iML1515	automatic	3.1	none
NTD7	iML1515	automatic	3.1	none
PAPPT3	iML1515	automatic	3.1	none
UAGPT3	iML1515	automatic	3.1	none
NDPK7	iML1515	automatic	3.1	none
AOBUTDs	iML1515	automatic	3.1	none
GLYAT	iML1515	automatic	3.1	none
ADNUC	iML1515	automatic	3.1	none
GMHEPPA	iML1515	automatic	3.1	none
S7PI	iML1515	automatic	3.1	none
TRPS3	iML1515	automatic	3.1	none
EX_ttdcea_e	iML1515	automatic	3.1	none
F6PA	iML1515	automatic	3.1	none
AGMHE	iML1515	automatic	3.1	none
CRNBTCT	iML1515	automatic	3.1	none
CRNCBCT	iML1515	automatic	3.1	none
NTD10	iML1515	automatic	3.1	none
CRNCDH	iML1515	automatic	3.1	none
GMHEPAT	iML1515	automatic	3.1	none
EX_h2s_e	iML1515	automatic	3.1	none
ADPT	iML1515	automatic	3.1	none
EX_gthrd_e	iML1515	automatic	3.1	none
FADRx	iML1515	automatic	3.1	none
GTPDPK	iML1515	automatic	3.1	none
NADN	iML1515	automatic	3.1	none
GLYCLTDx	iML1515	automatic	3.1	none
ADK1	iML1515	automatic	3.1	none
NDPK2	iML1515	automatic	3.1	none
NDPK3	iML1515	automatic	3.1	none
HPYRRy	iML1515	automatic	3.1	none
NDPK4	iML1515	automatic	3.1	none
ACODA	iML1515	automatic	3.1	none
ADA	iML1515	automatic	3.1	none
DADA	iML1515	automatic	3.1	none
ADD	iML1515	automatic	3.1	none
FCLT	iML1515	automatic	3.1	none
HBZOPT	iML1515	automatic	3.1	none
PNTK	iML1515	automatic	3.1	none
ADSS	iML1515	automatic	3.1	none
AGDC	iML1515	automatic	3.1	none
OCTDPS	iML1515	automatic	3.1	none
ASNN	iML1515	automatic	3.1	none
DPCOAK	iML1515	automatic	3.1	none
HETZK	iML1515	automatic	3.1	none
ASNS2	iML1515	automatic	3.1	none
ASPCT	iML1515	automatic	3.1	none
KDOPS	iML1515	automatic	3.1	none
KDOPP	iML1515	automatic	3.1	none
DMPPS	iML1515	automatic	3.1	none
EX_26dap__M_e	iML1515	automatic	3.1	none
MCOATA	iML1515	automatic	3.1	none
IPDPS	iML1515	automatic	3.1	none
AST	iML1515	automatic	3.1	none
SGDS	iML1515	automatic	3.1	none
DAPE	iML1515	automatic	3.1	none
DHDPRy	iML1515	automatic	3.1	none
EX_acnam_e	iML1515	automatic	3.1	none
HSK	iML1515	automatic	3.1	none
SDPTA	iML1515	automatic	3.1	none
GSPMDA	iML1515	automatic	3.1	none
GSPMDS	iML1515	automatic	3.1	none
GUAD	iML1515	automatic	3.1	none
THRS	iML1515	automatic	3.1	none
EX_amp_e	iML1515	automatic	3.1	none
HSST	iML1515	automatic	3.1	none
PPNDH	iML1515	automatic	3.1	none
TMAOR1	iML1515	automatic	3.1	none
TMAOR2	iML1515	automatic	3.1	none
DGK1	iML1515	automatic	3.1	none
DTMPK	iML1515	automatic	3.1	none
NDPK1	iML1515	automatic	3.1	none
TRDR	iML1515	automatic	3.1	none
DDPA	iML1515	automatic	3.1	none
NMNDA	iML1515	automatic	3.1	none
NNAM	iML1515	automatic	3.1	none
P5CD	iML1515	automatic	3.1	none
PGMT	iML1515	automatic	3.1	none
FRUK	iML1515	automatic	3.1	none
SPMDAT1	iML1515	automatic	3.1	none
RHCCE	iML1515	automatic	3.1	none
EX_dha_e	iML1515	automatic	3.1	none
KG6PDC	iML1515	automatic	3.1	none
SPMDAT2	iML1515	automatic	3.1	none
TDPADGAT	iML1515	automatic	3.1	none
MALS	iML1515	automatic	3.1	none
X5PL3E	iML1515	automatic	3.1	none
DOGULNR	iML1515	automatic	3.1	none
TRE6PP	iML1515	automatic	3.1	none
EX_fuc__L_e	iML1515	automatic	3.1	none
EX_met__D_e	iML1515	automatic	3.1	none
EX_tartr__L_e	iML1515	automatic	3.1	none
BETALDHx	iML1515	automatic	3.1	none
BETALDHy	iML1515	automatic	3.1	none
MLTG3	iML1515	automatic	3.1	none
EX_taur_e	iML1515	automatic	3.1	none
EX_maltpt_e	iML1515	automatic	3.1	none
EX_glyald_e	iML1515	automatic	3.1	none
EX_glcur_e	iML1515	automatic	3.1	none
ADPRDP	iML1515	automatic	3.1	none
DKGLCNR1	iML1515	automatic	3.1	none
NADTRHD	iML1515	automatic	3.1	none
AACPS2	iML1515	automatic	3.1	none
FMNRx2	iML1515	automatic	3.1	none
ACPS1	iML1515	automatic	3.1	none
EX_nmn_e	iML1515	automatic	3.1	none
EX_urea_e	iML1515	automatic	3.1	none
ARAI	iML1515	automatic	3.1	none
M1PD	iML1515	automatic	3.1	none
G3PD2	iML1515	automatic	3.1	none
GALS3	iML1515	automatic	3.1	none
FCI	iML1515	automatic	3.1	none
FCLK	iML1515	automatic	3.1	none
FCLPA	iML1515	automatic	3.1	none
GMPS2	iML1515	automatic	3.1	none
AMPN	iML1515	automatic	3.1	none
GSNK	iML1515	automatic	3.1	none
ACCOAL	iML1515	automatic	3.1	none
GALUi	iML1515	automatic	3.1	none
AACPS3	iML1515	automatic	3.1	none
U23GAAT	iML1515	automatic	3.1	none
EX_f6p_e	iML1515	automatic	3.1	none
UAAGDS	iML1515	automatic	3.1	none
AACPS4	iML1515	automatic	3.1	none
UAMAS	iML1515	automatic	3.1	none
UAMAGS	iML1515	automatic	3.1	none
UGLYCH	iML1515	automatic	3.1	none
NTPP3	iML1515	automatic	3.1	none
NTPP6	iML1515	automatic	3.1	none
NTPP7	iML1515	automatic	3.1	none
EX_rmn_e	iML1515	automatic	3.1	none
NTPP8	iML1515	automatic	3.1	none
P5CR	iML1515	automatic	3.1	none
CYANST	iML1515	automatic	3.1	none
EX_ttdca_e	iML1515	automatic	3.1	none
DHPPDA2	iML1515	automatic	3.1	none
G5SADs	iML1515	automatic	3.1	none
GMAND	iML1515	automatic	3.1	none
CYTD	iML1515	automatic	3.1	none
AKGDH	iML1515	automatic	3.1	none
HPYRRx	iML1515	automatic	3.1	none
GLYCDx	iML1515	automatic	3.1	none
ASP1DC	iML1515	automatic	3.1	none
UGMDDS	iML1515	automatic	3.1	none
DCYTD	iML1515	automatic	3.1	none
DBTS	iML1515	automatic	3.1	none
DCTPD	iML1515	automatic	3.1	none
UHGADA	iML1515	automatic	3.1	none
AMANK	iML1515	automatic	3.1	none
UAGAAT	iML1515	automatic	3.1	none
ATPPRT	iML1515	automatic	3.1	none
HISTD	iML1515	automatic	3.1	none
DHDPS	iML1515	automatic	3.1	none
G1PACT	iML1515	automatic	3.1	none
GART	iML1515	automatic	3.1	none
CSND	iML1515	automatic	3.1	none
GF6PTA	iML1515	automatic	3.1	none
IGPDH	iML1515	automatic	3.1	none
EX_glyclt_e	iML1515	automatic	3.1	none
PRPPS	iML1515	automatic	3.1	none
H2SO	iML1515	automatic	3.1	none
GLUCYS	iML1515	automatic	3.1	none
PRATPP	iML1515	automatic	3.1	none
GLUN	iML1515	automatic	3.1	none
PRMICI	iML1515	automatic	3.1	none
GLUPRT	iML1515	automatic	3.1	none
EX_g6p_e	iML1515	automatic	3.1	none
GMPR	iML1515	automatic	3.1	none
SERAT	iML1515	automatic	3.1	none
CYSS	iML1515	automatic	3.1	none
NADS1	iML1515	automatic	3.1	none
BPNT	iML1515	automatic	3.1	none
EX_2ddglcn_e	iML1515	automatic	3.1	none
PAPSR	iML1515	automatic	3.1	none
ASPK	iML1515	automatic	3.1	none
ASAD	iML1515	automatic	3.1	none
DAPDC	iML1515	automatic	3.1	none
EX_mmet_e	iML1515	automatic	3.1	none
NTRIR2x	iML1515	automatic	3.1	none
OCBT	iML1515	automatic	3.1	CIW80_16605 was added as additional gene in the GPR in notebook 4.5
GARFT	iML1515	automatic	3.1	none
GPDDA1	iML1515	automatic	3.1	none
GPDDA2	iML1515	automatic	3.1	none
PHETA1	iML1515	automatic	3.1	none
PPND	iML1515	automatic	3.1	none
METAT	iML1515	automatic	3.1	none
ASCBPL	iML1515	automatic	3.1	none
ACBIPGT	iML1515	automatic	3.1	none
TRPS1	iML1515	automatic	3.1	none
PRAMPC	iML1515	automatic	3.1	none
ADOCBLS	iML1515	automatic	3.1	none
EX_galct__D_e	iML1515	automatic	3.1	none
ADOCBIK	iML1515	automatic	3.1	none
TMPK	iML1515	automatic	3.1	none
MCITL2	iML1515	automatic	3.1	none
DXYLK	iML1515	automatic	3.1	none
MDH3	iML1515	automatic	3.1	none
SOTA	iML1515	automatic	3.1	none
SGSAD	iML1515	automatic	3.1	none
EX_idon__L_e	iML1515	automatic	3.1	none
GLYCK2	iML1515	automatic	3.1	none
PTA2	iML1515	automatic	3.1	none
MDH2	iML1515	automatic	3.1	none
EX_indole_e	iML1515	automatic	3.1	none
ACOTA	iML1515	automatic	3.1	none
GPDDA5	iML1515	automatic	3.1	none
PDX5PS	iML1515	automatic	3.1	none
PPBNGS	iML1515	automatic	3.1	none
ENTCS	iML1515	automatic	3.1	none
SULR	iML1515	automatic	3.1	none
URDGLYCD	iML1515	automatic	3.1	none
CBMKr	iML1515	automatic	3.1	none
PPNCL2	iML1515	automatic	3.1	none
PRAGSr	iML1515	automatic	3.1	none
PRFGS	iML1515	automatic	3.1	none
AMANAPEr	iML1515	automatic	3.1	none
EX_3hcinnm_e	iML1515	automatic	3.1	none
ACM6PH	iML1515	automatic	3.1	none
NNATr	iML1515	automatic	3.1	none
CYTDH	iML1515	automatic	3.1	none
EX_acac_e	iML1515	automatic	3.1	none
ETHAAL	iML1515	automatic	3.1	none
MAN1PT2	iML1515	automatic	3.1	none
PSERT	iML1515	automatic	3.1	none
AP4AH	iML1515	automatic	3.1	none
EX_acmana_e	iML1515	automatic	3.1	none
AP5AH	iML1515	automatic	3.1	none
ADNCYC	iML1515	automatic	3.1	none
AIRC2	iML1515	automatic	3.1	none
GAPD	iML1515	automatic	3.1	none
MI1PP	iML1515	automatic	3.1	none
EX_galur_e	iML1515	automatic	3.1	none
MCITS	iML1515	automatic	3.1	none
PPAKr	iML1515	automatic	3.1	none
HEX1	iML1515	automatic	3.1	none
GND	iML1515	automatic	3.1	none
TAUDO	iML1515	automatic	3.1	none
DM_amob_c	iML1515	automatic	3.1	none
NTP3	iML1515	automatic	3.1	none
PPM2	iML1515	automatic	3.1	none
MOAT2	iML1515	automatic	3.1	none
EX_adn_e	iML1515	automatic	3.1	none
EX_ins_e	iML1515	automatic	3.1	none
G6PDH2r	iML1515	automatic	3.1	none
ME2	iML1515	automatic	3.1	none
ARGSL	iML1515	automatic	3.1	none
CBPS	iML1515	automatic	3.1	none
GLU5K	iML1515	automatic	3.1	none
IPPS	iML1515	automatic	3.1	none
EX_mg2_e	iML1515	automatic	3.1	none
ACOATA	iML1515	automatic	3.1	none
NADH5	iML1515	automatic	3.1	none
MOHMT	iML1515	automatic	3.1	none
EX_glyc3p_e	iML1515	automatic	3.1	none
MLTG2	iML1515	automatic	3.1	none
EX_but_e	iML1515	automatic	3.1	none
MLTG1	iML1515	automatic	3.1	none
AMALT3	iML1515	automatic	3.1	none
MLTP3	iML1515	automatic	3.1	none
EX_lcts_e	iML1515	automatic	3.1	none
EX_ocdca_e	iML1515	automatic	3.1	none
EX_cbl1_e	iML1515	automatic	3.1	none
SPODM	iML1515	automatic	3.1	none
AHCYSNS	iML1515	automatic	3.1	none
ACNML	iML1515	automatic	3.1	none
TMK	iML1515	automatic	3.1	none
NTPP4	iML1515	automatic	3.1	none
GMPS	iML1515	automatic	3.1	none
CAT	iML1515	automatic	3.1	none
FTHFLi	iML1515	automatic	3.1	none
EX_nac_e	iML1515	automatic	3.1	none
UDPGD	iML1515	automatic	3.1	none
SERASr	iML1515	automatic	3.1	none
GLCRD	iML1515	automatic	3.1	none
26DAHtex	iML1515	automatic	3.1	none
HCINNMtex	iML1515	automatic	3.1	none
HPPPNtex	iML1515	automatic	3.1	none
ACtex	iML1515	automatic	3.1	none
ACALDtex	iML1515	automatic	3.1	none
CHRPL	iML1515	automatic	3.1	none
TDPAGTA	iML1515	automatic	3.1	none
UACMAMO	iML1515	automatic	3.1	none
FBA3	iML1515	automatic	3.1	none
PMPK	iML1515	automatic	3.1	none
LCADi	iML1515	automatic	3.1	none
ACMANAtex	iML1515	automatic	3.1	none
ACMUMtex	iML1515	automatic	3.1	none
ACACT7r	iML1515	automatic	3.1	none
PSP_L	iML1515	automatic	3.1	none
ADK3	iML1515	automatic	3.1	none
GLUDC	iML1515	automatic	3.1	none
ACACT2r	iML1515	automatic	3.1	none
BSORy	iML1515	automatic	3.1	none
DMSOR2	iML1515	automatic	3.1	none
ADSK	iML1515	automatic	3.1	none
ACACT3r	iML1515	automatic	3.1	none
ACACT4r	iML1515	automatic	3.1	none
SUCCt2_2pp	iML1515	automatic	3.1	none
SUCFUMtpp	iML1515	automatic	3.1	none
HSDy	iML1515	automatic	3.1	none
CYSTL	iML1515	automatic	3.1	none
ACMAMUT	iML1515	automatic	3.1	none
SHSL1	iML1515	automatic	3.1	none
SSALy	iML1515	automatic	3.1	none
SUCptspp	iML1515	removed	3.1	EcN does not have sucrose catabolism. Removed in 4.5
SULabcpp	iML1515	automatic	3.1	none
TSULabcpp	iML1515	automatic	3.1	none
TARTRt7pp	iML1515	automatic	3.1	none
EX_dad_2_e	iML1515	automatic	3.1	none
EX_ser__D_e	iML1515	automatic	3.1	none
DDGALK	iML1515	automatic	3.1	none
EX_gam6p_e	iML1515	automatic	3.1	none
EX_15dap_e	iML1515	automatic	3.1	none
AB6PGH	iML1515	automatic	3.1	none
EX_ocdcea_e	iML1515	automatic	3.1	none
EX_cynt_e	iML1515	automatic	3.1	none
EX_galctn__D_e	iML1515	automatic	3.1	none
AMALT1	iML1515	automatic	3.1	none
EX_glyb_e	iML1515	automatic	3.1	none
AHGDx	iML1515	automatic	3.1	none
MLTP2	iML1515	automatic	3.1	none
TAURabcpp	iML1515	automatic	3.1	none
THMDt2pp_copy1	iML1515	removed	3.1	Duplicate reaction. Removed in 4.1."THMDt2pp_copy1_copy2" was kept as correct reaction.
BSORx	iML1515	automatic	3.1	none
NMNt7pp	iML1515	automatic	3.1	none
EX_ca2_e	iML1515	automatic	3.1	none
EX_so3_e	iML1515	automatic	3.1	none
GLUtex	iML1515	automatic	3.1	none
Kt2pp	iML1515	automatic	3.1	none
GLYtex	iML1515	automatic	3.1	none
GP4GH	iML1515	automatic	3.1	none
GLYALDtex	iML1515	automatic	3.1	none
AKGt2rpp	iML1515	automatic	3.1	none
ACGAMT	iML1515	automatic	3.1	none
EX_ascb__L_e	iML1515	automatic	3.1	none
GLYBtex	iML1515	automatic	3.1	none
GLYCtex	iML1515	automatic	3.1	none
GLYC3Ptex	iML1515	automatic	3.1	none
GLYCLTtex	iML1515	automatic	3.1	none
GTPtex	iML1515	automatic	3.1	none
GUAtex	iML1515	automatic	3.1	none
Htex	iML1515	automatic	3.1	none
EX_ala_B_e	iML1515	automatic	3.1	none
EX_agm_e	iML1515	automatic	3.1	none
EX_minohp_e	iML1515	automatic	3.1	none
EX_ppt_e	iML1515	automatic	3.1	none
EX_hxa_e	iML1515	automatic	3.1	none
H2tex	iML1515	automatic	3.1	none
H2Otex	iML1515	automatic	3.1	none
AADDGT	iML1515	automatic	3.1	none
FACOAL160t2pp	iML1515	automatic	3.1	none
FACOAL180t2pp	iML1515	automatic	3.1	none
SPODMpp	iML1515	automatic	3.1	none
EX_lyx__L_e	iML1515	automatic	3.1	none
EX_acmum_e	iML1515	automatic	3.1	none
EX_dca_e	iML1515	automatic	3.1	none
EX_all__D_e	iML1515	automatic	3.1	none
NO3R1bpp	iML1515	automatic	3.1	none
O2tpp	iML1515	automatic	3.1	none
EX_octa_e	iML1515	automatic	3.1	none
PHYTSpp	iML1515	automatic	3.1	none
EX_gbbtn_e	iML1515	automatic	3.1	none
PPTHpp	iML1515	automatic	3.1	none
PYRt2rpp	iML1515	automatic	3.1	none
NO3R2pp	iML1515	automatic	3.1	none
EX_xylu__L_e	iML1515	automatic	3.1	none
EX_gdp_e	iML1515	automatic	3.1	none
EX_gtp_e	iML1515	automatic	3.1	none
NTP3pp	iML1515	automatic	3.1	none
NO3R2bpp	iML1515	automatic	3.1	none
THMabcpp	iML1515	automatic	3.1	none
THMDt2pp_copy2	iML1515	automatic	3.1	Renamed to THMDt2pp_copy2 in 4.1. Original reaction and/or "_copy1" was removed
THRabcpp	iML1515	automatic	3.1	none
TREptspp	iML1515	automatic	3.1	none
THD2pp	iML1515	automatic	3.1	none
TMAOR1pp	iML1515	automatic	3.1	none
TMAOR2pp	iML1515	automatic	3.1	none
XANtpp	iML1515	automatic	3.1	none
DAPtex	iML1515	automatic	3.1	none
TRPt2rpp	iML1515	automatic	3.1	none
TYRt2rpp	iML1515	automatic	3.1	none
EX_tma_e	iML1515	automatic	3.1	none
URIt2pp_copy1	iML1515	removed	3.1	Duplicate reaction. Removed in 4.1."URIt2pp_copy1_copy2" was kept as correct reaction.
URIt2pp_copy2	iML1515	automatic	3.1	Renamed to URIt2pp_copy2 in 4.1. Original reaction and/or "_copy1" was removed
VALabcpp	iML1515	automatic	3.1	none
12PPDStex	iML1515	automatic	3.1	none
DDGLCNtex	iML1515	automatic	3.1	none
XTSNt2rpp	iML1515	automatic	3.1	none
XYLabcpp	iML1515	automatic	3.1	none
GMHEPK	iML1515	automatic	3.1	none
THRt4pp	iML1515	automatic	3.1	none
GALURtex	iML1515	automatic	3.1	none
GTPCI	iML1515	automatic	3.1	none
FDMO	iML1515	automatic	3.1	none
FEOXAMabcpp	iML1515	automatic	3.1	none
EX_fruur_e	iML1515	automatic	3.1	none
GALtex	iML1515	automatic	3.1	none
CBL1abcpp	iML1515	automatic	3.1	none
EX_malttr_e	iML1515	automatic	3.1	none
ACACt2pp	iML1515	automatic	3.1	none
ACGAptspp	iML1515	automatic	3.1	none
ACMANAptspp	iML1515	automatic	3.1	none
ACNAMt2pp	iML1515	automatic	3.1	none
GALCTtex	iML1515	automatic	3.1	none
GALCTNtex	iML1515	automatic	3.1	none
GALTtex	iML1515	automatic	3.1	none
EX_cbi_e	iML1515	automatic	3.1	none
CHOLD	iML1515	automatic	3.1	none
TRE6PS	iML1515	automatic	3.1	none
DRPA	iML1515	automatic	3.1	none
TKT2	iML1515	automatic	3.1	none
EX_arbtn_fe3_e	iML1515	automatic	3.1	none
UDCPDP	iML1515	automatic	3.1	none
EX_cpgn_e	iML1515	automatic	3.1	none
EX_ch4_e	iML1515	automatic	3.1	none
FEENTERabcpp	iML1515	automatic	3.1	none
EX_adocbl_e	iML1515	automatic	3.1	none
FECRMabcpp	iML1515	automatic	3.1	none
TREH	iML1515	automatic	3.1	none
GAMtex	iML1515	automatic	3.1	none
GBBTNtex	iML1515	automatic	3.1	none
ATPS4rpp	iML1515	automatic	3.1	none
INDOLEtex	iML1515	automatic	3.1	none
ARBt2rpp	iML1515	automatic	3.1	none
CYTK1	iML1515	automatic	3.1	none
DAPabcpp	iML1515	automatic	3.1	none
L_LACtex	iML1515	automatic	3.1	none
ACt4pp	iML1515	automatic	3.1	none
ADEt2rpp	iML1515	automatic	3.1	none
CO2tpp	iML1515	automatic	3.1	none
DHAtpp	iML1515	automatic	3.1	none
DMSOR1pp	iML1515	automatic	3.1	none
ARGabcpp	iML1515	automatic	3.1	none
ADNt2pp_copy1	iML1515	removed	3.1	Duplicate reaction. Removed in 4.1."ADNt2pp_copy1_copy2" was kept as correct reaction.
ADNt2pp_copy2	iML1515	automatic	3.1	Renamed to ADNt2pp_copy2 in 4.1. Original reaction and/or "_copy1" was removed
ALAabcpp	iML1515	automatic	3.1	none
ALLabcpp	iML1515	automatic	3.1	none
ALLTNt2rpp	iML1515	automatic	3.1	none
ARBabcpp	iML1515	automatic	3.1	none
ARGAGMt7pp	iML1515	automatic	3.1	none
ASCBptspp	iML1515	automatic	3.1	none
CYTK2	iML1515	automatic	3.1	none
ASNt2rpp	iML1515	automatic	3.1	none
ASPabcpp	iML1515	automatic	3.1	none
ASPt2pp	iML1515	automatic	3.1	none
ECOAH8	iML1515	automatic	3.1	none
GLCDpp	iML1515	automatic	3.1	none
GUAtpp	iML1515	automatic	3.1	none
ASPt2_2pp	iML1515	automatic	3.1	none
HYD2pp	iML1515	automatic	3.1	none
GK1	iML1515	automatic	3.1	none
HYXNtpp	iML1515	automatic	3.1	none
NACtpp	iML1515	automatic	3.1	none
ASPt2_3pp	iML1515	automatic	3.1	none
HIStex	iML1515	automatic	3.1	none
FE3DCITabcpp	iML1515	automatic	3.1	none
HXAtex	iML1515	automatic	3.1	none
HACD1	iML1515	automatic	3.1	none
HYXNtex	iML1515	automatic	3.1	none
IDONtex	iML1515	automatic	3.1	none
ILEtex	iML1515	automatic	3.1	none
INSTtex	iML1515	automatic	3.1	none
INStex	iML1515	automatic	3.1	none
Ktex	iML1515	automatic	3.1	none
CPGNtonex	iML1515	automatic	3.1	none
GLCRtex	iML1515	automatic	3.1	none
GLCNtex	iML1515	automatic	3.1	none
GLCURtex	iML1515	automatic	3.1	none
GLNtex	iML1515	automatic	3.1	none
O2tex	iML1515	automatic	3.1	none
EX_ppa_e	iML1515	automatic	3.1	none
HACD2	iML1515	automatic	3.1	none
OCTAtex	iML1515	automatic	3.1	none
D_LACtex	iML1515	automatic	3.1	none
NTD8pp	iML1515	automatic	3.1	none
ORNtex	iML1515	automatic	3.1	none
FRULYStex	iML1515	automatic	3.1	none
MALTtexi	iML1515	automatic	3.1	none
ECOAH5	iML1515	automatic	3.1	none
DHFS	iML1515	automatic	3.1	none
CITt7pp	iML1515	automatic	3.1	none
CRNt7pp	iML1515	automatic	3.1	none
EX_ni2_e	iML1515	automatic	3.1	none
GLCtex_copy1	iML1515	removed	3.1	Incorrect gene. Removed in 4.1. Original was kept.
EX_no_e	iML1515	automatic	3.1	none
CHLabcpp	iML1515	automatic	3.1	none
DGSNt2pp	iML1515	automatic	3.1	none
FE3DCITtonex	iML1515	automatic	3.1	none
DINSt2pp	iML1515	automatic	3.1	none
DURIt2pp	iML1515	automatic	3.1	none
FE2abcpp	iML1515	automatic	3.1	none
FRUptspp	iML1515	automatic	3.1	none
FUCtpp	iML1515	automatic	3.1	none
EX_fad_e	iML1515	automatic	3.1	none
GALCTt2rpp	iML1515	automatic	3.1	none
GALt2pp	iML1515	automatic	3.1	none
ASPtex	iML1515	automatic	3.1	none
ABUTt2pp	iML1515	automatic	3.1	none
FUMt2_2pp	iML1515	automatic	3.1	none
FUMt2_3pp	iML1515	automatic	3.1	none
PHEtex	iML1515	automatic	3.1	none
FEENTERtonex	iML1515	automatic	3.1	none
CSNt2pp	iML1515	automatic	3.1	none
CYSabcpp	iML1515	automatic	3.1	none
SBTptspp	iML1515	automatic	3.1	none
PItex	iML1515	automatic	3.1	none
TREHpp	iML1515	automatic	3.1	none
CYTBDpp	iML1515	automatic	3.1	none
CYTDt2pp_copy1	iML1515	removed	3.1	Duplicate reaction. Removed in 4.1."CYTDt2pp_copy1_copy2" was kept as correct reaction.
CYTDt2pp_copy2	iML1515	automatic	3.1	Renamed to CYTDt2pp_copy2 in 4.1. Original reaction and/or "_copy1" was removed
DADNt2pp	iML1515	automatic	3.1	none
DCYTt2pp	iML1515	automatic	3.1	none
CYTBD2pp	iML1515	automatic	3.1	none
ACGAMK	iML1515	automatic	3.1	none
ACALDtpp	iML1515	automatic	3.1	none
ACt2rpp	iML1515	automatic	3.1	none
DDGLCNt2rpp	iML1515	automatic	3.1	none
RMNtex	iML1515	automatic	3.1	none
EX_meoh_e	iML1515	automatic	3.1	none
EX_fe3dcit_e	iML1515	automatic	3.1	none
EX_fe3hox_e	iML1515	automatic	3.1	none
EX_fecrm_e	iML1515	automatic	3.1	none
EX_feenter_e	iML1515	automatic	3.1	none
EX_feoxam_e	iML1515	automatic	3.1	none
MALTTRtexi	iML1515	automatic	3.1	none
MALTTTRtexi	iML1515	automatic	3.1	none
MALTPTtexi	iML1515	automatic	3.1	none
METS	iML1515	automatic	3.1	none
ASPO3	iML1515	automatic	3.1	none
ASPO5	iML1515	automatic	3.1	none
ASPO4	iML1515	automatic	3.1	none
EX_3amp_e	iML1515	automatic	3.1	none
EX_3gmp_e	iML1515	automatic	3.1	none
EX_3ump_e	iML1515	automatic	3.1	none
ASPO6	iML1515	automatic	3.1	none
EX_cu2_e	iML1515	automatic	3.1	none
LCTStex	iML1515	automatic	3.1	none
LEUtex	iML1515	automatic	3.1	none
LYStex	iML1515	automatic	3.1	none
EX_glyc__R_e	iML1515	automatic	3.1	none
EX_eca4colipa_e	iML1515	automatic	3.1	none
GLYOX3	iML1515	automatic	3.1	none
FDMO3	iML1515	automatic	3.1	none
LYXtex	iML1515	automatic	3.1	none
MANtex	iML1515	automatic	3.1	none
MAN6Ptex	iML1515	automatic	3.1	none
FDMO4	iML1515	automatic	3.1	none
CYSabc2pp	iML1515	automatic	3.1	none
BUTSO3abcpp	iML1515	automatic	3.1	none
ETHSO3abcpp	iML1515	automatic	3.1	none
MELIBtex	iML1515	automatic	3.1	none
DMSOtex	iML1515	automatic	3.1	none
DURItex	iML1515	automatic	3.1	none
EX_mal__D_e	iML1515	automatic	3.1	none
FRUtex	iML1515	automatic	3.1	none
FUCtex	iML1515	automatic	3.1	none
EX_sel_e	iML1515	automatic	3.1	none
EX_hg2_e	iML1515	automatic	3.1	none
FUMtex	iML1515	automatic	3.1	none
ACACT5r	iML1515	automatic	3.1	none
PRASCSi	iML1515	automatic	3.1	none
MALTATr	iML1515	automatic	3.1	none
DHBSH	iML1515	automatic	3.1	none
FE2tex	iML1515	automatic	3.1	none
NMNtex	iML1515	automatic	3.1	none
ENTERES	iML1515	automatic	3.1	none
NO2tex	iML1515	automatic	3.1	none
TRSARr	iML1515	automatic	3.1	none
DHPS2	iML1515	automatic	3.1	none
FEOXAMUtex	iML1515	automatic	3.1	none
ARBTNtpp	iML1515	automatic	3.1	none
MTHFC	iML1515	automatic	3.1	none
ARBTNtex	iML1515	automatic	3.1	none
MTHFD	iML1515	automatic	3.1	none
LYXI	iML1515	automatic	3.1	none
BUTt2rpp	iML1515	automatic	3.1	none
CADVtpp	iML1515	automatic	3.1	none
QULNS	iML1515	automatic	3.1	none
23CAMPtex	iML1515	automatic	3.1	none
23CCMPtex	iML1515	automatic	3.1	none
23CUMPtex	iML1515	automatic	3.1	none
23CGMPtex	iML1515	automatic	3.1	none
3AMPtex	iML1515	automatic	3.1	none
3CMPtex	iML1515	automatic	3.1	none
LADGMDH	iML1515	automatic	3.1	none
ALKP	iML1515	automatic	3.1	none
GDPtex	iML1515	automatic	3.1	none
EX_cobalt2_e	iML1515	automatic	3.1	none
ALAGLUE	iML1515	automatic	3.1	none
FEENTERtpp	iML1515	automatic	3.1	none
TMAtex	iML1515	automatic	3.1	none
EX_pheme_e	iML1515	automatic	3.1	none
TMAOtex	iML1515	automatic	3.1	none
TREtex	iML1515	automatic	3.1	none
L_LACD3	iML1515	automatic	3.1	none
FEENTERtex	iML1515	automatic	3.1	none
FE3HOXUtpp	iML1515	automatic	3.1	none
FEOXAMUtpp	iML1515	automatic	3.1	none
FECRMUtpp	iML1515	automatic	3.1	none
FE3HOXR2	iML1515	automatic	3.1	none
L_LACD2	iML1515	automatic	3.1	none
ACACT6r	iML1515	automatic	3.1	none
TRPtex	iML1515	automatic	3.1	none
PTRCt2pp	iML1515	automatic	3.1	none
PNTOtex	iML1515	automatic	3.1	none
FDMO6	iML1515	automatic	3.1	none
TSULtex	iML1515	automatic	3.1	none
TYRtex	iML1515	automatic	3.1	none
URAtex	iML1515	automatic	3.1	none
UREAtex	iML1515	automatic	3.1	none
URItex	iML1515	automatic	3.1	none
SULFACabcpp	iML1515	automatic	3.1	none
ETHSO3tex	iML1515	automatic	3.1	none
BUTSO3tex	iML1515	automatic	3.1	none
LIPOtex	iML1515	automatic	3.1	none
CYANSTpp	iML1515	automatic	3.1	none
VALtex	iML1515	automatic	3.1	none
XANtex	iML1515	automatic	3.1	none
MCPST	iML1515	automatic	3.1	none
XYLtex	iML1515	automatic	3.1	none
PPPNtex	iML1515	automatic	3.1	none
ABUTtex	iML1515	automatic	3.1	none
FORtppi	iML1515	automatic	3.1	none
PHEMEabcpp	iML1515	automatic	3.1	none
METSOX1abcpp	iML1515	automatic	3.1	none
PPTtex	iML1515	automatic	3.1	none
GALBDtex	iML1515	automatic	3.1	none
LIPAHT2ex	iML1515	automatic	3.1	none
DATPHs	iML1515	automatic	3.1	none
GLCTR1	iML1515	automatic	3.1	none
LIPAabcpp	iML1515	automatic	3.1	none
LIPAHTex	iML1515	automatic	3.1	none
LIPACabcpp	iML1515	automatic	3.1	none
ECAP1pp	iML1515	automatic	3.1	none
PTRCtex	iML1515	automatic	3.1	none
UDCPDPpp	iML1515	automatic	3.1	none
EX_mso3_e	iML1515	automatic	3.1	none
EX_23camp_e	iML1515	automatic	3.1	none
EX_23cgmp_e	iML1515	automatic	3.1	none
EX_23cump_e	iML1515	automatic	3.1	none
ECAP2pp	iML1515	automatic	3.1	none
FE3Ri	iML1515	automatic	3.1	none
FE3HOXR3	iML1515	automatic	3.1	none
FEENTERR1	iML1515	automatic	3.1	none
NODOy	iML1515	automatic	3.1	none
PYRtex	iML1515	automatic	3.1	none
GALM2pp	iML1515	automatic	3.1	none
CU1abcpp	iML1515	automatic	3.1	none
HG2abcpp	iML1515	automatic	3.1	none
FEENTERR3	iML1515	automatic	3.1	none
SULFACtex	iML1515	automatic	3.1	none
EX_sulfac_e	iML1515	automatic	3.1	none
EX_butso3_e	iML1515	automatic	3.1	none
EX_ethso3_e	iML1515	automatic	3.1	none
DSERtex	iML1515	automatic	3.1	none
LA4NTpp	iML1515	automatic	3.1	none
NODOx	iML1515	automatic	3.1	none
SERtex	iML1515	automatic	3.1	none
NOtex	iML1515	automatic	3.1	none
NOtpp	iML1515	automatic	3.1	none
NHFRBO	iML1515	automatic	3.1	none
N2Otpp	iML1515	automatic	3.1	none
N2Otex	iML1515	automatic	3.1	none
CRNt8pp	iML1515	automatic	3.1	none
CRNt2rpp	iML1515	automatic	3.1	none
CRNDt2rpp	iML1515	automatic	3.1	none
CTBTt2rpp	iML1515	automatic	3.1	none
PACALDt2rpp	iML1515	automatic	3.1	none
PEAMNtex	iML1515	automatic	3.1	none
PACALDtex	iML1515	automatic	3.1	none
LIPOt2pp	iML1515	automatic	3.1	none
AGM4PA	iML1515	automatic	3.1	none
RNDR3b	iML1515	automatic	3.1	none
RNDR4b	iML1515	automatic	3.1	none
ACGAL1Ptex	iML1515	automatic	3.1	none
ACGALtex	iML1515	automatic	3.1	none
GLCUR1Ptex	iML1515	automatic	3.1	none
UDPGLCURtex	iML1515	automatic	3.1	none
UDPGALPpp	iML1515	automatic	3.1	none
UACGAMPpp	iML1515	automatic	3.1	none
UACGALPpp	iML1515	automatic	3.1	none
UGLCURPpp	iML1515	automatic	3.1	none
FEROpp	iML1515	automatic	3.1	none
ISETACabcpp	iML1515	automatic	3.1	none
ISETACtex	iML1515	automatic	3.1	none
GUR1PPpp	iML1515	automatic	3.1	none
UDPGtex	iML1515	automatic	3.1	none
ACGAL1PPpp	iML1515	automatic	3.1	none
UDPGALtex	iML1515	automatic	3.1	none
ACGAM1Ptex	iML1515	automatic	3.1	none
UACGAMtex	iML1515	automatic	3.1	none
UDPACGALtex	iML1515	automatic	3.1	none
AM4PCP	iML1515	automatic	3.1	none
AM3PA	iML1515	automatic	3.1	none
UM4PCP	iML1515	automatic	3.1	none
CBLAT	iML1515	automatic	3.1	none
NTRIR4pp	iML1515	automatic	3.1	none
NTRIR3pp	iML1515	automatic	3.1	none
INOSTt4pp	iML1515	automatic	3.1	none
PHEMEtiex	iML1515	automatic	3.1	none
AGM3PA	iML1515	automatic	3.1	none
CYANtex	iML1515	automatic	3.1	none
SO3tex	iML1515	automatic	3.1	none
TCYNTtex	iML1515	automatic	3.1	none
ACANTHAT	iML1515	automatic	3.1	none
METSOX2abcpp	iML1515	automatic	3.1	none
METSOX1tex	iML1515	automatic	3.1	none
METSOX2tex	iML1515	automatic	3.1	none
3UMPtex	iML1515	automatic	3.1	none
MSO3abcpp	iML1515	automatic	3.1	none
MSO3tex	iML1515	automatic	3.1	none
FECRMR1	iML1515	automatic	3.1	none
FECRMR2	iML1515	automatic	3.1	none
TDP	iML1515	automatic	3.1	none
3PEPTabcpp	iML1515	automatic	3.1	none
4PEPTabcpp	iML1515	automatic	3.1	none
3GMPtex	iML1515	automatic	3.1	none
FALDtpp	iML1515	automatic	3.1	none
EX_tym_e	iML1515	automatic	3.1	none
AGM3Pt2pp	iML1515	automatic	3.1	none
SO4tex	iML1515	automatic	3.1	none
AGM4Pt2pp	iML1515	automatic	3.1	none
AGMt2pp	iML1515	automatic	3.1	none
FECRMexs	iML1515	automatic	3.1	none
ARBTNR1	iML1515	automatic	3.1	none
ARBTNR2	iML1515	automatic	3.1	none
METSOXR1	iML1515	automatic	3.1	none
METSOXR2	iML1515	automatic	3.1	none
DAPAL	iML1515	automatic	3.1	none
AMPTASECG	iML1515	automatic	3.1	none
EX_imp_e	iML1515	automatic	3.1	none
DOPAtex	iML1515	automatic	3.1	none
4HOXPACDtex	iML1515	automatic	3.1	none
ARBTNR3	iML1515	automatic	3.1	none
ARBTNexs	iML1515	automatic	3.1	none
FEOXAMexs	iML1515	automatic	3.1	none
LACZpp	iML1515	automatic	3.1	none
SPMDtex	iML1515	automatic	3.1	none
GPDDA1pp	iML1515	automatic	3.1	none
GPDDA5pp	iML1515	automatic	3.1	none
ETHAtex	iML1515	automatic	3.1	none
G3PStex	iML1515	automatic	3.1	none
FEOXAMR1	iML1515	automatic	3.1	none
FEOXAMR2	iML1515	automatic	3.1	none
FEOXAMR3	iML1515	automatic	3.1	none
PTHRpp	iML1515	automatic	3.1	none
FEENTERR2	iML1515	automatic	3.1	none
FLVR	iML1515	automatic	3.1	none
SUCCtex	iML1515	automatic	3.1	none
FE3HOXR1	iML1515	automatic	3.1	none
FEENTERexs	iML1515	automatic	3.1	none
SUCRtex	iML1515	automatic	3.1	none
FE3HOXexs	iML1515	automatic	3.1	none
FECRMR3	iML1515	automatic	3.1	none
FDMO2	iML1515	automatic	3.1	none
LALGP	iML1515	automatic	3.1	none
AGM4PApp	iML1515	automatic	3.1	none
ARABDI	iML1515	automatic	3.1	none
AGt3	iML1515	automatic	3.1	none
CD2t3pp	iML1515	automatic	3.1	none
ZNabcpp	iML1515	automatic	3.1	none
SKMt2pp	iML1515	automatic	3.1	none
FE2t2pp	iML1515	automatic	3.1	none
GLYC2Ptex	iML1515	automatic	3.1	none
PSERtex	iML1515	automatic	3.1	none
TARTRtex	iML1515	automatic	3.1	none
R5Ptex	iML1515	automatic	3.1	none
THRPtex	iML1515	automatic	3.1	none
TYRPtex	iML1515	automatic	3.1	none
R5PPpp	iML1515	automatic	3.1	none
PSP_Lpp	iML1515	automatic	3.1	none
TYRPpp	iML1515	automatic	3.1	none
R1PK	iML1515	automatic	3.1	none
PAPSR2	iML1515	automatic	3.1	none
GRXR	iML1515	automatic	3.1	none
RNDR1b	iML1515	automatic	3.1	none
R15BPK	iML1515	automatic	3.1	none
Kabcpp	iML1515	automatic	3.1	none
RNDR2b	iML1515	automatic	3.1	none
TAURtex	iML1515	automatic	3.1	none
FACOAE181	iML1515	automatic	3.1	none
FACOAE160	iML1515	automatic	3.1	none
FACOAE140	iML1515	automatic	3.1	none
LEUabcpp	iML1515	automatic	3.1	none
L_LACt2rpp	iML1515	automatic	3.1	none
MALt2_2pp	iML1515	automatic	3.1	none
CPGNR1	iML1515	automatic	3.1	none
CPGNR2	iML1515	automatic	3.1	none
THRtex	iML1515	automatic	3.1	none
CPGNR3	iML1515	automatic	3.1	none
CPGNUtpp	iML1515	automatic	3.1	none
CPGNUtex	iML1515	automatic	3.1	none
MALt2_3pp	iML1515	automatic	3.1	none
MALTabcpp	iML1515	automatic	3.1	none
MALTHXabcpp	iML1515	automatic	3.1	none
MALTPTabcpp	iML1515	automatic	3.1	none
AAMYL	iML1515	automatic	3.1	none
AAMYLpp	iML1515	automatic	3.1	none
MALTTRabcpp	iML1515	automatic	3.1	none
THMDtex	iML1515	automatic	3.1	none
MALTTTRabcpp	iML1515	automatic	3.1	none
MAN6Pt6_2pp	iML1515	automatic	3.1	none
FACOAL80t2pp	iML1515	automatic	3.1	none
PPGPPDP	iML1515	automatic	3.1	none
CPGNabcpp	iML1515	automatic	3.1	none
CPGNexs	iML1515	automatic	3.1	none
MELIBt2pp	iML1515	automatic	3.1	none
CBIuabcpp	iML1515	automatic	3.1	none
METabcpp	iML1515	automatic	3.1	none
CITtex	iML1515	automatic	3.1	none
ACGAtex	iML1515	automatic	3.1	none
GUACYC	iML1515	automatic	3.1	none
EX_fe3hox_un_e	iML1515	automatic	3.1	none
EX_23dappa_e	iML1515	automatic	3.1	none
RMNtpp	iML1515	automatic	3.1	none
23PDE2pp	iML1515	automatic	3.1	none
23PDE4pp	iML1515	automatic	3.1	none
23PDE9pp	iML1515	automatic	3.1	none
SERt4pp	iML1515	automatic	3.1	none
METDtex	iML1515	automatic	3.1	none
SUCCt2_3pp	iML1515	automatic	3.1	none
MNLptspp	iML1515	automatic	3.1	none
NAt3_1p5pp	iML1515	automatic	3.1	none
ATPHs	iML1515	automatic	3.1	none
SARCOX	iML1515	automatic	3.1	none
GTPHs	iML1515	automatic	3.1	none
MN6PP	iML1515	automatic	3.1	none
NAt3_2pp	iML1515	automatic	3.1	none
NH4tpp	iML1515	automatic	3.1	none
3KGK	iML1515	automatic	3.1	none
METtex	iML1515	automatic	3.1	none
EX_cd2_e	iML1515	automatic	3.1	none
F6PP	iML1515	automatic	3.1	none
NMNPtpp	iML1515	automatic	3.1	none
NO2t2rpp	iML1515	automatic	3.1	none
NO3t7pp	iML1515	automatic	3.1	none
ORNabcpp	iML1515	automatic	3.1	none
PIuabcpp	iML1515	automatic	3.1	none
PNTOt4pp	iML1515	automatic	3.1	none
METDabcpp	iML1515	automatic	3.1	none
GDPMNH	iML1515	automatic	3.1	none
FACOAL60t2pp	iML1515	automatic	3.1	none
ILEabcpp	iML1515	automatic	3.1	none
INDOLEt2pp	iML1515	automatic	3.1	none
INSt2pp	iML1515	removed	3.1	Duplicate reaction. Removed in 4.1."INSt2pp_copy2" was kept as correct reaction.
PROabcpp	iML1515	automatic	3.1	none
PROt2rpp	iML1515	automatic	3.1	none
MNLtex	iML1515	automatic	3.1	none
PROt4pp	iML1515	automatic	3.1	none
PTRCabcpp	iML1515	automatic	3.1	none
LYXt2pp	iML1515	automatic	3.1	none
GDPDPK	iML1515	automatic	3.1	none
ASNNpp	iML1515	automatic	3.1	none
GLUNpp	iML1515	automatic	3.1	none
G6Ptex	iML1515	automatic	3.1	none
NTD12	iML1515	automatic	3.1	none
TUNGSabcpp	iML1515	automatic	3.1	none
NAtex	iML1515	automatic	3.1	none
MOBDabcpp	iML1515	automatic	3.1	none
MOBDtex	iML1515	automatic	3.1	none
NI2uabcpp	iML1515	automatic	3.1	none
FECRMtonex	iML1515	automatic	3.1	none
ARBTNtonex	iML1515	automatic	3.1	none
ADOCBLabcpp	iML1515	automatic	3.1	none
EX_enter_e	iML1515	automatic	3.1	none
EX_fecrm_un_e	iML1515	automatic	3.1	none
EX_cgly_e	iML1515	automatic	3.1	none
NI2tex	iML1515	automatic	3.1	none
NTD10pp	iML1515	automatic	3.1	none
NTD1pp	iML1515	automatic	3.1	none
EX_chtbs_e	iML1515	automatic	3.1	none
EX_gmp_e	iML1515	automatic	3.1	none
NTD2pp	iML1515	automatic	3.1	none
NACtex	iML1515	automatic	3.1	none
NTD3pp	iML1515	automatic	3.1	none
NTD4pp	iML1515	automatic	3.1	none
NTD5pp	iML1515	automatic	3.1	none
EX_h2o2_e	iML1515	automatic	3.1	none
EX_ump_e	iML1515	automatic	3.1	none
EX_pydam_e	iML1515	automatic	3.1	none
CRNabcpp	iML1515	automatic	3.1	none
CRNDabcpp	iML1515	automatic	3.1	none
DNTPPA	iML1515	automatic	3.1	none
NTD6pp	iML1515	automatic	3.1	none
NTD7pp	iML1515	automatic	3.1	none
CTBTabcpp	iML1515	automatic	3.1	none
NTD9pp	iML1515	automatic	3.1	none
NH4tex	iML1515	automatic	3.1	none
GAL1PPpp	iML1515	automatic	3.1	none
NTPP9	iML1515	automatic	3.1	none
NTPP10	iML1515	automatic	3.1	none
NTPP11	iML1515	automatic	3.1	none
H2O2tex	iML1515	automatic	3.1	none
ARGDCpp	iML1515	automatic	3.1	none
URIH	iML1515	automatic	3.1	none
ALLPI	iML1515	automatic	3.1	none
ALLK	iML1515	automatic	3.1	none
ALLULPE	iML1515	automatic	3.1	none
ADEtex	iML1515	automatic	3.1	none
ADNtex	iML1515	automatic	3.1	none
NADPHQR2	iML1515	automatic	3.1	none
NADPHQR3	iML1515	automatic	3.1	none
NADPHQR4	iML1515	automatic	3.1	none
GLBRAN2	iML1515	automatic	3.1	none
ASR	iML1515	automatic	3.1	none
ASO3tex	iML1515	automatic	3.1	none
AGMtex	iML1515	automatic	3.1	none
ALAtex	iML1515	automatic	3.1	none
BALAtex	iML1515	automatic	3.1	none
DALAtex	iML1515	automatic	3.1	none
MANGLYCtex	iML1515	automatic	3.1	none
EX_frulys_e	iML1515	automatic	3.1	none
AMPtex	iML1515	automatic	3.1	none
METOX1s	iML1515	automatic	3.1	none
XTSNH	iML1515	automatic	3.1	none
METOX2s	iML1515	automatic	3.1	none
FRUURt2rpp	iML1515	automatic	3.1	none
FRUURtex	iML1515	automatic	3.1	none
ARBtex	iML1515	automatic	3.1	none
ARGtex	iML1515	automatic	3.1	none
INSH	iML1515	automatic	3.1	none
ASCBtex	iML1515	automatic	3.1	none
FACOAL100t2pp	iML1515	automatic	3.1	none
RIBabcpp	iML1515	automatic	3.1	none
ECAtpp	iML1515	automatic	3.1	none
O16GLCT2	iML1515	automatic	3.1	none
GPDDA3pp	iML1515	automatic	3.1	none
GPDDA4pp	iML1515	automatic	3.1	none
GPDDA2pp	iML1515	automatic	3.1	none
FACOAL120t2pp	iML1515	automatic	3.1	none
GLYCAt2rpp	iML1515	automatic	3.1	none
GLYCAtex	iML1515	automatic	3.1	none
FACOAL140t2pp	iML1515	automatic	3.1	none
EX_enlipa_e	iML1515	automatic	3.1	none
BUTtex	iML1515	automatic	3.1	none
EX_hacolipa_e	iML1515	automatic	3.1	none
AGM4PCP	iML1515	automatic	3.1	none
4PCP	iML1515	automatic	3.1	none
FE3HOXtonex	iML1515	automatic	3.1	none
CU2abcpp	iML1515	automatic	3.1	none
COBALT2abcpp	iML1515	automatic	3.1	none
NI2abcpp	iML1515	automatic	3.1	none
MG2uabcpp	iML1515	automatic	3.1	none
4PCPpp	iML1515	automatic	3.1	none
FALDH2	iML1515	automatic	3.1	none
CHLtex	iML1515	automatic	3.1	none
GLYBabcpp	iML1515	automatic	3.1	none
GLYC3Pt6pp	iML1515	automatic	3.1	none
MMETtex	iML1515	automatic	3.1	none
FE3tex	iML1515	automatic	3.1	none
MG2tex	iML1515	automatic	3.1	none
Zn2tex	iML1515	automatic	3.1	none
CD2tex	iML1515	automatic	3.1	none
GLYCLTt4pp	iML1515	automatic	3.1	none
GLYCtpp	iML1515	automatic	3.1	none
H2Otpp	iML1515	automatic	3.1	none
GLNabcpp	iML1515	automatic	3.1	none
CO2tex	iML1515	automatic	3.1	none
GLUabcpp	iML1515	automatic	3.1	none
GLUABUTt7pp	iML1515	automatic	3.1	none
GLUt2rpp	iML1515	automatic	3.1	none
HISabcpp	iML1515	automatic	3.1	none
HISt2rpp	iML1515	automatic	3.1	none
CBIAT	iML1515	automatic	3.1	none
GLUt4pp	iML1515	automatic	3.1	none
GLYALDtpp	iML1515	automatic	3.1	none
CRNtex	iML1515	automatic	3.1	none
EX_etha_e	iML1515	automatic	3.1	none
ACGK	iML1515	automatic	3.1	none
LYSabcpp	iML1515	automatic	3.1	none
COBALT2tex	iML1515	automatic	3.1	none
LCTSt3ipp	iML1515	automatic	3.1	none
PPK2	iML1515	automatic	3.1	none
ARBt3ipp	iML1515	automatic	3.1	none
14GLUCANabcpp	iML1515	automatic	3.1	none
14GLUCANtexi	iML1515	automatic	3.1	none
DINStex	iML1515	automatic	3.1	none
DHPTPE	iML1515	automatic	3.1	none
PPDOy	iML1515	automatic	3.1	none
FALGTHLs	iML1515	automatic	3.1	none
NTD12pp	iML1515	automatic	3.1	none
PPA2	iML1515	automatic	3.1	none
DIMPtex	iML1515	automatic	3.1	none
EX_hdca_e	iML1515	automatic	3.1	none
EX_glcr_e	iML1515	automatic	3.1	none
GNK	iML1515	automatic	3.1	none
HMBS	iML1515	automatic	3.1	none
3NTD7pp	iML1515	automatic	3.1	none
DMStex	iML1515	automatic	3.1	none
3NTD4pp	iML1515	automatic	3.1	none
3NTD2pp	iML1515	automatic	3.1	none
3NTD9pp	iML1515	automatic	3.1	none
RMK	iML1515	automatic	3.1	none
FHL	iML1515	automatic	3.1	none
HYPOE	iML1515	automatic	3.1	none
MEPCT	iML1515	automatic	3.1	none
GLUDy	iML1515	automatic	3.1	none
23PDE7pp	iML1515	automatic	3.1	none
GALTptspp	iML1515	automatic	3.1	none
GALURt2rpp	iML1515	automatic	3.1	none
ZN2abcpp	iML1515	automatic	3.1	none
CSNtex	iML1515	automatic	3.1	none
GLYCLTDy	iML1515	automatic	3.1	none
LYSDC	iML1515	automatic	3.1	none
DAAD	iML1515	automatic	3.1	none
GLCNt2rpp	iML1515	automatic	3.1	none
GLCptspp	iML1515	automatic	3.1	none
GLCRt2rpp	iML1515	automatic	3.1	none
GLCt2pp	iML1515	automatic	3.1	none
UREAtpp	iML1515	automatic	3.1	none
XANt2pp	iML1515	automatic	3.1	none
GLYC3Pabcpp	iML1515	automatic	3.1	none
PPPNt2rpp	iML1515	automatic	3.1	none
PTRCORNt7pp	iML1515	automatic	3.1	none
GLCURt2rpp	iML1515	automatic	3.1	none
ACMUMptspp	iML1515	automatic	3.1	none
EX_h2o_e	iML1515	automatic	3.1	none
EX_ala__D_e	iML1515	automatic	3.1	none
HSTPT	iML1515	automatic	3.1	none
SPMDabcpp	iML1515	automatic	3.1	none
CYNTtex	iML1515	automatic	3.1	none
HG2tex	iML1515	automatic	3.1	none
NTPP5	iML1515	automatic	3.1	none
THDPS	iML1515	automatic	3.1	none
ACONMT	iML1515	automatic	3.1	none
XTSNtex	iML1515	automatic	3.1	none
ATPM	iML1515	automatic	3.1	none
CYStex	iML1515	automatic	3.1	none
NADPPPS	iML1515	automatic	3.1	none
EX_mnl_e	iML1515	automatic	3.1	none
THRD_L	iML1515	automatic	3.1	none
EX_malt_e	iML1515	automatic	3.1	none
NTD3	iML1515	automatic	3.1	none
CYTDtex	iML1515	automatic	3.1	none
GLYOX	iML1515	automatic	3.1	none
DADNtex	iML1515	automatic	3.1	none
4PEPTtex	iML1515	automatic	3.1	none
NAMNPP	iML1515	automatic	3.1	none
EX_pnto__R_e	iML1515	automatic	3.1	none
SELNPS	iML1515	automatic	3.1	none
DHAtex	iML1515	automatic	3.1	none
ETOHtex	iML1515	automatic	3.1	none
MTRPOX	iML1515	automatic	3.1	none
AGM4PCPpp	iML1515	automatic	3.1	none
GTPDPDP	iML1515	automatic	3.1	none
CRNCAR	iML1515	automatic	3.1	none
GALabcpp	iML1515	automatic	3.1	none
GLYCLTt2rpp	iML1515	automatic	3.1	none
GUAt2pp	iML1515	automatic	3.1	none
RNDR2	iML1515	automatic	3.1	none
EX_asn__L_e	iML1515	automatic	3.1	none
ANHMK	iML1515	automatic	3.1	none
DCAtex	iML1515	automatic	3.1	none
DHFR	iML1515	automatic	3.1	none
EX_cit_e	iML1515	automatic	3.1	none
PRAIi	iML1515	automatic	3.1	none
EX_mal__L_e	iML1515	automatic	3.1	none
NMNN	iML1515	automatic	3.1	none
XAND	iML1515	automatic	3.1	none
EX_no2_e	iML1515	automatic	3.1	none
HACD3	iML1515	automatic	3.1	none
TYRTA	iML1515	automatic	3.1	none
SHKK	iML1515	automatic	3.1	none
DCYTtex	iML1515	automatic	3.1	none
EX_gam_e	iML1515	automatic	3.1	none
ACACtex	iML1515	automatic	3.1	none
ACNAMtex	iML1515	automatic	3.1	none
ARBTNabcpp	iML1515	automatic	3.1	none
EX_inost_e	iML1515	automatic	3.1	none
EX_mobd_e	iML1515	automatic	3.1	none
NNDMBRT	iML1515	automatic	3.1	none
DGSNtex	iML1515	automatic	3.1	none
THRA2	iML1515	automatic	3.1	none
H2Stex	iML1515	automatic	3.1	none
PPK	iML1515	automatic	3.1	none
EX_so4_e	iML1515	automatic	3.1	none
SADH	iML1515	automatic	3.1	none
GLUSy	iML1515	automatic	3.1	none
GUAPRT	iML1515	automatic	3.1	none
EX_phe__L_e	iML1515	automatic	3.1	none
EX_thr__L_e	iML1515	automatic	3.1	none
EX_uri_e	iML1515	automatic	3.1	none
OMCDC	iML1515	automatic	3.1	none
ABUTD	iML1515	automatic	3.1	none
E4PD	iML1515	automatic	3.1	none
IG3PS	iML1515	automatic	3.1	none
PDH	iML1515	automatic	3.1	none
MTHFR2	iML1515	automatic	3.1	none
DMSOR2pp	iML1515	automatic	3.1	none
H2St1pp	iML1515	automatic	3.1	none
EX_nh4_e	iML1515	automatic	3.1	none
DADK	iML1515	automatic	3.1	none
DUTPDP	iML1515	automatic	3.1	none
EX_ddca_e	iML1515	automatic	3.1	none
HYD3pp	iML1515	automatic	3.1	none
NO3R1pp	iML1515	automatic	3.1	none
NTP5	iML1515	automatic	3.1	none
CELBpts	iML1515	automatic	3.1	none
FORt2pp	iML1515	automatic	3.1	none
EX_r5p_e	iML1515	automatic	3.1	none
EX_glyc2p_e	iML1515	automatic	3.1	none
MTAN	iML1515	automatic	3.1	none
DPR	iML1515	automatic	3.1	none
EX_halipa_e	iML1515	automatic	3.1	none
AACPS5	iML1515	automatic	3.1	none
MANptspp	iML1515	automatic	3.1	none
EX_cmp_e	iML1515	automatic	3.1	none
NTD8	iML1515	automatic	3.1	none
GALCTD	iML1515	automatic	3.1	none
EX_malthx_e	iML1515	automatic	3.1	none
MLTG4	iML1515	automatic	3.1	none
UDPGDC	iML1515	automatic	3.1	none
PUNP4	iML1515	automatic	3.1	none
AMAOTr	iML1515	automatic	3.1	none
EX_csn_e	iML1515	automatic	3.1	none
EX_etoh_e	iML1515	automatic	3.1	none
G6PP	iML1515	automatic	3.1	none
GLNS	iML1515	automatic	3.1	none
TYMtex	iML1515	automatic	3.1	none
GTHS	iML1515	automatic	3.1	none
EX_g3pe_e	iML1515	automatic	3.1	none
EX_pacald_e	iML1515	automatic	3.1	none
EX_his__L_e	iML1515	automatic	3.1	none
EX_k_e	iML1515	automatic	3.1	none
EX_na1_e	iML1515	automatic	3.1	none
ACACT1r	iML1515	automatic	3.1	none
ARGORNt7pp	iML1515	automatic	3.1	none
EX_dmso_e	iML1515	automatic	3.1	none
CMPtex	iML1515	automatic	3.1	none
DUMPtex	iML1515	automatic	3.1	none
XMPtex	iML1515	automatic	3.1	none
3PEPTtex	iML1515	automatic	3.1	none
EX_12ppd__S_e	iML1515	automatic	3.1	none
EX_pppn_e	iML1515	automatic	3.1	none
ANHGMtex	iML1515	automatic	3.1	none
MALTptspp	iML1515	automatic	3.1	none
UDPKAAT	iML1515	automatic	3.1	none
ULA4NFT	iML1515	automatic	3.1	none
EX_acgam1p_e	iML1515	automatic	3.1	none
NTD11pp	iML1515	automatic	3.1	none
EX_galt_e	iML1515	automatic	3.1	none
DKGLCNR2x	iML1515	automatic	3.1	none
ACGS	iML1515	automatic	3.1	none
PDE1	iML1515	automatic	3.1	none
UPLA4FNT	iML1515	automatic	3.1	none
UPLA4FNF	iML1515	automatic	3.1	none
ULA4Ntppi	iML1515	automatic	3.1	none
HEPT1	iML1515	automatic	3.1	none
FALDtex	iML1515	automatic	3.1	none
MCITD	iML1515	automatic	3.1	none
CU2tex	iML1515	automatic	3.1	none
EX_glcur1p_e	iML1515	automatic	3.1	none
GLCATr	iML1515	automatic	3.1	none
ALR2	iML1515	automatic	3.1	none
AMALT2	iML1515	automatic	3.1	none
MLTP1	iML1515	automatic	3.1	none
HEPT2	iML1515	automatic	3.1	none
FECRMUtex	iML1515	automatic	3.1	none
ALAALAr	iML1515	automatic	3.1	none
EX_thrp_e	iML1515	automatic	3.1	none
CLtex	iML1515	automatic	3.1	none
CYSDtex	iML1515	automatic	3.1	none
CYSDabcpp	iML1515	automatic	3.1	none
HXAND	iML1515	automatic	3.1	none
EX_fald_e	iML1515	automatic	3.1	none
EX_pydxn_e	iML1515	automatic	3.1	none
EX_acgal_e	iML1515	automatic	3.1	none
EX_so2_e	iML1515	automatic	3.1	none
EX_dms_e	iML1515	automatic	3.1	none
GMPtex	iML1515	automatic	3.1	none
IMPtex	iML1515	automatic	3.1	none
G3PItex	iML1515	automatic	3.1	none
CD2abcpp	iML1515	automatic	3.1	none
G3PGtex	iML1515	automatic	3.1	none
G3PEtex	iML1515	automatic	3.1	none
G3PCtex	iML1515	automatic	3.1	none
UMPtex	iML1515	automatic	3.1	none
G1Ptex	iML1515	automatic	3.1	none
ADNK1	iML1515	automatic	3.1	none
CUt3	iML1515	automatic	3.1	none
ZN2t3pp	iML1515	automatic	3.1	none
SKMtex	iML1515	automatic	3.1	none
MNt2pp	iML1515	automatic	3.1	none
GLCabcpp	iML1515	automatic	3.1	none
MNtex	iML1515	automatic	3.1	none
GAL1Ptex	iML1515	automatic	3.1	none
G2PPpp	iML1515	automatic	3.1	none
UDPGPpp	iML1515	automatic	3.1	none
EX_acgal1p_e	iML1515	automatic	3.1	none
EX_cyan_e	iML1515	automatic	3.1	none
EX_tyrp_e	iML1515	automatic	3.1	none
O2Stex	iML1515	automatic	3.1	none
HEPK1	iML1515	automatic	3.1	none
ALDD3y	iML1515	automatic	3.1	none
EX_uacgam_e	iML1515	automatic	3.1	none
Kt3pp	iML1515	automatic	3.1	none
EX_udpacgal_e	iML1515	automatic	3.1	none
EX_udpg_e	iML1515	automatic	3.1	none
EX_udpgal_e	iML1515	automatic	3.1	none
EX_udpglcur_e	iML1515	automatic	3.1	none
EX_14glucan_e	iML1515	automatic	3.1	none
EX_pser__L_e	iML1515	automatic	3.1	none
R5PP	iML1515	automatic	3.1	none
EX_xmp_e	iML1515	automatic	3.1	none
EX_damp_e	iML1515	automatic	3.1	none
CYSSADS	iML1515	automatic	3.1	none
EX_dimp_e	iML1515	automatic	3.1	none
CPPPGO2	iML1515	automatic	3.1	none
EX_isetac_e	iML1515	automatic	3.1	none
AGM3PH	iML1515	automatic	3.1	none
HOMt2pp	iML1515	automatic	3.1	none
EX_aso3_e	iML1515	automatic	3.1	none
EX_tcynt_e	iML1515	automatic	3.1	none
EX_fe3dhbzs_e	iML1515	automatic	3.1	none
AGM3PApp	iML1515	automatic	3.1	none
PPPGO	iML1515	automatic	3.1	none
EX_feoxam_un_e	iML1515	automatic	3.1	none
HOMtex	iML1515	automatic	3.1	none
SO2tex	iML1515	automatic	3.1	none
SO2tpp	iML1515	automatic	3.1	none
LDH_D2	iML1515	automatic	3.1	none
EX_g3pc_e	iML1515	automatic	3.1	none
EX_g3pg_e	iML1515	automatic	3.1	none
EX_g3pi_e	iML1515	automatic	3.1	none
SHCHF	iML1515	automatic	3.1	none
SUCOAS	iML1515	automatic	3.1	none
SUCBZL	iML1515	automatic	3.1	none
CYSDDS	iML1515	automatic	3.1	none
CYStpp	iML1515	automatic	3.1	none
EX_g3ps_e	iML1515	automatic	3.1	none
EX_peamn_e	iML1515	automatic	3.1	none
EX_34dhpac_e	iML1515	automatic	3.1	none
NTP1	iML1515	automatic	3.1	none
DAMPtex	iML1515	automatic	3.1	none
DCMPtex	iML1515	automatic	3.1	none
DGMPtex	iML1515	automatic	3.1	none
DTMPtex	iML1515	automatic	3.1	none
ACSERtpp	iML1515	automatic	3.1	none
ACSERtex	iML1515	automatic	3.1	none
LALDO3	iML1515	automatic	3.1	none
NTP10	iML1515	automatic	3.1	none
PRAIS	iML1515	automatic	3.1	none
GDMANE	iML1515	automatic	3.1	none
GPDDA4	iML1515	automatic	3.1	none
LPLIPAL2ATG120	iML1515	automatic	3.1	none
PLIPA1E140pp	iML1515	automatic	3.1	none
LPLIPAL2E140	iML1515	automatic	3.1	none
PLIPA1E160pp	iML1515	automatic	3.1	none
GALKr	iML1515	automatic	3.1	none
PLIPA1E161pp	iML1515	automatic	3.1	none
AACPS8	iML1515	automatic	3.1	none
AACPS9	iML1515	automatic	3.1	none
LPLIPAL2E180	iML1515	automatic	3.1	none
LPLIPAL2G161	iML1515	automatic	3.1	none
LPLIPAL2G181	iML1515	automatic	3.1	none
2AGPE120tipp	iML1515	automatic	3.1	none
HXCT	iML1515	automatic	3.1	none
AACPS6	iML1515	automatic	3.1	none
2AGPEAT160	iML1515	automatic	3.1	none
AACPS7	iML1515	automatic	3.1	none
PANTS	iML1515	automatic	3.1	none
G3PGabcpp	iML1515	automatic	3.1	none
G3PIabcpp	iML1515	automatic	3.1	none
DURADx	iML1515	automatic	3.1	none
ECOAH7	iML1515	automatic	3.1	none
G1PPpp	iML1515	automatic	3.1	none
GALCTND	iML1515	automatic	3.1	none
GCALDD	iML1515	automatic	3.1	none
HISTP	iML1515	automatic	3.1	none
G3PSabcpp	iML1515	automatic	3.1	none
QMO2	iML1515	automatic	3.1	none
QMO3	iML1515	automatic	3.1	none
LPLIPAL2E141	iML1515	automatic	3.1	none
LPLIPAL2E161	iML1515	automatic	3.1	none
LDH_D	iML1515	automatic	3.1	none
AMALT4	iML1515	automatic	3.1	none
NTD11	iML1515	automatic	3.1	none
LPLIPAL2E181	iML1515	automatic	3.1	none
YUMPS	iML1515	automatic	3.1	none
LPLIPAL2G180	iML1515	automatic	3.1	none
LPLIPAL2G141	iML1515	automatic	3.1	none
2AGPA120tipp	iML1515	automatic	3.1	none
2AGPG180tipp	iML1515	automatic	3.1	none
IPDDI	iML1515	automatic	3.1	none
ORNDC	iML1515	automatic	3.1	none
UPP3MT	iML1515	automatic	3.1	none
KAS15	iML1515	automatic	3.1	none
ALAALAtex	iML1515	automatic	3.1	none
FACOAL181t2pp	iML1515	automatic	3.1	none
T2DECAI	iML1515	automatic	3.1	none
2AGPGAT180	iML1515	automatic	3.1	none
2AGPGAT181	iML1515	automatic	3.1	none
3OAS161	iML1515	automatic	3.1	none
DHQS	iML1515	automatic	3.1	none
EAR141y	iML1515	automatic	3.1	none
EAR161x	iML1515	automatic	3.1	none
2AGPG141tipp	iML1515	automatic	3.1	none
2AGPG161tipp	iML1515	automatic	3.1	none
2AGPG181tipp	iML1515	automatic	3.1	none
2AGPEAT140	iML1515	automatic	3.1	none
2AGPEAT120	iML1515	automatic	3.1	none
DASYN160	iML1515	automatic	3.1	none
DASYN161	iML1515	automatic	3.1	none
DASYN181	iML1515	automatic	3.1	none
CDAPPA161	iML1515	automatic	3.1	none
2AGPEAT161	iML1515	automatic	3.1	none
2AGPEAT141	iML1515	automatic	3.1	none
2AGPGAT160	iML1515	automatic	3.1	none
PGSA180	iML1515	automatic	3.1	none
PGCD	iML1515	automatic	3.1	none
PSSA140	iML1515	automatic	3.1	none
2AGPGAT141	iML1515	automatic	3.1	none
FACOAE180	iML1515	automatic	3.1	none
LPLIPAL2ATG140	iML1515	automatic	3.1	none
LPLIPAL2ATG141	iML1515	automatic	3.1	none
LPLIPAL2ATG160	iML1515	automatic	3.1	none
LPLIPAL2ATG180	iML1515	automatic	3.1	none
LPLIPAL2ATG161	iML1515	automatic	3.1	none
LPLIPAL2ATG181	iML1515	automatic	3.1	none
FACOAE100	iML1515	automatic	3.1	none
FACOAE80	iML1515	automatic	3.1	none
FACOAE60	iML1515	automatic	3.1	none
CLPNS180pp	iML1515	automatic	3.1	none
PLIPA1E120pp	iML1515	automatic	3.1	none
CLPNS181pp	iML1515	automatic	3.1	none
EX_cys__L_e	iML1515	automatic	3.1	none
PG161abcpp	iML1515	automatic	3.1	none
PGP120abcpp	iML1515	automatic	3.1	none
MALtex	iML1515	automatic	3.1	none
NO3tex	iML1515	automatic	3.1	none
3OAS141	iML1515	automatic	3.1	none
3OAR121	iML1515	automatic	3.1	none
CFAS160G	iML1515	automatic	3.1	none
PGP161abcpp	iML1515	automatic	3.1	none
PGP181abcpp	iML1515	automatic	3.1	none
PA120abcpp	iML1515	automatic	3.1	none
PLIPA1G120pp	iML1515	automatic	3.1	none
URAt2pp	iML1515	removed	3.1	Removed in 4.1."URAt2pp_copy2" was kept as correct reaction.
FACOAE141	iML1515	automatic	3.1	none
CLPNS120pp	iML1515	automatic	3.1	none
ALPATE160pp	iML1515	automatic	3.1	none
FACOAE161	iML1515	automatic	3.1	none
EX_gsn_e	iML1515	automatic	3.1	none
ALPATG160pp	iML1515	automatic	3.1	none
2AGPGAT120	iML1515	automatic	3.1	none
LPLIPAL2ATE120	iML1515	automatic	3.1	none
2AGPEAT180	iML1515	automatic	3.1	none
LPLIPAL2ATE140	iML1515	automatic	3.1	none
EX_orot_e	iML1515	automatic	3.1	none
LPLIPAL2ATE160	iML1515	automatic	3.1	none
LPLIPAL2ATE180	iML1515	automatic	3.1	none
LPLIPAL2ATE141	iML1515	automatic	3.1	none
2AGPEAT181	iML1515	automatic	3.1	none
2AGPGAT140	iML1515	automatic	3.1	none
PLIPA1E181pp	iML1515	automatic	3.1	none
PLIPA1G180pp	iML1515	automatic	3.1	none
LPLIPAL2ATE161	iML1515	automatic	3.1	none
LPLIPAL2ATE181	iML1515	automatic	3.1	none
FACOAL141t2pp	iML1515	automatic	3.1	none
FACOAL161t2pp	iML1515	automatic	3.1	none
PA160abcpp	iML1515	automatic	3.1	none
PLIPA1G181pp	iML1515	automatic	3.1	none
ALAALAabcpp	iML1515	automatic	3.1	none
HEXt2rpp	iML1515	automatic	3.1	none
G3PEabcpp	iML1515	automatic	3.1	none
G3PCabcpp	iML1515	automatic	3.1	none
2AGPGAT161	iML1515	automatic	3.1	none
PA181abcpp	iML1515	automatic	3.1	none
12DGR141tipp	iML1515	automatic	3.1	none
AMPTASEPG	iML1515	automatic	3.1	none
ADSL1r	iML1515	automatic	3.1	none
PROGLYabcpp	iML1515	automatic	3.1	none
GTHRDabcpp	iML1515	automatic	3.1	none
PGPP140pp	iML1515	automatic	3.1	none
PGPP141pp	iML1515	automatic	3.1	none
PGPP160pp	iML1515	automatic	3.1	none
2AGPG140tipp	iML1515	automatic	3.1	none
PGPP180pp	iML1515	automatic	3.1	none
2AGPG160tipp	iML1515	automatic	3.1	none
SERD_D	iML1515	automatic	3.1	none
CLPNH141pp	iML1515	automatic	3.1	none
CLPNH160pp	iML1515	automatic	3.1	none
CLPNH161pp	iML1515	automatic	3.1	none
AICART	iML1515	automatic	3.1	none
CLPNH181pp	iML1515	automatic	3.1	none
D_LACt2pp	iML1515	automatic	3.1	none
PLIPA1E180pp	iML1515	automatic	3.1	none
RIBtex	iML1515	automatic	3.1	none
FLVRx	iML1515	automatic	3.1	none
THMtex	iML1515	automatic	3.1	none
XYLUtex	iML1515	automatic	3.1	none
PLIPA1G140pp	iML1515	automatic	3.1	none
PLIPA1G161pp	iML1515	automatic	3.1	none
CLPNS160pp	iML1515	automatic	3.1	none
CLPNS161pp	iML1515	automatic	3.1	none
EX_manglyc_e	iML1515	automatic	3.1	none
ALLtex	iML1515	automatic	3.1	none
PG160abcpp	iML1515	automatic	3.1	none
FRUpts2pp	iML1515	automatic	3.1	none
PGP140abcpp	iML1515	automatic	3.1	none
PAPA120pp	iML1515	automatic	3.1	none
PAPA140pp	iML1515	automatic	3.1	none
EX_metsox_R__L_e	iML1515	automatic	3.1	none
PAPA141pp	iML1515	automatic	3.1	none
34dhpactex	iML1515	automatic	3.1	none
PAPA160pp	iML1515	automatic	3.1	none
G6Pt6_2pp	iML1515	automatic	3.1	none
PAPA161pp	iML1515	automatic	3.1	none
MALTHXtexi	iML1515	automatic	3.1	none
12PPDStpp	iML1515	removed	3.1	GPR was missing. Removed in 4.1. "_copy2" was kept as correct reaction and renamed "12PPDStpp".
PAPA180pp	iML1515	automatic	3.1	none
PROtex	iML1515	automatic	3.1	none
HPYRI	iML1515	automatic	3.1	none
FE3HOXUtex	iML1515	automatic	3.1	none
HYD1pp	iML1515	automatic	3.1	none
EX_cl_e	iML1515	automatic	3.1	none
FE3DHBZStonex	iML1515	automatic	3.1	none
AACTOOR	iML1515	automatic	3.1	none
H2tpp	iML1515	automatic	3.1	none
23DAPPAtex	iML1515	automatic	3.1	none
ECAP3pp	iML1515	automatic	3.1	none
FEOXAMtonex	iML1515	automatic	3.1	none
TPRDCOAS	iML1515	automatic	3.1	none
ACGAM1PPpp	iML1515	automatic	3.1	none
EX_dgmp_e	iML1515	automatic	3.1	none
GAMptspp	iML1515	automatic	3.1	none
GSNt2pp	iML1515	automatic	3.1	none
EX_4hoxpacd_e	iML1515	automatic	3.1	none
FMNRx	iML1515	automatic	3.1	none
EX_3hpppn_e	iML1515	automatic	3.1	none
EX_man6p_e	iML1515	automatic	3.1	none
GSNtex	iML1515	automatic	3.1	none
SBTtex	iML1515	automatic	3.1	none
FORtex	iML1515	automatic	3.1	none
EX_tsul_e	iML1515	automatic	3.1	none
PHEt2rpp	iML1515	automatic	3.1	none
DHBS	iML1515	automatic	3.1	none
THIORDXi	iML1515	automatic	3.1	none
EX_n2o_e	iML1515	automatic	3.1	none
PPPGO3	iML1515	automatic	3.1	none
PFK	iML1515	automatic	3.1	none
PDX5POi	iML1515	automatic	3.1	none
PDX5PO2	iML1515	automatic	3.1	none
MDDCP1pp	iML1515	automatic	3.1	none
GUI2	iML1515	automatic	3.1	none
OMBZLM	iML1515	automatic	3.1	none
PLIPA1A181pp	iML1515	automatic	3.1	none
PGM	iML1515	automatic	3.1	none
LPLIPAL2A141	iML1515	automatic	3.1	none
HG2t3pp	iML1515	automatic	3.1	none
CYTBO3_4pp	iML1515	automatic	3.1	none
EX_maltttr_e	iML1515	automatic	3.1	none
GLYCK	iML1515	automatic	3.1	none
MLTG5	iML1515	automatic	3.1	none
GPDDA3	iML1515	automatic	3.1	none
EAR141x	iML1515	automatic	3.1	none
EAR181x	iML1515	automatic	3.1	none
TPI	iML1515	automatic	3.1	none
EAR181y	iML1515	automatic	3.1	none
G3PAT141	iML1515	automatic	3.1	none
2DOXG6PP	iML1515	automatic	3.1	none
OXAMTC	iML1515	automatic	3.1	none
UDCPPtppi	iML1515	automatic	3.1	none
AGMH	iML1515	automatic	3.1	none
G3PAT181	iML1515	automatic	3.1	none
DASYN140	iML1515	automatic	3.1	none
MPTG	iML1515	automatic	3.1	none
DASYN180	iML1515	automatic	3.1	none
MPTG2	iML1515	automatic	3.1	none
DASYN141	iML1515	automatic	3.1	none
RPI	iML1515	automatic	3.1	none
MCTP1App	iML1515	automatic	3.1	none
MCTP2App	iML1515	automatic	3.1	none
CDAPPA160	iML1515	automatic	3.1	none
CDAPPA141	iML1515	automatic	3.1	none
MCTP1Bpp	iML1515	automatic	3.1	none
PERD	iML1515	automatic	3.1	none
MELIBt3ipp	iML1515	automatic	3.1	none
PGSA141	iML1515	automatic	3.1	none
EX_alaala_e	iML1515	automatic	3.1	none
EX_dtmp_e	iML1515	automatic	3.1	none
5DOAN	iML1515	automatic	3.1	none
DM_5drib_c	iML1515	automatic	3.1	none
EX_lipoate_e	iML1515	automatic	3.1	none
EX_pydx_e	iML1515	automatic	3.1	none
EX_g1p_e	iML1515	automatic	3.1	none
GLCtex_copy2	iML1515	removed	3.1	Duplicate reaction. Removed in 4.1. Original was kept.
NAt3pp	iML1515	automatic	3.1	none
MINOHPtexi	iML1515	automatic	3.1	none
12PPDRtpp	iML1515	automatic	3.1	none
SFGTHi	iML1515	automatic	3.1	none
PYDAMK	iML1515	automatic	3.1	none
DHORDfum	iML1515	automatic	3.1	none
K2L4Aabcpp	iML1515	automatic	3.1	none
FACOAE120	iML1515	automatic	3.1	none
3OAR120	iML1515	automatic	3.1	none
3HAD80	iML1515	automatic	3.1	none
3HAD120	iML1515	automatic	3.1	none
DSBCGT	iML1515	automatic	3.1	none
DSBGGT	iML1515	automatic	3.1	none
EAR180x	iML1515	automatic	3.1	none
AKGtex	iML1515	automatic	3.1	none
SO4t2pp	iML1515	automatic	3.1	none
EAR180y	iML1515	automatic	3.1	none
AGPAT120	iML1515	automatic	3.1	none
DHNAOT4	iML1515	automatic	3.1	none
AMPMS2	iML1515	automatic	3.1	none
DM_oxam_c	iML1515	automatic	3.1	none
ALR4x	iML1515	automatic	3.1	none
PGPP120	iML1515	automatic	3.1	none
DAGK120	iML1515	automatic	3.1	none
ALLTNtex	iML1515	automatic	3.1	none
PSSA180	iML1515	automatic	3.1	none
ASNtex	iML1515	automatic	3.1	none
PSSA161	iML1515	automatic	3.1	none
PSSA141	iML1515	automatic	3.1	none
PSD160	iML1515	automatic	3.1	none
PSD161	iML1515	automatic	3.1	none
PSD180	iML1515	automatic	3.1	none
COLIPAabcpp	iML1515	automatic	3.1	none
LPLIPAL1G141pp	iML1515	automatic	3.1	none
LPLIPAL1G180pp	iML1515	automatic	3.1	none
LPLIPAL1G181pp	iML1515	automatic	3.1	none
ACONIs	iML1515	automatic	3.1	none
ACONTb	iML1515	automatic	3.1	none
GLCP2	iML1515	automatic	3.1	none
F6Pt6_2pp	iML1515	automatic	3.1	none
PPALtpp	iML1515	automatic	3.1	none
PLIPA2A140pp	iML1515	automatic	3.1	none
PLIPA2A141pp	iML1515	automatic	3.1	none
PLIPA2A180pp	iML1515	automatic	3.1	none
GAM6Pt6_2pp	iML1515	automatic	3.1	none
PLIPA2E141pp	iML1515	automatic	3.1	none
FE3HOXabcpp	iML1515	automatic	3.1	none
PLIPA2E181pp	iML1515	automatic	3.1	none
PLIPA2G140pp	iML1515	automatic	3.1	none
PPALtex	iML1515	automatic	3.1	none
CA2tex	iML1515	automatic	3.1	none
CUtex	iML1515	automatic	3.1	none
3HAD161	iML1515	automatic	3.1	none
PLIPA2G160pp	iML1515	automatic	3.1	none
CU1Opp	iML1515	automatic	3.1	none
PLIPA2G181pp	iML1515	automatic	3.1	none
SUCDi	iML1515	automatic	3.1	none
FADRx2	iML1515	automatic	3.1	none
LPLIPAL1E141pp	iML1515	automatic	3.1	none
LALDO2x	iML1515	automatic	3.1	none
12PPDRtex	iML1515	automatic	3.1	none
LPLIPAL1E160pp	iML1515	automatic	3.1	none
LPLIPAL1E180pp	iML1515	automatic	3.1	none
ASNS1	iML1515	automatic	3.1	none
EAR80y	iML1515	automatic	3.1	none
EAR120y	iML1515	automatic	3.1	none
3OAR181	iML1515	automatic	3.1	none
3HAD121	iML1515	automatic	3.1	none
EAR121y	iML1515	automatic	3.1	none
LPLIPAL1E181pp	iML1515	automatic	3.1	none
LPLIPAL1G160pp	iML1515	automatic	3.1	none
LPLIPAL1G161pp	iML1515	automatic	3.1	none
GTHRDHpp	iML1515	automatic	3.1	none
EX_o2_e	iML1515	automatic	3.1	none
PROGLYtex	iML1515	automatic	3.1	none
EX_progly_e	iML1515	automatic	3.1	none
MDDCP2pp	iML1515	automatic	3.1	none
LPLIPAL1G120pp	iML1515	automatic	3.1	none
PLIPA2E140pp	iML1515	automatic	3.1	none
PLIPA2E160pp	iML1515	automatic	3.1	none
PLIPA2A161pp	iML1515	automatic	3.1	none
PLIPA2A181pp	iML1515	automatic	3.1	none
F6Ptex	iML1515	automatic	3.1	none
MDDCP3pp	iML1515	automatic	3.1	none
EAR140x	iML1515	automatic	3.1	none
EAR40y	iML1515	automatic	3.1	none
GAMAN6Ptex	iML1515	automatic	3.1	none
EX_gal_bD_e	iML1515	automatic	3.1	none
3OAS181	iML1515	automatic	3.1	none
EAR161y	iML1515	automatic	3.1	none
G3PAT140	iML1515	automatic	3.1	none
G3PAT160	iML1515	automatic	3.1	none
G3PAT161	iML1515	automatic	3.1	none
AGPAT160	iML1515	automatic	3.1	none
AGPAT140	iML1515	automatic	3.1	none
PGSA160	iML1515	automatic	3.1	none
MLDCP2Bpp	iML1515	automatic	3.1	none
3OAS140	iML1515	automatic	3.1	none
3OAR140	iML1515	automatic	3.1	none
CDAPPA140	iML1515	automatic	3.1	none
MLDCP1App	iML1515	automatic	3.1	none
EAR160y	iML1515	automatic	3.1	none
3OAR160	iML1515	automatic	3.1	none
PDE4	iML1515	automatic	3.1	none
PGSA161	iML1515	automatic	3.1	none
3HAD181	iML1515	automatic	3.1	none
PGPP160	iML1515	automatic	3.1	none
EAR100y	iML1515	automatic	3.1	none
3OAR141	iML1515	automatic	3.1	none
3OAR161	iML1515	automatic	3.1	none
3HAD141	iML1515	automatic	3.1	none
EAR121x	iML1515	automatic	3.1	none
PGPP180	iML1515	automatic	3.1	none
PGPP161	iML1515	automatic	3.1	none
PGPP181	iML1515	automatic	3.1	none
PSD140	iML1515	automatic	3.1	none
MICITDr	iML1515	automatic	3.1	none
CDAPPA180	iML1515	automatic	3.1	none
AGM4PH	iML1515	automatic	3.1	none
NTP12	iML1515	automatic	3.1	none
PE141abcpp	iML1515	automatic	3.1	none
CDAPPA181	iML1515	automatic	3.1	none
PGSA140	iML1515	automatic	3.1	none
LPLIPAL1A141pp	iML1515	automatic	3.1	none
LPLIPAL1A180pp	iML1515	automatic	3.1	none
LPLIPAL1E140pp	iML1515	automatic	3.1	none
LPLIPAL1E161pp	iML1515	automatic	3.1	none
LPLIPAL1G140pp	iML1515	automatic	3.1	none
PE160abcpp	iML1515	automatic	3.1	none
PE161abcpp	iML1515	automatic	3.1	none
PSD141	iML1515	automatic	3.1	none
PG140abcpp	iML1515	automatic	3.1	none
PG141abcpp	iML1515	automatic	3.1	none
ACONTa	iML1515	automatic	3.1	none
MLDCP2App	iML1515	automatic	3.1	none
12DGR140tipp	iML1515	automatic	3.1	none
PG180abcpp	iML1515	automatic	3.1	none
12DGR160tipp	iML1515	automatic	3.1	none
PG181abcpp	iML1515	automatic	3.1	none
AM4PA	iML1515	automatic	3.1	none
PGP141abcpp	iML1515	automatic	3.1	none
PGP160abcpp	iML1515	automatic	3.1	none
12DGR180tipp	iML1515	automatic	3.1	none
PGPP120pp	iML1515	automatic	3.1	none
PGPP181pp	iML1515	automatic	3.1	none
CLPNH120pp	iML1515	automatic	3.1	none
PGP180abcpp	iML1515	automatic	3.1	none
EX_dump_e	iML1515	automatic	3.1	none
PAPA181pp	iML1515	automatic	3.1	none
PA140abcpp	iML1515	automatic	3.1	none
CLPNH140pp	iML1515	automatic	3.1	none
EX_12ppd__R_e	iML1515	automatic	3.1	none
PGSA181	iML1515	automatic	3.1	none
PGPP140	iML1515	automatic	3.1	none
PGPP141	iML1515	automatic	3.1	none
MDDCP5pp	iML1515	automatic	3.1	none
MLTGY3pp	iML1515	automatic	3.1	none
12DGR120tipp	iML1515	automatic	3.1	none
MDDCP4pp	iML1515	automatic	3.1	none
[truncated: 1,223 more rows]

## Sheet: Reactions_info
ID	Name	Reaction Formula	Gene Rules	Subsystem	Essentiality	LB	UB	FVA_min	FVA_max
CYTDK2	Cytidine kinase (GTP)	cytd_c + gtp_c --> cmp_c + gdp_c + h_c	CIW80_04120	Nucleotide Salvage Pathway	Not essential	0	1000	0	-1.93003e-12
XPPT	Xanthine phosphoribosyltransferase	prpp_c + xan_c --> ppi_c + xmp_c	CIW80_19465	Nucleotide Salvage Pathway	Not essential	0	1000	0	-9.65015e-13
HXPRT	Hypoxanthine phosphoribosyltransferase (Hypoxanthine)	hxan_c + prpp_c --> imp_c + ppi_c	CIW80_19465 or CIW80_18380	Nucleotide Salvage Pathway	Not essential	0	1000	0	-9.65015e-13
NDPK5	Nucleoside-diphosphate kinase (ATP:dGDP)	atp_c + dgdp_c <=> adp_c + dgtp_c	CIW80_20510 or CIW80_06420	Nucleotide Salvage Pathway	Not essential	-1000	1000	1.93003e-12	-3.86006e-12
SHK3Dr	Shikimate dehydrogenase	3dhsk_c + h_c + nadph_c <=> nadp_c + skm_c	CIW80_10920 or CIW80_01330	Tyrosine, Tryptophan, and Phenylalanine Metabolism	Essential	-1000	1000	0.308497	0.308497
NDPK6	Nucleoside-diphosphate kinase (ATP:dUDP)	atp_c + dudp_c <=> adp_c + dutp_c	CIW80_20510 or CIW80_06420	Nucleotide Salvage Pathway	Not essential	-1000	1000	-0.0298373	-0.0298373
NDPK8	Nucleoside-diphosphate kinase (ATP:dADP)	atp_c + dadp_c <=> adp_c + datp_c	CIW80_20510 or CIW80_06420	Nucleotide Salvage Pathway	Not essential	-1000	1000	1.93003e-12	-3.86006e-12
DHORTS	Dihydroorotase	dhor__S_c + h2o_c <=> cbasp_c + h_c	CIW80_23920	Purine and Pyrimidine Biosynthesis	Essential	-1000	1000	-0.441053	-0.441053
OMPDC	Orotidine-5'-phosphate decarboxylase	h_c + orot5p_c --> co2_c + ump_c	CIW80_25370	Purine and Pyrimidine Biosynthesis	Essential	0	1000	0.441053	0.441053
PYNP2r	Pyrimidine-nucleoside phosphorylase (uracil)	pi_c + uri_c <=> r1p_c + ura_c	CIW80_14115	Nucleotide Salvage Pathway	Not essential	-1000	1000	1.93003e-12	-9.65017e-13
G5SD	Glutamate-5-semialdehyde dehydrogenase	glu5p_c + h_c + nadph_c --> glu5sa_c + nadp_c + pi_c	CIW80_19490	Arginine and Proline Metabolism	Essential	0	1000	0.280901	0.280901
CS	Citrate synthase	accoa_c + h2o_c + oaa_c --> cit_c + coa_c + h_c	CIW80_21570	Citric Acid Cycle	Essential	0	1000	1.02998	1.02998
ICDHyr	Isocitrate dehydrogenase (NADP)	icit_c + nadp_c <=> akg_c + co2_c + nadph_c	CIW80_24300	Citric Acid Cycle	Essential	-1000	1000	1.02998	1.02998
ALATA_L2	Alanine transaminase	ala__L_c + pydx5p_c --> pyam5p_c + pyr_c	CIW80_22360 or CIW80_06560	Cofactor and Prosthetic Group Biosynthesis	Not essential	0	1000	0	-1.10288e-12
DURIPP	Deoxyuridine phosphorylase	duri_c + pi_c <=> 2dr1p_c + ura_c	CIW80_17565 or CIW80_17575	Nucleotide Salvage Pathway	Not essential	-1000	1000	9.65016e-13	-1.93003e-12
ACALD	Acetaldehyde dehydrogenase (acetylating)	acald_c + coa_c + nad_c <=> accoa_c + h_c + nadh_c	CIW80_25140	Pyruvate Metabolism	Not essential	-1000	1000	3.86006e-12	-3.86006e-12
PTRCTA	Putrescine Transaminase	akg_c + ptrc_c --> 4abutn_c + glu__L_c	CIW80_09865	Arginine and Proline Metabolism	Not essential	0	1000	0	-9.65015e-13
ACS	Acetyl-CoA synthetase	ac_c + atp_c + coa_c --> accoa_c + amp_c + ppi_c	CIW80_15590	Pyruvate Metabolism	Not essential	0	1000	0	-1.93003e-12
CYSDS	Cysteine Desulfhydrase	cys__L_c + h2o_c --> h2s_c + nh4_c + pyr_c	CIW80_09435 or CIW80_13410	Cysteine Metabolism	Not essential	0	1000	0	-7.72012e-13
MAN6PI	Mannose-6-phosphate isomerase	man6p_c <=> f6p_c	CIW80_00900	Alternate Carbon Metabolism	Not essential	-1000	1000	8.6743e-14	0
PPA	Inorganic diphosphatase	h2o_c + ppi_c --> h_c + 2.0 pi_c	CIW80_07420 or CIW80_06310 or CIW80_16495	Anaplerotic Reactions	Essential	0	1000	3.62393	3.62393
APRAUR	5-amino-6-(5-phosphoribosylamino)uracil reductase	5apru_c + h_c + nadph_c --> 5aprbu_c + nadp_c	CIW80_20185	Cofactor and Prosthetic Group Biosynthesis	Essential	0	1000	0.000526714	0.000526714
TRPAS2	Tryptophanase (L-tryptophan)	h2o_c + trp__L_c <=> indole_c + nh4_c + pyr_c	CIW80_13410	Tyrosine, Tryptophan, and Phenylalanine Metabolism	Not essential	-1000	1000	-0.0360464	-0.0360464
PPCK	Phosphoenolpyruvate carboxykinase	atp_c + oaa_c --> adp_c + co2_c + pep_c	CIW80_11530	Anaplerotic Reactions	Not essential	0	1000	0	-1.93003e-12
ME1	Malic enzyme (NAD)	mal__L_c + nad_c --> co2_c + nadh_c + pyr_c	CIW80_00380	Anaplerotic Reactions	Not essential	0	1000	0	-1.93003e-12
DB4PS	3,4-Dihydroxy-2-butanone-4-phosphate synthase	ru5p__D_c --> db4p_c + for_c + h_c	CIW80_09695	Cofactor and Prosthetic Group Biosynthesis	Essential	0	1000	0.00105343	0.00105343
ALAR	Alanine racemase	ala__L_c <=> ala__D_c	CIW80_24810 or CIW80_15425	Alanine and Aspartate Metabolism	Essential	-1000	1000	0.0492253	0.0492253
RBFK	Riboflavin kinase	atp_c + ribflv_c --> adp_c + fmn_c + h_c	CIW80_17795	Cofactor and Prosthetic Group Biosynthesis	Essential	0	1000	0.000263357	0.000263357
ALATA_L	L-alanine transaminase	akg_c + ala__L_c <=> glu__L_c + pyr_c	CIW80_05385 or CIW80_05780	Alanine and Aspartate Metabolism	Not essential	-1000	1000	-1000	998.468
XYLK	Xylulokinase	atp_c + xylu__D_c --> adp_c + h_c + xu5p__D_c	CIW80_18000 or CIW80_12540	Alternate Carbon Metabolism	Not essential	0	1000	0	0
RBK	Ribokinase	atp_c + rib__D_c --> adp_c + h_c + r5p_c	CIW80_13625	Alternate Carbon Metabolism	Not essential	0	1000	0	-3.46507e-12
GLYK	Glycerol kinase	atp_c + glyc_c --> adp_c + glyc3p_c + h_c	CIW80_14640	Alternate Carbon Metabolism	Not essential	0	1000	0	-8.07287e-12
PPM	Phosphopentomutase	r1p_c <=> r5p_c	CIW80_17570	Alternate Carbon Metabolism	Not essential	-1000	1000	-1000	-0.000794795
ASPTA	Aspartate transaminase	akg_c + asp__L_c <=> glu__L_c + oaa_c	CIW80_22655 or CIW80_15440	Alanine and Aspartate Metabolism	Essential	-1000	1000	-3.15869	-3.15869
ACP1_FMN	Acid phosphatase (FMN)	fmn_c + h2o_c --> pi_c + ribflv_c	CIW80_13940 or CIW80_20355 or CIW80_22225	Cofactor and Prosthetic Group Biosynthesis	Not essential	0	1000	0	-4.0393e-12
RBFSb	Riboflavin synthase	2.0 dmlz_c --> 4r5au_c + ribflv_c	CIW80_01175	Cofactor and Prosthetic Group Biosynthesis	Essential	0	1000	0.000526714	0.000526714
NDP3	Nucleoside diphosphatase GDP	gdp_c + h2o_c --> gmp_c + h_c + pi_c	CIW80_24290 or CIW80_12785	Nucleotide Salvage Pathway	Not essential	0	1000	0	-4.0393e-12
CDPPH	CDP phosphohydrolase	cdp_c + h2o_c --> cmp_c + h_c + pi_c	CIW80_12785	Nucleotide Salvage Pathway	Not essential	0	1000	0	-4.0393e-12
NDP7	Nucleoside diphosphatase UDP	h2o_c + udp_c --> h_c + pi_c + ump_c	CIW80_12785	Nucleotide Salvage Pathway	Not essential	0	1000	0	-4.0393e-12
FBP	Fructose-bisphosphatase	fdp_c + h2o_c --> f6p_c + pi_c	CIW80_16520 or CIW80_14635 or CIW80_13345	Glycolysis/Gluconeogenesis	Not essential	0	1000	0	-4.0393e-12
EX_pi_e	Phosphate exchange	pi_e <=>		Extracellular exchange	Essential	-1000	1000	-1.1482	-1.1482
GLGC	Glucose-1-phosphate adenylyltransferase	atp_c + g1p_c + h_c --> adpglc_c + ppi_c	CIW80_11730	Glycolysis/Gluconeogenesis	Not essential	0	1000	0	-4.0393e-12
ALATA_D2	D-alanine transaminase	ala__D_c + pydx5p_c --> pyam5p_c + pyr_c	CIW80_06560 or CIW80_22360	Cofactor and Prosthetic Group Biosynthesis	Not essential	0	1000	0	-2.30817e-12
PYK	Pyruvate kinase	adp_c + h_c + pep_c --> atp_c + pyr_c	CIW80_02190 or CIW80_01245	Glycolysis/Gluconeogenesis	Not essential	0	1000	0	11.32
SHCHD2	Sirohydrochlorin dehydrogenase (NAD)	dscl_c + nad_c --> h_c + nadh_c + scl_c	CIW80_11380	Cofactor and Prosthetic Group Biosynthesis	Essential	0	1000	0.000263357	0.000263357
EX_co2_e	CO2 exchange	co2_e <=>		Extracellular exchange	Not essential	-1000	1000	12.395	16.7592
A5PISO	Arabinose-5-phosphate isomerase	ru5p__D_c <=> ara5p_c	CIW80_10455 or CIW80_07210	Alternate Carbon Metabolism	Essential	-1000	1000	0.045954	0.045954
PMDPHT	Pyrimidine phosphatase	5aprbu_c + h2o_c --> 4r5au_c + pi_c	CIW80_22225 or CIW80_13940	Cofactor and Prosthetic Group Biosynthesis	Essential	0	1000	0.000526714	0.000526714
CPPPGO	Coproporphyrinogen oxidase (O2 required)	cpppg3_c + 2.0 h_c + o2_c --> 2.0 co2_c + 2.0 h2o_c + pppg9_c	CIW80_06055	Cofactor and Prosthetic Group Biosynthesis	Not essential	0	1000	0.000263357	0.000263357
EX_met__L_e	L-Methionine exchange	met__L_e -->		Extracellular exchange	Not essential	0	1000	0	-3.3662e-13
GTHOr	Glutathione oxidoreductase	gthox_c + h_c + nadph_c <=> 2.0 gthrd_c + nadp_c	CIW80_12105	Cofactor and Prosthetic Group Biosynthesis	Not essential	-1000	1000	9.95626e-14	0.18097
ILETA	Isoleucine transaminase	akg_c + ile__L_c <=> 3mop_c + glu__L_c	CIW80_13715	Valine, Leucine, and Isoleucine Metabolism	Essential	-1000	1000	-0.344425	-0.344425
DHORD5	Dihydroorotic acid (menaquinone-8)	dhor__S_c + mqn8_c --> mql8_c + orot_c	CIW80_22710	Purine and Pyrimidine Biosynthesis	Not essential	0	1000	0	0.441053
EX_metsox_S__L_e	L-Methionine S-oxide exchange	metsox_S__L_e -->		Extracellular exchange	Not essential	0	1000	0	-3.84713e-13
GLYCTO2	Glycolate oxidase	glyclt_c + q8_c --> glx_c + q8h2_c	CIW80_09260 and CIW80_09255 and CIW80_09250	Alternate Carbon Metabolism	Not essential	0	1000	0	-5.38598e-12
VALTA	Valine transaminase	akg_c + val__L_c <=> 3mob_c + glu__L_c	CIW80_13715	Valine, Leucine, and Isoleucine Metabolism	Not essential	-1000	1000	-1000	998.468
GLYCTO3	Glycolate oxidase	glyclt_c + mqn8_c --> glx_c + mql8_c	CIW80_09260 and CIW80_09255 and CIW80_09250	Alternate Carbon Metabolism	Not essential	0	1000	0	-1.18991e-12
IPPMIb	2-isopropylmalate hydratase	2ippm_c + h2o_c <=> 3c3hmp_c	CIW80_18060 and CIW80_18065	Valine, Leucine, and Isoleucine Metabolism	Essential	-1000	1000	-0.510301	-0.510301
GLYCTO4	Glycolate oxidase	2dmmq8_c + glyclt_c --> 2dmmql8_c + glx_c	CIW80_09260 and CIW80_09255 and CIW80_09250	Alternate Carbon Metabolism	Not essential	0	1000	0	-1.18991e-12
ORPT	Orotate phosphoribosyltransferase	orot5p_c + ppi_c <=> orot_c + prpp_c	CIW80_12910	Purine and Pyrimidine Biosynthesis	Essential	-1000	1000	-0.441053	-0.441053
RBFSa	Riboflavin synthase	4r5au_c + db4p_c --> dmlz_c + 2.0 h2o_c + pi_c	CIW80_20190	Cofactor and Prosthetic Group Biosynthesis	Essential	0	1000	0.00105343	0.00105343
ACHBS	2-aceto-2-hydroxybutanoate synthase	2obut_c + h_c + pyr_c --> 2ahbut_c + co2_c	(CIW80_13230 and CIW80_13235) or (CIW80_18090 and CIW80_18095)	Valine, Leucine, and Isoleucine Metabolism	Essential	0	1000	0.344425	0.344425
PFK_3	Phosphofructokinase (s7p)	atp_c + s7p_c --> adp_c + h_c + s17bp_c	CIW80_14585	Pentose Phosphate Pathway	Not essential	0	1000	0	19.0607
DHAD2	Dihydroxy-acid dehydratase (2,3-dihydroxy-3-methylpentanoate)	23dhmp_c --> 3mop_c + h2o_c	CIW80_13720	Valine, Leucine, and Isoleucine Metabolism	Essential	0	1000	0.344425	0.344425
ACLS	Acetolactate synthase	h_c + 2.0 pyr_c --> alac__S_c + co2_c	(CIW80_18090 and CIW80_18095) or (CIW80_13230 and CIW80_13235)	Valine, Leucine, and Isoleucine Metabolism	Essential	0	1000	1.01358	1.01358
TRPS2	Tryptophan synthase (indole)	indole_c + ser__L_c --> h2o_c + trp__L_c	CIW80_25240 and CIW80_25245	Tyrosine, Tryptophan, and Phenylalanine Metabolism	Not essential	0	1000	0	-7.41179e-13
PSCVT	3-phosphoshikimate 1-carboxyvinyltransferase	pep_c + skm5p_c <=> 3psme_c + pi_c	CIW80_22555	Tyrosine, Tryptophan, and Phenylalanine Metabolism	Essential	-1000	1000	0.308497	0.308497
G3PD5	Glycerol-3-phosphate dehydrogenase (ubiquinone-8)	glyc3p_c + q8_c --> dhap_c + q8h2_c	(CIW80_05160 and CIW80_05155 and CIW80_05150) or CIW80_11665	Oxidative Phosphorylation	Not essential	0	1000	0	-8.89415e-13
G1PP	Glucose-1-phosphatase	g1p_c + h2o_c --> glc__D_c + pi_c	CIW80_05400 or CIW80_14405 or CIW80_13345	Glycolysis/Gluconeogenesis	Not essential	0	1000	0	-1.11177e-12
PFL	Pyruvate formate lyase	coa_c + pyr_c --> accoa_c + for_c	(CIW80_22525 and CIW80_22530) or (CIW80_22525 and CIW80_10060) or (CIW80_14785 and CIW80_14790) or ((CIW80_22525 and CIW80_22530) and CIW80_06720)	Pyruvate Metabolism	Not essential	0	1000	10.7119	19.4401
EX_acgam_e	N-Acetyl-D-glucosamine exchange	acgam_e -->		Extracellular exchange	Not essential	0	1000	0	-4.51677e-13
ANS	Anthranilate synthase	chor_c + gln__L_c --> anth_c + glu__L_c + h_c + pyr_c	CIW80_25255 and CIW80_25260	Tyrosine, Tryptophan, and Phenylalanine Metabolism	Essential	0	1000	0.0360464	0.0360464
FRD2	Fumarate reductase	fum_c + mql8_c --> mqn8_c + succ_c	CIW80_16090 and CIW80_16085 and CIW80_16095 and CIW80_16100	Citric Acid Cycle	Not essential	0	1000	0	39.9985
FRD3	Fumarate reductase	2dmmql8_c + fum_c --> 2dmmq8_c + succ_c	CIW80_16090 and CIW80_16085 and CIW80_16095 and CIW80_16100	Citric Acid Cycle	Not essential	0	1000	0	39.545
ANPRT	Anthranilate phosphoribosyltransferase	anth_c + prpp_c --> ppi_c + pran_c	CIW80_25255	Tyrosine, Tryptophan, and Phenylalanine Metabolism	Essential	0	1000	0.0360464	0.0360464
POX	Pyruvate oxidase	h2o_c + pyr_c + q8_c --> ac_c + co2_c + q8h2_c	CIW80_22365	Oxidative Phosphorylation	Not essential	0	1000	0	-1.09531e-12
CHORM	Chorismate mutase	chor_c --> pphn_c	CIW80_06825 or CIW80_06830	Tyrosine, Tryptophan, and Phenylalanine Metabolism	Essential	0	1000	0.271397	0.271397
PTAr	Phosphotransacetylase	accoa_c + pi_c <=> actp_c + coa_c	CIW80_05420 or CIW80_06120	Pyruvate Metabolism	Not essential	-1000	1000	20.1135	22.2956
CHORS	Chorismate synthase	3psme_c --> chor_c + pi_c	CIW80_05575	Tyrosine, Tryptophan, and Phenylalanine Metabolism	Essential	0	1000	0.308497	0.308497
IGPS	Indole-3-glycerol-phosphate synthase	2cpr5p_c + h_c --> 3ig3p_c + co2_c + h2o_c	CIW80_25250	Tyrosine, Tryptophan, and Phenylalanine Metabolism	Essential	0	1000	0.0360464	0.0360464
ACKr	Acetate kinase	ac_c + atp_c <=> actp_c + adp_c	CIW80_05415 or CIW80_02165 or CIW80_10065	Pyruvate Metabolism	Not essential	-1000	1000	-22.2956	-20.1135
EX_cellb_e	Cellobiose exchange	cellb_e -->		Extracellular exchange	Not essential	0	1000	0	-2.98002e-13
EX_crn_e	L-Carnitine exchange	crn_e -->		Extracellular exchange	Not essential	0	1000	-1.05783e-13	0
EX_hxan_e	Hypoxanthine exchange	hxan_e -->		Extracellular exchange	Not essential	0	1000	0	-1.58123e-13
EX_ile__L_e	L-Isoleucine exchange	ile__L_e -->		Extracellular exchange	Not essential	0	1000	0	-3.09922e-13
EX_chol_e	Choline exchange	chol_e -->		Extracellular exchange	Not essential	0	1000	0	0
EX_fe3_e	Fe3+ exchange	fe3_e <=>		Extracellular exchange	Not essential	-1000	1000	-0.0391617	-0.0391617
LEUTAi	Leucine transaminase (irreversible)	4mop_c + glu__L_c --> akg_c + leu__L_c	CIW80_13715 or CIW80_15440	Valine, Leucine, and Isoleucine Metabolism	Essential	0	1000	0.510301	0.510301
EX_lac__L_e	L-Lactate exchange	lac__L_e -->		Extracellular exchange	Not essential	0	1000	0	-3.87402e-12
EX_leu__L_e	L-Leucine exchange	leu__L_e -->		Extracellular exchange	Not essential	0	1000	0	-5.96003e-13
EX_glcn_e	D-Gluconate exchange	glcn_e -->		Extracellular exchange	Not essential	0	1000	0	-7.04368e-13
EX_no3_e	Nitrate exchange	no3_e -->		Extracellular exchange	Not essential	0	1000	0	-3.77953e-13
EX_h_e	H+ exchange	h_e <=>		Extracellular exchange	Not essential	-1000	1000	44.2724	50.8186
DMATT	Dimethylallyltranstransferase	dmpp_c + ipdp_c --> grdp_c + ppi_c	CIW80_20220	Cofactor and Prosthetic Group Biosynthesis	Essential	0	1000	0.000328311	0.000328311
EX_orn_e	Ornithine exchange	orn_e -->		Extracellular exchange	Not essential	0	1000	0	-9.16788e-14
GRTT	Geranyltranstransferase	grdp_c + ipdp_c --> frdp_c + ppi_c	CIW80_20220	Cofactor and Prosthetic Group Biosynthesis	Essential	0	1000	0.000328311	0.000328311
EX_gln__L_e	L-Glutamine exchange	gln__L_e -->		Extracellular exchange	Not essential	0	1000	0	0
UPP3S	Uroporphyrinogen-III synthase	hmbil_c --> h2o_c + uppg3_c	CIW80_13885	Cofactor and Prosthetic Group Biosynthesis	Essential	0	1000	0.000526714	0.000526714
EX_pro__L_e	L-Proline exchange	pro__L_e -->		Extracellular exchange	Not essential	0	1000	0	-1.24036e-13
EX_glyc_e	Glycerol exchange	glyc_e -->		Extracellular exchange	Not essential	0	1000	0	-2.3429e-13
UPPDC1	Uroporphyrinogen decarboxylase (uroporphyrinogen III)	4.0 h_c + uppg3_c --> 4.0 co2_c + cpppg3_c	CIW80_15050	Cofactor and Prosthetic Group Biosynthesis	Essential	0	1000	0.000263357	0.000263357
EX_man_e	D-Mannose exchange	man_e -->		Extracellular exchange	Not essential	0	1000	0	0
TMDPP	Thymidine phosphorylase	pi_c + thymd_c <=> 2dr1p_c + thym_c	CIW80_17565	Nucleotide Salvage Pathway	Not essential	-1000	1000	0	-7.53076e-14
EX_ade_e	Adenine exchange	ade_e -->		Extracellular exchange	Not essential	0	1000	0	-4.13453e-14
EX_mn2_e	Mn2+ exchange	mn2_e <=>		Extracellular exchange	Essential	-1000	1000	-0.0398083	-0.0398083
EX_4abut_e	4-Aminobutanoate exchange	4abut_e -->		Extracellular exchange	Not essential	0	1000	0	0
EX_ac_e	Acetate exchange	ac_e -->		Extracellular exchange	Not essential	0	1000	20.5223	22.7044
EX_akg_e	2-Oxoglutarate exchange	akg_e -->		Extracellular exchange	Not essential	0	1000	0	-2.71734e-13
EX_ala__L_e	L-Alanine exchange	ala__L_e -->		Extracellular exchange	Not essential	0	1000	0	-5.97814e-13
EX_arg__L_e	L-Arginine exchange	arg__L_e -->		Extracellular exchange	Not essential	0	1000	0	-7.66429e-14
EX_asp__L_e	L-Aspartate exchange	asp__L_e -->		Extracellular exchange	Not essential	0	1000	0	-2.98907e-13
EX_pyr_e	Pyruvate exchange	pyr_e -->		Extracellular exchange	Not essential	0	1000	0	-9.96357e-13
EX_succ_e	Succinate exchange	succ_e -->		Extracellular exchange	Not essential	0	1000	0	-7.47268e-13
EX_thymd_e	Thymidine exchange	thymd_e -->		Extracellular exchange	Not essential	0	1000	0	-7.66429e-14
EX_rib__D_e	D-Ribose exchange	rib__D_e -->		Extracellular exchange	Not essential	0	1000	0	0
EX_tyr__L_e	L-Tyrosine exchange	tyr__L_e -->		Extracellular exchange	Not essential	0	1000	0	-9.05779e-14
EX_cytd_e	Cytidine exchange	cytd_e -->		Extracellular exchange	Not essential	0	1000	0	-6.22723e-14
EX_dcyt_e	Deoxycytidine exchange	dcyt_e -->		Extracellular exchange	Not essential	0	1000	0	-6.35973e-14
MOAT	3-deoxy-D-manno-octulosonic acid transferase	ckdo_c + lipidA_c --> cmp_c + h_c + kdolipid4_c	CIW80_12865	Lipopolysaccharide Biosynthesis / Recycling	Essential	0	1000	0.022977	0.022977
EX_fum_e	Fumarate exchange	fum_e -->		Extracellular exchange	Not essential	0	1000	0	-3.73634e-13
EX_sbt__D_e	D-Sorbitol exchange	sbt__D_e -->		Extracellular exchange	Not essential	0	1000	0	0
EX_glu__L_e	L-Glutamate exchange	glu__L_e -->		Extracellular exchange	Not essential	0	1000	0	-2.49089e-13
UDCPDPS	Undecaprenyl diphosphate synthase	frdp_c + 8.0 ipdp_c --> 8.0 ppi_c + udcpdp_c	CIW80_18635	Cofactor and Prosthetic Group Biosynthesis	Essential	0	1000	6.49535e-05	6.49535e-05
ECOAH6	3-hydroxyacyl-CoA dehydratase (3-hydroxytetradecanoyl-CoA)	3htdcoa_c <=> h2o_c + td2coa_c	CIW80_05635 or CIW80_14210	Membrane Lipid Metabolism	Not essential	-1000	1000	0.334124	0.334124
USHD	UDP-sugar hydrolase	h2o_c + u23ga_c --> 2.0 h_c + lipidX_c + ump_c	CIW80_20755	Lipopolysaccharide Biosynthesis / Recycling	Essential	0	1000	0.022977	0.022977
EX_gua_e	Guanine exchange	gua_e -->		Extracellular exchange	Not essential	0	1000	0	-5.06622e-14
ENO	Enolase	2pg_c <=> h2o_c + pep_c	CIW80_07580	Glycolysis/Gluconeogenesis	Not essential	-1000	1000	33.0541	35.2362
FBA	Fructose-bisphosphate aldolase	fdp_c <=> dhap_c + g3p_c	CIW80_08350 or CIW80_04270	Glycolysis/Gluconeogenesis	Not essential	-1000	1000	-1.91743e-11	19.0607
HCO3E	HCO3 equilibration reaction	co2_c + h2o_c <=> h_c + hco3_c	CIW80_18385	Unassigned	Essential	-1000	1000	0.549223	0.549223
MGSA	Methylglyoxal synthase	dhap_c --> mthgxl_c + pi_c	CIW80_22805	Methylglyoxal Metabolism	Not essential	0	1000	-8.52113e-12	-3.99339e-13
IMPC	IMP cyclohydrolase	h2o_c + imp_c <=> fprica_c	CIW80_15100	Purine and Pyrimidine Biosynthesis	Essential	-1000	1000	-0.549975	-0.549975
IMPD	IMP dehydrogenase	h2o_c + imp_c + nad_c --> h_c + nadh_c + xmp_c	CIW80_06355	Purine and Pyrimidine Biosynthesis	Not essential	0	1000	0.220778	0.220778
PPS	Phosphoenolpyruvate synthase	atp_c + h2o_c + pyr_c --> amp_c + 2.0 h_c + pep_c + pi_c	CIW80_01385	Glycolysis/Gluconeogenesis	Not essential	0	1000	0	-7.98677e-13
ECOAH4	3-hydroxyacyl-CoA dehydratase (3-hydroxydecanoyl-CoA)	3hdcoa_c <=> dc2coa_c + h2o_c	CIW80_05635 or CIW80_14210	Membrane Lipid Metabolism	Not essential	-1000	1000	0.426032	0.426032
LPADSS	Lipid A disaccaride synthase	lipidX_c + u23ga_c --> h_c + lipidAds_c + udp_c	CIW80_18675	Lipopolysaccharide Biosynthesis / Recycling	Essential	0	1000	0.022977	0.022977
GLUTRS	Glutamyl-tRNA synthetase	atp_c + glu__L_c + trnaglu_c --> amp_c + glutrna_c + ppi_c	CIW80_05875	tRNA Charging	Essential	0	1000	0.00421371	0.00421371
TDSK	Tetraacyldisaccharide 4'kinase	atp_c + lipidAds_c --> adp_c + h_c + lipidA_c	CIW80_22590	Lipopolysaccharide Biosynthesis / Recycling	Essential	0	1000	0.022977	0.022977
PGI	Glucose-6-phosphate isomerase	g6p_c <=> f6p_c	CIW80_15260	Glycolysis/Gluconeogenesis	Not essential	-1000	1000	13.4538	20
TMPPP	Thiamine-phosphate diphosphorylase	2mahmp_c + 4mpetz_c + h_c --> ppi_c + thmmp_c	CIW80_15030	Cofactor and Prosthetic Group Biosynthesis	Essential	0	1000	0.000263357	0.000263357
EX_btn_e	Biotin exchange	btn_e -->		Extracellular exchange	Not essential	0	1000	0	0
PGK	Phosphoglycerate kinase	3pg_c + atp_c <=> 13dpg_c + adp_c	CIW80_08355	Glycolysis/Gluconeogenesis	Not essential	-1000	1000	-37.3493	-35.1672
EX_ptrc_e	Putrescine exchange	ptrc_e -->		Extracellular exchange	Not essential	0	1000	0	-1.04123e-13
EDA	2-dehydro-3-deoxy-phosphogluconate aldolase	2ddg6p_c --> g3p_c + pyr_c	CIW80_02170	Pentose Phosphate Pathway	Not essential	0	1000	0	-1.14535e-12
EX_spmd_e	Spermidine exchange	spmd_e -->		Extracellular exchange	Not essential	0	1000	0	-2.46313e-14
EX_thym_e	Thymine exchange	thym_e -->		Extracellular exchange	Not essential	0	1000	0	-8.1811e-14
EX_xtsn_e	Xanthosine exchange	xtsn_e -->		Extracellular exchange	Not essential	0	1000	0	-7.79223e-14
NTPP1	Nucleoside triphosphate pyrophosphorylase (dgtp)	dgtp_c + h2o_c --> dgmp_c + h_c + ppi_c	CIW80_18205 or CIW80_07590	Nucleotide Salvage Pathway	Not essential	0	1000	0	-6.03625e-13
URIK1	Uridine kinase ATPUridine	atp_c + uri_c --> adp_c + h_c + ump_c	CIW80_04120	Nucleotide Salvage Pathway	Not essential	0	1000	0	-1.20725e-12
URIK2	Uridine kinase (GTP:Uridine)	gtp_c + uri_c --> gdp_c + h_c + ump_c	CIW80_04120	Nucleotide Salvage Pathway	Not essential	0	1000	0	-1.20725e-12
NTPP2	Nucleoside triphosphate pyrophosphorylase (gtp)	gtp_c + h2o_c --> gmp_c + h_c + ppi_c	CIW80_18205 or CIW80_07590	Nucleotide Salvage Pathway	Not essential	0	1000	0	-6.03625e-13
PGL	6-phosphogluconolactonase	6pgl_c + h2o_c --> 6pgc_c + h_c	CIW80_21825	Pentose Phosphate Pathway	Not essential	0	1000	0	6.54618
NTPTP1	Nucleoside triphosphate tripolyhydrolase	dgtp_c + h2o_c --> dgsn_c + pppi_c	CIW80_18565	Nucleotide Salvage Pathway	Not essential	0	1000	0	-6.03625e-13
NTPTP2	Nucleoside triphosphate tripolyhydrolase	gtp_c + h2o_c --> gsn_c + pppi_c	CIW80_18565	Nucleotide Salvage Pathway	Not essential	0	1000	0	-6.03625e-13
CYTDK1	ATP:cytidine 5'-phosphotransferase	atp_c + cytd_c --> adp_c + cmp_c + h_c	CIW80_04120	Nucleotide Salvage Pathway	Not essential	0	1000	0	-1.20725e-12
RPE	Ribulose 5-phosphate 3-epimerase	ru5p__D_c <=> xu5p__D_c	CIW80_11440	Pentose Phosphate Pathway	Not essential	-1000	1000	-0.827751	3.53637
DHQTi	3-dehydroquinate dehydratase, irreversible	3dhq_c --> 3dhsk_c + h2o_c	CIW80_01335	Tyrosine, Tryptophan, and Phenylalanine Metabolism	Essential	0	1000	0.308497	0.308497
IPMD	3-isopropylmalate dehydrogenase	3c2hmp_c + nad_c --> 3c4mop_c + h_c + nadh_c	CIW80_18070	Valine, Leucine, and Isoleucine Metabolism	Essential	0	1000	0.510301	0.510301
AIRC3	Phosphoribosylaminoimidazole carboxylase (mutase rxn)	5aizc_c <=> 5caiz_c	CIW80_20740	Purine and Pyrimidine Biosynthesis	Essential	-1000	1000	-0.457308	-0.457308
TALA	Transaldolase	g3p_c + s7p_c <=> e4p_c + f6p_c	CIW80_17715 or CIW80_06160	Pentose Phosphate Pathway	Not essential	-1000	1000	-19.3206	1.92217
PUNP1	Purine-nucleoside phosphorylase (Adenosine)	adn_c + pi_c <=> ade_c + r1p_c	CIW80_17575	Nucleotide Salvage Pathway	Not essential	-1000	1000	-0.000794795	-0.000794795
PUNP2	Purine-nucleoside phosphorylase (Deoxyadenosine)	dad_2_c + pi_c <=> 2dr1p_c + ade_c	CIW80_17575	Nucleotide Salvage Pathway	Not essential	-1000	1000	-1.27684e-11	-1.20725e-12
PUNP3	Purine-nucleoside phosphorylase (Guanosine)	gsn_c + pi_c <=> gua_c + r1p_c	CIW80_05915 or CIW80_17575	Nucleotide Salvage Pathway	Not essential	-1000	1000	-1.91313e-11	-1.20725e-12
ADSL2r	Adenylosuccinate lyase	25aics_c <=> aicar_c + fum_c	CIW80_24275	Purine and Pyrimidine Biosynthesis	Essential	-1000	1000	0.457308	0.457308
TKT1	Transketolase	r5p_c + xu5p__D_c <=> g3p_c + s7p_c	CIW80_08430 or CIW80_06165	Pentose Phosphate Pathway	Not essential	-1000	1000	-0.259891	1.92217
EX_fe2_e	Fe2+ exchange	fe2_e <=>		Extracellular exchange	Not essential	-1000	1000	-0.0409781	-0.0409781
PUNP5	Purine-nucleoside phosphorylase (Inosine)	ins_c + pi_c <=> hxan_c + r1p_c	CIW80_05915 or CIW80_17575	Nucleotide Salvage Pathway	Not essential	-1000	1000	-3.83053e-11	7.39824e-13
PUNP6	Purine-nucleoside phosphorylase (Deoxyinosine)	din_c + pi_c <=> 2dr1p_c + hxan_c	CIW80_17575 or CIW80_05915	Nucleotide Salvage Pathway	Not essential	-1000	1000	3.45219e-27	9.86431e-13
PUNP7	Purine-nucleoside phosphorylase (Xanthosine)	pi_c + xtsn_c <=> r1p_c + xan_c	CIW80_05915	Nucleotide Salvage Pathway	Not essential	-1000	1000	-8.87403e-12	7.39824e-13
G6PDA	Glucosamine-6-phosphate deaminase	gam6p_c + h2o_c --> f6p_c + nh4_c	CIW80_21365	Alternate Carbon Metabolism	Not essential	0	1000	0	1.47965e-12
RNDR1	Ribonucleoside-diphosphate reductase (ADP)	adp_c + trdrd_c --> dadp_c + h2o_c + trdox_c	(CIW80_06740 and (CIW80_05120 and CIW80_05125)) or (CIW80_13765 and (CIW80_05120 and CIW80_05125))	Nucleotide Salvage Pathway	Not essential	0	1000	0	2.95929e-12
ALCD2x	Alcohol dehydrogenase (ethanol)	etoh_c + nad_c <=> acald_c + h_c + nadh_c	CIW80_25140 or CIW80_00375	Pyruvate Metabolism	Not essential	-1000	1000	-1.74707e-11	0
RNDR3	Ribonucleoside-diphosphate reductase (CDP)	cdp_c + trdrd_c --> dcdp_c + h2o_c + trdox_c	(CIW80_13765 and (CIW80_05120 and CIW80_05125)) or (CIW80_06740 and (CIW80_05120 and CIW80_05125))	Nucleotide Salvage Pathway	Not essential	0	1000	0	2.95929e-12
RNDR4	Ribonucleoside-diphosphate reductase (UDP)	trdrd_c + udp_c --> dudp_c + h2o_c + trdox_c	(CIW80_13765 and (CIW80_05120 and CIW80_05125)) or ((CIW80_05120 and CIW80_05125) and CIW80_06740)	Nucleotide Salvage Pathway	Not essential	0	1000	0	2.95929e-12
ALDD2y	Aldehyde dehydrogenase (acetaldehyde, NADP)	acald_c + h2o_c + nadp_c --> ac_c + 2.0 h_c + nadph_c	CIW80_12645 or CIW80_09450 or CIW80_09415 or CIW80_20625 or CIW80_16675	Alternate Carbon Metabolism	Not essential	0	1000	0	2.95929e-12
TMDS	Thymidylate synthase	dump_c + mlthf_c --> dhf_c + dtmp_c	CIW80_07940	Nucleotide Salvage Pathway	Essential	0	1000	0.0298373	0.0298373
RMI	L-rhamnose isomerase	rmn_c <=> rml_c	CIW80_14520	Alternate Carbon Metabolism	Not essential	-1000	1000	-5.82358e-12	0
TMDK1	Thymidine kinase (ATP:thymidine)	atp_c + thymd_c --> adp_c + dtmp_c + h_c	CIW80_25130	Nucleotide Salvage Pathway	Not essential	0	1000	0	1.47965e-12
LYSAM	Lysine 2,3-aminomutase	lys__L_c <=> 36dahx_c	CIW80_16050	Threonine and Lysine Metabolism	Not essential	-1000	1000	0	0
PPCDC	Phosphopantothenoylcysteine decarboxylase	4ppcys_c + h_c --> co2_c + pan4p_c	CIW80_12895	Cofactor and Prosthetic Group Biosynthesis	Essential	0	1000	0.00298015	0.00298015
FTHFD	Formyltetrahydrofolate deformylase	10fthf_c + h2o_c --> for_c + h_c + thf_c	CIW80_25100	Folate Metabolism	Not essential	0	1000	0.271061	0.271061
EX_glc__D_e	D-Glucose exchange	glc__D_e <=>		Extracellular exchange	Essential	-20	1000	-20	-20
DHAD1	Dihydroxy-acid dehydratase (2,3-dihydroxy-3-methylbutanoate)	23dhmb_c --> 3mob_c + h2o_c	CIW80_13720	Valine, Leucine, and Isoleucine Metabolism	Essential	0	1000	1.01358	1.01358
IPPMIa	3-isopropylmalate dehydratase	3c2hmp_c <=> 2ippm_c + h2o_c	CIW80_18060 and CIW80_18065	Valine, Leucine, and Isoleucine Metabolism	Essential	-1000	1000	-0.510301	-0.510301
EX_alltn_e	Allantoin exchange	alltn_e -->		Extracellular exchange	Not essential	0	1000	0	1.18372e-12
G3PD7	Glycerol-3-phosphate dehydrogenase (demethylmenaquinone-8)	2dmmq8_c + glyc3p_c --> 2dmmql8_c + dhap_c	CIW80_05160 and CIW80_05155 and CIW80_05150	Oxidative Phosphorylation	Not essential	0	1000	0	1.18372e-12
EDD	6-phosphogluconate dehydratase	6pgc_c --> 2ddg6p_c + h2o_c	CIW80_02175	Pentose Phosphate Pathway	Not essential	0	1000	0	2.95929e-12
EX_ura_e	Uracil exchange	ura_e -->		Extracellular exchange	Not essential	0	1000	0	2.81838e-13
NADH9	NADH dehydrogenase (demethylmenaquinone-8 & 0 protons)	2dmmq8_c + h_c + nadh_c --> 2dmmql8_c + nad_c	CIW80_24155 or CIW80_22980 or CIW80_17915 or CIW80_13435	Oxidative Phosphorylation	Not essential	0	1000	0	1.97286e-12
EX_val__L_e	L-Valine exchange	val__L_e -->		Extracellular exchange	Not essential	0	1000	0	6.57621e-13
NADH10	NADH dehydrogenase (menaquinone-8 & 0 protons)	h_c + mqn8_c + nadh_c --> mql8_c + nad_c	CIW80_24155 or CIW80_13435 or CIW80_17915 or CIW80_22980	Oxidative Phosphorylation	Not essential	0	1000	0	1.97286e-12
ADK4	Adentylate kinase (ITP)	amp_c + itp_c <=> adp_c + idp_c	CIW80_20510	Nucleotide Salvage Pathway	Not essential	-1000	1000	-8.73537e-12	0
INSK	Insosine kinase	atp_c + ins_c --> adp_c + h_c + imp_c	CIW80_20525	Nucleotide Salvage Pathway	Not essential	0	1000	0	1.47965e-12
MDH	Malate dehydrogenase	mal__L_c + nad_c <=> h_c + nadh_c + oaa_c	CIW80_10630	Citric Acid Cycle	Not essential	-1000	1000	-1.72613	0.968265
ABTA	4-aminobutyrate transaminase	4abut_c + akg_c --> glu__L_c + sucsal_c	CIW80_06960	Arginine and Proline Metabolism	Not essential	0	1000	-1.74707e-12	8.45513e-13
EX_xan_e	Xanthine exchange	xan_e -->		Extracellular exchange	Not essential	0	1000	0	0
FUM	Fumarase	fum_c + h2o_c <=> mal__L_c	CIW80_00895 or CIW80_15910 or CIW80_00890	Citric Acid Cycle	Not essential	-1000	1000	0.968265	0.968265
FMNAT	FMN adenylyltransferase	atp_c + fmn_c + h_c --> fad_c + ppi_c	CIW80_17795	Cofactor and Prosthetic Group Biosynthesis	Essential	0	1000	0.000263357	0.000263357
PYDXNK	Pyridoxine kinase	atp_c + pydxn_c --> adp_c + h_c + pdx5p_c	CIW80_05975	Cofactor and Prosthetic Group Biosynthesis	Not essential	0	1000	0	1.47965e-12
PYAM5PO	Pyridoxamine 5'-phosphate oxidase	h2o_c + o2_c + pyam5p_c --> h2o2_c + nh4_c + pydx5p_c	CIW80_01040	Cofactor and Prosthetic Group Biosynthesis	Not essential	0	1000	-1.5192e-12	8.45513e-13
SSALx	Succinate-semialdehyde dehydrogenase (NAD)	h2o_c + nad_c + sucsal_c --> 2.0 h_c + nadh_c + succ_c	CIW80_00575	Arginine and Proline Metabolism	Not essential	0	1000	0	6.57621e-13
ASPT	L-aspartase	asp__L_c --> fum_c + nh4_c	CIW80_16015	Alanine and Aspartate Metabolism	Not essential	0	1000	0	2.95929e-12
OHPBAT	O-Phospho-4-hydroxy-L-threonine:2-oxoglutarate aminotransferase	glu__L_c + ohpb_c <=> akg_c + phthr_c	CIW80_22550	Cofactor and Prosthetic Group Biosynthesis	Not essential	-1000	1000	-0.000526714	-0.000526714
SERD_L	L-serine deaminase	ser__L_c --> nh4_c + pyr_c	CIW80_10050 or CIW80_01965 or CIW80_07665 or CIW80_13410 or CIW80_10075	Glycine and Serine Metabolism	Not essential	0	1000	0	9.86431e-13
EX_dgsn_e	Deoxyguanosine exchange	dgsn_e -->		Extracellular exchange	Not essential	0	1000	0	8.33604e-14
NADDP	NAD diphosphatase	h2o_c + nad_c --> amp_c + 2.0 h_c + nmn_c	CIW80_15045 or CIW80_05940	Cofactor and Prosthetic Group Biosynthesis	Not essential	0	1000	0	7.39824e-13
EX_arab__L_e	L-Arabinose exchange	arab__L_e -->		Extracellular exchange	Not essential	0	1000	0	6.57621e-13
EX_fru_e	D-Fructose exchange	fru_e -->		Extracellular exchange	Not essential	0	1000	0	4.93216e-13
THRD	L-threonine dehydrogenase	nad_c + thr__L_c --> 2aobut_c + h_c + nadh_c	CIW80_12795 or CIW80_12655	Glycine and Serine Metabolism	Not essential	0	1000	0	9.86431e-13
HEX4	Hexokinase (D-mannose:ATP)	atp_c + man_c --> adp_c + h_c + man6p_c		Alternate Carbon Metabolism	Not essential	0	1000	0	1.47965e-12
EX_gal_e	D-Galactose exchange	gal_e -->		Extracellular exchange	Not essential	0	1000	0	5.38054e-13
NMNAT	Nicotinamide-nucleotide adenylyltransferase	atp_c + h_c + nmn_c --> nad_c + ppi_c	CIW80_17605 or CIW80_21215	Cofactor and Prosthetic Group Biosynthesis	Not essential	0	1000	0	7.39824e-13
EX_xyl__D_e	D-Xylose exchange	xyl__D_e -->		Extracellular exchange	Not essential	0	1000	0	9.86431e-13
KARA1	Ketol-acid reductoisomerase (2,3-dihydroxy-3-methylbutanoate)	23dhmb_c + nadp_c <=> alac__S_c + h_c + nadph_c	CIW80_13735	Valine, Leucine, and Isoleucine Metabolism	Essential	-1000	1000	-1.01358	-1.01358
HMPK1	Hydroxymethylpyrimidine kinase (ATP)	4ahmmp_c + atp_c --> 4ampm_c + adp_c + h_c	CIW80_04300 or CIW80_05975	Cofactor and Prosthetic Group Biosynthesis	Not essential	0	1000	0	0
KARA2	Ketol-acid reductoisomerase (2-Acetolactate)	2ahbut_c + h_c + nadph_c <=> 23dhmp_c + nadp_c	CIW80_13735	Valine, Leucine, and Isoleucine Metabolism	Essential	-1000	1000	0.344425	0.344425
EX_duri_e	Deoxyuridine exchange	duri_e -->		Extracellular exchange	Not essential	0	1000	0	1.55752e-13
EX_for_e	Formate exchange	for_e -->		Extracellular exchange	Not essential	0	1000	10.9858	19.7141
EX_gly_e	Glycine exchange	gly_e -->		Extracellular exchange	Not essential	0	1000	0	5.91859e-13
EX_h2_e	H2 exchange	h2_e -->		Extracellular exchange	Not essential	0	1000	0	0
EX_lys__L_e	L-Lysine exchange	lys__L_e -->		Extracellular exchange	Not essential	0	1000	0	2.69027e-13
ACCOAC	Acetyl-CoA carboxylase	accoa_c + atp_c + hco3_c --> adp_c + h_c + malcoa_c + pi_c	CIW80_05510 and CIW80_10735 and CIW80_10740 and CIW80_18690	Membrane Lipid Metabolism	Essential	0	1000	0.0919152	0.0919152
NADK	NAD kinase	atp_c + nad_c --> adp_c + h_c + nadp_c	CIW80_06905	Cofactor and Prosthetic Group Biosynthesis	Essential	0	1000	0.00590372	0.00590372
GLXCL	Glyoxalate carboligase	2.0 glx_c + h_c --> 2h3oppan_c + co2_c	CIW80_20665	Glyoxylate Metabolism	Not essential	0	1000	0	5.91859e-13
SUCBZS	O-succinylbenzoate-CoA synthase	2shchc_c --> h2o_c + sucbz_c	CIW80_05255	Cofactor and Prosthetic Group Biosynthesis	Not essential	0	1000	0	0
DHBD	2,3-dihydro-2,3-dihydroxybenzoate dehydrogenase	23ddhb_c + nad_c --> 23dhb_c + h_c + nadh_c	CIW80_20990	Secondary metabolite biosynthesis	Not essential	0	1000	0	1.34513e-13
ICHORT	Isochorismatase	h2o_c + ichor_c --> 23ddhb_c + pyr_c	CIW80_20985	Secondary metabolite biosynthesis	Not essential	0	1000	0	1.34513e-13
EX_ser__L_e	L-Serine exchange	ser__L_e -->		Extracellular exchange	Not essential	0	1000	0	5.91859e-13
EX_thm_e	Thiamin exchange	thm_e -->		Extracellular exchange	Not essential	0	1000	0	3.65345e-14
EX_trp__L_e	L-Tryptophan exchange	trp__L_e -->		Extracellular exchange	Not essential	0	1000	0	1.23304e-13
GLUTRR	Glutamyl-tRNA reductase	glutrna_c + h_c + nadph_c --> glu1sa_c + nadp_c + trnaglu_c	CIW80_24945	Cofactor and Prosthetic Group Biosynthesis	Essential	0	1000	0.00421371	0.00421371
GLCS1	Glycogen synthase (ADPGlc)	adpglc_c --> adp_c + glycogen_c + h_c	CIW80_11725	Glycolysis/Gluconeogenesis	Not essential	0	1000	0	1.47965e-12
GLCP	Glycogen phosphorylase	glycogen_c + pi_c --> g1p_c	CIW80_11720 or CIW80_11625	Glycolysis/Gluconeogenesis	Not essential	0	1000	0	1.47965e-12
EX_din_e	Deoxyinosine exchange	din_e -->		Extracellular exchange	Not essential	0	1000	0	9.10552e-14
RBK_L1	L-ribulokinase (L-ribulose)	atp_c + rbl__L_c --> adp_c + h_c + ru5p__L_c	CIW80_18000	Alternate Carbon Metabolism	Not essential	0	1000	-3.88239e-12	0
RBP4E	L-ribulose-phosphate 4-epimerase	ru5p__L_c <=> xu5p__D_c	CIW80_17990 or CIW80_16315 or CIW80_12640	Alternate Carbon Metabolism	Not essential	-1000	1000	-3.88239e-12	0
TARTD	L(+)-tartrate dehydratase	tartr__L_c --> h2o_c + oaa_c	CIW80_09790 and CIW80_09785	Alternate Carbon Metabolism	Not essential	0	1000	-3.88239e-12	0
NTD2	5'-nucleotidase (UMP)	h2o_c + ump_c --> pi_c + uri_c	CIW80_07420 or CIW80_17520 or CIW80_21350	Nucleotide Salvage Pathway	Not essential	0	1000	0	1.47965e-12
GLCRAL	5-dehydro-4-deoxyglucarate aldolase	5dh4dglc_c --> 2h3oppan_c + pyr_c	CIW80_10105	Alternate Carbon Metabolism	Not essential	0	1000	-4.36769e-12	0
NTD4	5'-nucleotidase (CMP)	cmp_c + h2o_c --> cytd_c + pi_c	CIW80_07420 or CIW80_21350	Nucleotide Salvage Pathway	Not essential	0	1000	0	1.55188e-12
NTD5	5'-nucleotidase (dTMP)	dtmp_c + h2o_c --> pi_c + thymd_c	CIW80_07420 or CIW80_17520 or CIW80_05390	Nucleotide Salvage Pathway	Not essential	0	1000	0	1.57035e-12
EX_fmn_e	FMN exchange	fmn_e -->		Extracellular exchange	Not essential	0	1000	0	5.2799e-14
EX_gthox_e	Oxidized glutathione exchange	gthox_e -->		Extracellular exchange	Not essential	0	1000	0	0
KAS14	Beta-ketoacyl-ACP synthase	acACP_c + h_c + malACP_c --> ACP_c + actACP_c + co2_c	CIW80_05545 or CIW80_24085	Membrane Lipid Metabolism	Not essential	0	1000	0	2.80795e-13
HEMEOS	Heme O synthase	frdp_c + h2o_c + pheme_c --> hemeO_c + ppi_c	CIW80_20255	Cofactor and Prosthetic Group Biosynthesis	Not essential	0	1000	0	0
ADMDC	Adenosylmethionine decarboxylase	amet_c + h_c --> ametam_c + co2_c	CIW80_18355	Arginine and Proline Metabolism	Not essential	0	1000	0	6.64245e-14
AGMT	Agmatinase	agm_c + h2o_c --> ptrc_c + urea_c	CIW80_08440	Arginine and Proline Metabolism	Not essential	0	1000	0	1.99274e-13
NTD6	5'-nucleotidase (dAMP)	damp_c + h2o_c --> dad_2_c + pi_c	CIW80_07420 or CIW80_05390	Nucleotide Salvage Pathway	Not essential	0	1000	0	1.54437e-12
LGTHL	Lactoylglutathione lyase	gthrd_c + mthgxl_c --> lgt__S_c	CIW80_01105	Methylglyoxal Metabolism	Not essential	0	1000	0	7.72185e-13
PYDXPP	Pyridoxal 5-phosphate phosphatase	h2o_c + pydx5p_c --> pi_c + pydx_c	CIW80_20355 or CIW80_14010 or CIW80_21820 or CIW80_21350	Cofactor and Prosthetic Group Biosynthesis	Not essential	0	1000	0	1.54437e-12
PDXPP	Pyridoxine 5-phosphate phosphatase	h2o_c + pdx5p_c --> pi_c + pydxn_c	CIW80_21820	Cofactor and Prosthetic Group Biosynthesis	Not essential	0	1000	0	3.08874e-12
ARGDC	Arginine decarboxylase	arg__L_c + h_c --> agm_c + co2_c	CIW80_15885	Arginine and Proline Metabolism	Not essential	0	1000	0	1.99274e-13
HACD6	3-hydroxyacyl-CoA dehydrogenase (3-oxotetradecanoyl-CoA)	3otdcoa_c + h_c + nadh_c <=> 3htdcoa_c + nad_c	CIW80_14210 or CIW80_05635	Membrane Lipid Metabolism	Not essential	-1000	1000	0.334124	0.334124
ECOAH1	3-hydroxyacyl-CoA dehydratase (3-hydroxybutanoyl-CoA)	3hbcoa_c <=> b2coa_c + h2o_c	CIW80_05635 or CIW80_14210	Membrane Lipid Metabolism	Not essential	-1000	1000	0.426032	0.426032
ECOAH2	3-hydroxyacyl-CoA dehydratase (3-hydroxyhexanoyl-CoA)	3hhcoa_c <=> h2o_c + hx2coa_c	CIW80_05635 or CIW80_14210	Membrane Lipid Metabolism	Not essential	-1000	1000	0.426032	0.426032
ARGSS	Argininosuccinate synthase	asp__L_c + atp_c + citr__L_c --> amp_c + argsuc_c + h_c + ppi_c	CIW80_10330	Arginine and Proline Metabolism	Essential	0	1000	0.181875	0.181875
AGPR	N-acetyl-g-glutamyl-phosphate reductase	acg5sa_c + nadp_c + pi_c <=> acg5p_c + h_c + nadph_c	CIW80_14820	Arginine and Proline Metabolism	Essential	-1000	1000	-0.181875	-0.181875
SPMS	Spermidine synthase	ametam_c + ptrc_c --> 5mta_c + h_c + spmd_c	CIW80_18360	Arginine and Proline Metabolism	Not essential	0	1000	0	7.91985e-14
G1SAT	Glutamate-1-semialdehyde aminotransferase	glu1sa_c <=> 5aop_c	CIW80_18535	Cofactor and Prosthetic Group Biosynthesis	Essential	-1000	1000	0.00421371	0.00421371
KDOCT2	3-deoxy-manno-octulosonate cytidylyltransferase	ctp_c + kdo_c --> ckdo_c + ppi_c	CIW80_22605	Lipopolysaccharide Biosynthesis / Recycling	Essential	0	1000	0.045954	0.045954
ECOAH3	3-hydroxyacyl-CoA dehydratase (3-hydroxyoctanoyl-CoA)	3hocoa_c <=> h2o_c + oc2coa_c	CIW80_05635 or CIW80_14210	Membrane Lipid Metabolism	Not essential	-1000	1000	0.426032	0.426032
UGLT	UDPglucose--hexose-1-phosphate uridylyltransferase	gal1p_c + udpg_c <=> g1p_c + udpgal_c	CIW80_21770	Alternate Carbon Metabolism	Not essential	-1000	1000	-3.1765e-12	0
EDTXS1	Endotoxin Synthesis (lauroyl transferase)	ddcaACP_c + kdo2lipid4_c --> ACP_c + kdo2lipid4L_c	CIW80_23880	Lipopolysaccharide Biosynthesis / Recycling	Not essential	0	1000	0	2.04552e-14
DXPS	1-deoxy-D-xylulose 5-phosphate synthase	g3p_c + h_c + pyr_c --> co2_c + dxyl5p_c	CIW80_20215	Cofactor and Prosthetic Group Biosynthesis	Essential	0	1000	0.00334806	0.00334806
OAADC	Oxaloacetate decarboxylase	h_c + oaa_c --> co2_c + pyr_c	CIW80_02170	Pyruvate Metabolism	Not essential	0	1000	0	1.54437e-12
MNNH	D-mannonate hydrolyase	mana_c --> 2ddglcn_c + h2o_c	CIW80_17250	Alternate Carbon Metabolism	Not essential	0	1000	-2.91179e-12	0
CDPMEK	4-(cytidine 5'-diphospho)-2-C-methyl-D-erythritol kinase	4c2me_c + atp_c --> 2p4c2me_c + adp_c + h_c	CIW80_24935	Cofactor and Prosthetic Group Biosynthesis	Essential	0	1000	0.00282135	0.00282135
EDTXS2	Endotoxin Synthesis (myristoyl transferase)	kdo2lipid4L_c + myrsACP_c --> ACP_c + lipa_c	CIW80_02195	Lipopolysaccharide Biosynthesis / Recycling	Not essential	0	1000	0	2.04552e-14
ALTRH	Altronate hydrolase	altrn_c --> 2ddglcn_c + h2o_c	CIW80_09960	Alternate Carbon Metabolism	Not essential	0	1000	-2.91179e-12	0
MECDPS	2-C-methyl-D-erythritol 2,4-cyclodiphosphate synthase	2p4c2me_c --> 2mecdp_c + cmp_c	CIW80_07430	Cofactor and Prosthetic Group Biosynthesis	Essential	0	1000	0.00282135	0.00282135
GUI1	Glucuronate isomerase (D-glucuronate)	glcur_c <=> fruur_c	CIW80_09965	Alternate Carbon Metabolism	Not essential	-1000	1000	-2.91179e-12	0
EDTXS3	Endotoxin Synthesis (palmitoleoyl ACP)	hdeACP_c + kdo2lipid4_c --> ACP_c + kdo2lipid4p_c	CIW80_05775	Lipopolysaccharide Biosynthesis / Recycling	Not essential	0	1000	0	1.98633e-14
PGAMT	Phosphoglucosamine mutase	gam1p_c <=> gam6p_c	CIW80_10350	Cell Envelope Biosynthesis	Essential	-1000	1000	-0.111588	-0.111588
DDGLK	2-dehydro-3-deoxygluconokinase	2ddglcn_c + atp_c --> 2ddg6p_c + adp_c + h_c	CIW80_12300	Alternate Carbon Metabolism	Not essential	0	1000	0	0
EDTXS4	Endotoxin Synthesis (myristoyl transferase)	kdo2lipid4p_c + myrsACP_c --> ACP_c + lipa_cold_c	CIW80_02195	Lipopolysaccharide Biosynthesis / Recycling	Not essential	0	1000	0	1.98633e-14
XYLI2	Xylose isomerase	glc__D_c <=> fru_c	CIW80_12545	Alternate Carbon Metabolism	Not essential	-1000	1000	-8.73537e-12	6.17748e-12
PMANM	Phosphomannomutase	man1p_c <=> man6p_c	CIW80_04030	Alternate Carbon Metabolism	Not essential	-1000	1000	-8.73537e-12	1.54437e-12
ICL	Isocitrate lyase	icit_c --> glx_c + succ_c	CIW80_15155	Anaplerotic Reactions	Not essential	0	1000	0	8.82497e-13
UAGDP	UDP-N-acetylglucosamine diphosphorylase	acgam1p_c + h_c + utp_c --> ppi_c + uacgam_c	CIW80_13515	Cell Envelope Biosynthesis	Essential	0	1000	0.111588	0.111588
UAGCVT	UDP-N-acetylglucosamine 1-carboxyvinyltransferase	pep_c + uacgam_c --> pi_c + uaccg_c	CIW80_10415	Cell Envelope Biosynthesis	Essential	0	1000	0.0328169	0.0328169
GLUR	Glutamate racemase	glu__D_c <=> glu__L_c	CIW80_14890	Cell Envelope Biosynthesis	Essential	-1000	1000	-0.0328169	-0.0328169
EX_tmao_e	Trimethylamine N-oxide exchange	tmao_e -->		Extracellular exchange	Not essential	0	1000	0	0
UAG2E	UDP-N-acetylglucosamine 2-epimerase	uacgam_c <=> uacmam_c	CIW80_13790	Cell Envelope Biosynthesis	Not essential	-1000	1000	0	1.87771e-14
EX_acald_e	Acetaldehyde exchange	acald_e -->		Extracellular exchange	Not essential	0	1000	0	2.05922e-12
GLYCL	Glycine Cleavage System	gly_c + nad_c + thf_c --> co2_c + mlthf_c + nadh_c + nh4_c	CIW80_08240 and CIW80_08235 and CIW80_18330 and CIW80_08245	Folate Metabolism	Not essential	0	1000	0	6.17765e-13
CMPN	CMP nucleosidase	cmp_c + h2o_c --> csn_c + r5p_c		Nucleotide Salvage Pathway	Not essential	0	1000	0	5.14804e-13
NNDPR	Nicotinate-nucleotide diphosphorylase (carboxylating)	2.0 h_c + prpp_c + quln_c --> co2_c + nicrnt_c + ppi_c	CIW80_18260	Cofactor and Prosthetic Group Biosynthesis	Essential	0	1000	0.0125018	0.0125018
EX_melib_e	Melibiose exchange	melib_e -->		Extracellular exchange	Not essential	0	1000	0	2.47106e-13
MACPD	Malonyl-ACP decarboxylase	h_c + malACP_c --> acACP_c + co2_c	CIW80_05545	Membrane Lipid Metabolism	Not essential	0	1000	0	1.54441e-12
DMQMT	3-Dimethylubiquinonol 3-methyltransferase	2omhmbl_c + amet_c --> ahcys_c + h_c + q8h2_c	CIW80_05110	Cofactor and Prosthetic Group Biosynthesis	Not essential	0	1000	0	2.13022e-13
UDPG4E	UDPglucose 4-epimerase	udpg_c <=> udpgal_c	CIW80_21775	Alternate Carbon Metabolism	Not essential	-1000	1000	0	5.61605e-13
LACZ	B-galactosidase	h2o_c + lcts_c --> gal_c + glc__D_c	CIW80_19885	Alternate Carbon Metabolism	Not essential	0	1000	0	0
TRE6PH	Trehalose-6-phosphate hydrolase	h2o_c + tre6p_c --> g6p_c + glc__D_c	CIW80_16555	Alternate Carbon Metabolism	Not essential	0	1000	0	7.72206e-13
XYLI1	Xylose isomerase	xyl__D_c <=> xylu__D_c	CIW80_12545	Alternate Carbon Metabolism	Not essential	-1000	1000	0	0
PPC	Phosphoenolpyruvate carboxylase	co2_c + h2o_c + pep_c --> h_c + oaa_c + pi_c	CIW80_14810	Anaplerotic Reactions	Not essential	0	1000	3.22041	3.22041
EX_sucr_e	Sucrose exchange	sucr_e -->		Extracellular exchange	Not essential	0	1000	0	0
ALDD4	Aldehyde dehydrogenase (butanal, NAD)	btal_c + h2o_c + nad_c --> but_c + 2.0 h_c + nadh_c		Alternate Carbon Metabolism	Not essential	0	1000	0	0
HACD4	3-hydroxyacyl-CoA dehydrogenase (3-oxodecanoyl-CoA)	3odcoa_c + h_c + nadh_c <=> 3hdcoa_c + nad_c	CIW80_14210 or CIW80_05635	Membrane Lipid Metabolism	Not essential	-1000	1000	0.426032	0.426032
G3PT	Glycerol-3-phosphatase	glyc3p_c + h2o_c --> glyc_c + pi_c	CIW80_22115 or CIW80_21350	Alternate Carbon Metabolism	Not essential	0	1000	0	1.54441e-12
EX_tre_e	Trehalose exchange	tre_e -->		Extracellular exchange	Not essential	0	1000	0	2.57402e-13
EX_zn2_e	Zinc exchange	zn2_e <=>		Extracellular exchange	Essential	-1000	1000	-0.0334356	-0.0334356
HACD5	3-hydroxyacyl-CoA dehydrogenase (3-oxododecanoyl-CoA)	3oddcoa_c + h_c + nadh_c <=> 3hddcoa_c + nad_c	CIW80_14210 or CIW80_05635	Membrane Lipid Metabolism	Not essential	-1000	1000	0.426032	0.426032
HACD7	3-hydroxyacyl-CoA dehydrogenase (3-oxohexadecanoyl-CoA)	3ohdcoa_c + h_c + nadh_c <=> 3hhdcoa_c + nad_c	CIW80_05635 or CIW80_14210	Membrane Lipid Metabolism	Not essential	-1000	1000	0.334124	0.334124
CITL	Citrate lyase	cit_c --> ac_c + oaa_c	CIW80_21080 and (CIW80_21095 and CIW80_21090 and CIW80_21085)	Citric Acid Cycle	Not essential	0	1000	0	1.54441e-12
GOFUCR	GDP-4-oxo-L-fucose reductase	gdpofuc_c + h_c + nadph_c --> gdpfuc_c + nadp_c	CIW80_04050	Cell Envelope Biosynthesis	Not essential	0	1000	0	0
PYDXK	Pyridoxal kinase	atp_c + pydx_c --> adp_c + h_c + pydx5p_c	CIW80_05975 or CIW80_01030	Cofactor and Prosthetic Group Biosynthesis	Not essential	0	1000	0	3.08883e-12
DNMPPA	Dihydroneopterin monophosphate dephosphorylase	dhpmp_c + h2o_c --> dhnpt_c + pi_c		Cofactor and Prosthetic Group Biosynthesis	Essential	0	1000	0.000790071	0.000790071
HPPK2	6-hydroxymethyl-dihydropterin pyrophosphokinase	6hmhpt_c + atp_c --> 6hmhptpp_c + amp_c + h_c	CIW80_18475	Cofactor and Prosthetic Group Biosynthesis	Essential	0	1000	0.000790071	0.000790071
PTPATi	Pantetheine-phosphate adenylyltransferase	atp_c + h_c + pan4p_c --> dpcoa_c + ppi_c	CIW80_12870	Cofactor and Prosthetic Group Biosynthesis	Essential	0	1000	0.00298015	0.00298015
HEX7	Hexokinase (D-fructose:ATP)	atp_c + fru_c --> adp_c + f6p_c + h_c	CIW80_20090	Alternate Carbon Metabolism	Not essential	0	1000	0	6.17765e-12
DXPRIi	1-deoxy-D-xylulose reductoisomerase	dxyl5p_c + h_c + nadph_c --> 2me4p_c + nadp_c	CIW80_18630	Cofactor and Prosthetic Group Biosynthesis	Essential	0	1000	0.00282135	0.00282135
GTPCII2	GTP cyclohydrolase II (25drapp)	gtp_c + 3.0 h2o_c --> 25drapp_c + for_c + 2.0 h_c + ppi_c	CIW80_25350	Cofactor and Prosthetic Group Biosynthesis	Essential	0	1000	0.000526714	0.000526714
SADT2	Sulfate adenyltransferase	atp_c + gtp_c + h2o_c + so4_c --> aps_c + gdp_c + pi_c + ppi_c	CIW80_07460 and CIW80_07455	Cysteine Metabolism	Essential	0	1000	0.18097	0.18097
OPHBDC	Octaprenyl-hydroxybenzoate decarboxylase	3ophb_c + h_c --> 2oph_c + co2_c	CIW80_14195	Cofactor and Prosthetic Group Biosynthesis	Essential	0	1000	0.000263357	0.000263357
AACPS1	Acyl-[acyl-carrier-protein] synthetase (n-C14:0)	ACP_c + atp_c + ttdca_c --> amp_c + myrsACP_c + ppi_c	CIW80_24080 and CIW80_07985	Cell Envelope Biosynthesis	Not essential	0	1000	0	1.02961e-12
OHPHM	2-octaprenyl-6-hydroxyphenol methylase	2ohph_c + amet_c --> 2omph_c + ahcys_c + h_c	CIW80_05110	Cofactor and Prosthetic Group Biosynthesis	Not essential	0	1000	0	2.16002e-14
GHMT2r	Glycine hydroxymethyltransferase, reversible	ser__L_c + thf_c <=> gly_c + h2o_c + mlthf_c	CIW80_06560	Glycine and Serine Metabolism	Not essential	-1000	1000	1.43382	1.43382
DHORD2	Dihydoorotic acid dehydrogenase (quinone8)	dhor__S_c + q8_c --> orot_c + q8h2_c	CIW80_22710	Purine and Pyrimidine Biosynthesis	Not essential	0	1000	0	0.441053
LCARS	Lacaldehyde reductase (S-propane-1,2-diol forming)	h_c + lald__L_c + nadh_c <=> 12ppd__S_c + nad_c	CIW80_07675	Alternate Carbon Metabolism	Not essential	-1000	1000	-1.74707e-11	6.17765e-13
ALCD19	Alcohol dehydrogenase (glycerol)	glyald_c + h_c + nadh_c <=> glyc_c + nad_c	CIW80_00375 or CIW80_25140	Alternate Carbon Metabolism	Not essential	-1000	1000	-1.59618e-11	3.08883e-12
RMPA	Rhamnulose-1-phosphate aldolase	rml1p_c <=> dhap_c + lald__L_c	CIW80_14515	Alternate Carbon Metabolism	Not essential	-1000	1000	-5.25766e-12	0
SBTPD	Sorbitol-6-phosphate dehydrogenase	nad_c + sbt6p_c <=> f6p_c + h_c + nadh_c	CIW80_07195	Alternate Carbon Metabolism	Not essential	-1000	1000	-2.86781e-12	0
PFK_2	Phosphofructokinase	atp_c + tag6p__D_c --> adp_c + h_c + tagdp__D_c	CIW80_14585	Alternate Carbon Metabolism	Not essential	0	1000	-2.42661e-12	0
GLTPD	Galactitol-1-phosphate dehydrogenase	galt1p_c + nad_c <=> h_c + nadh_c + tag6p__D_c	CIW80_04235	Alternate Carbon Metabolism	Not essential	-1000	1000	0	0
EX_hdcea_e	Hexadecenoate (n-C16:1) exchange	hdcea_e -->		Extracellular exchange	Not essential	0	1000	0	2.09412e-13
ACACCT	Acetyl-CoA:acetoacetyl-CoA transferase	acac_c + accoa_c --> aacoa_c + ac_c	(CIW80_05065 and CIW80_05060) or CIW80_01340	Alternate Carbon Metabolism	Not essential	0	1000	0	0
SDPDS	Succinyl-diaminopimelate desuccinylase	h2o_c + sl26da_c --> 26dap_LL_c + succ_c	CIW80_06210	Threonine and Lysine Metabolism	Essential	0	1000	0.331486	0.331486
BUTCT	Acetyl-CoA:butyrate-CoA transferase	accoa_c + but_c --> ac_c + btcoa_c	CIW80_05065 and CIW80_05060	Alternate Carbon Metabolism	Not essential	0	1000	0	0
TGBPA	Tagatose-bisphosphate aldolase	tagdp__D_c <=> dhap_c + g3p_c	(CIW80_10140 and CIW80_10175) or (CIW80_04255 and CIW80_04260)	Alternate Carbon Metabolism	Not essential	-1000	1000	-2.42661e-12	0
MANAO	Mannonate oxidoreductase	mana_c + nad_c <=> fruur_c + h_c + nadh_c	CIW80_17255	Alternate Carbon Metabolism	Not essential	-1000	1000	0	0
TAGURr	Tagaturonate reductase	altrn_c + nad_c <=> h_c + nadh_c + tagur_c	CIW80_00545	Alternate Carbon Metabolism	Not essential	-1000	1000	0	0
DMSOR1	Dimethyl sulfoxide reductase (Menaquinol 8)	dmso_c + mql8_c --> dms_c + h2o_c + mqn8_c	(CIW80_00760 and CIW80_00765 and CIW80_00755 and CIW80_00750) or (CIW80_22505 and CIW80_22510 and CIW80_22500)	Oxidative Phosphorylation	Not essential	0	1000	0	0
PGLYCP	Phosphoglycolate phosphatase	2pglyc_c + h2o_c --> glyclt_c + pi_c	CIW80_11435	Alternate Carbon Metabolism	Not essential	0	1000	0	0
2DGULRx	2-dehydro-L-gulonate reductase (NADH)	2dhguln_c + h_c + nadh_c --> idon__L_c + nad_c	CIW80_12485	Alternate Carbon Metabolism	Not essential	0	1000	0	0
DKGLCNR2y	2,5-diketo-D-gluconate reductase (NADPH)	25dkglcn_c + h_c + nadph_c --> 5dglcn_c + nadp_c	CIW80_12485	Alternate Carbon Metabolism	Not essential	0	1000	0	0
G1PTT	Glucose-1-phosphate thymidylyltransferase	dttp_c + g1p_c + h_c --> dtdpglu_c + ppi_c	CIW80_13805	Cell Envelope Biosynthesis	Not essential	0	1000	0	-7.04476e-14
TDPGDH	DTDPglucose 4,6-dehydratase	dtdpglu_c --> dtdp4d6dg_c + h2o_c	CIW80_13800	Cell Envelope Biosynthesis	Not essential	0	1000	0	-7.04476e-14
ADCS	4-amino-4-deoxychorismate synthase	chor_c + gln__L_c --> 4adcho_c + glu__L_c	CIW80_01955 and CIW80_11340	Cofactor and Prosthetic Group Biosynthesis	Essential	0	1000	0.000790071	0.000790071
ADCL	4-aminobenzoate synthase	4adcho_c --> 4abz_c + h_c + pyr_c	CIW80_24090 or CIW80_15335	Cofactor and Prosthetic Group Biosynthesis	Essential	0	1000	0.000790071	0.000790071
2DGULRy	2-dehydro-L-gulonate reductase (NADPH)	2dhguln_c + h_c + nadph_c --> idon__L_c + nadp_c	CIW80_12485	Alternate Carbon Metabolism	Not essential	0	1000	0	0
DHAPT	Dihydroxyacetone phosphotransferase	dha_c + pep_c --> dhap_c + pyr_c	CIW80_24895 and CIW80_24885 and CIW80_05965 and CIW80_05960 and CIW80_24890	Alternate Carbon Metabolism	Not essential	0	1000	0	11.32
EX_lac__D_e	D-lactate exchange	lac__D_e -->		Extracellular exchange	Not essential	0	1000	0	-2.31336e-12
UMPK	UMP kinase	atp_c + ump_c <=> adp_c + udp_c	CIW80_22565 or CIW80_18620	Nucleotide Salvage Pathway	Essential	-1000	1000	0.496847	0.496847
RZ5PP	Alpha-ribazole 5-phosphate phosphatase	5prdmbz_c + h2o_c --> pi_c + rdmbzi_c	CIW80_21210	Cofactor and Prosthetic Group Biosynthesis	Not essential	0	1000	0	-4.2061e-13
DDPGALA	2-dehydro-3-deoxy-6-phosphogalactonate aldolase	2dh3dgal6p_c <=> g3p_c + pyr_c	CIW80_13325	Alternate Carbon Metabolism	Not essential	-1000	1000	-3.50511e-12	0
DURIK1	Deoxyuridine kinase (ATP:Deoxyuridine)	atp_c + duri_c --> adp_c + dump_c + h_c	CIW80_25130	Nucleotide Salvage Pathway	Not essential	0	1000	0	-1.15668e-12
G3PD6	Glycerol-3-phosphate dehydrogenase (menaquinone-8)	glyc3p_c + mqn8_c --> dhap_c + mql8_c	CIW80_05160 and CIW80_05155 and CIW80_05150	Oxidative Phosphorylation	Not essential	0	1000	0	-9.25342e-13
ALLTN	Allantoinase	alltn_c + h2o_c --> alltt_c + h_c	CIW80_20685	Nitrogen Metabolism	Not essential	0	1000	-6.30919e-12	0
UAPGR	UDP-N-acetylenolpyruvoylglucosamine reductase	h_c + nadph_c + uaccg_c --> nadp_c + uamr_c	CIW80_14915	Cell Envelope Biosynthesis	Essential	0	1000	0.0328169	0.0328169
UPPRT	Uracil phosphoribosyltransferase	prpp_c + ura_c --> ppi_c + ump_c	CIW80_06285	Nucleotide Salvage Pathway	Not essential	0	1000	0	-5.78339e-13
NTD9	5'-nucleotidase (GMP)	gmp_c + h2o_c --> gsn_c + pi_c	CIW80_07420 or CIW80_11505 or CIW80_21350	Nucleotide Salvage Pathway	Not essential	0	1000	0	-1.15668e-12
CTPS2	CTP synthase (glutamine)	atp_c + gln__L_c + h2o_c + utp_c --> adp_c + ctp_c + glu__L_c + 2.0 h_c + pi_c	CIW80_07585	Purine and Pyrimidine Biosynthesis	Essential	0	1000	0.229419	0.229419
NTD1	5'-nucleotidase (dUMP)	dump_c + h2o_c --> duri_c + pi_c	CIW80_07420 or CIW80_17520 or CIW80_05390	Nucleotide Salvage Pathway	Not essential	0	1000	0	-1.15668e-12
NTD7	5'-nucleotidase (AMP)	amp_c + h2o_c --> adn_c + pi_c	CIW80_07420 or CIW80_11505 or CIW80_21350	Nucleotide Salvage Pathway	Not essential	0	1000	0	-1.15668e-12
PAPPT3	Phospho-N-acetylmuramoyl-pentapeptide-transferase (meso-2,6-diaminopimelate)	udcpp_c + ugmda_c --> uagmda_c + ump_c	CIW80_18145	Cell Envelope Biosynthesis	Essential	0	1000	0.0328169	0.0328169
UAGPT3	UDP-N-acetylglucosamine-N-acetylmuramyl-(pentapeptide)pyrophosphoryl-undecaprenol N-acetylglucosamine transferase	uacgam_c + uagmda_c --> h_c + uaagmda_c + udp_c	CIW80_18160	Cell Envelope Biosynthesis	Essential	0	1000	0.0328169	0.0328169
NDPK7	Nucleoside-diphosphate kinase (ATP:dCDP)	atp_c + dcdp_c <=> adp_c + dctp_c	CIW80_20510 or CIW80_06420	Nucleotide Salvage Pathway	Not essential	-1000	1000	-3.94324e-12	-2.31336e-12
AOBUTDs	L-2-amino-3-oxobutanoate decarboxylation (spontaneous)	2aobut_c + h_c --> aact_c + co2_c	s0001	Threonine and Lysine Metabolism	Not essential	0	1000	0	-6.60959e-13
GLYAT	Glycine C-acetyltransferase	accoa_c + gly_c <=> 2aobut_c + coa_c	CIW80_12800	Glycine and Serine Metabolism	Not essential	-1000	1000	-5.25766e-12	-2.31336e-12
ADNUC	Adenosine hydrolase	adn_c + h2o_c --> ade_c + rib__D_c	CIW80_17820	Alternate Carbon Metabolism	Not essential	0	1000	0	-1.15668e-12
GMHEPPA	D-glycero-D-manno-heptose 1,7-bisphosphate phosphatase	gmhep17bp_c + h2o_c --> gmhep1p_c + pi_c	CIW80_18780	Lipopolysaccharide Biosynthesis / Recycling	Not essential	0	1000	0	-1.9278e-13
S7PI	Sedoheptulose 7-phosphate isomerase	s7p_c --> gmhep7p_c	CIW80_19410	Lipopolysaccharide Biosynthesis / Recycling	Not essential	0	1000	0	-1.9278e-13
TRPS3	Tryptophan synthase (indoleglycerol phosphate)	3ig3p_c --> g3p_c + indole_c	CIW80_25240 and CIW80_25245	Tyrosine, Tryptophan, and Phenylalanine Metabolism	Not essential	0	1000	0.0360464	0.0360464
EX_ttdcea_e	Tetradecenoate (n-C14:1) exchange	ttdcea_e -->		Extracellular exchange	Not essential	0	1000	0	0
F6PA	Fructose 6-phosphate aldolase	f6p_c <=> dha_c + g3p_c	CIW80_22130 or CIW80_14765	Glycolysis/Gluconeogenesis	Not essential	-1000	1000	-7.88649e-12	11.32
AGMHE	ADP-D-glycero-D-manno-heptose epimerase	adphep_DD_c --> adphep_LD_c	CIW80_12805	Lipopolysaccharide Biosynthesis / Recycling	Not essential	0	1000	0	-1.9278e-13
CRNBTCT	Gamma-butyrobetainyl-CoA: carnitine CoA transferase	bbtcoa_c + crn_c <=> crncoa_c + gbbtn_c	CIW80_17875	Oxidative Phosphorylation	Not essential	-1000	1000	0	0
CRNCBCT	Crotonobetainyl-CoA: carnitine CoA transferase	crn_c + ctbtcoa_c <=> crncoa_c + ctbt_c	CIW80_17875	Oxidative Phosphorylation	Not essential	-1000	1000	0	-2.94695e-14
NTD10	5'-nucleotidase (XMP)	h2o_c + xmp_c --> pi_c + xtsn_c	CIW80_07420	Nucleotide Salvage Pathway	Not essential	0	1000	0	-5.78339e-13
CRNCDH	Carnityl-CoA dehydratse	crncoa_c <=> ctbtcoa_c + h2o_c	CIW80_17865	Oxidative Phosphorylation	Not essential	-1000	1000	0	-2.94695e-14
GMHEPAT	D-glycero-D-manno-hepose 1-phosphate adenyltransferase	atp_c + gmhep1p_c + h_c --> adphep_DD_c + ppi_c	CIW80_09720	Lipopolysaccharide Biosynthesis / Recycling	Not essential	0	1000	0	-2.68995e-14
EX_h2s_e	Hydrogen sulfide exchange	h2s_e -->		Extracellular exchange	Not essential	0	1000	0	-2.43511e-13
ADPT	Adenine phosphoribosyltransferase	ade_c + prpp_c --> amp_c + ppi_c	CIW80_20480	Nucleotide Salvage Pathway	Not essential	0	1000	0	-1.15668e-12
EX_gthrd_e	Reduced glutathione exchange	gthrd_e -->		Extracellular exchange	Not essential	0	1000	0	-9.07198e-14
FADRx	FAD reductase	fad_c + h_c + nadh_c --> fadh2_c + nad_c	CIW80_14200	Cofactor and Prosthetic Group Biosynthesis	Not essential	0	1000	0	2.69439
GTPDPK	GTP diphosphokinase	atp_c + gtp_c --> amp_c + gdptp_c + h_c	CIW80_07595	Cofactor and Prosthetic Group Biosynthesis	Not essential	0	1000	0	-5.78339e-13
NADN	NAD nucleosidase	h2o_c + nad_c --> adprib_c + h_c + ncam_c		Cofactor and Prosthetic Group Biosynthesis	Not essential	0	1000	0	-1.6524e-13
GLYCLTDx	Glycolate dehydrogenase (NAD)	glx_c + h_c + nadh_c --> glyclt_c + nad_c	CIW80_12485 or CIW80_23760	Glyoxylate Metabolism	Not essential	0	1000	0	-1.54224e-12
ADK1	Adenylate kinase	amp_c + atp_c <=> 2.0 adp_c	CIW80_20510	Nucleotide Salvage Pathway	Not essential	-1000	1000	-1000	1000
NDPK2	Nucleoside-diphosphate kinase (ATP:UDP)	atp_c + udp_c <=> adp_c + utp_c	CIW80_20510 or CIW80_06420	Nucleotide Salvage Pathway	Not essential	-1000	1000	-10.7673	0.552641
NDPK3	Nucleoside-diphosphate kinase (ATP:CDP)	atp_c + cdp_c <=> adp_c + ctp_c	CIW80_06420 or CIW80_20510	Nucleotide Salvage Pathway	Not essential	-1000	1000	-11.1012	0.218818
HPYRRy	Hydroxypyruvate reductase (NADPH)	h_c + hpyr_c + nadph_c --> glyc__R_c + nadp_c	CIW80_23760 or CIW80_12485	Alternate Carbon Metabolism	Not essential	0	1000	0	1.94606e-11
NDPK4	Nucleoside-diphosphate kinase (ATP:dTDP)	atp_c + dtdp_c <=> adp_c + dttp_c	CIW80_20510 or CIW80_06420	Nucleotide Salvage Pathway	Not essential	-1000	1000	-11.2902	0.0298373
ACODA	Acetylornithine deacetylase	acorn_c + h2o_c --> ac_c + orn_c	CIW80_14815	Arginine and Proline Metabolism	Essential	0	1000	0.181875	0.181875
ADA	Adenosine deaminase	adn_c + h2o_c + h_c --> ins_c + nh4_c	CIW80_00950	Nucleotide Salvage Pathway	Not essential	0	1000	0	6.48688e-12
DADA	Deoxyadenosine deaminase	dad_2_c + h2o_c + h_c --> din_c + nh4_c	CIW80_00950	Nucleotide Salvage Pathway	Not essential	0	1000	0	6.48688e-12
ADD	Adenine deaminase	ade_c + h2o_c + h_c --> hxan_c + nh4_c	CIW80_13190	Nucleotide Salvage Pathway	Not essential	0	1000	0	6.48688e-12
FCLT	Ferrochelatase	fe2_c + ppp9_c --> 2.0 h_c + pheme_c	CIW80_20515 or CIW80_06030 or CIW80_23065	Cofactor and Prosthetic Group Biosynthesis	Essential	0	1000	0.000263357	0.000263357
HBZOPT	Hydroxybenzoate octaprenyltransferase	4hbz_c + octdp_c --> 3ophb_c + ppi_c	CIW80_15340	Cofactor and Prosthetic Group Biosynthesis	Essential	0	1000	0.000263357	0.000263357
PNTK	Pantothenate kinase	atp_c + pnto__R_c --> 4ppan_c + adp_c + h_c	CIW80_14925	Cofactor and Prosthetic Group Biosynthesis	Essential	0	1000	0.00298015	0.00298015
ADSS	Adenylosuccinate synthase	asp__L_c + gtp_c + imp_c --> dcamp_c + gdp_c + 2.0 h_c + pi_c	CIW80_16210	Purine and Pyrimidine Biosynthesis	Essential	0	1000	0.329197	0.329197
AGDC	N-acetylglucosamine-6-phosphate deacetylase	acgam6p_c + h2o_c --> ac_c + gam6p_c	CIW80_21360	Alternate Carbon Metabolism	Not essential	0	1000	0	1.65622e-12
OCTDPS	Octaprenyl pyrophosphate synthase	frdp_c + 5.0 ipdp_c --> octdp_c + 5.0 ppi_c	CIW80_10405	Cofactor and Prosthetic Group Biosynthesis	Essential	0	1000	0.000263357	0.000263357
ASNN	L-asparaginase	asn__L_c + h2o_c --> asp__L_c + nh4_c	CIW80_01740 or CIW80_22145	Alanine and Aspartate Metabolism	Not essential	0	1000	0	4.86516e-12
DPCOAK	Dephospho-CoA kinase	atp_c + dpcoa_c --> adp_c + coa_c + h_c	CIW80_18230	Cofactor and Prosthetic Group Biosynthesis	Essential	0	1000	0.00298015	0.00298015
HETZK	Hydroxyethylthiazole kinase	4mhetz_c + atp_c --> 4mpetz_c + adp_c + h_c	CIW80_04305	Cofactor and Prosthetic Group Biosynthesis	Not essential	0	1000	0	0
ASNS2	Asparagine synthetase	asp__L_c + atp_c + nh4_c --> amp_c + asn__L_c + h_c + ppi_c	CIW80_13585 or CIW80_21345	Alanine and Aspartate Metabolism	Not essential	0	1000	0.234779	0.234779
ASPCT	Aspartate carbamoyltransferase	asp__L_c + cbp_c --> cbasp_c + h_c + pi_c	(CIW80_16580 and CIW80_16585) or CIW80_16585	Purine and Pyrimidine Biosynthesis	Essential	0	1000	0.441053	0.441053
KDOPS	3-deoxy -D-manno-octulosonic -acid 8-phosphate synthase	ara5p_c + h2o_c + pep_c --> kdo8p_c + pi_c	CIW80_24970	Lipopolysaccharide Biosynthesis / Recycling	Essential	0	1000	0.045954	0.045954
KDOPP	3-deoxy-manno-octulosonate-8-phosphatase	h2o_c + kdo8p_c --> kdo_c + pi_c	CIW80_10460	Lipopolysaccharide Biosynthesis / Recycling	Essential	0	1000	0.045954	0.045954
DMPPS	1-hydroxy-2-methyl-2-(E)-butenyl 4-diphosphate reductase (dmpp)	h2mb4p_c + h_c + nadh_c --> dmpp_c + h2o_c + nad_c	CIW80_17815	Cofactor and Prosthetic Group Biosynthesis	Not essential	0	1000	0	0.00282135
EX_26dap__M_e	Meso-2,6-Diaminoheptanedioate exchange	26dap__M_e -->		Extracellular exchange	Not essential	0	1000	0	0
MCOATA	Malonyl-CoA-ACP transacylase	ACP_c + malcoa_c <=> coa_c + malACP_c	CIW80_24080 and CIW80_24070	Membrane Lipid Metabolism	Essential	-1000	1000	0.0919128	0.0919128
IPDPS	1-hydroxy-2-methyl-2-(E)-butenyl 4-diphosphate reductase (ipdp)	h2mb4p_c + h_c + nadh_c --> h2o_c + ipdp_c + nad_c	CIW80_17815	Cofactor and Prosthetic Group Biosynthesis	Not essential	0	1000	0	0.00282135
AST	Arginine succinyltransferase	arg__L_c + succoa_c --> coa_c + h_c + sucarg_c	CIW80_01615	Arginine and Proline Metabolism	Not essential	0	1000	0	1.20323e-12
SGDS	Succinylglutamate desuccinylase	h2o_c + sucglu_c --> glu__L_c + succ_c	CIW80_01600	Arginine and Proline Metabolism	Not essential	0	1000	0	1.20323e-12
DAPE	Diaminopimelate epimerase	26dap_LL_c <=> 26dap__M_c	CIW80_13925	Threonine and Lysine Metabolism	Essential	-1000	1000	0.331486	0.331486
DHDPRy	Dihydrodipicolinate reductase (NADPH)	23dhdp_c + h_c + nadph_c --> nadp_c + thdp_c	CIW80_17830	Threonine and Lysine Metabolism	Essential	0	1000	0.331486	0.331486
EX_acnam_e	N-Acetylneuraminate exchange	acnam_e -->		Extracellular exchange	Not essential	0	1000	0	7.74493e-13
HSK	Homoserine kinase	atp_c + hom__L_c --> adp_c + h_c + phom_c	CIW80_17690	Threonine and Lysine Metabolism	Essential	0	1000	0.70133	0.70133
SDPTA	Succinyldiaminopimelate transaminase	akg_c + sl26da_c <=> glu__L_c + sl2a6o_c	CIW80_11335 or CIW80_01620 or CIW80_06960 or CIW80_22550	Threonine and Lysine Metabolism	Essential	-1000	1000	-0.331486	-0.331486
GSPMDA	Glutathionylspermidine amidase	gtspmd_c + h2o_c --> gthrd_c + spmd_c	CIW80_09340	Arginine and Proline Metabolism	Not essential	0	1000	0	8.42261e-12
GSPMDS	Glutathionylspermidine synthetase	atp_c + gthrd_c + spmd_c --> adp_c + gtspmd_c + h_c + pi_c	CIW80_09340	Arginine and Proline Metabolism	Not essential	0	1000	0	8.42261e-12
GUAD	Guanine deaminase	gua_c + h2o_c + h_c --> nh4_c + xan_c	CIW80_08135	Nucleotide Salvage Pathway	Not essential	0	1000	0	4.2113e-12
THRS	Threonine synthase	h2o_c + phom_c --> pi_c + thr__L_c	CIW80_17695	Threonine and Lysine Metabolism	Essential	0	1000	0.70133	0.70133
EX_amp_e	AMP exchange	amp_e -->		Extracellular exchange	Not essential	0	1000	0	5.18314e-13
HSST	Homoserine O-succinyltransferase	hom__L_c + succoa_c --> coa_c + suchms_c	CIW80_15145	Methionine Metabolism	Essential	0	1000	0.121335	0.121335
PPNDH	Prephenate dehydratase	h_c + pphn_c --> co2_c + h2o_c + phpyr_c	CIW80_06825	Tyrosine, Tryptophan, and Phenylalanine Metabolism	Essential	0	1000	0.153127	0.153127
TMAOR1	Trimethylamine N-oxide reductase (menaquinol 8)	h_c + mql8_c + tmao_c --> h2o_c + mqn8_c + tma_c	(CIW80_22505 and CIW80_22510 and CIW80_22500) or (CIW80_00760 and CIW80_00765 and CIW80_00755 and CIW80_00750)	Oxidative Phosphorylation	Not essential	0	1000	0	0
TMAOR2	Trimethylamine N-oxide reductase (demethylmenaquinol 8)	2dmmql8_c + h_c + tmao_c --> 2dmmq8_c + h2o_c + tma_c	CIW80_22505 and CIW80_22510 and CIW80_22500	Oxidative Phosphorylation	Not essential	0	1000	0	0
DGK1	Deoxyguanylate kinase (dGMP:ATP)	atp_c + dgmp_c <=> adp_c + dgdp_c	CIW80_12945	Nucleotide Salvage Pathway	Not essential	-1000	1000	-5.33584e-12	8.42261e-12
DTMPK	DTMP kinase	atp_c + dtmp_c <=> adp_c + dtdp_c	CIW80_24100	Nucleotide Salvage Pathway	Essential	-1000	1000	0.0298373	0.0298373
NDPK1	Nucleoside-diphosphate kinase (ATP:GDP)	atp_c + gdp_c <=> adp_c + gtp_c	CIW80_20510 or CIW80_06420	Nucleotide Salvage Pathway	Not essential	-1000	1000	-1000	1000
TRDR	Thioredoxin reductase (NADPH)	h_c + nadph_c + trdox_c --> nadp_c + trdrd_c	(CIW80_22465 and CIW80_13765) or (CIW80_06740 and CIW80_22465)	Oxidative Phosphorylation	Not essential	0	1000	0	0.18097
DDPA	3-deoxy-D-arabino-heptulosonate 7-phosphate synthetase	e4p_c + h2o_c + pep_c --> 2dda7p_c + pi_c	CIW80_06835 or CIW80_21750 or CIW80_01400	Tyrosine, Tryptophan, and Phenylalanine Metabolism	Essential	0	1000	0.308497	0.308497
NMNDA	Nicotinamide-nucleotide amidase	h2o_c + nmn_c --> nh4_c + nicrnt_c	CIW80_07170	Cofactor and Prosthetic Group Biosynthesis	Not essential	0	1000	0	2.10565e-12
NNAM	Nicotinamidase	h2o_c + ncam_c --> nac_c + nh4_c	CIW80_01745	Cofactor and Prosthetic Group Biosynthesis	Not essential	0	1000	0	1.68452e-12
P5CD	1-pyrroline-5-carboxylate dehydrogenase	1pyr5c_c + 2.0 h2o_c + nad_c --> glu__L_c + h_c + nadh_c	CIW80_23035	Arginine and Proline Metabolism	Not essential	0	1000	0	5.61507e-12
PGMT	Phosphoglucomutase	g1p_c <=> g6p_c	CIW80_07120 or CIW80_21465 or CIW80_25550	Alternate Carbon Metabolism	Not essential	-1000	1000	-1.04601e-11	0
FRUK	Fructose-1-phosphate kinase	atp_c + f1p_c --> adp_c + fdp_c + h_c	CIW80_04665	Alternate Carbon Metabolism	Not essential	0	1000	0	0
SPMDAT1	Spermidine acetyltransferase	accoa_c + spmd_c --> N1aspmd_c + coa_c + h_c	CIW80_00735	Arginine and Proline Metabolism	Not essential	0	1000	0	0
RHCCE	S-ribosylhomocysteine cleavage enzyme	rhcys_c --> dhptd_c + hcys__L_c	CIW80_07105	Methionine Metabolism	Essential	0	1000	0.000529076	0.000529076
EX_dha_e	Dihydroxyacetone exchange	dha_e -->		Extracellular exchange	Not essential	0	1000	0	5.61507e-12
KG6PDC	3-keto-L-gulonate 6-phosphate decarboxylase	3dhgulnp_c + h_c --> co2_c + xu5p__L_c	CIW80_16305 or CIW80_12630	Alternate Carbon Metabolism	Not essential	0	1000	0	0
SPMDAT2	Spermidine acetyltransferase (N8)	accoa_c + spmd_c --> coa_c + h_c + n8aspmd_c	CIW80_00735	Arginine and Proline Metabolism	Not essential	0	1000	0	0
TDPADGAT	DTDP-4-amino-4,6-dideoxy-D-glucose acetyltransferase	accoa_c + dtdp4addg_c --> coa_c + dtdp4aaddg_c + h_c	CIW80_13810	Cell Envelope Biosynthesis	Not essential	0	1000	0	4.81292e-13
MALS	Malate synthase	accoa_c + glx_c + h2o_c --> coa_c + h_c + mal__L_c	CIW80_15150 or CIW80_09240	Anaplerotic Reactions	Not essential	0	1000	0	6.73809e-12
X5PL3E	L-xylulose 5-phosphate 3-epimerase	xu5p__L_c --> ru5p__L_c	CIW80_16310 or CIW80_12635	Alternate Carbon Metabolism	Not essential	0	1000	-4.64975e-12	0
DOGULNR	2,3 dioxo-L-gulonate reductase	23doguln_c + h_c + nadh_c --> 3dhguln_c + nad_c	CIW80_12595	Alternate Carbon Metabolism	Not essential	0	1000	0	0
TRE6PP	Trehalose-phosphatase	h2o_c + tre6p_c --> pi_c + tre_c	CIW80_02690	Alternate Carbon Metabolism	Not essential	0	1000	0	8.42261e-12
EX_fuc__L_e	L-Fucose exchange	fuc__L_e -->		Extracellular exchange	Not essential	0	1000	0	2.10565e-12
EX_met__D_e	D-Methionine exchange	met__D_e -->		Extracellular exchange	Not essential	0	1000	0	0
EX_tartr__L_e	L-tartrate exchange	tartr__L_e -->		Extracellular exchange	Not essential	0	1000	0	3.74338e-12
BETALDHx	Betaine-aldehyde dehydrogenase	betald_c + h2o_c + nad_c --> glyb_c + 2.0 h_c + nadh_c	CIW80_19745	Unassigned	Not essential	0	1000	0	0
BETALDHy	Betaine-aldehyde dehydrogenase	betald_c + h2o_c + nadp_c --> glyb_c + 2.0 h_c + nadph_c	CIW80_19745	Unassigned	Not essential	0	1000	0	0
MLTG3	Maltodextrin glucosidase (maltopentaose)	h2o_c + maltpt_c --> glc__D_c + maltttr_c	CIW80_20130	Alternate Carbon Metabolism	Not essential	0	1000	0	8.42261e-12
EX_taur_e	Taurine exchange	taur_e -->		Extracellular exchange	Not essential	0	1000	0	0
EX_maltpt_e	Maltopentaose exchange	maltpt_e -->		Extracellular exchange	Not essential	0	1000	0	5.02842e-13
EX_glyald_e	D-Glyceraldehyde exchange	glyald_e -->		Extracellular exchange	Not essential	0	1000	0	3.36904e-12
EX_glcur_e	D-Glucuronate exchange	glcur_e -->		Extracellular exchange	Not essential	0	1000	0	2.80754e-12
ADPRDP	ADPribose diphosphatase	adprib_c + h2o_c --> amp_c + 2.0 h_c + r5p_c	CIW80_11495 or CIW80_09620	Nucleotide Salvage Pathway	Not essential	0	1000	0	1.20323e-12
DKGLCNR1	2,5-diketo-D-gluconate reductase	25dkglcn_c + h_c + nadph_c --> 2dhguln_c + nadp_c	CIW80_09455 or CIW80_18815	Alternate Carbon Metabolism	Not essential	0	1000	0	0
NADTRHD	NAD transhydrogenase	nad_c + nadph_c --> nadh_c + nadp_c	CIW80_14855	Oxidative Phosphorylation	Not essential	0	1000	0	1.68452e-11
AACPS2	Acyl-[acyl-carrier-protein] synthetase (n-C14:1)	ACP_c + atp_c + ttdcea_c --> amp_c + ppi_c + tdeACP_c	CIW80_24080 and CIW80_07985	Cell Envelope Biosynthesis	Not essential	0	1000	0	1.34762e-11
FMNRx2	FMN reductase	fmn_c + h_c + nadph_c --> fmnh2_c + nadp_c	CIW80_14200 or CIW80_22700 or (CIW80_07490 and CIW80_07485)	Cofactor and Prosthetic Group Biosynthesis	Not essential	0	1000	0	3.06277e-12
ACPS1	Acyl-carrier protein synthase	apoACP_c + coa_c --> ACP_c + h_c + pap_c	CIW80_06635 or CIW80_11965	Cofactor and Prosthetic Group Biosynthesis	Not essential	0	1000	0	0
EX_nmn_e	NMN exchange	nmn_e -->		Extracellular exchange	Not essential	0	1000	0	6.23897e-13
EX_urea_e	Urea exchange	urea_e -->		Extracellular exchange	Not essential	0	1000	0	1.08679e-12
ARAI	L-arabinose isomerase	arab__L_c <=> rbl__L_c	CIW80_17995	Alternate Carbon Metabolism	Not essential	-1000	1000	-4.64975e-12	0
M1PD	Mannitol-1-phosphate 5-dehydrogenase	mnl1p_c + nad_c <=> f6p_c + h_c + nadh_c	CIW80_12690	Alternate Carbon Metabolism	Not essential	-1000	1000	0	0
G3PD2	Glycerol-3-phosphate dehydrogenase (NADP)	glyc3p_c + nadp_c <=> dhap_c + h_c + nadph_c	CIW80_12750	Alternate Carbon Metabolism	Not essential	-1000	1000	-0.224395	-0.224395
GALS3	A-galactosidase (melibiose)	h2o_c + melib_c --> gal_c + glc__D_c	CIW80_15900	Alternate Carbon Metabolism	Not essential	0	1000	-1.74366e-12	0
FCI	L-fucose isomerase	fuc__L_c <=> fcl__L_c	CIW80_07690	Alternate Carbon Metabolism	Not essential	-1000	1000	-1.00278e-11	0
FCLK	L-fuculokinase	atp_c + fcl__L_c --> adp_c + fc1p_c + h_c	CIW80_07695	Alternate Carbon Metabolism	Not essential	0	1000	-1.00278e-11	0
FCLPA	L-fuculose 1-phosphate aldolase	fc1p_c <=> dhap_c + lald__L_c	CIW80_07380 or CIW80_07680	Alternate Carbon Metabolism	Not essential	-1000	1000	-1.00278e-11	0
GMPS2	GMP synthase	atp_c + gln__L_c + h2o_c + xmp_c --> amp_c + glu__L_c + gmp_c + 2.0 h_c + ppi_c	CIW80_06350	Purine and Pyrimidine Biosynthesis	Not essential	0	1000	0	8.42261e-12
AMPN	AMP nucleosidase	amp_c + h2o_c --> ade_c + r5p_c	CIW80_03330	Nucleotide Salvage Pathway	Not essential	0	1000	0	8.42261e-12
GSNK	Guanosine kinase	atp_c + gsn_c --> adp_c + gmp_c + h_c	CIW80_20525	Nucleotide Salvage Pathway	Not essential	0	1000	0	8.42261e-12
ACCOAL	Acetate-CoA ligase (ADP-forming)	atp_c + coa_c + ppa_c --> adp_c + pi_c + ppcoa_c	CIW80_15590 or CIW80_19860	Alternate Carbon Metabolism	Not essential	0	1000	-1.00953e-11	1000
GALUi	UTP-glucose-1-phosphate uridylyltransferase (irreversible)	g1p_c + h_c + utp_c --> ppi_c + udpg_c	CIW80_25120	Cell Envelope Biosynthesis	Not essential	0	1000	0	5.73046e-12
AACPS3	Acyl-[acyl-carrier-protein] synthetase (n-C16:0)	ACP_c + atp_c + hdca_c --> amp_c + palmACP_c + ppi_c	CIW80_24080 and CIW80_07985	Cell Envelope Biosynthesis	Not essential	0	1000	0.176364	0.176364
U23GAAT	UDP-3-O-(3-hydroxymyristoyl)glucosamine acyltransferase	3hmrsACP_c + u3hga_c --> ACP_c + h_c + u23ga_c	CIW80_18660	Lipopolysaccharide Biosynthesis / Recycling	Essential	0	1000	0.045954	0.045954
EX_f6p_e	D-fructose 6-phosphate exchange	f6p_e -->		Extracellular exchange	Not essential	0	1000	0	0
UAAGDS	UDP-N-acetylmuramoyl-L-alanyl-D-glutamyl-meso-2,6-diaminopimelate synthetase	26dap__M_c + atp_c + uamag_c --> adp_c + h_c + pi_c + ugmd_c	CIW80_18135	Cell Envelope Biosynthesis	Essential	0	1000	0.0328169	0.0328169
AACPS4	Acyl-[acyl-carrier-protein] synthetase (n-C16:1)	ACP_c + atp_c + hdcea_c --> amp_c + hdeACP_c + ppi_c	CIW80_07985 and CIW80_24080	Cell Envelope Biosynthesis	Not essential	0	1000	0.104973	0.104973
UAMAS	UDP-N-acetylmuramoyl-L-alanine synthetase	ala__L_c + atp_c + uamr_c --> adp_c + h_c + pi_c + uama_c	CIW80_18165	Cell Envelope Biosynthesis	Essential	0	1000	0.0328169	0.0328169
UAMAGS	UDP-N-acetylmuramoyl-L-alanyl-D-glutamate synthetase	atp_c + glu__D_c + uama_c --> adp_c + h_c + pi_c + uamag_c	CIW80_18150	Cell Envelope Biosynthesis	Essential	0	1000	0.0328169	0.0328169
UGLYCH	Ureidoglycolate hydrolase	h2o_c + 2.0 h_c + urdglyc_c --> co2_c + glx_c + 2.0 nh4_c	CIW80_20655	Nitrogen Metabolism	Not essential	0	1000	0	0
NTPP3	Nucleoside triphosphate pyrophosphorylase (dctp)	dctp_c + h2o_c --> dcmp_c + h_c + ppi_c	CIW80_05200 or CIW80_07590 or CIW80_01680	Nucleotide Salvage Pathway	Not essential	0	1000	0	5.73046e-12
NTPP6	Nucleoside triphosphate pyrophosphorylase (atp)	atp_c + h2o_c --> amp_c + h_c + ppi_c	CIW80_07590 or CIW80_22540	Nucleotide Salvage Pathway	Not essential	0	1000	0	5.73046e-12
NTPP7	Nucleoside triphosphate pyrophosphorylase (dttp)	dttp_c + h2o_c --> dtmp_c + h_c + ppi_c	CIW80_07590 or CIW80_05200 or CIW80_10685	Nucleotide Salvage Pathway	Not essential	0	1000	0	5.73046e-12
EX_rmn_e	L-Rhamnose exchange	rmn_e -->		Extracellular exchange	Not essential	0	1000	0	2.86523e-12
NTPP8	Nucleoside triphosphate pyrophosphorylase (utp)	h2o_c + utp_c --> h_c + ppi_c + ump_c	CIW80_07590 or CIW80_10685	Nucleotide Salvage Pathway	Not essential	0	1000	0	5.73046e-12
P5CR	Pyrroline-5-carboxylate reductase	1pyr5c_c + 2.0 h_c + nadph_c --> nadp_c + pro__L_c	CIW80_20040	Arginine and Proline Metabolism	Essential	0	1000	0.280901	0.280901
CYANST	Cyanide sulfurtransferase	cyan_c + tsul_c --> h_c + so3_c + tcynt_c	CIW80_11660 or CIW80_06990 or CIW80_06435	Unassigned	Not essential	0	1000	0	0
EX_ttdca_e	Tetradecanoate (n-C14:0) exchange	ttdca_e -->		Extracellular exchange	Not essential	0	1000	0	2.86523e-12
DHPPDA2	Diaminohydroxyphosphoribosylaminopryrimidine deaminase (25drapp)	25drapp_c + h2o_c + h_c --> 5apru_c + nh4_c	CIW80_20185	Cofactor and Prosthetic Group Biosynthesis	Essential	0	1000	0.000526714	0.000526714
G5SADs	L-glutamate 5-semialdehyde dehydratase (spontaneous)	glu5sa_c --> 1pyr5c_c + h2o_c + h_c	s0001	Arginine and Proline Metabolism	Essential	0	1000	0.280901	0.280901
GMAND	GDP-D-mannose dehydratase	gdpmann_c --> gdpddman_c + h2o_c	CIW80_04055	Cell Envelope Biosynthesis	Not essential	0	1000	0	5.15098e-13
CYTD	Cytidine deaminase	cytd_c + h2o_c + h_c --> nh4_c + uri_c	CIW80_04515	Nucleotide Salvage Pathway	Not essential	0	1000	0	3.82031e-12
AKGDH	2-Oxogluterate dehydrogenase	akg_c + coa_c + nad_c --> co2_c + nadh_c + succoa_c	CIW80_21610 and CIW80_18330 and CIW80_21605	Citric Acid Cycle	Not essential	0	1000	0	9.16874e-12
HPYRRx	Hydroxypyruvate reductase (NADH)	h_c + hpyr_c + nadh_c --> glyc__R_c + nad_c	CIW80_23760 or CIW80_12485	Alternate Carbon Metabolism	Not essential	0	1000	0	1000
GLYCDx	Glycerol dehydrogenase	glyc_c + nad_c --> dha_c + h_c + nadh_c	CIW80_14760	Alternate Carbon Metabolism	Not essential	0	1000	0	1.43431e-11
ASP1DC	Aspartate 1-decarboxylase	asp__L_c + h_c --> ala_B_c + co2_c	CIW80_18410	Cofactor and Prosthetic Group Biosynthesis	Essential	0	1000	0.00298015	0.00298015
UGMDDS	UDP-N-acetylmuramoyl-L-alanyl-D-glutamyl-meso-2,6-diaminopimeloyl-D-alanyl-D-alanine synthetase	alaala_c + atp_c + ugmd_c --> adp_c + h_c + pi_c + ugmda_c	CIW80_18140	Cell Envelope Biosynthesis	Essential	0	1000	0.0328169	0.0328169
DCYTD	Deoxycytidine deaminase	dcyt_c + h2o_c + h_c --> duri_c + nh4_c	CIW80_04515	Nucleotide Salvage Pathway	Not essential	0	1000	0	4.78102e-12
DBTS	Dethiobiotin synthase	atp_c + co2_c + dann_c --> adp_c + dtbt_c + 3.0 h_c + pi_c	CIW80_21885	Cofactor and Prosthetic Group Biosynthesis	Essential	0	1000	2.36195e-06	2.36195e-06
DCTPD	DCTP deaminase	dctp_c + h2o_c + h_c --> dutp_c + nh4_c	CIW80_04115	Nucleotide Salvage Pathway	Not essential	0	1000	0	7.17153e-12
UHGADA	UDP-3-O-acetylglucosamine deacetylase	h2o_c + u3aga_c --> ac_c + u3hga_c	CIW80_18190	Lipopolysaccharide Biosynthesis / Recycling	Essential	0	1000	0.045954	0.045954
AMANK	N-acetyl-D-mannosamine kinase	acmana_c + atp_c --> acmanap_c + adp_c + h_c	CIW80_10555	Alternate Carbon Metabolism	Not essential	0	1000	0	0
UAGAAT	UDP-N-acetylglucosamine acyltransferase	3hmrsACP_c + uacgam_c <=> ACP_c + u3aga_c	CIW80_24080 and CIW80_18670	Lipopolysaccharide Biosynthesis / Recycling	Essential	-1000	1000	0.045954	0.045954
ATPPRT	ATP phosphoribosyltransferase	atp_c + prpp_c --> ppi_c + prbatp_c	CIW80_03895	Histidine Metabolism	Essential	0	1000	0.092667	0.092667
HISTD	Histidinol dehydrogenase	h2o_c + histd_c + 2.0 nad_c --> 3.0 h_c + his__L_c + 2.0 nadh_c	CIW80_03900	Histidine Metabolism	Essential	0	1000	0.092667	0.092667
DHDPS	Dihydrodipicolinate synthase	aspsa_c + pyr_c --> 23dhdp_c + 2.0 h2o_c + h_c	CIW80_06245	Threonine and Lysine Metabolism	Essential	0	1000	0.331486	0.331486
G1PACT	Glucosamine-1-phosphate N-acetyltransferase	accoa_c + gam1p_c --> acgam1p_c + coa_c + h_c	CIW80_13515	Cell Envelope Biosynthesis	Essential	0	1000	0.111588	0.111588
GART	GAR transformylase-T	atp_c + for_c + gar_c --> adp_c + fgam_c + h_c + pi_c	CIW80_02165	Purine and Pyrimidine Biosynthesis	Not essential	0	1000	0	1.43431e-11
CSND	Cytosine deaminase	csn_c + h2o_c + h_c --> nh4_c + ura_c	CIW80_19870	Nucleotide Salvage Pathway	Not essential	0	1000	0	4.78102e-12
GF6PTA	Glutamine-fructose-6-phosphate transaminase	f6p_c + gln__L_c --> gam6p_c + glu__L_c	CIW80_13510	Cell Envelope Biosynthesis	Essential	0	1000	0.111588	0.111588
IGPDH	Imidazoleglycerol-phosphate dehydratase	eig3p_c --> h2o_c + imacp_c	CIW80_03910	Histidine Metabolism	Essential	0	1000	0.092667	0.092667
EX_glyclt_e	Glycolate exchange	glyclt_e -->		Extracellular exchange	Not essential	0	1000	0	1.91241e-11
PRPPS	Phosphoribosylpyrophosphate synthetase	atp_c + r5p_c <=> amp_c + h_c + prpp_c	CIW80_24930	Histidine Metabolism	Not essential	-1000	1000	-998.959	1.03984
H2SO	Hydrogen sulfide oxidation	h2s_c + 2.0 o2_c --> 2.0 h_c + so4_c		Inorganic Ion Transport and Metabolism	Not essential	0	1000	0	1.10331e-12
GLUCYS	Gamma-glutamylcysteine synthetase	atp_c + cys__L_c + glu__L_c --> adp_c + glucys_c + h_c + pi_c	CIW80_07110	Cofactor and Prosthetic Group Biosynthesis	Not essential	0	1000	0	3.37484e-12
PRATPP	Phosphoribosyl-ATP pyrophosphatase	h2o_c + prbatp_c --> h_c + ppi_c + prbamp_c	CIW80_03930	Histidine Metabolism	Essential	0	1000	0.092667	0.092667
GLUN	Glutaminase	gln__L_c + h2o_c --> glu__L_c + nh4_c	CIW80_20580 or CIW80_00570	Glutamate Metabolism	Not essential	0	1000	0	1.43431e-11
PRMICI	1-(5-phosphoribosyl)-5-[(5-phosphoribosylamino)methylideneamino)imidazole-4-carboxamide isomerase	prfp_c <=> prlp_c	CIW80_03920	Histidine Metabolism	Essential	-1000	1000	0.092667	0.092667
GLUPRT	Glutamine phosphoribosyldiphosphate amidotransferase	gln__L_c + h2o_c + prpp_c --> glu__L_c + ppi_c + pram_c	CIW80_05490	Purine and Pyrimidine Biosynthesis	Essential	0	1000	0.457571	0.457571
EX_g6p_e	D-Glucose 6-phosphate exchange	g6p_e -->		Extracellular exchange	Not essential	0	1000	0	0
GMPR	GMP reductase	gmp_c + 2.0 h_c + nadph_c --> imp_c + nadp_c + nh4_c	CIW80_18235	Purine and Pyrimidine Biosynthesis	Not essential	0	1000	0	5.73722e-12
SERAT	Serine O-acetyltransferase	accoa_c + ser__L_c <=> acser_c + coa_c	CIW80_12745	Cysteine Metabolism	Essential	-1000	1000	0.18097	0.18097
CYSS	Cysteine synthase	acser_c + h2s_c --> ac_c + cys__L_c + h_c	CIW80_05985 or CIW80_05955	Cysteine Metabolism	Essential	0	1000	0.18097	0.18097
NADS1	NAD synthase (nh3)	atp_c + dnad_c + nh4_c --> amp_c + h_c + nad_c + ppi_c	CIW80_01580	Cofactor and Prosthetic Group Biosynthesis	Essential	0	1000	0.0125018	0.0125018
BPNT	3',5'-bisphosphate nucleotidase	h2o_c + pap_c --> amp_c + pi_c	CIW80_16445	Cysteine Metabolism	Essential	0	1000	0.18097	0.18097
EX_2ddglcn_e	2-Dehydro-3-deoxy-D-gluconate exchange	2ddglcn_e -->		Extracellular exchange	Not essential	0	1000	0	5.21566e-12
PAPSR	Phosphoadenylyl-sulfate reductase (thioredoxin)	paps_c + trdrd_c --> 2.0 h_c + pap_c + so3_c + trdox_c	(CIW80_06740 and CIW80_07480) or (CIW80_13765 and CIW80_07480)	Cysteine Metabolism	Not essential	0	1000	0	0.18097
ASPK	Aspartate kinase	asp__L_c + atp_c <=> 4pasp_c + adp_c	CIW80_17685 or CIW80_14710 or CIW80_15245	Threonine and Lysine Metabolism	Essential	-1000	1000	1.15415	1.15415
ASAD	Aspartate-semialdehyde dehydrogenase	aspsa_c + nadp_c + pi_c <=> 4pasp_c + h_c + nadph_c	CIW80_11745	Threonine and Lysine Metabolism	Essential	-1000	1000	-1.15415	-1.15415
DAPDC	Diaminopimelate decarboxylase	26dap__M_c + h_c --> co2_c + lys__L_c	CIW80_07995	Threonine and Lysine Metabolism	Essential	0	1000	0.298669	0.298669
EX_mmet_e	S-Methyl-L-methionine exchange	mmet_e -->		Extracellular exchange	Not essential	0	1000	0	0
NTRIR2x	Nitrite Reductase (NADH)	5.0 h_c + 3.0 nadh_c + no2_c --> 2.0 h2o_c + 3.0 nad_c + nh4_c	CIW80_11370 and CIW80_11365	Oxidative Phosphorylation	Not essential	0	1000	0	0
OCBT	Ornithine carbamoyltransferase	cbp_c + orn_c <=> citr__L_c + h_c + pi_c	CIW80_16625 or CIW80_16605	Arginine and Proline Metabolism	Essential	-1000	1000	0.181875	0.181875
GARFT	Phosphoribosylglycinamide formyltransferase	10fthf_c + gar_c <=> fgam_c + h_c + thf_c	CIW80_06300	Purine and Pyrimidine Biosynthesis	Not essential	-1000	1000	0.457571	0.457571
GPDDA1	Glycerophosphodiester phosphodiesterase (Glycerophosphocholine)	g3pc_c + h2o_c --> chol_c + glyc3p_c + h_c	CIW80_11830	Glycerophospholipid Metabolism	Not essential	0	1000	0	0
GPDDA2	Glycerophosphodiester phosphodiesterase (Glycerophosphoethanolamine)	g3pe_c + h2o_c --> etha_c + glyc3p_c + h_c	CIW80_11830	Glycerophospholipid Metabolism	Not essential	0	1000	-1.34605e-11	3.18735e-12
PHETA1	Phenylalanine transaminase	akg_c + phe__L_c <=> glu__L_c + phpyr_c	CIW80_15440 or CIW80_22655 or CIW80_13715	Tyrosine, Tryptophan, and Phenylalanine Metabolism	Essential	-1000	1000	-0.153127	-0.153127
PPND	Prephenate dehydrogenase	nad_c + pphn_c --> 34hpp_c + co2_c + nadh_c	CIW80_06830	Tyrosine, Tryptophan, and Phenylalanine Metabolism	Essential	0	1000	0.11827	0.11827
METAT	Methionine adenosyltransferase	atp_c + h2o_c + met__L_c --> amet_c + pi_c + ppi_c	CIW80_08470	Methionine Metabolism	Essential	0	1000	0.00106051	0.00106051
ASCBPL	L-ascorbate 6-phosphate lactonase	ascb6p_c + h2o_c --> 3dhgulnp_c + h_c	CIW80_16285	Alternate Carbon Metabolism	Not essential	0	1000	0	0
ACBIPGT	Adenosyl cobinamide phosphate guanyltransferase	adocbip_c + gtp_c + h_c --> agdpcbi_c + ppi_c	CIW80_03525	Cofactor and Prosthetic Group Biosynthesis	Not essential	0	1000	0	5.21566e-12
TRPS1	Tryptophan synthase (indoleglycerol phosphate)	3ig3p_c + ser__L_c --> g3p_c + h2o_c + trp__L_c	CIW80_25240 and CIW80_25245	Tyrosine, Tryptophan, and Phenylalanine Metabolism	Not essential	0	1000	0	9.56204e-12
PRAMPC	Phosphoribosyl-AMP cyclohydrolase	h2o_c + prbamp_c --> prfp_c	CIW80_03930	Histidine Metabolism	Essential	0	1000	0.092667	0.092667
ADOCBLS	Adenosylcobalamin 5'-phosphate synthase	agdpcbi_c + rdmbzi_c --> adocbl_c + gmp_c + h_c	CIW80_03520	Cofactor and Prosthetic Group Biosynthesis	Not essential	0	1000	0	5.21566e-12
EX_galct__D_e	D-Galactarate exchange	galct__D_e -->		Extracellular exchange	Not essential	0	1000	0	0
ADOCBIK	Adenosyl cobinamide kinase	adocbi_c + atp_c --> adocbip_c + adp_c + h_c	CIW80_03525	Cofactor and Prosthetic Group Biosynthesis	Not essential	0	1000	0	4.69834e-12
TMPK	Thiamine-phosphate kinase	atp_c + thmmp_c --> adp_c + thmpp_c	CIW80_20200	Cofactor and Prosthetic Group Biosynthesis	Essential	0	1000	0.000263357	0.000263357
MCITL2	Methylisocitrate lyase	micit_c <=> pyr_c + succ_c	CIW80_19845	Alternate Carbon Metabolism	Not essential	-1000	1000	0	2.75442e-12
DXYLK	1-Deoxy-D-xylulose kinase	atp_c + dxyl_c --> adp_c + dxyl5p_c + h_c	CIW80_12540	Cofactor and Prosthetic Group Biosynthesis	Not essential	0	1000	0	0
MDH3	Malate dehydrogenase (menaquinone 8 as acceptor)	mal__L_c + mqn8_c --> mql8_c + oaa_c	CIW80_04995	Citric Acid Cycle	Not essential	0	1000	0	1.72272e-11
SOTA	Succinylornithine transaminase	akg_c + sucorn_c --> glu__L_c + sucgsa_c	CIW80_01620	Arginine and Proline Metabolism	Not essential	0	1000	0	1.84578e-12
SGSAD	Succinylglutamic semialdehyde dehydrogenase	h2o_c + nad_c + sucgsa_c --> 2.0 h_c + nadh_c + sucglu_c	CIW80_01610	Arginine and Proline Metabolism	Not essential	0	1000	0	1.84578e-12
EX_idon__L_e	L-Idonate exchange	idon__L_e -->		Extracellular exchange	Not essential	0	1000	0	0
GLYCK2	Glycerate kinase	atp_c + glyc__R_c --> 2pg_c + adp_c + h_c	CIW80_10095	Glycine and Serine Metabolism	Not essential	0	1000	0	2.56667e-11
PTA2	Phosphate acetyltransferase	pi_c + ppcoa_c --> coa_c + ppap_c	CIW80_05420	Alternate Carbon Metabolism	Not essential	0	1000	0	1000
MDH2	Malate dehydrogenase (ubiquinone 8 as acceptor)	mal__L_c + q8_c --> oaa_c + q8h2_c	CIW80_04995	Citric Acid Cycle	Not essential	0	1000	0	2.96765e-11
EX_indole_e	Indole exchange	indole_e -->		Extracellular exchange	Not essential	0	1000	0	2.0234e-12
ACOTA	Acetylornithine transaminase	acorn_c + akg_c <=> acg5sa_c + glu__L_c	CIW80_01620 or CIW80_11335 or CIW80_06960	Arginine and Proline Metabolism	Essential	-1000	1000	-0.181875	-0.181875
GPDDA5	Glycerophosphodiester phosphodiesterase (Glycerophosphoinositol)	g3pi_c + h2o_c --> glyc3p_c + h_c + inost_c	CIW80_11830	Glycerophospholipid Metabolism	Not essential	0	1000	0	0
PDX5PS	Pyridoxine 5'-phosphate synthase	dxyl5p_c + nad_c + phthr_c --> co2_c + 2.0 h2o_c + h_c + nadh_c + pdx5p_c + pi_c	CIW80_06640 and CIW80_17955	Cofactor and Prosthetic Group Biosynthesis	Essential	0	1000	0.000263357	0.000263357
PPBNGS	Porphobilinogen synthase	2.0 5aop_c --> 2.0 h2o_c + h_c + ppbng_c	CIW80_19970	Cofactor and Prosthetic Group Biosynthesis	Essential	0	1000	0.00210686	0.00210686
SULR	Sulfite reductase (NADPH2)	5.0 h_c + 3.0 nadph_c + so3_c --> 3.0 h2o_c + h2s_c + 3.0 nadp_c	CIW80_07490 and CIW80_07485	Cysteine Metabolism	Essential	0	1000	0.18097	0.18097
URDGLYCD	Ureidoglycolate dehydrogenase	nad_c + urdglyc_c --> h_c + nadh_c + oxur_c	CIW80_20710	Alternate Carbon Metabolism	Not essential	0	1000	0	0
CBMKr	Carbamate kinase	atp_c + co2_c + nh4_c <=> adp_c + cbp_c + 2.0 h_c	CIW80_20730	Nitrogen Metabolism	Not essential	-1000	1000	0.622928	0.622928
PPNCL2	Phosphopantothenate-cysteine ligase	4ppan_c + ctp_c + cys__L_c --> 4ppcys_c + cmp_c + h_c + ppi_c	CIW80_12895	Cofactor and Prosthetic Group Biosynthesis	Essential	0	1000	0.00298015	0.00298015
PRAGSr	Phosphoribosylglycinamide synthase	atp_c + gly_c + pram_c <=> adp_c + gar_c + h_c + pi_c	CIW80_15095	Purine and Pyrimidine Biosynthesis	Essential	-1000	1000	0.457571	0.457571
PRFGS	Phosphoribosylformylglycinamidine synthase	atp_c + fgam_c + gln__L_c + h2o_c --> adp_c + fpram_c + glu__L_c + h_c + pi_c	CIW80_06590	Purine and Pyrimidine Biosynthesis	Essential	0	1000	0.457571	0.457571
AMANAPEr	N-acetylmannosamine 6-phosphate epimerase	acmanap_c <=> acgam6p_c	CIW80_10560	Alternate Carbon Metabolism	Not essential	-1000	1000	-3.71323e-12	0
EX_3hcinnm_e	3-hydroxycinnamic acid exchange	3hcinnm_e -->		Extracellular exchange	Not essential	0	1000	0	0
ACM6PH	N-acetylmuramate 6-phosphate hydrolase	acmum6p_c + h2o_c --> acgam6p_c + lac__D_c	CIW80_06015	Alternate Carbon Metabolism	Not essential	0	1000	0	1.89915e-12
NNATr	Nicotinate-nucleotide adenylyltransferase	atp_c + h_c + nicrnt_c <=> dnad_c + ppi_c	CIW80_21215	Nucleotide Salvage Pathway	Essential	-1000	1000	0.0125018	0.0125018
CYTDH	Cytidine hydrolase	cytd_c + h2o_c --> csn_c + rib__D_c	CIW80_04630 or CIW80_21240 or CIW80_17820	Alternate Carbon Metabolism	Not essential	0	1000	0	7.41177e-12
EX_acac_e	Acetoacetate exchange	acac_e -->		Extracellular exchange	Not essential	0	1000	0	0
ETHAAL	Ethanolamine ammonia-lyase	etha_c --> acald_c + nh4_c	CIW80_06080 and CIW80_06075	Cell Envelope Biosynthesis	Not essential	0	1000	-1.94244e-27	6.35295e-12
MAN1PT2	Mannose-1-phosphate guanylyltransferase (GDP)	gdp_c + h_c + man1p_c --> gdpmann_c + pi_c	CIW80_04035	Cell Envelope Biosynthesis	Not essential	0	1000	0	2.23504e-11
PSERT	Phosphoserine transaminase	3php_c + glu__L_c --> akg_c + pser__L_c	CIW80_22550	Glycine and Serine Metabolism	Not essential	0	1000	2.1131	2.1131
AP4AH	Ap4A hydrolase	ap4a_c + h2o_c --> 2.0 adp_c + 2.0 h_c	CIW80_17940	Nucleotide Salvage Pathway	Not essential	0	1000	0	1.11752e-11
EX_acmana_e	N-Acetyl-D-mannosamine exchange	acmana_e -->		Extracellular exchange	Not essential	0	1000	0	0
AP5AH	Ap5A hydrolase	ap5a_c + h2o_c --> adp_c + atp_c + 2.0 h_c	CIW80_17940	Nucleotide Salvage Pathway	Not essential	0	1000	0	0
ADNCYC	Adenylate cyclase	atp_c --> camp_c + ppi_c	CIW80_13900	Nucleotide Salvage Pathway	Not essential	0	1000	0	1.11752e-11
AIRC2	Phosphoribosylaminoimidazole carboxylase	air_c + atp_c + hco3_c --> 5caiz_c + adp_c + h_c + pi_c	CIW80_20735	Purine and Pyrimidine Biosynthesis	Essential	0	1000	0.457308	0.457308
GAPD	Glyceraldehyde-3-phosphate dehydrogenase	g3p_c + nad_c + pi_c <=> 13dpg_c + h_c + nadh_c	CIW80_01800	Glycolysis/Gluconeogenesis	Not essential	-1000	1000	35.1672	37.3493
MI1PP	Myo-inositol 1-phosphatase	h2o_c + mi1p__D_c --> inost_c + pi_c	CIW80_06500	Cell Envelope Biosynthesis	Not essential	0	1000	0	0
EX_galur_e	D-Galacturonate exchange	galur_e -->		Extracellular exchange	Not essential	0	1000	0	0
MCITS	2-methylcitrate synthase	h2o_c + oaa_c + ppcoa_c --> 2mcit_c + coa_c + h_c	CIW80_19850	Alternate Carbon Metabolism	Not essential	0	1000	0	4.55795e-12
PPAKr	Propionate kinase	adp_c + ppap_c <=> atp_c + ppa_c	CIW80_10065	Alternate Carbon Metabolism	Not essential	-1000	1000	0	1000
HEX1	Hexokinase (D-glucose:ATP)	atp_c + glc__D_c --> adp_c + g6p_c + h_c	CIW80_05825	Glycolysis/Gluconeogenesis	Not essential	0	1000	0	9.53447e-11
GND	Phosphogluconate dehydrogenase	6pgc_c + nadp_c --> co2_c + nadph_c + ru5p__D_c	CIW80_03945	Pentose Phosphate Pathway	Not essential	0	1000	0	6.54618
TAUDO	Taurine dioxygenase	akg_c + o2_c + taur_c --> aacald_c + co2_c + h_c + so3_c + succ_c	CIW80_19965	Alternate Carbon Metabolism	Not essential	0	1000	0	2.6897e-14
DM_amob_c	Sink needed to allow S-Adenosyl-4-methylthio-2-oxobutanoate to leave system	amob_c -->		Intracellular demand	Essential	0	1000	2.36195e-06	2.36195e-06
NTP3	Nucleoside-triphosphatase (GTP)	gtp_c + h2o_c --> gdp_c + h_c + pi_c	CIW80_16125 or CIW80_17400 or CIW80_07320 or CIW80_04700 or CIW80_12660 or CIW80_16190	Nucleotide Salvage Pathway	Not essential	0	1000	0	2.37139e-11
PPM2	Phosphopentomutase 2 (deoxyribose)	2dr1p_c <=> 2dr5p_c	CIW80_17570	Alternate Carbon Metabolism	Not essential	-1000	1000	0	2.37114e-11
MOAT2	3-deoxy-D-manno-octulosonic acid transferase	ckdo_c + kdolipid4_c --> cmp_c + h_c + kdo2lipid4_c	CIW80_12865	Lipopolysaccharide Biosynthesis / Recycling	Essential	0	1000	0.022977	0.022977
EX_adn_e	Adenosine exchange	adn_e -->		Extracellular exchange	Not essential	0	1000	0	1.46054e-12
EX_ins_e	Inosine exchange	ins_e -->		Extracellular exchange	Not essential	0	1000	0	1.53181e-12
G6PDH2r	Glucose 6-phosphate dehydrogenase	g6p_c + nadp_c <=> 6pgl_c + h_c + nadph_c	CIW80_02180	Pentose Phosphate Pathway	Not essential	-1000	1000	1.01555e-16	6.54618
ME2	Malic enzyme (NADP)	mal__L_c + nadp_c --> co2_c + nadph_c + pyr_c	CIW80_06150	Anaplerotic Reactions	Not essential	0	1000	0	3.47369e-11
ARGSL	Argininosuccinate lyase	argsuc_c <=> arg__L_c + fum_c	CIW80_14830	Arginine and Proline Metabolism	Essential	-1000	1000	0.181875	0.181875
CBPS	Carbamoyl-phosphate synthase (glutamine-hydrolysing)	2.0 atp_c + gln__L_c + h2o_c + hco3_c --> 2.0 adp_c + cbp_c + glu__L_c + 2.0 h_c + pi_c	CIW80_17840 and CIW80_17845	Arginine and Proline Metabolism	Not essential	0	1000	0	8.68423e-12
GLU5K	Glutamate 5-kinase	atp_c + glu__L_c --> adp_c + glu5p_c	CIW80_19485	Arginine and Proline Metabolism	Essential	0	1000	0.280901	0.280901
IPPS	2-isopropylmalate synthase	3mob_c + accoa_c + h2o_c --> 3c3hmp_c + coa_c + h_c	CIW80_18075	Valine, Leucine, and Isoleucine Metabolism	Essential	0	1000	0.510301	0.510301
EX_mg2_e	Mg exchange	mg2_e <=>		Extracellular exchange	Essential	-1000	1000	-0.089981	-0.089981
ACOATA	Acetyl-CoA ACP transacylase	ACP_c + accoa_c <=> acACP_c + coa_c	CIW80_24080 and CIW80_24065	Membrane Lipid Metabolism	Not essential	-1000	1000	-4.03814e-11	3.1579e-12
NADH5	NADH dehydrogenase (ubiquinone-8 )	h_c + nadh_c + q8_c --> nad_c + q8h2_c	CIW80_24155 or CIW80_17915 or CIW80_13435 or CIW80_22980	Oxidative Phosphorylation	Not essential	0	1000	0	2.31579e-11
MOHMT	3-methyl-2-oxobutanoate hydroxymethyltransferase	3mob_c + h2o_c + mlthf_c --> 2dhp_c + thf_c	CIW80_18435	Cofactor and Prosthetic Group Biosynthesis	Essential	0	1000	0.00298015	0.00298015
EX_glyc3p_e	Glycerol 3-phosphate exchange	glyc3p_e -->		Extracellular exchange	Not essential	0	1000	0	2.39565e-12
MLTG2	Maltodextrin glucosidase (maltotetraose)	h2o_c + maltttr_c --> glc__D_c + malttr_c	CIW80_20130	Alternate Carbon Metabolism	Not essential	0	1000	-2.41083e-12	0
EX_but_e	Butyrate (n-C4:0) exchange	but_e -->		Extracellular exchange	Not essential	0	1000	0	0
MLTG1	Maltodextrin glucosidase (maltotriose)	h2o_c + malttr_c --> glc__D_c + malt_c	CIW80_20130	Alternate Carbon Metabolism	Not essential	0	1000	-2.41083e-12	0
AMALT3	Amylomaltase (maltopentaose)	malt_c + maltpt_c --> glc__D_c + malthx_c	CIW80_11620	Alternate Carbon Metabolism	Not essential	0	1000	0	0
MLTP3	Maltodextrin phosphorylase (maltoheptaose)	malthp_c + pi_c <=> g1p_c + malthx_c	CIW80_11625	Alternate Carbon Metabolism	Not essential	-1000	1000	-4.03814e-11	0
EX_lcts_e	Lactose exchange	lcts_e -->		Extracellular exchange	Not essential	0	1000	0	2.89474e-12
EX_ocdca_e	Octadecanoate (n-C18:0) exchange	ocdca_e -->		Extracellular exchange	Not essential	0	1000	0	0
EX_cbl1_e	Cob(I)alamin exchange	cbl1_e <=>		Extracellular exchange	Not essential	-0.01	1000	-3.23051e-11	0
SPODM	Superoxide dismutase	2.0 h_c + 2.0 o2s_c --> h2o2_c + o2_c	CIW80_14545 or CIW80_01135	Unassigned	Not essential	0	1000	0	3.47369e-11
AHCYSNS	S-adenosylhomocysteine nucleosidase	ahcys_c + h2o_c --> ade_c + rhcys_c	CIW80_18560	Methionine Metabolism	Essential	0	1000	0.000529076	0.000529076
ACNML	N-Acetylneuraminate lyase	acnam_c --> acmana_c + pyr_c	CIW80_10570	Alternate Carbon Metabolism	Not essential	0	1000	-3.71323e-12	0
TMK	Thiamine kinase	atp_c + thm_c --> adp_c + h_c + thmmp_c	CIW80_24140	Cofactor and Prosthetic Group Biosynthesis	Not essential	0	1000	-9.97071e-13	0
NTPP4	Nucleoside triphosphate pyrophosphorylase (ctp)	ctp_c + h2o_c --> cmp_c + h_c + ppi_c	CIW80_01680 or CIW80_07590	Nucleotide Salvage Pathway	Not essential	0	1000	0	8.68423e-12
GMPS	GMP synthase	atp_c + nh4_c + xmp_c --> amp_c + gmp_c + 2.0 h_c + ppi_c	CIW80_06350	Purine and Pyrimidine Biosynthesis	Not essential	0	1000	0.220778	0.220778
CAT	Catalase	2.0 h2o2_c --> 2.0 h2o_c + o2_c	CIW80_01535 or CIW80_14745	Unassigned	Not essential	0	1000	0	8.68423e-12
FTHFLi	Formate-tetrahydrofolate ligase	atp_c + for_c + thf_c --> 10fthf_c + adp_c + pi_c		Folate Metabolism	Not essential	0	1000	0	1.73685e-11
EX_nac_e	Nicotinate exchange	nac_e -->		Extracellular exchange	Not essential	0	1000	0	3.47369e-12
UDPGD	UDPglucose 6-dehydrogenase	h2o_c + 2.0 nad_c + udpg_c --> 3.0 h_c + 2.0 nadh_c + udpglcur_c	CIW80_03940	Cell Envelope Biosynthesis	Not essential	0	1000	0	3.0206e-12
SERASr	(L-seryl)adenylate synthase	atp_c + h_c + ser__L_c --> ppi_c + seramp_c	CIW80_20935 or CIW80_03435	Secondary metabolite biosynthesis	Not essential	0	1000	0	6.3158e-12
GLCRD	Glucarate dehydratase	glcr_c --> 5dh4dglc_c + h2o_c	CIW80_07615 or CIW80_07610	Alternate Carbon Metabolism	Not essential	0	1000	-2.01907e-11	0
26DAHtex	Meso-2,6-Diaminoheptanedioate transport via diffusion (extracellular to periplasm)	26dap__M_e <=> 26dap__M_p	CIW80_19480 or CIW80_22660 or CIW80_25725 or CIW80_05020	Transport, Outer Membrane	Not essential	-1000	1000	-8.07628e-12	0
HCINNMtex	3-hydroxycinnamic acid transport via diffusion (extracellular to periplasm)	3hcinnm_e <=> 3hcinnm_p	CIW80_19480 or CIW80_22660 or CIW80_25725 or CIW80_05020	Transport, Outer Membrane	Not essential	-1000	1000	0	0
HPPPNtex	3-(3-hydroxyphenyl)propionate transport via diffusion (extracellular to periplasm)	3hpppn_e <=> 3hpppn_p	CIW80_22660 or CIW80_25725 or CIW80_05020 or CIW80_19480	Transport, Outer Membrane	Not essential	-1000	1000	0	0
ACtex	Acetate transport via diffusion (extracellular to periplasm)	ac_e <=> ac_p	CIW80_19480 or CIW80_22660 or CIW80_25725 or CIW80_05020	Transport, Outer Membrane	Not essential	-1000	1000	-22.7044	-20.5223
ACALDtex	Acetaldehyde transport via diffusion (extracellular to periplasm)	acald_e <=> acald_p	CIW80_19480 or CIW80_22660 or CIW80_25725 or CIW80_05020	Transport, Outer Membrane	Not essential	-1000	1000	-5.38418e-11	0
CHRPL	Chorismate pyruvate lyase	chor_c --> 4hbz_c + pyr_c	CIW80_15335 or CIW80_24090	Cofactor and Prosthetic Group Biosynthesis	Essential	0	1000	0.000263357	0.000263357
TDPAGTA	DTDP-4-amino-4,6-dideoxy-D-glucose transaminase	dtdp4d6dg_c + glu__L_c --> akg_c + dtdp4addg_c	CIW80_13815	Cell Envelope Biosynthesis	Not essential	0	1000	0	9.92483e-13
UACMAMO	UDP-N-acetyl-D-mannosamine oxidoreductase	h2o_c + 2.0 nad_c + uacmam_c --> 3.0 h_c + 2.0 nadh_c + uacmamu_c	CIW80_13795	Cell Envelope Biosynthesis	Not essential	0	1000	0	2.11167e-13
FBA3	Sedoheptulose 1,7-bisphosphate D-glyceraldehyde-3-phosphate-lyase	s17bp_c <=> dhap_c + e4p_c	CIW80_08350	Pentose Phosphate Pathway	Not essential	-1000	1000	0	19.0607
PMPK	Phosphomethylpyrimidine kinase	4ampm_c + atp_c --> 2mahmp_c + adp_c	CIW80_04300	Cofactor and Prosthetic Group Biosynthesis	Essential	0	1000	0.000263357	0.000263357
LCADi	Lactaldehyde dehydrogenase	h2o_c + lald__L_c + nad_c --> 2.0 h_c + lac__L_c + nadh_c	CIW80_00015	Alternate Carbon Metabolism	Not essential	0	1000	0	6.91126e-12
ACMANAtex	N-acetyl-D-mannosamine transport via diffusion (extracellular to periplasm)	acmana_e <=> acmana_p	CIW80_05020 or CIW80_19480 or CIW80_22660 or CIW80_25725	Transport, Outer Membrane	Not essential	-1000	1000	0	0
ACMUMtex	N-acetylmuramate transport via diffusion (extracellular to periplasm)	acmum_e --> acmum_p	CIW80_19480 or CIW80_22660 or CIW80_25725 or CIW80_05020	Transport, Outer Membrane	Not essential	0	1000	0	0
ACACT7r	Acetyl-CoA C-acyltransferase (tetradecanoyl-CoA) (r)	accoa_c + tdcoa_c <=> 3ohdcoa_c + coa_c	CIW80_05640 or CIW80_14205	Membrane Lipid Metabolism	Not essential	-1000	1000	0.334124	0.334124
PSP_L	Phosphoserine phosphatase (L-serine)	h2o_c + pser__L_c --> pi_c + ser__L_c	CIW80_17595	Glycine and Serine Metabolism	Not essential	0	1000	2.1131	2.1131
ADK3	Adentylate kinase (GTP)	amp_c + gtp_c <=> adp_c + gdp_c	CIW80_20510	Nucleotide Salvage Pathway	Not essential	-1000	1000	-1000	1000
GLUDC	Glutamate Decarboxylase	glu__L_c + h_c --> 4abut_c + co2_c	CIW80_12250 or CIW80_00425	Glutamate Metabolism	Not essential	0	1000	0	-2.44004e-13
ACACT2r	Acetyl-CoA C-acyltransferase (butanoyl-CoA) (r)	accoa_c + btcoa_c <=> 3ohcoa_c + coa_c	CIW80_05640 or CIW80_14205	Membrane Lipid Metabolism	Not essential	-1000	1000	0.426032	0.426032
BSORy	Biotin sulfoxide reductase	btnso_c + h_c + nadph_c --> btn_c + h2o_c + nadp_c	CIW80_12475	Cofactor and Prosthetic Group Biosynthesis	Not essential	0	1000	0	0
DMSOR2	Dimethyl sulfoxide reductase (Demethylmenaquinol 8)	2dmmql8_c + dmso_c --> 2dmmq8_c + dms_c + h2o_c	CIW80_22505 and CIW80_22510 and CIW80_22500	Oxidative Phosphorylation	Not essential	0	1000	0	0
ADSK	Adenylyl-sulfate kinase	aps_c + atp_c --> adp_c + h_c + paps_c	CIW80_07450	Cysteine Metabolism	Essential	0	1000	0.18097	0.18097
ACACT3r	Acetyl-CoA C-acyltransferase (hexanoyl-CoA) (r)	accoa_c + hxcoa_c <=> 3oocoa_c + coa_c	CIW80_05640 or CIW80_14205	Membrane Lipid Metabolism	Not essential	-1000	1000	0.426032	0.426032
ACACT4r	Acetyl-CoA C-acyltransferase (octanoyl-CoA) (r)	accoa_c + occoa_c <=> 3odcoa_c + coa_c	CIW80_05640 or CIW80_14205	Membrane Lipid Metabolism	Not essential	-1000	1000	0.426032	0.426032
SUCCt2_2pp	Succinate transport via proton symport (2 H) (periplasm)	2.0 h_p + succ_p --> 2.0 h_c + succ_c	CIW80_12315 or CIW80_17725	Transport, Inner Membrane	Not essential	0	1000	0	-1.60016e-11
SUCFUMtpp	Succinate:fumarate antiporter (periplasm)	fum_p + succ_c <=> fum_c + succ_p	CIW80_15915 or CIW80_21115 or CIW80_16010	Transport, Inner Membrane	Not essential	-1000	1000	-1000	1000
HSDy	Homoserine dehydrogenase (NADPH)	hom__L_c + nadp_c <=> aspsa_c + h_c + nadph_c	CIW80_14710 or CIW80_17685	Threonine and Lysine Metabolism	Essential	-1000	1000	-0.822665	-0.822665
CYSTL	Cystathionine b-lyase	cyst__L_c + h2o_c --> hcys__L_c + nh4_c + pyr_c	CIW80_09435 or CIW80_00945	Methionine Metabolism	Essential	0	1000	0.121335	0.121335
ACMAMUT	UDP-N-acetyl-D-mannosaminuronic acid transferase	uacmamu_c + unaga_c --> h_c + udp_c + unagamu_c	CIW80_13835	Cell Envelope Biosynthesis	Not essential	0	1000	0	-1.0268e-13
SHSL1	O-succinylhomoserine lyase (L-cysteine)	cys__L_c + suchms_c --> cyst__L_c + h_c + succ_c	CIW80_14705	Methionine Metabolism	Essential	0	1000	0.121335	0.121335
SSALy	Succinate-semialdehyde dehydrogenase (NADP)	h2o_c + nadp_c + sucsal_c --> 2.0 h_c + nadph_c + succ_c	CIW80_00575 or CIW80_06955	Arginine and Proline Metabolism	Not essential	0	1000	0	-4.82598e-12
SULabcpp	Sulfate transport via ABC system (periplasm)	atp_c + h2o_c + so4_p --> adp_c + h_c + pi_c + so4_c	(CIW80_05995 and CIW80_06000 and CIW80_05990 and CIW80_06005) or (CIW80_21810 and CIW80_21815 and CIW80_21805) or (CIW80_05990 and CIW80_05995 and CIW80_06000 and CIW80_14590)	Inorganic Ion Transport and Metabolism	Not essential	0	1000	0	-1.12606e-11
TSULabcpp	Thiosulfate transport via ABC system (periplasm)	atp_c + h2o_c + tsul_p --> adp_c + h_c + pi_c + tsul_c	(CIW80_05995 and CIW80_05990 and CIW80_06000 and CIW80_14590) or (CIW80_05990 and CIW80_06005 and CIW80_06000 and CIW80_05995)	Inorganic Ion Transport and Metabolism	Not essential	0	1000	-2.32631e-12	0
TARTRt7pp	Tartrate/succinate antiporter (periplasm)	succ_c + tartr__L_p <=> succ_p + tartr__L_c	CIW80_09795	Transport, Inner Membrane	Not essential	-1000	1000	-1000	1000
EX_dad_2_e	Deoxyadenosine exchange	dad_2_e -->		Extracellular exchange	Not essential	0	1000	0	-4.82694e-13
EX_ser__D_e	D-Serine exchange	ser__D_e -->		Extracellular exchange	Not essential	0	1000	0	0
DDGALK	2-dehydro-3-deoxygalactonokinase	2dh3dgal_c + atp_c --> 2dh3dgal6p_c + adp_c + h_c	CIW80_13330	Alternate Carbon Metabolism	Not essential	0	1000	0	0
EX_gam6p_e	D-Glucosamine 6-phosphate exchange	gam6p_e -->		Extracellular exchange	Not essential	0	1000	0	0
EX_15dap_e	1,5-Diaminopentane exchange	15dap_e -->		Extracellular exchange	Not essential	0	1000	0	-1.36763e-12
AB6PGH	Arbutin 6-phosphate glucohydrolase	arbt6p_c + h2o_c --> g6p_c + hqn_c	CIW80_08230 or CIW80_13470	Alternate Carbon Metabolism	Not essential	0	1000	0	0
EX_ocdcea_e	Octadecenoate (n-C18:1) exchange	ocdcea_e -->		Extracellular exchange	Not essential	0	1000	0	-1.13183e-12
EX_cynt_e	Cyanate exchange	cynt_e -->		Extracellular exchange	Not essential	0	1000	0	0
EX_galctn__D_e	D-Galactonate exchange	galctn__D_e -->		Extracellular exchange	Not essential	0	1000	0	0
AMALT1	Amylomaltase (maltotriose)	malt_c + malttr_c --> glc__D_c + maltttr_c	CIW80_11620	Alternate Carbon Metabolism	Not essential	0	1000	0	0
EX_glyb_e	Glycine betaine exchange	glyb_e -->		Extracellular exchange	Not essential	0	1000	0	0
AHGDx	(S)-alpha-hydroxyglutarate dehydrogenase	S2hglut_c + nad_c <=> akg_c + h_c + nadh_c	CIW80_08300	Glycine and Serine Metabolism	Not essential	-1000	1000	-1.51388e-11	0
MLTP2	Maltodextrin phosphorylase (maltohexaose)	malthx_c + pi_c <=> g1p_c + maltpt_c	CIW80_11625	Alternate Carbon Metabolism	Not essential	-1000	1000	-1.89235e-11	0
TAURabcpp	Taurine transport via ABC system (periplasm)	atp_c + h2o_c + taur_p --> adp_c + h_c + pi_c + taur_c	CIW80_19950 and CIW80_19960 and CIW80_19955	Transport, Inner Membrane	Not essential	0	1000	0	0
BSORx	Biotin sulfoxide reductase	btnso_c + h_c + nadh_c --> btn_c + h2o_c + nad_c	CIW80_12475	Cofactor and Prosthetic Group Biosynthesis	Not essential	0	1000	0	0
NMNt7pp	NMN transport via NMN glycohydrolase (periplasm)	h2o_c + nmn_p --> h_c + ncam_c + r5p_c		Transport, Inner Membrane	Not essential	0	1000	0	-1.64116e-12
EX_ca2_e	Calcium exchange	ca2_e <=>		Extracellular exchange	Essential	-1000	1000	-0.0545683	-0.0545683
EX_so3_e	Sulfite exchange	so3_e -->		Extracellular exchange	Not essential	0	1000	0	0
GLUtex	L-glutamate transport via diffusion (extracellular to periplasm)	glu__L_e <=> glu__L_p	CIW80_19480 or CIW80_22660 or CIW80_25725 or CIW80_05020	Transport, Outer Membrane	Not essential	-1000	1000	-6.30768e-12	0
Kt2pp	Potassium transport in via proton symport (periplasm)	h_p + k_p --> h_c + k_c	(CIW80_14225 and CIW80_25450 and CIW80_10960) or CIW80_25190 or CIW80_13600	Inorganic Ion Transport and Metabolism	Not essential	0	1000	0.0559356	0.0559356
GLYtex	Glycine transport via diffusion (extracellular to periplasm)	gly_e <=> gly_p	CIW80_19480 or CIW80_22660 or CIW80_25725 or CIW80_05020	Transport, Outer Membrane	Not essential	-1000	1000	-7.56922e-12	0
GP4GH	Gp4G hydrolase	gp4g_c + h2o_c --> 2.0 gdp_c + 2.0 h_c	CIW80_17940	Nucleotide Salvage Pathway	Not essential	0	1000	0	0
GLYALDtex	Glyceraldehyde transport via diffusion (extracellular to periplasm)	glyald_e <=> glyald_p	CIW80_19480 or CIW80_22660 or CIW80_25725 or CIW80_05020	Transport, Outer Membrane	Not essential	-1000	1000	-7.56922e-12	0
AKGt2rpp	2-oxoglutarate reversible transport via symport (periplasm)	akg_p + h_p <=> akg_c + h_c	CIW80_06765	Transport, Inner Membrane	Not essential	-1000	1000	-6.88111e-12	0
ACGAMT	UDP-N-acetylglucosamine:undecaprenylphosphate N-acetylglucosamine -1-phosphate transferase	uacgam_c + udcpp_c --> ump_c + unaga_c	CIW80_13780	Cell Envelope Biosynthesis	Not essential	0	1000	0	-9.97665e-14
EX_ascb__L_e	L-Ascorbate exchange	ascb__L_e -->		Extracellular exchange	Not essential	0	1000	0	0
GLYBtex	Glycine betaine transport via diffusion (extracellular to periplasm)	glyb_e <=> glyb_p	CIW80_19480 or CIW80_22660 or CIW80_25725 or CIW80_05020	Transport, Outer Membrane	Not essential	-1000	1000	0	0
GLYCtex	Glycerol transport via diffusion (extracellular to periplasm)	glyc_e <=> glyc_p	CIW80_19480 or CIW80_22660 or CIW80_25725 or CIW80_05020	Transport, Outer Membrane	Not essential	-1000	1000	-8.41024e-12	0
GLYC3Ptex	Glycerol-3-phosphate transport via diffusion (extracellular to periplasm)	glyc3p_e <=> glyc3p_p	CIW80_19480 or CIW80_22660 or CIW80_25725 or CIW80_05020	Transport, Outer Membrane	Not essential	-1000	1000	-6.88111e-12	0
GLYCLTtex	Glycolate transport via diffusion (extracellular to periplasm)	glyclt_e <=> glyclt_p	CIW80_19480 or CIW80_22660 or CIW80_25725 or CIW80_05020	Transport, Outer Membrane	Not essential	-1000	1000	-2.5248e-11	0
GTPtex	GTP transport via diffusion (extracellular to periplasm)	gtp_e <=> gtp_p	CIW80_25725 or CIW80_05020 or CIW80_19480 or CIW80_22660	Transport, Outer Membrane	Not essential	-1000	1000	0	0
GUAtex	Guanine transport via diffusion (extracellular to periplasm)	gua_e <=> gua_p	CIW80_20170	Transport, Outer Membrane	Not essential	-1000	1000	-1.37716e-12	0
Htex	Proton transport via diffusion (extracellular to periplasm)	h_e <=> h_p	CIW80_19480 or CIW80_22660 or CIW80_25725 or CIW80_05020	Transport, Outer Membrane	Not essential	-1000	1000	-50.8186	955.728
EX_ala_B_e	Beta-Alanine exchange	ala_B_e -->		Extracellular exchange	Not essential	0	1000	0	-4.10868e-12
EX_agm_e	Agmatine exchange	agm_e -->		Extracellular exchange	Not essential	0	1000	0	-8.64985e-13
EX_minohp_e	Myo-Inositol hexakisphosphate exchange	minohp_e -->		Extracellular exchange	Not essential	0	1000	0	0
EX_ppt_e	Phosphonate exchange	ppt_e -->		Extracellular exchange	Not essential	0	1000	0	0
EX_hxa_e	Hexanoate (n-C6:0) exchange	hxa_e -->		Extracellular exchange	Not essential	0	1000	0	-4.10868e-12
H2tex	Hydrogen transport via diffusion (extracellular to periplasm)	h2_e <=> h2_p	CIW80_19480 or CIW80_22660 or CIW80_25725 or CIW80_05020	Transport, Outer Membrane	Not essential	-1000	1000	0	0
H2Otex	H2O transport via diffusion (extracellular to periplasm)	h2o_e <=> h2o_p	s0001 or CIW80_25560 or CIW80_22770 or CIW80_05020 or CIW80_19480 or CIW80_25725 or CIW80_22660	Transport, Outer Membrane	Not essential	-1000	1000	-45.9224	-41.5582
AADDGT	DTDP-N-4-acetamido-4,6-dideoxy-D-galactose transferase	dtdp4aaddg_c + unagamu_c --> dtdp_c + h_c + unagamuf_c	CIW80_13825	Cell Envelope Biosynthesis	Not essential	0	1000	0	0
FACOAL160t2pp	Fatty-acid-CoA ligase (hexadecanoate transport via vectoral Co-A coupling)	atp_c + coa_c + h_p + hdca_p --> amp_c + h_c + pmtcoa_c + ppi_c	CIW80_01380 or CIW80_01920	Cell Envelope Biosynthesis	Not essential	0	1000	0	-4.12215e-12
FACOAL180t2pp	Fatty-acid-CoA ligase (octadecanoate transport via vectoral Co-A coupling)	atp_c + coa_c + h_p + ocdca_p --> amp_c + h_c + ppi_c + stcoa_c	CIW80_01380 or CIW80_01920	Cell Envelope Biosynthesis	Not essential	0	1000	0	-4.12215e-12
SPODMpp	Superoxide dismutase	2.0 h_p + 2.0 o2s_p --> h2o2_p + o2_p	CIW80_01080	Unassigned	Not essential	0	1000	0	0
EX_lyx__L_e	L-Lyxose exchange	lyx__L_e -->		Extracellular exchange	Not essential	0	1000	0	-3.66413e-12
EX_acmum_e	N-Acetylmuramate exchange	acmum_e -->		Extracellular exchange	Not essential	0	1000	0	-7.58097e-13
EX_dca_e	Decanoate (n-C10:0) exchange	dca_e -->		Extracellular exchange	Not essential	0	1000	0	0
EX_all__D_e	D-Allose exchange	all__D_e -->		Extracellular exchange	Not essential	0	1000	0	0
NO3R1bpp	Nitrate reductase (Ubiquinol-8)	no3_p + q8h2_c --> h2o_p + no2_p + q8_c	CIW80_04965 and CIW80_04950 and CIW80_04960 and (CIW80_04970 and CIW80_04955)	Nitrogen Metabolism	Not essential	0	1000	0	0
O2tpp	O2 transport via diffusion (periplasm)	o2_p <=> o2_c	s0001	Inorganic Ion Transport and Metabolism	Not essential	-1000	1000	20	20
EX_octa_e	Octanoate (n-C8:0) exchange	octa_e -->		Extracellular exchange	Not essential	0	1000	0	0
PHYTSpp	Phytase (periplasm)	6.0 h2o_p + minohp_p --> inost_p + 6.0 pi_p	CIW80_22895	Alternate Carbon Metabolism	Not essential	0	1000	0	0
EX_gbbtn_e	Gamma-butyrobetaine exchange	gbbtn_e -->		Extracellular exchange	Not essential	0	1000	0	0
PPTHpp	Phosphonate hydrogenase (periplasm)	h2o_p + ppt_p --> h2_p + pi_p	CIW80_20025	Unassigned	Not essential	0	1000	0	0
PYRt2rpp	Pyruvate reversible transport via proton symport (periplasm)	h_p + pyr_p <=> h_c + pyr_c		Transport, Inner Membrane	Not essential	-1000	1000	-2.52795e-11	0
NO3R2pp	Nitrate reductase (Menaquinol-8) (periplasm)	2.0 h_c + mql8_c + no3_c --> h2o_c + 2.0 h_p + mqn8_c + no2_c	(CIW80_00325 and CIW80_00330 and CIW80_00320 and CIW80_00315) or (CIW80_25030 and CIW80_25045 and CIW80_25040 and CIW80_25035)	Oxidative Phosphorylation	Not essential	0	1000	0	0
EX_xylu__L_e	L-Xylulose exchange	xylu__L_e -->		Extracellular exchange	Not essential	0	1000	0	0
EX_gdp_e	GDP exchange	gdp_e -->		Extracellular exchange	Not essential	0	1000	0	0
EX_gtp_e	GTP exchange	gtp_e -->		Extracellular exchange	Not essential	0	1000	0	0
NTP3pp	Nucleoside-triphosphatase (GTP) (periplasm)	gtp_p + h2o_p --> gdp_p + h_p + pi_p	CIW80_22895	Nucleotide Salvage Pathway	Not essential	0	1000	0	0
NO3R2bpp	Nitrate reductase (Menaquinol-8) (periplasm)	mql8_c + no3_p --> h2o_p + mqn8_c + no2_p	(CIW80_04970 and CIW80_04955) and CIW80_04950	Nitrogen Metabolism	Not essential	0	1000	0	0
THMabcpp	Thiamine transport via ABC system (periplasm)	atp_c + h2o_c + thm_p --> adp_c + h_c + pi_c + thm_c	CIW80_18035 and CIW80_18045 and CIW80_18040	Transport, Inner Membrane	Not essential	0	1000	-4.68138e-13	0
THMDt2pp	Thymidine transport in via proton symport (periplasm)	h_p + thymd_p <=> h_c + thymd_c	CIW80_08585 or CIW80_05910 or CIW80_05845	Transport, Inner Membrane	Not essential	-1000	1000	5.13361e-12	0
THRabcpp	L-threonine transport via ABC system (periplasm)	atp_c + h2o_c + thr__L_p --> adp_c + h_c + pi_c + thr__L_c	CIW80_11865 and CIW80_11860 and CIW80_11890 and CIW80_11870 and CIW80_11855	Transport, Inner Membrane	Not essential	0	1000	0	-6.59544e-12
TREptspp	Trehalose transport via PEP:Pyr PTS (periplasm)	pep_c + tre_p --> pyr_c + tre6p_c	CIW80_05970 and CIW80_16560 and CIW80_05965 and CIW80_05960	Transport, Inner Membrane	Not essential	0	1000	0	0
THD2pp	NAD(P) transhydrogenase (periplasm)	2.0 h_p + nadh_c + nadp_c --> 2.0 h_c + nad_c + nadph_c	CIW80_00840 and CIW80_00845	Oxidative Phosphorylation	Not essential	0	1000	0	13.0924
TMAOR1pp	Trimethylamine N-oxide reductase (menaquinol 8) (periplasm)	h_p + mql8_c + tmao_p --> h2o_p + mqn8_c + tma_p	(CIW80_22950 and CIW80_22945) or (CIW80_02575 and CIW80_02580)	Oxidative Phosphorylation	Not essential	0	1000	0	0
TMAOR2pp	Trimethylamine N-oxide reductase (demethylmenaquinol 8) (periplasm)	2dmmql8_c + h_p + tmao_p --> 2dmmq8_c + h2o_p + tma_p	(CIW80_22950 and CIW80_22945) or (CIW80_02575 and CIW80_02580)	Oxidative Phosphorylation	Not essential	0	1000	0	0
XANtpp	Xanthine reversible transport (periplasm)	xan_p <=> xan_c		Transport, Inner Membrane	Not essential	-1000	1000	2.00117e-10	0
DAPtex	1,5-Diaminopentane transport via diffusion (extracellular to periplasm)	15dap_e <=> 15dap_p	CIW80_19480 or CIW80_22660 or CIW80_25725 or CIW80_05020	Transport, Outer Membrane	Not essential	-1000	1000	9.09624e-12	0
TRPt2rpp	L-tryptophan reversible transport via proton symport (periplasm)	h_p + trp__L_p <=> h_c + trp__L_c	CIW80_10270 or CIW80_13415 or CIW80_18275	Transport, Inner Membrane	Not essential	-1000	1000	4.16911e-12	-3.28694e-11
TYRt2rpp	L-tyrosine reversible transport via proton symport (periplasm)	h_p + tyr__L_p <=> h_c + tyr__L_c	CIW80_02750 or CIW80_18275	Transport, Inner Membrane	Not essential	-1000	1000	6.06416e-12	-3.28694e-11
EX_tma_e	Trimethylamine exchange	tma_e -->		Extracellular exchange	Not essential	0	1000	0	0
URIt2pp	Uridine transport in via proton symport (periplasm)	h_p + uri_p <=> h_c + uri_c	CIW80_08585 or CIW80_05910 or CIW80_05845	Transport, Inner Membrane	Not essential	-1000	1000	5.71763e-12	0
VALabcpp	L-valine transport via ABC system (periplasm)	atp_c + h2o_c + val__L_p --> adp_c + h_c + pi_c + val__L_c	CIW80_11870 and CIW80_11865 and CIW80_11890 and CIW80_11860 and CIW80_11855	Transport, Inner Membrane	Not essential	0	1000	0	-8.21735e-12
12PPDStex	(S)-Propane-1,2-diol transport via diffusion (extracellular to periplasm)	12ppd__S_e <=> 12ppd__S_p	CIW80_19480 or CIW80_22660 or CIW80_25725 or CIW80_05020	Transport, Outer Membrane	Not essential	-1000	1000	2.00117e-11	0
DDGLCNtex	2-dehydro-3-deoxy-D-gluconate transport via diffusion (extracellular to periplasm)	2ddglcn_e <=> 2ddglcn_p	CIW80_19480 or CIW80_22660 or CIW80_25725 or CIW80_05020	Transport, Outer Membrane	Not essential	-1000	1000	1.81925e-11	0
XTSNt2rpp	Xanthosine transport via proton symport (periplasm)	h_p + xtsn_p <=> h_c + xtsn_c	CIW80_05910	Transport, Inner Membrane	Not essential	-1000	1000	3.63849e-12	0
XYLabcpp	D-xylose transport via ABC system (periplasm)	atp_c + h2o_c + xyl__D_p --> adp_c + h_c + pi_c + xyl__D_c	CIW80_12560 and CIW80_12550 and CIW80_12555	Transport, Inner Membrane	Not essential	0	1000	0	0
GMHEPK	D-glycero-D-manno-heptose 7-phosphate kinase	atp_c + gmhep7p_c --> adp_c + gmhep17bp_c + h_c	CIW80_09720	Lipopolysaccharide Biosynthesis / Recycling	Not essential	0	1000	0	-1.49406e-12
THRt4pp	L-threonine via sodium symport (periplasm)	na1_p + thr__L_p --> na1_c + thr__L_c	CIW80_09950	Transport, Inner Membrane	Not essential	0	1000	0	-1.64347e-11
GALURtex	D-galacturonate transport via diffusion (extracellular to periplasm)	galur_e <=> galur_p	CIW80_19480 or CIW80_22660 or CIW80_25725 or CIW80_05020	Transport, Outer Membrane	Not essential	-1000	1000	0	0
GTPCI	GTP cyclohydrolase I	gtp_c + h2o_c --> ahdt_c + for_c + h_c	CIW80_04570	Cofactor and Prosthetic Group Biosynthesis	Essential	0	1000	0.000790071	0.000790071
FDMO	FMNH2-dependent monooxygenase	fmnh2_c + isetac_c + o2_c --> fmn_c + gcald_c + h2o_c + h_c + so3_c	CIW80_22690	Inorganic Ion Transport and Metabolism	Not essential	0	1000	0	0
FEOXAMabcpp	Ferroxamine transport via ABC system (periplasm)	atp_c + feoxam_p + h2o_c --> adp_c + feoxam_c + h_c + pi_c	CIW80_18525 and CIW80_18530 and CIW80_18520	Inorganic Ion Transport and Metabolism	Not essential	0	1000	0	-4.36103e-12
EX_fruur_e	D-Fructuronate exchange	fruur_e -->		Extracellular exchange	Not essential	0	1000	0	-2.72565e-12
GALtex	D-galactose transport via diffusion (extracellular to periplasm)	gal_e <=> gal_p	CIW80_19480 or CIW80_22660 or CIW80_25725 or CIW80_05020	Transport, Outer Membrane	Not essential	-1000	1000	0	0
CBL1abcpp	Cob(1)alamin transport via ABC system (periplasm)	atp_c + cbl1_p + h2o_c --> adp_c + cbl1_c + h_c + pi_c	CIW80_01425 and CIW80_18555 and CIW80_01435	Transport, Inner Membrane	Not essential	0	1000	0	-8.17694e-12
EX_malttr_e	Maltotriose exchange	malttr_e -->		Extracellular exchange	Not essential	0	1000	0	-8.6073e-13
ACACt2pp	Acetoacetate transport via proton symport (periplasm)	acac_p + h_p <=> acac_c + h_c	CIW80_05070	Transport, Inner Membrane	Not essential	-1000	1000	0	0
ACGAptspp	N-Acetyl-D-glucosamine transport via PEP:Pyr PTS (periplasm)	acgam_p + pep_c --> acgam6p_c + pyr_c	(CIW80_05965 and CIW80_05970 and CIW80_05960 and CIW80_24115) or (CIW80_05960 and CIW80_05965 and CIW80_21370)	Transport, Inner Membrane	Not essential	0	1000	4.94117e-12	0
ACMANAptspp	N-acetyl-D-mannosamine transport via PTS (periplasm)	acmana_p + pep_c --> acmanap_c + pyr_c	CIW80_05960 and CIW80_01995 and CIW80_05965 and CIW80_01990 and CIW80_02000	Transport, Inner Membrane	Not essential	0	1000	0	0
ACNAMt2pp	N-acetylneuraminate proton symport (periplasm)	acnam_p + h_p --> acnam_c + h_c	CIW80_10565	Transport, Inner Membrane	Not essential	0	1000	4.6004e-12	0
GALCTtex	D-galactarte transport via diffusion (extracellular to periplasm)	galct__D_e <=> galct__D_p	CIW80_19480 or CIW80_22660 or CIW80_25725 or CIW80_05020	Transport, Outer Membrane	Not essential	-1000	1000	0	0
GALCTNtex	D-galactonate transport via diffusion (extracellular to periplasm)	galctn__D_e <=> galctn__D_p	CIW80_19480 or CIW80_22660 or CIW80_25725 or CIW80_05020	Transport, Outer Membrane	Not essential	-1000	1000	0	0
GALTtex	Galactitol transport via diffusion (extracellular to periplasm)	galt_e <=> galt_p	CIW80_19480 or CIW80_22660 or CIW80_25725 or CIW80_05020	Transport, Outer Membrane	Not essential	-1000	1000	0	0
EX_cbi_e	Cobinamide exchange	cbi_e -->		Extracellular exchange	Not essential	0	1000	0	0
CHOLD	Choline dehydrogenase	chol_c + nad_c --> betald_c + h_c + nadh_c	CIW80_19740	Unassigned	Not essential	0	1000	0	0
TRE6PS	Alpha,alpha-trehalose-phosphate synthase (UDP-forming)	g6p_c + udpg_c --> h_c + tre6p_c + udp_c	CIW80_02685	Alternate Carbon Metabolism	Not essential	0	1000	0	-4.08847e-12
DRPA	Deoxyribose-phosphate aldolase	2dr5p_c --> acald_c + g3p_c	CIW80_17560	Alternate Carbon Metabolism	Not essential	0	1000	0	1.18444e-12
TKT2	Transketolase	e4p_c + xu5p__D_c <=> f6p_c + g3p_c	CIW80_08430 or CIW80_06165	Pentose Phosphate Pathway	Not essential	-1000	1000	-0.567861	1.6142
EX_arbtn_fe3_e	Aerobactin exchange	arbtn_fe3_e -->		Extracellular exchange	Not essential	0	1000	0	8.81887e-14
UDCPDP	Undecaprenyl-diphosphatase	h2o_c + udcpdp_c --> h_c + pi_c + udcpp_c	CIW80_22210 or CIW80_25355 or CIW80_09760	Cell Envelope Biosynthesis	Essential	0	1000	0.0328169	0.0328169
EX_cpgn_e	Coprogen exchange	cpgn_e -->		Extracellular exchange	Not essential	0	1000	0	0
EX_ch4_e	EX ch4 LPAREN e RPAREN	ch4_e -->		Extracellular exchange	Not essential	0	1000	0	0
FEENTERabcpp	Fe-enterobactin transport via ABC system (periplasm)	atp_c + feenter_p + h2o_c --> adp_c + feenter_c + h_c + pi_c	CIW80_20955 and CIW80_20970 and CIW80_20960 and CIW80_20950	Inorganic Ion Transport and Metabolism	Not essential	0	1000	0	6.232e-13
EX_adocbl_e	Adenosylcobalamin exchange	adocbl_e -->		Extracellular exchange	Not essential	0	1000	0	6.87353e-14
FECRMabcpp	Ferrichrome transport via ABC system (periplasm)	atp_c + fecrm_p + h2o_c --> adp_c + fecrm_c + h_c + pi_c	CIW80_18530 and CIW80_18525 and CIW80_18520	Inorganic Ion Transport and Metabolism	Not essential	0	1000	0	6.232e-13
TREH	Alpha,alpha-trehalase	h2o_c + tre_c --> 2.0 glc__D_c	CIW80_12260	Alternate Carbon Metabolism	Not essential	0	1000	0	3.895e-13
GAMtex	D-glucosamine transport via diffusion (extracellular to periplasm)	gam_e <=> gam_p	CIW80_19480 or CIW80_22660 or CIW80_25725 or CIW80_05020	Transport, Outer Membrane	Not essential	-1000	1000	1.25132e-11	0
GBBTNtex	Gamma-butyrobetaine transport via diffusion (extracellular to periplasm)	gbbtn_e <=> gbbtn_p	CIW80_19480 or CIW80_22660 or CIW80_25725 or CIW80_05020	Transport, Outer Membrane	Not essential	-1000	1000	0	0
ATPS4rpp	ATP synthase (four protons for one ATP) (periplasm)	adp_c + 4.0 h_p + pi_c <=> atp_c + h2o_c + 3.0 h_c	(CIW80_13560 and (CIW80_13520 and CIW80_13530 and CIW80_13540 and CIW80_13535 and CIW80_13525) and (CIW80_13555 and CIW80_13545 and CIW80_13550)) or ((CIW80_13520 and CIW80_13530 and CIW80_13540 and CIW80_13535 and CIW80_13525) and (CIW80_13555 and CIW80_13545 and CIW80_13550))	Oxidative Phosphorylation	Not essential	-1000	1000	57.4538	61.8179
INDOLEtex	Indole transport via diffusion (extracellular to periplasm)	indole_e <=> indole_p	CIW80_19480 or CIW80_22660 or CIW80_25725 or CIW80_05020	Transport, Outer Membrane	Not essential	-1000	1000	4.55025e-12	0
ARBt2rpp	L-arabinose transport via proton symport (periplasm)	arab__L_p + h_p <=> arab__L_c + h_c	CIW80_08010	Transport, Inner Membrane	Not essential	-1000	1000	6.67369e-11	2.337e-12
CYTK1	Cytidylate kinase (CMP)	atp_c + cmp_c <=> adp_c + cdp_c	CIW80_22565	Nucleotide Salvage Pathway	Not essential	-1000	1000	0.218818	0.218818
DAPabcpp	M-diaminopimelic acid ABC transport (periplasm)	26dap__M_p + atp_c + h2o_c --> 26dap__M_c + adp_c + h_c + pi_c		Transport, Inner Membrane	Not essential	0	1000	1.00105e-11	0
L_LACtex	L-lactate transport via diffusion (extracellular to periplasm)	lac__L_e <=> lac__L_p	CIW80_22660 or CIW80_25725 or CIW80_05020 or CIW80_19480	Transport, Outer Membrane	Not essential	-1000	1000	1.00105e-10	0
ACt4pp	Na+/Acetate symport (periplasm)	ac_p + na1_p --> ac_c + na1_c	CIW80_15580	Transport, Inner Membrane	Not essential	0	1000	0	979.478
ADEt2rpp	Adenine transport via proton symport (reversible) (periplasm)	ade_p + h_p <=> ade_c + h_c	CIW80_12975 or CIW80_13440 or CIW80_13185	Transport, Inner Membrane	Not essential	-1000	1000	3.9257e-12	0
CO2tpp	CO2 transporter via diffusion (periplasm)	co2_p <=> co2_c	s0001	Transport, Inner Membrane	Not essential	-1000	1000	-16.7592	-12.395
DHAtpp	Dihydroxyacetone transport via facilitated diffusion (periplasm)	dha_p <=> dha_c		Transport, Inner Membrane	Not essential	-1000	1000	3.33685e-11	0
DMSOR1pp	Dimethyl sulfoxide reductase (Menaquinol 8) (periplasm)	dmso_p + mql8_c --> dms_p + h2o_p + mqn8_c	CIW80_02575 and CIW80_02580	Oxidative Phosphorylation	Not essential	0	1000	0	0
ARGabcpp	L-arginine transport via ABC system (periplasm)	arg__L_p + atp_c + h2o_c --> adp_c + arg__L_c + h_c + pi_c	(CIW80_05470 and CIW80_05460 and CIW80_05480 and CIW80_05465) or (CIW80_22330 and CIW80_22310 and CIW80_22325 and CIW80_22320 and CIW80_22315)	Transport, Inner Membrane	Not essential	0	1000	0	9.49912e-13
ADNt2pp	Adenosine transport in via proton symport (periplasm)	adn_p + h_p <=> adn_c + h_c	CIW80_08585 or CIW80_05910 or CIW80_05845	Transport, Inner Membrane	Not essential	-1000	1000	3.08017e-12	0
ALAabcpp	L-alanine transport via ABC system (periplasm)	ala__L_p + atp_c + h2o_c --> adp_c + ala__L_c + h_c + pi_c	CIW80_11855 and CIW80_11865 and CIW80_11860 and CIW80_11890 and CIW80_11870	Transport, Inner Membrane	Not essential	0	1000	0	1.18739e-12
ALLabcpp	D-allose transport via ABC system (periplasm)	all__D_p + atp_c + h2o_c --> adp_c + all__D_c + h_c + pi_c	CIW80_15725 and CIW80_15730 and CIW80_15720	Transport, Inner Membrane	Not essential	0	1000	0	0
ALLTNt2rpp	Allantoin transport in via proton symport (periplasm)	alltn_p + h_p <=> alltn_c + h_c	CIW80_20680	Transport, Inner Membrane	Not essential	-1000	1000	0	0
ARBabcpp	L-arabinose transport via ABC system (periplasm)	arab__L_p + atp_c + h2o_c --> adp_c + arab__L_c + h_c + pi_c	CIW80_02695 and CIW80_02705 and CIW80_02700	Transport, Inner Membrane	Not essential	0	1000	0	1.58319e-12
ARGAGMt7pp	Arginine/agmatine antiport (periplasm)	agm_c + arg__L_p <=> agm_p + arg__L_c	CIW80_15875	Transport, Inner Membrane	Not essential	-1000	1000	-1000	1000
ASCBptspp	L-ascorbate transport via PEP:Pyr PTS (periplasm)	ascb__L_p + pep_c --> ascb6p_c + pyr_c	CIW80_16300 and CIW80_16290 and CIW80_05960 and CIW80_05965 and CIW80_16295	Transport, Inner Membrane	Not essential	0	1000	0	0
CYTK2	Cytidylate kinase (dCMP)	atp_c + dcmp_c <=> adp_c + dcdp_c	CIW80_22565	Nucleotide Salvage Pathway	Not essential	-1000	1000	1.66842e-11	5.93695e-13
ASNt2rpp	L-asparagine reversible transport via proton symport (periplasm)	asn__L_p + h_p <=> asn__L_c + h_c	CIW80_00220	Transport, Inner Membrane	Not essential	-1000	1000	6.67369e-11	0
ASPabcpp	L-aspartate transport via ABC system (periplasm)	asp__L_p + atp_c + h2o_c --> adp_c + asp__L_c + h_c + pi_c	CIW80_21255 and CIW80_21245 and CIW80_21260 and CIW80_21250	Transport, Inner Membrane	Not essential	0	1000	0	1.18739e-12
ASPt2pp	L-aspartate transport in via proton symport (periplasm)	asp__L_p + h_p --> asp__L_c + h_c	CIW80_15645	Transport, Inner Membrane	Not essential	0	1000	0	4.74956e-12
ECOAH8	3-hydroxyacyl-CoA dehydratase (3-hydroxyoctadecanoyl-CoA)	3hodcoa_c <=> h2o_c + od2coa_c	CIW80_05635 or CIW80_14210	Membrane Lipid Metabolism	Not essential	-1000	1000	0.0527872	0.0527872
GLCDpp	Glucose dehydrogenase (ubiquinone-8 as acceptor) (periplasm)	glc__D_p + h2o_p + q8_c --> glcn_p + h_p + q8h2_c	CIW80_18375 or CIW80_22190	Oxidative Phosphorylation	Not essential	0	1000	0	7.59177e-13
GUAtpp	Guanine transport via diffusion (periplasm)	gua_p <=> gua_c	CIW80_08140 or CIW80_15555	Transport, Inner Membrane	Not essential	-1000	1000	2.00211e-10	0
ASPt2_2pp	Aspartate transport via proton symport (2 H) (periplasm)	asp__L_p + 2.0 h_p --> asp__L_c + 2.0 h_c	CIW80_12315	Transport, Inner Membrane	Not essential	0	1000	0	2.24919e-12
HYD2pp	Hydrogenase (menaquinone8: 2 protons) (periplasm)	h2_c + 2.0 h_c + mqn8_c --> 2.0 h_p + mql8_c	(CIW80_22855 and CIW80_22860 and CIW80_22850) or (CIW80_09370 and CIW80_09385 and CIW80_09380 and CIW80_09375)	Oxidative Phosphorylation	Not essential	0	1000	0	0
GK1	Guanylate kinase (GMP:ATP)	atp_c + gmp_c <=> adp_c + gdp_c	CIW80_12945	Nucleotide Salvage Pathway	Essential	-1000	1000	0.220778	0.220778
HYXNtpp	Hypoxanthine transport (periplasm)	hxan_p <=> hxan_c	CIW80_15555 or CIW80_08140	Transport, Inner Membrane	Not essential	-1000	1000	5.54627e-13	0
NACtpp	Nicotinic acid uptake (periplasm)	nac_p --> nac_c		Transport, Inner Membrane	Not essential	0	1000	0	0
ASPt2_3pp	L-asparate transport via proton symport (3 H) (periplasm)	asp__L_p + 3.0 h_p --> asp__L_c + 3.0 h_c	CIW80_16010 or CIW80_15915	Transport, Inner Membrane	Not essential	0	1000	0	1.49946e-12
HIStex	L-histidine transport via diffusion (extracellular to periplasm)	his__L_e <=> his__L_p	CIW80_19480 or CIW80_22660 or CIW80_25725 or CIW80_05020	Transport, Outer Membrane	Not essential	-1000	1000	7.49496e-13	0
FE3DCITabcpp	Iron transport from ferric-dicitrate via ABC system (periplasm)	atp_c + fe3dcit_p + h2o_c --> adp_c + 2.0 cit_c + fe3_c + h_c + pi_c	CIW80_16760 and CIW80_16765 and CIW80_16770 and CIW80_16775	Inorganic Ion Transport and Metabolism	Not essential	0	1000	1.2214e-12	1.49946e-12
HXAtex	Hexanoate transport via diffusion (extracellular to periplasm)	hxa_e <=> hxa_p	CIW80_19480 or CIW80_22660 or CIW80_25725 or CIW80_05020	Transport, Outer Membrane	Not essential	-1000	1000	4.12223e-12	0
HACD1	3-hydroxyacyl-CoA dehydrogenase (acetoacetyl-CoA)	aacoa_c + h_c + nadh_c <=> 3hbcoa_c + nad_c	CIW80_14210 or CIW80_05635	Membrane Lipid Metabolism	Not essential	-1000	1000	0.426032	0.426032
HYXNtex	Hypoxanthine transport via diffusion (extracellular to periplasm)	hxan_e <=> hxan_p	CIW80_05020 or CIW80_19480 or CIW80_22660 or CIW80_25725	Transport, Outer Membrane	Not essential	-1000	1000	5.54627e-13	0
IDONtex	L-idonate transport via diffusion (extracellular to periplasm)	idon__L_e <=> idon__L_p	CIW80_19480 or CIW80_22660 or CIW80_25725 or CIW80_05020	Transport, Outer Membrane	Not essential	-1000	1000	0	0
ILEtex	L-isoleucine transport via diffusion (extracellular to periplasm)	ile__L_e <=> ile__L_p	CIW80_19480 or CIW80_22660 or CIW80_25725 or CIW80_05020	Transport, Outer Membrane	Not essential	-1000	1000	1.31911e-12	0
INSTtex	Inositol transport via diffusion (extracellular to periplasm)	inost_e <=> inost_p	CIW80_19480 or CIW80_22660 or CIW80_25725 or CIW80_05020	Transport, Outer Membrane	Not essential	-1000	1000	0	1000
INStex	Inosine transport via diffusion (extracellular to periplasm)	ins_e <=> ins_p	CIW80_20170	Transport, Outer Membrane	Not essential	-1000	1000	-1000	0
Ktex	Potassium transport via diffusion (extracellular to periplasm)	k_e <=> k_p	CIW80_19480 or CIW80_22660 or CIW80_25725 or CIW80_05020	Transport, Outer Membrane	Essential	-1000	1000	0.0559356	0.0559356
CPGNtonex	Coprogen transport via ton system (extracellular)	cpgn_e + h_p --> cpgn_p + h_c	CIW80_24120 and (CIW80_25200 and CIW80_09420 and CIW80_09425)	Transport, Outer Membrane	Not essential	0	1000	0	5.92013e-13
GLCRtex	D-glucarate transport via diffusion (extracellular to periplasm)	glcr_e <=> glcr_p	CIW80_19480 or CIW80_22660 or CIW80_25725 or CIW80_05020	Transport, Outer Membrane	Not essential	-1000	1000	0	0
GLCNtex	D-gluconate transport via diffusion (extracellular to periplasm)	glcn_e <=> glcn_p	CIW80_19480 or CIW80_22660 or CIW80_25725 or CIW80_05020	Transport, Outer Membrane	Not essential	-1000	1000	2.19852e-12	0
GLCURtex	D-glucuronat transport via diffusion (extracellular to periplasm)	glcur_e <=> glcur_p	CIW80_19480 or CIW80_22660 or CIW80_25725 or CIW80_05020	Transport, Outer Membrane	Not essential	-1000	1000	2.74815e-12	0
GLNtex	L-glutamine transport via diffusion (extracellular to periplasm)	gln__L_e <=> gln__L_p	CIW80_22660 or CIW80_25725 or CIW80_05020 or CIW80_19480	Transport, Outer Membrane	Not essential	-1000	1000	2.53676e-12	0
O2tex	Oxygen transport via diffusion (extracellular to periplasm)	o2_e <=> o2_p	CIW80_19480 or CIW80_22660 or CIW80_25725 or CIW80_05020	Transport, Outer Membrane	Not essential	-1000	1000	20	20
EX_ppa_e	Propionate exchange	ppa_e -->		Extracellular exchange	Not essential	0	1000	0	2.96007e-13
HACD2	3-hydroxyacyl-CoA dehydrogenase (3-oxohexanoyl-CoA)	3ohcoa_c + h_c + nadh_c <=> 3hhcoa_c + nad_c	CIW80_14210 or CIW80_05635	Membrane Lipid Metabolism	Not essential	-1000	1000	0.426032	0.426032
OCTAtex	Octanoate transport via diffusion (extracellular to periplasm)	octa_e <=> octa_p	CIW80_19480 or CIW80_22660 or CIW80_25725 or CIW80_05020	Transport, Outer Membrane	Not essential	-1000	1000	0	0
D_LACtex	D-lactate transport via diffusion (extracellular to periplasm)	lac__D_e <=> lac__D_p	CIW80_19480 or CIW80_22660 or CIW80_25725 or CIW80_05020	Transport, Outer Membrane	Not essential	-1000	1000	1.64889e-11	0
NTD8pp	5'-nucleotidase (dGMP)	dgmp_p + h2o_p --> dgsn_p + pi_p	CIW80_15490 or CIW80_20545	Nucleotide Salvage Pathway	Not essential	0	1000	4.64477e-13	0
ORNtex	Ornithine transport via diffusion (extracellular to periplasm)	orn_e <=> orn_p	CIW80_19480 or CIW80_22660 or CIW80_25725 or CIW80_05020	Transport, Outer Membrane	Not essential	-1000	1000	1.57037e-12	0
FRULYStex	Fructoselysine transporter via diffusion (extracellular)	frulys_e <=> frulys_p	CIW80_19480 or CIW80_22660 or CIW80_25725 or CIW80_05020	Transport, Outer Membrane	Not essential	-1000	1000	0	0
MALTtexi	MaltoseMaltotriose transport via diffusion (extracellular to periplasm) irreversible	malt_e --> malt_p	CIW80_15320	Transport, Outer Membrane	Not essential	0	1000	1.37408e-12	0
ECOAH5	3-hydroxyacyl-CoA dehydratase (3-hydroxydodecanoyl-CoA)	3hddcoa_c <=> dd2coa_c + h2o_c	CIW80_05635 or CIW80_14210	Membrane Lipid Metabolism	Not essential	-1000	1000	0.426032	0.426032
DHFS	Dihydrofolate synthase	atp_c + dhpt_c + glu__L_c --> adp_c + dhf_c + h_c + pi_c	CIW80_05505	Cofactor and Prosthetic Group Biosynthesis	Essential	0	1000	0.000790071	0.000790071
CITt7pp	Citrate transport via succinate antiport (periplasm)	cit_p + succ_c --> cit_c + succ_p	CIW80_21070	Transport, Inner Membrane	Not essential	0	1000	0	3.52874e-12
CRNt7pp	Carnitine/butyrobetaine antiporter (periplasm)	crn_p + gbbtn_c --> crn_c + gbbtn_p	CIW80_17885	Transport, Inner Membrane	Not essential	0	1000	0	0
EX_ni2_e	Ni2+ exchange	ni2_e <=>		Extracellular exchange	Essential	-1000	1000	-0.0372612	-0.0372612
EX_no_e	Nitric oxide exchange	no_e -->		Extracellular exchange	Not essential	0	1000	0	0
CHLabcpp	Choline transport via ABC system (periplasm)	atp_c + chol_p + h2o_c --> adp_c + chol_c + h_c + pi_c	CIW80_04435 and CIW80_04430 and CIW80_04445 and CIW80_04440	Transport, Inner Membrane	Not essential	0	1000	0	8.8802e-13
DGSNt2pp	Deoxyguanosine transport in via proton symport (periplasm)	dgsn_p + h_p --> dgsn_c + h_c	CIW80_08585	Transport, Inner Membrane	Not essential	0	1000	4.64477e-13	0
FE3DCITtonex	Ferric-dicitrate transport via ton system (extracellular)	fe3dcit_e + h_p --> fe3dcit_p + h_c	(CIW80_25200 and CIW80_09420 and CIW80_09425) and CIW80_16780	Transport, Outer Membrane	Not essential	0	1000	0	1.48003e-12
DINSt2pp	Deoxyinosine transport in via proton symport (periplasm)	din_p + h_p --> din_c + h_c	CIW80_08585	Transport, Inner Membrane	Not essential	0	1000	5.07351e-13	0
DURIt2pp	Deoxyuridine transport in via proton symport (periplasm)	duri_p + h_p --> duri_c + h_c	CIW80_05845 or CIW80_08585	Transport, Inner Membrane	Not essential	0	1000	8.67838e-13	0
FE2abcpp	Iron (II) transport via ABC system (periplasm)	atp_c + fe2_p + h2o_c --> adp_c + fe2_c + h_c + pi_c	CIW80_11580	Inorganic Ion Transport and Metabolism	Not essential	0	1000	0	1.11003e-12
FRUptspp	D-fructose transport via PEP:Pyr PTS (periplasm)	fru_p + pep_c --> f1p_c + pyr_c	CIW80_05960 and CIW80_04660 and CIW80_04670 and CIW80_05965	Transport, Inner Membrane	Not essential	0	1000	0	0
FUCtpp	L-fucose transport via proton symport (periplasm)	fuc__L_p + h_p <=> fuc__L_c + h_c	CIW80_07685	Transport, Inner Membrane	Not essential	-1000	1000	2.06112e-12	0
EX_fad_e	Exchange of Flavin adenine dinucleotide oxidized	fad_e -->		Extracellular exchange	Not essential	0	1000	0	2.28871e-14
GALCTt2rpp	D-galactarte transport via proton symport, reversible (periplasm)	galct__D_p + h_p <=> galct__D_c + h_c	CIW80_07620 or CIW80_10110	Transport, Inner Membrane	Not essential	-1000	1000	4.12223e-12	0
GALt2pp	D-galactose transport in via proton symport (periplasm)	gal_p + h_p --> gal_c + h_c	CIW80_08475	Transport, Inner Membrane	Not essential	0	1000	1.09926e-11	0
ASPtex	L-aspartate transport via diffusion (extracellular to periplasm)	asp__L_e <=> asp__L_p	CIW80_19480 or CIW80_22660 or CIW80_25725 or CIW80_05020	Transport, Outer Membrane	Not essential	-1000	1000	3.29778e-12	0
ABUTt2pp	4-aminobutyrate transport in via proton symport (periplasm)	4abut_p + h_p --> 4abut_c + h_c	CIW80_06965	Transport, Inner Membrane	Not essential	0	1000	0	1000
FUMt2_2pp	Fumarate transport via proton symport (2 H) (periplasm)	fum_p + 2.0 h_p --> fum_c + 2.0 h_c	CIW80_12315	Transport, Inner Membrane	Not essential	0	1000	0	2.27166e-12
FUMt2_3pp	Fumarate transport via proton symport (3 H) (periplasm)	fum_p + 3.0 h_p --> fum_c + 3.0 h_c	CIW80_16010 or CIW80_15915 or CIW80_21115	Transport, Inner Membrane	Not essential	0	1000	0	1.5057e-12
PHEtex	L-phenylalanine transport via diffusion (extracellular to periplasm)	phe__L_e <=> phe__L_p	CIW80_19480 or CIW80_22660 or CIW80_25725 or CIW80_05020	Transport, Outer Membrane	Not essential	-1000	1000	1.03056e-12	0
FEENTERtonex	Fe-enterobactin transport via ton system (extracellular)	feenter_e + h_p --> feenter_p + h_c	CIW80_20920 and (CIW80_25200 and CIW80_09420 and CIW80_09425)	Inorganic Ion Transport and Metabolism	Not essential	0	1000	0	9.0342e-13
CSNt2pp	Cytosine transport in via proton symport (periplasm)	csn_p + h_p --> csn_c + h_c	CIW80_19865	Transport, Inner Membrane	Not essential	0	1000	9.69937e-13	0
CYSabcpp	L-cysteine uptake via ABC system (periplasm)	atp_c + cys__L_p + h2o_c --> adp_c + cys__L_c + h_c + pi_c	CIW80_02805 and CIW80_02815 and CIW80_02800	Transport, Inner Membrane	Not essential	0	1000	0	1.12927e-12
SBTptspp	D-sorbitol transport via PEP:Pyr PTS (periplasm)	pep_c + sbt__D_p --> pyr_c + sbt6p_c	CIW80_05965 and CIW80_07190 and CIW80_07185 and CIW80_07180 and CIW80_05960	Transport, Inner Membrane	Not essential	0	1000	0	0
PItex	Phosphate transport via diffusion (extracellular to periplasm)	pi_e <=> pi_p	CIW80_19480 or CIW80_22660 or CIW80_25725 or CIW80_05020	Transport, Outer Membrane	Essential	-1000	1000	1.1482	1.1482
TREHpp	Alpha,alpha-trehalase (periplasm)	h2o_p + tre_p --> 2.0 glc__D_p	CIW80_24880	Alternate Carbon Metabolism	Not essential	0	1000	0	0
CYTBDpp	Cytochrome oxidase bd (ubiquinol-8: 2 protons) (periplasm)	2.0 h_c + 0.5 o2_c + q8h2_c --> h2o_c + 2.0 h_p + q8_c	(CIW80_22880 and CIW80_22885) or (CIW80_21640 and CIW80_21635 and CIW80_21645)	Oxidative Phosphorylation	Not essential	0	1000	0	1.26083e-11
CYTDt2pp	Cytidine transport in via proton symport (periplasm)	cytd_p + h_p <=> cytd_c + h_c	CIW80_08585 or CIW80_05910 or CIW80_05845	Transport, Inner Membrane	Not essential	-1000	1000	6.87038e-13	0
DADNt2pp	Deoxyadenosine transport in via proton symport (periplasm)	dad_2_p + h_p --> dad_2_c + h_c	CIW80_05845 or CIW80_08585	Transport, Inner Membrane	Not essential	0	1000	4.84968e-13	0
DCYTt2pp	Deoxycytidine transport in via proton symport (periplasm)	dcyt_p + h_p --> dcyt_c + h_c	CIW80_05845 or CIW80_08585	Transport, Inner Membrane	Not essential	0	1000	7.01656e-13	0
CYTBD2pp	Cytochrome oxidase bd (menaquinol-8: 2 protons) (periplasm)	2.0 h_c + mql8_c + 0.5 o2_c --> h2o_c + 2.0 h_p + mqn8_c	CIW80_22880 and CIW80_22885	Oxidative Phosphorylation	Not essential	0	1000	0	1.26083e-11
ACGAMK	N-acetylglucosamine kinase	acgam_c + atp_c --> acgam6p_c + adp_c + h_c	CIW80_24210	Murein Recycling	Not essential	0	1000	0	5.36523e-13
ACALDtpp	Acetaldehyde reversible transport (periplasm)	acald_p <=> acald_c	s0001	Transport, Inner Membrane	Not essential	-1000	1000	1.09926e-11	0
ACt2rpp	Acetate reversible transport via proton symport (periplasm)	ac_p + h_p <=> ac_c + h_c	CIW80_17725	Transport, Inner Membrane	Not essential	-1000	1000	-1000	-20.5223
DDGLCNt2rpp	2-dehydro-3-deoxy-D-gluconate transport via proton symport, reversible (periplasm)	2ddglcn_p + h_p <=> 2ddglcn_c + h_c	CIW80_14555	Transport, Inner Membrane	Not essential	-1000	1000	0	0
RMNtex	L-rhamnose transport via diffusion (extracellular to periplasm)	rmn_e <=> rmn_p	CIW80_19480 or CIW80_05020 or CIW80_22660 or CIW80_25725	Transport, Outer Membrane	Not essential	-1000	1000	0	0
EX_meoh_e	Methanol exchange	meoh_e -->		Extracellular exchange	Essential	0	1000	2.36195e-06	2.36195e-06
EX_fe3dcit_e	Fe(III)dicitrate exchange	fe3dcit_e -->		Extracellular exchange	Not essential	0	1000	0	8.45037e-13
EX_fe3hox_e	Fe(III)hydroxamate exchange	fe3hox_e -->		Extracellular exchange	Not essential	0	1000	0	0
EX_fecrm_e	Ferrichrome exchange	fecrm_e -->		Extracellular exchange	Not essential	0	1000	0	0
EX_feenter_e	Fe-enterobactin exchange	feenter_e -->		Extracellular exchange	Not essential	0	1000	0	1.51803e-13
EX_feoxam_e	Ferroxamine exchange	feoxam_e -->		Extracellular exchange	Not essential	0	1000	0	0
MALTTRtexi	Maltotriose transport via diffusion (extracellular to periplasm) irreversible	malttr_e --> malttr_p	CIW80_15320	Transport, Outer Membrane	Not essential	0	1000	0	0
MALTTTRtexi	MaltotetraoseMaltotriose transport via diffusion (extracellular to periplasm) irreversible	maltttr_e --> maltttr_p	CIW80_15320	Transport, Outer Membrane	Not essential	0	1000	0	0
MALTPTtexi	MaltopentaoseMaltotriose transport via diffusion (extracellular to periplasm) irreversible	maltpt_e --> maltpt_p	CIW80_15320	Transport, Outer Membrane	Not essential	0	1000	0	0
METS	Methionine synthase	5mthf_c + hcys__L_c --> h_c + met__L_c + thf_c	CIW80_15170 or CIW80_14025	Methionine Metabolism	Essential	0	1000	0.121864	0.121864
ASPO3	L-aspartate oxidase	asp__L_c + q8_c --> h_c + iasp_c + q8h2_c	CIW80_06695	Cofactor and Prosthetic Group Biosynthesis	Not essential	0	1000	0	0.0125018
ASPO5	L-aspartate oxidase	asp__L_c + fum_c --> h_c + iasp_c + succ_c	CIW80_06695	Cofactor and Prosthetic Group Biosynthesis	Not essential	0	1000	0	0.0125018
ASPO4	L-aspartate oxidase	asp__L_c + mqn8_c --> h_c + iasp_c + mql8_c	CIW80_06695	Cofactor and Prosthetic Group Biosynthesis	Not essential	0	1000	0	0.0125018
EX_3amp_e	3'-AMP exchange	3amp_e -->		Extracellular exchange	Not essential	0	1000	0	3.90017e-13
EX_3gmp_e	3'-GMP exchange	3gmp_e -->		Extracellular exchange	Not essential	0	1000	0	3.62159e-13
EX_3ump_e	3'-UMP exchange	3ump_e -->		Extracellular exchange	Not essential	0	1000	0	0
ASPO6	L-aspartate oxidase	asp__L_c + o2_c --> h2o2_c + h_c + iasp_c	CIW80_06695	Cofactor and Prosthetic Group Biosynthesis	Not essential	0	1000	0	1.26756e-11
EX_cu2_e	Cu2+ exchange	cu2_e <=>		Extracellular exchange	Essential	-1000	1000	-0.0344158	-0.0344158
LCTStex	Lactose transport via diffusion (extracellular to periplasm)	lcts_e <=> lcts_p	CIW80_19480 or CIW80_22660 or CIW80_25725 or CIW80_05020	Transport, Outer Membrane	Not essential	-1000	1000	0	0
LEUtex	L-leucine transport via diffusion (extracellular to periplasm)	leu__L_e <=> leu__L_p	CIW80_19480 or CIW80_22660 or CIW80_25725 or CIW80_05020	Transport, Outer Membrane	Not essential	-1000	1000	2.63764e-12	0
LYStex	L-lysine transport via diffusion (extracellular to periplasm)	lys__L_e <=> lys__L_p	CIW80_19480 or CIW80_22660 or CIW80_25725 or CIW80_05020	Transport, Outer Membrane	Not essential	-1000	1000	1.55861e-12	0
EX_glyc__R_e	(R)-Glycerate exchange	glyc__R_e -->		Extracellular exchange	Not essential	0	1000	0	8.45037e-12
EX_eca4colipa_e	(enterobacterial common antigen)x4 core oligosaccharide lipid A exchange	eca4colipa_e -->		Extracellular exchange	Not essential	0	1000	0	6.33778e-12
GLYOX3	Glyoxalase III	h2o_c + mthgxl_c --> h_c + lac__D_c	CIW80_03055	Methylglyoxal Metabolism	Not essential	0	1000	0	3.16889e-12
FDMO3	FMNH2-dependent monooxygenase (ethanesulfonate)	ethso3_c + fmnh2_c + o2_c --> acald_c + fmn_c + h2o_c + h_c + so3_c	CIW80_22690	Inorganic Ion Transport and Metabolism	Not essential	0	1000	2.44924e-12	0
LYXtex	L-Lyxose transport via diffusion (extracellular to periplasm)	lyx__L_e <=> lyx__L_p	CIW80_19480 or CIW80_22660 or CIW80_25725 or CIW80_05020	Transport, Outer Membrane	Not essential	-1000	1000	3.80993e-12	0
MANtex	D-mannose transport via diffusion (extracellular to periplasm)	man_e <=> man_p	CIW80_19480 or CIW80_22660 or CIW80_25725 or CIW80_05020	Transport, Outer Membrane	Not essential	-1000	1000	0	0
MAN6Ptex	Mannose 6-phosphate transport via diffusion (extracellular to periplasm)	man6p_e <=> man6p_p	CIW80_05020 or CIW80_19480 or CIW80_22660 or CIW80_25725	Transport, Outer Membrane	Not essential	-1000	1000	2.28596e-12	0
FDMO4	FMNH2-dependent monooxygenase (butanesulfonate)	butso3_c + fmnh2_c + o2_c --> btal_c + fmn_c + h2o_c + h_c + so3_c	CIW80_22690	Inorganic Ion Transport and Metabolism	Not essential	0	1000	0	0
CYSabc2pp	L-cysteine export via ABC system (cytoplasm to periplasm)	atp_c + cys__L_c + h2o_c --> adp_c + cys__L_p + h_c + pi_c	CIW80_22460 and CIW80_22455	Transport, Inner Membrane	Not essential	0	1000	0	3.16889e-12
BUTSO3abcpp	Butanesulfonate transport via ABC system (periplasm)	atp_c + butso3_p + h2o_c --> adp_c + butso3_c + h_c + pi_c	(CIW80_22685 and CIW80_22680 and CIW80_22695) or (CIW80_19955 and CIW80_19950 and CIW80_19960)	Transport, Inner Membrane	Not essential	0	1000	0	0
ETHSO3abcpp	Ethanesulfonate transport via ABC system (periplasm)	atp_c + ethso3_p + h2o_c --> adp_c + ethso3_c + h_c + pi_c	CIW80_22685 and CIW80_22680 and CIW80_22695	Transport, Inner Membrane	Not essential	0	1000	-3.12608e-29	0
MELIBtex	Melibiose transport via diffusion (extracellular to periplasm)	melib_e <=> melib_p	CIW80_19480 or CIW80_22660 or CIW80_25725 or CIW80_05020	Transport, Outer Membrane	Not essential	-1000	1000	0	0
DMSOtex	Dimethyl sulfoxide transport via diffusion (extracellular to periplasm)	dmso_e <=> dmso_p	CIW80_19480 or CIW80_22660 or CIW80_25725 or CIW80_05020	Transport, Outer Membrane	Not essential	-1000	1000	0	0
DURItex	Deoxyuridine transport via diffusion (extracellular to periplasm)	duri_e <=> duri_p	CIW80_20170	Transport, Outer Membrane	Not essential	-1000	1000	0	0
EX_mal__D_e	D-Malate exchange	mal__D_e -->		Extracellular exchange	Not essential	0	1000	0	0
FRUtex	D-fructose transport via diffusion (extracellular to periplasm)	fru_e <=> fru_p	CIW80_19480 or CIW80_22660 or CIW80_25725 or CIW80_05020	Transport, Outer Membrane	Not essential	-1000	1000	0	0
FUCtex	L-fucose transport via diffusion (extracellular to periplasm)	fuc__L_e <=> fuc__L_p	CIW80_19480 or CIW80_22660 or CIW80_25725 or CIW80_05020	Transport, Outer Membrane	Not essential	-1000	1000	0	0
EX_sel_e	Selenate exchange	sel_e <=>		Extracellular exchange	Not essential	-1000	1000	0	0
EX_hg2_e	Hg2+ exchange	hg2_e -->		Extracellular exchange	Not essential	0	1000	0	0
FUMtex	Fumarate transport via diffusion (extracellular to periplasm)	fum_e <=> fum_p	CIW80_19480 or CIW80_22660 or CIW80_25725 or CIW80_05020	Transport, Outer Membrane	Not essential	-1000	1000	-1.05419e-11	0
ACACT5r	Acetyl-CoA C-acyltransferase (decanoyl-CoA) (r)	accoa_c + dcacoa_c <=> 3oddcoa_c + coa_c	CIW80_14205 or CIW80_05640	Membrane Lipid Metabolism	Not essential	-1000	1000	0.426032	0.426032
PRASCSi	Phosphoribosylaminoimidazolesuccinocarboxamide synthase	5aizc_c + asp__L_c + atp_c --> 25aics_c + adp_c + h_c + pi_c	CIW80_06235	Purine and Pyrimidine Biosynthesis	Essential	0	1000	0.457308	0.457308
MALTATr	Maltose O-acetyltransferase	accoa_c + malt_c <=> acmalt_c + coa_c	CIW80_20420	Alternate Carbon Metabolism	Not essential	-1000	1000	0	0
DHBSH	2,3-dihydroxybenzoylserine hydrolase	23dhbzs_c + h2o_c --> 23dhb_c + ser__L_c		Cofactor and Prosthetic Group Biosynthesis	Not essential	0	1000	-5.62236e-12	1.74835e-12
FE2tex	Iron (II) transport via diffusion (extracellular to periplasm)	fe2_e <=> fe2_p	CIW80_25725 or CIW80_05020 or CIW80_19480 or CIW80_22660	Transport, Outer Membrane	Not essential	-1000	1000	0.0409781	0.0409781
NMNtex	NMN transport via diffusion (extracellular to periplasm)	nmn_e <=> nmn_p	CIW80_19480 or CIW80_22660 or CIW80_25725 or CIW80_05020	Transport, Outer Membrane	Not essential	-1000	1000	-1.56177e-12	0
ENTERES	Enterochelin Esterase	enter_c + 3.0 h2o_c --> 3.0 23dhbzs_c + 3.0 h_c	CIW80_20925	Inorganic Ion Transport and Metabolism	Not essential	0	1000	0	5.63358e-12
NO2tex	Nitrite transport via diffusion (extracellular to periplasm)	no2_e <=> no2_p	CIW80_19480 or CIW80_22660 or CIW80_25725 or CIW80_05020	Transport, Outer Membrane	Not essential	-1000	1000	0	0
TRSARr	Tartronate semialdehyde reductase	2h3oppan_c + h_c + nadh_c <=> glyc__R_c + nad_c	CIW80_20675 or CIW80_10100	Alternate Carbon Metabolism	Not essential	-1000	1000	-1000	1.22782e-11
DHPS2	Dihydropteroate synthase	4abz_c + 6hmhptpp_c --> dhpt_c + ppi_c	CIW80_10355	Cofactor and Prosthetic Group Biosynthesis	Essential	0	1000	0.000790071	0.000790071
FEOXAMUtex	Ferroxamine (minus Fe3) secretion (to extracellular)	feoxam_un_p + h_p --> feoxam_un_e + h_c		Inorganic Ion Transport and Metabolism	Not essential	0	1000	0	3.34493e-12
ARBTNtpp	Aerobactin secretion (to periplasm)	arbtn_c + h_p --> arbtn_p + h_c		Inorganic Ion Transport and Metabolism	Not essential	0	1000	0	3.34493e-12
MTHFC	Methenyltetrahydrofolate cyclohydrolase	h2o_c + methf_c <=> 10fthf_c + h_c	CIW80_20780	Folate Metabolism	Not essential	-1000	1000	1.27887	1.27887
ARBTNtex	Aerobactin secretion (to extracellular)	arbtn_p + h_p --> arbtn_e + h_c		Inorganic Ion Transport and Metabolism	Not essential	0	1000	0	3.34493e-12
MTHFD	Methylenetetrahydrofolate dehydrogenase (NADP)	mlthf_c + nadp_c <=> methf_c + nadph_c	CIW80_20780	Folate Metabolism	Not essential	-1000	1000	1.27887	1.27887
LYXI	Lyxose isomerase	lyx__L_c --> xylu__L_c	CIW80_14520	Alternate Carbon Metabolism	Not essential	0	1000	-1.00468e-11	0
CADVtpp	Lysine/Cadaverine antiporter (periplasm)	15dap_c + h_p + lys__L_p --> 15dap_p + h_c + lys__L_c	CIW80_15970	Transport, Inner Membrane	Not essential	0	1000	0	1.04529e-12
QULNS	Quinolinate synthase	dhap_c + iasp_c --> 2.0 h2o_c + pi_c + quln_c	CIW80_21725	Cofactor and Prosthetic Group Biosynthesis	Essential	0	1000	0.0125018	0.0125018
23CAMPtex	23cAMP transport via diffusion (extracellular to periplasm)	23camp_e <=> 23camp_p	CIW80_19480 or CIW80_22660 or CIW80_25725 or CIW80_05020	Transport, Outer Membrane	Not essential	-1000	1000	-1.3911e-12	0
23CCMPtex	23cCMP transport via diffusion (extracellular to periplasm)	23ccmp_e <=> 23ccmp_p	CIW80_19480 or CIW80_22660 or CIW80_25725 or CIW80_05020	Transport, Outer Membrane	Not essential	-1000	1000	0	0
23CUMPtex	23cUMP transport via diffusion (extracellular to periplasm)	23cump_e <=> 23cump_p	CIW80_19480 or CIW80_22660 or CIW80_25725 or CIW80_05020	Transport, Outer Membrane	Not essential	-1000	1000	0	0
23CGMPtex	23cGMP transport via diffusion (extracellular to periplasm)	23cgmp_e <=> 23cgmp_p	CIW80_19480 or CIW80_22660 or CIW80_25725 or CIW80_05020	Transport, Outer Membrane	Not essential	-1000	1000	-1.29174e-12	0
3AMPtex	3AMP transport via diffusion (extracellular to periplasm)	3amp_e <=> 3amp_p	CIW80_19480 or CIW80_22660 or CIW80_25725 or CIW80_05020	Transport, Outer Membrane	Not essential	-1000	1000	-1.3911e-12	0
3CMPtex	3CMP transport via diffusion (extracellular to periplasm)	3cmp_e <=> 3cmp_p	CIW80_19480 or CIW80_22660 or CIW80_25725 or CIW80_05020	Transport, Outer Membrane	Not essential	-1000	1000	0	0
LADGMDH	L-alanyl-gamma-D-glutamyl-meso-diaminopimelate hydrolase	LalaDgluMdap_c + h2o_c --> 26dap__M_c + LalaDglu_c	CIW80_25595	Murein Recycling	Not essential	0	1000	0	4.56126e-13
ALKP	Alkaline phosphatase	dhap_c + h2o_c --> dha_c + pi_c	CIW80_07120	Alternate Carbon Metabolism	Not essential	0	1000	0	6.27174e-12
GDPtex	GDP transport via diffusion (extracellular to periplasm)	gdp_e <=> gdp_p	CIW80_22660 or CIW80_25725 or CIW80_05020 or CIW80_19480	Transport, Outer Membrane	Not essential	-1000	1000	0	0
EX_cobalt2_e	Co2+ exchange	cobalt2_e <=>		Extracellular exchange	Essential	-1000	1000	-0.0371096	-0.0371096
ALAGLUE	L-alanyl-gamma-glutamate epimerase	LalaDglu_c <=> LalaLglu_c	CIW80_25590	Murein Recycling	Not essential	-1000	1000	0	3.13587e-12
FEENTERtpp	Enterochelin transport (secretion)	enter_c + h_p --> enter_p + h_c	CIW80_20965	Inorganic Ion Transport and Metabolism	Not essential	0	1000	0	3.34493e-12
TMAtex	Trimethylamine transport via diffusion (extracellular to periplasm)	tma_e <=> tma_p	CIW80_19480 or CIW80_22660 or CIW80_25725 or CIW80_05020	Transport, Outer Membrane	Not essential	-1000	1000	0	0
EX_pheme_e	Protoheme exchange	pheme_e -->		Extracellular exchange	Not essential	0	1000	0	1.25435e-13
TMAOtex	Trimethylamine N-oxide transport via diffusion (extracellular to periplasm)	tmao_e <=> tmao_p	CIW80_19480 or CIW80_22660 or CIW80_25725 or CIW80_05020	Transport, Outer Membrane	Not essential	-1000	1000	0	0
TREtex	Trehalose transport via diffusion (extracellular to periplasm)	tre_e <=> tre_p	CIW80_19480 or CIW80_22660 or CIW80_25725 or CIW80_05020	Transport, Outer Membrane	Not essential	-1000	1000	0	0
L_LACD3	L-Lactate dehydrogenase (menaquinone)	lac__L_c + mqn8_c --> mql8_c + pyr_c	(CIW80_19675 and CIW80_19685 and CIW80_19680) or CIW80_12735	Oxidative Phosphorylation	Not essential	0	1000	0	8.36231e-12
FEENTERtex	Enterochelin transport (secretion periplasm)	enter_p + h_p --> enter_e + h_c	CIW80_09625	Inorganic Ion Transport and Metabolism	Not essential	0	1000	1.05869e-31	3.34493e-12
FE3HOXUtpp	Fe(III)hydroxamate unloaded secretion (extracellular)	fe3hox_un_p + h_p --> fe3hox_un_e + h_c		Inorganic Ion Transport and Metabolism	Not essential	0	1000	0	3.34493e-12
FEOXAMUtpp	Ferroxamine (minus Fe3) secretion (to periplasm)	feoxam_un_c + h_p --> feoxam_un_p + h_c		Inorganic Ion Transport and Metabolism	Not essential	0	1000	0	3.34493e-12
FECRMUtpp	Ferrichrome (minus Fe) secretion (to periplasm)	fecrm_un_c + h_p --> fecrm_un_p + h_c		Inorganic Ion Transport and Metabolism	Not essential	0	1000	0	3.34493e-12
FE3HOXR2	Fe(III)hydroxamate reductase	2.0 fe3hox_c + fmnh2_c --> 2.0 fe2_c + 2.0 fe3hox_un_c + fmn_c + 2.0 h_c		Inorganic Ion Transport and Metabolism	Not essential	0	1000	0	1.67246e-12
L_LACD2	L-Lactate dehydrogenase (ubiquinone)	lac__L_c + q8_c --> pyr_c + q8h2_c	(CIW80_19685 and CIW80_19675 and CIW80_19680) or CIW80_12735	Oxidative Phosphorylation	Not essential	0	1000	0	8.36231e-12
ACACT6r	Acetyl-CoA C-acyltransferase (dodecanoyl-CoA) (r)	accoa_c + ddcacoa_c <=> 3otdcoa_c + coa_c	CIW80_05640 or CIW80_14205	Membrane Lipid Metabolism	Not essential	-1000	1000	0.334124	0.334124
TRPtex	L-tryptophan transport via diffusion (extracellular to periplasm)	trp__L_e <=> trp__L_p	CIW80_19480 or CIW80_22660 or CIW80_25725 or CIW80_05020	Transport, Outer Membrane	Not essential	-1000	1000	-1.88378e-12	0
PTRCt2pp	Putrescine transport in via proton symport	h_p + ptrc_p --> h_c + ptrc_c	CIW80_21470 or CIW80_03860	Transport, Inner Membrane	Not essential	0	1000	0	1.21786e-11
PNTOtex	Pantothenate transport via diffusion (extracellular to periplasm)	pnto__R_e <=> pnto__R_p	CIW80_19480 or CIW80_22660 or CIW80_25725 or CIW80_05020	Transport, Outer Membrane	Not essential	-1000	1000	0	0
FDMO6	FMNH2-dependent monooxygenase (sulfoacetate)	fmnh2_c + o2_c + sulfac_c --> fmn_c + glx_c + h2o_c + h_c + so3_c	CIW80_22690	Inorganic Ion Transport and Metabolism	Not essential	0	1000	0	0
TSULtex	Thiosulfate transport via diffusion (extracellular to periplasm)	tsul_e <=> tsul_p	CIW80_19480 or CIW80_22660 or CIW80_25725 or CIW80_05020	Transport, Outer Membrane	Not essential	-1000	1000	-2.82567e-12	0
TYRtex	L-tyrosine transport via diffusion (extracellular to periplasm)	tyr__L_e <=> tyr__L_p	CIW80_19480 or CIW80_22660 or CIW80_25725 or CIW80_05020	Transport, Outer Membrane	Not essential	-1000	1000	-2.74004e-12	0
URAtex	Uracil transport via diffusion (extracellular to periplasm)	ura_e <=> ura_p	CIW80_19480 or CIW80_22660 or CIW80_25725 or CIW80_05020	Transport, Outer Membrane	Not essential	-1000	1000	-4.30578e-12	0
UREAtex	Urea transport via diffusion (extracellular to periplasm)	urea_e <=> urea_p	CIW80_19480 or CIW80_22660 or CIW80_25725 or CIW80_05020	Transport, Outer Membrane	Not essential	-1000	1000	-5.65134e-12	0
URItex	Uridine transport via diffusion (extracellular to periplasm)	uri_e <=> uri_p	CIW80_20170	Transport, Outer Membrane	Not essential	-1000	1000	-2.58347e-12	0
SULFACabcpp	Sulfoacetate transport via ABC system (periplasm)	atp_c + h2o_c + sulfac_p --> adp_c + h_c + pi_c + sulfac_c	CIW80_22685 and CIW80_22680 and CIW80_22695	Transport, Inner Membrane	Not essential	0	1000	1.28002e-43	0
ETHSO3tex	Ethanesulfonate transport via diffusion (extracellular to periplasm)	ethso3_e <=> ethso3_p	CIW80_19480 or CIW80_22660 or CIW80_25725 or CIW80_05020	Transport, Outer Membrane	Not essential	-1000	1000	0	0
BUTSO3tex	Butanesulfonate transport via diffusion (extracellular to periplasm)	butso3_e <=> butso3_p	CIW80_19480 or CIW80_22660 or CIW80_25725 or CIW80_05020	Transport, Outer Membrane	Not essential	-1000	1000	0	0
LIPOtex	Lipoate transport via diffusion (extracellular to periplasm)	lipoate_e <=> lipoate_p	CIW80_25725 or CIW80_05020 or CIW80_22660 or CIW80_19480	Transport, Outer Membrane	Not essential	-1000	1000	0	3.02926e-13
CYANSTpp	Cyanide sulfurtransferase (periplasmic)	cyan_p + tsul_p --> h_p + so3_p + tcynt_p	CIW80_25505	Inorganic Ion Transport and Metabolism	Not essential	0	1000	0	0
VALtex	L-valine transport via diffusion (extracellular to periplasm)	val__L_e <=> val__L_p	CIW80_19480 or CIW80_22660 or CIW80_25725 or CIW80_05020	Transport, Outer Membrane	Not essential	-1000	1000	-1.00468e-11	0
MCPST	3-mercaptopyruvate sulfurtransferase	cyan_c + mercppyr_c --> h_c + pyr_c + tcynt_c	CIW80_06435	Cysteine Metabolism	Not essential	0	1000	0	0
XYLtex	D-xylose transport via diffusion (extracellular to periplasm)	xyl__D_e <=> xyl__D_p	CIW80_19480 or CIW80_22660 or CIW80_25725 or CIW80_05020	Transport, Outer Membrane	Not essential	-1000	1000	-1.50702e-11	0
PPPNtex	3-phenylpropionate transport via diffusion (extracellular to periplasm)	pppn_e <=> pppn_p	CIW80_19480 or CIW80_22660 or CIW80_25725 or CIW80_05020	Transport, Outer Membrane	Not essential	-1000	1000	0	0
FORtppi	Formate transport via diffusion (cytoplasm to periplasm)	for_c --> for_p	CIW80_22535	Transport, Inner Membrane	Not essential	0	1000	10.9858	19.7141
PHEMEabcpp	Protoheme transport via ABC system (periplasm)	atp_c + h2o_c + pheme_c --> adp_c + h_c + pheme_p + pi_c	CIW80_04930 and CIW80_04935 and CIW80_04925 and CIW80_04940 and CIW80_04945	Transport, Inner Membrane	Not essential	0	1000	0	1.05984e-13
METSOX1abcpp	L-methionine S-oxide transport via ABC system (periplasm)	atp_c + h2o_c + metsox_S__L_p --> adp_c + h_c + metsox_S__L_c + pi_c		Transport, Inner Membrane	Not essential	0	1000	-2.15289e-12	0
PPTtex	Phosphonate transport via diffusion (extracellular to periplasm)	ppt_e <=> ppt_p	CIW80_19480 or CIW80_22660 or CIW80_25725 or CIW80_05020	Transport, Outer Membrane	Not essential	-1000	1000	0	0
GALBDtex	Beta D-galactose transport via diffusion (extracellular to periplasm)	gal_bD_e <=> gal_bD_p	CIW80_05020 or CIW80_19480 or CIW80_22660 or CIW80_25725	Transport, Outer Membrane	Not essential	-1000	1000	0	0
LIPAHT2ex	Core oligosaccharide lipid A:hexadecanoate transferase (n-C16:0) (extracellular membrane)	colipa_e + h_e + hdca_e --> h2o_e + hacolipa_e	CIW80_21125	Lipopolysaccharide Biosynthesis / Recycling	Not essential	0	1000	0	0
DATPHs	DATP amine hydrolysis (spontaneous)	datp_c + h2o_c + h_c --> ditp_c + nh4_c	s0001	Nucleotide Salvage Pathway	Not essential	0	1000	0	1.1776e-12
GLCTR1	Glucosyltransferase I (LPS core synthesis)	icolipa_c + udpg_c --> gicolipa_c + h_c + udp_c	CIW80_12855	Lipopolysaccharide Biosynthesis / Recycling	Not essential	0	1000	0	1.05984e-12
LIPAabcpp	Lipid A transport via ABC system (periplasm)	atp_c + h2o_c + lipa_c --> adp_c + h_c + lipa_p + pi_c	CIW80_22585	Lipopolysaccharide Biosynthesis / Recycling	Not essential	0	1000	0	6.92708e-14
LIPAHTex	Lipid A:hexadecanoate transferase (n-C16:0) (extracellular membrane)	h_e + hdca_e + lipa_e --> h2o_e + halipa_e	CIW80_21125	Lipopolysaccharide Biosynthesis / Recycling	Not essential	0	1000	0	0
LIPACabcpp	Lipid (cold) A transport via ABC system (periplasm)	atp_c + h2o_c + lipa_cold_c --> adp_c + h_c + lipa_cold_p + pi_c	CIW80_22585	Lipopolysaccharide Biosynthesis / Recycling	Not essential	0	1000	0	6.81572e-14
ECAP1pp	Enterobacterial common antigen polymerase (periplasm)	2.0 unagamuf_p --> eca2und_p + h_p + udcpdp_p	CIW80_13785 and CIW80_13830	Lipopolysaccharide Biosynthesis / Recycling	Not essential	0	1000	0	0
PTRCtex	Putrescine transport via diffusion (extracellular to periplasm)	ptrc_e <=> ptrc_p	CIW80_19480 or CIW80_22660 or CIW80_25725 or CIW80_05020	Transport, Outer Membrane	Not essential	-1000	1000	-6.55493e-12	0
UDCPDPpp	Undecaprenyl-diphosphatase (periplasm)	h2o_p + udcpdp_p --> h_p + pi_p + udcpp_p	CIW80_25355 or CIW80_09760 or CIW80_22210	Cell Envelope Biosynthesis	Not essential	0	1000	0	0
EX_mso3_e	Methanesulfonate exchange	mso3_e -->		Extracellular exchange	Not essential	0	1000	0	0
EX_23camp_e	2',3'-Cyclic AMP exchange	23camp_e -->		Extracellular exchange	Not essential	0	1000	0	0
EX_23cgmp_e	2',3'-Cyclic GMP exchange	23cgmp_e -->		Extracellular exchange	Not essential	0	1000	0	0
EX_23cump_e	2',3'-Cyclic UMP exchange	23cump_e -->		Extracellular exchange	Not essential	0	1000	0	0
ECAP2pp	Enterobacterial common antigen polymerase (periplasm)	eca2und_p + unagamuf_p --> eca3und_p + h_p + udcpdp_p	CIW80_13785 and CIW80_13830	Lipopolysaccharide Biosynthesis / Recycling	Not essential	0	1000	0	0
FE3Ri	Fe(III) reduction	fadh2_c + 2.0 fe3_c --> fad_c + 2.0 fe2_c + 2.0 h_c	CIW80_14200	Cofactor and Prosthetic Group Biosynthesis	Not essential	0	1000	0	2.35521e-12
FE3HOXR3	Fe(III)hydroxamate reductase	2.0 fe3hox_c + rbflvrd_c --> 2.0 fe2_c + 2.0 fe3hox_un_c + 2.0 h_c + ribflv_c		Inorganic Ion Transport and Metabolism	Not essential	0	1000	0	1.63053e-12
FEENTERR1	Fe-enterobactin reduction (Fe(III)-unloading)	fadh2_c + 2.0 feenter_c --> 2.0 enter_c + fad_c + 2.0 fe2_c + 2.0 h_c	CIW80_23540	Inorganic Ion Transport and Metabolism	Not essential	0	1000	0	1.41312e-12
NODOy	Nitric oxide dioxygenase	nadph_c + 2.0 no_c + 2.0 o2_c --> h_c + nadp_c + 2.0 no3_c	CIW80_06565	Nitrogen Metabolism	Not essential	0	1000	0	0
PYRtex	Pyruvate transport via diffusion (extracellular to periplasm)	pyr_e <=> pyr_p	CIW80_19480 or CIW80_22660 or CIW80_25725 or CIW80_05020	Transport, Outer Membrane	Not essential	-1000	1000	-4.36996e-11	0
GALM2pp	Aldose-1-epimerase	gal_bD_p --> gal_p	CIW80_21760	Alternate Carbon Metabolism	Not essential	0	1000	-1.19181e-11	0
CU1abcpp	Copper (Cu +1) ABC transporter (periplasm)	atp_c + cu_c + h2o_c --> adp_c + cu_p + h_c + pi_c	CIW80_20575	Inorganic Ion Transport and Metabolism	Not essential	0	1000	0	5.29922e-12
HG2abcpp	Mercury (Hg+2) ABC transporter (periplasm)	atp_c + h2o_c + hg2_c --> adp_c + h_c + hg2_p + pi_c	CIW80_11935	Inorganic Ion Transport and Metabolism	Not essential	0	1000	0	0
FEENTERR3	Fe-enterobactin reduction (Fe(III)-unloading)	2.0 feenter_c + rbflvrd_c --> 2.0 enter_c + 2.0 fe2_c + 2.0 h_c + ribflv_c	CIW80_23540	Inorganic Ion Transport and Metabolism	Not essential	0	1000	0	1.41312e-12
SULFACtex	Sulfoaceate transport via diffusion (extracellular to periplasm)	sulfac_e <=> sulfac_p	CIW80_25725 or CIW80_05020 or CIW80_19480 or CIW80_22660	Transport, Outer Membrane	Not essential	-1000	1000	-9.36419e-12	0
EX_sulfac_e	Sulfoacetate exchange	sulfac_e -->		Extracellular exchange	Not essential	0	1000	0	2.64961e-12
EX_butso3_e	Butanesulfonate exchange	butso3_e -->		Extracellular exchange	Not essential	0	1000	0	0
EX_ethso3_e	Ethanesulfonate exchange	ethso3_e -->		Extracellular exchange	Not essential	0	1000	0	0
DSERtex	D-serine transport via diffusion (extracellular to periplasm)	ser__D_e <=> ser__D_p	CIW80_19480 or CIW80_22660 or CIW80_25725 or CIW80_05020	Transport, Outer Membrane	Not essential	-1000	1000	0	0
LA4NTpp	4-amino-4-deoxy-L-arabinotransferase (LPS lipid A modification, periplasmic face of membrane))	colipa_p + uLa4n_p --> acolipa_p + udcpp_p	CIW80_05230	Lipopolysaccharide Biosynthesis / Recycling	Not essential	0	1000	0	9.21603e-13
NODOx	Nitric oxide dioxygenase	nadh_c + 2.0 no_c + 2.0 o2_c --> h_c + nad_c + 2.0 no3_c	CIW80_06565	Nitrogen Metabolism	Not essential	0	1000	0	1.23972e-28
SERtex	L-serine transport via diffusion (extracellular to periplasm)	ser__L_e <=> ser__L_p	CIW80_19480 or CIW80_22660 or CIW80_25725 or CIW80_05020	Transport, Outer Membrane	Not essential	-1000	1000	-1.31099e-11	0
NOtex	Nitric oxide transport via diffusion (extracellular to periplasm)	no_e <=> no_p	CIW80_19480 or CIW80_22660 or CIW80_25725 or CIW80_05020	Transport, Outer Membrane	Not essential	-1000	1000	0	0
NOtpp	NO transport (diffusion)	no_p <=> no_c	s0001	Inorganic Ion Transport and Metabolism	Not essential	-1000	1000	0	0
NHFRBO	NADH:flavorubredoxin oxidoreductase	h_c + nadh_c + 2.0 no_c --> h2o_c + n2o_c + nad_c	CIW80_07225 and CIW80_07220	Nitrogen Metabolism	Not essential	0	1000	0	-2.9597e-29
N2Otpp	Nitrious oxide transport (diffusion)	n2o_p <=> n2o_c	s0001	Inorganic Ion Transport and Metabolism	Not essential	-1000	1000	0	0
N2Otex	Nitrious oxide transport via diffusion (extracellular to periplasm)	n2o_e <=> n2o_p	CIW80_19480 or CIW80_22660 or CIW80_25725 or CIW80_05020	Transport, Outer Membrane	Not essential	-1000	1000	0	0
CRNt8pp	L-carnitine/D-carnitine antiporter (periplasm)	crn__D_c + crn_p --> crn__D_p + crn_c	CIW80_17885	Transport, Inner Membrane	Not essential	0	1000	0	1000
CRNt2rpp	L-carnitine outward transport (H+ antiport)	crn_p + h_p <=> crn_c + h_c	CIW80_15850	Transport, Inner Membrane	Not essential	-1000	1000	-1000	1.35012e-13
CRNDt2rpp	D-carnitine outward transport (H+ antiport)	crn__D_p + h_p <=> crn__D_c + h_c	CIW80_15850	Transport, Inner Membrane	Not essential	-1000	1000	-4.36996e-11	1000
CTBTt2rpp	Cronobetaine outward transport (H+ antiport)	ctbt_p + h_p <=> ctbt_c + h_c	CIW80_15850	Transport, Inner Membrane	Not essential	-1000	1000	-4.36996e-11	0
PACALDt2rpp	Phenylacetaldehyde reversible transport via proton symport (periplasm)	h_p + pacald_p <=> h_c + pacald_c		Transport, Inner Membrane	Not essential	-1000	1000	0	0
PEAMNtex	Phenethylamine transport via diffusion (extracellular to periplasm)	peamn_e <=> peamn_p	CIW80_19480 or CIW80_22660 or CIW80_25725 or CIW80_05020	Transport, Outer Membrane	Not essential	-1000	1000	0	0
PACALDtex	Phenethylacetaldehyde transport via diffusion (extracellular to periplasm)	pacald_e <=> pacald_p	CIW80_19480 or CIW80_22660 or CIW80_25725 or CIW80_05020	Transport, Outer Membrane	Not essential	-1000	1000	0	0
LIPOt2pp	Lipoate transport via proton symport (periplasm)	h_p + lipoate_p --> h_c + lipoate_c		Transport, Inner Membrane	Not essential	0	1000	0	0
AGM4PA	N-Acetyl-D-glucosamine(anhydrous)N-Acetylmuramyl-tetrapeptide amidase	anhgm4p_c + h2o_c --> LalaDgluMdapDala_c + anhgm_c	CIW80_18265	Murein Recycling	Not essential	0	1000	-5.04226e-12	4.41602e-13
RNDR3b	Ribonucleoside-diphosphate reductase (CDP) (glutaredoxin)	cdp_c + grxrd_c --> dcdp_c + grxox_c + h2o_c	(CIW80_22250 and (CIW80_07035 and CIW80_07040)) or ((CIW80_07035 and CIW80_07040) and CIW80_12760) or ((CIW80_07035 and CIW80_07040) and CIW80_23930) or ((CIW80_07035 and CIW80_07040) and CIW80_01125)	Nucleotide Salvage Pathway	Not essential	0	1000	0	1.05984e-11
RNDR4b	Ribonucleoside-diphosphate reductase (UDP) (glutaredoxin)	grxrd_c + udp_c --> dudp_c + grxox_c + h2o_c	(CIW80_22250 and (CIW80_07035 and CIW80_07040)) or ((CIW80_07035 and CIW80_07040) and CIW80_12760) or ((CIW80_07035 and CIW80_07040) and CIW80_01125) or ((CIW80_07035 and CIW80_07040) and CIW80_23930)	Nucleotide Salvage Pathway	Not essential	0	1000	0	1.05984e-11
ACGAL1Ptex	N-acetyl-D-galactosamine 1-phosphate transport via diffusion (extracellular to periplasm)	acgal1p_e <=> acgal1p_p	CIW80_19480 or CIW80_22660 or CIW80_25725 or CIW80_05020	Transport, Outer Membrane	Not essential	-1000	1000	0	0
ACGALtex	N-acetyl-D-galactosamine transport via diffusion (extracellular to periplasm)	acgal_e <=> acgal_p	CIW80_19480 or CIW80_22660 or CIW80_25725 or CIW80_05020	Transport, Outer Membrane	Not essential	-1000	1000	0	0
GLCUR1Ptex	D-glucuronate 1-phosphate transport via diffusion (extracellular to periplasm)	glcur1p_e <=> glcur1p_p	CIW80_19480 or CIW80_22660 or CIW80_25725 or CIW80_05020	Transport, Outer Membrane	Not essential	-1000	1000	0	0
UDPGLCURtex	UDP-D-glucuronate transport via diffusion (extracellular to periplasm)	udpglcur_e <=> udpglcur_p	CIW80_19480 or CIW80_22660 or CIW80_25725 or CIW80_05020	Transport, Outer Membrane	Not essential	-1000	1000	0	0
UDPGALPpp	UDPgalactose pyrophosphohydrolase	h2o_p + udpgal_p --> gal1p_p + 2.0 h_p + ump_p	CIW80_20545	Alternate Carbon Metabolism	Not essential	0	1000	0	0
UACGAMPpp	UDP-N-acetyl-D-glucosamine pyrophosphohydrolase (periplasm)	h2o_p + uacgam_p --> acgam1p_p + 2.0 h_p + ump_p	CIW80_20545	Alternate Carbon Metabolism	Not essential	0	1000	-1.73641e-12	0
UACGALPpp	UDP-N-acetyl-D-galactosamine pyrophosphohydrolase (periplasm)	h2o_p + udpacgal_p --> acgal1p_p + 2.0 h_p + ump_p	CIW80_20545	Alternate Carbon Metabolism	Not essential	0	1000	0	0
UGLCURPpp	UDP-D-glucuronate pyrophosphohydrolase (periplasm)	h2o_p + udpglcur_p --> glcur1p_p + 2.0 h_p + ump_p	CIW80_20545	Alternate Carbon Metabolism	Not essential	0	1000	0	0
FEROpp	Ferroxidase	4.0 fe2_p + 4.0 h_p + o2_p --> 4.0 fe3_p + 2.0 h2o_p	CIW80_18370 or CIW80_11200	Inorganic Ion Transport and Metabolism	Not essential	0	1000	0	1.3248e-12
ISETACabcpp	Isethionate transport via ABC system (periplasm)	atp_c + h2o_c + isetac_p --> adp_c + h_c + isetac_c + pi_c	(CIW80_19950 and CIW80_19955 and CIW80_19960) or (CIW80_22680 and CIW80_22685 and CIW80_22695)	Transport, Inner Membrane	Not essential	0	1000	0	0
ISETACtex	Isethionate transport via diffusion (extracellular to periplasm)	isetac_e <=> isetac_p	CIW80_19480 or CIW80_22660 or CIW80_25725 or CIW80_05020	Transport, Outer Membrane	Not essential	-1000	1000	0	0
GUR1PPpp	Glucuronate 1-phosphate phosphatase (periplasm)	glcur1p_p + h2o_p --> glcur_p + pi_p		Alternate Carbon Metabolism	Not essential	0	1000	0	0
UDPGtex	UDPglucose transport via diffusion (extracellular to periplasm)	udpg_e <=> udpg_p	CIW80_19480 or CIW80_22660 or CIW80_25725 or CIW80_05020	Transport, Outer Membrane	Not essential	-1000	1000	0	0
ACGAL1PPpp	N-acetyl-D-galactosamine 1-phosphatase (periplasm)	acgal1p_p + h2o_p --> acgal_p + pi_p		Alternate Carbon Metabolism	Not essential	0	1000	0	0
UDPGALtex	UDPgalactose transport via diffusion (extracellular to periplasm)	udpgal_e <=> udpgal_p	CIW80_22660 or CIW80_25725 or CIW80_05020 or CIW80_19480	Transport, Outer Membrane	Not essential	-1000	1000	0	0
ACGAM1Ptex	N-acetyl-D-glucosamine 1-phosphate transport via diffusion (extracellular to periplasm)	acgam1p_e <=> acgam1p_p	CIW80_19480 or CIW80_22660 or CIW80_25725 or CIW80_05020	Transport, Outer Membrane	Not essential	-1000	1000	6.25284e-28	0
UACGAMtex	UDP-N-acetyl-D-glucosamine transport via diffusion (extracellular to periplasm)	uacgam_e <=> uacgam_p	CIW80_19480 or CIW80_22660 or CIW80_25725 or CIW80_05020	Transport, Outer Membrane	Not essential	-1000	1000	0	0
UDPACGALtex	UDP-N-acetyl-D-galactosamine transport via diffusion (extracellular to periplasm)	udpacgal_e <=> udpacgal_p	CIW80_19480 or CIW80_22660 or CIW80_25725 or CIW80_05020	Transport, Outer Membrane	Not essential	-1000	1000	0	0
AM4PCP	Anhydrous-N-Acetylmuramyl-tetrapeptide L,D-carboxypeptidase	anhm4p_c + h2o_c --> ala__D_c + anhm3p_c	CIW80_24820	Murein Recycling	Not essential	0	1000	0	4.41602e-13
AM3PA	Anhydrous-N-Acetylmuramyl-tripeptide amidase	anhm3p_c + h2o_c --> LalaDgluMdap_c + anhm_c	CIW80_18265	Murein Recycling	Not essential	0	1000	0	8.83203e-13
UM4PCP	UDP-N-acetylmuramoyl-L-alanyl-D-gamma-glutamyl-meso-2,6-diaminopimelate-D-alanine L,D-carboxypeptidase	h2o_c + um4p_c --> ala__D_c + ugmd_c	CIW80_24820	Murein Recycling	Not essential	0	1000	0	4.50997e-13
CBLAT	Cob(I)alamin adenosyltransferase	atp_c + cbl1_c + h_c <=> adocbl_c + pppi_c	CIW80_25290	Cofactor and Prosthetic Group Biosynthesis	Not essential	-1000	1000	-2.89535e-27	3.11719e-13
NTRIR4pp	Nitrite Reductase (Menaquinole-8, periplasm)	2.0 h_p + 3.0 mql8_c + no2_p --> 2.0 h2o_p + 3.0 mqn8_c + nh4_p	CIW80_15605 and CIW80_15610 and CIW80_15615 and CIW80_15620	Nitrogen Metabolism	Not essential	0	1000	0	-3.18972e-29
NTRIR3pp	Nitrite Reductase (Ubiquinole-8, periplasm)	2.0 h_p + no2_p + 3.0 q8h2_c --> 2.0 h2o_p + nh4_p + 3.0 q8_c	CIW80_15605 and CIW80_15610 and CIW80_15615 and CIW80_15620	Nitrogen Metabolism	Not essential	0	1000	0	-3.18972e-29
INOSTt4pp	Na+/myo-inositol symporter (periplasm)	inost_p + na1_p --> inost_c + na1_c	CIW80_13275	Transport, Inner Membrane	Not essential	0	1000	0	1000
PHEMEtiex	Protoheme transport irreversible out via diffusion (periplasm to extracellular)	pheme_p --> pheme_e		Transport, Outer Membrane	Not essential	0	1000	0	1.05984e-13
AGM3PA	N-Acetyl-D-glucosamine(anhydrous)N-Acetylmuramyl-tripeptide amidase	anhgm3p_c + h2o_c --> LalaDgluMdap_c + anhgm_c	CIW80_18265	Murein Recycling	Not essential	0	1000	0	4.50997e-13
CYANtex	Cyanide transport via diffusion (extracellular to periplasm)	cyan_e <=> cyan_p	CIW80_19480 or CIW80_22660 or CIW80_25725 or CIW80_05020	Transport, Outer Membrane	Not essential	-1000	1000	0	0
SO3tex	Sulfite transport via diffusion (extracellular to periplasm)	so3_e <=> so3_p	CIW80_19480 or CIW80_22660 or CIW80_25725 or CIW80_05020	Transport, Outer Membrane	Not essential	-1000	1000	0	0
TCYNTtex	Thiocyanate transport via diffusion (extracellular to periplasm)	tcynt_e <=> tcynt_p	CIW80_19480 or CIW80_22660 or CIW80_25725 or CIW80_05020	Transport, Outer Membrane	Not essential	-1000	1000	0	0
ACANTHAT	Acetyl-CoA:anthranilate acetyltransferase	accoa_c + anth_c --> acanth_c + coa_c	CIW80_00305	Tyrosine, Tryptophan, and Phenylalanine Metabolism	Not essential	0	1000	0	0
METSOX2abcpp	L-methionine R-oxide transport via ABC system (periplasm)	atp_c + h2o_c + metsox_R__L_p --> adp_c + h_c + metsox_R__L_c + pi_c		Transport, Inner Membrane	Not essential	0	1000	0	0
METSOX1tex	L-methionine S-oxide diffusion (extracellular)	metsox_S__L_e <=> metsox_S__L_p	CIW80_19480 or CIW80_22660 or CIW80_25725 or CIW80_05020	Transport, Outer Membrane	Not essential	-1000	1000	-1.35407e-16	0
METSOX2tex	L-methionine R-oxide diffusion (extracellular)	metsox_R__L_e <=> metsox_R__L_p	CIW80_19480 or CIW80_22660 or CIW80_25725 or CIW80_05020	Transport, Outer Membrane	Not essential	-1000	1000	0	0
3UMPtex	3UMP transport via diffusion (extracellular to periplasm)	3ump_e <=> 3ump_p	CIW80_19480 or CIW80_22660 or CIW80_25725 or CIW80_05020	Transport, Outer Membrane	Not essential	-1000	1000	0	0
MSO3abcpp	Methanesulfonate transport via ABC system (periplasm)	atp_c + h2o_c + mso3_p --> adp_c + h_c + mso3_c + pi_c	CIW80_22680 and CIW80_22695 and CIW80_22685	Transport, Inner Membrane	Not essential	0	1000	0	0
MSO3tex	Methanesulfonate transport via diffusion (extracellular to periplasm)	mso3_e <=> mso3_p	CIW80_19480 or CIW80_22660 or CIW80_25725 or CIW80_05020	Transport, Outer Membrane	Not essential	-1000	1000	0	0
FECRMR1	Ferrichrome reductase	fadh2_c + 2.0 fecrm_c --> fad_c + 2.0 fe2_c + 2.0 fecrm_un_c + 2.0 h_c		Inorganic Ion Transport and Metabolism	Not essential	0	1000	0	-5.14675e-13
FECRMR2	Ferrichrome reductase	2.0 fecrm_c + fmnh2_c --> 2.0 fe2_c + 2.0 fecrm_un_c + fmn_c + 2.0 h_c		Inorganic Ion Transport and Metabolism	Not essential	0	1000	0	-5.14675e-13
TDP	Thiamin pyrophosphatase	h2o_c + thmpp_c --> h_c + pi_c + thmmp_c	CIW80_24290	Cofactor and Prosthetic Group Biosynthesis	Not essential	0	1000	0	-1.93003e-12
3PEPTabcpp	Tripeptide (LalaDgluMdap) transport via ABC system (periplasm)	LalaDgluMdap_p + atp_c + h2o_c --> LalaDgluMdap_c + adp_c + h_c + pi_c	(CIW80_25160 and CIW80_25170 and CIW80_25155 and CIW80_25615 and CIW80_25165) or (CIW80_04720 and CIW80_04735 and CIW80_04725 and CIW80_04730) or (CIW80_25160 and CIW80_25170 and CIW80_25165 and CIW80_25155 and CIW80_25150)	Murein Recycling	Not essential	0	1000	0	-1.93003e-12
4PEPTabcpp	Tetrapeptide (LalaDgluMdapDala) transport via ABC system (periplasm)	LalaDgluMdapDala_p + atp_c + h2o_c --> LalaDgluMdapDala_c + adp_c + h_c + pi_c	(CIW80_25150 and CIW80_25170 and CIW80_25155 and CIW80_25160 and CIW80_25165) or (CIW80_04720 and CIW80_04735 and CIW80_04725 and CIW80_04730)	Murein Recycling	Not essential	0	1000	0	-1.93003e-12
3GMPtex	3GMP transport via diffusion (extracellular to periplasm)	3gmp_e <=> 3gmp_p	CIW80_19480 or CIW80_22660 or CIW80_25725 or CIW80_05020	Transport, Outer Membrane	Not essential	-1000	1000	0	0
FALDtpp	Formaldehyde transport via diffusion (periplasm)	fald_p <=> fald_c	s0001	Transport, Inner Membrane	Not essential	-1000	1000	0	0
EX_tym_e	Tyramine exchange	tym_e -->		Extracellular exchange	Not essential	0	1000	0	0
AGM3Pt2pp	GlcNAc-anhMurNAc tripeptide transport in via proton symport (periplasm)	anhgm3p_p + h_p --> anhgm3p_c + h_c	CIW80_20280	Murein Recycling	Not essential	0	1000	0	-1.64258e-13
SO4tex	Sulfate transport via diffusion (extracellular to periplasm)	so4_e <=> so4_p	CIW80_19480 or CIW80_22660 or CIW80_25725 or CIW80_05020	Transport, Outer Membrane	Essential	-1000	1000	0.203736	0.203736
AGM4Pt2pp	GlcNAc-anhMurNAc tetrapeptide transport in via proton symport (periplasm)	anhgm4p_p + h_p --> anhgm4p_c + h_c	CIW80_20280	Murein Recycling	Not essential	0	1000	0	-1.60836e-13
AGMt2pp	GlcNAc-anhMurNAc transport in via proton symport (periplasm)	anhgm_p + h_p --> anhgm_c + h_c	CIW80_20280	Murein Recycling	Not essential	0	1000	0	-1.51375e-13
FECRMexs	Ferrichrome Fe(III)-loading reaction (spontaneous)	fe3_e + fecrm_un_e --> fecrm_e	s0001	Inorganic Ion Transport and Metabolism	Not essential	0	1000	0	-1.02935e-12
ARBTNR1	Aerobactin reductase	2.0 arbtn_fe3_c + fadh2_c --> 2.0 arbtn_c + fad_c + 2.0 fe2_c + 2.0 h_c		Inorganic Ion Transport and Metabolism	Not essential	0	1000	0	-5.14675e-13
ARBTNR2	Aerobactin reductase	2.0 arbtn_fe3_c + fmnh2_c --> 2.0 arbtn_c + 2.0 fe2_c + fmn_c + 2.0 h_c		Inorganic Ion Transport and Metabolism	Not essential	0	1000	0	-5.14675e-13
METSOXR1	L-methionine-S-oxide reductase	metsox_S__L_c + trdrd_c --> h2o_c + met__L_c + trdox_c	(CIW80_06740 and CIW80_16465) or (CIW80_13765 and CIW80_16465) or (CIW80_12475 and CIW80_06740) or (CIW80_12475 and CIW80_13765)	Methionine Metabolism	Not essential	0	1000	0	-5.93856e-13
METSOXR2	L-methionine-R-sulfoxide reductase	metsox_R__L_c + trdrd_c --> h2o_c + met__L_c + trdox_c	(CIW80_06740 and CIW80_01795) or (CIW80_13765 and CIW80_01795) or (CIW80_02080 and CIW80_13765) or (CIW80_02080 and CIW80_06740)	Methionine Metabolism	Not essential	0	1000	0	-5.93856e-13
DAPAL	2,3-diaminopropionate amonnia lyase	23dappa_c + h2o_c --> 2.0 nh4_c + pyr_c	CIW80_08075	Alternate Carbon Metabolism	Not essential	0	1000	0	0
AMPTASECG	Alanyl aminopeptidase (cys-gly)	cgly_c + h2o_c --> cys__L_c + gly_c	CIW80_22675 or CIW80_16655 or CIW80_06450 or CIW80_19460	Cysteine Metabolism	Not essential	0	1000	0	-4.54126e-13
EX_imp_e	IMP exchange	imp_e -->		Extracellular exchange	Not essential	0	1000	0	-1.24518e-13
DOPAtex	Dopamine transport via diffusion (extracellular to periplasm)	dopa_e <=> dopa_p	CIW80_19480 or CIW80_22660 or CIW80_25725 or CIW80_05020	Transport, Outer Membrane	Not essential	-1000	1000	0	0
4HOXPACDtex	4-hydroxyphenylacetaldehyde transport via diffusion (extracellular to periplasm)	4hoxpacd_e <=> 4hoxpacd_p	CIW80_19480 or CIW80_22660 or CIW80_25725 or CIW80_05020	Transport, Outer Membrane	Not essential	-1000	1000	0	0
ARBTNR3	Aerobactin reductase	2.0 arbtn_fe3_c + rbflvrd_c --> 2.0 arbtn_c + 2.0 fe2_c + 2.0 h_c + ribflv_c		Inorganic Ion Transport and Metabolism	Not essential	0	1000	0	-5.14676e-13
ARBTNexs	Aerobactin Fe-loading reaction (spontaneous)	arbtn_e + fe3_e --> arbtn_fe3_e	s0001	Inorganic Ion Transport and Metabolism	Not essential	0	1000	0	-1.02935e-12
FEOXAMexs	Ferroxamine Fe3-loading reaction (spontaneous)	fe3_e + feoxam_un_e --> feoxam_e	s0001	Inorganic Ion Transport and Metabolism	Not essential	0	1000	0	-1.02935e-12
LACZpp	B-galactosidase	h2o_p + lcts_p --> gal_p + glc__D_p	CIW80_04450	Alternate Carbon Metabolism	Not essential	0	1000	0	0
SPMDtex	Spermidine transport via diffusion (extracellular to periplasm)	spmd_e <=> spmd_p	CIW80_05020 or CIW80_19480 or CIW80_22660 or CIW80_25725	Transport, Outer Membrane	Not essential	-1000	1000	8.07752e-14	0
GPDDA1pp	Glycerophosphodiester phosphodiesterase (Glycerophosphocholine)	g3pc_p + h2o_p --> chol_p + glyc3p_p + h_p	CIW80_05140	Glycerophospholipid Metabolism	Not essential	0	1000	0	0
GPDDA5pp	Glycerophosphodiester phosphodiesterase (Glycerophosphoinositol)	g3pi_p + h2o_p --> glyc3p_p + h_p + inost_p	CIW80_05140	Glycerophospholipid Metabolism	Not essential	0	1000	0	0
G3PStex	Glycerophosphserine transport via diffusion (extracellular to periplasm)	g3ps_e <=> g3ps_p	CIW80_19480 or CIW80_22660 or CIW80_25725 or CIW80_05020	Transport, Outer Membrane	Not essential	-1000	1000	0	0
FEOXAMR1	Ferroxamine reductase	fadh2_c + 2.0 feoxam_c --> fad_c + 2.0 fe2_c + 2.0 feoxam_un_c + 2.0 h_c	CIW80_17480	Inorganic Ion Transport and Metabolism	Not essential	0	1000	0	-5.14676e-13
FEOXAMR2	Ferroxamine reductase	2.0 feoxam_c + fmnh2_c --> 2.0 fe2_c + 2.0 feoxam_un_c + fmn_c + 2.0 h_c	CIW80_17480	Inorganic Ion Transport and Metabolism	Not essential	0	1000	0	-5.14676e-13
FEOXAMR3	Ferroxamine reductase	2.0 feoxam_c + rbflvrd_c --> 2.0 fe2_c + 2.0 feoxam_un_c + 2.0 h_c + ribflv_c	CIW80_17480	Inorganic Ion Transport and Metabolism	Not essential	0	1000	0	-5.14676e-13
PTHRpp	Phospho-L-threonine phosphatase (periplasmic)	h2o_p + thrp_p --> pi_p + thr__L_p	CIW80_15490 or CIW80_20025	Threonine and Lysine Metabolism	Not essential	0	1000	0	0
FEENTERR2	Fe-enterobactin reduction (Fe(III)-unloading)	2.0 feenter_c + fmnh2_c --> 2.0 enter_c + 2.0 fe2_c + fmn_c + 2.0 h_c	CIW80_23540	Inorganic Ion Transport and Metabolism	Not essential	0	1000	0	-8.57793e-13
FLVR	Flavin reductase	h_c + nadph_c + ribflv_c --> nadp_c + rbflvrd_c	CIW80_14200 or (CIW80_07490 and CIW80_07485)	Cofactor and Prosthetic Group Biosynthesis	Not essential	0	1000	0	-7.0183e-13
SUCCtex	Succinate transport via diffusion (extracellular to periplasm)	succ_e <=> succ_p	CIW80_19480 or CIW80_22660 or CIW80_25725 or CIW80_05020	Transport, Outer Membrane	Not essential	-1000	1000	1.87802e-12	0
FE3HOXR1	Fe(III)hydroxamate reductase	fadh2_c + 2.0 fe3hox_c --> fad_c + 2.0 fe2_c + 2.0 fe3hox_un_c + 2.0 h_c		Inorganic Ion Transport and Metabolism	Not essential	0	1000	0	-5.14676e-13
FEENTERexs	Enterobactin Fe(III) binding (spontaneous)	enter_e + fe3_e --> feenter_e	s0001	Inorganic Ion Transport and Metabolism	Not essential	0	1000	0	-1.02935e-12
SUCRtex	Sucrose transport transport via diffusion (extracellular to periplasm)	sucr_e <=> sucr_p	CIW80_19480 or CIW80_22660 or CIW80_25725 or CIW80_05020	Transport, Outer Membrane	Not essential	-1000	1000	0	0
FE3HOXexs	Fe(III) hydroxamate Fe-loading reaction (spontaneaous)	fe3_e + fe3hox_un_e --> fe3hox_e	s0001	Inorganic Ion Transport and Metabolism	Not essential	0	1000	0	-1.02935e-12
FECRMR3	Ferrichrome reductase	2.0 fecrm_c + rbflvrd_c --> 2.0 fe2_c + 2.0 fecrm_un_c + 2.0 h_c + ribflv_c		Inorganic Ion Transport and Metabolism	Not essential	0	1000	0	-5.14675e-13
FDMO2	FMNH2-dependent monooxygenase (methanesulfonate)	fmnh2_c + mso3_c + o2_c --> fald_c + fmn_c + h2o_c + h_c + so3_c	CIW80_22690	Inorganic Ion Transport and Metabolism	Not essential	0	1000	0	4.70948e-20
LALGP	L-alanyl-gamma-L-glutamate peptidase	LalaLglu_c + h2o_c --> ala__L_c + glu__L_c	CIW80_19460	Murein Recycling	Not essential	0	1000	0	-9.65015e-13
AGM4PApp	N-Acetyl-D-glucosamine(anhydrous)N-Acetylmuramyl-tetrapeptide amidase (periplasm)	anhgm4p_p + h2o_p --> LalaDgluMdapDala_p + anhgm_p	CIW80_07890 or CIW80_16170 or CIW80_06050 or CIW80_22345	Murein Recycling	Not essential	0	1000	0	-1.48464e-13
ARABDI	L-fucose isomerase	arab__D_c <=> rbl__D_c	CIW80_07690	Alternate Carbon Metabolism	Not essential	-1000	1000	5.77852e-13	0
AGt3	Silver transport out via proton antiport	ag_c + h_e --> ag_e + h_c	CIW80_20850 and CIW80_20860 and CIW80_20855 and CIW80_20865	Inorganic Ion Transport and Metabolism	Not essential	0	1000	0	0
CD2t3pp	Cadmium (Cd+2) transport out via proton antiport (periplasm)	cd2_c + h_p --> cd2_p + h_c	CIW80_14580 or CIW80_21735	Inorganic Ion Transport and Metabolism	Not essential	0	1000	0	-2.29343e-15
ZNabcpp	Zinc (Zn+2) transport via ABC system (periplasm)	atp_c + h2o_c + zn2_p --> adp_c + h_c + pi_c + zn2_c	CIW80_02215 and CIW80_02210 and CIW80_02205	Inorganic Ion Transport and Metabolism	Not essential	0	1000	0	6.8755e-14
SKMt2pp	Shikimate transport in via proton symport (periplasm)	h_p + skm_p --> h_c + skm_c	CIW80_03325	Transport, Inner Membrane	Not essential	0	1000	3.75604e-13	0
FE2t2pp	Iron (II) transport in via proton symport (periplasm)	fe2_p + h_p --> fe2_c + h_c	CIW80_05840	Inorganic Ion Transport and Metabolism	Not essential	0	1000	0	2.7502e-13
GLYC2Ptex	Glycerol-2-phosphate transport via diffusion (extracellular to periplasm)	glyc2p_e <=> glyc2p_p	CIW80_19480 or CIW80_22660 or CIW80_25725 or CIW80_05020	Transport, Outer Membrane	Not essential	-1000	1000	0	0
PSERtex	Phospho-L-serine transport via diffusion (extracellular to periplasm)	pser__L_e <=> pser__L_p	CIW80_19480 or CIW80_22660 or CIW80_25725 or CIW80_05020	Transport, Outer Membrane	Not essential	-1000	1000	0	0
TARTRtex	Tartrate transport via diffusion (extracellular to periplasm)	tartr__L_e <=> tartr__L_p	CIW80_19480 or CIW80_22660 or CIW80_25725 or CIW80_05020	Transport, Outer Membrane	Not essential	-1000	1000	0	0
R5Ptex	Ribose 5-phosphate transport via diffusion (extracellular to periplasm)	r5p_e <=> r5p_p	CIW80_19480 or CIW80_22660 or CIW80_25725 or CIW80_05020	Transport, Outer Membrane	Not essential	-1000	1000	0	0
THRPtex	Phospho-L-threonine transport via diffusion (extracellular to periplasm)	thrp_e <=> thrp_p	CIW80_19480 or CIW80_22660 or CIW80_25725 or CIW80_05020	Transport, Outer Membrane	Not essential	-1000	1000	0	0
TYRPtex	Phopho-L-tyrosine transport via diffusion (extracellular to periplasm)	tyrp_e <=> tyrp_p	CIW80_19480 or CIW80_22660 or CIW80_25725 or CIW80_05020	Transport, Outer Membrane	Not essential	-1000	1000	2.27639e-13	0
R5PPpp	Ribose 5-phosphate phosphatase	h2o_p + r5p_p --> pi_p + rib__D_p	CIW80_15490 or CIW80_20025	Alternate Carbon Metabolism	Not essential	0	1000	0	0
PSP_Lpp	Phospho-L-serine phosphatase (periplasmic)	h2o_p + pser__L_p --> pi_p + ser__L_p	CIW80_15490 or CIW80_20025	Glycine and Serine Metabolism	Not essential	0	1000	0	0
TYRPpp	Phospho-L-tyrosine phosphatase (periplasmic)	h2o_p + tyrp_p --> pi_p + tyr__L_p	CIW80_15490	Tyrosine, Tryptophan, and Phenylalanine Metabolism	Not essential	0	1000	2.27639e-13	0
R1PK	Ribose 1-phosphokinase	atp_c + r1p_c --> adp_c + h_c + r15bp_c		Alternate Carbon Metabolism	Not essential	0	1000	9.39047e-13	999.999
PAPSR2	Phosphoadenylyl-sulfate reductase (glutaredoxin)	grxrd_c + paps_c --> grxox_c + 2.0 h_c + pap_c + so3_c	(CIW80_12760 and CIW80_07480) or (CIW80_22250 and CIW80_07480) or (CIW80_23930 and CIW80_07480) or (CIW80_01125 and CIW80_07480)	Cysteine Metabolism	Not essential	0	1000	0	0.18097
GRXR	Glutaredoxin reductase	grxox_c + 2.0 gthrd_c --> grxrd_c + gthox_c	CIW80_23930 or CIW80_12760 or CIW80_01125 or CIW80_22250	Unassigned	Not essential	0	1000	0	0.18097
RNDR1b	Ribonucleoside-diphosphate reductase (ADP) (glutaredoxin)	adp_c + grxrd_c --> dadp_c + grxox_c + h2o_c	((CIW80_07035 and CIW80_07040) and CIW80_23930) or ((CIW80_07035 and CIW80_07040) and CIW80_12760) or (CIW80_22250 and (CIW80_07035 and CIW80_07040)) or ((CIW80_07035 and CIW80_07040) and CIW80_01125)	Nucleotide Salvage Pathway	Not essential	0	1000	0	1.02994e-11
R15BPK	Ribose-1,5-bisphosphokinase	atp_c + r15bp_c --> adp_c + prpp_c	CIW80_15765	Alternate Carbon Metabolism	Not essential	0	1000	0	999.999
Kabcpp	Potassium ABC transporter (periplasm)	atp_c + h2o_c + k_p --> adp_c + h_c + k_c + pi_c	CIW80_21505 and CIW80_21500 and CIW80_21495	Inorganic Ion Transport and Metabolism	Not essential	0	1000	0	6.86624e-12
RNDR2b	Ribonucleoside-diphosphate reductase (GDP) (glutaredoxin)	gdp_c + grxrd_c --> dgdp_c + grxox_c + h2o_c	(CIW80_22250 and (CIW80_07035 and CIW80_07040)) or ((CIW80_07035 and CIW80_07040) and CIW80_23930) or ((CIW80_07035 and CIW80_07040) and CIW80_01125) or ((CIW80_07035 and CIW80_07040) and CIW80_12760)	Nucleotide Salvage Pathway	Not essential	0	1000	0	1.02994e-11
TAURtex	Taurine transport via diffusion (extracellular to periplasm)	taur_e <=> taur_p	CIW80_19480 or CIW80_22660 or CIW80_25725 or CIW80_05020	Transport, Outer Membrane	Not essential	-1000	1000	0	0
FACOAE181	Fatty-acid-CoA thioesterase (octadecenoate)	h2o_c + odecoa_c --> coa_c + h_c + ocdcea_c	CIW80_20385	Cell Envelope Biosynthesis	Not essential	0	1000	0.0527872	0.0527872
FACOAE160	Fatty-acid-CoA thioesterase (hexadecanoate)	h2o_c + pmtcoa_c --> coa_c + h_c + hdca_c	CIW80_20385	Cell Envelope Biosynthesis	Not essential	0	1000	0.176364	0.176364
FACOAE140	Fatty-acid-CoA thioesterase (tetradecanoate)	h2o_c + tdcoa_c --> coa_c + h_c + ttdca_c	CIW80_20385	Cell Envelope Biosynthesis	Not essential	0	1000	0	3.4331e-12
LEUabcpp	L-leucine transport via ABC system (periplasm)	atp_c + h2o_c + leu__L_p --> adp_c + h_c + leu__L_c + pi_c	(CIW80_11860 and CIW80_11890 and CIW80_11870 and CIW80_11855 and CIW80_11865) or (CIW80_11875 and CIW80_11865 and CIW80_11860 and CIW80_11870 and CIW80_11855)	Transport, Inner Membrane	Not essential	0	1000	0	6.8662e-12
L_LACt2rpp	L-lactate reversible transport via proton symport (periplasm)	h_p + lac__L_p <=> h_c + lac__L_c	CIW80_12725 or CIW80_09235	Transport, Inner Membrane	Not essential	-1000	1000	-3.00993e-12	0
MALt2_2pp	Malate transport via proton symport (2 H) (periplasm)	2.0 h_p + mal__L_p --> 2.0 h_c + mal__L_c	CIW80_12315	Transport, Inner Membrane	Not essential	0	1000	0	1.02993e-11
CPGNR1	Coprogen(Fe(III)) reductase	2.0 cpgn_c + fadh2_c --> 2.0 cpgn_un_c + fad_c + 2.0 fe2_c + 2.0 h_c		Inorganic Ion Transport and Metabolism	Not essential	0	1000	0	1.37324e-12
CPGNR2	Coprogen(Fe(III)) reductase	2.0 cpgn_c + fmnh2_c --> 2.0 cpgn_un_c + 2.0 fe2_c + fmn_c + 2.0 h_c		Inorganic Ion Transport and Metabolism	Not essential	0	1000	0	1.37324e-12
THRtex	L-threonine transport via diffusion (extracellular to periplasm)	thr__L_e <=> thr__L_p	CIW80_19480 or CIW80_22660 or CIW80_25725 or CIW80_05020	Transport, Outer Membrane	Not essential	-1000	1000	-3.34437e-13	0
CPGNR3	Coprogen(Fe(III)) reductase	2.0 cpgn_c + rbflvrd_c --> 2.0 cpgn_un_c + 2.0 fe2_c + 2.0 h_c + ribflv_c		Inorganic Ion Transport and Metabolism	Not essential	0	1000	0	1.37324e-12
CPGNUtpp	Coprogen unloaded secretion	cpgn_un_c + h_p --> cpgn_un_p + h_c		Inorganic Ion Transport and Metabolism	Not essential	0	1000	0	2.74648e-12
CPGNUtex	Coprogen unloaded secretion (extracellular)	cpgn_un_p + h_p --> cpgn_un_e + h_c		Inorganic Ion Transport and Metabolism	Not essential	0	1000	0	2.74648e-12
MALt2_3pp	Malate transport via proton symport (3 H) (periplasm)	3.0 h_p + mal__L_p --> 3.0 h_c + mal__L_c	CIW80_15915 or CIW80_16010	Transport, Inner Membrane	Not essential	0	1000	0	6.8662e-12
MALTabcpp	Maltose transport via ABC system (periplasm)	atp_c + h2o_c + malt_p --> adp_c + h_c + malt_c + pi_c	CIW80_15300 and CIW80_15315 and CIW80_15295 and CIW80_15305	Transport, Inner Membrane	Not essential	0	1000	-2.50828e-13	0
MALTHXabcpp	Maltohexaose transport via ABC system (periplasm)	atp_c + h2o_c + malthx_p --> adp_c + h_c + malthx_c + pi_c	CIW80_15305 and CIW80_15295 and CIW80_15300 and CIW80_15315	Transport, Inner Membrane	Not essential	0	1000	-7.52483e-14	0
MALTPTabcpp	Maltopentaose transport via ABC system (periplasm)	atp_c + h2o_c + maltpt_p --> adp_c + h_c + maltpt_c + pi_c	CIW80_15315 and CIW80_15295 and CIW80_15300 and CIW80_15305	Transport, Inner Membrane	Not essential	0	1000	0	0
AAMYL	Alpha-amylase	14glucan_c --> malthx_c	CIW80_02855	Alternate Carbon Metabolism	Not essential	0	1000	0	0
AAMYLpp	Alpha-amylase (periplasm)	14glucan_p --> malthx_p	CIW80_12575	Alternate Carbon Metabolism	Not essential	0	1000	0	0
MALTTRabcpp	Maltotriose transport via ABC system (periplasm)	atp_c + h2o_c + malttr_p --> adp_c + h_c + malttr_c + pi_c	CIW80_15305 and CIW80_15315 and CIW80_15300 and CIW80_15295	Transport, Inner Membrane	Not essential	0	1000	0	0
THMDtex	Thymidine transport via diffusion (extracellular to periplasm)	thymd_e <=> thymd_p	CIW80_19480 or CIW80_22660 or CIW80_25725 or CIW80_05020	Transport, Outer Membrane	Not essential	-1000	1000	-1.54355e-13	0
MALTTTRabcpp	Maltotetraose transport via ABC system (periplasm)	atp_c + h2o_c + maltttr_p --> adp_c + h_c + maltttr_c + pi_c	CIW80_15300 and CIW80_15295 and CIW80_15305 and CIW80_15315	Transport, Inner Membrane	Not essential	0	1000	-1.25414e-13	0
MAN6Pt6_2pp	Mannose-6-phosphate transport via phosphate antiport (periplasm)	man6p_p + 2.0 pi_c --> man6p_c + 2.0 pi_p	CIW80_13195	Transport, Inner Membrane	Not essential	0	1000	0	0
FACOAL80t2pp	Fatty-acid-CoA ligase (octanoate transport via vectoral Co-A coupling)	atp_c + coa_c + h_p + octa_p --> amp_c + h_c + occoa_c + ppi_c	CIW80_01920 or CIW80_01380	Cell Envelope Biosynthesis	Not essential	0	1000	0	0
PPGPPDP	Guanosine-3',5'-bis(diphosphate) 3'-diphosphatase	h2o_c + ppgpp_c --> gdp_c + ppi_c	CIW80_12955	Cofactor and Prosthetic Group Biosynthesis	Not essential	0	1000	0	5.14965e-12
CPGNabcpp	Coprogen transport via ABC system (periplasm)	atp_c + cpgn_p + h2o_c --> adp_c + cpgn_c + h_c + pi_c	CIW80_18520 and CIW80_18530 and CIW80_18525	Transport, Inner Membrane	Not essential	0	1000	0	2.74648e-12
CPGNexs	Coprogen Fe-loading reaction (spontaneaous)	cpgn_un_e + fe3_e --> cpgn_e	s0001	Inorganic Ion Transport and Metabolism	Not essential	0	1000	0	2.74648e-12
MELIBt2pp	Melibiose transport in via symport (periplasm)	h_p + melib_p --> h_c + melib_c	CIW80_19880	Transport, Inner Membrane	Not essential	0	1000	-2.61733e-13	1.02993e-11
CBIuabcpp	Cobinamide transport via ABC system (uptake, periplasm)	atp_c + cbi_p + h2o_c --> adp_c + cbi_c + h_c + pi_c	CIW80_01435 and CIW80_18555 and CIW80_01425	Transport, Inner Membrane	Not essential	0	1000	0	5.14965e-12
METabcpp	L-methionine transport via ABC system (periplasm)	atp_c + h2o_c + met__L_p --> adp_c + h_c + met__L_c + pi_c	CIW80_18770 and CIW80_18765 and CIW80_18775	Transport, Inner Membrane	Not essential	0	1000	0	4.11972e-12
CITtex	Citrate transport via diffusion (extracellular to periplasm)	cit_e <=> cit_p	CIW80_19480 or CIW80_22660 or CIW80_25725 or CIW80_05020	Transport, Outer Membrane	Not essential	-1000	1000	-4.01324e-12	0
ACGAtex	N-Acetyl-D-glucosamine transport via diffusion (extracellular to periplasm)	acgam_e <=> acgam_p	CIW80_19480 or CIW80_22660 or CIW80_25725 or CIW80_05020	Transport, Outer Membrane	Not essential	-1000	1000	-3.54109e-13	0
GUACYC	Guanylate cyclase	gtp_c --> 35cgmp_c + ppi_c		Nucleotide Salvage Pathway	Not essential	0	1000	0	2.57483e-12
EX_fe3hox_un_e	Fe(III)hydoxamate, unloaded exchange	fe3hox_un_e -->		Extracellular exchange	Not essential	0	1000	0	0
EX_23dappa_e	2,3-diaminopropionate exchange	23dappa_e -->		Extracellular exchange	Not essential	0	1000	0	0
RMNtpp	L-rhamnose transport via proton symport (periplasm)	h_p + rmn_p --> h_c + rmn_c	CIW80_14540	Transport, Inner Membrane	Not essential	0	1000	-3.76241e-13	0
23PDE2pp	2',3'-cyclic-nucleotide phosphodiesterase (UMP) (periplasm)	23cump_p + h2o_p --> 3ump_p + h_p	CIW80_16440	Nucleotide Salvage Pathway	Not essential	0	1000	-1.71996e-13	0
23PDE4pp	2',3'-cyclic-nucleotide phosphodiesterase (CMP) (periplasm)	23ccmp_p + h2o_p --> 3cmp_p + h_p	CIW80_16440	Nucleotide Salvage Pathway	Not essential	0	1000	-1.25414e-13	0
23PDE9pp	2',3'-cyclic-nucleotide phosphodiesterase (GMP) (periplasm)	23cgmp_p + h2o_p --> 3gmp_p + h_p	CIW80_16440	Nucleotide Salvage Pathway	Not essential	0	1000	-8.5998e-14	0
SERt4pp	L-serine via sodium symport (periplasm)	na1_p + ser__L_p --> na1_c + ser__L_c	CIW80_09950	Transport, Inner Membrane	Not essential	0	1000	0	2.05986e-11
METDtex	D-methionine transport via diffusion (extracellular to periplasm)	met__D_e <=> met__D_p	CIW80_19480 or CIW80_22660 or CIW80_25725 or CIW80_05020	Transport, Outer Membrane	Not essential	-1000	1000	0	0
SUCCt2_3pp	Succintate transport via proton symport (3 H) (periplasm)	3.0 h_p + succ_p --> 3.0 h_c + succ_c	CIW80_15915 or CIW80_16010	Transport, Inner Membrane	Not essential	0	1000	0	6.8662e-12
MNLptspp	Mannitol transport via PEP:Pyr PTS (periplasm)	mnl_p + pep_c --> mnl1p_c + pyr_c	(CIW80_05960 and CIW80_12685 and CIW80_05965) or (CIW80_05960 and CIW80_08420 and CIW80_08415 and CIW80_05965) or (CIW80_05960 and CIW80_07190 and CIW80_07180 and CIW80_07185 and CIW80_05965)	Transport, Inner Membrane	Not essential	0	1000	0	0
NAt3_1p5pp	Sodium proton antiporter (H:NA is 1.5) (periplasm)	3.0 h_p + 2.0 na1_c --> 3.0 h_c + 2.0 na1_p	CIW80_24790	Inorganic Ion Transport and Metabolism	Not essential	0	1000	0	2.05986e-11
ATPHs	ATP amine hydrolysis (spontaneous)	atp_c + h2o_c + h_c --> itp_c + nh4_c	s0001	Nucleotide Salvage Pathway	Not essential	0	1000	0	1.47133e-12
SARCOX	Sarcosine oxidase	h2o_c + o2_c + sarcs_c --> fald_c + gly_c + h2o2_c	CIW80_23905	Glycine and Serine Metabolism	Not essential	0	1000	0	0
GTPHs	GTP amine hydrolysis (spontaneous)	gtp_c + h2o_c + h_c --> nh4_c + xtp_c	s0001	Nucleotide Salvage Pathway	Not essential	0	1000	0	1.28741e-12
MN6PP	Mannose 6-phosphate phosphatase	h2o_c + man6p_c --> man_c + pi_c	CIW80_22115 or CIW80_01515 or CIW80_13345 or CIW80_14010	Alternate Carbon Metabolism	Not essential	0	1000	0	5.14965e-12
NAt3_2pp	Sodium proton antiporter (H:NA is 2) (periplasm)	2.0 h_p + na1_c --> 2.0 h_c + na1_p	CIW80_17775	Inorganic Ion Transport and Metabolism	Not essential	0	1000	0	2.05986e-11
NH4tpp	Ammonia reversible transport (periplasm)	nh4_p <=> nh4_c	s0001 or CIW80_20380	Inorganic Ion Transport and Metabolism	Essential	-1000	1000	11.9257	11.9257
3KGK	3-keto-L-gulonate kinase	3dhguln_c + atp_c --> 3dhgulnp_c + adp_c + h_c	CIW80_12625	Alternate Carbon Metabolism	Not essential	0	1000	0	0
METtex	L-methionine transport via diffusion (extracellular to periplasm)	met__L_e <=> met__L_p	CIW80_19480 or CIW80_22660 or CIW80_25725 or CIW80_05020	Transport, Outer Membrane	Not essential	-1000	1000	-1.24688e-13	0
EX_cd2_e	Cadmium exchange	cd2_e -->		Extracellular exchange	Not essential	0	1000	0	5.18759e-12
F6PP	D-fructose 6-phosphate phosphatase	f6p_c + h2o_c --> fru_c + pi_c	CIW80_22115 or CIW80_13345 or CIW80_07120 or CIW80_05400 or CIW80_14010	Alternate Carbon Metabolism	Not essential	0	1000	0	5.14995e-12
NMNPtpp	NMN permease (periplasm)	nmn_p --> nmn_c	CIW80_21730	Transport, Inner Membrane	Not essential	0	1000	-2.1375e-13	0
NO2t2rpp	Nitrite transport in via proton symport, reversible (periplasm)	h_p + no2_p <=> h_c + no2_c	CIW80_25025 or CIW80_11375	Inorganic Ion Transport and Metabolism	Not essential	-1000	1000	0	0
NO3t7pp	Nitrate transport in via nitrite antiport (periplasm)	no2_c + no3_p --> no2_p + no3_c	CIW80_25025 or CIW80_00335	Inorganic Ion Transport and Metabolism	Not essential	0	1000	0	0
ORNabcpp	Ornithine transport via ABC system (periplasm)	atp_c + h2o_c + orn_p --> adp_c + h_c + orn_c + pi_c	CIW80_05465 and CIW80_05470 and CIW80_05460 and CIW80_05480	Transport, Inner Membrane	Not essential	0	1000	0	4.11996e-12
PIuabcpp	Phosphate transport via ABC system (uptake, periplasm)	atp_c + h2o_c + pi_p --> adp_c + h_c + 2.0 pi_c	CIW80_13490 and CIW80_13500 and CIW80_13505 and CIW80_13495	Inorganic Ion Transport and Metabolism	Not essential	0	1000	0	6.8666e-12
PNTOt4pp	Pantothenate sodium symporter (periplasm)	na1_p + pnto__R_p --> na1_c + pnto__R_c	CIW80_10790	Transport, Inner Membrane	Not essential	0	1000	0	0
METDabcpp	D-methionine transport via ABC system (periplasm)	atp_c + h2o_c + met__D_p --> adp_c + h_c + met__D_c + pi_c	CIW80_18770 and CIW80_18775 and CIW80_18765	Transport, Inner Membrane	Not essential	0	1000	0	5.14995e-12
GDPMNH	GDP-mannose mannosyl hydrolase	gdpmann_c + h2o_c --> gdp_c + h_c + man_c	CIW80_04045	Cell Envelope Biosynthesis	Not essential	0	1000	0	5.14995e-12
FACOAL60t2pp	Fatty-acid-CoA ligase (hexanoate transport via vectoral Co-A coupling)	atp_c + coa_c + h_p + hxa_p --> amp_c + h_c + hxcoa_c + ppi_c	CIW80_01920 or CIW80_01380	Cell Envelope Biosynthesis	Not essential	0	1000	0	2.57498e-12
ILEabcpp	L-isoleucine transport via ABC system (periplasm)	atp_c + h2o_c + ile__L_p --> adp_c + h_c + ile__L_c + pi_c	CIW80_11865 and CIW80_11860 and CIW80_11890 and CIW80_11870 and CIW80_11855	Transport, Inner Membrane	Not essential	0	1000	0	6.8666e-12
INDOLEt2pp	Indole transport via proton symport, irreversible (periplasm)	h_c + indole_c --> h_p + indole_p	(CIW80_10835 and CIW80_10830) and CIW80_09625	Transport, Inner Membrane	Not essential	0	1000	0	1000
PROabcpp	L-proline transport via ABC system (periplasm)	atp_c + h2o_c + pro__L_p --> adp_c + h_c + pi_c + pro__L_c	CIW80_07050 and CIW80_07055 and CIW80_07060	Transport, Inner Membrane	Not essential	0	1000	0	7.05148e-12
PROt2rpp	L-proline reversible transport via proton symport (periplasm)	h_p + pro__L_p <=> h_c + pro__L_c	CIW80_15850 or CIW80_20125	Transport, Inner Membrane	Not essential	-1000	1000	-1000	0
MNLtex	Mannitol transport via diffusion (extracellular to periplasm)	mnl_e <=> mnl_p	CIW80_25725 or CIW80_05020 or CIW80_19480 or CIW80_22660	Transport, Outer Membrane	Not essential	-1000	1000	0	0
PROt4pp	Na+/Proline-L symporter (periplasm)	na1_p + pro__L_p --> na1_c + pro__L_c	CIW80_23050	Transport, Inner Membrane	Not essential	0	1000	0	1000
PTRCabcpp	Putrescine transport via ABC system (periplasm)	atp_c + h2o_c + ptrc_p --> adp_c + h_c + pi_c + ptrc_c	(CIW80_22280 and CIW80_22285 and CIW80_22295 and CIW80_22290) or (CIW80_00130 and CIW80_00140 and CIW80_00135 and CIW80_00145) or (CIW80_24240 and CIW80_24245 and CIW80_24235 and CIW80_24230)	Transport, Inner Membrane	Not essential	0	1000	0	1.74143e-12
LYXt2pp	L-Lyxose transport via proton symport (periplasm)	h_p + lyx__L_p --> h_c + lyx__L_c	CIW80_14540	Transport, Inner Membrane	Not essential	0	1000	-1.37852e-12	0
GDPDPK	GDP diphosphokinase	atp_c + gdp_c --> amp_c + h_c + ppgpp_c	CIW80_07595 or CIW80_12955	Cofactor and Prosthetic Group Biosynthesis	Not essential	0	1000	0	2.17679e-12
ASNNpp	L-asparaginase	asn__L_p + h2o_p --> asp__L_p + nh4_p	CIW80_08545	Alanine and Aspartate Metabolism	Not essential	0	1000	0	1.24388e-12
GLUNpp	Glutaminase	gln__L_p + h2o_p --> glu__L_p + nh4_p	CIW80_08545	Glutamate Metabolism	Not essential	0	1000	0	0
G6Ptex	Glucose 6-phosphate transport via diffusion (extracellular to periplasm)	g6p_e <=> g6p_p	CIW80_19480 or CIW80_22660 or CIW80_25725 or CIW80_05020	Transport, Outer Membrane	Not essential	-1000	1000	-8.2711e-13	0
NTD12	5'-nucleotidase (dIMP)	dimp_c + h2o_c --> din_c + pi_c	CIW80_07420 or CIW80_05390 or CIW80_11505	Nucleotide Salvage Pathway	Not essential	0	1000	0	8.70715e-13
TUNGSabcpp	Tungstate transport via ABC system (periplasm)	atp_c + h2o_c + tungs_p --> adp_c + h_c + pi_c + tungs_c	CIW80_21810 and CIW80_21815 and CIW80_21805	Inorganic Ion Transport and Metabolism	Not essential	0	1000	0	2.16596e-14
NAtex	Sodium transport via diffusion (extracellular to periplasm)	na1_e <=> na1_p	CIW80_19480 or CIW80_22660 or CIW80_25725 or CIW80_05020	Transport, Outer Membrane	Not essential	-1000	1000	-999.905	0.0951287
MOBDabcpp	Molybdate transport via ABC system (periplasm)	atp_c + h2o_c + mobd_p --> adp_c + h_c + mobd_c + pi_c	(CIW80_21810 and CIW80_21815 and CIW80_21805) or (CIW80_05990 and CIW80_05995 and CIW80_06000 and CIW80_14590) or (CIW80_06005 and CIW80_05990 and CIW80_05995 and CIW80_06000)	Inorganic Ion Transport and Metabolism	Essential	0	1000	0.013674	0.013674
MOBDtex	Molybdate transport via diffusion (extracellular to periplasm)	mobd_e <=> mobd_p	CIW80_19480 or CIW80_22660 or CIW80_25725 or CIW80_05020	Transport, Outer Membrane	Essential	-1000	1000	0.013674	0.013674
NI2uabcpp	Nickel transport via ABC system (uptake, periplasm)	atp_c + h2o_c + ni2_p --> adp_c + h_c + ni2_c + pi_c	(CIW80_11990 and CIW80_11970 and CIW80_11985 and CIW80_11975 and CIW80_11980) or CIW80_16570	Inorganic Ion Transport and Metabolism	Not essential	0	1000	0	2.17679e-12
FECRMtonex	Ferrichrome transport via ton system (extracellular)	fecrm_e + h_p --> fecrm_p + h_c	(CIW80_25200 and CIW80_09420 and CIW80_09425) and CIW80_18515	Transport, Outer Membrane	Not essential	0	1000	0	1.16095e-12
ARBTNtonex	Aerobactin transport via ton system (extracellular)	arbtn_fe3_e + h_p --> arbtn_fe3_p + h_c		Inorganic Ion Transport and Metabolism	Not essential	0	1000	0	1.16095e-12
ADOCBLabcpp	Adenosylcobalamin transport via ABC system (periplasm)	adocbl_p + atp_c + h2o_c --> adocbl_c + adp_c + h_c + pi_c	CIW80_01425 and CIW80_18555 and CIW80_01435	Transport, Inner Membrane	Not essential	0	1000	-1.82451e-13	0
EX_enter_e	Enterochelin exchange	enter_e -->		Extracellular exchange	Not essential	0	1000	0	1.16095e-12
EX_fecrm_un_e	Ferrichrome minus Fe(III) exchange	fecrm_un_e -->		Extracellular exchange	Not essential	0	1000	0	1.16095e-12
EX_cgly_e	Cys-Gly exchange	cgly_e -->		Extracellular exchange	Not essential	0	1000	0	2.2326e-13
NI2tex	Nickel transport via diffusion (extracellular to periplasm)	ni2_e <=> ni2_p	CIW80_19480 or CIW80_22660 or CIW80_25725 or CIW80_05020	Transport, Outer Membrane	Not essential	-1000	1000	0.0372612	0.0372612
NTD10pp	5'-nucleotidase (XMP)	h2o_p + xmp_p --> pi_p + xtsn_p	CIW80_15490 or CIW80_20545	Nucleotide Salvage Pathway	Not essential	0	1000	-2.25575e-13	0
NTD1pp	5'-nucleotidase (dUMP)	dump_p + h2o_p --> duri_p + pi_p	CIW80_20545 or CIW80_15490	Nucleotide Salvage Pathway	Not essential	0	1000	0	0
EX_chtbs_e	Chitobiose exchange	chtbs_e -->		Extracellular exchange	Not essential	0	1000	0	0
EX_gmp_e	GMP exchange	gmp_e -->		Extracellular exchange	Not essential	0	1000	0	0
NTD2pp	5'-nucleotidase (UMP)	h2o_p + ump_p --> pi_p + uri_p	CIW80_15490 or CIW80_20545 or CIW80_20025	Nucleotide Salvage Pathway	Not essential	0	1000	0	0
NACtex	Nicotinic acid transport via diffusion (extracellular to periplasm)	nac_e <=> nac_p	CIW80_19480 or CIW80_22660 or CIW80_25725 or CIW80_05020	Transport, Outer Membrane	Not essential	-1000	1000	0	0
NTD3pp	5'-nucleotidase (dCMP)	dcmp_p + h2o_p --> dcyt_p + pi_p	CIW80_20545 or CIW80_15490	Nucleotide Salvage Pathway	Not essential	0	1000	-2.63971e-13	0
NTD4pp	5'-nucleotidase (CMP)	cmp_p + h2o_p --> cytd_p + pi_p	CIW80_20545 or CIW80_15490 or CIW80_20025	Nucleotide Salvage Pathway	Not essential	0	1000	-2.58472e-13	0
NTD5pp	5'-nucleotidase (dTMP)	dtmp_p + h2o_p --> pi_p + thymd_p	CIW80_15490 or CIW80_20545	Nucleotide Salvage Pathway	Not essential	0	1000	-3.18119e-13	0
EX_h2o2_e	Hydrogen peroxide exchange	h2o2_e -->		Extracellular exchange	Not essential	0	1000	0	0
EX_ump_e	UMP exchange	ump_e -->		Extracellular exchange	Not essential	0	1000	0	0
EX_pydam_e	Pyridoxamine exchange	pydam_e -->		Extracellular exchange	Not essential	0	1000	0	0
CRNabcpp	L-carnitine transport via ABC system (periplasm)	atp_c + crn_p + h2o_c --> adp_c + crn_c + h_c + pi_c	CIW80_07060 and CIW80_07050 and CIW80_07055	Transport, Inner Membrane	Not essential	0	1000	0	2.90238e-12
CRNDabcpp	D-carnitine transport via ABC system (periplasm)	atp_c + crn__D_p + h2o_c --> adp_c + crn__D_c + h_c + pi_c	CIW80_07060 and CIW80_07050 and CIW80_07055	Transport, Inner Membrane	Not essential	0	1000	0	2.90238e-12
DNTPPA	Dihydroneopterin triphosphate pyrophosphatase	ahdt_c + h2o_c --> dhpmp_c + h_c + ppi_c	CIW80_02250 or CIW80_18205	Cofactor and Prosthetic Group Biosynthesis	Essential	0	1000	0.000790071	0.000790071
NTD6pp	5'-nucleotidase (dAMP)	damp_p + h2o_p --> dad_2_p + pi_p	CIW80_20545 or CIW80_15490	Nucleotide Salvage Pathway	Not essential	0	1000	-1.82451e-13	0
NTD7pp	5'-nucleotidase (AMP)	amp_p + h2o_p --> adn_p + pi_p	CIW80_20545 or CIW80_15490 or CIW80_20025	Nucleotide Salvage Pathway	Not essential	0	1000	-1.90872e-13	0
CTBTabcpp	Crotonobetaine transport via ABC system (periplasm)	atp_c + ctbt_p + h2o_c --> adp_c + ctbt_c + h_c + pi_c	CIW80_07055 and CIW80_07050 and CIW80_07060	Transport, Inner Membrane	Not essential	0	1000	0	2.90238e-12
NTD9pp	5'-nucleotidase (GMP)	gmp_p + h2o_p --> gsn_p + pi_p	CIW80_20545 or CIW80_15490 or CIW80_20025	Nucleotide Salvage Pathway	Not essential	0	1000	-1.77238e-13	0
NH4tex	Ammonia transport via diffusion (extracellular to periplasm)	nh4_e <=> nh4_p	CIW80_25725 or CIW80_05020 or CIW80_19480 or CIW80_22660	Transport, Outer Membrane	Essential	-1000	1000	11.9257	11.9257
GAL1PPpp	D-galactose 1-phosphatase	gal1p_p + h2o_p --> gal_p + pi_p	CIW80_22970	Alternate Carbon Metabolism	Not essential	0	1000	0	0
NTPP9	Nucleoside triphosphate pyrophosphorylase (itp)	h2o_c + itp_c --> h_c + imp_c + ppi_c	CIW80_08530	Nucleotide Salvage Pathway	Not essential	0	1000	0	6.2194e-13
NTPP10	Nucleoside triphosphate pyrophosphorylase (ditp)	ditp_c + h2o_c --> dimp_c + h_c + ppi_c	CIW80_08530	Nucleotide Salvage Pathway	Not essential	0	1000	0	6.2194e-13
NTPP11	Nucleoside triphosphate pyrophosphorylase (xtp)	h2o_c + xtp_c --> h_c + ppi_c + xmp_c	CIW80_08530	Nucleotide Salvage Pathway	Not essential	0	1000	0	5.44197e-13
H2O2tex	Hydrogen peroxide transport via diffusion (external)	h2o2_e <=> h2o2_p	CIW80_19480 or CIW80_22660 or CIW80_25725 or CIW80_05020	Transport, Outer Membrane	Not essential	-1000	1000	0	0
ARGDCpp	Arginine decarboxylase	arg__L_p + h_p --> agm_p + co2_p	CIW80_08450	Arginine and Proline Metabolism	Not essential	0	1000	0	3.48286e-13
URIH	Uridine hydrolase	h2o_c + uri_c --> rib__D_c + ura_c	CIW80_04630 or CIW80_21240 or CIW80_17820	Alternate Carbon Metabolism	Not essential	0	1000	0	2.17679e-12
ALLPI	Allose 6-phosphate isomerase	all6p_c <=> allul6p_c	CIW80_15745	Alternate Carbon Metabolism	Not essential	-1000	1000	0	0
ALLK	Allose kinase	all__D_c + atp_c --> adp_c + all6p_c + h_c	CIW80_15710	Alternate Carbon Metabolism	Not essential	0	1000	0	0
ALLULPE	Allulose 6-phosphate epimerase	allul6p_c <=> f6p_c	CIW80_15715	Alternate Carbon Metabolism	Not essential	-1000	1000	0	0
ADEtex	Adenine transport via diffusion (extracellular to periplasm)	ade_e <=> ade_p	CIW80_19480 or CIW80_22660 or CIW80_25725 or CIW80_05020	Transport, Outer Membrane	Not essential	-1000	1000	-2.43268e-13	0
ADNtex	Adenosine transport via diffusion (extracellular to periplasm)	adn_e <=> adn_p	CIW80_20170	Transport, Outer Membrane	Not essential	-1000	1000	-1.90872e-13	0
NADPHQR2	NADPH Quinone Reductase (Ubiquinone-8)	h_c + nadph_c + q8_c --> nadp_c + q8h2_c	CIW80_09560	Oxidative Phosphorylation	Not essential	0	1000	0	1.74143e-12
NADPHQR3	NADPH Quinone Reductase (Menaquinone-8)	h_c + mqn8_c + nadph_c --> mql8_c + nadp_c	CIW80_09560	Oxidative Phosphorylation	Not essential	0	1000	0	1.74143e-12
NADPHQR4	NADPH Quinone Reductase (2-Demethylmenaquinone-8)	2dmmq8_c + h_c + nadph_c --> 2dmmql8_c + nadp_c	CIW80_09560	Oxidative Phosphorylation	Not essential	0	1000	0	1.74143e-12
GLBRAN2	1,4-alpha-glucan branching enzyme (glycogen -> bglycogen)	glycogen_c --> bglycogen_c	CIW80_11740	Glycolysis/Gluconeogenesis	Not essential	0	1000	0	1000
ASR	Arsenate reductase	aso4_c + 2.0 gthrd_c --> aso3_c + gthox_c + h2o_c	CIW80_23930 and CIW80_12120	Inorganic Ion Transport and Metabolism	Not essential	0	1000	0	0
ASO3tex	Arsenite transport via diffusion (extracellular to periplasm)	aso3_e <=> aso3_p	CIW80_19480 or CIW80_22660 or CIW80_25725 or CIW80_05020	Transport, Outer Membrane	Not essential	-1000	1000	0	0
AGMtex	Agmatine transport via diffusion (extracellular to periplasm)	agm_e <=> agm_p	CIW80_19480 or CIW80_22660 or CIW80_25725 or CIW80_05020	Transport, Outer Membrane	Not essential	-1000	1000	-3.44629e-13	0
ALAtex	L-alanine transport via diffusion (extracellular to periplasm)	ala__L_e <=> ala__L_p	CIW80_19480 or CIW80_25725 or CIW80_05020 or CIW80_22660	Transport, Outer Membrane	Not essential	-1000	1000	-2.48133e-12	0
BALAtex	Beta-alanine transport via diffusion (extracellular to periplasm)	ala_B_e <=> ala_B_p	CIW80_19480 or CIW80_22660 or CIW80_25725 or CIW80_05020	Transport, Outer Membrane	Not essential	-1000	1000	-1.55083e-12	0
DALAtex	D-Alanine transport via diffusion (extracellular to periplasm)	ala__D_e <=> ala__D_p	CIW80_19480 or CIW80_22660 or CIW80_25725 or CIW80_05020	Transport, Outer Membrane	Not essential	-1000	1000	-3.10166e-12	0
MANGLYCtex	2-O-alpha-mannosyl-D-glycerate transport via diffusion (extracellular to periplasm)	manglyc_e <=> manglyc_p	CIW80_19480 or CIW80_22660 or CIW80_25725 or CIW80_05020	Transport, Outer Membrane	Not essential	-1000	1000	0	0
EX_frulys_e	Fructoselysine exchange	frulys_e -->		Extracellular exchange	Not essential	0	1000	0	0
AMPtex	AMP transport via diffusion (extracellular to periplasm)	amp_e <=> amp_p	CIW80_05020 or CIW80_19480 or CIW80_22660 or CIW80_25725	Transport, Outer Membrane	Not essential	-1000	1000	-1.90872e-13	0
METOX1s	Methionine oxidation (spontaneous)	h2o2_c + met__L_c --> h2o_c + metsox_S__L_c	s0001	Methionine Metabolism	Not essential	0	1000	0	6.69781e-13
XTSNH	Xanthosine hydrolase	h2o_c + xtsn_c --> rib__D_c + xan_c	CIW80_17820	Nucleotide Salvage Pathway	Not essential	0	1000	0	2.17679e-12
METOX2s	Methionine oxidation 2 (spontaneous)	h2o2_c + met__L_c --> h2o_c + metsox_R__L_c	s0001	Methionine Metabolism	Not essential	0	1000	0	6.69781e-13
FRUURt2rpp	D-fructuronate transport via proton symport, reversible (periplasm)	fruur_p + h_p <=> fruur_c + h_c	CIW80_17240	Transport, Inner Membrane	Not essential	-1000	1000	0	0
FRUURtex	D-fructuronate transport via diffusion (extracellular)	fruur_e <=> fruur_p	CIW80_19480 or CIW80_22660 or CIW80_25725 or CIW80_05020	Transport, Outer Membrane	Not essential	-1000	1000	0	0
ARBtex	L-arabinose transport via diffusion (extracellular to periplasm)	arab__L_e <=> arab__L_p	CIW80_19480 or CIW80_22660 or CIW80_25725 or CIW80_05020	Transport, Outer Membrane	Not essential	-1000	1000	0	0
ARGtex	L-arginine transport via diffusion (extracellular to periplasm)	arg__L_e <=> arg__L_p	CIW80_19480 or CIW80_22660 or CIW80_25725 or CIW80_05020	Transport, Outer Membrane	Not essential	-1000	1000	-3.35315e-13	0
INSH	Inosine hydrolase	h2o_c + ins_c --> hxan_c + rib__D_c	CIW80_17820	Nucleotide Salvage Pathway	Not essential	0	1000	0	2.17679e-12
ASCBtex	L-ascorbate transport via diffusion (extracellular to periplasm)	ascb__L_e <=> ascb__L_p	CIW80_19480 or CIW80_22660 or CIW80_25725 or CIW80_05020	Transport, Outer Membrane	Not essential	-1000	1000	0	0
FACOAL100t2pp	Fatty-acid-CoA ligase (decanoate transport via vectoral Co-A coupling)	atp_c + coa_c + dca_p + h_p --> amp_c + dcacoa_c + h_c + ppi_c	CIW80_01920 or CIW80_01380	Cell Envelope Biosynthesis	Not essential	0	1000	0	0
RIBabcpp	D-ribose transport via ABC system (periplasm)	atp_c + h2o_c + rib__D_p --> adp_c + h_c + pi_c + rib__D_c	(CIW80_16510 and CIW80_16500 and CIW80_16505 and CIW80_16515) or (CIW80_13615 and CIW80_13620 and CIW80_13610 and CIW80_13605) or (CIW80_15730 and CIW80_15720 and CIW80_15725)	Transport, Inner Membrane	Not essential	0	1000	-1.24066e-12	0
ECAtpp	Enterobacterial common antigen transferase (flippase, cytoplasm to periplasm)	unagamuf_c --> unagamuf_p	CIW80_13820	Lipopolysaccharide Biosynthesis / Recycling	Not essential	0	1000	0	0
O16GLCT2	Glucosyltransferase II (LPS O16 antigen biosynthesis)	gfgaragund_c + udpg_c --> h_c + o16aund_c + udp_c		Lipopolysaccharide Biosynthesis / Recycling	Not essential	0	1000	0	6.69781e-13
GPDDA3pp	Glycerophosphodiester phosphodiesterase (Glycerophosphoserine)	g3ps_p + h2o_p --> glyc3p_p + h_p + ser__L_p	CIW80_05140	Glycerophospholipid Metabolism	Not essential	0	1000	0	0
GPDDA4pp	Glycerophosphodiester phosphodiesterase (Glycerophosphoglycerol)	g3pg_p + h2o_p --> glyc3p_p + glyc_p + h_p	CIW80_05140	Glycerophospholipid Metabolism	Not essential	0	1000	0	6.2194e-13
GPDDA2pp	Glycerophosphodiester phosphodiesterase (Glycerophosphoethanolamine)	g3pe_p + h2o_p --> etha_p + glyc3p_p + h_p	CIW80_05140	Glycerophospholipid Metabolism	Not essential	0	1000	0	7.25596e-13
FACOAL120t2pp	Fatty-acid-CoA ligase (dodecanoate transport via vectoral Co-A coupling)	atp_c + coa_c + ddca_p + h_p --> amp_c + ddcacoa_c + h_c + ppi_c	CIW80_01380 or CIW80_01920	Cell Envelope Biosynthesis	Not essential	0	1000	0	1.08839e-12
GLYCAt2rpp	D-glycerate transport via proton symport, reversible (periplasm)	glyc__R_p + h_p <=> glyc__R_c + h_c	CIW80_10110 or CIW80_07620	Transport, Inner Membrane	Not essential	-1000	1000	-4.13555e-12	0
GLYCAtex	D-glycerate transport via diffusion (extracellular to periplasm)	glyc__R_e <=> glyc__R_p	CIW80_19480 or CIW80_22660 or CIW80_25725 or CIW80_05020	Transport, Outer Membrane	Not essential	-1000	1000	-4.13555e-12	0
FACOAL140t2pp	Fatty-acid-CoA ligase (tetradecanoate transport via vectoral Co-A coupling)	atp_c + coa_c + h_p + ttdca_p --> amp_c + h_c + ppi_c + tdcoa_c	CIW80_01380 or CIW80_01920	Cell Envelope Biosynthesis	Not essential	0	1000	0	7.25596e-13
EX_enlipa_e	Phosphoethanolamine KDO(2)-lipid (A) exchange	enlipa_e -->		Extracellular exchange	Not essential	0	1000	0	4.35358e-13
BUTtex	Butyrate transport via diffusion (extracellular to periplasm)	but_e <=> but_p	CIW80_19480 or CIW80_22660 or CIW80_25725 or CIW80_05020	Transport, Outer Membrane	Not essential	-1000	1000	0	0
EX_hacolipa_e	Hepta-acylated core oligosaccharide lipid A (E. coli) exchange	hacolipa_e -->		Extracellular exchange	Not essential	0	1000	0	3.34891e-13
AGM4PCP	N-Acetyl-D-glucosamine(anhydrous)N-Acetylmuramyl-tetrapeptide L,D-carboxypeptidase	anhgm4p_c + h2o_c --> ala__D_c + anhgm3p_c	CIW80_24820	Murein Recycling	Not essential	0	1000	0	1.81399e-13
4PCP	Tetrapeptide L,D-carboxypeptidase	LalaDgluMdapDala_c + h2o_c --> LalaDgluMdap_c + ala__D_c	CIW80_24820	Murein Recycling	Not essential	0	1000	0	1.81399e-13
FE3HOXtonex	Fe(III)hydroxamine transport via ton system (extracellular)	fe3hox_e + h_p --> fe3hox_p + h_c	(CIW80_25200 and CIW80_09420 and CIW80_09425) and CIW80_18515	Transport, Outer Membrane	Not essential	0	1000	0	1.16095e-12
CU2abcpp	Copper (Cu+2) ABC transporter (periplasm)	atp_c + cu2_c + h2o_c --> adp_c + cu2_p + h_c + pi_c	CIW80_11935	Inorganic Ion Transport and Metabolism	Not essential	0	1000	0	2.17679e-12
COBALT2abcpp	Cobalt (Co+2) ABC transporter (periplasm)	atp_c + cobalt2_c + h2o_c --> adp_c + cobalt2_p + h_c + pi_c	CIW80_11935	Inorganic Ion Transport and Metabolism	Not essential	0	1000	0	2.17679e-12
NI2abcpp	Nickle (Ni+2) ABC transporter (periplasm)	atp_c + h2o_c + ni2_c --> adp_c + h_c + ni2_p + pi_c	CIW80_11935	Inorganic Ion Transport and Metabolism	Not essential	0	1000	0	2.17679e-12
MG2uabcpp	Magnesium (Mg+2) ABC transporter (ubtake, periplasm)	atp_c + h2o_c + mg2_p --> adp_c + h_c + mg2_c + pi_c	CIW80_16570	Inorganic Ion Transport and Metabolism	Not essential	0	1000	0	1.45119e-12
4PCPpp	Tetrapeptide L,D-carboxypeptidase (periplasm)	LalaDgluMdapDala_p + h2o_p --> LalaDgluMdap_p + ala__D_p	CIW80_04710	Murein Recycling	Not essential	0	1000	0	1.77697e-13
FALDH2	Formaldehyde dehydrogenase	hmgth_c + nad_c <=> Sfglutth_c + h_c + nadh_c	CIW80_19915	Cofactor and Prosthetic Group Biosynthesis	Not essential	-1000	1000	0	0
CHLtex	Choline transport via diffusion (extracellular to periplasm)	chol_e <=> chol_p	CIW80_19480 or CIW80_22660 or CIW80_25725 or CIW80_05020	Transport, Outer Membrane	Not essential	-1000	1000	0	0
GLYBabcpp	Glycine betaine transport via ABC system (periplasm)	atp_c + glyb_p + h2o_c --> adp_c + glyb_c + h_c + pi_c	(CIW80_04445 and CIW80_04435 and CIW80_04440 and CIW80_04430) or (CIW80_07050 and CIW80_07060 and CIW80_07055)	Transport, Inner Membrane	Not essential	0	1000	0	1.74143e-12
GLYC3Pt6pp	Glycerol-3-phosphate : phosphate antiporter (periplasm)	glyc3p_p + pi_c --> glyc3p_c + pi_p	CIW80_05145	Transport, Inner Membrane	Not essential	0	1000	0	6.69781e-13
MMETtex	S-methyl-L-methionine transport via diffusion (extracellular to periplasm)	mmet_e <=> mmet_p	CIW80_19480 or CIW80_22660 or CIW80_25725 or CIW80_05020	Transport, Outer Membrane	Not essential	-1000	1000	0	0
FE3tex	Iron (III) transport via diffusion (extracellular to periplasm)	fe3_e <=> fe3_p	CIW80_19480 or CIW80_22660 or CIW80_25725 or CIW80_05020	Transport, Outer Membrane	Not essential	-1000	1000	0.0391617	0.0391617
MG2tex	Magnesium (Mg+2) transport via diffusion (extracellular to periplasm)	mg2_e <=> mg2_p	CIW80_19480 or CIW80_22660 or CIW80_25725 or CIW80_05020	Transport, Outer Membrane	Essential	-1000	1000	0.089981	0.089981
Zn2tex	Zinc (Zn+2) transport via diffusion (extracellular to periplasm)	zn2_e <=> zn2_p	CIW80_19480 or CIW80_22660 or CIW80_25725 or CIW80_05020	Transport, Outer Membrane	Not essential	-1000	1000	0.0334356	0.0334356
CD2tex	Cadmium (Cd+2) transport via diffusion (extracellular to periplasm)	cd2_e <=> cd2_p	CIW80_19480 or CIW80_22660 or CIW80_25725 or CIW80_05020	Transport, Outer Membrane	Not essential	-1000	1000	0	0
GLYCLTt4pp	Glycolate transport via sodium symport (periplasm)	glyclt_p + na1_p --> glyclt_c + na1_c	CIW80_15580	Transport, Inner Membrane	Not essential	0	1000	0	1000
GLYCtpp	Glycerol transport via channel (periplasm)	glyc_c <=> glyc_p	s0001 or CIW80_14645	Transport, Inner Membrane	Not essential	-1000	1000	5.93635e-13	1.97049e-11
H2Otpp	H2O transport via diffusion (periplasm)	h2o_p <=> h2o_c	s0001 or CIW80_22390	Transport, Inner Membrane	Not essential	-1000	1000	-45.9224	-41.5582
GLNabcpp	L-glutamine transport via ABC system (periplasm)	atp_c + gln__L_p + h2o_c --> adp_c + gln__L_c + h_c + pi_c	CIW80_22050 and CIW80_22040 and CIW80_22045	Transport, Inner Membrane	Not essential	0	1000	0	0
CO2tex	CO2 transport via diffusion (extracellular to periplasm)	co2_e <=> co2_p	CIW80_19480 or CIW80_22660 or CIW80_25725 or CIW80_05020	Transport, Outer Membrane	Not essential	-1000	1000	-16.7592	-12.395
GLUabcpp	L-glutamate transport via ABC system (periplasm)	atp_c + glu__L_p + h2o_c --> adp_c + glu__L_c + h_c + pi_c	CIW80_21250 and CIW80_21260 and CIW80_21255 and CIW80_21245	Transport, Inner Membrane	Not essential	0	1000	0	5.92061e-11
GLUABUTt7pp	4-aminobutyrate/glutamate antiport (periplasm)	4abut_c + glu__L_p <=> 4abut_p + glu__L_c	CIW80_00420	Transport, Inner Membrane	Not essential	-1000	1000	0	1000
GLUt2rpp	L-glutamate transport via proton symport, reversible (periplasm)	glu__L_p + h_p <=> glu__L_c + h_c	CIW80_15645	Transport, Inner Membrane	Not essential	-1000	1000	-1000	1.03455e-11
HISabcpp	L-histidine transport via ABC system (periplasm)	atp_c + h2o_c + his__L_p --> adp_c + h_c + his__L_c + pi_c	CIW80_05465 and CIW80_05460 and CIW80_05470 and CIW80_05475	Transport, Inner Membrane	Not essential	0	1000	0	5.88469e-11
HISt2rpp	L-histidine reversible transport via proton symport (periplasm)	h_p + his__L_p <=> h_c + his__L_c	CIW80_18275	Transport, Inner Membrane	Not essential	-1000	1000	6.10026e-13	0
CBIAT	Cobinamide adenyltransferase	atp_c + cbi_c + h_c <=> adocbi_c + pppi_c	CIW80_25290	Cofactor and Prosthetic Group Biosynthesis	Not essential	-1000	1000	0	0
GLUt4pp	Na+/glutamate symport (periplasm)	glu__L_p + na1_p --> glu__L_c + na1_c	CIW80_12970	Transport, Inner Membrane	Not essential	0	1000	0	1000
GLYALDtpp	Glyceraldehyde facilitated diffusion (periplasm)	glyald_p <=> glyald_c	CIW80_14645	Transport, Inner Membrane	Not essential	-1000	1000	1.75632e-13	0
CRNtex	L-carnitine transport via diffusion (extracellular to periplasm)	crn_e <=> crn_p	CIW80_19480 or CIW80_22660 or CIW80_25725 or CIW80_05020	Transport, Outer Membrane	Not essential	-1000	1000	0	0
EX_etha_e	Ethanolamine exchange	etha_e -->		Extracellular exchange	Not essential	0	1000	0	0
ACGK	Acetylglutamate kinase	acglu_c + atp_c --> acg5p_c + adp_c	CIW80_14825	Arginine and Proline Metabolism	Essential	0	1000	0.181875	0.181875
LYSabcpp	L-lysine transport via ABC system (periplasm)	atp_c + h2o_c + lys__L_p --> adp_c + h_c + lys__L_c + pi_c	CIW80_05470 and CIW80_05460 and CIW80_05480 and CIW80_05465	Transport, Inner Membrane	Not essential	0	1000	0	3.61133e-11
COBALT2tex	Cobalt (Co+2) transport via diffusion (extracellular to periplasm)	cobalt2_e <=> cobalt2_p	CIW80_19480 or CIW80_22660 or CIW80_25725 or CIW80_05020	Transport, Outer Membrane	Essential	-1000	1000	0.0371096	0.0371096
LCTSt3ipp	Lactose transport via proton aniport (periplasm)	h_p + lcts_c --> h_c + lcts_p	CIW80_00590 or CIW80_04680	Transport, Inner Membrane	Not essential	0	1000	0	9.02833e-11
PPK2	Polyphosphate kinase	atp_c + ppi_c --> adp_c + pppi_c	CIW80_06305	Oxidative Phosphorylation	Not essential	0	1000	2.1954e-13	4.51417e-11
ARBt3ipp	L-arabinose transport via proton antiport (periplasm)	arab__L_c + h_p --> arab__L_p + h_c	CIW80_00590	Transport, Inner Membrane	Not essential	0	1000	0	9.02833e-11
14GLUCANabcpp	1,4-alpha-D-glucan transport via ABC system (periplasm)	14glucan_p + atp_c + h2o_c --> 14glucan_c + adp_c + h_c + pi_c	CIW80_15295 and CIW80_15305 and CIW80_15315 and CIW80_15300	Transport, Inner Membrane	Not essential	0	1000	0	0
14GLUCANtexi	1,4-alpha-D-glucan transport via diffusion (extracellular to periplasm) irreversible	14glucan_e --> 14glucan_p	CIW80_15320	Transport, Outer Membrane	Not essential	0	1000	2.1954e-14	0
DINStex	Deoxyinosine transport via diffusion (extracellular to periplasm)	din_e <=> din_p	CIW80_19480 or CIW80_22660 or CIW80_25725 or CIW80_05020	Transport, Outer Membrane	Not essential	-1000	1000	2.70203e-14	0
DHPTPE	Dihydroneopterin triphosphate 2'-epimerase	ahdt_c <=> dhmptp_c	CIW80_05450	Cofactor and Prosthetic Group Biosynthesis	Not essential	-1000	1000	0	0
PPDOy	Propane-1,2-diol:NADP+ 1-oxidoreductase	h_c + lald__D_c + nadph_c --> 12ppd__R_c + nadp_c	CIW80_19820	Alternate Carbon Metabolism	Not essential	0	1000	0	9.02833e-11
FALGTHLs	Formaldehyde glutathione ligase (spontaneous)	fald_c + gthrd_c <=> hmgth_c	s0001	Cofactor and Prosthetic Group Biosynthesis	Not essential	-1000	1000	0	4.51417e-11
NTD12pp	5'-nucleotidase (dIMP) (periplasm)	dimp_p + h2o_p --> din_p + pi_p	CIW80_20545 or CIW80_15490	Nucleotide Salvage Pathway	Not essential	0	1000	2.70203e-14	0
PPA2	Inorganic triphosphatase	h2o_c + pppi_c --> h_c + pi_c + ppi_c	CIW80_06310 or CIW80_07420	Anaplerotic Reactions	Not essential	0	1000	0	4.51417e-11
DIMPtex	DIMP transport via diffusion (extracellular to periplasm)	dimp_e <=> dimp_p	CIW80_19480 or CIW80_22660 or CIW80_25725 or CIW80_05020	Transport, Outer Membrane	Not essential	-1000	1000	2.70203e-14	0
EX_hdca_e	Hexadecanoate (n-C16:0) exchange	hdca_e -->		Extracellular exchange	Not essential	0	1000	0	7.08105e-12
EX_glcr_e	D-Glucarate exchange	glcr_e -->		Extracellular exchange	Not essential	0	1000	0	0
GNK	Gluconokinase	atp_c + glcn_c --> 6pgc_c + adp_c + h_c	CIW80_11770	Alternate Carbon Metabolism	Not essential	0	1000	0	4.51417e-11
HMBS	Hydroxymethylbilane synthase	h2o_c + 4.0 ppbng_c --> hmbil_c + 4.0 nh4_c	CIW80_13890	Cofactor and Prosthetic Group Biosynthesis	Essential	0	1000	0.000526714	0.000526714
3NTD7pp	3'-nucleotidase (AMP) (periplasm)	3amp_p + h2o_p --> adn_p + pi_p	CIW80_16440 or CIW80_20025	Nucleotide Salvage Pathway	Not essential	0	1000	2.70203e-14	0
DMStex	Dimethyl sulfide transport via diffusion (extracellular to periplasm)	dms_e <=> dms_p	CIW80_19480 or CIW80_22660 or CIW80_25725 or CIW80_05020	Transport, Outer Membrane	Not essential	-1000	1000	0	0
3NTD4pp	3'-nucleotidase (CMP) (periplasm)	3cmp_p + h2o_p --> cytd_p + pi_p	CIW80_16440 or CIW80_20025 or CIW80_20025	Nucleotide Salvage Pathway	Not essential	0	1000	0	0
3NTD2pp	3'-nucleotidase (UMP) (periplasm)	3ump_p + h2o_p --> pi_p + uri_p	CIW80_16440 or CIW80_20025	Nucleotide Salvage Pathway	Not essential	0	1000	0	0
3NTD9pp	3'-nucleotidase (GMP) (periplasm)	3gmp_p + h2o_p --> gsn_p + pi_p	CIW80_16440 or CIW80_20025	Nucleotide Salvage Pathway	Not essential	0	1000	2.50903e-14	0
RMK	Rhamnulokinase	atp_c + rml_c --> adp_c + h_c + rml1p_c	CIW80_14525	Alternate Carbon Metabolism	Not essential	0	1000	0	0
FHL	Formate-hydrogen lyase	for_c + h_c --> co2_c + h2_c	CIW80_15680 and (CIW80_07290 and CIW80_07295 and CIW80_07300 and CIW80_07280 and CIW80_07285 and CIW80_07275)	Pyruvate Metabolism	Not essential	0	0	0	0
HYPOE	Hypothetical enyme	h2o_c + pyam5p_c --> pi_c + pydam_c		Cofactor and Prosthetic Group Biosynthesis	Not essential	0	1000	0	4.51417e-11
MEPCT	2-C-methyl-D-erythritol 4-phosphate cytidylyltransferase	2me4p_c + ctp_c + h_c --> 4c2me_c + ppi_c	CIW80_07435	Cofactor and Prosthetic Group Biosynthesis	Essential	0	1000	0.00282135	0.00282135
GLUDy	Glutamate dehydrogenase (NADP)	glu__L_c + h2o_c + nadp_c <=> akg_c + h_c + nadph_c + nh4_c	CIW80_01690 or (CIW80_10545 and CIW80_10540)	Glutamate Metabolism	Not essential	-1000	1000	-9.56508	-9.56508
23PDE7pp	2',3'-cyclic-nucleotide phosphodiesterase (AMP) (periplasm)	23camp_p + h2o_p --> 3amp_p + h_p	CIW80_16440	Nucleotide Salvage Pathway	Not essential	0	1000	2.70203e-14	0
GALTptspp	Galactitol transport via PEP:Pyr PTS (periplasm)	galt_p + pep_c --> galt1p_c + pyr_c	CIW80_04240 and CIW80_05960 and CIW80_04250 and CIW80_04245 and CIW80_05965	Transport, Inner Membrane	Not essential	0	1000	0	0
GALURt2rpp	D-galacturonate transport via proton symport, reversible (periplasm)	galur_p + h_p <=> galur_c + h_c	CIW80_09970	Transport, Inner Membrane	Not essential	-1000	1000	0	0
ZN2abcpp	Zinc (Zn+2) ABC transporter, efflux (periplasm)	atp_c + h2o_c + zn2_c --> adp_c + h_c + pi_c + zn2_p	CIW80_11935	Inorganic Ion Transport and Metabolism	Not essential	0	1000	0	4.51417e-11
CSNtex	Cytosine transport via diffusion (extracellular to periplasm)	csn_e <=> csn_p	CIW80_19480 or CIW80_22660 or CIW80_25725 or CIW80_05020	Transport, Outer Membrane	Not essential	-1000	1000	5.16565e-14	0
GLYCLTDy	Glycolate dehydrogenase (NADP)	glx_c + h_c + nadph_c --> glyclt_c + nadp_c	CIW80_23760 or CIW80_12485	Glyoxylate Metabolism	Not essential	0	1000	0	3.61133e-11
LYSDC	Lysine decarboxylase	h_c + lys__L_c --> 15dap_c + co2_c	CIW80_18695 or CIW80_15965	Threonine and Lysine Metabolism	Not essential	0	1000	0	8.20758e-12
DAAD	D-Amino acid dehydrogenase	ala__D_c + fad_c + h2o_c --> fadh2_c + nh4_c + pyr_c	CIW80_24805	Alanine and Aspartate Metabolism	Not essential	0	1000	0	9.02833e-11
GLCNt2rpp	D-gluconate transport via proton symport, reversible (periplasm)	glcn_p + h_p <=> glcn_c + h_c	CIW80_17240 or CIW80_11765 or CIW80_11615	Transport, Inner Membrane	Not essential	-1000	1000	1.17088e-13	3.61133e-11
GLCptspp	D-glucose transport via PEP:Pyr PTS (periplasm)	glc__D_p + pep_c --> g6p_c + pyr_c	(CIW80_00940 and CIW80_05960 and CIW80_05970 and CIW80_05965) or (CIW80_24115 and CIW80_05965 and CIW80_05960 and CIW80_05970) or (CIW80_02000 and CIW80_05960 and CIW80_01995 and CIW80_01990 and CIW80_05965)	Transport, Inner Membrane	Not essential	0	1000	20	20
GLCRt2rpp	D-glucarate transport via proton symport, reversible (periplasm)	glcr_p + h_p <=> glcr_c + h_c	CIW80_10110 or CIW80_07620	Transport, Inner Membrane	Not essential	-1000	1000	-5.70118e-14	0
GLCt2pp	D-glucose transport in via proton symport (periplasm)	glc__D_p + h_p --> glc__D_c + h_c	CIW80_08475	Transport, Inner Membrane	Not essential	0	1000	0	1.80567e-10
UREAtpp	Urea transport via facilitate diffusion (periplasm)	urea_p <=> urea_c	CIW80_14645	Transport, Inner Membrane	Not essential	-1000	1000	-2.85059e-14	0
XANt2pp	Xanthine transport in via proton symport (periplasm)	h_p + xan_p --> h_c + xan_c	CIW80_08130 or CIW80_12975 or CIW80_08160	Transport, Inner Membrane	Not essential	0	1000	0	1.80567e-10
GLYC3Pabcpp	Sn-Glycerol 3-phosphate transport via ABC system (periplasm)	atp_c + glyc3p_p + h2o_c --> adp_c + glyc3p_c + h_c + pi_c	CIW80_11845 and CIW80_11840 and CIW80_11850 and CIW80_11835	Transport, Inner Membrane	Not essential	0	1000	0	2.0063e-11
PPPNt2rpp	3-phenylpropionate transport via proton symport, reversible (periplasm)	h_p + pppn_p <=> h_c + pppn_c	CIW80_06515	Transport, Inner Membrane	Not essential	-1000	1000	0	0
PTRCORNt7pp	Putrescine/ornithine antiporter (periplasm)	orn_c + ptrc_p <=> orn_p + ptrc_c	CIW80_21470	Transport, Inner Membrane	Not essential	-1000	1000	-1000	1000
GLCURt2rpp	D-glucuronate transport via proton symport, reversible (periplasm)	glcur_p + h_p <=> glcur_c + h_c	CIW80_14555 or CIW80_09970	Transport, Inner Membrane	Not essential	-1000	1000	2.16645e-13	0
ACMUMptspp	N-acetylmuramate transport via PEP:Pyr PTS (periplasm)	acmum_p + pep_c --> acmum6p_c + pyr_c	CIW80_05970 and CIW80_05965 and CIW80_05960 and CIW80_06020	Transport, Inner Membrane	Not essential	0	1000	1.29987e-13	0
EX_h2o_e	H2O exchange	h2o_e <=>		Extracellular exchange	Not essential	-1000	1000	41.5582	45.9224
EX_ala__D_e	D-Alanine exchange	ala__D_e -->		Extracellular exchange	Not essential	0	1000	0	3.00915e-11
HSTPT	Histidinol-phosphate transaminase	glu__L_c + imacp_c --> akg_c + hisp_c	CIW80_03905	Histidine Metabolism	Essential	0	1000	0.092667	0.092667
SPMDabcpp	Spermidine transport via ABC system (periplasm)	atp_c + h2o_c + spmd_p --> adp_c + h_c + pi_c + spmd_c	(CIW80_24230 and CIW80_24240 and CIW80_24235 and CIW80_24245) or (CIW80_00145 and CIW80_00140 and CIW80_00135 and CIW80_00130)	Transport, Inner Membrane	Not essential	0	1000	0	2.408e-11
CYNTtex	Cyanate transport via diffusion (extracellular to periplasm)	cynt_e <=> cynt_p	CIW80_05020 or CIW80_19480 or CIW80_22660 or CIW80_25725	Transport, Outer Membrane	Not essential	-1000	1000	0	0
HG2tex	Mercury (Hg+2) transport via diffusion (extracellular to periplasm)	hg2_e <=> hg2_p	CIW80_19480 or CIW80_22660 or CIW80_25725 or CIW80_05020	Transport, Outer Membrane	Not essential	-1000	1000	0	0
NTPP5	Nucleoside triphosphate pyrophosphorylase (datp)	datp_c + h2o_c --> damp_c + h_c + ppi_c	CIW80_02250 or CIW80_07590	Nucleotide Salvage Pathway	Not essential	0	1000	0	1.505e-11
THDPS	Tetrahydrodipicolinate succinylase	h2o_c + succoa_c + thdp_c --> coa_c + sl2a6o_c	CIW80_18590	Threonine and Lysine Metabolism	Essential	0	1000	0.331486	0.331486
ACONMT	Trans-aconitate methyltransferase	acon_T_c + amet_c --> aconm_c + ahcys_c	CIW80_00530	Unassigned	Not essential	0	1000	0	0
XTSNtex	Xanthosine transport via diffusion (extracellular to periplasm)	xtsn_e <=> xtsn_p	CIW80_19480 or CIW80_22660 or CIW80_25725 or CIW80_05020	Transport, Outer Membrane	Not essential	-1000	1000	4.93898e-14	0
ATPM	ATP maintenance requirement	atp_c + h2o_c --> adp_c + h_c + pi_c		Biomass and maintenance functions	Not essential	6.86	1000	6.86	6.86
CYStex	L-cysteine transport via diffusion (extracellular to periplasm)	cys__L_e <=> cys__L_p	CIW80_19480 or CIW80_22660 or CIW80_25725 or CIW80_05020	Transport, Outer Membrane	Not essential	-1000	1000	8.23163e-14	0
NADPPPS	NADP phosphatase	h2o_c + nadp_c --> nad_c + pi_c		Cofactor and Prosthetic Group Biosynthesis	Not essential	0	1000	0	3.01e-11
EX_mnl_e	D-Mannitol exchange	mnl_e -->		Extracellular exchange	Not essential	0	1000	0	1.09455e-11
THRD_L	L-threonine deaminase	thr__L_c --> 2obut_c + nh4_c	CIW80_13725 or CIW80_10075	Valine, Leucine, and Isoleucine Metabolism	Essential	0	1000	0.344425	0.344425
EX_malt_e	Maltose exchange	malt_e -->		Extracellular exchange	Not essential	0	1000	0	0
NTD3	5'-nucleotidase (dCMP)	dcmp_c + h2o_c --> dcyt_c + pi_c	CIW80_07420 or CIW80_05390	Nucleotide Salvage Pathway	Not essential	0	1000	0	1.505e-11
CYTDtex	Cytidine transport via diffusion (extracellular to periplasm)	cytd_e <=> cytd_p	CIW80_19480 or CIW80_22660 or CIW80_25725 or CIW80_05020	Transport, Outer Membrane	Not essential	-1000	1000	5.65924e-14	0
GLYOX	Hydroxyacylglutathione hydrolase	h2o_c + lgt__S_c --> gthrd_c + h_c + lac__D_c	CIW80_18840	Methylglyoxal Metabolism	Not essential	0	1000	0	1.505e-11
DADNtex	Deoxyadenosine transport via diffusion (extracellular to periplasm)	dad_2_e <=> dad_2_p	CIW80_20170	Transport, Outer Membrane	Not essential	-1000	1000	3.99476e-14	0
4PEPTtex	LalaDgluMdapDala (pentapeptide) transport via diffusion (extracellular to periplasm)	LalaDgluMdapDala_e <=> LalaDgluMdapDala_p	CIW80_19480 or CIW80_22660 or CIW80_25725 or CIW80_05020	Transport, Outer Membrane	Not essential	-1000	1000	2.66317e-14	0
NAMNPP	Nicotinic acid mononucleotide pyrophosphorylase	atp_c + h2o_c + nac_c + prpp_c --> adp_c + nicrnt_c + pi_c + ppi_c	CIW80_22670	Cofactor and Prosthetic Group Biosynthesis	Not essential	0	1000	0	6.02e-12
EX_pnto__R_e	(R)-Pantothenate exchange	pnto__R_e -->		Extracellular exchange	Not essential	0	1000	0	0
SELNPS	Selenophosphate synthase	atp_c + h2o_c + seln_c --> amp_c + pi_c + selnp_c	CIW80_01715	Unassigned	Not essential	0	1000	0	0
DHAtex	Dihydroxyacetone transport via diffusion (extracellular to periplasm)	dha_e <=> dha_p	CIW80_19480 or CIW80_22660 or CIW80_25725 or CIW80_05020	Transport, Outer Membrane	Not essential	-1000	1000	4.5274e-13	0
ETOHtex	Ethanol transport via diffusion (extracellular to periplasm)	etoh_e <=> etoh_p	CIW80_19480 or CIW80_22660 or CIW80_25725 or CIW80_05020	Transport, Outer Membrane	Not essential	-1000	1000	1.35822e-12	0
MTRPOX	N-methyltryptophan oxidase	Nmtrp_c + h2o_c + o2_c --> fald_c + h2o2_c + trp__L_c	CIW80_23905	Glycine and Serine Metabolism	Not essential	0	1000	0	0
AGM4PCPpp	N-Acetyl-D-glucosamine(anhydrous)N-Acetylmuramyl-tetrapeptide L,D-carboxypeptidase (periplasmic)	anhgm4p_p + h2o_p --> ala__D_p + anhgm3p_p	CIW80_04710	Murein Recycling	Not essential	0	1000	0	2.45714e-12
GTPDPDP	Guanosine-5'-triphosphate,3'-diphosphate diphosphatase	gdptp_c + h2o_c --> h_c + pi_c + ppgpp_c	CIW80_13750	Cofactor and Prosthetic Group Biosynthesis	Not essential	0	1000	0	1.00333e-11
CRNCAR	Carnitine-CoA racemase	crncoa_c <=> crnDcoa_c	CIW80_17865	Oxidative Phosphorylation	Not essential	-1000	1000	1.73021e-14	0
GALabcpp	D-galactose transport via ABC system (periplasm)	atp_c + gal_p + h2o_c --> adp_c + gal_c + h_c + pi_c	(CIW80_04540 and CIW80_04545 and CIW80_04550) or (CIW80_16500 and CIW80_16510 and CIW80_16505 and CIW80_16515)	Transport, Inner Membrane	Not essential	0	1000	0	0
GLYCLTt2rpp	Glycolate transport via proton symport, reversible (periplasm)	glyclt_p + h_p <=> glyclt_c + h_c	CIW80_12725 or CIW80_09235	Transport, Inner Membrane	Not essential	-1000	1000	-1000	0
GUAt2pp	Guanine transport in via proton symport (periplasm)	gua_p + h_p --> gua_c + h_c	CIW80_12975	Transport, Inner Membrane	Not essential	0	1000	0	1.19542e-10
RNDR2	Ribonucleoside-diphosphate reductase (GDP)	gdp_c + trdrd_c --> dgdp_c + h2o_c + trdox_c	(CIW80_13765 and (CIW80_05120 and CIW80_05125)) or (CIW80_06740 and (CIW80_05120 and CIW80_05125))	Nucleotide Salvage Pathway	Not essential	0	1000	0	5.97708e-11
EX_asn__L_e	L-Asparagine exchange	asn__L_e -->		Extracellular exchange	Not essential	0	1000	0	7.03186e-12
ANHMK	1,6-anhydrous-N-Acetylmuramate kinase	anhm_c + atp_c + h2o_c --> acmum6p_c + adp_c + h_c	CIW80_01050	Murein Recycling	Not essential	0	1000	9.44605e-14	2.54344e-12
DCAtex	Decanoate transport via diffusion (extracellular to periplasm)	dca_e <=> dca_p	CIW80_19480 or CIW80_22660 or CIW80_25725 or CIW80_05020	Transport, Outer Membrane	Not essential	-1000	1000	0	0
DHFR	Dihydrofolate reductase	dhf_c + h_c + nadph_c <=> nadp_c + thf_c	CIW80_00865 or CIW80_17925	Cofactor and Prosthetic Group Biosynthesis	Essential	-1000	1000	0.0306274	0.0306274
EX_cit_e	Citrate exchange	cit_e -->		Extracellular exchange	Not essential	0	1000	0	7.96944e-12
PRAIi	Phosphoribosylanthranilate isomerase (irreversible)	pran_c --> 2cpr5p_c	CIW80_25250	Tyrosine, Tryptophan, and Phenylalanine Metabolism	Essential	0	1000	0.0360464	0.0360464
EX_mal__L_e	L-Malate exchange	mal__L_e -->		Extracellular exchange	Not essential	0	1000	0	1.49427e-11
NMNN	NMN nucleosidase	h2o_c + nmn_c --> h_c + ncam_c + r5p_c		Cofactor and Prosthetic Group Biosynthesis	Not essential	0	1000	0	5.97708e-12
XAND	Xanthine dehydrogenase	h2o_c + nad_c + xan_c --> h_c + nadh_c + urate_c	CIW80_08050 and CIW80_08055 and CIW80_08060	Nucleotide Salvage Pathway	Not essential	0	1000	0	2.59873e-12
EX_no2_e	Nitrite exchange	no2_e -->		Extracellular exchange	Not essential	0	1000	0	0
HACD3	3-hydroxyacyl-CoA dehydrogenase (3-oxooctanoyl-CoA)	3oocoa_c + h_c + nadh_c <=> 3hocoa_c + nad_c	CIW80_14210 or CIW80_05635	Membrane Lipid Metabolism	Not essential	-1000	1000	0.426032	0.426032
TYRTA	Tyrosine transaminase	akg_c + tyr__L_c <=> 34hpp_c + glu__L_c	CIW80_15440 or CIW80_22655 or CIW80_13715	Tyrosine, Tryptophan, and Phenylalanine Metabolism	Essential	-1000	1000	-0.11827	-0.11827
SHKK	Shikimate kinase	atp_c + skm_c --> adp_c + h_c + skm5p_c	CIW80_11460 or CIW80_20050	Tyrosine, Tryptophan, and Phenylalanine Metabolism	Essential	0	1000	0.308497	0.308497
DCYTtex	Deoxycytidine transport via diffusion (extracellular to periplasm)	dcyt_e <=> dcyt_p	CIW80_20170	Transport, Outer Membrane	Not essential	-1000	1000	0	0
EX_gam_e	D-Glucosamine exchange	gam_e -->		Extracellular exchange	Not essential	0	1000	0	0
ACNAMtex	N-acetylneuraminate transport via diffusion (extracellular to periplasm)	acnam_e <=> acnam_p	CIW80_17165 or CIW80_22660 or CIW80_05020	Transport, Outer Membrane	Not essential	-1000	1000	0	0
ARBTNabcpp	Aerobactin transport via ABC system (periplasm)	arbtn_fe3_p + atp_c + h2o_c --> adp_c + arbtn_fe3_c + h_c + pi_c	CIW80_18520 and CIW80_18530 and CIW80_18525	Inorganic Ion Transport and Metabolism	Not essential	0	1000	0	1.60533e-11
EX_inost_e	Myo-Inositol exchange	inost_e -->		Extracellular exchange	Not essential	0	1000	0	0
EX_mobd_e	Molybdate exchange	mobd_e <=>		Extracellular exchange	Essential	-1000	1000	-0.013674	-0.013674
NNDMBRT	Nicotinate-nucleotide dimethylbenzimidazole phosphoribosyltransferase	dmbzid_c + nicrnt_c --> 5prdmbz_c + h_c + nac_c	CIW80_03515	Cofactor and Prosthetic Group Biosynthesis	Not essential	0	1000	0	0
DGSNtex	Deoxyguanosine transport via diffusion (extracellular to periplasm)	dgsn_e <=> dgsn_p	CIW80_19480 or CIW80_22660 or CIW80_25725 or CIW80_05020	Transport, Outer Membrane	Not essential	-1000	1000	0	0
THRA2	L-allo-Threonine Aldolase	athr__L_c --> acald_c + gly_c	CIW80_06560 or CIW80_22360	Threonine and Lysine Metabolism	Not essential	0	1000	0	6.02e-11
H2Stex	H2s transport via diffusion (extracellular to periplasm)	h2s_e <=> h2s_p	CIW80_25725 or CIW80_05020 or CIW80_19480 or CIW80_22660	Transport, Outer Membrane	Not essential	-1000	1000	1.78978e-13	0
PPK	Polyphosphate kinase	atp_c + pi_c --> adp_c + ppi_c	CIW80_06305	Oxidative Phosphorylation	Not essential	0	1000	0	3.01e-11
EX_so4_e	Sulfate exchange	so4_e <=>		Extracellular exchange	Essential	-1000	1000	-0.203736	-0.203736
SADH	Succinylarginine dihydrolase	2.0 h2o_c + 2.0 h_c + sucarg_c --> co2_c + 2.0 nh4_c + sucorn_c	CIW80_01605	Arginine and Proline Metabolism	Not essential	0	1000	0	4.3e-12
GLUSy	Glutamate synthase (NADPH)	akg_c + gln__L_c + h_c + nadph_c --> 2.0 glu__L_c + nadp_c	CIW80_10545 and CIW80_10540	Glutamate Metabolism	Not essential	0	1000	0	3.01e-11
GUAPRT	Guanine phosphoribosyltransferase	gua_c + prpp_c --> gmp_c + ppi_c	CIW80_18380 or CIW80_19465	Nucleotide Salvage Pathway	Not essential	0	1000	0	1.505e-11
EX_phe__L_e	L-Phenylalanine exchange	phe__L_e -->		Extracellular exchange	Not essential	0	1000	0	3.7625e-12
EX_thr__L_e	L-Threonine exchange	thr__L_e -->		Extracellular exchange	Not essential	0	1000	0	6.68889e-12
EX_uri_e	Uridine exchange	uri_e -->		Extracellular exchange	Not essential	0	1000	0	3.08718e-12
OMCDC	2-Oxo-4-methyl-3-carboxypentanoate decarboxylation	3c4mop_c + h_c --> 4mop_c + co2_c	s0001	Valine, Leucine, and Isoleucine Metabolism	Essential	0	1000	0.510301	0.510301
ABUTD	Aminobutyraldehyde dehydrogenase	4abutn_c + h2o_c + nad_c --> 4abut_c + 2.0 h_c + nadh_c	CIW80_00150	Arginine and Proline Metabolism	Not essential	0	1000	0	7.08236e-12
E4PD	Erythrose 4-phosphate dehydrogenase	e4p_c + h2o_c + nad_c <=> 4per_c + 2.0 h_c + nadh_c	CIW80_08360 or CIW80_01800	Cofactor and Prosthetic Group Biosynthesis	Not essential	-1000	1000	-0.000526714	-0.000526714
IG3PS	Imidazole-glycerol-3-phosphate synthase	gln__L_c + prlp_c --> aicar_c + eig3p_c + glu__L_c + h_c	CIW80_03915 and CIW80_03925	Histidine Metabolism	Essential	0	1000	0.092667	0.092667
PDH	Pyruvate dehydrogenase	coa_c + nad_c + pyr_c --> accoa_c + co2_c + nadh_c	CIW80_18325 and CIW80_18330 and CIW80_18320	Glycolysis/Gluconeogenesis	Not essential	0	1000	5.9353	16.8484
MTHFR2	5,10-methylenetetrahydrofolate reductase (NADH)	2.0 h_c + mlthf_c + nadh_c --> 5mthf_c + nad_c	CIW80_14740	Folate Metabolism	Essential	0	1000	0.121864	0.121864
DMSOR2pp	Dimethyl sulfoxide reductase (Demethylmenaquinol 8) (periplasm)	2dmmql8_c + dmso_p --> 2dmmq8_c + dms_p + h2o_p	CIW80_02575 and CIW80_02580	Oxidative Phosphorylation	Not essential	0	1000	0	0
H2St1pp	H2s transport (periplasm)	h2s_c --> h2s_p	s0001	Transport, Inner Membrane	Not essential	0	1000	0	5.01373e-12
EX_nh4_e	Ammonia exchange	nh4_e <=>		Extracellular exchange	Essential	-1000	1000	-11.9257	-11.9257
DADK	Deoxyadenylate kinase	atp_c + damp_c <=> adp_c + dadp_c	CIW80_20510	Nucleotide Salvage Pathway	Not essential	-1000	1000	2.61169e-13	1.19076e-11
DUTPDP	DUTP diphosphatase	dutp_c + h2o_c --> dump_c + h_c + ppi_c	CIW80_12900 or CIW80_05200	Nucleotide Salvage Pathway	Not essential	0	1000	0	1.19076e-11
EX_ddca_e	Dodecanoate (n-C12:0) exchange	ddca_e -->		Extracellular exchange	Not essential	0	1000	0	0
HYD3pp	Hydrogenase (Demethylmenaquinone-8: 2 protons) (periplasm)	2dmmq8_c + h2_c + 2.0 h_c --> 2dmmql8_c + 2.0 h_p	(CIW80_22855 and CIW80_22860 and CIW80_22850) or (CIW80_09370 and CIW80_09385 and CIW80_09380 and CIW80_09375)	Oxidative Phosphorylation	Not essential	0	1000	0	0
NO3R1pp	Nitrate reductase (Ubiquinol-8) (periplasm)	2.0 h_c + no3_c + q8h2_c --> h2o_c + 2.0 h_p + no2_c + q8_c	(CIW80_00325 and CIW80_00330 and CIW80_00320 and CIW80_00315) or (CIW80_25030 and CIW80_25045 and CIW80_25040 and CIW80_25035)	Oxidative Phosphorylation	Not essential	0	1000	0	0
NTP5	Nucleoside-triphosphatase (CTP)	ctp_c + h2o_c --> cdp_c + h_c + pi_c	CIW80_16125	Nucleotide Salvage Pathway	Not essential	0	1000	0	2.38152e-11
CELBpts	Cellobiose transport via PEPPyr PTS	cellb_e + pep_c --> 6pgg_c + pyr_c	CIW80_05965 and (CIW80_01565 and CIW80_01560 and CIW80_01555) and CIW80_05960	Transport, Inner Membrane	Not essential	0	1000	0	0
FORt2pp	Formate transport via proton symport (uptake only, periplasm)	for_p + h_p --> for_c + h_c	CIW80_22535	Transport, Inner Membrane	Not essential	0	1000	0	9.5261e-11
EX_r5p_e	Alpha-D-Ribose 5-phosphate exchange	r5p_e -->		Extracellular exchange	Not essential	0	1000	0	9.5261e-12
EX_glyc2p_e	Glycerol 2-phosphate exchange	glyc2p_e -->		Extracellular exchange	Not essential	0	1000	0	0
MTAN	Methylthioadenosine nucleosidase	5mta_c + h2o_c --> 5mtr_c + ade_c	CIW80_18560	Arginine and Proline Metabolism	Not essential	0	1000	0	1.02431e-12
DPR	2-dehydropantoate 2-reductase	2dhp_c + h_c + nadph_c --> nadp_c + pant__R_c	CIW80_20240 or CIW80_13735	Cofactor and Prosthetic Group Biosynthesis	Essential	0	1000	0.00298015	0.00298015
EX_halipa_e	Hepta-acylated KDO(2)-lipid (A) exchange	halipa_e -->		Extracellular exchange	Not essential	0	1000	0	0
AACPS5	Acyl-[acyl-carrier-protein] synthetase (n-C18:1)	ACP_c + atp_c + ocdcea_c --> amp_c + octeACP_c + ppi_c	CIW80_24080 and CIW80_07985	Cell Envelope Biosynthesis	Not essential	0	1000	0.0527872	0.0527872
MANptspp	D-mannose transport via PEP:Pyr PTS (periplasm)	man_p + pep_c --> man6p_c + pyr_c	CIW80_02000 and CIW80_01995 and CIW80_01990 and CIW80_05965 and CIW80_05960	Transport, Inner Membrane	Not essential	0	1000	8.70564e-14	0
EX_cmp_e	CMP exchange	cmp_e -->		Extracellular exchange	Not essential	0	1000	0	1.98462e-12
NTD8	5'-nucleotidase (dGMP)	dgmp_c + h2o_c --> dgsn_c + pi_c	CIW80_07420 or CIW80_05390 or CIW80_11505	Nucleotide Salvage Pathway	Not essential	0	1000	2.61169e-13	2.38154e-11
GALCTD	Galactarate dehydratase	galct__D_c --> 5dh4dglc_c + h2o_c	CIW80_10115	Alternate Carbon Metabolism	Not essential	0	1000	1.30585e-13	0
EX_malthx_e	Maltohexaose exchange	malthx_e -->		Extracellular exchange	Not essential	0	1000	0	1.19077e-12
MLTG4	Maltodextrin glucosidase (maltohexaose)	h2o_c + malthx_c --> glc__D_c + maltpt_c	CIW80_20130	Alternate Carbon Metabolism	Not essential	0	1000	0	2.38154e-11
UDPGDC	UDP-glucuronate C-4'' decarboxylase	nad_c + udpglcur_c --> co2_c + nadh_c + udpLa4o_c	CIW80_05220	Lipopolysaccharide Biosynthesis / Recycling	Not essential	0	1000	0	5.95386e-12
PUNP4	Purine-nucleoside phosphorylase (Deoxyguanosine)	dgsn_c + pi_c <=> 2dr1p_c + gua_c	CIW80_05915 or CIW80_17575	Nucleotide Salvage Pathway	Not essential	-1000	1000	2.61169e-13	2.38154e-11
AMAOTr	Adenosylmethionine-8-amino-7-oxononanoate transaminase	8aonn_c + amet_c <=> amob_c + dann_c	CIW80_21865	Cofactor and Prosthetic Group Biosynthesis	Essential	-1000	1000	2.36195e-06	2.36195e-06
EX_csn_e	Cytosine exchange	csn_e -->		Extracellular exchange	Not essential	0	1000	0	0
EX_etoh_e	Ethanol exchange	etoh_e -->		Extracellular exchange	Not essential	0	1000	0	4.76309e-11
G6PP	Glucose-6-phosphate phosphatase	g6p_c + h2o_c --> glc__D_c + pi_c	CIW80_22115 or CIW80_14010 or CIW80_05400	Glycolysis/Gluconeogenesis	Not essential	0	1000	0	3.17539e-11
GLNS	Glutamine synthetase	atp_c + glu__L_c + nh4_c --> adp_c + gln__L_c + h_c + pi_c	CIW80_14335	Glutamate Metabolism	Essential	0	1000	1.5807	1.5807
TYMtex	Tyramine transport via diffusion (extracellular to periplasm)	tym_e <=> tym_p	CIW80_19480 or CIW80_22660 or CIW80_25725 or CIW80_05020	Transport, Outer Membrane	Not essential	-1000	1000	0	0
GTHS	Glutathione synthetase	atp_c + glucys_c + gly_c --> adp_c + gthrd_c + h_c + pi_c	CIW80_08495	Cofactor and Prosthetic Group Biosynthesis	Not essential	0	1000	0	5.60363e-12
EX_g3pe_e	Sn-Glycero-3-phosphoethanolamine exchange	g3pe_e -->		Extracellular exchange	Not essential	0	1000	0	2.97692e-12
EX_pacald_e	Phenylacetaldehyde exchange	pacald_e -->		Extracellular exchange	Not essential	0	1000	0	0
EX_his__L_e	L-Histidine exchange	his__L_e -->		Extracellular exchange	Not essential	0	1000	0	2.16503e-12
EX_k_e	K+ exchange	k_e <=>		Extracellular exchange	Essential	-1000	1000	-0.0559356	-0.0559356
EX_na1_e	Sodium exchange	na1_e <=>		Extracellular exchange	Essential	-1000	1000	-0.0951287	-0.0951287
ACACT1r	Acetyl-CoA C-acetyltransferase	2.0 accoa_c <=> aacoa_c + coa_c	CIW80_05075 or CIW80_05640 or CIW80_14205	Membrane Lipid Metabolism	Not essential	-1000	1000	0.426032	0.426032
ARGORNt7pp	Arginine/ornithine antiporter (periplasm)	arg__L_p + orn_c <=> arg__L_c + orn_p	CIW80_00860	Transport, Inner Membrane	Not essential	-1000	1000	-1000	1000
EX_dmso_e	Dimethyl sulfoxide exchange	dmso_e -->		Extracellular exchange	Not essential	0	1000	0	0
CMPtex	CMP transport via diffusion (extracellular to periplasm)	cmp_e <=> cmp_p	CIW80_19480 or CIW80_22660 or CIW80_25725 or CIW80_05020	Transport, Outer Membrane	Not essential	-1000	1000	2.17641e-14	0
DUMPtex	DUMP transport via diffusion (extracellular to periplasm)	dump_e <=> dump_p	CIW80_19480 or CIW80_22660 or CIW80_25725 or CIW80_05020	Transport, Outer Membrane	Not essential	-1000	1000	2.74915e-14	0
XMPtex	XMP transport via diffusion (extracellular to periplasm)	xmp_e <=> xmp_p	CIW80_19480 or CIW80_22660 or CIW80_25725 or CIW80_05020	Transport, Outer Membrane	Not essential	-1000	1000	1.89941e-14	0
3PEPTtex	LalaDgluMdap (tripeptide) transport via diffusion (extracellular to periplasm)	LalaDgluMdap_e <=> LalaDgluMdap_p	CIW80_19480 or CIW80_22660 or CIW80_25725 or CIW80_05020	Transport, Outer Membrane	Not essential	-1000	1000	1.12331e-14	0
EX_12ppd__S_e	(S)-Propane-1,2-diol exchange	12ppd__S_e -->		Extracellular exchange	Not essential	0	1000	0	9.52614e-12
EX_pppn_e	Phenylpropanoate exchange	pppn_e -->		Extracellular exchange	Not essential	0	1000	0	0
ANHGMtex	GlcNAc-anhMurNAc transport via diffusion (extracellular to periplasm)	anhgm_e <=> anhgm_p	CIW80_19480 or CIW80_22660 or CIW80_25725 or CIW80_05020	Transport, Outer Membrane	Not essential	-1000	1000	1.25865e-14	0
MALTptspp	Maltose transport via PEP:Pyr PTS (periplasm)	malt_p + pep_c --> malt6p_c + pyr_c	CIW80_00940 and CIW80_05970 and CIW80_05960 and CIW80_05965	Transport, Inner Membrane	Not essential	0	1000	0	2.01134e-12
UDPKAAT	UDP-4''-ketopentose:UDP-4-amino-4-deoxy-L-arabinose aminotransferase	glu__L_c + udpLa4o_c <=> akg_c + udpLa4n_c	CIW80_05210	Lipopolysaccharide Biosynthesis / Recycling	Not essential	-1000	1000	0	3.77848e-12
ULA4NFT	UDP-L-Ara4N formyltransferase	10fthf_c + udpLa4n_c --> h_c + thf_c + udpLa4fn_c	CIW80_05220	Lipopolysaccharide Biosynthesis / Recycling	Not essential	0	1000	0	3.77848e-12
EX_acgam1p_e	N-Acetyl-D-glucosamine 1-phosphate exchange	acgam1p_e -->		Extracellular exchange	Not essential	0	1000	0	3.55622e-12
NTD11pp	5'-nucleotidase (IMP)	h2o_p + imp_p --> ins_p + pi_p	CIW80_20545 or CIW80_15490	Nucleotide Salvage Pathway	Not essential	0	1000	0	0
EX_galt_e	Galactitol exchange	galt_e -->		Extracellular exchange	Not essential	0	1000	0	0
DKGLCNR2x	2,5-diketo-D-gluconate reductase (NADH)	25dkglcn_c + h_c + nadh_c --> 5dglcn_c + nad_c	CIW80_12485	Alternate Carbon Metabolism	Not essential	0	1000	0	0
ACGS	N-acetylglutamate synthase	accoa_c + glu__L_c --> acglu_c + coa_c + h_c	CIW80_07895	Arginine and Proline Metabolism	Essential	0	1000	0.181875	0.181875
PDE1	3',5'-cyclic-nucleotide phosphodiesterase	camp_c + h2o_c --> amp_c + h_c	CIW80_00405 or CIW80_09610	Nucleotide Salvage Pathway	Not essential	0	1000	0	7.55696e-12
UPLA4FNT	Undecaprenyl phosphate-L-Ara4FN transferase	udcpp_c + udpLa4fn_c --> uLa4fn_c + udp_c	CIW80_05215	Lipopolysaccharide Biosynthesis / Recycling	Not essential	0	1000	0	3.77848e-12
UPLA4FNF	Undecaprenyl phosphate-L-Ara4FN formylase	h2o_c + uLa4fn_c --> for_c + uLa4n_c	CIW80_05225	Lipopolysaccharide Biosynthesis / Recycling	Not essential	0	1000	0	3.77848e-12
ULA4Ntppi	Transport (cytoplasm to periplasm)	uLa4n_c --> uLa4n_p	CIW80_05240 and CIW80_05235	Lipopolysaccharide Biosynthesis / Recycling	Not essential	0	1000	0	3.77848e-12
HEPT1	Heptosyltransferase I (LPS core synthesis)	adphep_LD_c + lipa_c --> adp_c + h_c + hlipa_c	CIW80_12815	Lipopolysaccharide Biosynthesis / Recycling	Not essential	0	1000	0	2.01519e-11
FALDtex	Formaldehyde transport via diffusion (extracellular to periplasm)	fald_e <=> fald_p	CIW80_19480 or CIW80_22660 or CIW80_25725 or CIW80_05020	Transport, Outer Membrane	Not essential	-1000	1000	0	0
MCITD	2-methylcitrate dehydratase	2mcit_c --> 2mcacn_c + h2o_c	CIW80_19855	Alternate Carbon Metabolism	Not essential	0	1000	1.43253e-16	2.87898e-12
CU2tex	Copper (Cu+2) transport via diffusion (extracellular to periplasm)	cu2_e <=> cu2_p	CIW80_25725 or CIW80_05020 or CIW80_19480 or CIW80_22660	Transport, Outer Membrane	Not essential	-1000	1000	0.0344158	0.0344158
EX_glcur1p_e	D-Glucuronate 1-phosphate exchange	glcur1p_e -->		Extracellular exchange	Not essential	0	1000	0	0
GLCATr	D-glucose O-acetyltransferase	accoa_c + glc__D_c <=> acglc__D_c + coa_c	CIW80_20420	Alternate Carbon Metabolism	Not essential	-1000	1000	0	0
ALR2	Aldose reductase (methylglyoxal)	h_c + mthgxl_c + nadph_c --> acetol_c + nadp_c	CIW80_09455 or CIW80_18815 or CIW80_01810 or CIW80_09405	Methylglyoxal Metabolism	Not essential	0	1000	0	6.04587e-12
AMALT2	Amylomaltase (maltotetraose)	malt_c + maltttr_c --> glc__D_c + maltpt_c	CIW80_11620	Alternate Carbon Metabolism	Not essential	0	1000	0	7.64876e-15
MLTP1	Maltodextrin phosphorylase (maltopentaose)	maltpt_c + pi_c <=> g1p_c + maltttr_c	CIW80_11625	Alternate Carbon Metabolism	Not essential	-1000	1000	2.61169e-13	7.64876e-15
HEPT2	Heptosyltransferase II (LPS core synthesis)	adphep_LD_c + hlipa_c --> adp_c + h_c + hhlipa_c	CIW80_12810	Lipopolysaccharide Biosynthesis / Recycling	Not essential	0	1000	0	1.00764e-11
FECRMUtex	Ferrichrome (minus Fe) secretion (to extracellular)	fecrm_un_p + h_p --> fecrm_un_e + h_c		Inorganic Ion Transport and Metabolism	Not essential	0	1000	0	1.20917e-11
ALAALAr	D-alanine-D-alanine ligase (reversible)	2.0 ala__D_c + atp_c <=> adp_c + alaala_c + h_c + pi_c	CIW80_20015 or CIW80_18170	Cell Envelope Biosynthesis	Essential	-1000	1000	0.0328169	0.0328169
EX_thrp_e	L-Threonine O-3-phosphate exchange	thrp_e -->		Extracellular exchange	Not essential	0	1000	0	0
CLtex	Chloride (Cl-1) transport via diffusion (extracellular to periplasm)	cl_e <=> cl_p	CIW80_19480 or CIW80_22660 or CIW80_25725 or CIW80_05020	Transport, Outer Membrane	Essential	-1000	1000	0.061687	0.061687
CYSDtex	D-cysteine transport via diffusion (extracellular to periplasm)	cys__D_e <=> cys__D_p	CIW80_19480 or CIW80_22660 or CIW80_25725 or CIW80_05020	Transport, Outer Membrane	Not essential	-1000	1000	5.4983e-14	0
CYSDabcpp	D-cysteine uptake via ABC system (periplasm)	atp_c + cys__D_p + h2o_c --> adp_c + cys__D_c + h_c + pi_c		Transport, Inner Membrane	Not essential	0	1000	5.4983e-14	0
HXAND	Hypoxanthine dehydrogenase	h2o_c + hxan_c + nad_c --> h_c + nadh_c + xan_c	CIW80_08050 and CIW80_08055 and CIW80_08060	Nucleotide Salvage Pathway	Not essential	0	1000	0	7.55733e-12
EX_fald_e	Formaldehyde exchange	fald_e -->		Extracellular exchange	Not essential	0	1000	0	0
EX_pydxn_e	Pyridoxine exchange	pydxn_e -->		Extracellular exchange	Not essential	0	1000	0	2.01529e-12
EX_acgal_e	N-Acetyl-D-galactosamine exchange	acgal_e -->		Extracellular exchange	Not essential	0	1000	0	0
EX_so2_e	Sulfur dioxide exchange	so2_e -->		Extracellular exchange	Not essential	0	1000	0	0
EX_dms_e	Dimethyl sulfide exchange	dms_e -->		Extracellular exchange	Not essential	0	1000	0	0
GMPtex	GMP transport via diffusion (extracellular to periplasm)	gmp_e <=> gmp_p	CIW80_05020 or CIW80_19480 or CIW80_22660 or CIW80_25725	Transport, Outer Membrane	Not essential	-1000	1000	1.49239e-14	0
IMPtex	IMP transport via diffusion (extracellular to periplasm)	imp_e <=> imp_p	CIW80_19480 or CIW80_22660 or CIW80_25725 or CIW80_05020	Transport, Outer Membrane	Not essential	-1000	1000	1.68496e-14	0
G3PItex	Glycero-3-phospho-1-inositol transport via diffusion (extracellular to periplasm)	g3pi_e <=> g3pi_p	CIW80_19480 or CIW80_22660 or CIW80_25725 or CIW80_05020	Transport, Outer Membrane	Not essential	-1000	1000	0	0
CD2abcpp	Cadmium (Cd+2) ABC transporter (periplasm)	atp_c + cd2_c + h2o_c --> adp_c + cd2_p + h_c + pi_c	CIW80_11935	Inorganic Ion Transport and Metabolism	Not essential	0	1000	0	1.51147e-11
G3PGtex	Glycerophoglycerol transport via diffusion (extracellular to periplasm)	g3pg_e <=> g3pg_p	CIW80_19480 or CIW80_22660 or CIW80_25725 or CIW80_05020	Transport, Outer Membrane	Not essential	-1000	1000	2.86213e-14	0
G3PEtex	Glycero-3-phosphoethanolamine transport via diffusion (extracellular to periplasm)	g3pe_e <=> g3pe_p	CIW80_22660 or CIW80_25725 or CIW80_05020 or CIW80_19480	Transport, Outer Membrane	Not essential	-1000	1000	4.35282e-14	0
G3PCtex	Glycero-3-phosphocholine transport via diffusion (extracellular to periplasm)	g3pc_e <=> g3pc_p	CIW80_19480 or CIW80_22660 or CIW80_25725 or CIW80_05020	Transport, Outer Membrane	Not essential	-1000	1000	0	0
UMPtex	UMP transport via diffusion (extracellular to periplasm)	ump_e <=> ump_p	CIW80_22660 or CIW80_25725 or CIW80_05020 or CIW80_19480	Transport, Outer Membrane	Not essential	-1000	1000	2.98479e-14	0
G1Ptex	D-glucose 1-phosphate transport via diffusion	g1p_e <=> g1p_p	CIW80_19480 or CIW80_22660 or CIW80_25725 or CIW80_05020	Transport, Outer Membrane	Not essential	-1000	1000	0	0
ADNK1	Adenosine kinase	adn_c + atp_c --> adp_c + amp_c + h_c	CIW80_20510	Nucleotide Salvage Pathway	Not essential	0	1000	0.000794795	0.000794795
CUt3	Copper transport out via proton antiport	cu_c + h_e --> cu_e + h_c	CIW80_20850 and CIW80_20860 and CIW80_20855 and CIW80_20865	Transport, Outer Membrane	Not essential	0	1000	0	0
ZN2t3pp	Zinc (Zn+2) transport out via proton antiport (periplasm)	h_p + zn2_c --> h_c + zn2_p	CIW80_14580 or CIW80_21735	Inorganic Ion Transport and Metabolism	Not essential	0	1000	0	6.04587e-11
SKMtex	Shikimate transport via diffusion (extracellular to periplasm)	skm_e <=> skm_p	CIW80_19480 or CIW80_22660 or CIW80_25725 or CIW80_05020	Transport, Outer Membrane	Not essential	-1000	1000	5.22338e-14	0
MNt2pp	Manganese (Mn+2) transport in via proton symport (periplasm)	h_p + mn2_p --> h_c + mn2_c	CIW80_05840	Transport, Inner Membrane	Not essential	0	1000	0	6.04587e-11
GLCabcpp	D-glucose transport via ABC system (periplasm)	atp_c + glc__D_p + h2o_c --> adp_c + glc__D_c + h_c + pi_c	CIW80_04545 and CIW80_04540 and CIW80_04550	Transport, Inner Membrane	Not essential	0	1000	0	2.01529e-11
MNtex	Manganese (Mn+2) transport via diffusion (extracellular to periplasm)	mn2_e <=> mn2_p	CIW80_19480 or CIW80_22660 or CIW80_25725 or CIW80_05020	Transport, Outer Membrane	Essential	-1000	1000	0.0398083	0.0398083
GAL1Ptex	D-galactose 1-phosphate transport via diffusion (extracellular to periplasm)	gal1p_e <=> gal1p_p	CIW80_19480 or CIW80_22660 or CIW80_25725 or CIW80_05020	Transport, Outer Membrane	Not essential	-1000	1000	0	0
G2PPpp	Glycerol 2-phosphate phosphatase (periplasmic)	glyc2p_p + h2o_p --> glyc_p + pi_p	CIW80_15490 or CIW80_20025	Alternate Carbon Metabolism	Not essential	0	1000	0	0
UDPGPpp	UDPglucose pyrophosphohydrolase	h2o_p + udpg_p --> g1p_p + 2.0 h_p + ump_p	CIW80_20545	Alternate Carbon Metabolism	Not essential	0	1000	2.22272e-14	0
EX_acgal1p_e	N-Acetyl-D-galactosamine 1-phosphate exchange	acgal1p_e -->		Extracellular exchange	Not essential	0	1000	0	0
EX_cyan_e	Hydrogen cyanide exchange	cyan_e -->		Extracellular exchange	Not essential	0	1000	0	0
EX_tyrp_e	Phosphotyrosine exchange	tyrp_e -->		Extracellular exchange	Not essential	0	1000	0	0
O2Stex	Superoxide anion transport via diffusion (extracellular to periplasm)	o2s_e <=> o2s_p	CIW80_25725 or CIW80_05020 or CIW80_19480 or CIW80_22660	Transport, Outer Membrane	Not essential	-1000	1000	0	0
HEPK1	LPS heptose kinase I (LPS core synthesis)	atp_c + hhlipa_c --> adp_c + h_c + phhlipa_c	CIW80_12850	Lipopolysaccharide Biosynthesis / Recycling	Not essential	0	1000	0	-2.19587e-43
ALDD3y	Aldehyde dehydrogenase (propanal, NADP)	h2o_c + nadp_c + ppal_c --> 2.0 h_c + nadph_c + ppa_c	CIW80_12645 or CIW80_16675 or CIW80_09450	Alternate Carbon Metabolism	Not essential	0	1000	0	0
EX_uacgam_e	UDP-N-acetyl-D-glucosamine exchange	uacgam_e -->		Extracellular exchange	Not essential	0	1000	0	0
Kt3pp	Potassium transport out via proton antiport (periplasm)	h_p + k_c --> h_c + k_p	CIW80_11280 or CIW80_17920 or CIW80_24985 or CIW80_22215	Inorganic Ion Transport and Metabolism	Not essential	0	1000	0	3.02293e-11
EX_udpacgal_e	UDP-N-acetyl-D-galactosamine exchange	udpacgal_e -->		Extracellular exchange	Not essential	0	1000	0	1.25956e-12
EX_udpg_e	UDPglucose exchange	udpg_e -->		Extracellular exchange	Not essential	0	1000	0	0
EX_udpgal_e	UDPgalactose exchange	udpgal_e -->		Extracellular exchange	Not essential	0	1000	0	0
EX_udpglcur_e	UDP-D-glucuronate exchange	udpglcur_e -->		Extracellular exchange	Not essential	0	1000	0	0
EX_14glucan_e	1,4-alpha-D-glucan exchange	14glucan_e -->		Extracellular exchange	Not essential	0	1000	0	7.28418e-13
EX_pser__L_e	O-Phospho-L-serine exchange	pser__L_e -->		Extracellular exchange	Not essential	0	1000	0	0
R5PP	Ribose 5-phosphate phosphatase	h2o_c + r5p_c --> pi_c + rib__D_c	CIW80_22115 or CIW80_07120 or CIW80_21350 or CIW80_05400 or CIW80_13345	Alternate Carbon Metabolism	Not essential	0	1000	0	1.51147e-11
EX_xmp_e	Xanthosine 5'-phosphate exchange	xmp_e -->		Extracellular exchange	Not essential	0	1000	0	1.09925e-12
EX_damp_e	DAMP exchange	damp_e -->		Extracellular exchange	Not essential	0	1000	0	8.89098e-13
CYSSADS	L-cysteine sulfinic acid desulfurase	3sala_c + 2.0 h_c --> ala__L_c + so2_c	CIW80_07730 or CIW80_01265	Cysteine Metabolism	Not essential	0	1000	0	0
EX_dimp_e	DIMP exchange	dimp_e -->		Extracellular exchange	Not essential	0	1000	0	9.30133e-13
CPPPGO2	Oxygen Independent coproporphyrinogen-III oxidase	2.0 amet_c + cpppg3_c --> 2.0 co2_c + 2.0 dad_5_c + 2.0 met__L_c + pppg9_c	CIW80_14315	Cofactor and Prosthetic Group Biosynthesis	Not essential	0	1000	0	1.67941e-12
EX_isetac_e	Isethionic acid exchange	isetac_e -->		Extracellular exchange	Not essential	0	1000	0	0
AGM3PH	N-Acetyl-D-glucosamine(anhydrous)N-Acetylmuramyl-tripeptide beta -1,4-N-acetylglucosaminidase	anhgm3p_c + h2o_c --> acgam_c + anhm3p_c	CIW80_24145	Murein Recycling	Not essential	0	1000	0	1.28635e-12
HOMt2pp	L-homoserineserine efflux via proton symport	h_p + hom__L_c --> h_c + hom__L_p	CIW80_22070 or CIW80_14000	Transport, Inner Membrane	Not essential	0	1000	0	3.77867e-12
EX_aso3_e	Arsenite exchange	aso3_e -->		Extracellular exchange	Not essential	0	1000	0	0
EX_tcynt_e	Thiocyanate exchange	tcynt_e -->		Extracellular exchange	Not essential	0	1000	0	1.43949e-12
EX_fe3dhbzs_e	Ferric 2,3-dihydroxybenzoylserine exchange	fe3dhbzs_e -->		Extracellular exchange	Not essential	0	1000	0	0
AGM3PApp	N-Acetyl-D-glucosamine(anhydrous)N-Acetylmuramyl-tripeptide amidase (periplasm)	anhgm3p_p + h2o_p --> LalaDgluMdap_p + anhgm_p	CIW80_16170 or CIW80_06050 or CIW80_07890 or CIW80_22345	Murein Recycling	Not essential	0	1000	0	1.18546e-12
PPPGO	Protoporphyrinogen oxidase (aerobic)	1.5 o2_c + pppg9_c --> 3.0 h2o_c + ppp9_c	CIW80_14230	Cofactor and Prosthetic Group Biosynthesis	Not essential	0	1000	0	5.03822e-12
EX_feoxam_un_e	Ferroxamine minus Fe(3) exchange	feoxam_un_e -->		Extracellular exchange	Not essential	0	1000	0	1.20917e-11
HOMtex	L-homoserine transport via diffusion (extracellular to periplasm)	hom__L_e <=> hom__L_p	CIW80_19480 or CIW80_22660 or CIW80_25725 or CIW80_05020	Transport, Outer Membrane	Not essential	-1000	1000	6.52923e-14	0
SO2tex	SO2 transport via diffusion (extracellular to periplasm)	so2_e <=> so2_p	CIW80_19480 or CIW80_22660 or CIW80_25725 or CIW80_05020	Transport, Outer Membrane	Not essential	-1000	1000	0	0
SO2tpp	SO2 transport via diffusion (periplasm)	so2_p <=> so2_c	s0001	Inorganic Ion Transport and Metabolism	Not essential	-1000	1000	0	0
LDH_D2	D-lactate dehydrogenase	lac__D_c + q8_c --> pyr_c + q8h2_c	CIW80_04455	Oxidative Phosphorylation	Not essential	0	1000	0	2.01529e-11
EX_g3pc_e	Sn-Glycero-3-phosphocholine exchange	g3pc_e -->		Extracellular exchange	Not essential	0	1000	0	2.51911e-12
EX_g3pg_e	Glycerophosphoglycerol exchange	g3pg_e -->		Extracellular exchange	Not essential	0	1000	0	1.7782e-12
EX_g3pi_e	Sn-Glycero-3-phospho-1-inositol exchange	g3pi_e -->		Extracellular exchange	Not essential	0	1000	0	2.51911e-12
SHCHF	Sirohydrochlorin ferrochelatase	fe2_c + scl_c --> 3.0 h_c + sheme_c	CIW80_11380	Cofactor and Prosthetic Group Biosynthesis	Essential	0	1000	0.000263357	0.000263357
SUCOAS	Succinyl-CoA synthetase (ADP-forming)	atp_c + coa_c + succ_c <=> adp_c + pi_c + succoa_c	CIW80_21620 and CIW80_21615	Citric Acid Cycle	Not essential	-1000	1000	-1000	1000
SUCBZL	O-succinylbenzoate-CoA ligase	atp_c + coa_c + sucbz_c --> amp_c + ppi_c + sbzcoa_c	CIW80_05250	Cofactor and Prosthetic Group Biosynthesis	Not essential	0	1000	0	0
CYSDDS	D-cysteine desulfhydrase	cys__D_c + h2o_c --> h2s_c + nh4_c + pyr_c	CIW80_02810	Cysteine Metabolism	Not essential	0	1000	-2.24949e-12	0
CYStpp	L-cysteine export via facilitated transport	cys__L_c --> cys__L_p	CIW80_06715 or CIW80_00645	Transport, Inner Membrane	Not essential	0	1000	0	5.65042e-12
EX_g3ps_e	Glycerophosphoserine exchange	g3ps_e -->		Extracellular exchange	Not essential	0	1000	0	6.84899e-13
EX_peamn_e	Phenethylamine exchange	peamn_e -->		Extracellular exchange	Not essential	0	1000	0	0
EX_34dhpac_e	3,4-Dihydroxyphenylacetaldehyde exchange	34dhpac_e -->		Extracellular exchange	Not essential	0	1000	0	0
NTP1	Nucleoside-triphosphatase (ATP)	atp_c + h2o_c --> adp_c + h_c + pi_c	CIW80_16125	Biomass and maintenance functions	Not essential	0	1000	0	5.65042e-12
DAMPtex	DAMP transport via diffusion (extracellular to periplasm)	damp_e <=> damp_p	CIW80_19480 or CIW80_22660 or CIW80_25725 or CIW80_05020	Transport, Outer Membrane	Not essential	-1000	1000	-6.28535e-13	0
DCMPtex	DCMP transport via diffusion (extracellular to periplasm)	dcmp_e <=> dcmp_p	CIW80_19480 or CIW80_22660 or CIW80_25725 or CIW80_05020	Transport, Outer Membrane	Not essential	-1000	1000	0	0
DGMPtex	DGMP transport via diffusion (extracellular to periplasm)	dgmp_e <=> dgmp_p	CIW80_19480 or CIW80_22660 or CIW80_25725 or CIW80_05020	Transport, Outer Membrane	Not essential	-1000	1000	-6.01977e-13	0
DTMPtex	DTMP transport via diffusion (extracellular to periplasm)	dtmp_e <=> dtmp_p	CIW80_19480 or CIW80_22660 or CIW80_25725 or CIW80_05020	Transport, Outer Membrane	Not essential	-1000	1000	0	0
ACSERtpp	O-Acetyl-L-serine export via facilitated transport	acser_c --> acser_p	CIW80_06715 or CIW80_00645	Transport, Inner Membrane	Not essential	0	1000	0	1.61441e-12
ACSERtex	O-Acetyl-L-serine transport via diffusion (extracellular to periplasm)	acser_e <=> acser_p	CIW80_25725 or CIW80_05020 or CIW80_19480 or CIW80_22660	Transport, Outer Membrane	Not essential	-1000	1000	-3.05288e-12	-1.87564e-28
LALDO3	L-Lactaldehyde:NADP+ 1-oxidoreductase	h_c + mthgxl_c + nadph_c --> lald__L_c + nadp_c		Methylglyoxal Metabolism	Not essential	0	1000	0	2.26017e-12
NTP10	Nucleoside-triphosphatase (ITP)	h2o_c + itp_c --> h_c + idp_c + pi_c	CIW80_16125 or CIW80_17630	Nucleotide Salvage Pathway	Not essential	0	1000	0	5.65042e-12
PRAIS	Phosphoribosylaminoimidazole synthase	atp_c + fpram_c --> adp_c + air_c + 2.0 h_c + pi_c	CIW80_06295	Purine and Pyrimidine Biosynthesis	Essential	0	1000	0.457571	0.457571
GDMANE	GDP-4-dehydro-6-deoxy-D-mannose epimerase	gdpddman_c --> gdpofuc_c	CIW80_04050	Cell Envelope Biosynthesis	Not essential	0	1000	0	2.40443e-13
GPDDA4	Glycerophosphodiester phosphodiesterase (Glycerophosphoglycerol)	g3pg_c + h2o_c --> glyc3p_c + glyc_c + h_c	CIW80_11830	Glycerophospholipid Metabolism	Not essential	0	1000	0	1.25565e-12
LPLIPAL2ATG120	Lysophospholipase L2 (acyltransferase, 2-acyl-glycerophosphoglycerol, n-C12:0)	2agpg120_c + pg120_c --> apg120_c + g3pg_c	CIW80_14005	Glycerophospholipid Metabolism	Not essential	0	1000	0	0
PLIPA1E140pp	Phospholipase A1 (phosphatidylethanolamine, n-C14:0) (periplasm)	h2o_p + pe140_p --> 2agpe140_p + h_p + ttdca_p	CIW80_13985	Glycerophospholipid Metabolism	Not essential	0	1000	0	1.88347e-12
LPLIPAL2E140	Lysophospholipase L2 (2-acylglycerophosphoethanolamine, n-C14:0)	2agpe140_c + h2o_c --> g3pe_c + h_c + ttdca_c	CIW80_14005	Glycerophospholipid Metabolism	Not essential	0	1000	-3.21766e-12	-2.01303e-12
PLIPA1E160pp	Phospholipase A1 (phosphatidylethanolamine, n-C16:0) (periplasm)	h2o_p + pe160_p --> 2agpe160_p + h_p + hdca_p	CIW80_13985	Glycerophospholipid Metabolism	Not essential	0	1000	0	-3.69056e-12
GALKr	Galactokinase	atp_c + gal_c <=> adp_c + gal1p_c + h_c	CIW80_21765	Alternate Carbon Metabolism	Not essential	-1000	1000	-4.09532e-12	0
PLIPA1E161pp	Phospholipase A1 (phosphatidylethanolamine, n-C16:1) (periplasm)	h2o_p + pe161_p --> 2agpe161_p + h_p + hdcea_p	CIW80_13985	Glycerophospholipid Metabolism	Not essential	0	1000	0	-2.21434e-12
AACPS8	Acyl-[acyl-carrier-protein] synthetase (n-C10:0)	ACP_c + atp_c + dca_c --> amp_c + dcaACP_c + ppi_c	CIW80_24080 and CIW80_07985	Cell Envelope Biosynthesis	Not essential	0	1000	0	-7.38113e-12
AACPS9	Acyl-[acyl-carrier-protein] synthetase (n-C8:0)	ACP_c + atp_c + octa_c --> amp_c + ocACP_c + ppi_c	CIW80_24080 and CIW80_07985	Cell Envelope Biosynthesis	Not essential	0	1000	0	-5.53585e-12
LPLIPAL2E180	Lysophospholipase L2 (2-acylglycerophosphoethanolamine, n-C18:0)	2agpe180_c + h2o_c --> g3pe_c + h_c + ocdca_c	CIW80_14005	Glycerophospholipid Metabolism	Not essential	0	1000	-2.81409e-12	-2.76792e-12
LPLIPAL2G161	Lysophospholipase L2 (2-acylglycerophosphoglycerol, n-C16:1)	2agpg161_c + h2o_c --> g3pg_c + h_c + hdcea_c	CIW80_14005	Glycerophospholipid Metabolism	Not essential	0	1000	0	-2.21434e-12
LPLIPAL2G181	Lysophospholipase L2 (2-acylglycerophosphoglycerol, n-C18:1)	2agpg181_c + h2o_c --> g3pg_c + h_c + ocdcea_c	CIW80_14005	Glycerophospholipid Metabolism	Not essential	0	1000	0	-1.70334e-12
2AGPE120tipp	2-Acyl-sn-glycero-3-phosphoethanolamine (n-C12:0) transporter via facilitated diffusion (periplasm)	2agpe120_p --> 2agpe120_c	CIW80_07980	Transport, Inner Membrane	Not essential	0	1000	0	-3.69056e-12
HXCT	Acetyl-CoA:hexanoate-CoA transferase	accoa_c + hxa_c --> ac_c + hxcoa_c	CIW80_05065 and CIW80_05060	Alternate Carbon Metabolism	Not essential	0	1000	0	-1.10717e-11
AACPS6	Acyl-[acyl-carrier-protein] synthetase (n-C18:0)	ACP_c + atp_c + ocdca_c --> amp_c + ocdcaACP_c + ppi_c	CIW80_24080 and CIW80_07985	Cell Envelope Biosynthesis	Not essential	0	1000	0	-2.21434e-11
2AGPEAT160	2-acyl-glycerophospho-ethanolamine acyltransferase (n-C16:0)	2agpe160_c + atp_c + hdca_c --> amp_c + pe160_c + ppi_c	CIW80_07985	Glycerophospholipid Metabolism	Not essential	0	1000	0	-3.69056e-12
AACPS7	Acyl-[acyl-carrier-protein] synthetase (n-C12:0)	ACP_c + atp_c + ddca_c --> amp_c + ddcaACP_c + ppi_c	CIW80_24080 and CIW80_07985	Cell Envelope Biosynthesis	Not essential	0	1000	0.0919081	0.0919081
PANTS	Pantothenate synthase	ala_B_c + atp_c + pant__R_c --> amp_c + h_c + pnto__R_c + ppi_c	CIW80_18430	Cofactor and Prosthetic Group Biosynthesis	Essential	0	1000	0.00298015	0.00298015
G3PGabcpp	Sn-glycerol-3-phosphoglycerol transport via ABC system (periplasm)	atp_c + g3pg_p + h2o_c --> adp_c + g3pg_c + h_c + pi_c	CIW80_11835 and CIW80_11840 and CIW80_11850 and CIW80_11845	Transport, Inner Membrane	Not essential	0	1000	-3.21646e-12	-1.58167e-12
G3PIabcpp	Sn-glycerol-3-phosphoethanolamine transport via ABC system (periplasm)	atp_c + g3pi_p + h2o_c --> adp_c + g3pi_c + h_c + pi_c	CIW80_11835 and CIW80_11840 and CIW80_11850 and CIW80_11845	Transport, Inner Membrane	Not essential	0	1000	0	0
DURADx	Dihydrouracil dehydrogenase (NAD)	56dura_c + nad_c <=> h_c + nadh_c + ura_c	CIW80_04535 and CIW80_04530	Nucleotide Salvage Pathway	Not essential	-1000	1000	0	0
ECOAH7	3-hydroxyacyl-CoA dehydratase (3-hydroxyhexadecanoyl-CoA)	3hhdcoa_c <=> h2o_c + hdd2coa_c	CIW80_05635 or CIW80_14210	Membrane Lipid Metabolism	Not essential	-1000	1000	0.334124	0.334124
G1PPpp	Glucose-1-phosphatase	g1p_p + h2o_p --> glc__D_p + pi_p	CIW80_22970 or CIW80_20025	Glycolysis/Gluconeogenesis	Not essential	0	1000	0	0
GALCTND	Galactonate dehydratase	galctn__D_c --> 2dh3dgal_c + h2o_c	CIW80_13320	Alternate Carbon Metabolism	Not essential	0	1000	0	0
GCALDD	Glycolaldehyde dehydrogenase	gcald_c + h2o_c + nad_c --> glyclt_c + 2.0 h_c + nadh_c	CIW80_00015	Folate Metabolism	Not essential	0	1000	0	-1.47623e-11
HISTP	Histidinol-phosphatase	h2o_c + hisp_c --> histd_c + pi_c	CIW80_03910	Histidine Metabolism	Essential	0	1000	0.092667	0.092667
G3PSabcpp	Sn-glycerol-3-phosphoserine transport via ABC system (periplasm)	atp_c + g3ps_p + h2o_c --> adp_c + g3ps_c + h_c + pi_c	CIW80_11835 and CIW80_11840 and CIW80_11850 and CIW80_11845	Transport, Inner Membrane	Not essential	0	1000	0	-2.56939e-12
QMO2	Quinol monooxygenase (Ubiquinol-8)	2.0 o2_c + q8h2_c --> 2.0 h_c + 2.0 o2s_c + q8_c	CIW80_09565	Oxidative Phosphorylation	Not essential	0	1000	0	-2.06072e-11
QMO3	Quinol monooxygenase (menaquinol 8)	mql8_c + 2.0 o2_c --> 2.0 h_c + mqn8_c + 2.0 o2s_c	CIW80_09565	Oxidative Phosphorylation	Not essential	0	1000	0	-2.06072e-11
LPLIPAL2E141	Lysophospholipase L2 (2-acylglycerophosphoethanolamine, n-C14:1)	2agpe141_c + h2o_c --> g3pe_c + h_c + ttdcea_c	CIW80_14005	Glycerophospholipid Metabolism	Not essential	0	1000	0	-6.86907e-12
LPLIPAL2E161	Lysophospholipase L2 (2-acylglycerophosphoethanolamine, n-C16:1)	2agpe161_c + h2o_c --> g3pe_c + h_c + hdcea_c	CIW80_14005	Glycerophospholipid Metabolism	Not essential	0	1000	0	-1.03036e-11
LDH_D	D-lactate dehydrogenase	lac__D_c + nad_c <=> h_c + nadh_c + pyr_c	CIW80_25745	Pyruvate Metabolism	Not essential	-1000	1000	-2.25152e-11	-5.15181e-12
AMALT4	Amylomaltase (maltohexaose)	malt_c + malthx_c --> glc__D_c + malthp_c	CIW80_11620	Alternate Carbon Metabolism	Not essential	0	1000	0	0
NTD11	5'-nucleotidase (IMP)	h2o_c + imp_c --> ins_c + pi_c	CIW80_07420 or CIW80_11505	Nucleotide Salvage Pathway	Not essential	0	1000	-2.25152e-11	-1.03036e-11
LPLIPAL2E181	Lysophospholipase L2 (2-acylglycerophosphoethanolamine, n-C18:1)	2agpe181_c + h2o_c --> g3pe_c + h_c + ocdcea_c	CIW80_14005	Glycerophospholipid Metabolism	Not essential	0	1000	-3.75719e-12	-1.36584e-12
YUMPS	YUMP synthetase	r5p_c + ura_c <=> h2o_c + psd5p_c	CIW80_04645 or CIW80_06805	Purine and Pyrimidine Biosynthesis	Not essential	-1000	1000	0	0
LPLIPAL2G180	Lysophospholipase L2 (2-acylglycerophosphoglycerol, n-C18:0)	2agpg180_c + h2o_c --> g3pg_c + h_c + ocdca_c	CIW80_14005	Glycerophospholipid Metabolism	Not essential	0	1000	-3.75481e-12	-3.05715e-12
LPLIPAL2G141	Lysophospholipase L2 (2-acylglycerophosphoglycerol, n-C14:1)	2agpg141_c + h2o_c --> g3pg_c + h_c + ttdcea_c	CIW80_14005	Glycerophospholipid Metabolism	Not essential	0	1000	-3.21841e-12	-4.34437e-12
2AGPA120tipp	2-Acyl-sn-glycero-3-phosphatidate (n-C12:0) transporter via facilitated diffusion (periplasm)	2ddecg3p_p --> 2ddecg3p_c	CIW80_07980	Transport, Inner Membrane	Not essential	0	1000	0	-3.1811e-12
2AGPG180tipp	2-Acyl-sn-glycero-3-phosphoglycerol (n-C18:0) transporter via facilitated diffusion (periplasm)	2agpg180_p --> 2agpg180_c	CIW80_07980	Transport, Inner Membrane	Not essential	0	1000	0	-3.44619e-12
IPDDI	Isopentenyl-diphosphate D-isomerase	ipdp_c <=> dmpp_c	CIW80_08170	Cofactor and Prosthetic Group Biosynthesis	Not essential	-1000	1000	-0.00249303	0.000328311
ORNDC	Ornithine Decarboxylase	h_c + orn_c --> co2_c + ptrc_c	CIW80_08590 or CIW80_21475	Arginine and Proline Metabolism	Not essential	0	1000	0	-2.75696e-12
UPP3MT	Uroporphyrinogen methyltransferase	2.0 amet_c + uppg3_c --> 2.0 ahcys_c + dscl_c + h_c	CIW80_11380	Cofactor and Prosthetic Group Biosynthesis	Essential	0	1000	0.000263357	0.000263357
KAS15	Beta-ketoacyl-ACP synthase (2)	accoa_c + h_c + malACP_c --> actACP_c + co2_c + coa_c	CIW80_24065	Membrane Lipid Metabolism	Not essential	0	1000	0	-1.87974e-12
ALAALAtex	D-alanyl-D-alanine (DalaDala) transport via diffusion (extracellular to periplasm)	alaala_e <=> alaala_p	CIW80_19480 or CIW80_22660 or CIW80_25725 or CIW80_05020	Transport, Outer Membrane	Not essential	-1000	1000	-7.90486e-13	0
FACOAL181t2pp	Fatty-acid-CoA ligase (octadecenoate transport via vectoral Co-A coupling)	atp_c + coa_c + h_p + ocdcea_p --> amp_c + h_c + odecoa_c + ppi_c	CIW80_01920 or CIW80_01380	Cell Envelope Biosynthesis	Not essential	0	1000	0	-2.58465e-12
T2DECAI	Trans-2-decenoyl-ACP isomerase	tdec2eACP_c <=> cdec3eACP_c	CIW80_22755	Cell Envelope Biosynthesis	Not essential	-1000	1000	0	-1.7231e-12
2AGPGAT180	2-acyl-glycerophospho-glycerol acyltransferase (n-C18:0)	2agpg180_c + atp_c + ocdca_c --> amp_c + pg180_c + ppi_c	CIW80_07985	Glycerophospholipid Metabolism	Not essential	0	1000	0	-3.44619e-12
2AGPGAT181	2-acyl-glycerophospho-glycerol acyltransferase (n-C18:1)	2agpg181_c + atp_c + ocdcea_c --> amp_c + pg181_c + ppi_c	CIW80_07985	Glycerophospholipid Metabolism	Not essential	0	1000	0	-3.44619e-12
3OAS161	3-oxoacyl-[acyl-carrier-protein] synthase (n-C16:1)	h_c + malACP_c + tdeACP_c --> 3ocpalm9eACP_c + ACP_c + co2_c	CIW80_05545	Cell Envelope Biosynthesis	Not essential	0	1000	0	-6.89238e-12
DHQS	3-dehydroquinate synthase	2dda7p_c --> 3dhq_c + pi_c	CIW80_11455	Tyrosine, Tryptophan, and Phenylalanine Metabolism	Essential	0	1000	0.308497	0.308497
EAR141y	Enoyl-[acyl-carrier-protein] reductase (NADPH) (n-C14:1)	h_c + nadph_c + t3c7mrseACP_c --> nadp_c + tdeACP_c	CIW80_25415	Cell Envelope Biosynthesis	Not essential	0	1000	0	-1.59055e-12
EAR161x	Enoyl-[acyl-carrier-protein] reductase (NADH) (n-C16:1)	h_c + nadh_c + t3c9palmeACP_c --> hdeACP_c + nad_c	CIW80_25415	Cell Envelope Biosynthesis	Not essential	0	1000	0	-6.89238e-12
2AGPG141tipp	2-Acyl-sn-glycero-3-phosphoglycerol (n-C14:1) transporter via facilitated diffusion (periplasm)	2agpg141_p --> 2agpg141_c	CIW80_07980	Transport, Inner Membrane	Not essential	0	1000	0	-3.44619e-12
2AGPG161tipp	2-Acyl-sn-glycero-3-phosphoglycerol (n-C16:1) transporter via facilitated diffusion (periplasm)	2agpg161_p --> 2agpg161_c	CIW80_07980	Transport, Inner Membrane	Not essential	0	1000	0	-5.16929e-12
2AGPG181tipp	2-Acyl-sn-glycero-3-phosphoglycerol (n-C18:1) transporter via facilitated diffusion (periplasm)	2agpg181_p --> 2agpg181_c	CIW80_07980	Transport, Inner Membrane	Not essential	0	1000	0	-3.44619e-12
2AGPEAT140	2-acyl-glycerophospho-ethanolamine acyltransferase (n-C14:0)	2agpe140_c + atp_c + ttdca_c --> amp_c + pe140_c + ppi_c	CIW80_07985	Glycerophospholipid Metabolism	Not essential	0	1000	0	-5.16929e-12
2AGPEAT120	2-acyl-glycerophospho-ethanolamine acyltransferase (n-C12:0)	2agpe120_c + atp_c + ddca_c --> amp_c + pe120_c + ppi_c	CIW80_07985	Glycerophospholipid Metabolism	Not essential	0	1000	0	-5.16929e-12
DASYN160	CDP-diacylglycerol synthetase (n-C16:0)	ctp_c + h_c + pa160_c --> cdpdhdecg_c + ppi_c	CIW80_18640	Glycerophospholipid Metabolism	Essential	0	1000	0.088182	0.088182
DASYN161	CDP-diacylglycerol synthetase (n-C16:1)	ctp_c + h_c + pa161_c --> cdpdhdec9eg_c + ppi_c	CIW80_18640	Glycerophospholipid Metabolism	Essential	0	1000	0.0524866	0.0524866
DASYN181	CDP-diacylglycerol synthetase (n-C18:1)	ctp_c + h_c + pa181_c --> cdpdodec11eg_c + ppi_c	CIW80_18640	Glycerophospholipid Metabolism	Essential	0	1000	0.0263936	0.0263936
CDAPPA161	CDP-Diacylglycerol pyrophostatase (n-C16:1)	cdpdhdec9eg_c + h2o_c --> cmp_c + 2.0 h_c + pa161_c	CIW80_14595	Glycerophospholipid Metabolism	Not essential	0	1000	0	-5.16929e-12
2AGPEAT161	2-acyl-glycerophospho-ethanolamine acyltransferase (n-C16:1)	2agpe161_c + atp_c + hdcea_c --> amp_c + pe161_c + ppi_c	CIW80_07985	Glycerophospholipid Metabolism	Not essential	0	1000	0	-2.06771e-12
2AGPEAT141	2-acyl-glycerophospho-ethanolamine acyltransferase (n-C14:1)	2agpe141_c + atp_c + ttdcea_c --> amp_c + pe141_c + ppi_c	CIW80_07985	Glycerophospholipid Metabolism	Not essential	0	1000	0	-2.06771e-12
2AGPGAT160	2-acyl-glycerophospho-glycerol acyltransferase (n-C16:0)	2agpg160_c + atp_c + hdca_c --> amp_c + pg160_c + ppi_c	CIW80_07985	Glycerophospholipid Metabolism	Not essential	0	1000	0	-3.44619e-12
PGSA180	Phosphatidylglycerol synthase (n-C18:0)	cdpdodecg_c + glyc3p_c --> cmp_c + h_c + pgp180_c	CIW80_02775	Glycerophospholipid Metabolism	Not essential	0	1000	-1.83322e-12	-3.75948e-12
PGCD	Phosphoglycerate dehydrogenase	3pg_c + nad_c --> 3php_c + h_c + nadh_c	CIW80_08300	Glycine and Serine Metabolism	Not essential	0	1000	2.1131	2.1131
PSSA140	Phosphatidylserine syntase (n-C14:0)	cdpdtdecg_c + ser__L_c --> cmp_c + h_c + ps140_c	CIW80_06755	Glycerophospholipid Metabolism	Not essential	0	1000	-3.27725e-12	1.06639e-11
2AGPGAT141	2-acyl-glycerophospho-glycerol acyltransferase (n-C14:1)	2agpg141_c + atp_c + ttdcea_c --> amp_c + pg141_c + ppi_c	CIW80_07985	Glycerophospholipid Metabolism	Not essential	0	1000	0	5.59856e-12
FACOAE180	Fatty-acid-CoA thioesterase (octadecanoate)	h2o_c + stcoa_c --> coa_c + h_c + ocdca_c	CIW80_20385	Cell Envelope Biosynthesis	Not essential	0	1000	0	9.33093e-12
LPLIPAL2ATG140	Lysophospholipase L2 (acyltransferase, 2-acyl-glycerophosphoglycerol, n-C14:0)	2agpg140_c + pg140_c --> apg140_c + g3pg_c	CIW80_14005	Glycerophospholipid Metabolism	Not essential	0	1000	0	0
LPLIPAL2ATG141	Lysophospholipase L2 (acyltransferase, 2-acyl-glycerophosphoglycerol, n-C14:1)	2agpg141_c + pg141_c --> apg141_c + g3pg_c	CIW80_14005	Glycerophospholipid Metabolism	Not essential	0	1000	0	0
LPLIPAL2ATG160	Lysophospholipase L2 (acyltransferase, 2-acyl-glycerophosphoglycerol, n-C16:0)	2agpg160_c + pg160_c --> apg160_c + g3pg_c	CIW80_14005	Glycerophospholipid Metabolism	Not essential	0	1000	0	0
LPLIPAL2ATG180	Lysophospholipase L2 (acyltransferase, 2-acyl-glycerophosphoglycerol, n-C18:0)	2agpg180_c + pg180_c --> apg180_c + g3pg_c	CIW80_14005	Glycerophospholipid Metabolism	Not essential	0	1000	0	0
LPLIPAL2ATG161	Lysophospholipase L2 (acyltransferase, 2-acyl-glycerophosphoglycerol, n-C16:1)	2agpg161_c + pg161_c --> apg161_c + g3pg_c	CIW80_14005	Glycerophospholipid Metabolism	Not essential	0	1000	0	0
LPLIPAL2ATG181	Lysophospholipase L2 (acyltransferase, 2-acyl-glycerophosphoglycerol, n-C18:1)	2agpg181_c + pg181_c --> apg181_c + g3pg_c	CIW80_14005	Glycerophospholipid Metabolism	Not essential	0	1000	0	0
FACOAE100	Fatty-acid-CoA thioesterase (decanoate)	dcacoa_c + h2o_c --> coa_c + dca_c + h_c	CIW80_20385	Cell Envelope Biosynthesis	Not essential	0	1000	0	1.86619e-11
FACOAE80	Fatty-acid-CoA thioesterase (octanoate)	h2o_c + occoa_c --> coa_c + h_c + octa_c	CIW80_20385	Cell Envelope Biosynthesis	Not essential	0	1000	0	9.33093e-12
FACOAE60	Fatty-acid-CoA thioesterase (hexanoate)	h2o_c + hxcoa_c --> coa_c + h_c + hxa_c	CIW80_20385	Cell Envelope Biosynthesis	Not essential	0	1000	0	2.79928e-11
CLPNS180pp	Cardiolipin synthase (periplasmic, n-C18:0)	2.0 pg180_p <=> clpn180_p + glyc_p	CIW80_25180 or CIW80_21940	Glycerophospholipid Metabolism	Not essential	-1000	1000	0	1.01792e-11
PLIPA1E120pp	Phospholipase A1 (phosphatidylethanolamine, n-C12:0) (periplasm)	h2o_p + pe120_p --> 2agpe120_p + ddca_p + h_p	CIW80_13985	Glycerophospholipid Metabolism	Not essential	0	1000	0	1.24412e-11
CLPNS181pp	Cardiolipin synthase (periplasmic, n-C18:1)	2.0 pg181_p <=> clpn181_p + glyc_p	CIW80_25180 or CIW80_21940	Glycerophospholipid Metabolism	Not essential	-1000	1000	0	1.01792e-11
EX_cys__L_e	L-Cysteine exchange	cys__L_e -->		Extracellular exchange	Not essential	0	1000	0	3.86107e-12
PG161abcpp	Phosphatidylglycerol transport via ABC system (n-C16:1, periplasm)	atp_c + h2o_c + pg161_c --> adp_c + h_c + pg161_p + pi_c	CIW80_22585	Transport, Inner Membrane	Not essential	0	1000	0.016218	0.016218
PGP120abcpp	Phosphatidylglycerophosphate transport via ABC system (n-C12:0, periplasm)	atp_c + h2o_c + pgp120_c --> adp_c + h_c + pgp120_p + pi_c	CIW80_22585	Transport, Inner Membrane	Not essential	0	1000	0	2.23942e-11
MALtex	Malate transport via diffusion (extracellular to periplasm)	mal__L_e <=> mal__L_p	CIW80_19480 or CIW80_22660 or CIW80_25725 or CIW80_05020	Transport, Outer Membrane	Not essential	-1000	1000	-1000	0
NO3tex	Nitrate transport via diffusion (extracellular to periplasm)	no3_e <=> no3_p	CIW80_25725 or CIW80_19480 or CIW80_22660 or CIW80_05020	Transport, Outer Membrane	Not essential	-1000	1000	-1.91418e-12	0
3OAS141	3-oxoacyl-[acyl-carrier-protein] synthase (n-C14:1)	cddec5eACP_c + h_c + malACP_c --> 3ocmrs7eACP_c + ACP_c + co2_c	CIW80_05545	Cell Envelope Biosynthesis	Not essential	0	1000	2.93062e-46	9.33093e-12
3OAR121	3-oxoacyl-[acyl-carrier-protein] reductase (n-C12:1)	3ocddec5eACP_c + h_c + nadph_c --> 3hcddec5eACP_c + nadp_c	CIW80_24075	Cell Envelope Biosynthesis	Not essential	0	1000	0	9.33093e-12
CFAS160G	Cyclopropane fatty acid synthase (Phosphatidylglycerol, n-C16:0)	2.0 amet_c + pg161_c --> 2.0 ahcys_c + cpg160_c + 2.0 h_c	CIW80_01170	Glycerophospholipid Metabolism	Not essential	0	1000	0	0
PGP161abcpp	Phosphatidylglycerophosphate transport via ABC system (n-C16:1, periplasm)	atp_c + h2o_c + pgp161_c --> adp_c + h_c + pgp161_p + pi_c	CIW80_22585	Transport, Inner Membrane	Not essential	0	1000	0	1.11971e-10
PGP181abcpp	Phosphatidylglycerophosphate transport via ABC system (n-C18:1, periplasm)	atp_c + h2o_c + pgp181_c --> adp_c + h_c + pgp181_p + pi_c	CIW80_22585	Transport, Inner Membrane	Not essential	0	1000	0	1.11971e-10
PA120abcpp	Phosphatidate transport via ABC system (n-C12:0, periplasm)	atp_c + h2o_c + pa120_c --> adp_c + h_c + pa120_p + pi_c	CIW80_22585	Transport, Inner Membrane	Not essential	0	1000	-4.35905e-12	1.24412e-11
PLIPA1G120pp	Phospholipase A1 (phosphatidylglycerol, n-C12:0) (periplasm)	h2o_p + pg120_p --> 2agpg120_p + ddca_p + h_p	CIW80_13985	Glycerophospholipid Metabolism	Not essential	0	1000	0	9.33093e-12
FACOAE141	Fatty-acid-CoA thioesterase (tetradecenoate)	h2o_c + tdecoa_c --> coa_c + h_c + ttdcea_c	CIW80_20385	Cell Envelope Biosynthesis	Not essential	0	1000	0	1.86619e-11
CLPNS120pp	Cardiolipin synthase (periplasmic, n-C12:0)	2.0 pg120_p <=> clpn120_p + glyc_p	CIW80_21940 or CIW80_25180	Glycerophospholipid Metabolism	Not essential	-1000	1000	0	1.01792e-11
ALPATE160pp	Apolipoprotein N-acyltransferase (phosphatidylethanolamine, periplasm)	alpp_p + pe160_p --> 2agpe160_p + lpp_p	CIW80_01250 and CIW80_21275	Unassigned	Not essential	0	1000	0	0
FACOAE161	Fatty-acid-CoA thioesterase (hexadecenoate)	h2o_c + hdcoa_c --> coa_c + h_c + hdcea_c	CIW80_20385	Cell Envelope Biosynthesis	Not essential	0	1000	0.104973	0.104973
EX_gsn_e	Guanosine exchange	gsn_e -->		Extracellular exchange	Not essential	0	1000	0	1.59959e-12
ALPATG160pp	Apolipoprotein N-acyltransferase (phosphatidylglycerol, periplasm)	alpp_p + pg160_p --> 2agpg160_p + lpp_p	CIW80_01250 and CIW80_21275	Unassigned	Not essential	0	1000	0	0
2AGPGAT120	2-acyl-glycerophospho-glycerol acyltransferase (n-C12:0)	2agpg120_c + atp_c + ddca_c --> amp_c + pg120_c + ppi_c	CIW80_07985	Glycerophospholipid Metabolism	Not essential	0	1000	0	9.33093e-12
LPLIPAL2ATE120	Lysophospholipase L2 (acyltransferase, 2-acyl-glycerophosphoethanolamine, n-C12:0)	2agpe120_c + pg120_c --> apg120_c + g3pe_c	CIW80_14005	Glycerophospholipid Metabolism	Not essential	0	1000	0	0
2AGPEAT180	2-acyl-glycerophospho-ethanolamine acyltransferase (n-C18:0)	2agpe180_c + atp_c + ocdca_c --> amp_c + pe180_c + ppi_c	CIW80_07985	Glycerophospholipid Metabolism	Not essential	0	1000	0	9.33093e-12
LPLIPAL2ATE140	Lysophospholipase L2 (acyltransferase, 2-acyl-glycerophosphoethanolamine, n-C14:0)	2agpe140_c + pg140_c --> apg140_c + g3pe_c	CIW80_14005	Glycerophospholipid Metabolism	Not essential	0	1000	0	0
EX_orot_e	Orotate exchange	orot_e -->		Extracellular exchange	Not essential	0	1000	0	6.58654e-12
LPLIPAL2ATE160	Lysophospholipase L2 (acyltransferase, 2-acyl-glycerophosphoethanolamine, n-C16:0)	2agpe160_c + pg160_c --> apg160_c + g3pe_c	CIW80_14005	Glycerophospholipid Metabolism	Not essential	0	1000	0	0
LPLIPAL2ATE180	Lysophospholipase L2 (acyltransferase, 2-acyl-glycerophosphoethanolamine, n-C18:0)	2agpe180_c + pg180_c --> apg180_c + g3pe_c	CIW80_14005	Glycerophospholipid Metabolism	Not essential	0	1000	0	0
LPLIPAL2ATE141	Lysophospholipase L2 (acyltransferase, 2-acyl-glycerophosphoethanolamine, n-C14:1)	2agpe141_c + pg141_c --> apg141_c + g3pe_c	CIW80_14005	Glycerophospholipid Metabolism	Not essential	0	1000	0	0
2AGPEAT181	2-acyl-glycerophospho-ethanolamine acyltransferase (n-C18:1)	2agpe181_c + atp_c + ocdcea_c --> amp_c + pe181_c + ppi_c	CIW80_07985	Glycerophospholipid Metabolism	Not essential	0	1000	0	9.33093e-12
2AGPGAT140	2-acyl-glycerophospho-glycerol acyltransferase (n-C14:0)	2agpg140_c + atp_c + ttdca_c --> amp_c + pg140_c + ppi_c	CIW80_07985	Glycerophospholipid Metabolism	Not essential	0	1000	0	1.39964e-11
PLIPA1E181pp	Phospholipase A1 (phosphatidylethanolamine, n-C18:1) (periplasm)	h2o_p + pe181_p --> 2agpe181_p + h_p + ocdcea_p	CIW80_13985	Glycerophospholipid Metabolism	Not essential	0	1000	0	9.33093e-12
PLIPA1G180pp	Phospholipase A1 (phosphatidylglycerol, n-C18:0) (periplasm)	h2o_p + pg180_p --> 2agpg180_p + h_p + ocdca_p	CIW80_13985	Glycerophospholipid Metabolism	Not essential	0	1000	0	9.33093e-12
LPLIPAL2ATE161	Lysophospholipase L2 (acyltransferase, 2-acyl-glycerophosphoethanolamine, n-C16:1)	2agpe161_c + pg161_c --> apg161_c + g3pe_c	CIW80_14005	Glycerophospholipid Metabolism	Not essential	0	1000	0	0
LPLIPAL2ATE181	Lysophospholipase L2 (acyltransferase, 2-acyl-glycerophosphoethanolamine, n-C18:1)	2agpe181_c + pg181_c --> apg181_c + g3pe_c	CIW80_14005	Glycerophospholipid Metabolism	Not essential	0	1000	0	0
FACOAL141t2pp	Fatty-acid-CoA ligase (tetradecenoate transport via vectoral Co-A coupling)	atp_c + coa_c + h_p + ttdcea_p --> amp_c + h_c + ppi_c + tdecoa_c	CIW80_01380 or CIW80_01920	Cell Envelope Biosynthesis	Not essential	0	1000	0	9.33093e-12
FACOAL161t2pp	Fatty-acid-CoA ligase (hexadecenoate transport via vectoral Co-A coupling)	atp_c + coa_c + h_p + hdcea_p --> amp_c + h_c + hdcoa_c + ppi_c	CIW80_01920 or CIW80_01380	Cell Envelope Biosynthesis	Not essential	0	1000	0	6.9982e-12
PA160abcpp	Phosphatidate transport via ABC system (n-C16:0, periplasm)	atp_c + h2o_c + pa160_c --> adp_c + h_c + pa160_p + pi_c	CIW80_22585	Transport, Inner Membrane	Not essential	0	1000	-4.35905e-12	1.24412e-11
PLIPA1G181pp	Phospholipase A1 (phosphatidylglycerol, n-C18:1) (periplasm)	h2o_p + pg181_p --> 2agpg181_p + h_p + ocdcea_p	CIW80_13985	Glycerophospholipid Metabolism	Not essential	0	1000	0	9.33093e-12
ALAALAabcpp	D-alanyl-D-alanine (DalaDala) transport via ABC system (periplasm)	alaala_p + atp_c + h2o_c --> adp_c + alaala_c + h_c + pi_c	CIW80_12430 and CIW80_12415 and CIW80_12420 and CIW80_12405 and CIW80_12410	Transport, Inner Membrane	Not essential	0	1000	0	2.38237e-12
HEXt2rpp	Hexanoate transport via proton symport, reversible (periplasm)	h_p + hxa_p <=> h_c + hxa_c	CIW80_05070	Transport, Inner Membrane	Not essential	-1000	1000	-4.90393e-12	0
G3PEabcpp	Sn-glycerol-3-phosphoethanolamine transport via ABC system (periplasm)	atp_c + g3pe_p + h2o_c --> adp_c + g3pe_c + h_c + pi_c	CIW80_11835 and CIW80_11840 and CIW80_11850 and CIW80_11845	Transport, Inner Membrane	Not essential	0	1000	-2.17952e-12	1.04702e-11
G3PCabcpp	Sn-glycerol-3-phosphocholine transport via ABC system (periplasm)	atp_c + g3pc_p + h2o_c --> adp_c + g3pc_c + h_c + pi_c	CIW80_11835 and CIW80_11840 and CIW80_11850 and CIW80_11845	Transport, Inner Membrane	Not essential	0	1000	0	0
2AGPGAT161	2-acyl-glycerophospho-glycerol acyltransferase (n-C16:1)	2agpg161_c + atp_c + hdcea_c --> amp_c + pg161_c + ppi_c	CIW80_07985	Glycerophospholipid Metabolism	Not essential	0	1000	0	8.37618e-12
PA181abcpp	Phosphatidate transport via ABC system (n-C18:1, periplasm)	atp_c + h2o_c + pa181_c --> adp_c + h_c + pa181_p + pi_c	CIW80_22585	Transport, Inner Membrane	Not essential	0	1000	-3.56649e-12	1.86137e-11
12DGR141tipp	1,2 diacylglycerol transport via flipping (periplasm to cytoplasm, n-C14:1)	12dgr141_p --> 12dgr141_c		Transport, Inner Membrane	Not essential	0	1000	0	1.86137e-11
AMPTASEPG	Aminopeptidase (pro-gly)	h2o_c + progly_c --> gly_c + pro__L_c	CIW80_06450 or CIW80_22675 or CIW80_16655 or CIW80_19460	Arginine and Proline Metabolism	Not essential	0	1000	-1.63464e-12	0
ADSL1r	Adenylsuccinate lyase	dcamp_c <=> amp_c + fum_c	CIW80_24275	Purine and Pyrimidine Biosynthesis	Essential	-1000	1000	0.329197	0.329197
PROGLYabcpp	L-Prolinylglycine (Pro-Gly) transport via ABC system (periplasm)	atp_c + h2o_c + progly_p --> adp_c + h_c + pi_c + progly_c	CIW80_12430 and CIW80_12415 and CIW80_12405 and CIW80_12410 and CIW80_12420	Transport, Inner Membrane	Not essential	0	1000	-1.63464e-12	0
GTHRDabcpp	Reduced glutathione via ABC system (periplasm)	atp_c + gthrd_p + h2o_c --> adp_c + gthrd_c + h_c + pi_c	CIW80_22160 and CIW80_22155 and CIW80_22150 and CIW80_22165	Transport, Inner Membrane	Not essential	0	1000	0	2.09404e-11
PGPP140pp	Phosphatidylglycerol phosphate phosphatase (periplasm, n-C14:0)	h2o_p + pgp140_p --> pg140_p + pi_p	CIW80_20205 or CIW80_25355	Glycerophospholipid Metabolism	Not essential	0	1000	0	1.39603e-11
PGPP141pp	Phosphatidylglycerol phosphate phosphatase (periplasm, n-C14:1)	h2o_p + pgp141_p --> pg141_p + pi_p	CIW80_20205 or CIW80_25355	Glycerophospholipid Metabolism	Not essential	0	1000	0	1.39603e-11
PGPP160pp	Phosphatidylglycerol phosphate phosphatase (periplasm, n-C16:0)	h2o_p + pgp160_p --> pg160_p + pi_p	CIW80_20205 or CIW80_25355	Glycerophospholipid Metabolism	Not essential	0	1000	0	1.67524e-10
2AGPG140tipp	2-Acyl-sn-glycero-3-phosphoglycerol (n-C14:0) transporter via facilitated diffusion (periplasm)	2agpg140_p --> 2agpg140_c	CIW80_07980	Transport, Inner Membrane	Not essential	0	1000	0	1.39603e-11
PGPP180pp	Phosphatidylglycerol phosphate phosphatase (periplasm, n-C18:0)	h2o_p + pgp180_p --> pg180_p + pi_p	CIW80_20205 or CIW80_25355	Glycerophospholipid Metabolism	Not essential	0	1000	0	1.39603e-11
2AGPG160tipp	2-Acyl-sn-glycero-3-phosphoglycerol (n-C16:0) transporter via facilitated diffusion (periplasm)	2agpg160_p --> 2agpg160_c	CIW80_07980	Transport, Inner Membrane	Not essential	0	1000	0	1.39603e-11
SERD_D	D-serine deaminase	ser__D_c --> nh4_c + pyr_c	CIW80_05715	Glycine and Serine Metabolism	Not essential	0	1000	0	2.79206e-11
CLPNH141pp	Cardiolipin hydrolase (periplasm, n-C14:1)	clpn141_p + h2o_p --> h_p + pa141_p + pg141_p		Glycerophospholipid Metabolism	Not essential	0	1000	0	1.52294e-11
CLPNH160pp	Cardiolipin hydrolase (periplasm, n-C16:0)	clpn160_p + h2o_p --> h_p + pa160_p + pg160_p		Glycerophospholipid Metabolism	Not essential	0	1000	0	1.52294e-11
CLPNH161pp	Cardiolipin hydrolase (periplasm, n-C16:1)	clpn161_p + h2o_p --> h_p + pa161_p + pg161_p		Glycerophospholipid Metabolism	Not essential	0	1000	0	1.52294e-11
AICART	Phosphoribosylaminoimidazolecarboxamide formyltransferase	10fthf_c + aicar_c <=> fprica_c + thf_c	CIW80_15100	Purine and Pyrimidine Biosynthesis	Essential	-1000	1000	0.549975	0.549975
CLPNH181pp	Cardiolipin hydrolase (periplasm, n-C18:1)	clpn181_p + h2o_p --> h_p + pa181_p + pg181_p		Glycerophospholipid Metabolism	Not essential	0	1000	0	8.37618e-12
D_LACt2pp	D-lactate transport via proton symport (periplasm)	h_p + lac__D_p <=> h_c + lac__D_c	CIW80_12725 or CIW80_09235	Transport, Inner Membrane	Not essential	-1000	1000	-1.96157e-11	0
PLIPA1E180pp	Phospholipase A1 (phosphatidylethanolamine, n-C18:0) (periplasm)	h2o_p + pe180_p --> 2agpe180_p + h_p + ocdca_p	CIW80_13985	Glycerophospholipid Metabolism	Not essential	0	1000	0	1.39603e-11
RIBtex	Ribose transport via diffusion (extracellular to periplasm)	rib__D_e <=> rib__D_p	CIW80_19480 or CIW80_22660 or CIW80_25725 or CIW80_05020	Transport, Outer Membrane	Not essential	-1000	1000	-3.92314e-12	0
FLVRx	Flavin reductase (NAD)	h_c + nadh_c + ribflv_c --> nad_c + rbflvrd_c	CIW80_14200	Cofactor and Prosthetic Group Biosynthesis	Not essential	0	1000	0	3.35047e-11
THMtex	Thiamine transport via diffusion (extracellular to periplasm)	thm_e <=> thm_p	CIW80_19480 or CIW80_22660 or CIW80_25725 or CIW80_05020	Transport, Outer Membrane	Not essential	-1000	1000	-2.42169e-13	0
XYLUtex	L-xylulose transport via diffusion (extracellular to periplasm)	xylu__L_e <=> xylu__L_p	CIW80_19480 or CIW80_22660 or CIW80_25725 or CIW80_05020	Transport, Outer Membrane	Not essential	-1000	1000	0	0
PLIPA1G140pp	Phospholipase A1 (phosphatidylglycerol, n-C14:0) (periplasm)	h2o_p + pg140_p --> 2agpg140_p + h_p + ttdca_p	CIW80_13985	Glycerophospholipid Metabolism	Not essential	0	1000	0	4.18809e-11
PLIPA1G161pp	Phospholipase A1 (phosphatidylglycerol, n-C16:1) (periplasm)	h2o_p + pg161_p --> 2agpg161_p + h_p + hdcea_p	CIW80_13985	Glycerophospholipid Metabolism	Not essential	0	1000	0	8.37618e-12
CLPNS160pp	Cardiolipin synthase (periplasmic, n-C16:0)	2.0 pg160_p <=> clpn160_p + glyc_p	CIW80_21940 or CIW80_25180	Glycerophospholipid Metabolism	Not essential	-1000	1000	0	1.52294e-11
CLPNS161pp	Cardiolipin synthase (periplasmic, n-C16:1)	2.0 pg161_p <=> clpn161_p + glyc_p	CIW80_25180 or CIW80_21940	Glycerophospholipid Metabolism	Not essential	-1000	1000	0	1.52294e-11
EX_manglyc_e	2(alpha-D-Mannosyl)-D-glycerate exchange	manglyc_e -->		Extracellular exchange	Not essential	0	1000	0	0
ALLtex	Allose transport via diffusion (extracellular to periplasm)	all__D_e <=> all__D_p	CIW80_22660 or CIW80_19480 or CIW80_25725 or CIW80_05020	Transport, Outer Membrane	Not essential	-1000	1000	0	0
PG160abcpp	Phosphatidylglycerol transport via ABC system (n-C16:0, periplasm)	atp_c + h2o_c + pg160_c --> adp_c + h_c + pg160_p + pi_c	CIW80_22585	Transport, Inner Membrane	Not essential	0	1000	0.0175098	0.0175098
FRUpts2pp	Fructose transport via PEP:Pyr PTS (f6p generating) (periplasm)	fru_p + pep_c --> f6p_c + pyr_c	CIW80_01995 and CIW80_01990 and CIW80_05965 and CIW80_02000 and CIW80_05960	Transport, Inner Membrane	Not essential	0	1000	0	0
PGP140abcpp	Phosphatidylglycerophosphate transport via ABC system (n-C14:0, periplasm)	atp_c + h2o_c + pgp140_c --> adp_c + h_c + pgp140_p + pi_c	CIW80_22585	Transport, Inner Membrane	Not essential	0	1000	0	3.35047e-11
PAPA120pp	Phosphatidate phosphatase (periplasmic, n-C12:0)	h2o_p + pa120_p --> 12dgr120_p + pi_p	CIW80_25355	Glycerophospholipid Metabolism	Not essential	0	1000	0	1.86137e-11
PAPA140pp	Phosphatidate phosphatase (periplasmic, n-C14:0)	h2o_p + pa140_p --> 12dgr140_p + pi_p	CIW80_25355	Glycerophospholipid Metabolism	Not essential	0	1000	0	1.86137e-11
EX_metsox_R__L_e	L-methionine-R-sulfoxide exchange	metsox_R__L_e -->		Extracellular exchange	Not essential	0	1000	0	3.98866e-12
PAPA141pp	Phosphatidate phosphatase (periplasmic, n-C14:1)	h2o_p + pa141_p --> 12dgr141_p + pi_p	CIW80_25355	Glycerophospholipid Metabolism	Not essential	0	1000	0	1.86137e-11
34dhpactex	Dihydroxyphenylacetaldehyde transport via diffusion (extracellular to periplasm)	34dhpac_e <=> 34dhpac_p	CIW80_19480 or CIW80_22660 or CIW80_25725 or CIW80_05020	Transport, Outer Membrane	Not essential	-1000	1000	0	0
PAPA160pp	Phosphatidate phosphatase (periplasmic, n-C16:0)	h2o_p + pa160_p --> 12dgr160_p + pi_p	CIW80_25355	Glycerophospholipid Metabolism	Not essential	0	1000	0	1.86137e-11
G6Pt6_2pp	Glucose-6-phosphate transport via phosphate antiport (periplasm)	g6p_p + 2.0 pi_c --> g6p_c + 2.0 pi_p	CIW80_13195	Transport, Inner Membrane	Not essential	0	1000	-2.61543e-12	0
PAPA161pp	Phosphatidate phosphatase (periplasmic, n-C16:1)	h2o_p + pa161_p --> 12dgr161_p + pi_p	CIW80_25355	Glycerophospholipid Metabolism	Not essential	0	1000	-2.45196e-12	1.86137e-11
MALTHXtexi	Maltohexaose transport via diffusion (extracellular to periplasm) irreversible	malthx_e --> malthx_p	CIW80_15320	Transport, Outer Membrane	Not essential	0	1000	-4.72668e-13	0
PAPA180pp	Phosphatidate phosphatase (periplasmic, n-C18:0)	h2o_p + pa180_p --> 12dgr180_p + pi_p	CIW80_25355	Glycerophospholipid Metabolism	Not essential	0	1000	0	1.86137e-11
PROtex	L-proline transport via diffusion (extracellular to periplasm)	pro__L_e <=> pro__L_p	CIW80_25725 or CIW80_05020 or CIW80_19480 or CIW80_22660	Transport, Outer Membrane	Not essential	-1000	1000	-2.30773e-12	0
HPYRI	Hydroxypyruvate isomerase	hpyr_c <=> 2h3oppan_c	CIW80_20670	Alternate Carbon Metabolism	Not essential	-1000	1000	-1000	4.18809e-11
FE3HOXUtex	Fe(III)hydroxamate unloaded secretion	fe3hox_un_c + h_p --> fe3hox_un_p + h_c		Inorganic Ion Transport and Metabolism	Not essential	0	1000	0	2.23365e-11
HYD1pp	Hydrogenase (ubiquinone-8: 2 protons) (periplasm)	h2_c + 2.0 h_c + q8_c --> 2.0 h_p + q8h2_c	(CIW80_22855 and CIW80_22860 and CIW80_22850) or (CIW80_09370 and CIW80_09385 and CIW80_09380 and CIW80_09375) or (CIW80_07290 and CIW80_07295 and CIW80_07300 and CIW80_07280 and CIW80_07285 and CIW80_07275)	Oxidative Phosphorylation	Not essential	0	1000	0	0
EX_cl_e	Chloride exchange	cl_e <=>		Extracellular exchange	Essential	-1000	1000	-0.061687	-0.061687
FE3DHBZStonex	Ferric 2,3-dihydroxybenzoylserine transport via ton system (extracellular)	fe3dhbzs_e + h_p --> fe3dhbzs_p + h_c	((CIW80_25200 and CIW80_09420 and CIW80_09425) and CIW80_22020) or ((CIW80_25200 and CIW80_09420 and CIW80_09425) and CIW80_04590)	Transport, Outer Membrane	Not essential	0	1000	0	0
AACTOOR	Aminoacetone:oxygen oxidoreductase(deaminating)(flavin-containing)	aact_c + h2o_c + o2_c --> h2o2_c + mthgxl_c + nh4_c		Methylglyoxal Metabolism	Not essential	0	1000	0	1.86137e-11
H2tpp	Hydrogen transport diffusion (periplasm)	h2_p <=> h2_c	s0001	Transport, Inner Membrane	Not essential	-1000	1000	0	0
23DAPPAtex	2,3-diaminopropionate transport via diffusion	23dappa_e <=> 23dappa_p	CIW80_19480 or CIW80_22660 or CIW80_25725 or CIW80_05020	Transport, Outer Membrane	Not essential	-1000	1000	0	0
ECAP3pp	Enterobacterial common antigen polymerase (periplasm)	eca3und_p + unagamuf_p --> eca4und_p + h_p + udcpdp_p	CIW80_13785 and CIW80_13830	Lipopolysaccharide Biosynthesis / Recycling	Not essential	0	1000	0	0
FEOXAMtonex	Ferroxamine transport via ton system (extracellular)	feoxam_e + h_p --> feoxam_p + h_c	CIW80_18515 and (CIW80_25200 and CIW80_09420 and CIW80_09425)	Transport, Outer Membrane	Not essential	0	1000	0	2.23365e-11
TPRDCOAS	Triphosphoribosyl-dephospho-CoA synthase	atp_c + dpcoa_c --> 2tpr3dpcoa_c + ade_c	CIW80_21075	Cofactor and Prosthetic Group Biosynthesis	Not essential	0	1000	0	0
ACGAM1PPpp	N-acetyl-D-glucosamine 1-phosphatase (periplasm)	acgam1p_p + h2o_p --> acgam_p + pi_p		Alternate Carbon Metabolism	Not essential	0	1000	0	0
EX_dgmp_e	DGMP exchange	dgmp_e -->		Extracellular exchange	Not essential	0	1000	0	2.35949e-12
GAMptspp	D-glucosamine transport via PEP:Pyr PTS (periplasm)	gam_p + pep_c --> gam6p_c + pyr_c	CIW80_05960 and CIW80_05965 and CIW80_02000 and CIW80_01990 and CIW80_01995	Transport, Inner Membrane	Not essential	0	1000	0	0
GSNt2pp	Guanosine transport in via proton symport (periplasm)	gsn_p + h_p --> gsn_c + h_c	CIW80_08585	Transport, Inner Membrane	Not essential	0	1000	0	8.37618e-11
EX_4hoxpacd_e	4-Hydroxyphenylacetaldehyde exchange	4hoxpacd_e -->		Extracellular exchange	Not essential	0	1000	0	0
FMNRx	FMN reductase	fmn_c + h_c + nadh_c --> fmnh2_c + nad_c	CIW80_22700 or CIW80_14200	Cofactor and Prosthetic Group Biosynthesis	Not essential	0	1000	0	3.35047e-11
EX_3hpppn_e	3-(3-hydroxy-phenyl)propionate exchange	3hpppn_e -->		Extracellular exchange	Not essential	0	1000	0	0
EX_man6p_e	D-Mannose 6-phosphate exchange	man6p_e -->		Extracellular exchange	Not essential	0	1000	0	1.11682e-11
GSNtex	Guanosine transport via diffusion (extracellular to periplasm)	gsn_e <=> gsn_p	CIW80_19480 or CIW80_22660 or CIW80_25725 or CIW80_05020	Transport, Outer Membrane	Not essential	-1000	1000	-5.30155e-13	0
SBTtex	D-sorbitol transport via diffusion (extracellular to periplasm)	sbt__D_e <=> sbt__D_p	CIW80_19480 or CIW80_22660 or CIW80_25725 or CIW80_05020	Transport, Outer Membrane	Not essential	-1000	1000	0	0
FORtex	Formate transport via diffusion (extracellular to periplasm)	for_e <=> for_p	CIW80_19480 or CIW80_22660 or CIW80_25725 or CIW80_05020	Transport, Outer Membrane	Not essential	-1000	1000	-19.7141	-10.9858
EX_tsul_e	Thiosulfate exchange	tsul_e -->		Extracellular exchange	Not essential	0	1000	0	2.08042e-12
PHEt2rpp	L-phenylalanine reversible transport via proton symport (periplasm)	h_p + phe__L_p <=> h_c + phe__L_c	CIW80_20870 or CIW80_18275	Transport, Inner Membrane	Not essential	-1000	1000	-1.51789e-12	8.73758e-11
DHBS	2,3-dihydroxybenzoate adenylate synthase	23dhb_c + atp_c + h_c --> 23dhba_c + ppi_c	CIW80_20980	Secondary metabolite biosynthesis	Not essential	0	1000	0	7.48935e-12
THIORDXi	Hydrogen peroxide reductase (thioredoxin)	h2o2_c + trdrd_c --> 2.0 h2o_c + trdox_c	(CIW80_13765 and CIW80_06255) or CIW80_01430 or (CIW80_06740 and CIW80_06255)	Unassigned	Not essential	0	1000	0	6.72121e-12
EX_n2o_e	Nitrous oxide exchange	n2o_e -->		Extracellular exchange	Not essential	0	1000	0	0
PPPGO3	Protoporphyrinogen oxidase (anaerobic)	3.0 fum_c + pppg9_c --> ppp9_c + 3.0 succ_c	CIW80_14230	Cofactor and Prosthetic Group Biosynthesis	Not essential	0	1000	0.000263357	0.000263357
PFK	Phosphofructokinase	atp_c + f6p_c --> adp_c + fdp_c + h_c	CIW80_14585 or CIW80_01495	Glycolysis/Gluconeogenesis	Not essential	0	1000	0	19.0607
PDX5POi	Pyridoxine 5'-phosphate oxidase	o2_c + pdx5p_c --> h2o2_c + pydx5p_c	CIW80_01040	Cofactor and Prosthetic Group Biosynthesis	Not essential	0	1000	0	1.74752e-11
PDX5PO2	Pyridoxine 5'-phosphate oxidase (anaerboic	nad_c + pdx5p_c --> h_c + nadh_c + pydx5p_c		Cofactor and Prosthetic Group Biosynthesis	Not essential	0	1000	0.000263357	0.000263357
MDDCP1pp	Murein D,D-carboxypeptidase (murein5px4p) (periplasm)	h2o_p + murein5px4p_p --> ala__D_p + murein4px4p_p	CIW80_21180 or CIW80_10380 or CIW80_22200 or CIW80_03850 or CIW80_19985	Murein Biosynthesis	Not essential	0	1000	0	9.10164e-13
GUI2	Glucuronate isomerase (D-galacturonate)	galur_c <=> tagur_c	CIW80_09965	Alternate Carbon Metabolism	Not essential	-1000	1000	-4.20411e-12	0
OMBZLM	2-Octaprenyl-6-methoxy-benzoquinol methylase	2ombzl_c + amet_c --> 2ommbl_c + ahcys_c + h_c	CIW80_14155	Cofactor and Prosthetic Group Biosynthesis	Not essential	0	1000	0	2.70513e-13
PLIPA1A181pp	Phospholipase A1 (phosphatidate, n-C18:1) (periplasm)	h2o_p + pa181_p --> 2odec11eg3p_p + ocdcea_p	CIW80_13985	Glycerophospholipid Metabolism	Not essential	0	1000	0	4.16075e-12
PGM	Phosphoglycerate mutase	2pg_c <=> 3pg_c	CIW80_21755 or CIW80_12775	Glycolysis/Gluconeogenesis	Not essential	-1000	1000	-35.2362	-33.0541
LPLIPAL2A141	Lysophospholipase L2 (2-acylglycerophosphotidate, n-C14:1)	2tdec7eg3p_c + h2o_c --> glyc3p_c + 2.0 h_c + ttdcea_c	CIW80_14005	Glycerophospholipid Metabolism	Not essential	0	1000	0	6.72121e-12
HG2t3pp	Mercury (Hg+2) transport out via proton antiport (periplasm)	h_p + hg2_c --> h_c + hg2_p	CIW80_14580	Inorganic Ion Transport and Metabolism	Not essential	0	1000	0	0
CYTBO3_4pp	Cytochrome oxidase bo3 (ubiquinol-8: 4 protons) (periplasm)	4.0 h_c + 0.5 o2_c + q8h2_c --> h2o_c + 4.0 h_p + q8_c	CIW80_20275 and CIW80_20270 and CIW80_20260 and CIW80_20265	Oxidative Phosphorylation	Not essential	0	1000	39.9992	39.9992
EX_maltttr_e	Maltotetraose exchange	maltttr_e -->		Extracellular exchange	Not essential	0	1000	0	1.82033e-12
GLYCK	Glycerate kinase	atp_c + glyc__R_c --> 3pg_c + adp_c + h_c	CIW80_20695	Glyoxylate Metabolism	Not essential	0	1000	0	2.18439e-11
MLTG5	Maltodextrin glucosidase (maltoheptaose)	h2o_c + malthp_c --> glc__D_c + malthx_c	CIW80_20130	Alternate Carbon Metabolism	Not essential	0	1000	0	2.18439e-11
GPDDA3	Glycerophosphodiester phosphodiesterase (Glycerophosphoserine)	g3ps_c + h2o_c --> glyc3p_c + h_c + ser__L_c	CIW80_11830	Glycerophospholipid Metabolism	Not essential	0	1000	0	0
EAR141x	Enoyl-[acyl-carrier-protein] reductase (NADH) (n-C14:1)	h_c + nadh_c + t3c7mrseACP_c --> nad_c + tdeACP_c	CIW80_25415	Cell Envelope Biosynthesis	Not essential	0	1000	-3.22512e-11	7.28131e-12
EAR181x	Enoyl-[acyl-carrier-protein] reductase (NADH) (n-C18:1)	h_c + nadh_c + t3c11vaceACP_c --> nad_c + octeACP_c	CIW80_25415	Cell Envelope Biosynthesis	Not essential	0	1000	-3.22512e-11	1.45626e-11
TPI	Triose-phosphate isomerase	dhap_c <=> g3p_c	CIW80_14600	Glycolysis/Gluconeogenesis	Not essential	-1000	1000	16.6417	18.8238
EAR181y	Enoyl-[acyl-carrier-protein] reductase (NADPH) (n-C18:1)	h_c + nadph_c + t3c11vaceACP_c --> nadp_c + octeACP_c	CIW80_25415	Cell Envelope Biosynthesis	Not essential	0	1000	0	1.0922e-11
G3PAT141	Glycerol-3-phosphate acyltransferase (C14:1)	glyc3p_c + tdeACP_c --> 1tdec7eg3p_c + ACP_c	CIW80_24080 and CIW80_15345	Glycerophospholipid Metabolism	Not essential	0	1000	0	6.24113e-12
2DOXG6PP	2 deoxyglucose 6 phosphatase	2doxg6p_c + h2o_c --> 2dglc_c + pi_c	CIW80_14010 or CIW80_01515 or CIW80_05400 or CIW80_20355	Alternate Carbon Metabolism	Not essential	0	1000	0	0
OXAMTC	Oxamate transcarbamoylase	oxur_c + pi_c --> cbp_c + oxam_c		Nitrogen Metabolism	Not essential	0	1000	0	0
UDCPPtppi	Undecaprenyl phosphate transport (cytoplasm to periplasm)	udcpp_p --> udcpp_c		Lipopolysaccharide Biosynthesis / Recycling	Not essential	0	1000	0	5.46098e-12
AGMH	N-Acetyl-D-glucosamine(anhydrous)N-Acetylmuramyl beta -1,4-N-acetylglucosaminidase	anhgm_c + h2o_c --> acgam_c + anhm_c	CIW80_24145	Murein Recycling	Not essential	0	1000	0	3.64066e-12
G3PAT181	Glycerol-3-phosphate acyltransferase (C18:1)	glyc3p_c + octeACP_c --> 1odec11eg3p_c + ACP_c	CIW80_24080 and CIW80_15345	Glycerophospholipid Metabolism	Not essential	0	1000	0	0.0263936
DASYN140	CDP-diacylglycerol synthetase (n-C14:0)	ctp_c + h_c + pa140_c --> cdpdtdecg_c + ppi_c	CIW80_18640	Glycerophospholipid Metabolism	Not essential	0	1000	-4.61897e-12	1.0922e-11
MPTG	Murein polymerizing transglycosylase	2.0 uaagmda_c --> 2.0 h_c + murein5p5p_p + 2.0 udcpdp_c	(CIW80_23955 and CIW80_18155 and CIW80_10510) or (CIW80_11490 and CIW80_23955 and CIW80_18155) or (CIW80_06425 and CIW80_23955 and CIW80_18155) or (CIW80_18510 and CIW80_23955 and CIW80_18155)	Murein Biosynthesis	Essential	0	1000	0.0164084	0.0164084
DASYN180	CDP-diacylglycerol synthetase (n-C18:0)	ctp_c + h_c + pa180_c --> cdpdodecg_c + ppi_c	CIW80_18640	Glycerophospholipid Metabolism	Not essential	0	1000	0	1.0922e-11
MPTG2	Murein polymerizing transglycosylase 2 (three linked units)	murein5p5p_p + uaagmda_c --> h_c + murein5p5p5p_p + udcpdp_c	(CIW80_18510 and CIW80_23955 and CIW80_18155) or (CIW80_23955 and CIW80_18155 and CIW80_10510) or (CIW80_11490 and CIW80_23955 and CIW80_18155) or (CIW80_06425 and CIW80_23955 and CIW80_18155)	Murein Biosynthesis	Not essential	0	1000	0	6.06776e-13
DASYN141	CDP-diacylglycerol synthetase (n-C14:1)	ctp_c + h_c + pa141_c --> cdpdtdec7eg_c + ppi_c	CIW80_18640	Glycerophospholipid Metabolism	Not essential	0	1000	-4.61897e-12	1.0922e-11
RPI	Ribose-5-phosphate isomerase	r5p_c <=> ru5p__D_c	CIW80_08305 or CIW80_15745	Pentose Phosphate Pathway	Not essential	-1000	1000	-2.9628	-0.780744
MCTP1App	Murein crosslinking transpeptidase 1A:(A2pm->D-ala) (periplasm)	murein5p5p_p --> ala__D_p + murein5px4p_p	(CIW80_21195 and CIW80_18130 and CIW80_11490) or (CIW80_21195 and CIW80_18130 and CIW80_18510)	Murein Biosynthesis	Essential	0	1000	0.0164084	0.0164084
MCTP2App	Murein crosslinking transpeptidase 1A:(A2pm->D-ala) (periplasm)	murein5p5p5p_p --> 2.0 ala__D_p + murein5px4px4p_p	(CIW80_21195 and CIW80_18130 and CIW80_11490) or (CIW80_21195 and CIW80_18130 and CIW80_18510)	Murein Biosynthesis	Not essential	0	1000	0	6.06776e-13
CDAPPA160	CDP-Diacylglycerol pyrophostatase (n-C16:0)	cdpdhdecg_c + h2o_c --> cmp_c + 2.0 h_c + pa160_c	CIW80_14595	Glycerophospholipid Metabolism	Not essential	0	1000	0	1.0922e-11
CDAPPA141	CDP-Diacylglycerol pyrophostatase (n-C14:1)	cdpdtdec7eg_c + h2o_c --> cmp_c + 2.0 h_c + pa141_c	CIW80_14595	Glycerophospholipid Metabolism	Not essential	0	1000	0	1.0922e-11
MCTP1Bpp	Murein crosslinking transpeptidase 1B:(A2pm->A2pm) (periplasm)	murein5p5p_p --> alaala_p + murein5px3p_p	CIW80_01255 or CIW80_22640	Murein Biosynthesis	Not essential	0	1000	0	9.29529e-13
PERD	Erythronate 4-phosphate (4per) dehydrogenase	4per_c + nad_c <=> h_c + nadh_c + ohpb_c	CIW80_05530	Cofactor and Prosthetic Group Biosynthesis	Not essential	-1000	1000	-0.000526714	-0.000526714
MELIBt3ipp	Melibiose transport in via antiport (periplasm)	h_p + melib_c --> h_c + melib_p	CIW80_00590	Transport, Inner Membrane	Not essential	0	1000	0	4.36879e-11
PGSA141	Phosphatidylglycerol synthase (n-C14:1)	cdpdtdec7eg_c + glyc3p_c --> cmp_c + h_c + pgp141_c	CIW80_02775	Glycerophospholipid Metabolism	Not essential	0	1000	0	9.70842e-12
EX_alaala_e	D-Alanyl-D-alanine exchange	alaala_e -->		Extracellular exchange	Not essential	0	1000	0	8.73758e-12
EX_dtmp_e	DTMP exchange	dtmp_e -->		Extracellular exchange	Not essential	0	1000	0	2.2404e-12
5DOAN	5'-deoxyadenosine nuclosidase	dad_5_c + h2o_c --> 5drib_c + ade_c	CIW80_18560	Cofactor and Prosthetic Group Biosynthesis	Essential	0	1000	0.000265719	0.000265719
DM_5drib_c	Sink needed to allow 5'-deoxyribose to leave system	5drib_c -->		Intracellular demand	Essential	0	1000	0.000265719	0.000265719
EX_lipoate_e	Lipoate exchange	lipoate_e -->		Extracellular exchange	Not essential	0	1000	0	0
EX_pydx_e	Pyridoxal exchange	pydx_e -->		Extracellular exchange	Not essential	0	1000	0	3.23614e-12
EX_g1p_e	D-Glucose 1-phosphate exchange	g1p_e -->		Extracellular exchange	Not essential	0	1000	0	0
NAt3pp	Sodium transport out via proton antiport (cytoplasm to periplasm)	h_p + na1_c --> h_c + na1_p	CIW80_22215 or CIW80_24985	Inorganic Ion Transport and Metabolism	Not essential	0	1000	0	1000
MINOHPtexi	Myo-inositol phosphate transport via diffusion (extracellular to periplasm)	minohp_e --> minohp_p		Transport, Outer Membrane	Not essential	0	1000	0	0
12PPDRtpp	(R)-Propane-1,2-diol facilitated transport (periplasm)	12ppd__R_p <=> 12ppd__R_c		Transport, Inner Membrane	Not essential	-1000	1000	-8.0832e-12	0
SFGTHi	S-Formylglutathione hydralase	Sfglutth_c + h2o_c --> for_c + gthrd_c + h_c	CIW80_04585 or CIW80_19910	Cofactor and Prosthetic Group Biosynthesis	Not essential	0	1000	0	0
PYDAMK	Pyridoxamine kinase	atp_c + pydam_c --> adp_c + h_c + pyam5p_c	CIW80_05975	Cofactor and Prosthetic Group Biosynthesis	Not essential	0	1000	-2.81155e-12	4.6362e-11
DHORDfum	Fumarate dependent DHORD	dhor__S_c + fum_c --> orot_c + succ_c		Purine and Pyrimidine Biosynthesis	Not essential	0	1000	0	0.441053
K2L4Aabcpp	KDO(2)-lipid IV A transport via ABC system (periplasm)	atp_c + h2o_c + kdo2lipid4_c --> adp_c + h_c + kdo2lipid4_p + pi_c	CIW80_22585	Transport, Inner Membrane	Essential	0	1000	0.022977	0.022977
FACOAE120	Fatty-acid-CoA thioesterase (dodecanoate)	ddcacoa_c + h2o_c --> coa_c + ddca_c + h_c	CIW80_20385	Cell Envelope Biosynthesis	Not essential	0	1000	0.0919081	0.0919081
3OAR120	3-oxoacyl-[acyl-carrier-protein] reductase (n-C12:0)	3oddecACP_c + h_c + nadph_c <=> 3hddecACP_c + nadp_c	CIW80_24075	Cell Envelope Biosynthesis	Not essential	-1000	1000	-1.37474e-27	3.0908e-11
3HAD80	3-hydroxyacyl-[acyl-carrier-protein] dehydratase (n-C8:0)	3hoctACP_c --> h2o_c + toct2eACP_c	CIW80_22755 or CIW80_18665	Cell Envelope Biosynthesis	Not essential	0	1000	-3.60242e-28	8.42945e-12
3HAD120	3-hydroxyacyl-[acyl-carrier-protein] dehydratase (n-C12:0)	3hddecACP_c --> h2o_c + tddec2eACP_c	CIW80_18665 or CIW80_22755	Cell Envelope Biosynthesis	Not essential	0	1000	-3.60239e-28	3.0908e-11
DSBCGT	DsbC:glutathione thiotransferase	dsbcox_p + 2.0 gthrd_p --> dsbcrd_p + gthox_p	CIW80_08190	Unassigned	Not essential	0	1000	0	1.83612e-12
DSBGGT	DsbG:glutathione thiotransferase	dsbgox_p + 2.0 gthrd_p --> dsbgrd_p + gthox_p	CIW80_21035	Unassigned	Not essential	0	1000	0	0
EAR180x	Enoyl-[acyl-carrier-protein] reductase (NADH) (n-C18:0)	h_c + nadh_c + toctd2eACP_c --> nad_c + ocdcaACP_c	CIW80_25415	Cell Envelope Biosynthesis	Not essential	0	1000	0	7.727e-12
AKGtex	Alpha-ketoglutarate transport via diffusion (extracellular to periplasm)	akg_e <=> akg_p	CIW80_19480 or CIW80_22660 or CIW80_25725 or CIW80_05020	Transport, Outer Membrane	Not essential	-1000	1000	-5.87869e-12	0
SO4t2pp	Sulfate transport in via proton symport (periplasm to cytoplasm)	h_p + so4_p --> h_c + so4_c	CIW80_05950	Inorganic Ion Transport and Metabolism	Not essential	0	1000	0.203736	0.203736
EAR180y	Enoyl-[acyl-carrier-protein] reductase (NADPH) (n-C18:0)	h_c + nadph_c + toctd2eACP_c --> nadp_c + ocdcaACP_c	CIW80_25415	Cell Envelope Biosynthesis	Not essential	0	1000	0	7.727e-12
AGPAT120	1-tetradecanoyl-sn-glycerol 3-phosphate O-acyltransferase (n-C12:0)	1ddecg3p_c + ddcaACP_c --> ACP_c + pa120_c	CIW80_09515	Glycerophospholipid Metabolism	Not essential	0	1000	-1.61664e-11	1.42652e-11
DHNAOT4	1,4-dihydroxy-2-naphthoate octaprenyltransferase	dhna_c + h_c + octdp_c --> 2dmmql8_c + co2_c + ppi_c	CIW80_14660	Cofactor and Prosthetic Group Biosynthesis	Not essential	0	1000	0	0
AMPMS2	4-amino-2-methyl-5-phosphomethylpyrimidine synthetase	air_c + h2o_c + nad_c --> 4ampm_c + 2.0 for_c + 3.0 h_c + nadh_c	CIW80_15035	Cofactor and Prosthetic Group Biosynthesis	Essential	0	1000	0.000263357	0.000263357
DM_oxam_c	Sink needed to allow oxamate to leave system	oxam_c -->		Intracellular demand	Not essential	0	1000	0	0
ALR4x	Aldose reductase (acetol)	acetol_c + h_c + nadh_c --> 12ppd__R_c + nad_c	CIW80_14760	Glycerophospholipid Metabolism	Not essential	0	1000	0	2.3181e-11
PGPP120	Phosphatidylglycerol phosphate phosphatase (n-C14:0)	h2o_c + pgp120_c --> pg120_c + pi_c	CIW80_20205 or CIW80_25355	Glycerophospholipid Metabolism	Not essential	0	1000	-6.46656e-11	3.0908e-11
DAGK120	Diacylglycerol kinase (n-C12:0)	12dgr120_c + atp_c --> adp_c + h_c + pa120_c	CIW80_15350	Glycerophospholipid Metabolism	Not essential	0	1000	0	4.6362e-11
ALLTNtex	Allantoin transport via diffusion (extracellular to periplasm)	alltn_e <=> alltn_p	CIW80_19480 or CIW80_22660 or CIW80_25725 or CIW80_05020	Transport, Outer Membrane	Not essential	-1000	1000	-1.29331e-11	0
PSSA180	Phosphatidylserine syntase (n-C18:0)	cdpdodecg_c + ser__L_c --> cmp_c + h_c + ps180_c	CIW80_06755	Glycerophospholipid Metabolism	Not essential	0	1000	-5.3888e-12	3.0908e-11
ASNtex	L-asparagine transport via diffusion (extracellular to periplasm)	asn__L_e <=> asn__L_p	CIW80_19480 or CIW80_22660 or CIW80_25725 or CIW80_05020	Transport, Outer Membrane	Not essential	-1000	1000	-3.80386e-12	0
PSSA161	Phosphatidylserine syntase (n-C16:1)	cdpdhdec9eg_c + ser__L_c --> cmp_c + h_c + ps161_c	CIW80_06755	Glycerophospholipid Metabolism	Essential	0	1000	0.0362686	0.0362686
PSSA141	Phosphatidylserine syntase (n-C14:1)	cdpdtdec7eg_c + ser__L_c --> cmp_c + h_c + ps141_c	CIW80_06755	Glycerophospholipid Metabolism	Not essential	0	1000	-3.59254e-12	6.08026e-12
PSD160	Phosphatidylserine decarboxylase (n-C16:0)	h_c + ps160_c --> co2_c + pe160_c	CIW80_16120	Glycerophospholipid Metabolism	Essential	0	1000	0.0706722	0.0706722
PSD161	Phosphatidylserine decarboxylase (n-C16:1)	h_c + ps161_c --> co2_c + pe161_c	CIW80_16120	Glycerophospholipid Metabolism	Essential	0	1000	0.0362686	0.0362686
PSD180	Phosphatidylserine decarboxylase (n-C18:0)	h_c + ps180_c --> co2_c + pe180_c	CIW80_16120	Glycerophospholipid Metabolism	Not essential	0	1000	-2.6944e-12	-6.93175e-12
COLIPAabcpp	Core oligosaccharide lipid A transport via ABC system (periplasm)	atp_c + colipa_c + h2o_c --> adp_c + colipa_p + h_c + pi_c	CIW80_22585	Lipopolysaccharide Biosynthesis / Recycling	Not essential	0	1000	0	-3.79469e-11
LPLIPAL1G141pp	Lysophospholipase L1 (2-acylglycerophosphoglycerol, n-C14:1) (periplasm)	1agpg141_p + h2o_p --> g3pg_p + h_p + ttdcea_p	CIW80_20630	Glycerophospholipid Metabolism	Not essential	0	1000	0	-5.42098e-12
LPLIPAL1G180pp	Lysophospholipase L1 (2-acylglycerophosphoglycerol, n-C18:0) (periplasm)	1agpg180_p + h2o_p --> g3pg_p + h_p + ocdca_p	CIW80_20630	Glycerophospholipid Metabolism	Not essential	0	1000	0	-1.2649e-11
LPLIPAL1G181pp	Lysophospholipase L1 (2-acylglycerophosphoglycerol, n-C18:1) (periplasm)	1agpg181_p + h2o_p --> g3pg_p + h_p + ocdcea_p	CIW80_20630	Glycerophospholipid Metabolism	Not essential	0	1000	0	-5.24548e-12
ACONIs	Aconitate isomerase (spontaneous)	acon_T_c <=> acon_C_c	s0001	Unassigned	Not essential	-1000	1000	0	0
ACONTb	Aconitase (half-reaction B, Isocitrate hydro-lyase)	acon_C_c + h2o_c <=> icit_c	CIW80_18345 or CIW80_25345	Citric Acid Cycle	Essential	-1000	1000	1.02998	1.02998
GLCP2	Glycogen phosphorylase	bglycogen_c + pi_c --> g1p_c	CIW80_11625 or CIW80_11720	Glycolysis/Gluconeogenesis	Not essential	0	1000	0	-3.80297e-11
F6Pt6_2pp	Fructose-6-phosphate transport via phosphate antiport (periplasm)	f6p_p + 2.0 pi_c --> f6p_c + 2.0 pi_p	CIW80_13195	Transport, Inner Membrane	Not essential	0	1000	0	0
PPALtpp	Propanal transport via channel (periplasm)	ppal_c <=> ppal_p		Transport, Inner Membrane	Not essential	-1000	1000	0	0
PLIPA2A140pp	Phospholipase A2 (phosphatidate, n-C14:0) (periplasm)	h2o_p + pa140_p --> 1tdecg3p_p + h_p + ttdca_p	CIW80_13985	Glycerophospholipid Metabolism	Not essential	0	1000	0	-1.17015e-11
PLIPA2A141pp	Phospholipase A2 (phosphatidate, n-C14:1) (periplasm)	h2o_p + pa141_p --> 1tdec7eg3p_p + h_p + ttdcea_p	CIW80_13985	Glycerophospholipid Metabolism	Not essential	0	1000	0	-8.00626e-12
PLIPA2A180pp	Phospholipase A2 (phosphatidate, n-C18:0) (periplasm)	h2o_p + pa180_p --> 1odecg3p_p + h_p + ocdca_p	CIW80_13985	Glycerophospholipid Metabolism	Not essential	0	1000	0	-7.10383e-12
GAM6Pt6_2pp	D-Glucosamine 6-phosphate transport via phosphate antiport (periplasm)	gam6p_p + 2.0 pi_c --> gam6p_c + 2.0 pi_p	CIW80_13195	Transport, Inner Membrane	Not essential	0	1000	-3.40345e-12	0
PLIPA2E141pp	Phospholipase A2 (phosphatidylethanolamine, n-C14:1) (periplasm)	h2o_p + pe141_p --> 1agpe141_p + h_p + ttdcea_p	CIW80_13985	Glycerophospholipid Metabolism	Not essential	0	1000	0	-4.69448e-12
FE3HOXabcpp	Ferric-dicitrate transport via ABC system (periplasm)	atp_c + fe3hox_p + h2o_c --> adp_c + fe3hox_c + h_c + pi_c	CIW80_18520 and CIW80_18525 and CIW80_18530	Inorganic Ion Transport and Metabolism	Not essential	0	1000	0	-2.00298e-11
PLIPA2E181pp	Phospholipase A2 (phosphatidylethanolamine, n-C18:1) (periplasm)	h2o_p + pe181_p --> 1agpe181_p + h_p + ocdcea_p	CIW80_13985	Glycerophospholipid Metabolism	Not essential	0	1000	0	-5.36512e-12
PLIPA2G140pp	Phospholipase A2 (phosphatidylglycerol, n-C14:0) (periplasm)	h2o_p + pg140_p --> 1agpg140_p + h_p + ttdca_p	CIW80_13985	Glycerophospholipid Metabolism	Not essential	0	1000	0	-9.37884e-12
PPALtex	Propanal transport via diffusion (extracellular to periplasm)	ppal_e <=> ppal_p	CIW80_19480 or CIW80_22660 or CIW80_25725 or CIW80_05020	Transport, Outer Membrane	Not essential	-1000	1000	0	0
CA2tex	Calcium (Ca+2) transport via diffusion (extracellular to periplasm)	ca2_e <=> ca2_p	CIW80_19480 or CIW80_22660 or CIW80_25725 or CIW80_05020	Transport, Outer Membrane	Essential	-1000	1000	0.0545683	0.0545683
CUtex	Copper (Cu+1) transport via diffusion (extracellular to periplasm)	cu_e <=> cu_p	CIW80_19480 or CIW80_22660 or CIW80_25725 or CIW80_05020	Transport, Outer Membrane	Not essential	-1000	1000	0	0
3HAD161	3-hydroxyacyl-[acyl-carrier-protein] dehydratase (n-C16:1)	3hcpalm9eACP_c --> h2o_c + t3c9palmeACP_c	CIW80_22755 or CIW80_18665	Cell Envelope Biosynthesis	Not essential	0	1000	8.5215e-28	-2.50102e-11
PLIPA2G160pp	Phospholipase A2 (phosphatidylglycerol, n-C16:0) (periplasm)	h2o_p + pg160_p --> 1agpg160_p + h_p + hdca_p	CIW80_13985	Glycerophospholipid Metabolism	Not essential	0	1000	0	-9.37884e-12
CU1Opp	Cuprous Oxidase (Cu+1)	4.0 cu_p + 4.0 h_p + o2_p --> 4.0 cu2_p + 2.0 h2o_p	CIW80_18370	Inorganic Ion Transport and Metabolism	Not essential	0	1000	0	0
PLIPA2G181pp	Phospholipase A2 (phosphatidylglycerol, n-C18:1) (periplasm)	h2o_p + pg181_p --> 1agpg181_p + h_p + ocdcea_p	CIW80_13985	Glycerophospholipid Metabolism	Not essential	0	1000	0	-9.37884e-12
[truncated: 1,266 more rows]

## Sheet: Metabolites_info
ID	Name	Charge	Compartment	Elements	Formula	Formula weight	Reactions	Annotation
[truncated: 2,261 more rows]

## Sheet: sec_met_reactions
ID	Status	Sec_met_path	Name	Reaction Formula	Gene Rules	Gene Name	Subsystem	Compartment	LB	UB	RHEA	BioCyc	MetaNetX (MNX) Equation	KEGG Reaction	SEED Reaction	EC Number	Reactome Reaction	Reference PMID
[truncated: 177 more rows]

[truncated: 1 more sheets: sec_met_metabolites]
