# Supplementary material for: High-quality genome-scale metabolic network reconstruction of probiotic bacterium Escherichia coli Nissle 1917
Source: BMC Bioinformatics. 2022 Dec 30;23:566. doi: 10.1186/s12859-022-05108-9 (PMC9801561; doi:10.1186/s12859-022-05108-9)
Supplement: Supplementary file 4 — Additional file 4. iHM1533 model. [file 12859_2022_5108_MOESM4_ESM.zip]

Archive with 3 entries (3 files):
- iHM1533.json
- iHM1533.mat
- iHM1533.xml
