# Supplementary material for: High-quality genome-scale metabolic network reconstruction of probiotic bacterium Escherichia coli Nissle 1917
Source: BMC Bioinformatics. 2022 Dec 30;23:566. doi: 10.1186/s12859-022-05108-9 (PMC9801561; doi:10.1186/s12859-022-05108-9)
Supplement: Supplementary file 4 — Additional file 4. iHM1533 model. [file 12859_2022_5108_MOESM4_ESM.zip › iHM1533.json]

{
"metabolites":[
{
"id":"octapb_c",
"name":"Octanoate (protein bound)",
"compartment":"c",
"charge":1,
"formula":"C8H15O",
"notes":{
"original_bigg_ids":[
"octapb_c"
]
},
"annotation":{
"bigg.metabolite":[
"octapb"
],
"metanetx.chemical":[
"MNXM147531"
],
"sbo":"SBO:0000247"
}
},
{
"id":"cysi__L_e",
"name":"L Cystine C6H12N2O4S2",
"compartment":"e",
"charge":0,
"formula":"C6H12N2O4S2",
"notes":{
"original_bigg_ids":[
"cysi__L_e"
]
},
"annotation":{
"Human Metabolome Database":[
"HMDB00192"
],
"bigg.metabolite":[
"cysi__L"
],
"biocyc":[
"META:CYSTINE"
],
"chebi":[
"CHEBI:63163"
],
"hmdb":[
"HMDB00192"
],
"inchi_key":[
"LEVWYRKDKASIDU-IMJSIDKUSA-N"
],
"inchikey":[
"LEVWYRKDKASIDU-IMJSIDKUSA-N"
],
"kegg.compound":[
"C00491"
],
"kegg.drug":[
"D03636"
],
"metanetx.chemical":[
"MNXM927"
],
"sabiork":[
"2060"
],
"sbo":"SBO:0000247",
"seed.compound":[
"cpd00381"
]
}
},
{
"id":"dhap_c",
"name":"Dihydroxyacetone phosphate",
"compartment":"c",
"charge":-2,
"formula":"C3H5O6P",
"notes":{
"original_bigg_ids":[
"dhap_c"
]
},
"annotation":{
"Human Metabolome Database":[
"HMDB11735"
],
"bigg.metabolite":[
"dhap"
],
"biocyc":[
"META:DIHYDROXY-ACETONE-PHOSPHATE"
],
"chebi":[
"CHEBI:57642"
],
"hmdb":[
"HMDB11735",
"HMDB01473"
],
"inchi_key":[
"GNGACRATGGDKBX-UHFFFAOYSA-L"
],
"inchikey":[
"GNGACRATGGDKBX-UHFFFAOYSA-L"
],
"kegg.compound":[
"C00111"
],
"metanetx.chemical":[
"MNXM77"
],
"reactome":[
"R-ALL-75970"
],
"reactome.compound":[
"390404",
"75970",
"188451"
],
"sabiork":[
"28"
],
"sbo":"SBO:0000247",
"seed.compound":[
"cpd00095"
]
}
},
{
"id":"prbatp_c",
"name":"1-(5-Phosphoribosyl)-ATP",
"compartment":"c",
"charge":-6,
"formula":"C15H19N5O20P4",
"notes":{
"original_bigg_ids":[
"prbatp_c"
]
},
"annotation":{
"Human Metabolome Database":[
"HMDB03665"
],
"bigg.metabolite":[
"prbatp"
],
"biocyc":[
"META:PHOSPHORIBOSYL-ATP"
],
"chebi":[
"CHEBI:8167"
],
"hmdb":[
"HMDB03665"
],
"inchi_key":[
"RKNHJBVBFHDXGR-KEOHHSTQSA-H"
],
"inchikey":[
"RKNHJBVBFHDXGR-KEOHHSTQSA-H"
],
"kegg.compound":[
"C02739"
],
"metanetx.chemical":[
"MNXM1351"
],
"sbo":"SBO:0000247",
"seed.compound":[
"cpd01775"
]
}
},
{
"id":"10fthf_c",
"name":"10-Formyltetrahydrofolate",
"compartment":"c",
"charge":-2,
"formula":"C20H21N7O7",
"notes":{
"original_bigg_ids":[
"10fthf_c"
]
},
"annotation":{
"Human Metabolome Database":[
"HMDB00972"
],
"bigg.metabolite":[
"10fthf"
],
"biocyc":[
"META:10-FORMYL-THF"
],
"chebi":[
"CHEBI:698"
],
"hmdb":[
"HMDB00972"
],
"inchi_key":[
"AUFGTPPARQZWDO-YPMHNXCESA-L"
],
"inchikey":[
"AUFGTPPARQZWDO-YPMHNXCESA-L"
],
"kegg.compound":[
"C00234"
],
"metanetx.chemical":[
"MNXM237"
],
"reactome":[
"R-ALL-5389850"
],
"reactome.compound":[
"5389850",
"419151"
],
"sabiork":[
"1318"
],
"sbo":"SBO:0000247",
"seed.compound":[
"cpd00201"
]
}
},
{
"id":"btal_c",
"name":"Butanal C4H8O",
"compartment":"c",
"charge":0,
"formula":"C4H8O",
"notes":{
"original_bigg_ids":[
"btal_c"
]
},
"annotation":{
"Human Metabolome Database":[
"HMDB03543"
],
"bigg.metabolite":[
"btal"
],
"biocyc":[
"META:BUTANAL"
],
"chebi":[
"CHEBI:3233"
],
"envipath":[
"650babc9-9d68-4b73-9332-11972ca26f7b/compound/242f8a4e-2a91-4c5f-a129-d044d115b969"
],
"hmdb":[
"HMDB03543"
],
"inchi_key":[
"ZTQSAGDEMFDKMZ-UHFFFAOYSA-N"
],
"inchikey":[
"ZTQSAGDEMFDKMZ-UHFFFAOYSA-N"
],
"kegg.compound":[
"C01412"
],
"metanetx.chemical":[
"MNXM1017"
],
"sabiork":[
"2281"
],
"sbo":"SBO:0000247",
"seed.compound":[
"cpd01011"
]
}
},
{
"id":"6pgg_c",
"name":"6-Phospho-beta-D-glucosyl-(1,4)-D-glucose",
"compartment":"c",
"charge":-2,
"formula":"C12H21O14P",
"notes":{
"original_bigg_ids":[
"6pgg_c"
]
},
"annotation":{
"bigg.metabolite":[
"6pgg"
],
"metanetx.chemical":[
"MNXM147389"
],
"sbo":"SBO:0000247"
}
},
{
"id":"co2_e",
"name":"CO2 CO2",
"compartment":"e",
"charge":0,
"formula":"CO2",
"notes":{
"original_bigg_ids":[
"co2_e"
]
},
"annotation":{
"Human Metabolome Database":[
"HMDB01967"
],
"bigg.metabolite":[
"co2"
],
"biocyc":[
"META:CARBON-DIOXIDE"
],
"chebi":[
"CHEBI:48829"
],
"envipath":[
"650babc9-9d68-4b73-9332-11972ca26f7b/compound/2ec3da94-5f50-4525-81b1-5607c5c7a3d3",
"32de3cf4-e3e6-4168-956e-32fa5ddb0ce1/compound/05f60af4-0a3f-4ead-9a29-33bb0f123379"
],
"hmdb":[
"HMDB01967"
],
"inchi_key":[
"CURLTUGMZLYLDI-UHFFFAOYSA-N"
],
"inchikey":[
"CURLTUGMZLYLDI-UHFFFAOYSA-N"
],
"kegg.compound":[
"C00011"
],
"kegg.drug":[
"D00004"
],
"metanetx.chemical":[
"MNXM13"
],
"reactome":[
"R-ALL-5668565"
],
"reactome.compound":[
"29376",
"5668565",
"189480",
"1132345",
"113528",
"1237009",
"159751",
"389536",
"159942"
],
"sabiork":[
"1266"
],
"sbo":"SBO:0000247",
"seed.compound":[
"cpd00011"
]
}
},
{
"id":"akg_e",
"name":"2-Oxoglutarate",
"compartment":"e",
"charge":-2,
"formula":"C5H4O5",
"notes":{
"original_bigg_ids":[
"akg_e"
]
},
"annotation":{
"Human Metabolome Database":[
"HMDB62781"
],
"bigg.metabolite":[
"akg"
],
"biocyc":[
"META:2-KETOGLUTARATE"
],
"chebi":[
"CHEBI:40661"
],
"envipath":[
"32de3cf4-e3e6-4168-956e-32fa5ddb0ce1/compound/5b0a94f6-d411-44fd-bcc1-fb79b4e697f5",
"4fd7f3e0-dd25-43ac-9453-dda3e52396e4/compound/6557f3f2-0ab8-494b-a865-8ce0eae788a9"
],
"hmdb":[
"HMDB00208",
"HMDB02812",
"HMDB62781"
],
"inchi_key":[
"KPGXRSRHYNQIFN-UHFFFAOYSA-L"
],
"inchikey":[
"KPGXRSRHYNQIFN-UHFFFAOYSA-L"
],
"kegg.compound":[
"C00026"
],
"metanetx.chemical":[
"MNXM20"
],
"reactome":[
"R-ALL-561075"
],
"reactome.compound":[
"113594",
"561075",
"5278317",
"113671",
"29406",
"389537"
],
"sabiork":[
"1922"
],
"sbo":"SBO:0000247",
"seed.compound":[
"cpd00024"
]
}
},
{
"id":"gsn_e",
"name":"Guanosine",
"compartment":"e",
"charge":0,
"formula":"C10H13N5O5",
"notes":{
"original_bigg_ids":[
"gsn_e"
]
},
"annotation":{
"Human Metabolome Database":[
"HMDB00133"
],
"bigg.metabolite":[
"gsn"
],
"biocyc":[
"META:GUANOSINE"
],
"chebi":[
"CHEBI:5564"
],
"hmdb":[
"HMDB00133"
],
"inchi_key":[
"NYHBQMYGNKIUIF-UUOKFMHZSA-N"
],
"inchikey":[
"NYHBQMYGNKIUIF-UUOKFMHZSA-N"
],
"kegg.compound":[
"C00387"
],
"metanetx.chemical":[
"MNXM401"
],
"sabiork":[
"1872"
],
"sbo":"SBO:0000247",
"seed.compound":[
"cpd00311"
]
}
},
{
"id":"pydx5p_c",
"name":"Pyridoxal 5'-phosphate",
"compartment":"c",
"charge":-2,
"formula":"C8H8NO6P",
"notes":{
"original_bigg_ids":[
"pydx5p_c"
]
},
"annotation":{
"Human Metabolome Database":[
"HMDB01491"
],
"bigg.metabolite":[
"pydx5p"
],
"biocyc":[
"META:PYRIDOXAL_PHOSPHATE"
],
"chebi":[
"CHEBI:8668"
],
"hmdb":[
"HMDB01491"
],
"inchi_key":[
"NGVDGCNFYWLIFO-UHFFFAOYSA-L"
],
"inchikey":[
"NGVDGCNFYWLIFO-UHFFFAOYSA-L"
],
"kegg.compound":[
"C00018"
],
"metanetx.chemical":[
"MNXM161"
],
"reactome":[
"R-ALL-29390"
],
"reactome.compound":[
"29390"
],
"sabiork":[
"1271"
],
"sbo":"SBO:0000247",
"seed.compound":[
"cpd00016"
]
}
},
{
"id":"3dhgulnp_c",
"name":"3-keto-L-gulonate-6-phosphate",
"compartment":"c",
"charge":-3,
"formula":"C6H8O10P",
"notes":{
"original_bigg_ids":[
"3dhgulnp_c"
]
},
"annotation":{
"bigg.metabolite":[
"3dhgulnp"
],
"biocyc":[
"META:CPD-2343"
],
"chebi":[
"CHEBI:58774"
],
"inchi_key":[
"BDUIIKXSXFDPEC-LWKDLAHASA-K"
],
"inchikey":[
"BDUIIKXSXFDPEC-LWKDLAHASA-K"
],
"kegg.compound":[
"C14899"
],
"metanetx.chemical":[
"MNXM1170"
],
"sabiork":[
"22145"
],
"sbo":"SBO:0000247",
"seed.compound":[
"cpd10596"
]
}
},
{
"id":"g3ps_c",
"name":"Glycerophosphoserine",
"compartment":"c",
"charge":-1,
"formula":"C6H13NO8P",
"notes":{
"original_bigg_ids":[
"g3ps_c"
]
},
"annotation":{
"bigg.metabolite":[
"g3ps"
],
"biocyc":[
"META:CPD0-2030"
],
"chebi":[
"CHEBI:64945"
],
"inchi_key":[
"ZWZWYGMENQVNFU-UHNVWZDZSA-M"
],
"inchikey":[
"ZWZWYGMENQVNFU-UHNVWZDZSA-M"
],
"metanetx.chemical":[
"MNXM97117"
],
"sabiork":[
"27671"
],
"sbo":"SBO:0000247",
"seed.compound":[
"cpd15468"
],
"slm":[
"000001192"
]
}
},
{
"id":"adphep_LD_c",
"name":"ADP-L-glycero-D-manno-heptose",
"compartment":"c",
"charge":-2,
"formula":"C17H25N5O16P2",
"notes":{
"original_bigg_ids":[
"adphep_LD_c"
]
},
"annotation":{
"bigg.metabolite":[
"adphep_LD"
],
"biocyc":[
"META:ADP-L-GLYCERO-D-MANNO-HEPTOSE"
],
"chebi":[
"CHEBI:61530"
],
"inchi_key":[
"KMSFWBYFWSKGGR-DTBZDYEHSA-L"
],
"inchikey":[
"KMSFWBYFWSKGGR-DTBZDYEHSA-L"
],
"kegg.compound":[
"C06398"
],
"metanetx.chemical":[
"MNXM857"
],
"sabiork":[
"1589"
],
"sbo":"SBO:0000247",
"seed.compound":[
"cpd03831"
]
}
},
{
"id":"lyx__L_c",
"name":"L-Lyxose",
"compartment":"c",
"charge":0,
"formula":"C5H10O5",
"notes":{
"original_bigg_ids":[
"lyx__L_c"
]
},
"annotation":{
"bigg.metabolite":[
"lyx__L"
],
"biocyc":[
"META:CPD-15867"
],
"chebi":[
"CHEBI:62321"
],
"inchi_key":[
"SRBFZHDQGSBBOR-AEQNFAKKSA-N"
],
"inchikey":[
"SRBFZHDQGSBBOR-AEQNFAKKSA-N"
],
"kegg.compound":[
"C01508"
],
"metanetx.chemical":[
"MNXM4641"
],
"sbo":"SBO:0000247",
"seed.compound":[
"cpd01067"
]
}
},
{
"id":"din_p",
"name":"Deoxyinosine",
"compartment":"p",
"charge":0,
"formula":"C10H12N4O4",
"notes":{
"original_bigg_ids":[
"din_p"
]
},
"annotation":{
"Human Metabolome Database":[
"HMDB00071"
],
"bigg.metabolite":[
"din"
],
"biocyc":[
"META:DEOXYINOSINE"
],
"chebi":[
"CHEBI:4413"
],
"hmdb":[
"HMDB00071"
],
"inchi_key":[
"VGONTNSXDCQUGY-RRKCRQDMSA-N"
],
"inchikey":[
"VGONTNSXDCQUGY-RRKCRQDMSA-N"
],
"kegg.compound":[
"C05512"
],
"metanetx.chemical":[
"MNXM935"
],
"sabiork":[
"1896"
],
"sbo":"SBO:0000247",
"seed.compound":[
"cpd03279"
]
}
},
{
"id":"2pg_c",
"name":"D-Glycerate 2-phosphate",
"compartment":"c",
"charge":-3,
"formula":"C3H4O7P",
"notes":{
"original_bigg_ids":[
"2pg_c"
]
},
"annotation":{
"Human Metabolome Database":[
"HMDB62707"
],
"bigg.metabolite":[
"2pg"
],
"biocyc":[
"META:2-PG"
],
"chebi":[
"CHEBI:88350"
],
"hmdb":[
"HMDB00362",
"HMDB62707",
"HMDB03391"
],
"inchi_key":[
"GXIURPTVHJPJLF-UWTATZPHSA-K"
],
"inchikey":[
"GXIURPTVHJPJLF-UWTATZPHSA-K"
],
"kegg.compound":[
"C00631"
],
"metanetx.chemical":[
"MNXM275"
],
"reactome":[
"R-ALL-30485"
],
"reactome.compound":[
"30485"
],
"sabiork":[
"31"
],
"sbo":"SBO:0000247",
"seed.compound":[
"cpd00482"
]
}
},
{
"id":"ptrc_p",
"name":"Putrescine",
"compartment":"p",
"charge":2,
"formula":"C4H14N2",
"notes":{
"original_bigg_ids":[
"ptrc_p"
]
},
"annotation":{
"Human Metabolome Database":[
"HMDB60243"
],
"bigg.metabolite":[
"ptrc"
],
"biocyc":[
"META:PUTRESCINE"
],
"chebi":[
"CHEBI:8650"
],
"hmdb":[
"HMDB01414",
"HMDB60243"
],
"inchi_key":[
"KIDHWZJUCRJVML-UHFFFAOYSA-P"
],
"inchikey":[
"KIDHWZJUCRJVML-UHFFFAOYSA-P"
],
"kegg.compound":[
"C00134"
],
"metanetx.chemical":[
"MNXM118"
],
"reactome":[
"R-ALL-29610"
],
"reactome.compound":[
"29610",
"141350"
],
"sabiork":[
"1941"
],
"sbo":"SBO:0000247",
"seed.compound":[
"cpd12215"
]
}
},
{
"id":"malt_p",
"name":"Maltose C12H22O11",
"compartment":"p",
"charge":0,
"formula":"C12H22O11",
"notes":{
"original_bigg_ids":[
"malt_p"
]
},
"annotation":{
"bigg.metabolite":[
"malt"
],
"biocyc":[
"META:MALTOSE"
],
"chebi":[
"CHEBI:6668"
],
"envipath":[
"32de3cf4-e3e6-4168-956e-32fa5ddb0ce1/compound/943ae27f-7875-4bcd-948d-1551ec9aa1ca"
],
"inchi_key":[
"GUBGYTABKSRVRQ-PICCSMPSSA-N"
],
"inchikey":[
"GUBGYTABKSRVRQ-PICCSMPSSA-N"
],
"kegg.compound":[
"C00897"
],
"kegg.drug":[
"D00044"
],
"kegg.glycan":[
"G00275"
],
"metanetx.chemical":[
"MNXM165"
],
"reactome":[
"R-ALL-868706"
],
"reactome.compound":[
"188986",
"868706"
],
"sabiork":[
"5881",
"88",
"1669"
],
"sbo":"SBO:0000247",
"seed.compound":[
"cpd00665"
]
}
},
{
"id":"pppn_p",
"name":"Phenylpropanoate",
"compartment":"p",
"charge":-1,
"formula":"C9H9O2",
"notes":{
"original_bigg_ids":[
"pppn_p"
]
},
"annotation":{
"Human Metabolome Database":[
"HMDB00764"
],
"bigg.metabolite":[
"pppn"
],
"biocyc":[
"META:3-PHENYLPROPIONATE"
],
"chebi":[
"CHEBI:8103"
],
"envipath":[
"32de3cf4-e3e6-4168-956e-32fa5ddb0ce1/compound/30aa6284-bd6a-41ed-b40d-bdbb4fb60d5f",
"650babc9-9d68-4b73-9332-11972ca26f7b/compound/515e549e-edf3-4c3e-b898-1f1754d887f6"
],
"hmdb":[
"HMDB00764"
],
"inchi_key":[
"XMIIGOLPHOKFCH-UHFFFAOYSA-M"
],
"inchikey":[
"XMIIGOLPHOKFCH-UHFFFAOYSA-M"
],
"kegg.compound":[
"C05629"
],
"metanetx.chemical":[
"MNXM1403"
],
"sabiork":[
"20964"
],
"sbo":"SBO:0000247",
"seed.compound":[
"cpd03343"
]
}
},
{
"id":"arbtn_p",
"name":"Aerobactin minus Fe3",
"compartment":"p",
"charge":-3,
"formula":"C22H33N4O13",
"notes":{
"original_bigg_ids":[
"arbtn_p"
]
},
"annotation":{
"bigg.metabolite":[
"arbtn"
],
"metanetx.chemical":[
"MNXM96506"
],
"sbo":"SBO:0000247",
"seed.compound":[
"cpd15411"
]
}
},
{
"id":"hphhlipa_c",
"name":"Heptosyl-phospho-heptosyl-heptosyl-kdo2-lipidA",
"compartment":"c",
"charge":-8,
"formula":"C131H231N2O60P3",
"notes":{
"original_bigg_ids":[
"hphhlipa_c"
]
},
"annotation":{
"bigg.metabolite":[
"hphhlipa"
],
"biocyc":[
"META:CPD0-2238"
],
"inchi_key":[
"OCKKDDJUVZAABC-XSAOWLIJSA-G"
],
"inchikey":[
"OCKKDDJUVZAABC-XSAOWLIJSA-G"
],
"metanetx.chemical":[
"MNXM56168"
],
"sbo":"SBO:0000247",
"seed.compound":[
"cpd15488"
]
}
},
{
"id":"phphhlipa_c",
"name":"Phospho-heptosyl-phospho-heptosyl-heptosyl-kdo2-lipidA",
"compartment":"c",
"charge":-10,
"formula":"C131H230N2O63P4",
"notes":{
"original_bigg_ids":[
"phphhlipa_c"
]
},
"annotation":{
"bigg.metabolite":[
"phphhlipa"
],
"biocyc":[
"META:CPD0-2239"
],
"inchi_key":[
"MVYTXVAKEAWEGM-WMKPBWIYSA-D"
],
"inchikey":[
"MVYTXVAKEAWEGM-WMKPBWIYSA-D"
],
"metanetx.chemical":[
"MNXM75133"
],
"sbo":"SBO:0000247",
"seed.compound":[
"cpd15550"
]
}
},
{
"id":"13dpg_c",
"name":"3-Phospho-D-glyceroyl phosphate",
"compartment":"c",
"charge":-4,
"formula":"C3H4O10P2",
"notes":{
"original_bigg_ids":[
"13dpg_c"
]
},
"annotation":{
"Human Metabolome Database":[
"HMDB62758"
],
"bigg.metabolite":[
"13dpg"
],
"biocyc":[
"META:DPG"
],
"chebi":[
"CHEBI:57604"
],
"hmdb":[
"HMDB62758"
],
"inchi_key":[
"LJQLQCAXBUHEAZ-UWTATZPHSA-J"
],
"inchikey":[
"LJQLQCAXBUHEAZ-UWTATZPHSA-J"
],
"kegg.compound":[
"C00236"
],
"metanetx.chemical":[
"MNXM261"
],
"reactome":[
"R-ALL-29800"
],
"reactome.compound":[
"29800"
],
"sabiork":[
"21215"
],
"sbo":"SBO:0000247",
"seed.compound":[
"cpd00203"
]
}
},
{
"id":"murein3px4p_p",
"name":"Two disacharide linked murein units, tripeptide crosslinked tetrapeptide (A2pm->D-ala) (middle of chain)",
"compartment":"p",
"charge":-4,
"formula":"C71H107N13O38",
"notes":{
"original_bigg_ids":[
"murein3px4p_p"
]
},
"annotation":{
"bigg.metabolite":[
"murein3px4p"
],
"biocyc":[
"META:CPD0-2273"
],
"inchi_key":[
"LOVDDQLBOGPFKC-UHFFFAOYSA-H"
],
"inchikey":[
"LOVDDQLBOGPFKC-UHFFFAOYSA-H"
],
"metanetx.chemical":[
"MNXM88341"
],
"sbo":"SBO:0000247",
"seed.compound":[
"cpd15503"
]
}
},
{
"id":"34dhpac_e",
"name":"3,4-Dihydroxyphenylacetaldehyde",
"compartment":"e",
"charge":0,
"formula":"C8H8O3",
"notes":{
"original_bigg_ids":[
"34dhpac_e"
]
},
"annotation":{
"Human Metabolome Database":[
"HMDB06778"
],
"bigg.metabolite":[
"34dhpac"
],
"biocyc":[
"META:34-DIHYDROXYPHENYLACETALDEHYDE"
],
"chebi":[
"CHEBI:27978"
],
"hmdb":[
"HMDB06778",
"HMDB03791",
"HMDB06256"
],
"inchi_key":[
"IADQVXRMSNIUEL-UHFFFAOYSA-N"
],
"inchikey":[
"IADQVXRMSNIUEL-UHFFFAOYSA-N"
],
"kegg.compound":[
"C04043"
],
"metanetx.chemical":[
"MNXM1401"
],
"sabiork":[
"7037"
],
"sbo":"SBO:0000247",
"seed.compound":[
"cpd02500"
]
}
},
{
"id":"1odec11eg3p_c",
"name":"1-octadec-11-enoyl-sn-glycerol 3-phosphate",
"compartment":"c",
"charge":-2,
"formula":"C21H39O7P1",
"notes":{
"original_bigg_ids":[
"1odec11eg3p_c"
]
},
"annotation":{
"bigg.metabolite":[
"1odec11eg3p"
],
"metanetx.chemical":[
"MNXM91049"
],
"sbo":"SBO:0000247",
"seed.compound":[
"cpd15328"
]
}
},
{
"id":"12dgr181_p",
"name":"1,2-Diacyl-sn-glycerol (dioctadec-11-enoyl, n-C18:1)",
"compartment":"p",
"charge":0,
"formula":"C39H72O5",
"notes":{
"original_bigg_ids":[
"12dgr181_p"
]
},
"annotation":{
"bigg.metabolite":[
"12dgr181"
],
"metanetx.chemical":[
"MNXM3775"
],
"sbo":"SBO:0000247"
}
},
{
"id":"anhgm_e",
"name":"N-Acetyl-D-glucosamine(anhydrous)N-Acetylmuramic acid",
"compartment":"e",
"charge":-1,
"formula":"C19H29N2O12",
"notes":{
"original_bigg_ids":[
"anhgm_e"
]
},
"annotation":{
"bigg.metabolite":[
"anhgm"
],
"metanetx.chemical":[
"MNXM3060"
],
"sbo":"SBO:0000247",
"seed.compound":[
"cpd15396"
]
}
},
{
"id":"prbamp_c",
"name":"1-(5-Phosphoribosyl)-AMP",
"compartment":"c",
"charge":-4,
"formula":"C15H19N5O14P2",
"notes":{
"original_bigg_ids":[
"prbamp_c"
]
},
"annotation":{
"Human Metabolome Database":[
"HMDB12276"
],
"bigg.metabolite":[
"prbamp"
],
"biocyc":[
"META:PHOSPHORIBOSYL-AMP"
],
"chebi":[
"CHEBI:8166"
],
"hmdb":[
"HMDB12276"
],
"inchi_key":[
"RTQMRTSPTLIIHM-KEOHHSTQSA-J"
],
"inchikey":[
"RTQMRTSPTLIIHM-KEOHHSTQSA-J"
],
"kegg.compound":[
"C02741"
],
"metanetx.chemical":[
"MNXM1515"
],
"sbo":"SBO:0000247",
"seed.compound":[
"cpd01777"
]
}
},
{
"id":"dsbdrd_c",
"name":"Fused thiol:disulfide interchange protein (reduced)",
"compartment":"c",
"charge":0,
"formula":"XH2",
"notes":{
"original_bigg_ids":[
"dsbdrd_c"
]
},
"annotation":{
"bigg.metabolite":[
"dsbdrd"
],
"metanetx.chemical":[
"MNXM8620"
],
"sbo":"SBO:0000247",
"seed.compound":[
"cpd15451"
]
}
},
{
"id":"cu2_p",
"name":"Copper",
"compartment":"p",
"charge":2,
"formula":"Cu",
"notes":{
"original_bigg_ids":[
"cu2_p"
]
},
"annotation":{
"Human Metabolome Database":[
"HMDB00657"
],
"bigg.metabolite":[
"cu2"
],
"biocyc":[
"META:CU+2"
],
"chebi":[
"CHEBI:49550"
],
"hmdb":[
"HMDB00657"
],
"inchi_key":[
"JPVYNHNXODAKFH-UHFFFAOYSA-N"
],
"inchikey":[
"JPVYNHNXODAKFH-UHFFFAOYSA-N"
],
"kegg.compound":[
"C00070"
],
"metanetx.chemical":[
"MNXM632"
],
"reactome":[
"R-ALL-936901"
],
"reactome.compound":[
"437295",
"936901",
"209799"
],
"sabiork":[
"19"
],
"sbo":"SBO:0000247",
"seed.compound":[
"cpd00058"
]
}
},
{
"id":"sla_c",
"name":"Sulpholactaldehyde",
"compartment":"c",
"charge":-1,
"formula":"C3H5O5S",
"notes":{
"original_bigg_ids":[
"sla_c"
]
},
"annotation":{
"bigg.metabolite":[
"sla"
],
"sbo":"SBO:0000247"
}
},
{
"id":"14glucan_p",
"name":"1,4-alpha-D-glucan",
"compartment":"p",
"charge":0,
"formula":"C36H62O31",
"notes":{
"original_bigg_ids":[
"14glucan_p"
]
},
"annotation":{
"bigg.metabolite":[
"14glucan"
],
"biocyc":[
"META:1-4-alpha-D-Glucan"
],
"metanetx.chemical":[
"MNXM2905"
],
"sbo":"SBO:0000247",
"seed.compound":[
"cpd21754"
]
}
},
{
"id":"grdp_c",
"name":"Geranyl diphosphate",
"compartment":"c",
"charge":-3,
"formula":"C10H17O7P2",
"notes":{
"original_bigg_ids":[
"grdp_c"
]
},
"annotation":{
"Human Metabolome Database":[
"HMDB06506"
],
"bigg.metabolite":[
"grdp"
],
"biocyc":[
"META:GERANYL-PP"
],
"chebi":[
"CHEBI:58057"
],
"hmdb":[
"HMDB01285",
"HMDB02239",
"HMDB06506",
"HMDB01560"
],
"inchi_key":[
"GVVPGTZRZFNKDS-JXMROGBWSA-K"
],
"inchikey":[
"GVVPGTZRZFNKDS-JXMROGBWSA-K"
],
"kegg.compound":[
"C00341"
],
"lipidmaps":[
"LMPR0102010001"
],
"metanetx.chemical":[
"MNXM100"
],
"reactome":[
"R-ALL-191409"
],
"reactome.compound":[
"191409"
],
"sabiork":[
"5050",
"1846"
],
"sbo":"SBO:0000247",
"seed.compound":[
"cpd03476"
]
}
},
{
"id":"ribflv_p",
"name":"Riboflavin C17H20N4O6",
"compartment":"p",
"charge":0,
"formula":"C17H20N4O6",
"notes":{
"original_bigg_ids":[
"ribflv_p"
]
},
"annotation":{
"Human Metabolome Database":[
"HMDB00244"
],
"bigg.metabolite":[
"ribflv"
],
"biocyc":[
"META:RIBOFLAVIN"
],
"chebi":[
"CHEBI:8843"
],
"hmdb":[
"HMDB00244"
],
"inchi_key":[
"AUNGANRZJHBGPY-SCRDCRAPSA-M"
],
"inchikey":[
"AUNGANRZJHBGPY-SCRDCRAPSA-M"
],
"kegg.compound":[
"C00255"
],
"kegg.drug":[
"D00050"
],
"metanetx.chemical":[
"MNXM270"
],
"reactome":[
"R-ALL-3165253"
],
"reactome.compound":[
"3165253",
"196931"
],
"sabiork":[
"1996"
],
"sbo":"SBO:0000247",
"seed.compound":[
"cpd00220"
]
}
},
{
"id":"dms_e",
"name":"Dimethyl sulfide",
"compartment":"e",
"charge":0,
"formula":"C2H6S",
"notes":{
"original_bigg_ids":[
"dms_e"
]
},
"annotation":{
"Human Metabolome Database":[
"HMDB02303"
],
"bigg.metabolite":[
"dms"
],
"biocyc":[
"META:CPD-7670"
],
"chebi":[
"CHEBI:4611"
],
"envipath":[
"32de3cf4-e3e6-4168-956e-32fa5ddb0ce1/compound/26c081a5-2c2d-4e64-bd11-0d80376989ba"
],
"hmdb":[
"HMDB02303"
],
"inchi_key":[
"QMMFVYPAHWMCMS-UHFFFAOYSA-N"
],
"inchikey":[
"QMMFVYPAHWMCMS-UHFFFAOYSA-N"
],
"kegg.compound":[
"C00580"
],
"metanetx.chemical":[
"MNXM444"
],
"sabiork":[
"2104"
],
"sbo":"SBO:0000247",
"seed.compound":[
"cpd00450"
]
}
},
{
"id":"pgp141_c",
"name":"Phosphatidylglycerophosphate (ditetradec-7-enoyl, n-C14:1)",
"compartment":"c",
"charge":-3,
"formula":"C34H61O13P2",
"notes":{
"original_bigg_ids":[
"pgp141_c"
]
},
"annotation":{
"bigg.metabolite":[
"pgp141"
],
"metanetx.chemical":[
"MNXM5271"
],
"sbo":"SBO:0000247"
}
},
{
"id":"cysi__L_c",
"name":"L Cystine C6H12N2O4S2",
"compartment":"c",
"charge":0,
"formula":"C6H12N2O4S2",
"notes":{
"original_bigg_ids":[
"cysi__L_c"
]
},
"annotation":{
"Human Metabolome Database":[
"HMDB00192"
],
"bigg.metabolite":[
"cysi__L"
],
"biocyc":[
"META:CYSTINE"
],
"chebi":[
"CHEBI:63163"
],
"hmdb":[
"HMDB00192"
],
"inchi_key":[
"LEVWYRKDKASIDU-IMJSIDKUSA-N"
],
"inchikey":[
"LEVWYRKDKASIDU-IMJSIDKUSA-N"
],
"kegg.compound":[
"C00491"
],
"kegg.drug":[
"D03636"
],
"metanetx.chemical":[
"MNXM927"
],
"sabiork":[
"2060"
],
"sbo":"SBO:0000247",
"seed.compound":[
"cpd00381"
]
}
},
{
"id":"fpram_c",
"name":"2-(Formamido)-N1-(5-phospho-D-ribosyl)acetamidine",
"compartment":"c",
"charge":-1,
"formula":"C8H15N3O8P",
"notes":{
"original_bigg_ids":[
"fpram_c"
]
},
"annotation":{
"Human Metabolome Database":[
"HMDB06211"
],
"bigg.metabolite":[
"fpram"
],
"chebi":[
"CHEBI:971"
],
"hmdb":[
"HMDB06211"
],
"inchi_key":[
"PMCOGCVKOAOZQM-ZRTZXPPTSA-M"
],
"inchikey":[
"PMCOGCVKOAOZQM-ZRTZXPPTSA-M"
],
"metanetx.chemical":[
"MNXM479745"
],
"reactome":[
"R-ALL-111369"
],
"reactome.compound":[
"111369"
],
"sbo":"SBO:0000247"
}
},
{
"id":"f1p_c",
"name":"D-Fructose 1-phosphate",
"compartment":"c",
"charge":-2,
"formula":"C6H11O9P",
"notes":{
"original_bigg_ids":[
"f1p_c"
]
},
"annotation":{
"bigg.metabolite":[
"f1p"
],
"biocyc":[
"META:D-fructofuranose-1-phosphate"
],
"chebi":[
"CHEBI:58674"
],
"inchi_key":[
"RHKKZBWRNHGJEZ-VRPWFDPXSA-L"
],
"inchikey":[
"RHKKZBWRNHGJEZ-VRPWFDPXSA-L"
],
"kegg.compound":[
"C01094"
],
"metanetx.chemical":[
"MNXM145568"
],
"sabiork":[
"1458",
"1351"
],
"sbo":"SBO:0000247",
"seed.compound":[
"cpd00802"
]
}
},
{
"id":"dsbard_p",
"name":"Periplasmic protein disulfide isomerase I (reduced)",
"compartment":"p",
"charge":0,
"formula":"XH2",
"notes":{
"original_bigg_ids":[
"dsbard_p"
]
},
"annotation":{
"bigg.metabolite":[
"dsbard"
],
"metanetx.chemical":[
"MNXM12618"
],
"sbo":"SBO:0000247",
"seed.compound":[
"cpd15447"
]
}
},
{
"id":"thr__L_c",
"name":"L-Threonine",
"compartment":"c",
"charge":0,
"formula":"C4H9NO3",
"notes":{
"original_bigg_ids":[
"thr__L_c"
]
},
"annotation":{
"Human Metabolome Database":[
"HMDB00167"
],
"bigg.metabolite":[
"thr__L"
],
"biocyc":[
"META:THR"
],
"chebi":[
"CHEBI:6308"
],
"envipath":[
"32de3cf4-e3e6-4168-956e-32fa5ddb0ce1/compound/b570a573-71c2-4661-a517-6ac1b121dc59"
],
"hmdb":[
"HMDB00167"
],
"inchi_key":[
"AYFVYJQAPQTCCC-GBXIJSLDSA-N"
],
"inchikey":[
"AYFVYJQAPQTCCC-GBXIJSLDSA-N"
],
"kegg.compound":[
"C00188"
],
"kegg.drug":[
"D00041"
],
"metanetx.chemical":[
"MNXM142"
],
"reactome":[
"R-ALL-379706"
],
"reactome.compound":[
"352000",
"351990",
"379706"
],
"sabiork":[
"76",
"27463"
],
"sbo":"SBO:0000247",
"seed.compound":[
"cpd00161"
]
}
},
{
"id":"dcyt_p",
"name":"Deoxycytidine",
"compartment":"p",
"charge":0,
"formula":"C9H13N3O4",
"notes":{
"original_bigg_ids":[
"dcyt_p"
]
},
"annotation":{
"Human Metabolome Database":[
"HMDB00014"
],
"bigg.metabolite":[
"dcyt"
],
"biocyc":[
"META:DEOXYCYTIDINE"
],
"chebi":[
"CHEBI:4407"
],
"hmdb":[
"HMDB00014"
],
"inchi_key":[
"CKTSBUTUHBMZGZ-SHYZEUOFSA-N"
],
"inchikey":[
"CKTSBUTUHBMZGZ-SHYZEUOFSA-N"
],
"kegg.compound":[
"C00881"
],
"metanetx.chemical":[
"MNXM704"
],
"reactome":[
"R-ALL-500829"
],
"reactome.compound":[
"500829"
],
"sabiork":[
"2178"
],
"sbo":"SBO:0000247",
"seed.compound":[
"cpd00654"
]
}
},
{
"id":"2ddglcn_c",
"name":"2-Dehydro-3-deoxy-D-gluconate",
"compartment":"c",
"charge":-1,
"formula":"C6H9O6",
"notes":{
"original_bigg_ids":[
"2ddglcn_c"
]
},
"annotation":{
"bigg.metabolite":[
"2ddglcn"
],
"biocyc":[
"META:2-DEHYDRO-3-DEOXY-D-GLUCONATE"
],
"chebi":[
"CHEBI:57990"
],
"inchi_key":[
"WPAMZTWLKIDIOP-WVZVXSGGSA-M"
],
"inchikey":[
"WPAMZTWLKIDIOP-WVZVXSGGSA-M"
],
"kegg.compound":[
"C00204"
],
"lipidmaps":[
"LMFA01050475"
],
"metanetx.chemical":[
"MNXM440"
],
"sabiork":[
"1973",
"21127"
],
"sbo":"SBO:0000247",
"seed.compound":[
"cpd00176"
]
}
},
{
"id":"fum_p",
"name":"Fumarate",
"compartment":"p",
"charge":-2,
"formula":"C4H2O4",
"notes":{
"original_bigg_ids":[
"fum_p"
]
},
"annotation":{
"Human Metabolome Database":[
"HMDB00134"
],
"bigg.metabolite":[
"fum"
],
"biocyc":[
"META:FUM"
],
"chebi":[
"CHEBI:5190"
],
"envipath":[
"32de3cf4-e3e6-4168-956e-32fa5ddb0ce1/compound/709035ec-4868-4de8-9095-06428f6be14b"
],
"hmdb":[
"HMDB00134"
],
"inchi_key":[
"VZCYOOQTPOCHFL-OWOJBTEDSA-L"
],
"inchikey":[
"VZCYOOQTPOCHFL-OWOJBTEDSA-L"
],
"kegg.compound":[
"C00122"
],
"kegg.drug":[
"D02308"
],
"metanetx.chemical":[
"MNXM93"
],
"reactome":[
"R-ALL-29586"
],
"reactome.compound":[
"113588",
"29586"
],
"sabiork":[
"1910"
],
"sbo":"SBO:0000247",
"seed.compound":[
"cpd00106"
]
}
},
{
"id":"galctn__L_e",
"name":"L-Galactonate",
"compartment":"e",
"charge":-1,
"formula":"C6H11O7",
"notes":{
"original_bigg_ids":[
"galctn__L_e"
]
},
"annotation":{
"bigg.metabolite":[
"galctn__L"
],
"biocyc":[
"META:CPD0-1083"
],
"chebi":[
"CHEBI:53071"
],
"inchi_key":[
"RGHNJXZEOKUKBD-RSJOWCBRSA-M"
],
"inchikey":[
"RGHNJXZEOKUKBD-RSJOWCBRSA-M"
],
"kegg.compound":[
"C15930"
],
"metanetx.chemical":[
"MNXM636"
],
"sabiork":[
"24860"
],
"sbo":"SBO:0000247",
"seed.compound":[
"cpd14659"
]
}
},
{
"id":"btn_e",
"name":"Biotin",
"compartment":"e",
"charge":-1,
"formula":"C10H15N2O3S",
"notes":{
"original_bigg_ids":[
"btn_e"
]
},
"annotation":{
"Human Metabolome Database":[
"HMDB00030"
],
"bigg.metabolite":[
"btn"
],
"biocyc":[
"META:BIOTIN"
],
"chebi":[
"CHEBI:57586"
],
"hmdb":[
"HMDB00030"
],
"inchi_key":[
"YBJHBAHKTGYVGT-ZKWXMUAHSA-M"
],
"inchikey":[
"YBJHBAHKTGYVGT-ZKWXMUAHSA-M"
],
"kegg.compound":[
"C00120"
],
"kegg.drug":[
"D00029"
],
"metanetx.chemical":[
"MNXM304"
],
"reactome":[
"R-ALL-29582"
],
"reactome.compound":[
"199238",
"29582",
"199207"
],
"sabiork":[
"1936"
],
"sbo":"SBO:0000247",
"seed.compound":[
"cpd00104"
]
}
},
{
"id":"pydxn_p",
"name":"Pyridoxine",
"compartment":"p",
"charge":0,
"formula":"C8H11NO3",
"notes":{
"original_bigg_ids":[
"pydxn_p"
]
},
"annotation":{
"Human Metabolome Database":[
"HMDB02075"
],
"bigg.metabolite":[
"pydxn"
],
"biocyc":[
"META:PYRIDOXINE"
],
"chebi":[
"CHEBI:8671"
],
"envipath":[
"32de3cf4-e3e6-4168-956e-32fa5ddb0ce1/compound/344a84bd-2fbd-4e3b-903e-556786d111e2"
],
"hmdb":[
"HMDB02075",
"HMDB00239"
],
"inchi_key":[
"LXNHXLLTXMVWPM-UHFFFAOYSA-N"
],
"inchikey":[
"LXNHXLLTXMVWPM-UHFFFAOYSA-N"
],
"kegg.compound":[
"C00314"
],
"kegg.drug":[
"D08454"
],
"metanetx.chemical":[
"MNXM419"
],
"reactome":[
"R-ALL-965053"
],
"reactome.compound":[
"965053"
],
"sabiork":[
"2015"
],
"sbo":"SBO:0000247",
"seed.compound":[
"cpd00263"
]
}
},
{
"id":"ocdcea_e",
"name":"Octadecenoate (n-C18:1)",
"compartment":"e",
"charge":-1,
"formula":"C18H33O2",
"notes":{
"original_bigg_ids":[
"ocdcea_e"
]
},
"annotation":{
"Human Metabolome Database":[
"HMDB02066"
],
"bigg.metabolite":[
"ocdcea"
],
"biocyc":[
"META:OLEATE-CPD"
],
"chebi":[
"CHEBI:7741"
],
"hmdb":[
"HMDB00207",
"HMDB02066"
],
"inchi_key":[
"ZQPPMHVWECSIRJ-KTKRTIGZSA-M"
],
"inchikey":[
"ZQPPMHVWECSIRJ-KTKRTIGZSA-M"
],
"kegg.compound":[
"C00712"
],
"kegg.drug":[
"D02315"
],
"lipidmaps":[
"LMFA01030810"
],
"metanetx.chemical":[
"MNXM306"
],
"sabiork":[
"2139",
"28897"
],
"sbo":"SBO:0000247",
"seed.compound":[
"cpd00536"
],
"slm":[
"000000418"
]
}
},
{
"id":"preq0_c",
"name":"7-cyano-7-carbaguanine",
"compartment":"c",
"charge":0,
"formula":"C7H5N5O",
"notes":{
"original_bigg_ids":[
"preq0_c"
]
},
"annotation":{
"bigg.metabolite":[
"preq0"
],
"biocyc":[
"META:7-CYANO-7-DEAZAGUANINE"
],
"chebi":[
"CHEBI:677358"
],
"inchi_key":[
"FMKSMYDYKXQYRV-UHFFFAOYSA-N"
],
"inchikey":[
"FMKSMYDYKXQYRV-UHFFFAOYSA-N"
],
"kegg.compound":[
"C15996"
],
"metanetx.chemical":[
"MNXM2207"
],
"sabiork":[
"28950"
],
"sbo":"SBO:0000247",
"seed.compound":[
"cpd14718"
]
}
},
{
"id":"tyr__L_p",
"name":"L-Tyrosine",
"compartment":"p",
"charge":0,
"formula":"C9H11NO3",
"notes":{
"original_bigg_ids":[
"tyr__L_p"
]
},
"annotation":{
"Human Metabolome Database":[
"HMDB00647"
],
"bigg.metabolite":[
"tyr__L"
],
"biocyc":[
"META:TYR"
],
"chebi":[
"CHEBI:9800"
],
"envipath":[
"32de3cf4-e3e6-4168-956e-32fa5ddb0ce1/compound/974bd9b7-53fb-48cd-aaf3-6bd3196c0365"
],
"hmdb":[
"HMDB00647",
"HMDB00158"
],
"inchi_key":[
"OUYCCCASQSFEME-QMMMGPOBSA-N"
],
"inchikey":[
"OUYCCCASQSFEME-QMMMGPOBSA-N"
],
"kegg.compound":[
"C01536"
],
"kegg.drug":[
"D00022"
],
"metanetx.chemical":[
"MNXM76"
],
"reactome":[
"R-ALL-5668567"
],
"reactome.compound":[
"379710",
"5668567",
"352030",
"29506"
],
"sabiork":[
"84",
"2291"
],
"sbo":"SBO:0000247",
"seed.compound":[
"cpd30745"
]
}
},
{
"id":"dtdp4d6dg_c",
"name":"DTDP-4-dehydro-6-deoxy-D-glucose",
"compartment":"c",
"charge":-2,
"formula":"C16H22N2O15P2",
"notes":{
"original_bigg_ids":[
"dtdp4d6dg_c"
]
},
"annotation":{
"Human Metabolome Database":[
"HMDB60081"
],
"bigg.metabolite":[
"dtdp4d6dg"
],
"biocyc":[
"META:DTDP-DEOH-DEOXY-GLUCOSE"
],
"chebi":[
"CHEBI:62829"
],
"hmdb":[
"HMDB60081"
],
"inchi_key":[
"PSXWNITXWWECNY-UCBTUHGZSA-L"
],
"inchikey":[
"PSXWNITXWWECNY-UCBTUHGZSA-L"
],
"kegg.compound":[
"C11907"
],
"metanetx.chemical":[
"MNXM451"
],
"sabiork":[
"1563"
],
"sbo":"SBO:0000247",
"seed.compound":[
"cpd00521"
]
}
},
{
"id":"acmum_e",
"name":"N-Acetylmuramate",
"compartment":"e",
"charge":-1,
"formula":"C11H18NO8",
"notes":{
"original_bigg_ids":[
"acmum_e"
]
},
"annotation":{
"Human Metabolome Database":[
"HMDB60493"
],
"bigg.metabolite":[
"acmum"
],
"biocyc":[
"META:NACMUR"
],
"chebi":[
"CHEBI:7212"
],
"hmdb":[
"HMDB60493"
],
"inchi_key":[
"MNLRQHMNZILYPY-MKFCKLDKSA-M"
],
"inchikey":[
"MNLRQHMNZILYPY-MKFCKLDKSA-M"
],
"kegg.compound":[
"C02713"
],
"metanetx.chemical":[
"MNXM2263"
],
"sbo":"SBO:0000247",
"seed.compound":[
"cpd01757"
]
}
},
{
"id":"man_p",
"name":"D-Mannose",
"compartment":"p",
"charge":0,
"formula":"C6H12O6",
"notes":{
"original_bigg_ids":[
"man_p"
]
},
"annotation":{
"Human Metabolome Database":[
"HMDB00169"
],
"bigg.metabolite":[
"man"
],
"biocyc":[
"META:D-mannopyranose"
],
"chebi":[
"CHEBI:4208"
],
"envipath":[
"32de3cf4-e3e6-4168-956e-32fa5ddb0ce1/compound/c5f931e8-e7f7-4b73-bed6-48662796fe18"
],
"hmdb":[
"HMDB00169"
],
"inchi_key":[
"WQZGKKKJIJFFOK-QTVWNMPRSA-N"
],
"inchikey":[
"WQZGKKKJIJFFOK-QTVWNMPRSA-N"
],
"kegg.compound":[
"C00159"
],
"metanetx.chemical":[
"MNXM182"
],
"reactome":[
"R-ALL-964752"
],
"reactome.compound":[
"964752",
"6799594",
"429579"
],
"sabiork":[
"1656"
],
"sbo":"SBO:0000247",
"seed.compound":[
"cpd27437"
]
}
},
{
"id":"adocbl_e",
"name":"Adenosylcobalamin",
"compartment":"e",
"charge":0,
"formula":"C72H100CoN18O17P",
"notes":{
"original_bigg_ids":[
"adocbl_e"
]
},
"annotation":{
"Human Metabolome Database":[
"HMDB02086"
],
"bigg.metabolite":[
"adocbl"
],
"biocyc":[
"META:ADENOSYLCOBALAMIN"
],
"hmdb":[
"HMDB02086"
],
"inchi_key":[
"ZIHHMGTYZOSFRC-QRVZQHAISA-N"
],
"inchikey":[
"ZIHHMGTYZOSFRC-QRVZQHAISA-N"
],
"kegg.compound":[
"C00194"
],
"kegg.drug":[
"D00042"
],
"metanetx.chemical":[
"MNXM90703"
],
"reactome":[
"R-ALL-3159297"
],
"reactome.compound":[
"3159297"
],
"sbo":"SBO:0000247",
"seed.compound":[
"cpd00166"
]
}
},
{
"id":"iscu_2fe2s_c",
"name":"IscU with bound [2Fe-2S] cluster",
"compartment":"c",
"charge":-2,
"formula":"H4O2S8Fe2R",
"notes":{
"original_bigg_ids":[
"iscu_2fe2s_c"
]
},
"annotation":{
"bigg.metabolite":[
"iscu_2fe2s"
],
"metanetx.chemical":[
"MNXM147129"
],
"sbo":"SBO:0000247"
}
},
{
"id":"dump_p",
"name":"DUMP C9H11N2O8P",
"compartment":"p",
"charge":-2,
"formula":"C9H11N2O8P",
"notes":{
"original_bigg_ids":[
"dump_p"
]
},
"annotation":{
"Human Metabolome Database":[
"HMDB01409"
],
"bigg.metabolite":[
"dump"
],
"biocyc":[
"META:DUMP"
],
"chebi":[
"CHEBI:47722"
],
"hmdb":[
"HMDB01409"
],
"inchi_key":[
"JSRLJPSBLDHEIO-SHYZEUOFSA-L"
],
"inchikey":[
"JSRLJPSBLDHEIO-SHYZEUOFSA-L"
],
"kegg.compound":[
"C00365"
],
"metanetx.chemical":[
"MNXM234"
],
"reactome":[
"R-ALL-500742"
],
"reactome.compound":[
"109382",
"500742"
],
"sabiork":[
"1334"
],
"sbo":"SBO:0000247",
"seed.compound":[
"cpd00299"
]
}
},
{
"id":"novbcn_e",
"name":"Novobiocin",
"compartment":"e",
"charge":0,
"formula":"C31H36N2O11",
"notes":{
"original_bigg_ids":[
"novbcn_e"
]
},
"annotation":{
"Human Metabolome Database":[
"HMDB15185"
],
"bigg.metabolite":[
"novbcn"
],
"biocyc":[
"META:CPD-15417"
],
"chebi":[
"CHEBI:7644"
],
"hmdb":[
"HMDB15185"
],
"inchi_key":[
"YJQPYGGHQPGBLI-KGSXXDOSSA-M"
],
"inchikey":[
"YJQPYGGHQPGBLI-KGSXXDOSSA-M"
],
"kegg.compound":[
"C05080"
],
"metanetx.chemical":[
"MNXM65002"
],
"sbo":"SBO:0000247",
"seed.compound":[
"cpd03032"
]
}
},
{
"id":"feenter_e",
"name":"Fe-enterobactin",
"compartment":"e",
"charge":3,
"formula":"C30H27FeN3O15",
"notes":{
"original_bigg_ids":[
"feenter_e"
]
},
"annotation":{
"bigg.metabolite":[
"feenter"
],
"chebi":[
"CHEBI:70745"
],
"inchi_key":[
"NGILTSZTOFYVBF-UVJOBNTFSA-H"
],
"inchikey":[
"NGILTSZTOFYVBF-UVJOBNTFSA-H"
],
"kegg.compound":[
"C06230"
],
"metanetx.chemical":[
"MNXM7354"
],
"reactome":[
"R-ALL-1222421"
],
"reactome.compound":[
"1222421"
],
"sbo":"SBO:0000247"
}
},
{
"id":"eca4und_p",
"name":"(enterobacterial common antigen)x4 undecaprenyl-diphosphate",
"compartment":"p",
"charge":-6,
"formula":"C151H234N12O67P2",
"notes":{
"original_bigg_ids":[
"eca4und_p"
]
},
"annotation":{
"bigg.metabolite":[
"eca4und"
],
"inchi_key":[
"CVYQIROAIKSYLV-HBQGRVRBSA-H"
],
"inchikey":[
"CVYQIROAIKSYLV-HBQGRVRBSA-H"
],
"metanetx.chemical":[
"MNXM6545"
],
"sbo":"SBO:0000247",
"seed.compound":[
"cpd15458"
]
}
},
{
"id":"flxr_c",
"name":"Flavodoxin reduced",
"compartment":"c",
"charge":-1,
"formula":"XH",
"notes":{
"original_bigg_ids":[
"flxr_c"
]
},
"annotation":{
"bigg.metabolite":[
"flxr"
],
"metanetx.chemical":[
"MNXM6271"
],
"sbo":"SBO:0000247",
"seed.compound":[
"cpd15465"
]
}
},
{
"id":"pa160_c",
"name":"1,2-dihexadecanoyl-sn-glycerol 3-phosphate",
"compartment":"c",
"charge":-2,
"formula":"C35H67O8P1",
"notes":{
"original_bigg_ids":[
"pa160_c"
]
},
"annotation":{
"Human Metabolome Database":[
"HMDB07857"
],
"bigg.metabolite":[
"pa160"
],
"biocyc":[
"META:CPD0-1422"
],
"chebi":[
"CHEBI:73246"
],
"hmdb":[
"HMDB00674",
"HMDB07857"
],
"inchi_key":[
"PORPENFLTBBHSG-MGBGTMOVSA-L"
],
"inchikey":[
"PORPENFLTBBHSG-MGBGTMOVSA-L"
],
"lipidmaps":[
"LMGP10010027"
],
"metanetx.chemical":[
"MNXM17312"
],
"sbo":"SBO:0000247",
"seed.compound":[
"cpd26147"
],
"slm":[
"000000808"
]
}
},
{
"id":"lcts_c",
"name":"Lactose C12H22O11",
"compartment":"c",
"charge":0,
"formula":"C12H22O11",
"notes":{
"original_bigg_ids":[
"lcts_c"
]
},
"annotation":{
"Human Metabolome Database":[
"HMDB41627"
],
"bigg.metabolite":[
"lcts"
],
"biocyc":[
"META:CPD-15972"
],
"chebi":[
"CHEBI:613009"
],
"hmdb":[
"HMDB41627"
],
"inchi_key":[
"GUBGYTABKSRVRQ-QKKXKWKRSA-N"
],
"inchikey":[
"GUBGYTABKSRVRQ-QKKXKWKRSA-N"
],
"kegg.compound":[
"C01970"
],
"kegg.drug":[
"D00046"
],
"kegg.glycan":[
"G10504"
],
"metanetx.chemical":[
"MNXM362"
],
"sabiork":[
"1376",
"104"
],
"sbo":"SBO:0000247",
"seed.compound":[
"cpd03809"
]
}
},
{
"id":"arbtn_e",
"name":"Aerobactin minus Fe3",
"compartment":"e",
"charge":-3,
"formula":"C22H33N4O13",
"notes":{
"original_bigg_ids":[
"arbtn_e"
]
},
"annotation":{
"bigg.metabolite":[
"arbtn"
],
"metanetx.chemical":[
"MNXM96506"
],
"sbo":"SBO:0000247",
"seed.compound":[
"cpd15411"
]
}
},
{
"id":"cdpdhdec9eg_c",
"name":"CDP-1,2-dihexadec-9-enoylglycerol",
"compartment":"c",
"charge":-2,
"formula":"C44H75N3O15P2",
"notes":{
"original_bigg_ids":[
"cdpdhdec9eg_c"
]
},
"annotation":{
"bigg.metabolite":[
"cdpdhdec9eg"
],
"chebi":[
"CHEBI:104012"
],
"inchi_key":[
"LBKBJHVQQNUXGQ-BQUKFSKHSA-L"
],
"inchikey":[
"LBKBJHVQQNUXGQ-BQUKFSKHSA-L"
],
"metanetx.chemical":[
"MNXM4508"
],
"sbo":"SBO:0000247",
"seed.compound":[
"cpd15418"
]
}
},
{
"id":"aso3_c",
"name":"Arsenite",
"compartment":"c",
"charge":-3,
"formula":"AsO3",
"notes":{
"original_bigg_ids":[
"aso3_c"
]
},
"annotation":{
"Human Metabolome Database":[
"HMDB11620"
],
"bigg.metabolite":[
"aso3"
],
"biocyc":[
"META:CPD0-2040"
],
"chebi":[
"CHEBI:49900"
],
"envipath":[
"32de3cf4-e3e6-4168-956e-32fa5ddb0ce1/compound/42d95b9b-3aca-45eb-a99d-ef775cb20524"
],
"hmdb":[
"HMDB11620"
],
"inchi_key":[
"AQLMHYSWFMLWBS-UHFFFAOYSA-N"
],
"inchikey":[
"AQLMHYSWFMLWBS-UHFFFAOYSA-N"
],
"kegg.compound":[
"C06697"
],
"metanetx.chemical":[
"MNXM658"
],
"reactome":[
"R-ALL-5696216"
],
"reactome.compound":[
"5696216"
],
"sabiork":[
"8854"
],
"sbo":"SBO:0000247",
"seed.compound":[
"cpd26385"
]
}
},
{
"id":"progly_c",
"name":"L-Prolinylglycine",
"compartment":"c",
"charge":0,
"formula":"C7H12N2O3",
"notes":{
"original_bigg_ids":[
"progly_c"
]
},
"annotation":{
"bigg.metabolite":[
"progly"
],
"biocyc":[
"META:CPD0-2182"
],
"chebi":[
"CHEBI:73594"
],
"inchi_key":[
"RNKSNIBMTUYWSH-YFKPBYRVSA-N"
],
"inchikey":[
"RNKSNIBMTUYWSH-YFKPBYRVSA-N"
],
"metanetx.chemical":[
"MNXM7481"
],
"sbo":"SBO:0000247",
"seed.compound":[
"cpd15551"
]
}
},
{
"id":"3ohdcoa_c",
"name":"3-Oxohexadecanoyl-CoA",
"compartment":"c",
"charge":-4,
"formula":"C37H60N7O18P3S",
"notes":{
"original_bigg_ids":[
"3ohdcoa_c"
]
},
"annotation":{
"Human Metabolome Database":[
"HMDB06402"
],
"bigg.metabolite":[
"3ohdcoa"
],
"biocyc":[
"META:3-OXOPALMITOYL-COA"
],
"chebi":[
"CHEBI:57349"
],
"hmdb":[
"HMDB06402"
],
"inchi_key":[
"NQMPLXPCRJOSHL-BBECNAHFSA-J"
],
"inchikey":[
"NQMPLXPCRJOSHL-BBECNAHFSA-J"
],
"kegg.compound":[
"C05259"
],
"lipidmaps":[
"LMFA07050250"
],
"metanetx.chemical":[
"MNXM738"
],
"reactome":[
"R-ALL-77302"
],
"reactome.compound":[
"77302"
],
"sabiork":[
"2736"
],
"sbo":"SBO:0000247",
"seed.compound":[
"cpd03114"
],
"slm":[
"000000869"
]
}
},
{
"id":"clpn161_p",
"name":"Cardiolipin (tetrahexadec-9-enoyl, n-C16:1)",
"compartment":"p",
"charge":-2,
"formula":"C73H132O17P2",
"notes":{
"original_bigg_ids":[
"clpn161_p"
]
},
"annotation":{
"bigg.metabolite":[
"clpn161"
],
"biocyc":[
"META:CPD-19674"
],
"chebi":[
"CHEBI:104873"
],
"inchi_key":[
"UYSHBKYVDAZLKJ-GMUISZSCSA-L"
],
"inchikey":[
"UYSHBKYVDAZLKJ-GMUISZSCSA-L"
],
"metanetx.chemical":[
"MNXM4501"
],
"sbo":"SBO:0000247"
}
},
{
"id":"1ddecg3p_p",
"name":"1-dodecanoyl-sn-glycerol 3-phosphate",
"compartment":"p",
"charge":-2,
"formula":"C15H29O7P1",
"notes":{
"original_bigg_ids":[
"1ddecg3p_p"
]
},
"annotation":{
"Human Metabolome Database":[
"HMDB62319"
],
"bigg.metabolite":[
"1ddecg3p"
],
"biocyc":[
"META:CPD0-2200"
],
"chebi":[
"CHEBI:72682"
],
"hmdb":[
"HMDB62319"
],
"inchi_key":[
"STTKJLVEXMKLNA-CQSZACIVSA-L"
],
"inchikey":[
"STTKJLVEXMKLNA-CQSZACIVSA-L"
],
"lipidmaps":[
"LMGP10050015"
],
"metanetx.chemical":[
"MNXM4232"
],
"sbo":"SBO:0000247",
"seed.compound":[
"cpd15325"
],
"slm":[
"000000650"
]
}
},
{
"id":"gln__L_e",
"name":"L-Glutamine",
"compartment":"e",
"charge":0,
"formula":"C5H10N2O3",
"notes":{
"original_bigg_ids":[
"gln__L_e"
]
},
"annotation":{
"Human Metabolome Database":[
"HMDB00641"
],
"bigg.metabolite":[
"gln__L"
],
"biocyc":[
"META:GLN"
],
"chebi":[
"CHEBI:6227"
],
"hmdb":[
"HMDB00641"
],
"inchi_key":[
"ZDXPYRJPNDTMRX-VKHMYHEASA-N"
],
"inchikey":[
"ZDXPYRJPNDTMRX-VKHMYHEASA-N"
],
"kegg.compound":[
"C00303"
],
"kegg.drug":[
"D00015"
],
"metanetx.chemical":[
"MNXM37"
],
"reactome":[
"R-ALL-29472"
],
"reactome.compound":[
"113522",
"212615",
"29472"
],
"sabiork":[
"2011",
"74"
],
"sbo":"SBO:0000247",
"seed.compound":[
"cpd00253"
]
}
},
{
"id":"cpgn_un_e",
"name":"Coprogen unloaded (no Fe(III))",
"compartment":"e",
"charge":-4,
"formula":"C35H52N6O13",
"notes":{
"original_bigg_ids":[
"cpgn_un_e"
]
},
"annotation":{
"bigg.metabolite":[
"cpgn_un"
],
"biocyc":[
"META:CPD0-2262"
],
"metanetx.chemical":[
"MNXM2999"
],
"sbo":"SBO:0000247",
"seed.compound":[
"cpd15438"
]
}
},
{
"id":"ca2_p",
"name":"Calcium",
"compartment":"p",
"charge":2,
"formula":"Ca",
"notes":{
"original_bigg_ids":[
"ca2_p"
]
},
"annotation":{
"Human Metabolome Database":[
"HMDB00464"
],
"bigg.metabolite":[
"ca2"
],
"biocyc":[
"META:CA+2"
],
"chebi":[
"CHEBI:48760"
],
"hmdb":[
"HMDB00464"
],
"inchi_key":[
"BHPQYMZQTOCNFJ-UHFFFAOYSA-N"
],
"inchikey":[
"BHPQYMZQTOCNFJ-UHFFFAOYSA-N"
],
"kegg.compound":[
"C00076"
],
"metanetx.chemical":[
"MNXM128"
],
"reactome":[
"R-ALL-74112"
],
"reactome.compound":[
"111875",
"167012",
"139827",
"74016",
"74112",
"1606834",
"2855229"
],
"sabiork":[
"1289"
],
"sbo":"SBO:0000247",
"seed.compound":[
"cpd29674"
]
}
},
{
"id":"tre_e",
"name":"Trehalose",
"compartment":"e",
"charge":0,
"formula":"C12H22O11",
"notes":{
"original_bigg_ids":[
"tre_e"
]
},
"annotation":{
"Human Metabolome Database":[
"HMDB00975"
],
"bigg.metabolite":[
"tre"
],
"biocyc":[
"META:TREHALOSE"
],
"chebi":[
"CHEBI:46211"
],
"hmdb":[
"HMDB00975"
],
"inchi_key":[
"HDTRYLNUVZCQOY-LIZSDCNHSA-N"
],
"inchikey":[
"HDTRYLNUVZCQOY-LIZSDCNHSA-N"
],
"kegg.compound":[
"C01083"
],
"kegg.glycan":[
"G00293"
],
"metanetx.chemical":[
"MNXM198"
],
"reactome":[
"R-ALL-868614"
],
"reactome.compound":[
"868614",
"189078"
],
"sabiork":[
"91"
],
"sbo":"SBO:0000247",
"seed.compound":[
"cpd00794"
]
}
},
{
"id":"iscssh_c",
"name":"IscS with bound sulfur",
"compartment":"c",
"charge":0,
"formula":"HS2R",
"notes":{
"original_bigg_ids":[
"iscssh_c"
]
},
"annotation":{
"bigg.metabolite":[
"iscssh"
],
"metanetx.chemical":[
"MNXM146402"
],
"sbo":"SBO:0000247"
}
},
{
"id":"glyald_c",
"name":"D-Glyceraldehyde",
"compartment":"c",
"charge":0,
"formula":"C3H6O3",
"notes":{
"original_bigg_ids":[
"glyald_c"
]
},
"annotation":{
"bigg.metabolite":[
"glyald"
],
"biocyc":[
"META:GLYCERALD"
],
"chebi":[
"CHEBI:4186"
],
"inchi_key":[
"MNQZXJOMYWMBOU-VKHMYHEASA-N"
],
"inchikey":[
"MNQZXJOMYWMBOU-VKHMYHEASA-N"
],
"kegg.compound":[
"C00577"
],
"metanetx.chemical":[
"MNXM435"
],
"reactome":[
"R-ALL-30393"
],
"reactome.compound":[
"30393"
],
"sabiork":[
"1409"
],
"sbo":"SBO:0000247",
"seed.compound":[
"cpd00448"
]
}
},
{
"id":"alaala_e",
"name":"D-Alanyl-D-alanine",
"compartment":"e",
"charge":0,
"formula":"C6H12N2O3",
"notes":{
"original_bigg_ids":[
"alaala_e"
]
},
"annotation":{
"Human Metabolome Database":[
"HMDB03459"
],
"bigg.metabolite":[
"alaala"
],
"biocyc":[
"META:D-ALA-D-ALA"
],
"chebi":[
"CHEBI:57822"
],
"hmdb":[
"HMDB03459"
],
"inchi_key":[
"DEFJQIDDEAULHB-QWWZWVQMSA-N"
],
"inchikey":[
"DEFJQIDDEAULHB-QWWZWVQMSA-N"
],
"kegg.compound":[
"C00993"
],
"metanetx.chemical":[
"MNXM669"
],
"sabiork":[
"2204"
],
"sbo":"SBO:0000247",
"seed.compound":[
"cpd00731"
]
}
},
{
"id":"novbcn_p",
"name":"Novobiocin",
"compartment":"p",
"charge":0,
"formula":"C31H36N2O11",
"notes":{
"original_bigg_ids":[
"novbcn_p"
]
},
"annotation":{
"Human Metabolome Database":[
"HMDB15185"
],
"bigg.metabolite":[
"novbcn"
],
"biocyc":[
"META:CPD-15417"
],
"chebi":[
"CHEBI:7644"
],
"hmdb":[
"HMDB15185"
],
"inchi_key":[
"YJQPYGGHQPGBLI-KGSXXDOSSA-M"
],
"inchikey":[
"YJQPYGGHQPGBLI-KGSXXDOSSA-M"
],
"kegg.compound":[
"C05080"
],
"metanetx.chemical":[
"MNXM65002"
],
"sbo":"SBO:0000247",
"seed.compound":[
"cpd03032"
]
}
},
{
"id":"3ohexACP_c",
"name":"3-Oxohexanoyl-[acyl-carrier protein]",
"compartment":"c",
"charge":-1,
"formula":"C17H29N2O9PRS",
"notes":{
"original_bigg_ids":[
"3ohexACP_c"
]
},
"annotation":{
"bigg.metabolite":[
"3ohexACP"
],
"biocyc":[
"META:3-oxo-hexanoyl-ACPs"
],
"chebi":[
"CHEBI:1642"
],
"kegg.compound":[
"C05746"
],
"lipidmaps":[
"LMFA07060005"
],
"metanetx.chemical":[
"MNXM25602"
],
"sabiork":[
"8106"
],
"sbo":"SBO:0000247",
"seed.compound":[
"cpd11486"
]
}
},
{
"id":"g3pg_c",
"name":"Glycerophosphoglycerol",
"compartment":"c",
"charge":-1,
"formula":"C6H14O8P",
"notes":{
"original_bigg_ids":[
"g3pg_c"
]
},
"annotation":{
"bigg.metabolite":[
"g3pg"
],
"biocyc":[
"META:GLYCEROPHOSPHOGLYCEROL"
],
"chebi":[
"CHEBI:61933"
],
"inchi_key":[
"LLCSXHMJULHSJN-UHFFFAOYSA-M"
],
"inchikey":[
"LLCSXHMJULHSJN-UHFFFAOYSA-M"
],
"kegg.compound":[
"C03274"
],
"metanetx.chemical":[
"MNXM598"
],
"sabiork":[
"6520"
],
"sbo":"SBO:0000247",
"seed.compound":[
"cpd02090"
],
"slm":[
"000001190"
]
}
},
{
"id":"rpntp_c",
"name":"?-D-ribose-1-methylphosphonate-5-triphosphate",
"compartment":"c",
"charge":-5,
"formula":"C6H11O16P4",
"notes":{
"original_bigg_ids":[
"rpntp_c"
]
},
"annotation":{
"bigg.metabolite":[
"rpntp"
],
"sbo":"SBO:0000247"
}
},
{
"id":"adocbl_c",
"name":"Adenosylcobalamin",
"compartment":"c",
"charge":0,
"formula":"C72H100CoN18O17P",
"notes":{
"original_bigg_ids":[
"adocbl_c"
]
},
"annotation":{
"Human Metabolome Database":[
"HMDB02086"
],
"bigg.metabolite":[
"adocbl"
],
"biocyc":[
"META:ADENOSYLCOBALAMIN"
],
"hmdb":[
"HMDB02086"
],
"inchi_key":[
"ZIHHMGTYZOSFRC-QRVZQHAISA-N"
],
"inchikey":[
"ZIHHMGTYZOSFRC-QRVZQHAISA-N"
],
"kegg.compound":[
"C00194"
],
"kegg.drug":[
"D00042"
],
"metanetx.chemical":[
"MNXM90703"
],
"reactome":[
"R-ALL-3159297"
],
"reactome.compound":[
"3159297"
],
"sbo":"SBO:0000247",
"seed.compound":[
"cpd00166"
]
}
},
{
"id":"3ocddec5eACP_c",
"name":"3-oxo-cis-dodec-5-enoyl-[acyl-carrier protein]",
"compartment":"c",
"charge":-1,
"formula":"C23H39N2O9PRS",
"notes":{
"original_bigg_ids":[
"3ocddec5eACP_c"
]
},
"annotation":{
"bigg.metabolite":[
"3ocddec5eACP"
],
"metanetx.chemical":[
"MNXM6837"
],
"sbo":"SBO:0000247",
"seed.compound":[
"cpd15373"
]
}
},
{
"id":"gmplys_c",
"name":"GMP-N-?-(N-?-acetyl lysine methyl ester) 5'-phosphoramidate",
"compartment":"c",
"charge":-1,
"formula":"C19H29N7O10P",
"notes":{
"original_bigg_ids":[
"gmplys_c"
]
},
"annotation":{
"bigg.metabolite":[
"gmplys"
],
"sbo":"SBO:0000247"
}
},
{
"id":"r5p_c",
"name":"Alpha-D-Ribose 5-phosphate",
"compartment":"c",
"charge":-2,
"formula":"C5H9O8P",
"notes":{
"original_bigg_ids":[
"r5p_c"
]
},
"annotation":{
"bigg.metabolite":[
"r5p"
],
"biocyc":[
"META:CPD-15318"
],
"chebi":[
"CHEBI:22413"
],
"inchi_key":[
"KTVPXOYAKDPRHY-AIHAYLRMSA-L"
],
"inchikey":[
"KTVPXOYAKDPRHY-AIHAYLRMSA-L"
],
"kegg.compound":[
"C03736"
],
"metanetx.chemical":[
"MNXM15900"
],
"sabiork":[
"1473"
],
"sbo":"SBO:0000247",
"seed.compound":[
"cpd19028"
]
}
},
{
"id":"clpn120_p",
"name":"Cardiolipin (tetradodecanoyl, n-C12:0)",
"compartment":"p",
"charge":-2,
"formula":"C57H108O17P2",
"notes":{
"original_bigg_ids":[
"clpn120_p"
]
},
"annotation":{
"bigg.metabolite":[
"clpn120"
],
"metanetx.chemical":[
"MNXM5078"
],
"sbo":"SBO:0000247"
}
},
{
"id":"idon__L_e",
"name":"L-Idonate",
"compartment":"e",
"charge":-1,
"formula":"C6H11O7",
"notes":{
"original_bigg_ids":[
"idon__L_e"
]
},
"annotation":{
"bigg.metabolite":[
"idon__L"
],
"biocyc":[
"META:L-IDONATE"
],
"chebi":[
"CHEBI:6250"
],
"inchi_key":[
"RGHNJXZEOKUKBD-SKNVOMKLSA-M"
],
"inchikey":[
"RGHNJXZEOKUKBD-SKNVOMKLSA-M"
],
"kegg.compound":[
"C00770"
],
"metanetx.chemical":[
"MNXM1565"
],
"sabiork":[
"5225"
],
"sbo":"SBO:0000247",
"seed.compound":[
"cpd00573"
]
}
},
{
"id":"akg_c",
"name":"2-Oxoglutarate",
"compartment":"c",
"charge":-2,
"formula":"C5H4O5",
"notes":{
"original_bigg_ids":[
"akg_c"
]
},
"annotation":{
"Human Metabolome Database":[
"HMDB62781"
],
"bigg.metabolite":[
"akg"
],
"biocyc":[
"META:2-KETOGLUTARATE"
],
"chebi":[
"CHEBI:40661"
],
"envipath":[
"32de3cf4-e3e6-4168-956e-32fa5ddb0ce1/compound/5b0a94f6-d411-44fd-bcc1-fb79b4e697f5",
"4fd7f3e0-dd25-43ac-9453-dda3e52396e4/compound/6557f3f2-0ab8-494b-a865-8ce0eae788a9"
],
"hmdb":[
"HMDB00208",
"HMDB02812",
"HMDB62781"
],
"inchi_key":[
"KPGXRSRHYNQIFN-UHFFFAOYSA-L"
],
"inchikey":[
"KPGXRSRHYNQIFN-UHFFFAOYSA-L"
],
"kegg.compound":[
"C00026"
],
"metanetx.chemical":[
"MNXM20"
],
"reactome":[
"R-ALL-561075"
],
"reactome.compound":[
"113594",
"561075",
"5278317",
"113671",
"29406",
"389537"
],
"sabiork":[
"1922"
],
"sbo":"SBO:0000247",
"seed.compound":[
"cpd00024"
]
}
},
{
"id":"tcynt_c",
"name":"Thiocyanate",
"compartment":"c",
"charge":-1,
"formula":"CNS",
"notes":{
"original_bigg_ids":[
"tcynt_c"
]
},
"annotation":{
"Human Metabolome Database":[
"HMDB01453"
],
"bigg.metabolite":[
"tcynt"
],
"biocyc":[
"META:HSCN"
],
"chebi":[
"CHEBI:9550"
],
"envipath":[
"32de3cf4-e3e6-4168-956e-32fa5ddb0ce1/compound/e06445a5-0756-47c6-b6f7-64c74b192ecc"
],
"hmdb":[
"HMDB01453"
],
"inchi_key":[
"ZMZDMBWJUHKJPS-UHFFFAOYSA-M"
],
"inchikey":[
"ZMZDMBWJUHKJPS-UHFFFAOYSA-M"
],
"kegg.compound":[
"C01755"
],
"metanetx.chemical":[
"MNXM762"
],
"sabiork":[
"5778"
],
"sbo":"SBO:0000247",
"seed.compound":[
"cpd01211"
]
}
},
{
"id":"apg141_c",
"name":"Acyl phosphatidylglycerol (n-C14:1)",
"compartment":"c",
"charge":-1,
"formula":"C48H86O11P",
"notes":{
"original_bigg_ids":[
"apg141_c"
]
},
"annotation":{
"bigg.metabolite":[
"apg141"
],
"metanetx.chemical":[
"MNXM7019"
],
"sbo":"SBO:0000247"
}
},
{
"id":"ac_c",
"name":"Acetate",
"compartment":"c",
"charge":-1,
"formula":"C2H3O2",
"notes":{
"original_bigg_ids":[
"ac_c"
]
},
"annotation":{
"Human Metabolome Database":[
"HMDB00042"
],
"bigg.metabolite":[
"ac"
],
"biocyc":[
"META:ACET"
],
"chebi":[
"CHEBI:40486"
],
"envipath":[
"5882df9c-dae1-4d80-a40e-db4724271456/compound/9e26dcbe-4db9-46a0-8614-9f03545032d2",
"5882df9c-dae1-4d80-a40e-db4724271456/compound/5e4989fc-13d3-45d4-ad57-3be380a9d3c0",
"650babc9-9d68-4b73-9332-11972ca26f7b/compound/a8f0be58-24e8-441b-8d81-a516a0ead4b3",
"4fd7f3e0-dd25-43ac-9453-dda3e52396e4/compound/d45256fe-61fa-4f5b-bb16-91a3d615e3d8",
"32de3cf4-e3e6-4168-956e-32fa5ddb0ce1/compound/b545cabc-8c9e-4b20-8848-efa015b481ea",
"650babc9-9d68-4b73-9332-11972ca26f7b/compound/3e2d750f-df31-4445-9255-163c627e9b4a"
],
"hmdb":[
"HMDB00042"
],
"inchi_key":[
"QTBSBXVTEAMEQO-UHFFFAOYSA-M"
],
"inchikey":[
"QTBSBXVTEAMEQO-UHFFFAOYSA-M"
],
"kegg.compound":[
"C00033"
],
"kegg.drug":[
"D00010"
],
"lipidmaps":[
"LMFA01010002"
],
"metanetx.chemical":[
"MNXM26"
],
"reactome":[
"R-ALL-390305"
],
"reactome.compound":[
"1524044",
"390305",
"113539",
"2022890",
"29416"
],
"sabiork":[
"1278"
],
"sbo":"SBO:0000247",
"seed.compound":[
"cpd00029"
],
"slm":[
"000000449"
]
}
},
{
"id":"dca_c",
"name":"Decanoate (n-C10:0)",
"compartment":"c",
"charge":-1,
"formula":"C10H19O2",
"notes":{
"original_bigg_ids":[
"dca_c"
]
},
"annotation":{
"bigg.metabolite":[
"dca"
],
"metanetx.chemical":[
"MNXM162295"
],
"sbo":"SBO:0000247"
}
},
{
"id":"pheme_e",
"name":"Protoheme C34H30FeN4O4",
"compartment":"e",
"charge":-2,
"formula":"C34H30FeN4O4",
"notes":{
"original_bigg_ids":[
"pheme_e"
]
},
"annotation":{
"bigg.metabolite":[
"pheme"
],
"biocyc":[
"META:PROTOHEME"
],
"chebi":[
"CHEBI:60344"
],
"inchi_key":[
"KABFMIBPWCXCRK-RGGAHWMASA-J"
],
"inchikey":[
"KABFMIBPWCXCRK-RGGAHWMASA-J"
],
"kegg.compound":[
"C00032"
],
"metanetx.chemical":[
"MNXM249"
],
"reactome":[
"R-ALL-917877"
],
"reactome.compound":[
"917877",
"71185",
"189444"
],
"sbo":"SBO:0000247"
}
},
{
"id":"citr__L_c",
"name":"L-Citrulline",
"compartment":"c",
"charge":0,
"formula":"C6H13N3O3",
"notes":{
"original_bigg_ids":[
"citr__L_c"
]
},
"annotation":{
"Human Metabolome Database":[
"HMDB00904"
],
"bigg.metabolite":[
"citr__L"
],
"biocyc":[
"META:L-CITRULLINE"
],
"chebi":[
"CHEBI:66922"
],
"hmdb":[
"HMDB00904"
],
"inchi_key":[
"RHGKLRLOHDJJDR-BYPYZUCNSA-N"
],
"inchikey":[
"RHGKLRLOHDJJDR-BYPYZUCNSA-N"
],
"kegg.compound":[
"C00327"
],
"kegg.drug":[
"D07706"
],
"metanetx.chemical":[
"MNXM211"
],
"reactome":[
"R-ALL-29968"
],
"reactome.compound":[
"113567",
"29968"
],
"sabiork":[
"1329"
],
"sbo":"SBO:0000247",
"seed.compound":[
"cpd00274"
]
}
},
{
"id":"3hodcoa_c",
"name":"(S)-3-Hydroxyoctadecanoyl-CoA",
"compartment":"c",
"charge":-4,
"formula":"C39H66N7O18P3S",
"notes":{
"original_bigg_ids":[
"3hodcoa_c"
]
},
"annotation":{
"bigg.metabolite":[
"3hodcoa"
],
"biocyc":[
"META:CPD0-2253"
],
"chebi":[
"CHEBI:87561"
],
"inchi_key":[
"WZMAIEGYXCOYSH-SFKGBVSGSA-J"
],
"inchikey":[
"WZMAIEGYXCOYSH-SFKGBVSGSA-J"
],
"lipidmaps":[
"LMFA07050159"
],
"metanetx.chemical":[
"MNXM31746"
],
"sbo":"SBO:0000247",
"seed.compound":[
"cpd15204"
]
}
},
{
"id":"all__D_e",
"name":"D-Allose",
"compartment":"e",
"charge":0,
"formula":"C6H12O6",
"notes":{
"original_bigg_ids":[
"all__D_e"
]
},
"annotation":{
"bigg.metabolite":[
"all__D"
],
"biocyc":[
"META:D-Allopyranose"
],
"chebi":[
"CHEBI:4093"
],
"inchi_key":[
"WQZGKKKJIJFFOK-IVMDWMLBSA-N"
],
"inchikey":[
"WQZGKKKJIJFFOK-IVMDWMLBSA-N"
],
"kegg.compound":[
"C01487"
],
"metanetx.chemical":[
"MNXM1919"
],
"sbo":"SBO:0000247",
"seed.compound":[
"cpd01055"
]
}
},
{
"id":"ca2_e",
"name":"Calcium",
"compartment":"e",
"charge":2,
"formula":"Ca",
"notes":{
"original_bigg_ids":[
"ca2_e"
]
},
"annotation":{
"Human Metabolome Database":[
"HMDB00464"
],
"bigg.metabolite":[
"ca2"
],
"biocyc":[
"META:CA+2"
],
"chebi":[
"CHEBI:48760"
],
"hmdb":[
"HMDB00464"
],
"inchi_key":[
"BHPQYMZQTOCNFJ-UHFFFAOYSA-N"
],
"inchikey":[
"BHPQYMZQTOCNFJ-UHFFFAOYSA-N"
],
"kegg.compound":[
"C00076"
],
"metanetx.chemical":[
"MNXM128"
],
"reactome":[
"R-ALL-74112"
],
"reactome.compound":[
"111875",
"167012",
"139827",
"74016",
"74112",
"1606834",
"2855229"
],
"sabiork":[
"1289"
],
"sbo":"SBO:0000247",
"seed.compound":[
"cpd29674"
]
}
},
{
"id":"fe2_p",
"name":"Fe2+ mitochondria",
"compartment":"p",
"charge":2,
"formula":"Fe",
"notes":{
"original_bigg_ids":[
"fe2_p"
]
},
"annotation":{
"Human Metabolome Database":[
"HMDB00692"
],
"bigg.metabolite":[
"fe2"
],
"biocyc":[
"META:FE+2"
],
"chebi":[
"CHEBI:49599"
],
"hmdb":[
"HMDB00692"
],
"inchi_key":[
"CWYNVVGOOAEACU-UHFFFAOYSA-N"
],
"inchikey":[
"CWYNVVGOOAEACU-UHFFFAOYSA-N"
],
"kegg.compound":[
"C14818"
],
"metanetx.chemical":[
"MNXM111"
],
"sabiork":[
"1275"
],
"sbo":"SBO:0000247",
"seed.compound":[
"cpd10515"
]
}
},
{
"id":"dkdglcn_c",
"name":"2,5-Diketo-3-deoxy-D-gluconate",
"compartment":"c",
"charge":-1,
"formula":"C6H7O6",
"notes":{
"original_bigg_ids":[
"dkdglcn_c"
]
},
"annotation":{
"bigg.metabolite":[
"dkdglcn"
],
"sbo":"SBO:0000247"
}
},
{
"id":"chtbs_p",
"name":"N,N'-diacetylchitobiose",
"compartment":"p",
"charge":0,
"formula":"C16H28N2O11",
"notes":{
"original_bigg_ids":[
"chtbs_p"
]
},
"annotation":{
"bigg.metabolite":[
"chtbs"
],
"metanetx.chemical":[
"MNXM722863"
],
"sbo":"SBO:0000247"
}
},
{
"id":"34hpp_c",
"name":"3-(4-Hydroxyphenyl)pyruvate",
"compartment":"c",
"charge":-1,
"formula":"C9H7O4",
"notes":{
"original_bigg_ids":[
"34hpp_c"
]
},
"annotation":{
"Human Metabolome Database":[
"HMDB00707"
],
"bigg.metabolite":[
"34hpp"
],
"biocyc":[
"META:P-HYDROXY-PHENYLPYRUVATE"
],
"chebi":[
"CHEBI:594665"
],
"envipath":[
"32de3cf4-e3e6-4168-956e-32fa5ddb0ce1/compound/f2e806ef-76ea-4ddf-bf89-db7737caa79b"
],
"hmdb":[
"HMDB00707"
],
"inchi_key":[
"KKADPXVIOXHVKN-UHFFFAOYSA-M"
],
"inchikey":[
"KKADPXVIOXHVKN-UHFFFAOYSA-M"
],
"kegg.compound":[
"C01179"
],
"metanetx.chemical":[
"MNXM153"
],
"reactome":[
"R-ALL-31365"
],
"reactome.compound":[
"31365"
],
"sabiork":[
"5423"
],
"sbo":"SBO:0000247",
"seed.compound":[
"cpd00868"
]
}
},
{
"id":"fusa_p",
"name":"Fusidic acid",
"compartment":"p",
"charge":0,
"formula":"C31H48O5",
"notes":{
"original_bigg_ids":[
"fusa_p"
]
},
"annotation":{
"Human Metabolome Database":[
"HMDB15570"
],
"bigg.metabolite":[
"fusa"
],
"biocyc":[
"META:CPD0-1606"
],
"chebi":[
"CHEBI:71321"
],
"hmdb":[
"HMDB15570"
],
"inchi_key":[
"IECPWNUMDGFDKC-MZJAQBGESA-M"
],
"inchikey":[
"IECPWNUMDGFDKC-MZJAQBGESA-M"
],
"kegg.compound":[
"C06694"
],
"kegg.drug":[
"D04281"
],
"lipidmaps":[
"LMPR0106040001"
],
"metanetx.chemical":[
"MNXM125818"
],
"sbo":"SBO:0000247",
"seed.compound":[
"cpd04095"
]
}
},
{
"id":"metglcur_c",
"name":"1-O-methyl-Beta-D-glucuronate",
"compartment":"c",
"charge":-1,
"formula":"C7H11O7",
"notes":{
"original_bigg_ids":[
"metglcur_c"
]
},
"annotation":{
"bigg.metabolite":[
"metglcur"
],
"sbo":"SBO:0000247"
}
},
{
"id":"g1p_e",
"name":"D-Glucose 1-phosphate",
"compartment":"e",
"charge":-2,
"formula":"C6H11O9P",
"notes":{
"original_bigg_ids":[
"g1p_e"
]
},
"annotation":{
"Human Metabolome Database":[
"HMDB01586"
],
"bigg.metabolite":[
"g1p"
],
"biocyc":[
"META:GLC-1-P"
],
"chebi":[
"CHEBI:58601"
],
"hmdb":[
"HMDB01586",
"HMDB01306"
],
"inchi_key":[
"HXXFSFRBOHSIMQ-GASJEMHNSA-L"
],
"inchikey":[
"HXXFSFRBOHSIMQ-GASJEMHNSA-L"
],
"kegg.compound":[
"C00103"
],
"metanetx.chemical":[
"MNXM89588"
],
"reactome":[
"R-ALL-29548"
],
"reactome.compound":[
"29548"
],
"sabiork":[
"1450",
"23742",
"1298"
],
"sbo":"SBO:0000247",
"seed.compound":[
"cpd28817"
]
}
},
{
"id":"duri_c",
"name":"Deoxyuridine",
"compartment":"c",
"charge":0,
"formula":"C9H12N2O5",
"notes":{
"original_bigg_ids":[
"duri_c"
]
},
"annotation":{
"Human Metabolome Database":[
"HMDB00012"
],
"bigg.metabolite":[
"duri"
],
"biocyc":[
"META:DEOXYURIDINE"
],
"chebi":[
"CHEBI:46293"
],
"hmdb":[
"HMDB00012"
],
"inchi_key":[
"MXHRCPNRJAMMIM-SHYZEUOFSA-N"
],
"inchikey":[
"MXHRCPNRJAMMIM-SHYZEUOFSA-N"
],
"kegg.compound":[
"C00526"
],
"metanetx.chemical":[
"MNXM492"
],
"reactome":[
"R-ALL-500430"
],
"reactome.compound":[
"500430"
],
"sabiork":[
"2074"
],
"sbo":"SBO:0000247",
"seed.compound":[
"cpd00412"
]
}
},
{
"id":"udcpdp_p",
"name":"Undecaprenyl diphosphate",
"compartment":"p",
"charge":-3,
"formula":"C55H89O7P2",
"notes":{
"original_bigg_ids":[
"udcpdp_p"
]
},
"annotation":{
"Human Metabolome Database":[
"HMDB01469"
],
"bigg.metabolite":[
"udcpdp"
],
"biocyc":[
"META:CPD-9649"
],
"chebi":[
"CHEBI:9863"
],
"hmdb":[
"HMDB01469"
],
"inchi_key":[
"NTXGVHCCXVHYCL-RDQGWRCRSA-K"
],
"inchikey":[
"NTXGVHCCXVHYCL-RDQGWRCRSA-K"
],
"lipidmaps":[
"LMPR03030004"
],
"metanetx.chemical":[
"MNXM5043"
],
"sabiork":[
"1757"
],
"sbo":"SBO:0000247",
"seed.compound":[
"cpd25775"
]
}
},
{
"id":"ag_e",
"name":"Silver",
"compartment":"e",
"charge":1,
"formula":"Ag",
"notes":{
"original_bigg_ids":[
"ag_e"
]
},
"annotation":{
"Human Metabolome Database":[
"HMDB02659"
],
"bigg.metabolite":[
"ag"
],
"biocyc":[
"META:AG+"
],
"chebi":[
"CHEBI:49468"
],
"hmdb":[
"HMDB02659"
],
"inchi_key":[
"FOIXSVOLVBLSDH-UHFFFAOYSA-N"
],
"inchikey":[
"FOIXSVOLVBLSDH-UHFFFAOYSA-N"
],
"kegg.compound":[
"C06710"
],
"metanetx.chemical":[
"MNXM5928"
],
"sabiork":[
"45"
],
"sbo":"SBO:0000247",
"seed.compound":[
"cpd04100"
]
}
},
{
"id":"pep_c",
"name":"Phosphoenolpyruvate",
"compartment":"c",
"charge":-3,
"formula":"C3H2O6P",
"notes":{
"original_bigg_ids":[
"pep_c"
]
},
"annotation":{
"Human Metabolome Database":[
"HMDB00263"
],
"bigg.metabolite":[
"pep"
],
"biocyc":[
"META:PHOSPHO-ENOL-PYRUVATE"
],
"chebi":[
"CHEBI:8147"
],
"hmdb":[
"HMDB00263"
],
"inchi_key":[
"DTBNBXWJWCWCIK-UHFFFAOYSA-K"
],
"inchikey":[
"DTBNBXWJWCWCIK-UHFFFAOYSA-K"
],
"kegg.compound":[
"C00074"
],
"metanetx.chemical":[
"MNXM73"
],
"reactome":[
"R-ALL-372364"
],
"reactome.compound":[
"372364",
"29492"
],
"sabiork":[
"32"
],
"sbo":"SBO:0000247",
"seed.compound":[
"cpd00061"
]
}
},
{
"id":"ala_B_c",
"name":"Beta-Alanine",
"compartment":"c",
"charge":0,
"formula":"C3H7NO2",
"notes":{
"original_bigg_ids":[
"ala_B_c"
]
},
"annotation":{
"Human Metabolome Database":[
"HMDB00056"
],
"bigg.metabolite":[
"ala_B"
],
"biocyc":[
"META:B-ALANINE"
],
"chebi":[
"CHEBI:63070"
],
"envipath":[
"650babc9-9d68-4b73-9332-11972ca26f7b/compound/0352ab69-1208-420e-b7c9-87b5b436f4df"
],
"hmdb":[
"HMDB00056"
],
"inchi_key":[
"UCMIRNVEIXFBKS-UHFFFAOYSA-N"
],
"inchikey":[
"UCMIRNVEIXFBKS-UHFFFAOYSA-N"
],
"kegg.compound":[
"C00099"
],
"kegg.drug":[
"D07561"
],
"metanetx.chemical":[
"MNXM144"
],
"reactome":[
"R-ALL-909777"
],
"reactome.compound":[
"73590",
"909777"
],
"sabiork":[
"1932"
],
"sbo":"SBO:0000247",
"seed.compound":[
"cpd00085"
]
}
},
{
"id":"h_c",
"name":"H+",
"compartment":"c",
"charge":1,
"formula":"H",
"notes":{
"original_bigg_ids":[
"h_c"
]
},
"annotation":{
"Human Metabolome Database":[
"HMDB59597"
],
"bigg.metabolite":[
"h"
],
"biocyc":[
"META:PROTON"
],
"chebi":[
"CHEBI:5584"
],
"hmdb":[
"HMDB59597"
],
"inchi_key":[
"GPRLSGONYQIRFK-UHFFFAOYSA-N"
],
"inchikey":[
"GPRLSGONYQIRFK-UHFFFAOYSA-N"
],
"kegg.compound":[
"C00080"
],
"metanetx.chemical":[
"MNXM1"
],
"reactome":[
"R-ALL-74722"
],
"reactome.compound":[
"2000349",
"425978",
"74722",
"428040",
"427899",
"428548",
"156540",
"70106",
"425969",
"1132304",
"5668577",
"1470067",
"163953",
"193465",
"113529",
"351626",
"425999",
"194688",
"374900",
"2872447",
"372511"
],
"sabiork":[
"39"
],
"sbo":"SBO:0000247",
"seed.compound":[
"cpd00067"
]
}
},
{
"id":"pa141_c",
"name":"1,2-ditetradec-7-enoyl-sn-glycerol 3-phosphate",
"compartment":"c",
"charge":-2,
"formula":"C31H55O8P1",
"notes":{
"original_bigg_ids":[
"pa141_c"
]
},
"annotation":{
"bigg.metabolite":[
"pa141"
],
"metanetx.chemical":[
"MNXM90512"
],
"sbo":"SBO:0000247",
"seed.compound":[
"cpd15523"
]
}
},
{
"id":"no2_e",
"name":"Nitrite",
"compartment":"e",
"charge":-1,
"formula":"NO2",
"notes":{
"original_bigg_ids":[
"no2_e"
]
},
"annotation":{
"Human Metabolome Database":[
"HMDB02786"
],
"bigg.metabolite":[
"no2"
],
"biocyc":[
"META:NITRITE"
],
"chebi":[
"CHEBI:7585"
],
"envipath":[
"32de3cf4-e3e6-4168-956e-32fa5ddb0ce1/compound/84af9b8c-5f58-4093-85cb-964ba8ed40b7"
],
"hmdb":[
"HMDB02786"
],
"inchi_key":[
"IOVCWXUNBOPUCH-UHFFFAOYSA-M"
],
"inchikey":[
"IOVCWXUNBOPUCH-UHFFFAOYSA-M"
],
"kegg.compound":[
"C00088"
],
"metanetx.chemical":[
"MNXM107"
],
"reactome":[
"R-ALL-1222379"
],
"reactome.compound":[
"1222379"
],
"sabiork":[
"3058"
],
"sbo":"SBO:0000247",
"seed.compound":[
"cpd00075"
]
}
},
{
"id":"cdpdddecg_c",
"name":"CDP-1,2-didodecanoylglycerol",
"compartment":"c",
"charge":-2,
"formula":"C36H63N3O15P2",
"notes":{
"original_bigg_ids":[
"cdpdddecg_c"
]
},
"annotation":{
"bigg.metabolite":[
"cdpdddecg"
],
"metanetx.chemical":[
"MNXM4507"
],
"sbo":"SBO:0000247",
"seed.compound":[
"cpd15417"
]
}
},
{
"id":"rib__D_c",
"name":"D-Ribose",
"compartment":"c",
"charge":0,
"formula":"C5H10O5",
"notes":{
"original_bigg_ids":[
"rib__D_c"
]
},
"annotation":{
"Human Metabolome Database":[
"HMDB00283"
],
"bigg.metabolite":[
"rib__D"
],
"biocyc":[
"META:D-Ribopyranose"
],
"chebi":[
"CHEBI:47013"
],
"hmdb":[
"HMDB00283"
],
"inchi_key":[
"HMFHBZSHGGEWLO-SOOFDHNKSA-N"
],
"inchikey":[
"HMFHBZSHGGEWLO-SOOFDHNKSA-N"
],
"kegg.compound":[
"C21057"
],
"metanetx.chemical":[
"MNXM242"
],
"sabiork":[
"1653"
],
"sbo":"SBO:0000247",
"seed.compound":[
"cpd00105"
]
}
},
{
"id":"tag6p__D_c",
"name":"D-Tagatose 6-phosphate",
"compartment":"c",
"charge":-2,
"formula":"C6H11O9P",
"notes":{
"original_bigg_ids":[
"tag6p__D_c"
]
},
"annotation":{
"Human Metabolome Database":[
"HMDB06873"
],
"bigg.metabolite":[
"tag6p__D"
],
"biocyc":[
"META:TAGATOSE-6-PHOSPHATE"
],
"chebi":[
"CHEBI:58695"
],
"hmdb":[
"HMDB06873"
],
"inchi_key":[
"BGWGXPAPYGQALX-OEXCPVAWSA-L"
],
"inchikey":[
"BGWGXPAPYGQALX-OEXCPVAWSA-L"
],
"kegg.compound":[
"C01097"
],
"metanetx.chemical":[
"MNXM795"
],
"sabiork":[
"1352"
],
"sbo":"SBO:0000247",
"seed.compound":[
"cpd00805"
]
}
},
{
"id":"2dr1p_c",
"name":"2-Deoxy-D-ribose 1-phosphate",
"compartment":"c",
"charge":-2,
"formula":"C5H9O7P",
"notes":{
"original_bigg_ids":[
"2dr1p_c"
]
},
"annotation":{
"Human Metabolome Database":[
"HMDB01351"
],
"bigg.metabolite":[
"2dr1p"
],
"biocyc":[
"META:DEOXY-D-RIBOSE-1-PHOSPHATE"
],
"chebi":[
"CHEBI:58576"
],
"hmdb":[
"HMDB01351"
],
"inchi_key":[
"KBDKAJNTYKVSEK-VPENINKCSA-L"
],
"inchikey":[
"KBDKAJNTYKVSEK-VPENINKCSA-L"
],
"kegg.compound":[
"C00672"
],
"metanetx.chemical":[
"MNXM789"
],
"reactome":[
"R-ALL-112032"
],
"reactome.compound":[
"112032"
],
"sabiork":[
"1345"
],
"sbo":"SBO:0000247",
"seed.compound":[
"cpd26845"
]
}
},
{
"id":"gthrd_c",
"name":"Reduced glutathione",
"compartment":"c",
"charge":-1,
"formula":"C10H16N3O6S",
"notes":{
"original_bigg_ids":[
"gthrd_c"
]
},
"annotation":{
"Human Metabolome Database":[
"HMDB62697"
],
"bigg.metabolite":[
"gthrd"
],
"biocyc":[
"META:GLUTATHIONE"
],
"chebi":[
"CHEBI:57925"
],
"hmdb":[
"HMDB01463",
"HMDB62697",
"HMDB00125",
"HMDB06960"
],
"inchi_key":[
"RWSXRVCMGQZWBV-WDSKDSINSA-M"
],
"inchikey":[
"RWSXRVCMGQZWBV-WDSKDSINSA-M"
],
"kegg.compound":[
"C00051"
],
"kegg.drug":[
"D00014"
],
"metanetx.chemical":[
"MNXM57"
],
"reactome":[
"R-ALL-29450"
],
"reactome.compound":[
"1247892",
"1500783",
"1655887",
"29450",
"158543"
],
"sabiork":[
"1926"
],
"sbo":"SBO:0000247",
"seed.compound":[
"cpd00042"
]
}
},
{
"id":"pe140_p",
"name":"Phosphatidylethanolamine (ditetradecanoyl, n-C14:0)",
"compartment":"p",
"charge":0,
"formula":"C33H66N1O8P1",
"notes":{
"original_bigg_ids":[
"pe140_p"
]
},
"annotation":{
"Human Metabolome Database":[
"HMDB08821"
],
"bigg.metabolite":[
"pe140"
],
"biocyc":[
"META:CPD-17087"
],
"hmdb":[
"HMDB08821",
"HMDB05313"
],
"lipidmaps":[
"LMGP02010352"
],
"metanetx.chemical":[
"MNXM2859"
],
"sbo":"SBO:0000247",
"slm":[
"000034918"
]
}
},
{
"id":"2agpg120_c",
"name":"2-Acyl-sn-glycero-3-phosphoglycerol (n-C12:0)",
"compartment":"c",
"charge":-1,
"formula":"C18H36O9P1",
"notes":{
"original_bigg_ids":[
"2agpg120_c"
]
},
"annotation":{
"bigg.metabolite":[
"2agpg120"
],
"metanetx.chemical":[
"MNXM3450"
],
"sbo":"SBO:0000247"
}
},
{
"id":"2tdecg3p_p",
"name":"2-tetradecanoyl-sn-glycerol 3-phosphate",
"compartment":"p",
"charge":-1,
"formula":"C17H34O7P1",
"notes":{
"original_bigg_ids":[
"2tdecg3p_p"
]
},
"annotation":{
"bigg.metabolite":[
"2tdecg3p"
],
"metanetx.chemical":[
"MNXM5491"
],
"sbo":"SBO:0000247",
"seed.compound":[
"cpd15363"
]
}
},
{
"id":"ala__L_e",
"name":"L-Alanine",
"compartment":"e",
"charge":0,
"formula":"C3H7NO2",
"notes":{
"original_bigg_ids":[
"ala__L_e"
]
},
"annotation":{
"Human Metabolome Database":[
"HMDB62251"
],
"bigg.metabolite":[
"ala__L"
],
"biocyc":[
"META:L-ALPHA-ALANINE"
],
"chebi":[
"CHEBI:76050"
],
"envipath":[
"650babc9-9d68-4b73-9332-11972ca26f7b/compound/d80739c7-acbe-4c00-8ea2-e3d19a191be2",
"650babc9-9d68-4b73-9332-11972ca26f7b/compound/1aad160f-1c5e-48e0-9473-6305321b31ed"
],
"hmdb":[
"HMDB00161",
"HMDB62251"
],
"inchi_key":[
"QNAYBMKLOCPYGJ-REOHCLBHSA-N"
],
"inchikey":[
"QNAYBMKLOCPYGJ-REOHCLBHSA-N"
],
"kegg.compound":[
"C01401"
],
"kegg.drug":[
"D00012"
],
"metanetx.chemical":[
"MNXM32"
],
"reactome":[
"R-ALL-389664"
],
"reactome.compound":[
"389664",
"352036",
"29432",
"379697"
],
"sabiork":[
"2280",
"67"
],
"sbo":"SBO:0000247",
"seed.compound":[
"cpd01003"
]
}
},
{
"id":"g6p_e",
"name":"D-Glucose 6-phosphate",
"compartment":"e",
"charge":-2,
"formula":"C6H11O9P",
"notes":{
"original_bigg_ids":[
"g6p_e"
]
},
"annotation":{
"Human Metabolome Database":[
"HMDB06793"
],
"bigg.metabolite":[
"g6p"
],
"biocyc":[
"META:D-glucopyranose-6-phosphate"
],
"chebi":[
"CHEBI:61548"
],
"hmdb":[
"HMDB01549",
"HMDB01401",
"HMDB06793"
],
"inchi_key":[
"NBSCHQHZLSJFNQ-GASJEMHNSA-L"
],
"inchikey":[
"NBSCHQHZLSJFNQ-GASJEMHNSA-L"
],
"kegg.compound":[
"C00092"
],
"metanetx.chemical":[
"MNXM160"
],
"reactome":[
"R-ALL-1629756"
],
"reactome.compound":[
"1629756"
],
"sabiork":[
"1404",
"1405"
],
"sbo":"SBO:0000247",
"seed.compound":[
"cpd26836"
]
}
},
{
"id":"actACP_c",
"name":"Acetoacetyl-ACP",
"compartment":"c",
"charge":-1,
"formula":"C15H25N2O9PRS",
"notes":{
"original_bigg_ids":[
"actACP_c"
]
},
"annotation":{
"bigg.metabolite":[
"actACP"
],
"biocyc":[
"META:Acetoacetyl-ACPs"
],
"chebi":[
"CHEBI:2393"
],
"kegg.compound":[
"C05744"
],
"metanetx.chemical":[
"MNXM1223"
],
"sabiork":[
"8104"
],
"sbo":"SBO:0000247",
"seed.compound":[
"cpd11488"
]
}
},
{
"id":"2odecg3p_c",
"name":"2-octadecanoyl-sn-glycerol 3-phosphate",
"compartment":"c",
"charge":-1,
"formula":"C21H42O7P1",
"notes":{
"original_bigg_ids":[
"2odecg3p_c"
]
},
"annotation":{
"Human Metabolome Database":[
"HMDB07850"
],
"bigg.metabolite":[
"2odecg3p"
],
"biocyc":[
"META:CPD-17274"
],
"hmdb":[
"HMDB07850"
],
"lipidmaps":[
"LMGP10050043"
],
"metanetx.chemical":[
"MNXM5481"
],
"sbo":"SBO:0000247",
"seed.compound":[
"cpd15358"
],
"slm":[
"000043277"
]
}
},
{
"id":"hdcea_c",
"name":"Hexadecenoate (n-C16:1)",
"compartment":"c",
"charge":-1,
"formula":"C16H29O2",
"notes":{
"original_bigg_ids":[
"hdcea_c"
]
},
"annotation":{
"bigg.metabolite":[
"hdcea"
],
"metanetx.chemical":[
"MNXM950"
],
"sbo":"SBO:0000247"
}
},
{
"id":"hdcoa_c",
"name":"Hexadecenoyl-CoA (n-C16:1CoA)",
"compartment":"c",
"charge":-4,
"formula":"C37H60N7O17P3S",
"notes":{
"original_bigg_ids":[
"hdcoa_c"
]
},
"annotation":{
"bigg.metabolite":[
"hdcoa"
],
"metanetx.chemical":[
"MNXM90167"
],
"sbo":"SBO:0000247"
}
},
{
"id":"actp_c",
"name":"Acetyl phosphate",
"compartment":"c",
"charge":-2,
"formula":"C2H3O5P",
"notes":{
"original_bigg_ids":[
"actp_c"
]
},
"annotation":{
"Human Metabolome Database":[
"HMDB01494"
],
"bigg.metabolite":[
"actp"
],
"biocyc":[
"META:ACETYL-P"
],
"chebi":[
"CHEBI:46262"
],
"hmdb":[
"HMDB01494"
],
"inchi_key":[
"LIPOUNRJVLNBCD-UHFFFAOYSA-L"
],
"inchikey":[
"LIPOUNRJVLNBCD-UHFFFAOYSA-L"
],
"kegg.compound":[
"C00227"
],
"metanetx.chemical":[
"MNXM280"
],
"sabiork":[
"1316"
],
"sbo":"SBO:0000247",
"seed.compound":[
"cpd00196"
]
}
},
{
"id":"2pglyc_c",
"name":"2-Phosphoglycolate",
"compartment":"c",
"charge":-3,
"formula":"C2H2O6P",
"notes":{
"original_bigg_ids":[
"2pglyc_c"
]
},
"annotation":{
"Human Metabolome Database":[
"HMDB60148"
],
"bigg.metabolite":[
"2pglyc"
],
"biocyc":[
"META:CPD-67"
],
"chebi":[
"CHEBI:58033"
],
"hmdb":[
"HMDB60148",
"HMDB00816"
],
"inchi_key":[
"ASCFNMCAHFUBCO-UHFFFAOYSA-K"
],
"inchikey":[
"ASCFNMCAHFUBCO-UHFFFAOYSA-K"
],
"kegg.compound":[
"C00988"
],
"metanetx.chemical":[
"MNXM2074"
],
"sabiork":[
"1350"
],
"sbo":"SBO:0000247",
"seed.compound":[
"cpd00727"
]
}
},
{
"id":"o16a4colipa_e",
"name":"(O16 antigen)x4 core oligosaccharide lipid A",
"compartment":"e",
"charge":-11,
"formula":"C312H523N6O200P4",
"notes":{
"original_bigg_ids":[
"o16a4colipa_e"
]
},
"annotation":{
"bigg.metabolite":[
"o16a4colipa"
],
"inchi_key":[
"KAVZMDKPFMCUGM-QWDGEOHMSA-C"
],
"inchikey":[
"KAVZMDKPFMCUGM-QWDGEOHMSA-C"
],
"metanetx.chemical":[
"MNXM91789"
],
"sbo":"SBO:0000247",
"seed.compound":[
"cpd15518"
]
}
},
{
"id":"acgam6p_c",
"name":"N-Acetyl-D-glucosamine 6-phosphate",
"compartment":"c",
"charge":-2,
"formula":"C8H14NO9P",
"notes":{
"original_bigg_ids":[
"acgam6p_c"
]
},
"annotation":{
"Human Metabolome Database":[
"HMDB02817"
],
"bigg.metabolite":[
"acgam6p"
],
"biocyc":[
"META:N-ACETYL-D-GLUCOSAMINE-6-P"
],
"chebi":[
"CHEBI:7127"
],
"hmdb":[
"HMDB01062",
"HMDB02817"
],
"inchi_key":[
"BRGMHAYQAZFZDJ-RTRLPJTCSA-L"
],
"inchikey":[
"BRGMHAYQAZFZDJ-RTRLPJTCSA-L"
],
"kegg.compound":[
"C00357"
],
"metanetx.chemical":[
"MNXM63556"
],
"reactome":[
"R-ALL-449703"
],
"reactome.compound":[
"449703"
],
"sabiork":[
"1676"
],
"sbo":"SBO:0000247",
"seed.compound":[
"cpd00293"
]
}
},
{
"id":"g3pc_c",
"name":"Sn-Glycero-3-phosphocholine",
"compartment":"c",
"charge":0,
"formula":"C8H20NO6P",
"notes":{
"original_bigg_ids":[
"g3pc_c"
]
},
"annotation":{
"bigg.metabolite":[
"g3pc"
],
"biocyc":[
"META:L-1-GLYCERO-PHOSPHORYLCHOLINE"
],
"chebi":[
"CHEBI:76433"
],
"inchi_key":[
"SUHOQUVVVLNYQR-MRVPVSSYSA-N"
],
"inchikey":[
"SUHOQUVVVLNYQR-MRVPVSSYSA-N"
],
"kegg.compound":[
"C00670"
],
"kegg.drug":[
"D07349"
],
"metanetx.chemical":[
"MNXM367"
],
"reactome":[
"R-ALL-1498750"
],
"reactome.compound":[
"1498750"
],
"sabiork":[
"5173"
],
"sbo":"SBO:0000247",
"seed.compound":[
"cpd00507"
]
}
},
{
"id":"thmpp_c",
"name":"Thiamine diphosphate",
"compartment":"c",
"charge":-2,
"formula":"C12H16N4O7P2S",
"notes":{
"original_bigg_ids":[
"thmpp_c"
]
},
"annotation":{
"Human Metabolome Database":[
"HMDB62636"
],
"bigg.metabolite":[
"thmpp"
],
"biocyc":[
"META:THIAMINE-PYROPHOSPHATE"
],
"chebi":[
"CHEBI:9532"
],
"hmdb":[
"HMDB62636",
"HMDB01372"
],
"inchi_key":[
"AYEKOFBPNLCAJY-UHFFFAOYSA-L"
],
"inchikey":[
"AYEKOFBPNLCAJY-UHFFFAOYSA-L"
],
"kegg.compound":[
"C00068"
],
"metanetx.chemical":[
"MNXM256"
],
"reactome":[
"R-ALL-8878387"
],
"reactome.compound":[
"8878387",
"29480"
],
"sabiork":[
"1287"
],
"sbo":"SBO:0000247",
"seed.compound":[
"cpd00056"
]
}
},
{
"id":"dmbzid_c",
"name":"5,6-Dimethylbenzimidazole",
"compartment":"c",
"charge":0,
"formula":"C9H10N2",
"notes":{
"original_bigg_ids":[
"dmbzid_c"
]
},
"annotation":{
"Human Metabolome Database":[
"HMDB03701"
],
"bigg.metabolite":[
"dmbzid"
],
"biocyc":[
"META:DIMETHYLBENZIMIDAZOLE"
],
"chebi":[
"CHEBI:4620"
],
"hmdb":[
"HMDB03701"
],
"inchi_key":[
"LJUQGASMPRMWIW-UHFFFAOYSA-N"
],
"inchikey":[
"LJUQGASMPRMWIW-UHFFFAOYSA-N"
],
"kegg.compound":[
"C03114"
],
"metanetx.chemical":[
"MNXM1531"
],
"sbo":"SBO:0000247",
"seed.compound":[
"cpd01997"
]
}
},
{
"id":"val__L_p",
"name":"L-Valine",
"compartment":"p",
"charge":0,
"formula":"C5H11NO2",
"notes":{
"original_bigg_ids":[
"val__L_p"
]
},
"annotation":{
"Human Metabolome Database":[
"HMDB34366"
],
"bigg.metabolite":[
"val__L"
],
"biocyc":[
"META:VAL"
],
"chebi":[
"CHEBI:87977"
],
"envipath":[
"32de3cf4-e3e6-4168-956e-32fa5ddb0ce1/compound/b2ec1d47-f20f-4b19-9b15-ac1a3c2159c5",
"650babc9-9d68-4b73-9332-11972ca26f7b/compound/65a4c231-5232-4f08-93e2-007eb0537f0e"
],
"hmdb":[
"HMDB00883",
"HMDB34366"
],
"inchi_key":[
"KZSNJWFQEVHDMF-BYPYZUCNSA-N"
],
"inchikey":[
"KZSNJWFQEVHDMF-BYPYZUCNSA-N"
],
"kegg.compound":[
"C16436"
],
"kegg.drug":[
"D00039"
],
"lipidmaps":[
"LMFA01100046"
],
"metanetx.chemical":[
"MNXM199"
],
"reactome":[
"R-ALL-29702"
],
"reactome.compound":[
"113540",
"29702"
],
"sabiork":[
"68",
"23113"
],
"sbo":"SBO:0000247",
"seed.compound":[
"cpd15141"
]
}
},
{
"id":"xtp_c",
"name":"XTP",
"compartment":"c",
"charge":-4,
"formula":"C10H11N4O15P3",
"notes":{
"original_bigg_ids":[
"xtp_c"
]
},
"annotation":{
"Human Metabolome Database":[
"HMDB00293"
],
"bigg.metabolite":[
"xtp"
],
"biocyc":[
"META:XTP"
],
"chebi":[
"CHEBI:61314"
],
"hmdb":[
"HMDB00293"
],
"inchi_key":[
"CAEFEWVYEZABLA-UUOKFMHZSA-J"
],
"inchikey":[
"CAEFEWVYEZABLA-UUOKFMHZSA-J"
],
"kegg.compound":[
"C00700"
],
"metanetx.chemical":[
"MNXM1860"
],
"reactome":[
"R-ALL-2509848"
],
"reactome.compound":[
"2509848"
],
"sabiork":[
"1876"
],
"sbo":"SBO:0000247",
"seed.compound":[
"cpd00530"
]
}
},
{
"id":"udcpgl_c",
"name":"Undecaprenol-diphosphate-glucose",
"compartment":"c",
"charge":-2,
"formula":"C61H100O12P2",
"notes":{
"original_bigg_ids":[
"udcpgl_c"
]
},
"annotation":{
"bigg.metabolite":[
"udcpgl"
],
"sbo":"SBO:0000247"
}
},
{
"id":"mepn_c",
"name":"Methylphosphonic acid",
"compartment":"c",
"charge":-1,
"formula":"CH4O3P",
"notes":{
"original_bigg_ids":[
"mepn_c"
]
},
"annotation":{
"bigg.metabolite":[
"mepn"
],
"sbo":"SBO:0000247"
}
},
{
"id":"ppt_p",
"name":"Phosphonate",
"compartment":"p",
"charge":-2,
"formula":"HO3P",
"notes":{
"original_bigg_ids":[
"ppt_p"
]
},
"annotation":{
"Human Metabolome Database":[
"HMDB01443"
],
"bigg.metabolite":[
"ppt"
],
"biocyc":[
"META:X-PHOSPHATE-GROUP"
],
"chebi":[
"CHEBI:8154"
],
"envipath":[
"5882df9c-dae1-4d80-a40e-db4724271456/compound/476ae429-68f2-4547-b4ce-baad8ab3bc26",
"5882df9c-dae1-4d80-a40e-db4724271456/compound/cc4b0b2a-ff3d-4f32-bb67-58801f122f27",
"32de3cf4-e3e6-4168-956e-32fa5ddb0ce1/compound/fce7e49c-1b66-4eb2-b13a-154386e984fa"
],
"hmdb":[
"HMDB01443"
],
"inchi_key":[
"ABLZXFCXXLZCGV-UHFFFAOYSA-L"
],
"inchikey":[
"ABLZXFCXXLZCGV-UHFFFAOYSA-L"
],
"kegg.compound":[
"C06701"
],
"metanetx.chemical":[
"MNXM1683"
],
"sabiork":[
"2905"
],
"sbo":"SBO:0000247",
"seed.compound":[
"cpd28344"
]
}
},
{
"id":"mepn_p",
"name":"Methylphosphonic acid",
"compartment":"p",
"charge":-1,
"formula":"CH4O3P",
"notes":{
"original_bigg_ids":[
"mepn_p"
]
},
"annotation":{
"bigg.metabolite":[
"mepn"
],
"sbo":"SBO:0000247"
}
},
{
"id":"cd2_c",
"name":"Cadmium",
"compartment":"c",
"charge":2,
"formula":"Cd",
"notes":{
"original_bigg_ids":[
"cd2_c"
]
},
"annotation":{
"Human Metabolome Database":[
"HMDB03638"
],
"bigg.metabolite":[
"cd2"
],
"biocyc":[
"META:CD+2"
],
"chebi":[
"CHEBI:48775"
],
"hmdb":[
"HMDB03638"
],
"inchi_key":[
"WLZRMCYVCSSEQC-UHFFFAOYSA-N"
],
"inchikey":[
"WLZRMCYVCSSEQC-UHFFFAOYSA-N"
],
"kegg.compound":[
"C01413"
],
"metanetx.chemical":[
"MNXM4505"
],
"sabiork":[
"48"
],
"sbo":"SBO:0000247",
"seed.compound":[
"cpd01012"
]
}
},
{
"id":"pyr_p",
"name":"Pyruvate",
"compartment":"p",
"charge":-1,
"formula":"C3H3O3",
"notes":{
"original_bigg_ids":[
"pyr_p"
]
},
"annotation":{
"Human Metabolome Database":[
"HMDB00243"
],
"bigg.metabolite":[
"pyr"
],
"biocyc":[
"META:PYRUVATE"
],
"chebi":[
"CHEBI:8685"
],
"envipath":[
"650babc9-9d68-4b73-9332-11972ca26f7b/compound/ccc99777-54dc-42d4-a97e-009b780d3905",
"32de3cf4-e3e6-4168-956e-32fa5ddb0ce1/compound/dc01020e-8c7e-4087-9f56-cf8c962b7437"
],
"hmdb":[
"HMDB00243"
],
"inchi_key":[
"LCTONWCANYUPML-UHFFFAOYSA-M"
],
"inchikey":[
"LCTONWCANYUPML-UHFFFAOYSA-M"
],
"kegg.compound":[
"C00022"
],
"lipidmaps":[
"LMFA01060077"
],
"metanetx.chemical":[
"MNXM23"
],
"reactome":[
"R-ALL-5357717"
],
"reactome.compound":[
"1130930",
"5357717",
"113557",
"29398",
"389680"
],
"sabiork":[
"33"
],
"sbo":"SBO:0000247",
"seed.compound":[
"cpd00020"
]
}
},
{
"id":"tcynt_p",
"name":"Thiocyanate",
"compartment":"p",
"charge":-1,
"formula":"CNS",
"notes":{
"original_bigg_ids":[
"tcynt_p"
]
},
"annotation":{
"Human Metabolome Database":[
"HMDB01453"
],
"bigg.metabolite":[
"tcynt"
],
"biocyc":[
"META:HSCN"
],
"chebi":[
"CHEBI:9550"
],
"envipath":[
"32de3cf4-e3e6-4168-956e-32fa5ddb0ce1/compound/e06445a5-0756-47c6-b6f7-64c74b192ecc"
],
"hmdb":[
"HMDB01453"
],
"inchi_key":[
"ZMZDMBWJUHKJPS-UHFFFAOYSA-M"
],
"inchikey":[
"ZMZDMBWJUHKJPS-UHFFFAOYSA-M"
],
"kegg.compound":[
"C01755"
],
"metanetx.chemical":[
"MNXM762"
],
"sabiork":[
"5778"
],
"sbo":"SBO:0000247",
"seed.compound":[
"cpd01211"
]
}
},
{
"id":"ni2_c",
"name":"Nickel",
"compartment":"c",
"charge":2,
"formula":"Ni",
"notes":{
"original_bigg_ids":[
"ni2_c"
]
},
"annotation":{
"Human Metabolome Database":[
"HMDB02457"
],
"bigg.metabolite":[
"ni2"
],
"biocyc":[
"META:NI+2"
],
"chebi":[
"CHEBI:49786"
],
"hmdb":[
"HMDB02457"
],
"inchi_key":[
"VEQPNABPJHWNSG-UHFFFAOYSA-N"
],
"inchikey":[
"VEQPNABPJHWNSG-UHFFFAOYSA-N"
],
"kegg.compound":[
"C19609"
],
"metanetx.chemical":[
"MNXM3673"
],
"sbo":"SBO:0000247",
"seed.compound":[
"cpd20862"
]
}
},
{
"id":"acanth_c",
"name":"N-Acetylanthranilate",
"compartment":"c",
"charge":-1,
"formula":"C9H8NO3",
"notes":{
"original_bigg_ids":[
"acanth_c"
]
},
"annotation":{
"bigg.metabolite":[
"acanth"
],
"biocyc":[
"META:N-ACETYLANTHRANILATE"
],
"chebi":[
"CHEBI:7194"
],
"envipath":[
"32de3cf4-e3e6-4168-956e-32fa5ddb0ce1/compound/685af208-3a2e-4b98-875d-0c9154d9272c"
],
"inchi_key":[
"QSACCXVHEVWNMX-UHFFFAOYSA-M"
],
"inchikey":[
"QSACCXVHEVWNMX-UHFFFAOYSA-M"
],
"kegg.compound":[
"C06332"
],
"metanetx.chemical":[
"MNXM1939"
],
"sbo":"SBO:0000247",
"seed.compound":[
"cpd03773"
]
}
},
{
"id":"cyst__L_c",
"name":"L-Cystathionine",
"compartment":"c",
"charge":0,
"formula":"C7H14N2O4S",
"notes":{
"original_bigg_ids":[
"cyst__L_c"
]
},
"annotation":{
"Human Metabolome Database":[
"HMDB03614"
],
"bigg.metabolite":[
"cyst__L"
],
"biocyc":[
"META:L-CYSTATHIONINE"
],
"chebi":[
"CHEBI:6205"
],
"hmdb":[
"HMDB00099",
"HMDB03614"
],
"inchi_key":[
"ILRYLPWNYFXEMH-WHFBIAKZSA-N"
],
"inchikey":[
"ILRYLPWNYFXEMH-WHFBIAKZSA-N"
],
"kegg.compound":[
"C02291"
],
"metanetx.chemical":[
"MNXM319"
],
"reactome":[
"R-ALL-1614518"
],
"reactome.compound":[
"1614518"
],
"sabiork":[
"6114"
],
"sbo":"SBO:0000247",
"seed.compound":[
"cpd19019"
]
}
},
{
"id":"so2_p",
"name":"Sulfur dioxide",
"compartment":"p",
"charge":0,
"formula":"O2S",
"notes":{
"original_bigg_ids":[
"so2_p"
]
},
"annotation":{
"Human Metabolome Database":[
"HMDB34834"
],
"bigg.metabolite":[
"so2"
],
"biocyc":[
"META:SULFUR-DIOXIDE"
],
"chebi":[
"CHEBI:9351"
],
"envipath":[
"4fd7f3e0-dd25-43ac-9453-dda3e52396e4/compound/739d918d-f0e0-4b19-900c-7abb204b45c0"
],
"hmdb":[
"HMDB34834"
],
"inchi_key":[
"RAHZWNYVWXNFOC-UHFFFAOYSA-N"
],
"inchikey":[
"RAHZWNYVWXNFOC-UHFFFAOYSA-N"
],
"kegg.compound":[
"C09306"
],
"kegg.drug":[
"D05961"
],
"metanetx.chemical":[
"MNXM4835"
],
"sabiork":[
"2804"
],
"sbo":"SBO:0000247",
"seed.compound":[
"cpd06201"
]
}
},
{
"id":"peamn_p",
"name":"Phenethylamine",
"compartment":"p",
"charge":1,
"formula":"C8H12N",
"notes":{
"original_bigg_ids":[
"peamn_p"
]
},
"annotation":{
"Human Metabolome Database":[
"HMDB60276"
],
"bigg.metabolite":[
"peamn"
],
"biocyc":[
"META:PHENYLETHYLAMINE"
],
"chebi":[
"CHEBI:8063"
],
"hmdb":[
"HMDB60276",
"HMDB12275"
],
"inchi_key":[
"BHHGXPLMPWCGHP-UHFFFAOYSA-O"
],
"inchikey":[
"BHHGXPLMPWCGHP-UHFFFAOYSA-O"
],
"kegg.compound":[
"C05332"
],
"metanetx.chemical":[
"MNXM660"
],
"reactome":[
"R-ALL-500605"
],
"reactome.compound":[
"500605"
],
"sabiork":[
"2769"
],
"sbo":"SBO:0000247",
"seed.compound":[
"cpd03161"
]
}
},
{
"id":"mso3_e",
"name":"Methanesulfonate",
"compartment":"e",
"charge":-1,
"formula":"CH3O3S",
"notes":{
"original_bigg_ids":[
"mso3_e"
]
},
"annotation":{
"bigg.metabolite":[
"mso3"
],
"biocyc":[
"META:CPD-3746"
],
"chebi":[
"CHEBI:6813"
],
"envipath":[
"32de3cf4-e3e6-4168-956e-32fa5ddb0ce1/compound/08e4702f-d7fe-43da-9a21-5771459eab73"
],
"inchi_key":[
"AFVFQIVMOAPDHO-UHFFFAOYSA-M"
],
"inchikey":[
"AFVFQIVMOAPDHO-UHFFFAOYSA-M"
],
"kegg.compound":[
"C11145"
],
"metanetx.chemical":[
"MNXM1485"
],
"sbo":"SBO:0000247",
"seed.compound":[
"cpd08023"
]
}
},
{
"id":"mn2_c",
"name":"Manganese",
"compartment":"c",
"charge":2,
"formula":"Mn",
"notes":{
"original_bigg_ids":[
"mn2_c"
]
},
"annotation":{
"Human Metabolome Database":[
"HMDB01333"
],
"bigg.metabolite":[
"mn2"
],
"biocyc":[
"META:MN+2"
],
"chebi":[
"CHEBI:49749"
],
"hmdb":[
"HMDB01333"
],
"inchi_key":[
"WAEMQWOKJMHJLA-UHFFFAOYSA-N"
],
"inchikey":[
"WAEMQWOKJMHJLA-UHFFFAOYSA-N"
],
"kegg.compound":[
"C19610"
],
"metanetx.chemical":[
"MNXM2255"
],
"reactome":[
"R-ALL-29418"
],
"reactome.compound":[
"29418",
"1981162"
],
"sabiork":[
"1279"
],
"sbo":"SBO:0000247",
"seed.compound":[
"cpd20863"
]
}
},
{
"id":"dutp_c",
"name":"DUTP C9H11N2O14P3",
"compartment":"c",
"charge":-4,
"formula":"C9H11N2O14P3",
"notes":{
"original_bigg_ids":[
"dutp_c"
]
},
"annotation":{
"Human Metabolome Database":[
"HMDB01191"
],
"bigg.metabolite":[
"dutp"
],
"biocyc":[
"META:DUTP"
],
"chebi":[
"CHEBI:61555"
],
"hmdb":[
"HMDB01191"
],
"inchi_key":[
"AHCYMLUZIRLXAA-SHYZEUOFSA-J"
],
"inchikey":[
"AHCYMLUZIRLXAA-SHYZEUOFSA-J"
],
"kegg.compound":[
"C00460"
],
"metanetx.chemical":[
"MNXM452"
],
"reactome":[
"R-ALL-500739"
],
"reactome.compound":[
"500739"
],
"sabiork":[
"1680"
],
"sbo":"SBO:0000247",
"seed.compound":[
"cpd00358"
]
}
},
{
"id":"murein5p5p_p",
"name":"Two linked disacharide pentapeptide murein units (uncrosslinked, middle of chain)",
"compartment":"p",
"charge":-4,
"formula":"C80H124N16O42",
"notes":{
"original_bigg_ids":[
"murein5p5p_p"
]
},
"annotation":{
"bigg.metabolite":[
"murein5p5p"
],
"biocyc":[
"META:CPD0-2283"
],
"inchi_key":[
"WSONNHVKPYOZEY-UHFFFAOYSA-E"
],
"inchikey":[
"WSONNHVKPYOZEY-UHFFFAOYSA-E"
],
"metanetx.chemical":[
"MNXM88345"
],
"sbo":"SBO:0000247",
"seed.compound":[
"cpd15511"
]
}
},
{
"id":"dmlz_c",
"name":"6,7-Dimethyl-8-(1-D-ribityl)lumazine",
"compartment":"c",
"charge":0,
"formula":"C13H18N4O6",
"notes":{
"original_bigg_ids":[
"dmlz_c"
]
},
"annotation":{
"Human Metabolome Database":[
"HMDB03826"
],
"bigg.metabolite":[
"dmlz"
],
"biocyc":[
"META:DIMETHYL-D-RIBITYL-LUMAZINE"
],
"chebi":[
"CHEBI:58201"
],
"hmdb":[
"HMDB03826"
],
"inchi_key":[
"SXDXRJZUAJBNFL-XKSSXDPKSA-M"
],
"inchikey":[
"SXDXRJZUAJBNFL-XKSSXDPKSA-M"
],
"kegg.compound":[
"C04332"
],
"metanetx.chemical":[
"MNXM1313"
],
"sabiork":[
"7240"
],
"sbo":"SBO:0000247",
"seed.compound":[
"cpd02656"
]
}
},
{
"id":"pan4p_c",
"name":"Pantetheine 4'-phosphate",
"compartment":"c",
"charge":-2,
"formula":"C11H21N2O7PS",
"notes":{
"original_bigg_ids":[
"pan4p_c"
]
},
"annotation":{
"Human Metabolome Database":[
"HMDB01416"
],
"bigg.metabolite":[
"pan4p"
],
"biocyc":[
"META:PHOSPHOPANTOTHEINE-GROUP"
],
"chebi":[
"CHEBI:7914"
],
"hmdb":[
"HMDB01416"
],
"inchi_key":[
"JDMUPRLRUUMCTL-VIFPVBQESA-L"
],
"inchikey":[
"JDMUPRLRUUMCTL-VIFPVBQESA-L"
],
"kegg.compound":[
"C01134"
],
"metanetx.chemical":[
"MNXM373"
],
"reactome":[
"R-ALL-8939005"
],
"reactome.compound":[
"196767",
"8939005",
"6809358"
],
"sabiork":[
"3034"
],
"sbo":"SBO:0000247",
"seed.compound":[
"cpd27792"
]
}
},
{
"id":"pa181_c",
"name":"1,2-dioctadec-11-enoyl-sn-glycerol 3-phosphate",
"compartment":"c",
"charge":-2,
"formula":"C39H71O8P1",
"notes":{
"original_bigg_ids":[
"pa181_c"
]
},
"annotation":{
"bigg.metabolite":[
"pa181"
],
"metanetx.chemical":[
"MNXM90511"
],
"sbo":"SBO:0000247",
"seed.compound":[
"cpd15527"
]
}
},
{
"id":"thrp_e",
"name":"L-Threonine O-3-phosphate",
"compartment":"e",
"charge":-2,
"formula":"C4H8NO6P",
"notes":{
"original_bigg_ids":[
"thrp_e"
]
},
"annotation":{
"Human Metabolome Database":[
"HMDB11185"
],
"bigg.metabolite":[
"thrp"
],
"biocyc":[
"META:L-THREONINE-O-3-PHOSPHATE"
],
"chebi":[
"CHEBI:58675"
],
"hmdb":[
"HMDB11185"
],
"inchi_key":[
"USRGIUJOYOXOQJ-GBXIJSLDSA-L"
],
"inchikey":[
"USRGIUJOYOXOQJ-GBXIJSLDSA-L"
],
"kegg.compound":[
"C12147"
],
"metanetx.chemical":[
"MNXM1492"
],
"sabiork":[
"14183"
],
"sbo":"SBO:0000247",
"seed.compound":[
"cpd08928"
]
}
},
{
"id":"2agpg181_p",
"name":"2-Acyl-sn-glycero-3-phosphoglycerol (n-C18:1)",
"compartment":"p",
"charge":-1,
"formula":"C24H46O9P1",
"notes":{
"original_bigg_ids":[
"2agpg181_p"
]
},
"annotation":{
"bigg.metabolite":[
"2agpg181"
],
"metanetx.chemical":[
"MNXM3455"
],
"sbo":"SBO:0000247"
}
},
{
"id":"adprib_c",
"name":"ADPribose C15H21N5O14P2",
"compartment":"c",
"charge":-2,
"formula":"C15H21N5O14P2",
"notes":{
"original_bigg_ids":[
"adprib_c"
]
},
"annotation":{
"bigg.metabolite":[
"adprib"
],
"biocyc":[
"META:ADENOSINE_DIPHOSPHATE_RIBOSE"
],
"chebi":[
"CHEBI:57967"
],
"inchi_key":[
"SRNWOUGRCWSEMX-TYASJMOZSA-L"
],
"inchikey":[
"SRNWOUGRCWSEMX-TYASJMOZSA-L"
],
"kegg.compound":[
"C01882"
],
"metanetx.chemical":[
"MNXM48596"
],
"reactome":[
"R-ALL-8870342"
],
"reactome.compound":[
"2393945",
"8870342",
"1131972"
],
"sabiork":[
"3120"
],
"sbo":"SBO:0000247",
"seed.compound":[
"cpd01296"
]
}
},
{
"id":"octa_c",
"name":"Octanoate (n-C8:0)",
"compartment":"c",
"charge":-1,
"formula":"C8H15O2",
"notes":{
"original_bigg_ids":[
"octa_c"
]
},
"annotation":{
"Human Metabolome Database":[
"HMDB62511"
],
"bigg.metabolite":[
"octa"
],
"biocyc":[
"META:CPD-195"
],
"chebi":[
"CHEBI:44501"
],
"envipath":[
"32de3cf4-e3e6-4168-956e-32fa5ddb0ce1/compound/2202db6c-dc64-4714-9f17-23dbbb8d637f",
"5882df9c-dae1-4d80-a40e-db4724271456/compound/7623a8e3-3436-493a-ad6e-13af00ad46d8",
"650babc9-9d68-4b73-9332-11972ca26f7b/compound/fa5b4ef6-749e-42db-a909-7c6e56587bdd"
],
"hmdb":[
"HMDB62511",
"HMDB00482"
],
"inchi_key":[
"WWZKQHOCKIZLMA-UHFFFAOYSA-M"
],
"inchikey":[
"WWZKQHOCKIZLMA-UHFFFAOYSA-M"
],
"kegg.compound":[
"C06423"
],
"kegg.drug":[
"D05220"
],
"lipidmaps":[
"LMFA01010008"
],
"metanetx.chemical":[
"MNXM750"
],
"sabiork":[
"2889"
],
"sbo":"SBO:0000247",
"seed.compound":[
"cpd03846"
],
"slm":[
"000000853"
]
}
},
{
"id":"quln_c",
"name":"Quinolinate",
"compartment":"c",
"charge":-2,
"formula":"C7H3NO4",
"notes":{
"original_bigg_ids":[
"quln_c"
]
},
"annotation":{
"Human Metabolome Database":[
"HMDB00232"
],
"bigg.metabolite":[
"quln"
],
"biocyc":[
"META:QUINOLINATE"
],
"chebi":[
"CHEBI:8663"
],
"hmdb":[
"HMDB00232"
],
"inchi_key":[
"GJAWHXHKYYXBSV-UHFFFAOYSA-L"
],
"inchikey":[
"GJAWHXHKYYXBSV-UHFFFAOYSA-L"
],
"kegg.compound":[
"C03722"
],
"metanetx.chemical":[
"MNXM555"
],
"reactome":[
"R-ALL-197238"
],
"reactome.compound":[
"197238"
],
"sabiork":[
"6817"
],
"sbo":"SBO:0000247",
"seed.compound":[
"cpd02333"
]
}
},
{
"id":"tdecoa_c",
"name":"Tetradecenoyl-CoA (n-C14:1CoA)",
"compartment":"c",
"charge":-4,
"formula":"C35H56N7O17P3S",
"notes":{
"original_bigg_ids":[
"tdecoa_c"
]
},
"annotation":{
"bigg.metabolite":[
"tdecoa"
],
"metanetx.chemical":[
"MNXM2290"
],
"sbo":"SBO:0000247"
}
},
{
"id":"1odecg3p_p",
"name":"1-octadecanoyl-sn-glycerol 3-phosphate",
"compartment":"p",
"charge":-2,
"formula":"C21H41O7P1",
"notes":{
"original_bigg_ids":[
"1odecg3p_p"
]
},
"annotation":{
"Human Metabolome Database":[
"HMDB07854"
],
"bigg.metabolite":[
"1odecg3p"
],
"biocyc":[
"META:CPD0-2113"
],
"chebi":[
"CHEBI:74850"
],
"hmdb":[
"HMDB07854"
],
"inchi_key":[
"LAYXSTYJRSVXIH-HXUWFJFHSA-L"
],
"inchikey":[
"LAYXSTYJRSVXIH-HXUWFJFHSA-L"
],
"lipidmaps":[
"LMGP10050005"
],
"metanetx.chemical":[
"MNXM32950"
],
"sbo":"SBO:0000247",
"seed.compound":[
"cpd15329"
],
"slm":[
"000000640"
]
}
},
{
"id":"dxyl_c",
"name":"1-deoxy-D-xylulose",
"compartment":"c",
"charge":0,
"formula":"C5H10O4",
"notes":{
"original_bigg_ids":[
"dxyl_c"
]
},
"annotation":{
"Human Metabolome Database":[
"HMDB01292"
],
"bigg.metabolite":[
"dxyl"
],
"biocyc":[
"META:CPD-1093"
],
"chebi":[
"CHEBI:621"
],
"hmdb":[
"HMDB01292"
],
"inchi_key":[
"IGUZJYCAXLYZEE-RFZPGFLSSA-N"
],
"inchikey":[
"IGUZJYCAXLYZEE-RFZPGFLSSA-N"
],
"kegg.compound":[
"C06257"
],
"metanetx.chemical":[
"MNXM2454"
],
"sbo":"SBO:0000247",
"seed.compound":[
"cpd03738"
]
}
},
{
"id":"dhptd_c",
"name":"4,5-dihydroxy-2,3-pentanedione",
"compartment":"c",
"charge":0,
"formula":"C5H8O4",
"notes":{
"original_bigg_ids":[
"dhptd_c"
]
},
"annotation":{
"bigg.metabolite":[
"dhptd"
],
"biocyc":[
"META:DIHYDROXYPENTANEDIONE"
],
"chebi":[
"CHEBI:29484"
],
"inchi_key":[
"UYTRITJAZOPLCZ-BYPYZUCNSA-N"
],
"inchikey":[
"UYTRITJAZOPLCZ-BYPYZUCNSA-N"
],
"kegg.compound":[
"C11838"
],
"metanetx.chemical":[
"MNXM2449"
],
"sabiork":[
"13894"
],
"sbo":"SBO:0000247",
"seed.compound":[
"cpd08638"
]
}
},
{
"id":"thym_p",
"name":"Thymine C5H6N2O2",
"compartment":"p",
"charge":0,
"formula":"C5H6N2O2",
"notes":{
"original_bigg_ids":[
"thym_p"
]
},
"annotation":{
"Human Metabolome Database":[
"HMDB00262"
],
"bigg.metabolite":[
"thym"
],
"biocyc":[
"META:THYMINE"
],
"chebi":[
"CHEBI:9580"
],
"hmdb":[
"HMDB00262"
],
"inchi_key":[
"RWQNBRDOKXIBIV-UHFFFAOYSA-N"
],
"inchikey":[
"RWQNBRDOKXIBIV-UHFFFAOYSA-N"
],
"kegg.compound":[
"C00178"
],
"metanetx.chemical":[
"MNXM386"
],
"reactome":[
"R-ALL-83960"
],
"reactome.compound":[
"83960"
],
"sabiork":[
"60"
],
"sbo":"SBO:0000247",
"seed.compound":[
"cpd00151"
]
}
},
{
"id":"LalaLglu_e",
"name":"L-alanine-L-glutamate",
"compartment":"e",
"charge":-1,
"formula":"C8H13N2O5",
"notes":{
"original_bigg_ids":[
"LalaLglu_e"
]
},
"annotation":{
"bigg.metabolite":[
"LalaLglu"
],
"biocyc":[
"META:CPD0-1445"
],
"chebi":[
"CHEBI:61565"
],
"inchi_key":[
"VYZAGTDAHUIRQA-WHFBIAKZSA-M"
],
"inchikey":[
"VYZAGTDAHUIRQA-WHFBIAKZSA-M"
],
"kegg.compound":[
"C20958"
],
"metanetx.chemical":[
"MNXM4026"
],
"sabiork":[
"22899"
],
"sbo":"SBO:0000247",
"seed.compound":[
"cpd15388"
]
}
},
{
"id":"mocogdp_c",
"name":"Molybdopterin guanine dinucleotide",
"compartment":"c",
"charge":-2,
"formula":"C20H22N10O15P2S2Mo",
"notes":{
"original_bigg_ids":[
"mocogdp_c"
]
},
"annotation":{
"bigg.metabolite":[
"mocogdp"
],
"chebi":[
"CHEBI:60535"
],
"inchi_key":[
"VQAGYJCYOLHZDH-ILXWUORBSA-K"
],
"inchikey":[
"VQAGYJCYOLHZDH-ILXWUORBSA-K"
],
"kegg.compound":[
"C19928"
],
"metanetx.chemical":[
"MNXM62333"
],
"sbo":"SBO:0000247",
"seed.compound":[
"cpd21167"
]
}
},
{
"id":"lipa_c",
"name":"KDO(2)-lipid (A)",
"compartment":"c",
"charge":-6,
"formula":"C110H196N2O39P2",
"notes":{
"original_bigg_ids":[
"lipa_c"
]
},
"annotation":{
"bigg.metabolite":[
"lipa"
],
"chebi":[
"CHEBI:58540"
],
"inchi_key":[
"DIXUKJUHGLIZGU-OIPVZEHTSA-H"
],
"inchikey":[
"DIXUKJUHGLIZGU-OIPVZEHTSA-H"
],
"kegg.compound":[
"C06026"
],
"lipidmaps":[
"LMSL02000001"
],
"metanetx.chemical":[
"MNXM946"
],
"sbo":"SBO:0000247",
"seed.compound":[
"cpd03587"
]
}
},
{
"id":"mththf_c",
"name":"(2R,4S)-2-methyl-2,3,3,4-tetrahydroxytetrahydrofuran",
"compartment":"c",
"charge":0,
"formula":"C5H10O5",
"notes":{
"original_bigg_ids":[
"mththf_c"
]
},
"annotation":{
"bigg.metabolite":[
"mththf"
],
"biocyc":[
"META:CPD-10774"
],
"chebi":[
"CHEBI:44800"
],
"inchi_key":[
"BVIYGXUQVXBHQS-IUYQGCFVSA-N"
],
"inchikey":[
"BVIYGXUQVXBHQS-IUYQGCFVSA-N"
],
"kegg.compound":[
"C21382"
],
"metanetx.chemical":[
"MNXM30887"
],
"sbo":"SBO:0000247"
}
},
{
"id":"sheme_c",
"name":"Siroheme C42H36FeN4O16",
"compartment":"c",
"charge":-8,
"formula":"C42H36FeN4O16",
"notes":{
"original_bigg_ids":[
"sheme_c"
]
},
"annotation":{
"bigg.metabolite":[
"sheme"
],
"biocyc":[
"META:SIROHEME"
],
"chebi":[
"CHEBI:9166"
],
"inchi_key":[
"DLKSSIHHLYNIKN-QIISWYHFSA-D"
],
"inchikey":[
"DLKSSIHHLYNIKN-QIISWYHFSA-D"
],
"kegg.compound":[
"C00748"
],
"metanetx.chemical":[
"MNXM82173"
],
"sbo":"SBO:0000247",
"seed.compound":[
"cpd00557"
]
}
},
{
"id":"sufbcd_2fe2s_c",
"name":"SufBCD with bound [2Fe-2S] cluster",
"compartment":"c",
"charge":-2,
"formula":"H4O2S8Fe2R",
"notes":{
"original_bigg_ids":[
"sufbcd_2fe2s_c"
]
},
"annotation":{
"bigg.metabolite":[
"sufbcd_2fe2s"
],
"metanetx.chemical":[
"MNXM147308"
],
"sbo":"SBO:0000247"
}
},
{
"id":"all__D_p",
"name":"D-Allose",
"compartment":"p",
"charge":0,
"formula":"C6H12O6",
"notes":{
"original_bigg_ids":[
"all__D_p"
]
},
"annotation":{
"bigg.metabolite":[
"all__D"
],
"biocyc":[
"META:D-Allopyranose"
],
"chebi":[
"CHEBI:4093"
],
"inchi_key":[
"WQZGKKKJIJFFOK-IVMDWMLBSA-N"
],
"inchikey":[
"WQZGKKKJIJFFOK-IVMDWMLBSA-N"
],
"kegg.compound":[
"C01487"
],
"metanetx.chemical":[
"MNXM1919"
],
"sbo":"SBO:0000247",
"seed.compound":[
"cpd01055"
]
}
},
{
"id":"metsox_R__L_e",
"name":"L-methionine-R-sulfoxide",
"compartment":"e",
"charge":0,
"formula":"C5H11NO3S",
"notes":{
"original_bigg_ids":[
"metsox_R__L_e"
]
},
"annotation":{
"bigg.metabolite":[
"metsox_R__L"
],
"biocyc":[
"META:CPD-8990"
],
"chebi":[
"CHEBI:58773"
],
"inchi_key":[
"QEFRNWWLZKMPFJ-ZXPFJRLXSA-N"
],
"inchikey":[
"QEFRNWWLZKMPFJ-ZXPFJRLXSA-N"
],
"kegg.compound":[
"C15998"
],
"metanetx.chemical":[
"MNXM2245"
],
"sbo":"SBO:0000247",
"seed.compound":[
"cpd15497"
]
}
},
{
"id":"bwco_c",
"name":"Tungsten bispterin cofactor",
"compartment":"c",
"charge":-4,
"formula":"C20H20N10O13P2S4W",
"notes":{
"original_bigg_ids":[
"bwco_c"
]
},
"annotation":{
"bigg.metabolite":[
"bwco"
],
"metanetx.chemical":[
"MNXM148529"
],
"sbo":"SBO:0000247"
}
},
{
"id":"pheme_p",
"name":"Protoheme C34H30FeN4O4",
"compartment":"p",
"charge":-2,
"formula":"C34H30FeN4O4",
"notes":{
"original_bigg_ids":[
"pheme_p"
]
},
"annotation":{
"bigg.metabolite":[
"pheme"
],
"biocyc":[
"META:PROTOHEME"
],
"chebi":[
"CHEBI:60344"
],
"inchi_key":[
"KABFMIBPWCXCRK-RGGAHWMASA-J"
],
"inchikey":[
"KABFMIBPWCXCRK-RGGAHWMASA-J"
],
"kegg.compound":[
"C00032"
],
"metanetx.chemical":[
"MNXM249"
],
"reactome":[
"R-ALL-917877"
],
"reactome.compound":[
"917877",
"71185",
"189444"
],
"sbo":"SBO:0000247"
}
},
{
"id":"h2o_p",
"name":"H2O H2O",
"compartment":"p",
"charge":0,
"formula":"H2O",
"notes":{
"original_bigg_ids":[
"h2o_p"
]
},
"annotation":{
"Human Metabolome Database":[
"HMDB02111"
],
"bigg.metabolite":[
"h2o"
],
"biocyc":[
"META:WATER"
],
"chebi":[
"CHEBI:5594"
],
"envipath":[
"650babc9-9d68-4b73-9332-11972ca26f7b/compound/799908db-b8c9-4982-86cb-1f225e2ad08c",
"650babc9-9d68-4b73-9332-11972ca26f7b/compound/e7f34a8e-cded-4793-b6d5-792335b38636",
"5882df9c-dae1-4d80-a40e-db4724271456/compound/969d0227-3069-4e44-9525-7ae7bad84170"
],
"hmdb":[
"HMDB02111",
"HMDB01039"
],
"inchi_key":[
"XLYOFNOQVPJJNP-UHFFFAOYSA-N"
],
"inchikey":[
"XLYOFNOQVPJJNP-UHFFFAOYSA-N"
],
"kegg.compound":[
"C01328"
],
"kegg.drug":[
"D06322"
],
"metanetx.chemical":[
"MNXM2"
],
"reactome":[
"R-ALL-8851517"
],
"reactome.compound":[
"113521",
"141343",
"2022884",
"5278291",
"29356",
"189422",
"5668574",
"5693747",
"109276",
"113519",
"1605715",
"8851517",
"113518",
"351603"
],
"sabiork":[
"40"
],
"sbo":"SBO:0000247",
"seed.compound":[
"cpd27222"
]
}
},
{
"id":"f_p",
"name":"Fluoride",
"compartment":"p",
"charge":-1,
"formula":"F",
"notes":{
"original_bigg_ids":[
"f_p"
]
},
"annotation":{
"bigg.metabolite":[
"f"
],
"sbo":"SBO:0000247"
}
},
{
"id":"hdca_p",
"name":"Hexadecanoate (n-C16:0)",
"compartment":"p",
"charge":-1,
"formula":"C16H31O2",
"notes":{
"original_bigg_ids":[
"hdca_p"
]
},
"annotation":{
"Human Metabolome Database":[
"HMDB60083"
],
"bigg.metabolite":[
"hdca"
],
"biocyc":[
"META:PALMITATE"
],
"chebi":[
"CHEBI:7896"
],
"envipath":[
"32de3cf4-e3e6-4168-956e-32fa5ddb0ce1/compound/dc7314a1-8e9a-410f-be4f-f7d8bf32b1cb"
],
"hmdb":[
"HMDB60083",
"HMDB00220"
],
"inchi_key":[
"IPCSVZSSVZVIGE-UHFFFAOYSA-M"
],
"inchikey":[
"IPCSVZSSVZVIGE-UHFFFAOYSA-M"
],
"kegg.compound":[
"C00249"
],
"kegg.drug":[
"D05341"
],
"lipidmaps":[
"LMFA01010046"
],
"metanetx.chemical":[
"MNXM108"
],
"reactome":[
"R-ALL-76168"
],
"reactome.compound":[
"2453691",
"3632881",
"76168",
"5690516",
"390435",
"426576"
],
"sabiork":[
"1990"
],
"sbo":"SBO:0000247",
"seed.compound":[
"cpd00214"
],
"slm":[
"000000510"
]
}
},
{
"id":"fru_c",
"name":"D-Fructose",
"compartment":"c",
"charge":0,
"formula":"C6H12O6",
"notes":{
"original_bigg_ids":[
"fru_c"
]
},
"annotation":{
"Human Metabolome Database":[
"HMDB62538"
],
"bigg.metabolite":[
"fru"
],
"biocyc":[
"META:Fructofuranose"
],
"chebi":[
"CHEBI:5172"
],
"hmdb":[
"HMDB62538"
],
"inchi_key":[
"RFSUNEUAIZKAJO-VRPWFDPXSA-N"
],
"inchikey":[
"RFSUNEUAIZKAJO-VRPWFDPXSA-N"
],
"kegg.compound":[
"C10906"
],
"kegg.drug":[
"D00114"
],
"metanetx.chemical":[
"MNXM175"
],
"reactome":[
"R-ALL-29532"
],
"reactome.compound":[
"189049",
"29532"
],
"sabiork":[
"25055",
"1463",
"1464"
],
"sbo":"SBO:0000247",
"seed.compound":[
"cpd27040"
]
}
},
{
"id":"gal1p_p",
"name":"Alpha-D-Galactose 1-phosphate",
"compartment":"p",
"charge":-2,
"formula":"C6H11O9P",
"notes":{
"original_bigg_ids":[
"gal1p_p"
]
},
"annotation":{
"Human Metabolome Database":[
"HMDB62705"
],
"bigg.metabolite":[
"gal1p"
],
"biocyc":[
"META:GALACTOSE-1P"
],
"chebi":[
"CHEBI:59011"
],
"hmdb":[
"HMDB00645",
"HMDB62705",
"HMDB03359"
],
"inchi_key":[
"HXXFSFRBOHSIMQ-FPRJBGLDSA-L"
],
"inchikey":[
"HXXFSFRBOHSIMQ-FPRJBGLDSA-L"
],
"kegg.compound":[
"C03384"
],
"metanetx.chemical":[
"MNXM336"
],
"reactome":[
"R-ALL-30170"
],
"reactome.compound":[
"30170"
],
"sabiork":[
"1381",
"24789",
"1495"
],
"sbo":"SBO:0000247",
"seed.compound":[
"cpd19025"
]
}
},
{
"id":"g3pe_e",
"name":"Sn-Glycero-3-phosphoethanolamine",
"compartment":"e",
"charge":0,
"formula":"C5H14NO6P",
"notes":{
"original_bigg_ids":[
"g3pe_e"
]
},
"annotation":{
"Human Metabolome Database":[
"HMDB59660"
],
"bigg.metabolite":[
"g3pe"
],
"biocyc":[
"META:L-1-GLYCEROPHOSPHORYLETHANOL-AMINE"
],
"chebi":[
"CHEBI:57952"
],
"hmdb":[
"HMDB59660"
],
"inchi_key":[
"JZNWSCPGTDBMEW-YFKPBYRVSA-N"
],
"inchikey":[
"JZNWSCPGTDBMEW-YFKPBYRVSA-N"
],
"kegg.compound":[
"C01233"
],
"metanetx.chemical":[
"MNXM368"
],
"reactome":[
"R-ALL-1524023"
],
"reactome.compound":[
"1524023"
],
"sabiork":[
"3824"
],
"sbo":"SBO:0000247",
"seed.compound":[
"cpd00908"
]
}
},
{
"id":"dimp_p",
"name":"DIMP C10H12N4O7P",
"compartment":"p",
"charge":-2,
"formula":"C10H11N4O7P",
"notes":{
"original_bigg_ids":[
"dimp_p"
]
},
"annotation":{
"Human Metabolome Database":[
"HMDB06555"
],
"bigg.metabolite":[
"dimp"
],
"biocyc":[
"META:DIMP"
],
"chebi":[
"CHEBI:837"
],
"hmdb":[
"HMDB06555"
],
"inchi_key":[
"PHNGFPPXDJJADG-RRKCRQDMSA-L"
],
"inchikey":[
"PHNGFPPXDJJADG-RRKCRQDMSA-L"
],
"kegg.compound":[
"C06196"
],
"metanetx.chemical":[
"MNXM1922"
],
"reactome":[
"R-ALL-2509805"
],
"reactome.compound":[
"109330",
"2509805"
],
"sabiork":[
"1858"
],
"sbo":"SBO:0000247",
"seed.compound":[
"cpd03704"
]
}
},
{
"id":"glyc3p_c",
"name":"Glycerol 3-phosphate",
"compartment":"c",
"charge":-2,
"formula":"C3H7O6P",
"notes":{
"original_bigg_ids":[
"glyc3p_c"
]
},
"annotation":{
"Human Metabolome Database":[
"HMDB02722"
],
"bigg.metabolite":[
"glyc3p"
],
"biocyc":[
"META:GLYCEROL-3P"
],
"chebi":[
"CHEBI:57597"
],
"hmdb":[
"HMDB02722",
"HMDB00126"
],
"inchi_key":[
"AWUCVROLDVIAJX-GSVOUGTGSA-L"
],
"inchikey":[
"AWUCVROLDVIAJX-GSVOUGTGSA-L"
],
"kegg.compound":[
"C00093"
],
"metanetx.chemical":[
"MNXM66"
],
"reactome":[
"R-ALL-76114"
],
"reactome.compound":[
"188458",
"76114"
],
"sabiork":[
"1296"
],
"sbo":"SBO:0000247",
"seed.compound":[
"cpd00080"
]
}
},
{
"id":"ctbt_p",
"name":"Crotonobetaine",
"compartment":"p",
"charge":0,
"formula":"C7H13NO2",
"notes":{
"original_bigg_ids":[
"ctbt_p"
]
},
"annotation":{
"bigg.metabolite":[
"ctbt"
],
"biocyc":[
"META:CROTONO-BETAINE"
],
"chebi":[
"CHEBI:48867"
],
"inchi_key":[
"GUYHPGUANSLONG-SNAWJCMRSA-N"
],
"inchikey":[
"GUYHPGUANSLONG-SNAWJCMRSA-N"
],
"kegg.compound":[
"C04114"
],
"metanetx.chemical":[
"MNXM1607"
],
"sbo":"SBO:0000247",
"seed.compound":[
"cpd02543"
]
}
},
{
"id":"anhm3p_c",
"name":"1,6-anhydrous-N-Acetylmuramyl-tripeptide",
"compartment":"c",
"charge":-2,
"formula":"C26H39N5O14",
"notes":{
"original_bigg_ids":[
"anhm3p_c"
]
},
"annotation":{
"bigg.metabolite":[
"anhm3p"
],
"biocyc":[
"META:CPD0-2284"
],
"inchi_key":[
"KGVLFEPQSVUIRC-FYQNUYSYSA-L"
],
"inchikey":[
"KGVLFEPQSVUIRC-FYQNUYSYSA-L"
],
"metanetx.chemical":[
"MNXM32389"
],
"sbo":"SBO:0000247",
"seed.compound":[
"cpd15400"
]
}
},
{
"id":"2ahbut_c",
"name":"(S)-2-Aceto-2-hydroxybutanoate",
"compartment":"c",
"charge":-1,
"formula":"C6H9O4",
"notes":{
"original_bigg_ids":[
"2ahbut_c"
]
},
"annotation":{
"Human Metabolome Database":[
"HMDB06900"
],
"bigg.metabolite":[
"2ahbut"
],
"biocyc":[
"META:2-ACETO-2-HYDROXY-BUTYRATE"
],
"chebi":[
"CHEBI:49256"
],
"hmdb":[
"HMDB06854",
"HMDB06900"
],
"inchi_key":[
"VUQLHQFKACOHNZ-LURJTMIESA-M"
],
"inchikey":[
"VUQLHQFKACOHNZ-LURJTMIESA-M"
],
"kegg.compound":[
"C06006"
],
"lipidmaps":[
"LMFA01050383"
],
"metanetx.chemical":[
"MNXM114220"
],
"sabiork":[
"2852"
],
"sbo":"SBO:0000247",
"seed.compound":[
"cpd19045"
]
}
},
{
"id":"clpn140_p",
"name":"Cardiolipin (tetratetradecanoyl, n-C14:0)",
"compartment":"p",
"charge":-2,
"formula":"C65H124O17P2",
"notes":{
"original_bigg_ids":[
"clpn140_p"
]
},
"annotation":{
"bigg.metabolite":[
"clpn140"
],
"biocyc":[
"META:CPD-19676"
],
"chebi":[
"CHEBI:62862"
],
"inchi_key":[
"SDCJNZZAOLRVCP-GTOSQJSUSA-L"
],
"inchikey":[
"SDCJNZZAOLRVCP-GTOSQJSUSA-L"
],
"metanetx.chemical":[
"MNXM83974"
],
"sbo":"SBO:0000247"
}
},
{
"id":"murein5p4p_p",
"name":"Two linked disacharide pentapeptide and tetrapeptide murein units (uncrosslinked, middle of chain)",
"compartment":"p",
"charge":-4,
"formula":"C77H119N15O41",
"notes":{
"original_bigg_ids":[
"murein5p4p_p"
]
},
"annotation":{
"bigg.metabolite":[
"murein5p4p"
],
"inchi_key":[
"YJNGRCZHKAYCMA-VZNOAHCOSA-E"
],
"inchikey":[
"YJNGRCZHKAYCMA-VZNOAHCOSA-E"
],
"metanetx.chemical":[
"MNXM5971"
],
"sbo":"SBO:0000247",
"seed.compound":[
"cpd15510"
]
}
},
{
"id":"ser__L_c",
"name":"L-Serine",
"compartment":"c",
"charge":0,
"formula":"C3H7NO3",
"notes":{
"original_bigg_ids":[
"ser__L_c"
]
},
"annotation":{
"Human Metabolome Database":[
"HMDB62263"
],
"bigg.metabolite":[
"ser__L"
],
"biocyc":[
"META:Serines"
],
"chebi":[
"CHEBI:9116"
],
"envipath":[
"32de3cf4-e3e6-4168-956e-32fa5ddb0ce1/compound/207ebcd7-f859-4b01-8a69-9b99fb380595"
],
"hmdb":[
"HMDB00589",
"HMDB00187",
"HMDB62263"
],
"inchi_key":[
"MTCFGRXMJLQNBG-REOHCLBHSA-N"
],
"inchikey":[
"MTCFGRXMJLQNBG-REOHCLBHSA-N"
],
"kegg.compound":[
"C00716"
],
"kegg.drug":[
"D00016"
],
"lipidmaps":[
"LMFA01100045"
],
"metanetx.chemical":[
"MNXM53"
],
"reactome":[
"R-ALL-8932979"
],
"reactome.compound":[
"352002",
"379732",
"8932979",
"200736"
],
"sabiork":[
"2140",
"75"
],
"sbo":"SBO:0000247",
"seed.compound":[
"cpd30743"
]
}
},
{
"id":"toct2eACP_c",
"name":"Trans-Oct-2-enoyl-[acyl-carrier protein]",
"compartment":"c",
"charge":-1,
"formula":"C19H33N2O8PRS",
"notes":{
"original_bigg_ids":[
"toct2eACP_c"
]
},
"annotation":{
"bigg.metabolite":[
"toct2eACP"
],
"biocyc":[
"META:2-Octenoyl-ACPs"
],
"kegg.compound":[
"C05751"
],
"lipidmaps":[
"LMFA07060009"
],
"metanetx.chemical":[
"MNXM23766"
],
"sbo":"SBO:0000247",
"seed.compound":[
"cpd11471"
]
}
},
{
"id":"clpn141_p",
"name":"Cardiolipin (tetratetradec-7-enoyl, n-C14:1)",
"compartment":"p",
"charge":-2,
"formula":"C65H116O17P2",
"notes":{
"original_bigg_ids":[
"clpn141_p"
]
},
"annotation":{
"bigg.metabolite":[
"clpn141"
],
"metanetx.chemical":[
"MNXM7149"
],
"sbo":"SBO:0000247"
}
},
{
"id":"12dgr180_p",
"name":"1,2-Diacyl-sn-glycerol (dioctadecanoyl, n-C18:0)",
"compartment":"p",
"charge":0,
"formula":"C39H76O5",
"notes":{
"original_bigg_ids":[
"12dgr180_p"
]
},
"annotation":{
"bigg.metabolite":[
"12dgr180"
],
"metanetx.chemical":[
"MNXM4217"
],
"sbo":"SBO:0000247"
}
},
{
"id":"2agpe140_p",
"name":"2-Acyl-sn-glycero-3-phosphoethanolamine (n-C14:0)",
"compartment":"p",
"charge":0,
"formula":"C19H40NO7P1",
"notes":{
"original_bigg_ids":[
"2agpe140_p"
]
},
"annotation":{
"Human Metabolome Database":[
"HMDB11470"
],
"bigg.metabolite":[
"2agpe140"
],
"biocyc":[
"META:CPD0-2165"
],
"hmdb":[
"HMDB11470"
],
"inchi_key":[
"DDUZNLUWXLYPCP-UHFFFAOYSA-N"
],
"inchikey":[
"DDUZNLUWXLYPCP-UHFFFAOYSA-N"
],
"lipidmaps":[
"LMGP02050033"
],
"metanetx.chemical":[
"MNXM34809"
],
"sbo":"SBO:0000247",
"seed.compound":[
"cpd26435"
],
"slm":[
"000043363"
]
}
},
{
"id":"ump_c",
"name":"UMP C9H11N2O9P",
"compartment":"c",
"charge":-2,
"formula":"C9H11N2O9P",
"notes":{
"original_bigg_ids":[
"ump_c"
]
},
"annotation":{
"Human Metabolome Database":[
"HMDB00288"
],
"bigg.metabolite":[
"ump"
],
"biocyc":[
"META:UMP"
],
"chebi":[
"CHEBI:9849"
],
"hmdb":[
"HMDB00288"
],
"inchi_key":[
"DJJCXFVJDGTHFX-XVFCMESISA-L"
],
"inchikey":[
"DJJCXFVJDGTHFX-XVFCMESISA-L"
],
"kegg.compound":[
"C00105"
],
"metanetx.chemical":[
"MNXM80"
],
"reactome":[
"R-ALL-735698"
],
"reactome.compound":[
"735698",
"109402"
],
"sabiork":[
"1300",
"25061"
],
"sbo":"SBO:0000247",
"seed.compound":[
"cpd00091"
]
}
},
{
"id":"5drib_c",
"name":"5'-deoxyribose",
"compartment":"c",
"charge":0,
"formula":"C5H10O4",
"notes":{
"original_bigg_ids":[
"5drib_c"
]
},
"annotation":{
"bigg.metabolite":[
"5drib"
],
"biocyc":[
"META:CPD0-2167"
],
"chebi":[
"CHEBI:62012"
],
"inchi_key":[
"WDRISBUVHBMJEF-MROZADKFSA-N"
],
"inchikey":[
"WDRISBUVHBMJEF-MROZADKFSA-N"
],
"metanetx.chemical":[
"MNXM4391"
],
"sbo":"SBO:0000247",
"seed.compound":[
"cpd17002"
]
}
},
{
"id":"2agpe120_c",
"name":"2-Acyl-sn-glycero-3-phosphoethanolamine (n-C12:0)",
"compartment":"c",
"charge":0,
"formula":"C17H36NO7P1",
"notes":{
"original_bigg_ids":[
"2agpe120_c"
]
},
"annotation":{
"bigg.metabolite":[
"2agpe120"
],
"biocyc":[
"META:CPD0-2178"
],
"inchi_key":[
"NPAZKTOOMVQLIH-UHFFFAOYSA-N"
],
"inchikey":[
"NPAZKTOOMVQLIH-UHFFFAOYSA-N"
],
"metanetx.chemical":[
"MNXM34808"
],
"sbo":"SBO:0000247",
"seed.compound":[
"cpd26439"
],
"slm":[
"000043349"
]
}
},
{
"id":"4c2me_c",
"name":"4-(cytidine 5'-diphospho)-2-C-methyl-D-erythritol",
"compartment":"c",
"charge":-2,
"formula":"C14H23N3O14P2",
"notes":{
"original_bigg_ids":[
"4c2me_c"
]
},
"annotation":{
"bigg.metabolite":[
"4c2me"
],
"biocyc":[
"META:4-CYTIDINE-5-DIPHOSPHO-2-C"
],
"chebi":[
"CHEBI:57823"
],
"inchi_key":[
"YFAUKWZNPVBCFF-XHIBXCGHSA-L"
],
"inchikey":[
"YFAUKWZNPVBCFF-XHIBXCGHSA-L"
],
"kegg.compound":[
"C11435"
],
"metanetx.chemical":[
"MNXM1642"
],
"sabiork":[
"13502"
],
"sbo":"SBO:0000247",
"seed.compound":[
"cpd08287"
]
}
},
{
"id":"1agpg181_p",
"name":"1-Acyl-sn-glycero-3-phosphoglycerol (n-C18:1)",
"compartment":"p",
"charge":-1,
"formula":"C24H46O9P1",
"notes":{
"original_bigg_ids":[
"1agpg181_p"
]
},
"annotation":{
"bigg.metabolite":[
"1agpg181"
],
"biocyc":[
"META:CPD-8365"
],
"chebi":[
"CHEBI:72952"
],
"inchi_key":[
"FQQQKGAFQIIGLQ-SNZQZGEVSA-M"
],
"inchikey":[
"FQQQKGAFQIIGLQ-SNZQZGEVSA-M"
],
"lipidmaps":[
"LMGP04050006"
],
"metanetx.chemical":[
"MNXM73868"
],
"sbo":"SBO:0000247",
"seed.compound":[
"cpd25202"
],
"slm":[
"000000847"
]
}
},
{
"id":"oxalcoa_c",
"name":"Oxalyl-CoA",
"compartment":"c",
"charge":-5,
"formula":"C23H31N7O19P3S",
"notes":{
"original_bigg_ids":[
"oxalcoa_c"
]
},
"annotation":{
"bigg.metabolite":[
"oxalcoa"
],
"biocyc":[
"META:OXALYL-COA"
],
"chebi":[
"CHEBI:7817"
],
"inchi_key":[
"QVXMZFTWJVBUHP-IBOSZNHHSA-I"
],
"inchikey":[
"QVXMZFTWJVBUHP-IBOSZNHHSA-I"
],
"kegg.compound":[
"C00313"
],
"lipidmaps":[
"LMFA07050357"
],
"metanetx.chemical":[
"MNXM618"
],
"sabiork":[
"2014"
],
"sbo":"SBO:0000247",
"seed.compound":[
"cpd00262"
]
}
},
{
"id":"uracp_c",
"name":"Ureidoacrylate peracid",
"compartment":"c",
"charge":0,
"formula":"C4H6N2O4",
"notes":{
"original_bigg_ids":[
"uracp_c"
]
},
"annotation":{
"bigg.metabolite":[
"uracp"
],
"biocyc":[
"META:CPD0-2338"
],
"chebi":[
"CHEBI:59889"
],
"inchi_key":[
"AJFKXWQDHFYKFK-UPHRSURJSA-N"
],
"inchikey":[
"AJFKXWQDHFYKFK-UPHRSURJSA-N"
],
"kegg.compound":[
"C20231"
],
"metanetx.chemical":[
"MNXM2304"
],
"sbo":"SBO:0000247",
"seed.compound":[
"cpd21464"
]
}
},
{
"id":"preq1_c",
"name":"7-aminomethyl-7-deazaguanine",
"compartment":"c",
"charge":1,
"formula":"C7H10N5O",
"notes":{
"original_bigg_ids":[
"preq1_c"
]
},
"annotation":{
"Human Metabolome Database":[
"HMDB11690"
],
"bigg.metabolite":[
"preq1"
],
"biocyc":[
"META:7-AMINOMETHYL-7-DEAZAGUANINE"
],
"chebi":[
"CHEBI:58703"
],
"hmdb":[
"HMDB11690"
],
"inchi_key":[
"MEYMBLGOKYDGLZ-UHFFFAOYSA-O"
],
"inchikey":[
"MEYMBLGOKYDGLZ-UHFFFAOYSA-O"
],
"kegg.compound":[
"C16675"
],
"metanetx.chemical":[
"MNXM3198"
],
"sabiork":[
"28949"
],
"sbo":"SBO:0000247",
"seed.compound":[
"cpd19185"
]
}
},
{
"id":"bmoco_c",
"name":"Bis-molybdenum cofactor",
"compartment":"c",
"charge":-4,
"formula":"C20H20N10O13P2S4Mo",
"notes":{
"original_bigg_ids":[
"bmoco_c"
]
},
"annotation":{
"bigg.metabolite":[
"bmoco"
],
"biocyc":[
"META:CPD-15874"
],
"metanetx.chemical":[
"MNXM147053"
],
"sbo":"SBO:0000247"
}
},
{
"id":"hdceap_c",
"name":"Hexadecanoyl-phosphate (n-C16:1)",
"compartment":"c",
"charge":-1,
"formula":"C16H30O5P",
"notes":{
"original_bigg_ids":[
"hdceap_c"
]
},
"annotation":{
"bigg.metabolite":[
"hdceap"
],
"metanetx.chemical":[
"MNXM147482"
],
"sbo":"SBO:0000247"
}
},
{
"id":"ade_e",
"name":"Adenine",
"compartment":"e",
"charge":0,
"formula":"C5H5N5",
"notes":{
"original_bigg_ids":[
"ade_e"
]
},
"annotation":{
"Human Metabolome Database":[
"HMDB00034"
],
"bigg.metabolite":[
"ade"
],
"biocyc":[
"META:ADENINE-RING"
],
"chebi":[
"CHEBI:40579"
],
"hmdb":[
"HMDB00034"
],
"inchi_key":[
"GFFGJBXGBJISGV-UHFFFAOYSA-N"
],
"inchikey":[
"GFFGJBXGBJISGV-UHFFFAOYSA-N"
],
"kegg.compound":[
"C00147"
],
"kegg.drug":[
"D00034"
],
"metanetx.chemical":[
"MNXM168"
],
"reactome":[
"R-ALL-83951"
],
"reactome.compound":[
"83951"
],
"sabiork":[
"57"
],
"sbo":"SBO:0000247",
"seed.compound":[
"cpd22238"
]
}
},
{
"id":"mepn_e",
"name":"Methylphosphonic acid",
"compartment":"e",
"charge":-1,
"formula":"CH4O3P",
"notes":{
"original_bigg_ids":[
"mepn_e"
]
},
"annotation":{
"bigg.metabolite":[
"mepn"
],
"sbo":"SBO:0000247"
}
},
{
"id":"bmoco1gdp_c",
"name":"Bis-molybdopterin mono-guanine dinucleotide",
"compartment":"c",
"charge":-4,
"formula":"C30H32N15O20P3S4Mo",
"notes":{
"original_bigg_ids":[
"bmoco1gdp_c"
]
},
"annotation":{
"bigg.metabolite":[
"bmoco1gdp"
],
"metanetx.chemical":[
"MNXM148110"
],
"sbo":"SBO:0000247"
}
},
{
"id":"rmn_e",
"name":"L-Rhamnose",
"compartment":"e",
"charge":0,
"formula":"C6H12O5",
"notes":{
"original_bigg_ids":[
"rmn_e"
]
},
"annotation":{
"Human Metabolome Database":[
"HMDB00849"
],
"bigg.metabolite":[
"rmn"
],
"biocyc":[
"META:L-rhamnose"
],
"chebi":[
"CHEBI:6292"
],
"hmdb":[
"HMDB00849"
],
"inchi_key":[
"PNNNRSAQSRJVSB-BXKVDMCESA-N"
],
"inchikey":[
"PNNNRSAQSRJVSB-BXKVDMCESA-N"
],
"kegg.compound":[
"C00507"
],
"metanetx.chemical":[
"MNXM2967"
],
"sabiork":[
"1595"
],
"sbo":"SBO:0000247",
"seed.compound":[
"cpd27379"
]
}
},
{
"id":"f_e",
"name":"Fluoride",
"compartment":"e",
"charge":-1,
"formula":"F",
"notes":{
"original_bigg_ids":[
"f_e"
]
},
"annotation":{
"bigg.metabolite":[
"f"
],
"sbo":"SBO:0000247"
}
},
{
"id":"3pg_c",
"name":"3-Phospho-D-glycerate",
"compartment":"c",
"charge":-3,
"formula":"C3H4O7P",
"notes":{
"original_bigg_ids":[
"3pg_c"
]
},
"annotation":{
"Human Metabolome Database":[
"HMDB60180"
],
"bigg.metabolite":[
"3pg"
],
"biocyc":[
"META:G3P"
],
"chebi":[
"CHEBI:58272"
],
"hmdb":[
"HMDB60180"
],
"inchi_key":[
"OSJPPGNTCRNQQC-UWTATZPHSA-K"
],
"inchikey":[
"OSJPPGNTCRNQQC-UWTATZPHSA-K"
],
"kegg.compound":[
"C00197"
],
"metanetx.chemical":[
"MNXM126"
],
"reactome":[
"R-ALL-6799493"
],
"reactome.compound":[
"6799493",
"29728"
],
"sabiork":[
"21216"
],
"sbo":"SBO:0000247",
"seed.compound":[
"cpd00169"
]
}
},
{
"id":"iprimv_c",
"name":"Isoprimeverose",
"compartment":"c",
"charge":0,
"formula":"C11H20O10",
"notes":{
"original_bigg_ids":[
"iprimv_c"
]
},
"annotation":{
"bigg.metabolite":[
"iprimv"
],
"sbo":"SBO:0000247"
}
},
{
"id":"2dhguln_c",
"name":"2-Dehydro-L-gulonate",
"compartment":"c",
"charge":-1,
"formula":"C6H9O7",
"notes":{
"original_bigg_ids":[
"2dhguln_c"
]
},
"annotation":{
"bigg.metabolite":[
"2dhguln"
],
"metanetx.chemical":[
"MNXM114283"
],
"sbo":"SBO:0000247",
"seed.compound":[
"cpd15351"
]
}
},
{
"id":"psuri_c",
"name":"Pseudouridine",
"compartment":"c",
"charge":0,
"formula":"C9H12N2O6",
"notes":{
"original_bigg_ids":[
"psuri_c"
]
},
"annotation":{
"bigg.metabolite":[
"psuri"
],
"sbo":"SBO:0000247"
}
},
{
"id":"ctp_c",
"name":"CTP C9H12N3O14P3",
"compartment":"c",
"charge":-4,
"formula":"C9H12N3O14P3",
"notes":{
"original_bigg_ids":[
"ctp_c"
]
},
"annotation":{
"Human Metabolome Database":[
"HMDB00082"
],
"bigg.metabolite":[
"ctp"
],
"biocyc":[
"META:CTP"
],
"chebi":[
"CHEBI:58231"
],
"hmdb":[
"HMDB00082"
],
"inchi_key":[
"PCDQPRRSZKQHHS-XVFCMESISA-J"
],
"inchikey":[
"PCDQPRRSZKQHHS-XVFCMESISA-J"
],
"kegg.compound":[
"C00063"
],
"metanetx.chemical":[
"MNXM63"
],
"reactome":[
"R-ALL-29470"
],
"reactome.compound":[
"29470",
"110614",
"110577"
],
"sabiork":[
"1286"
],
"sbo":"SBO:0000247",
"seed.compound":[
"cpd00052"
]
}
},
{
"id":"dadp_c",
"name":"DADP C10H12N5O9P2",
"compartment":"c",
"charge":-3,
"formula":"C10H12N5O9P2",
"notes":{
"original_bigg_ids":[
"dadp_c"
]
},
"annotation":{
"Human Metabolome Database":[
"HMDB01508"
],
"bigg.metabolite":[
"dadp"
],
"biocyc":[
"META:DADP"
],
"chebi":[
"CHEBI:57667"
],
"hmdb":[
"HMDB01508"
],
"inchi_key":[
"DAEAPNUQQAICNR-RRKCRQDMSA-K"
],
"inchikey":[
"DAEAPNUQQAICNR-RRKCRQDMSA-K"
],
"kegg.compound":[
"C00206"
],
"metanetx.chemical":[
"MNXM374"
],
"reactome":[
"R-ALL-500087"
],
"reactome.compound":[
"500087"
],
"sabiork":[
"1314"
],
"sbo":"SBO:0000247",
"seed.compound":[
"cpd00177"
]
}
},
{
"id":"2ddglcn_e",
"name":"2-Dehydro-3-deoxy-D-gluconate",
"compartment":"e",
"charge":-1,
"formula":"C6H9O6",
"notes":{
"original_bigg_ids":[
"2ddglcn_e"
]
},
"annotation":{
"bigg.metabolite":[
"2ddglcn"
],
"biocyc":[
"META:2-DEHYDRO-3-DEOXY-D-GLUCONATE"
],
"chebi":[
"CHEBI:57990"
],
"inchi_key":[
"WPAMZTWLKIDIOP-WVZVXSGGSA-M"
],
"inchikey":[
"WPAMZTWLKIDIOP-WVZVXSGGSA-M"
],
"kegg.compound":[
"C00204"
],
"lipidmaps":[
"LMFA01050475"
],
"metanetx.chemical":[
"MNXM440"
],
"sabiork":[
"1973",
"21127"
],
"sbo":"SBO:0000247",
"seed.compound":[
"cpd00176"
]
}
},
{
"id":"xan_c",
"name":"Xanthine",
"compartment":"c",
"charge":0,
"formula":"C5H4N4O2",
"notes":{
"original_bigg_ids":[
"xan_c"
]
},
"annotation":{
"Human Metabolome Database":[
"HMDB00292"
],
"bigg.metabolite":[
"xan"
],
"biocyc":[
"META:XANTHINE"
],
"chebi":[
"CHEBI:48517"
],
"envipath":[
"32de3cf4-e3e6-4168-956e-32fa5ddb0ce1/compound/3cf4dbf8-ae84-49e6-b294-b5138cb94f75"
],
"hmdb":[
"HMDB00292"
],
"inchi_key":[
"LRFVTYWOQMYALW-UHFFFAOYSA-N"
],
"inchikey":[
"LRFVTYWOQMYALW-UHFFFAOYSA-N"
],
"kegg.compound":[
"C00385"
],
"metanetx.chemical":[
"MNXM174"
],
"reactome":[
"R-ALL-30064"
],
"reactome.compound":[
"30064"
],
"sabiork":[
"1871"
],
"sbo":"SBO:0000247",
"seed.compound":[
"cpd00309"
]
}
},
{
"id":"xu5p__D_c",
"name":"D-Xylulose 5-phosphate",
"compartment":"c",
"charge":-2,
"formula":"C5H9O8P",
"notes":{
"original_bigg_ids":[
"xu5p__D_c"
]
},
"annotation":{
"Human Metabolome Database":[
"HMDB06212"
],
"bigg.metabolite":[
"xu5p__D"
],
"biocyc":[
"META:XYLULOSE-5-PHOSPHATE"
],
"chebi":[
"CHEBI:57737"
],
"hmdb":[
"HMDB06212",
"HMDB00868"
],
"inchi_key":[
"FNZLKVNUWIIPSJ-RFZPGFLSSA-L"
],
"inchikey":[
"FNZLKVNUWIIPSJ-RFZPGFLSSA-L"
],
"kegg.compound":[
"C00231"
],
"metanetx.chemical":[
"MNXM186"
],
"reactome":[
"R-ALL-29790"
],
"reactome.compound":[
"29790"
],
"sabiork":[
"1317"
],
"sbo":"SBO:0000247",
"seed.compound":[
"cpd00198"
]
}
},
{
"id":"aspsa_c",
"name":"L-Aspartate 4-semialdehyde",
"compartment":"c",
"charge":0,
"formula":"C4H7NO3",
"notes":{
"original_bigg_ids":[
"aspsa_c"
]
},
"annotation":{
"Human Metabolome Database":[
"HMDB12249"
],
"bigg.metabolite":[
"aspsa"
],
"biocyc":[
"META:L-ASPARTATE-SEMIALDEHYDE"
],
"chebi":[
"CHEBI:6194"
],
"hmdb":[
"HMDB12249"
],
"inchi_key":[
"HOSWPDPVFBCLSY-VKHMYHEASA-N"
],
"inchikey":[
"HOSWPDPVFBCLSY-VKHMYHEASA-N"
],
"kegg.compound":[
"C00441"
],
"metanetx.chemical":[
"MNXM361"
],
"sabiork":[
"2052"
],
"sbo":"SBO:0000247",
"seed.compound":[
"cpd00346"
]
}
},
{
"id":"glyb_e",
"name":"Glycine betaine",
"compartment":"e",
"charge":0,
"formula":"C5H11NO2",
"notes":{
"original_bigg_ids":[
"glyb_e"
]
},
"annotation":{
"Human Metabolome Database":[
"HMDB59606"
],
"bigg.metabolite":[
"glyb"
],
"biocyc":[
"META:BETAINE"
],
"chebi":[
"CHEBI:41139"
],
"hmdb":[
"HMDB00043",
"HMDB59606"
],
"inchi_key":[
"KWIUHFFTVRNATP-UHFFFAOYSA-N"
],
"inchikey":[
"KWIUHFFTVRNATP-UHFFFAOYSA-N"
],
"kegg.compound":[
"C00719"
],
"kegg.drug":[
"D07523"
],
"metanetx.chemical":[
"MNXM289"
],
"reactome":[
"R-ALL-6798202"
],
"reactome.compound":[
"352015",
"6798202"
],
"sabiork":[
"5196"
],
"sbo":"SBO:0000247",
"seed.compound":[
"cpd00540"
]
}
},
{
"id":"xtsn_c",
"name":"Xanthosine",
"compartment":"c",
"charge":0,
"formula":"C10H12N4O6",
"notes":{
"original_bigg_ids":[
"xtsn_c"
]
},
"annotation":{
"Human Metabolome Database":[
"HMDB00299"
],
"bigg.metabolite":[
"xtsn"
],
"biocyc":[
"META:XANTHOSINE"
],
"chebi":[
"CHEBI:27327"
],
"hmdb":[
"HMDB00299"
],
"inchi_key":[
"UBORTCNDUKBEOP-UUOKFMHZSA-N"
],
"inchikey":[
"UBORTCNDUKBEOP-UUOKFMHZSA-N"
],
"kegg.compound":[
"C01762"
],
"metanetx.chemical":[
"MNXM687"
],
"sabiork":[
"1878"
],
"sbo":"SBO:0000247",
"seed.compound":[
"cpd01217"
]
}
},
{
"id":"2p4c2me_c",
"name":"2-phospho-4-(cytidine 5'-diphospho)-2-C-methyl-D-erythritol",
"compartment":"c",
"charge":-4,
"formula":"C14H22N3O17P3",
"notes":{
"original_bigg_ids":[
"2p4c2me_c"
]
},
"annotation":{
"bigg.metabolite":[
"2p4c2me"
],
"biocyc":[
"META:2-PHOSPHO-4-CYTIDINE-5-DIPHOSPHO-2-C-MET"
],
"chebi":[
"CHEBI:57919"
],
"inchi_key":[
"HTJXTKBIUVFUAR-XHIBXCGHSA-J"
],
"inchikey":[
"HTJXTKBIUVFUAR-XHIBXCGHSA-J"
],
"kegg.compound":[
"C11436"
],
"metanetx.chemical":[
"MNXM1641"
],
"sbo":"SBO:0000247",
"seed.compound":[
"cpd08288"
]
}
},
{
"id":"glcr_e",
"name":"D-Glucarate",
"compartment":"e",
"charge":-2,
"formula":"C6H8O8",
"notes":{
"original_bigg_ids":[
"glcr_e"
]
},
"annotation":{
"Human Metabolome Database":[
"HMDB29881"
],
"bigg.metabolite":[
"glcr"
],
"biocyc":[
"META:D-GLUCARATE"
],
"chebi":[
"CHEBI:42731"
],
"hmdb":[
"HMDB29881",
"HMDB00663"
],
"inchi_key":[
"DSLZVSRJTYRBFB-LLEIAEIESA-L"
],
"inchikey":[
"DSLZVSRJTYRBFB-LLEIAEIESA-L"
],
"kegg.compound":[
"C00818"
],
"lipidmaps":[
"LMFA01170108"
],
"metanetx.chemical":[
"MNXM744"
],
"sabiork":[
"5252",
"5542"
],
"sbo":"SBO:0000247",
"seed.compound":[
"cpd01246"
]
}
},
{
"id":"lgt__S_c",
"name":"(R)-S-Lactoylglutathione",
"compartment":"c",
"charge":-1,
"formula":"C13H20N3O8S",
"notes":{
"original_bigg_ids":[
"lgt__S_c"
]
},
"annotation":{
"Human Metabolome Database":[
"HMDB62624"
],
"bigg.metabolite":[
"lgt__S"
],
"biocyc":[
"META:S-LACTOYL-GLUTATHIONE"
],
"chebi":[
"CHEBI:57474"
],
"hmdb":[
"HMDB01066",
"HMDB62624"
],
"inchi_key":[
"VDYDCVUWILIYQF-CSMHCCOUSA-M"
],
"inchikey":[
"VDYDCVUWILIYQF-CSMHCCOUSA-M"
],
"kegg.compound":[
"C03451"
],
"metanetx.chemical":[
"MNXM1253"
],
"reactome":[
"R-ALL-5694130"
],
"reactome.compound":[
"5694130"
],
"sabiork":[
"24624",
"3008"
],
"sbo":"SBO:0000247",
"seed.compound":[
"cpd02182"
]
}
},
{
"id":"alltn_e",
"name":"Allantoin",
"compartment":"e",
"charge":0,
"formula":"C4H6N4O3",
"notes":{
"original_bigg_ids":[
"alltn_e"
]
},
"annotation":{
"Human Metabolome Database":[
"HMDB00462"
],
"bigg.metabolite":[
"alltn"
],
"biocyc":[
"META:ALLANTOIN"
],
"chebi":[
"CHEBI:74345"
],
"hmdb":[
"HMDB00462"
],
"inchi_key":[
"POJWUDADGALRAB-UHFFFAOYSA-N"
],
"inchikey":[
"POJWUDADGALRAB-UHFFFAOYSA-N"
],
"kegg.compound":[
"C01551"
],
"kegg.drug":[
"D00121"
],
"metanetx.chemical":[
"MNXM612"
],
"sabiork":[
"5655"
],
"sbo":"SBO:0000247",
"seed.compound":[
"cpd01092"
]
}
},
{
"id":"cyan_c",
"name":"Hydrogen cyanide",
"compartment":"c",
"charge":0,
"formula":"CHN",
"notes":{
"original_bigg_ids":[
"cyan_c"
]
},
"annotation":{
"Human Metabolome Database":[
"HMDB60292"
],
"bigg.metabolite":[
"cyan"
],
"biocyc":[
"META:HCN"
],
"chebi":[
"CHEBI:5786"
],
"hmdb":[
"HMDB60292"
],
"inchi_key":[
"LELOWRISYMNNSU-UHFFFAOYSA-N"
],
"inchikey":[
"LELOWRISYMNNSU-UHFFFAOYSA-N"
],
"kegg.compound":[
"C01326"
],
"metanetx.chemical":[
"MNXM254"
],
"sabiork":[
"2269"
],
"sbo":"SBO:0000247",
"seed.compound":[
"cpd19012"
]
}
},
{
"id":"f6p_e",
"name":"D-Fructose 6-phosphate",
"compartment":"e",
"charge":-2,
"formula":"C6H11O9P",
"notes":{
"original_bigg_ids":[
"f6p_e"
]
},
"annotation":{
"Human Metabolome Database":[
"HMDB03971"
],
"bigg.metabolite":[
"f6p"
],
"biocyc":[
"META:FRUCTOSE-6P"
],
"chebi":[
"CHEBI:57634"
],
"hmdb":[
"HMDB03971"
],
"inchi_key":[
"BGWGXPAPYGQALX-ARQDHWQXSA-L"
],
"inchikey":[
"BGWGXPAPYGQALX-ARQDHWQXSA-L"
],
"kegg.compound":[
"C05345"
],
"metanetx.chemical":[
"MNXM89621"
],
"sabiork":[
"25"
],
"sbo":"SBO:0000247",
"seed.compound":[
"cpd19035"
]
}
},
{
"id":"gam1p_c",
"name":"D-Glucosamine 1-phosphate",
"compartment":"c",
"charge":-1,
"formula":"C6H13NO8P",
"notes":{
"original_bigg_ids":[
"gam1p_c"
]
},
"annotation":{
"bigg.metabolite":[
"gam1p"
],
"biocyc":[
"META:GLUCOSAMINE-1P"
],
"chebi":[
"CHEBI:58516"
],
"inchi_key":[
"YMJBYRVFGYXULK-QZABAPFNSA-M"
],
"inchikey":[
"YMJBYRVFGYXULK-QZABAPFNSA-M"
],
"kegg.compound":[
"C06156"
],
"metanetx.chemical":[
"MNXM969"
],
"sabiork":[
"1854"
],
"sbo":"SBO:0000247",
"seed.compound":[
"cpd03671"
]
}
},
{
"id":"cu2_e",
"name":"Copper",
"compartment":"e",
"charge":2,
"formula":"Cu",
"notes":{
"original_bigg_ids":[
"cu2_e"
]
},
"annotation":{
"Human Metabolome Database":[
"HMDB00657"
],
"bigg.metabolite":[
"cu2"
],
"biocyc":[
"META:CU+2"
],
"chebi":[
"CHEBI:49550"
],
"hmdb":[
"HMDB00657"
],
"inchi_key":[
"JPVYNHNXODAKFH-UHFFFAOYSA-N"
],
"inchikey":[
"JPVYNHNXODAKFH-UHFFFAOYSA-N"
],
"kegg.compound":[
"C00070"
],
"metanetx.chemical":[
"MNXM632"
],
"reactome":[
"R-ALL-936901"
],
"reactome.compound":[
"437295",
"936901",
"209799"
],
"sabiork":[
"19"
],
"sbo":"SBO:0000247",
"seed.compound":[
"cpd00058"
]
}
},
{
"id":"zn2_e",
"name":"Zinc",
"compartment":"e",
"charge":2,
"formula":"Zn",
"notes":{
"original_bigg_ids":[
"zn2_e"
]
},
"annotation":{
"Human Metabolome Database":[
"HMDB01303"
],
"bigg.metabolite":[
"zn2"
],
"biocyc":[
"META:ZN+2"
],
"chebi":[
"CHEBI:49982"
],
"hmdb":[
"HMDB01303"
],
"inchi_key":[
"PTFCDOFLOPIGGS-UHFFFAOYSA-N"
],
"inchikey":[
"PTFCDOFLOPIGGS-UHFFFAOYSA-N"
],
"kegg.compound":[
"C00038"
],
"metanetx.chemical":[
"MNXM149"
],
"reactome":[
"R-ALL-442320"
],
"reactome.compound":[
"216667",
"437093",
"29426",
"216785",
"435350",
"442320",
"158417"
],
"sabiork":[
"1281"
],
"sbo":"SBO:0000247",
"seed.compound":[
"cpd00034"
]
}
},
{
"id":"ura_e",
"name":"Uracil",
"compartment":"e",
"charge":0,
"formula":"C4H4N2O2",
"notes":{
"original_bigg_ids":[
"ura_e"
]
},
"annotation":{
"Human Metabolome Database":[
"HMDB00300"
],
"bigg.metabolite":[
"ura"
],
"biocyc":[
"META:URACIL"
],
"chebi":[
"CHEBI:9882"
],
"hmdb":[
"HMDB00300"
],
"inchi_key":[
"ISAKRJDGNUQOIC-UHFFFAOYSA-N"
],
"inchikey":[
"ISAKRJDGNUQOIC-UHFFFAOYSA-N"
],
"kegg.compound":[
"C00106"
],
"kegg.drug":[
"D09776"
],
"metanetx.chemical":[
"MNXM158"
],
"reactome":[
"R-ALL-83962"
],
"reactome.compound":[
"83962"
],
"sabiork":[
"61"
],
"sbo":"SBO:0000247",
"seed.compound":[
"cpd00092"
]
}
},
{
"id":"fadh2_c",
"name":"Flavin adenine dinucleotide reduced",
"compartment":"c",
"charge":-2,
"formula":"C27H33N9O15P2",
"notes":{
"original_bigg_ids":[
"fadh2_c"
]
},
"annotation":{
"Human Metabolome Database":[
"HMDB06358"
],
"bigg.metabolite":[
"fadh2"
],
"biocyc":[
"META:FADH2"
],
"chebi":[
"CHEBI:58307"
],
"hmdb":[
"HMDB06358",
"HMDB06252",
"HMDB01197"
],
"inchi_key":[
"YPZRHBJKEMOYQH-UYBVJOGSSA-L"
],
"inchikey":[
"YPZRHBJKEMOYQH-UYBVJOGSSA-L"
],
"kegg.compound":[
"C01352"
],
"metanetx.chemical":[
"MNXM38"
],
"reactome":[
"R-ALL-31649"
],
"reactome.compound":[
"31649",
"164934"
],
"sabiork":[
"2274"
],
"sbo":"SBO:0000247",
"seed.compound":[
"cpd00982"
]
}
},
{
"id":"dhpmp_c",
"name":"Dihydroneopterin monophosphate",
"compartment":"c",
"charge":-2,
"formula":"C9H12N5O7P",
"notes":{
"original_bigg_ids":[
"dhpmp_c"
]
},
"annotation":{
"Human Metabolome Database":[
"HMDB06824"
],
"bigg.metabolite":[
"dhpmp"
],
"biocyc":[
"META:DIHYDRONEOPTERIN-P"
],
"chebi":[
"CHEBI:58762"
],
"hmdb":[
"HMDB06824"
],
"inchi_key":[
"PLSQMGZYOGSOCE-XINAWCOVSA-L"
],
"inchikey":[
"PLSQMGZYOGSOCE-XINAWCOVSA-L"
],
"kegg.compound":[
"C05925"
],
"metanetx.chemical":[
"MNXM1645"
],
"sabiork":[
"8272"
],
"sbo":"SBO:0000247",
"seed.compound":[
"cpd29676"
]
}
},
{
"id":"15dap_p",
"name":"1,5-Diaminopentane",
"compartment":"p",
"charge":2,
"formula":"C5H16N2",
"notes":{
"original_bigg_ids":[
"15dap_p"
]
},
"annotation":{
"Human Metabolome Database":[
"HMDB02322"
],
"bigg.metabolite":[
"15dap"
],
"biocyc":[
"META:CADAVERINE"
],
"chebi":[
"CHEBI:58384"
],
"hmdb":[
"HMDB02322"
],
"inchi_key":[
"VHRGRCVQAFMJIZ-UHFFFAOYSA-P"
],
"inchikey":[
"VHRGRCVQAFMJIZ-UHFFFAOYSA-P"
],
"kegg.compound":[
"C01672"
],
"metanetx.chemical":[
"MNXM943"
],
"sabiork":[
"3091"
],
"sbo":"SBO:0000247",
"seed.compound":[
"cpd01155"
]
}
},
{
"id":"pppi_c",
"name":"Inorganic triphosphate",
"compartment":"c",
"charge":-4,
"formula":"HO10P3",
"notes":{
"original_bigg_ids":[
"pppi_c"
]
},
"annotation":{
"Human Metabolome Database":[
"HMDB12282"
],
"bigg.metabolite":[
"pppi"
],
"biocyc":[
"META:P3I"
],
"chebi":[
"CHEBI:9744"
],
"hmdb":[
"HMDB12282",
"HMDB03379"
],
"inchi_key":[
"UNXRWKVEANCORM-UHFFFAOYSA-I"
],
"inchikey":[
"UNXRWKVEANCORM-UHFFFAOYSA-I"
],
"kegg.compound":[
"C00536"
],
"metanetx.chemical":[
"MNXM332"
],
"sabiork":[
"1681",
"5073"
],
"sbo":"SBO:0000247",
"seed.compound":[
"cpd11672"
]
}
},
{
"id":"lys__L_e",
"name":"L-Lysine",
"compartment":"e",
"charge":1,
"formula":"C6H15N2O2",
"notes":{
"original_bigg_ids":[
"lys__L_e"
]
},
"annotation":{
"Human Metabolome Database":[
"HMDB62809"
],
"bigg.metabolite":[
"lys__L"
],
"biocyc":[
"META:LYS"
],
"chebi":[
"CHEBI:6264"
],
"hmdb":[
"HMDB03405",
"HMDB00182",
"HMDB62809"
],
"inchi_key":[
"KDXKERNSBIXSRK-YFKPBYRVSA-O"
],
"inchikey":[
"KDXKERNSBIXSRK-YFKPBYRVSA-O"
],
"kegg.compound":[
"C16440"
],
"kegg.drug":[
"D02304"
],
"metanetx.chemical":[
"MNXM78"
],
"reactome":[
"R-ALL-351991"
],
"reactome.compound":[
"29444",
"351979",
"351991"
],
"sabiork":[
"22945",
"79"
],
"sbo":"SBO:0000247",
"seed.compound":[
"cpd19182"
]
}
},
{
"id":"cynt_c",
"name":"Cyanate",
"compartment":"c",
"charge":-1,
"formula":"CNO",
"notes":{
"original_bigg_ids":[
"cynt_c"
]
},
"annotation":{
"Human Metabolome Database":[
"HMDB02078"
],
"bigg.metabolite":[
"cynt"
],
"biocyc":[
"META:CPD-69"
],
"chebi":[
"CHEBI:3968"
],
"envipath":[
"32de3cf4-e3e6-4168-956e-32fa5ddb0ce1/compound/20a1ab57-2ac5-44c6-8390-60706fcc3fa1"
],
"hmdb":[
"HMDB02078"
],
"inchi_key":[
"XLJMAIOERFSOGZ-UHFFFAOYSA-M"
],
"inchikey":[
"XLJMAIOERFSOGZ-UHFFFAOYSA-M"
],
"kegg.compound":[
"C01417"
],
"metanetx.chemical":[
"MNXM1191"
],
"sbo":"SBO:0000247",
"seed.compound":[
"cpd01015"
]
}
},
{
"id":"xu5p__L_c",
"name":"L-Xylulose 5-phosphate",
"compartment":"c",
"charge":-2,
"formula":"C5H9O8P",
"notes":{
"original_bigg_ids":[
"xu5p__L_c"
]
},
"annotation":{
"bigg.metabolite":[
"xu5p__L"
],
"biocyc":[
"META:L-XYLULOSE-5-P"
],
"chebi":[
"CHEBI:6328"
],
"inchi_key":[
"FNZLKVNUWIIPSJ-WHFBIAKZSA-L"
],
"inchikey":[
"FNZLKVNUWIIPSJ-WHFBIAKZSA-L"
],
"kegg.compound":[
"C03291"
],
"metanetx.chemical":[
"MNXM1238"
],
"sabiork":[
"1506"
],
"sbo":"SBO:0000247",
"seed.compound":[
"cpd02100"
]
}
},
{
"id":"ascb6p_c",
"name":"L-ascorbate-6-phosphate",
"compartment":"c",
"charge":-2,
"formula":"C6H7O9P",
"notes":{
"original_bigg_ids":[
"ascb6p_c"
]
},
"annotation":{
"bigg.metabolite":[
"ascb6p"
],
"biocyc":[
"META:L-ASCORBATE-6-PHOSPHATE"
],
"chebi":[
"CHEBI:80368"
],
"inchi_key":[
"KIENGQUGHPTFGC-JLAZNSOCSA-K"
],
"inchikey":[
"KIENGQUGHPTFGC-JLAZNSOCSA-K"
],
"kegg.compound":[
"C16186"
],
"metanetx.chemical":[
"MNXM2689"
],
"sbo":"SBO:0000247",
"seed.compound":[
"cpd14905"
]
}
},
{
"id":"acmum6p_c",
"name":"N-acetylmuramate 6-phosphate",
"compartment":"c",
"charge":-3,
"formula":"C11H17NO11P",
"notes":{
"original_bigg_ids":[
"acmum6p_c"
]
},
"annotation":{
"bigg.metabolite":[
"acmum6p"
],
"chebi":[
"CHEBI:58722"
],
"inchi_key":[
"NMEMTQKUEVNSPV-MKFCKLDKSA-K"
],
"inchikey":[
"NMEMTQKUEVNSPV-MKFCKLDKSA-K"
],
"kegg.compound":[
"C16698"
],
"metanetx.chemical":[
"MNXM90332"
],
"sabiork":[
"28082"
],
"sbo":"SBO:0000247",
"seed.compound":[
"cpd15391"
]
}
},
{
"id":"ocdca_e",
"name":"Octadecanoate (n-C18:0)",
"compartment":"e",
"charge":-1,
"formula":"C18H35O2",
"notes":{
"original_bigg_ids":[
"ocdca_e"
]
},
"annotation":{
"Human Metabolome Database":[
"HMDB00827"
],
"bigg.metabolite":[
"ocdca"
],
"biocyc":[
"META:STEARIC_ACID"
],
"chebi":[
"CHEBI:45710"
],
"envipath":[
"5882df9c-dae1-4d80-a40e-db4724271456/compound/c0fae385-4844-4700-ba7a-96b6726ed216"
],
"hmdb":[
"HMDB00827"
],
"inchi_key":[
"QIQXTHQIDYTFRH-UHFFFAOYSA-M"
],
"inchikey":[
"QIQXTHQIDYTFRH-UHFFFAOYSA-M"
],
"kegg.compound":[
"C01530"
],
"kegg.drug":[
"D00119"
],
"lipidmaps":[
"LMFA01010047"
],
"metanetx.chemical":[
"MNXM236"
],
"reactome":[
"R-ALL-428198"
],
"reactome.compound":[
"428198"
],
"sabiork":[
"20032"
],
"sbo":"SBO:0000247",
"seed.compound":[
"cpd01080"
],
"slm":[
"000000826"
]
}
},
{
"id":"glyclt_c",
"name":"Glycolate C2H3O3",
"compartment":"c",
"charge":-1,
"formula":"C2H3O3",
"notes":{
"original_bigg_ids":[
"glyclt_c"
]
},
"annotation":{
"Human Metabolome Database":[
"HMDB03035"
],
"bigg.metabolite":[
"glyclt"
],
"biocyc":[
"META:GLYCOLLATE"
],
"chebi":[
"CHEBI:5475"
],
"envipath":[
"32de3cf4-e3e6-4168-956e-32fa5ddb0ce1/compound/65f8bf08-1b83-49cd-8f44-8591a6b78f5f",
"5882df9c-dae1-4d80-a40e-db4724271456/compound/fadcee01-99f5-4203-9a94-43ad453f2124",
"650babc9-9d68-4b73-9332-11972ca26f7b/compound/9a241561-612f-4e82-99c8-d4ce30c862bf",
"4fd7f3e0-dd25-43ac-9453-dda3e52396e4/compound/8b8341da-ab0c-4974-87a5-7515166e2965"
],
"hmdb":[
"HMDB03035",
"HMDB00115"
],
"inchi_key":[
"AEMRFAOFKBGASW-UHFFFAOYSA-M"
],
"inchikey":[
"AEMRFAOFKBGASW-UHFFFAOYSA-M"
],
"kegg.compound":[
"C00160"
],
"metanetx.chemical":[
"MNXM222"
],
"reactome":[
"R-ALL-389822"
],
"reactome.compound":[
"389822"
],
"sabiork":[
"1953"
],
"sbo":"SBO:0000247",
"seed.compound":[
"cpd12347"
]
}
},
{
"id":"ppap_c",
"name":"Propanoyl phosphate",
"compartment":"c",
"charge":-2,
"formula":"C3H5O5P",
"notes":{
"original_bigg_ids":[
"ppap_c"
]
},
"annotation":{
"bigg.metabolite":[
"ppap"
],
"biocyc":[
"META:PROPIONYL-P"
],
"chebi":[
"CHEBI:8478"
],
"inchi_key":[
"FMNMEQSRDWIBFO-UHFFFAOYSA-L"
],
"inchikey":[
"FMNMEQSRDWIBFO-UHFFFAOYSA-L"
],
"kegg.compound":[
"C02876"
],
"metanetx.chemical":[
"MNXM1499"
],
"sabiork":[
"1724"
],
"sbo":"SBO:0000247",
"seed.compound":[
"cpd01844"
]
}
},
{
"id":"gp4g_c",
"name":"P1,P4-Bis(5'-guanosyl) tetraphosphate",
"compartment":"c",
"charge":-4,
"formula":"C20H24N10O21P4",
"notes":{
"original_bigg_ids":[
"gp4g_c"
]
},
"annotation":{
"Human Metabolome Database":[
"HMDB01340"
],
"bigg.metabolite":[
"gp4g"
],
"biocyc":[
"META:CPD-609"
],
"chebi":[
"CHEBI:7876"
],
"hmdb":[
"HMDB01340"
],
"inchi_key":[
"OLGWXCQXRSSQPO-MHARETSRSA-J"
],
"inchikey":[
"OLGWXCQXRSSQPO-MHARETSRSA-J"
],
"kegg.compound":[
"C01261"
],
"metanetx.chemical":[
"MNXM1582"
],
"reactome":[
"R-ALL-5696199"
],
"reactome.compound":[
"5696199"
],
"sabiork":[
"1708"
],
"sbo":"SBO:0000247",
"seed.compound":[
"cpd00925"
]
}
},
{
"id":"all__D_c",
"name":"D-Allose",
"compartment":"c",
"charge":0,
"formula":"C6H12O6",
"notes":{
"original_bigg_ids":[
"all__D_c"
]
},
"annotation":{
"bigg.metabolite":[
"all__D"
],
"biocyc":[
"META:D-Allopyranose"
],
"chebi":[
"CHEBI:4093"
],
"inchi_key":[
"WQZGKKKJIJFFOK-IVMDWMLBSA-N"
],
"inchikey":[
"WQZGKKKJIJFFOK-IVMDWMLBSA-N"
],
"kegg.compound":[
"C01487"
],
"metanetx.chemical":[
"MNXM1919"
],
"sbo":"SBO:0000247",
"seed.compound":[
"cpd01055"
]
}
},
{
"id":"acnam_p",
"name":"N-Acetylneuraminate",
"compartment":"p",
"charge":-1,
"formula":"C11H18NO9",
"notes":{
"original_bigg_ids":[
"acnam_p"
]
},
"annotation":{
"Human Metabolome Database":[
"HMDB00800"
],
"bigg.metabolite":[
"acnam"
],
"biocyc":[
"META:N-ACETYLNEURAMINATE"
],
"chebi":[
"CHEBI:7214"
],
"hmdb":[
"HMDB00800",
"HMDB00230"
],
"inchi_key":[
"SQVRNKJHWKZAKO-LUWBGTNYSA-M"
],
"inchikey":[
"SQVRNKJHWKZAKO-LUWBGTNYSA-M"
],
"kegg.compound":[
"C19910"
],
"metanetx.chemical":[
"MNXM227"
],
"sabiork":[
"22759",
"2006"
],
"sbo":"SBO:0000247",
"seed.compound":[
"cpd27569"
]
}
},
{
"id":"sucr_p",
"name":"Sucrose C12H22O11",
"compartment":"p",
"charge":0,
"formula":"C12H22O11",
"notes":{
"original_bigg_ids":[
"sucr_p"
]
},
"annotation":{
"Human Metabolome Database":[
"HMDB00258"
],
"bigg.metabolite":[
"sucr"
],
"biocyc":[
"META:SUCROSE"
],
"chebi":[
"CHEBI:9314"
],
"hmdb":[
"HMDB00258"
],
"inchi_key":[
"CZMRCDWAGMRECN-UGDNZRGBSA-N"
],
"inchikey":[
"CZMRCDWAGMRECN-UGDNZRGBSA-N"
],
"kegg.compound":[
"C00089"
],
"kegg.drug":[
"D00025"
],
"kegg.glycan":[
"G00370"
],
"metanetx.chemical":[
"MNXM167"
],
"reactome":[
"R-ALL-188980"
],
"reactome.compound":[
"188980"
],
"sabiork":[
"1294"
],
"sbo":"SBO:0000247",
"seed.compound":[
"cpd00076"
]
}
},
{
"id":"g6p_p",
"name":"D-Glucose 6-phosphate",
"compartment":"p",
"charge":-2,
"formula":"C6H11O9P",
"notes":{
"original_bigg_ids":[
"g6p_p"
]
},
"annotation":{
"Human Metabolome Database":[
"HMDB06793"
],
"bigg.metabolite":[
"g6p"
],
"biocyc":[
"META:D-glucopyranose-6-phosphate"
],
"chebi":[
"CHEBI:61548"
],
"hmdb":[
"HMDB01549",
"HMDB01401",
"HMDB06793"
],
"inchi_key":[
"NBSCHQHZLSJFNQ-GASJEMHNSA-L"
],
"inchikey":[
"NBSCHQHZLSJFNQ-GASJEMHNSA-L"
],
"kegg.compound":[
"C00092"
],
"metanetx.chemical":[
"MNXM160"
],
"reactome":[
"R-ALL-1629756"
],
"reactome.compound":[
"1629756"
],
"sabiork":[
"1404",
"1405"
],
"sbo":"SBO:0000247",
"seed.compound":[
"cpd26836"
]
}
},
{
"id":"glyb_c",
"name":"Glycine betaine",
"compartment":"c",
"charge":0,
"formula":"C5H11NO2",
"notes":{
"original_bigg_ids":[
"glyb_c"
]
},
"annotation":{
"Human Metabolome Database":[
"HMDB59606"
],
"bigg.metabolite":[
"glyb"
],
"biocyc":[
"META:BETAINE"
],
"chebi":[
"CHEBI:41139"
],
"hmdb":[
"HMDB00043",
"HMDB59606"
],
"inchi_key":[
"KWIUHFFTVRNATP-UHFFFAOYSA-N"
],
"inchikey":[
"KWIUHFFTVRNATP-UHFFFAOYSA-N"
],
"kegg.compound":[
"C00719"
],
"kegg.drug":[
"D07523"
],
"metanetx.chemical":[
"MNXM289"
],
"reactome":[
"R-ALL-6798202"
],
"reactome.compound":[
"352015",
"6798202"
],
"sabiork":[
"5196"
],
"sbo":"SBO:0000247",
"seed.compound":[
"cpd00540"
]
}
},
{
"id":"gmp_e",
"name":"GMP C10H12N5O8P",
"compartment":"e",
"charge":-2,
"formula":"C10H12N5O8P",
"notes":{
"original_bigg_ids":[
"gmp_e"
]
},
"annotation":{
"Human Metabolome Database":[
"HMDB01397"
],
"bigg.metabolite":[
"gmp"
],
"biocyc":[
"META:GMP"
],
"chebi":[
"CHEBI:58115"
],
"hmdb":[
"HMDB01397"
],
"inchi_key":[
"RQFCJASXJCIDSX-UUOKFMHZSA-L"
],
"inchikey":[
"RQFCJASXJCIDSX-UUOKFMHZSA-L"
],
"kegg.compound":[
"C00144"
],
"metanetx.chemical":[
"MNXM113"
],
"sabiork":[
"1309"
],
"sbo":"SBO:0000247",
"seed.compound":[
"cpd00126"
]
}
},
{
"id":"phaccoa_c",
"name":"Phenylacetyl-CoA",
"compartment":"c",
"charge":-4,
"formula":"C29H38N7O17P3S",
"notes":{
"original_bigg_ids":[
"phaccoa_c"
]
},
"annotation":{
"Human Metabolome Database":[
"HMDB06503"
],
"bigg.metabolite":[
"phaccoa"
],
"biocyc":[
"META:CPD-207"
],
"chebi":[
"CHEBI:8086"
],
"envipath":[
"32de3cf4-e3e6-4168-956e-32fa5ddb0ce1/compound/dc20356c-1455-4c1c-8260-b86508a89a3d"
],
"hmdb":[
"HMDB06503"
],
"inchi_key":[
"ZIGIFDRJFZYEEQ-CECATXLMSA-J"
],
"inchikey":[
"ZIGIFDRJFZYEEQ-CECATXLMSA-J"
],
"kegg.compound":[
"C00582"
],
"metanetx.chemical":[
"MNXM502"
],
"reactome":[
"R-ALL-177137"
],
"reactome.compound":[
"177137"
],
"sabiork":[
"2106"
],
"sbo":"SBO:0000247",
"seed.compound":[
"cpd00452"
]
}
},
{
"id":"but_e",
"name":"Butyrate (n-C4:0)",
"compartment":"e",
"charge":-1,
"formula":"C4H7O2",
"notes":{
"original_bigg_ids":[
"but_e"
]
},
"annotation":{
"bigg.metabolite":[
"but"
],
"metanetx.chemical":[
"MNXM162281"
],
"sbo":"SBO:0000247"
}
},
{
"id":"pnto__R_p",
"name":"(R)-Pantothenate",
"compartment":"p",
"charge":-1,
"formula":"C9H16NO5",
"notes":{
"original_bigg_ids":[
"pnto__R_p"
]
},
"annotation":{
"Human Metabolome Database":[
"HMDB62717"
],
"bigg.metabolite":[
"pnto__R"
],
"biocyc":[
"META:PANTOTHENATE"
],
"chebi":[
"CHEBI:7916"
],
"hmdb":[
"HMDB00210",
"HMDB62717"
],
"inchi_key":[
"GHOKWGTUZJEAQD-ZETCQYMHSA-M"
],
"inchikey":[
"GHOKWGTUZJEAQD-ZETCQYMHSA-M"
],
"kegg.compound":[
"C00864"
],
"kegg.drug":[
"D07413"
],
"metanetx.chemical":[
"MNXM364"
],
"reactome":[
"R-ALL-199192"
],
"reactome.compound":[
"199192",
"196820"
],
"sabiork":[
"5286"
],
"sbo":"SBO:0000247",
"seed.compound":[
"cpd00644"
]
}
},
{
"id":"isetac_p",
"name":"Isethionic acid",
"compartment":"p",
"charge":-1,
"formula":"C2H5O4S",
"notes":{
"original_bigg_ids":[
"isetac_p"
]
},
"annotation":{
"Human Metabolome Database":[
"HMDB03903"
],
"bigg.metabolite":[
"isetac"
],
"biocyc":[
"META:CPD-3745"
],
"chebi":[
"CHEBI:61904"
],
"hmdb":[
"HMDB03903"
],
"inchi_key":[
"SUMDYPCJJOFFON-UHFFFAOYSA-M"
],
"inchikey":[
"SUMDYPCJJOFFON-UHFFFAOYSA-M"
],
"kegg.compound":[
"C05123"
],
"metanetx.chemical":[
"MNXM1630"
],
"sbo":"SBO:0000247",
"seed.compound":[
"cpd03048"
]
}
},
{
"id":"amp_p",
"name":"AMP C10H12N5O7P",
"compartment":"p",
"charge":-2,
"formula":"C10H12N5O7P",
"notes":{
"original_bigg_ids":[
"amp_p"
]
},
"annotation":{
"Human Metabolome Database":[
"HMDB00045"
],
"bigg.metabolite":[
"amp"
],
"biocyc":[
"META:AMP-GROUP"
],
"chebi":[
"CHEBI:47222"
],
"hmdb":[
"HMDB00045"
],
"inchi_key":[
"UDMBCSSLTHHNCD-KQYNXXCUSA-L"
],
"inchikey":[
"UDMBCSSLTHHNCD-KQYNXXCUSA-L"
],
"kegg.compound":[
"C00020"
],
"kegg.drug":[
"D02769"
],
"metanetx.chemical":[
"MNXM14"
],
"reactome":[
"R-ALL-76577"
],
"reactome.compound":[
"389620",
"159448",
"76577",
"109275",
"164121"
],
"sabiork":[
"1273"
],
"sbo":"SBO:0000247",
"seed.compound":[
"cpd22272"
]
}
},
{
"id":"kdo2lipid4p_c",
"name":"KDO(2)-lipid IV(A) with palmitoleoyl",
"compartment":"c",
"charge":-6,
"formula":"C100H176N2O38P2",
"notes":{
"original_bigg_ids":[
"kdo2lipid4p_c"
]
},
"annotation":{
"bigg.metabolite":[
"kdo2lipid4p"
],
"biocyc":[
"META:CPD0-2265"
],
"inchi_key":[
"LDKYKDQAKNLWER-RLUYZOBBSA-H"
],
"inchikey":[
"LDKYKDQAKNLWER-RLUYZOBBSA-H"
],
"metanetx.chemical":[
"MNXM58983"
],
"sbo":"SBO:0000247",
"seed.compound":[
"cpd15491"
]
}
},
{
"id":"dhmptp_c",
"name":"Dihydromonapterin-triphosphate",
"compartment":"c",
"charge":-4,
"formula":"C9H12N5O13P3",
"notes":{
"original_bigg_ids":[
"dhmptp_c"
]
},
"annotation":{
"bigg.metabolite":[
"dhmptp"
],
"inchi_key":[
"DGGUVLXVLHAAGT-NJGYIYPDSA-K"
],
"inchikey":[
"DGGUVLXVLHAAGT-NJGYIYPDSA-K"
],
"metanetx.chemical":[
"MNXM93349"
],
"sbo":"SBO:0000247",
"seed.compound":[
"cpd15443"
]
}
},
{
"id":"cobalt2_e",
"name":"Co2+",
"compartment":"e",
"charge":2,
"formula":"Co",
"notes":{
"original_bigg_ids":[
"cobalt2_e"
]
},
"annotation":{
"Human Metabolome Database":[
"HMDB00608"
],
"bigg.metabolite":[
"cobalt2"
],
"biocyc":[
"META:CO+2"
],
"chebi":[
"CHEBI:48828"
],
"hmdb":[
"HMDB00608"
],
"inchi_key":[
"XLJKHNWPARRRJB-UHFFFAOYSA-N"
],
"inchikey":[
"XLJKHNWPARRRJB-UHFFFAOYSA-N"
],
"kegg.compound":[
"C00175"
],
"metanetx.chemical":[
"MNXM90960"
],
"sabiork":[
"23"
],
"sbo":"SBO:0000247",
"seed.compound":[
"cpd00149"
]
}
},
{
"id":"cbl1_c",
"name":"Cob(I)alamin",
"compartment":"c",
"charge":-1,
"formula":"C62H88CoN13O14P",
"notes":{
"original_bigg_ids":[
"cbl1_c"
]
},
"annotation":{
"Human Metabolome Database":[
"HMDB06470"
],
"bigg.metabolite":[
"cbl1"
],
"biocyc":[
"META:COB-I-ALAMIN"
],
"chebi":[
"CHEBI:60488"
],
"hmdb":[
"HMDB03429",
"HMDB06470"
],
"inchi_key":[
"OMAOKVYASDIYQG-DSRCUDDDSA-L"
],
"inchikey":[
"OMAOKVYASDIYQG-DSRCUDDDSA-L"
],
"kegg.compound":[
"C00853"
],
"metanetx.chemical":[
"MNXM91519"
],
"reactome":[
"R-ALL-3159260"
],
"reactome.compound":[
"3159260"
],
"sabiork":[
"5278"
],
"sbo":"SBO:0000247"
}
},
{
"id":"gal_bD_p",
"name":"Beta D-Galactose",
"compartment":"p",
"charge":0,
"formula":"C6H12O6",
"notes":{
"original_bigg_ids":[
"gal_bD_p"
]
},
"annotation":{
"Human Metabolome Database":[
"HMDB03449"
],
"bigg.metabolite":[
"gal_bD"
],
"biocyc":[
"META:GALACTOSE"
],
"chebi":[
"CHEBI:42889"
],
"hmdb":[
"HMDB03449"
],
"inchi_key":[
"WQZGKKKJIJFFOK-FPRJBGLDSA-N"
],
"inchikey":[
"WQZGKKKJIJFFOK-FPRJBGLDSA-N"
],
"kegg.compound":[
"C00962"
],
"metanetx.chemical":[
"MNXM112"
],
"sabiork":[
"1377"
],
"sbo":"SBO:0000247",
"seed.compound":[
"cpd00709"
]
}
},
{
"id":"alaala_p",
"name":"D-Alanyl-D-alanine",
"compartment":"p",
"charge":0,
"formula":"C6H12N2O3",
"notes":{
"original_bigg_ids":[
"alaala_p"
]
},
"annotation":{
"Human Metabolome Database":[
"HMDB03459"
],
"bigg.metabolite":[
"alaala"
],
"biocyc":[
"META:D-ALA-D-ALA"
],
"chebi":[
"CHEBI:57822"
],
"hmdb":[
"HMDB03459"
],
"inchi_key":[
"DEFJQIDDEAULHB-QWWZWVQMSA-N"
],
"inchikey":[
"DEFJQIDDEAULHB-QWWZWVQMSA-N"
],
"kegg.compound":[
"C00993"
],
"metanetx.chemical":[
"MNXM669"
],
"sabiork":[
"2204"
],
"sbo":"SBO:0000247",
"seed.compound":[
"cpd00731"
]
}
},
{
"id":"fald_p",
"name":"Formaldehyde",
"compartment":"p",
"charge":0,
"formula":"CH2O",
"notes":{
"original_bigg_ids":[
"fald_p"
]
},
"annotation":{
"Human Metabolome Database":[
"HMDB01426"
],
"bigg.metabolite":[
"fald"
],
"biocyc":[
"META:FORMALDEHYDE"
],
"chebi":[
"CHEBI:5142"
],
"envipath":[
"650babc9-9d68-4b73-9332-11972ca26f7b/compound/71fc9221-3497-43e5-963c-ecd5390cc239",
"5882df9c-dae1-4d80-a40e-db4724271456/compound/4103a49c-b6c5-4db6-aef3-65b68fd2f6da",
"32de3cf4-e3e6-4168-956e-32fa5ddb0ce1/compound/8ee6f55a-4488-4606-b65f-5aead102ccfc"
],
"hmdb":[
"HMDB01426"
],
"inchi_key":[
"WSFSSNUMVMOOMR-UHFFFAOYSA-N"
],
"inchikey":[
"WSFSSNUMVMOOMR-UHFFFAOYSA-N"
],
"kegg.compound":[
"C00067"
],
"kegg.drug":[
"D00017"
],
"metanetx.chemical":[
"MNXM56"
],
"reactome":[
"R-ALL-879250"
],
"reactome.compound":[
"143501",
"29478",
"879250",
"6797920"
],
"sabiork":[
"1928"
],
"sbo":"SBO:0000247",
"seed.compound":[
"cpd00055"
]
}
},
{
"id":"uri_p",
"name":"Uridine",
"compartment":"p",
"charge":0,
"formula":"C9H12N2O6",
"notes":{
"original_bigg_ids":[
"uri_p"
]
},
"annotation":{
"Human Metabolome Database":[
"HMDB00296"
],
"bigg.metabolite":[
"uri"
],
"biocyc":[
"META:URIDINE"
],
"chebi":[
"CHEBI:9893"
],
"hmdb":[
"HMDB00296"
],
"inchi_key":[
"DRTQHJPVMGBUCF-XVFCMESISA-N"
],
"inchikey":[
"DRTQHJPVMGBUCF-XVFCMESISA-N"
],
"kegg.compound":[
"C00299"
],
"metanetx.chemical":[
"MNXM288"
],
"sabiork":[
"1326"
],
"sbo":"SBO:0000247",
"seed.compound":[
"cpd00249"
]
}
},
{
"id":"thex2eACP_c",
"name":"Trans-Hex-2-enoyl-[acyl-carrier protein]",
"compartment":"c",
"charge":-1,
"formula":"C17H29N2O8PRS",
"notes":{
"original_bigg_ids":[
"thex2eACP_c"
]
},
"annotation":{
"bigg.metabolite":[
"thex2eACP"
],
"biocyc":[
"META:Hex-2-enoyl-ACPs"
],
"chebi":[
"CHEBI:10727"
],
"kegg.compound":[
"C05748"
],
"lipidmaps":[
"LMFA07060007"
],
"metanetx.chemical":[
"MNXM24502"
],
"sbo":"SBO:0000247",
"seed.compound":[
"cpd11473"
]
}
},
{
"id":"ocdcea_p",
"name":"Octadecenoate (n-C18:1)",
"compartment":"p",
"charge":-1,
"formula":"C18H33O2",
"notes":{
"original_bigg_ids":[
"ocdcea_p"
]
},
"annotation":{
"Human Metabolome Database":[
"HMDB02066"
],
"bigg.metabolite":[
"ocdcea"
],
"biocyc":[
"META:OLEATE-CPD"
],
"chebi":[
"CHEBI:7741"
],
"hmdb":[
"HMDB00207",
"HMDB02066"
],
"inchi_key":[
"ZQPPMHVWECSIRJ-KTKRTIGZSA-M"
],
"inchikey":[
"ZQPPMHVWECSIRJ-KTKRTIGZSA-M"
],
"kegg.compound":[
"C00712"
],
"kegg.drug":[
"D02315"
],
"lipidmaps":[
"LMFA01030810"
],
"metanetx.chemical":[
"MNXM306"
],
"sabiork":[
"2139",
"28897"
],
"sbo":"SBO:0000247",
"seed.compound":[
"cpd00536"
],
"slm":[
"000000418"
]
}
},
{
"id":"LalaDgluMdapDala_e",
"name":"L-alanine-D-glutamate-meso-2,6-diaminoheptanedioate-D-alanine",
"compartment":"e",
"charge":-1,
"formula":"C18H30N5O9",
"notes":{
"original_bigg_ids":[
"LalaDgluMdapDala_e"
]
},
"annotation":{
"bigg.metabolite":[
"LalaDgluMdapDala"
],
"inchi_key":[
"BAPAFFOXTCMVCC-UHFFFAOYSA-M"
],
"inchikey":[
"BAPAFFOXTCMVCC-UHFFFAOYSA-M"
],
"metanetx.chemical":[
"MNXM59271"
],
"sbo":"SBO:0000247",
"seed.compound":[
"cpd15387"
]
}
},
{
"id":"t3c9palmeACP_c",
"name":"Trans-3-cis-9-palmitoleoyl-[acyl-carrier protein]",
"compartment":"c",
"charge":-1,
"formula":"C27H47N2O8PRS",
"notes":{
"original_bigg_ids":[
"t3c9palmeACP_c"
]
},
"annotation":{
"bigg.metabolite":[
"t3c9palmeACP"
],
"metanetx.chemical":[
"MNXM5961"
],
"sbo":"SBO:0000247",
"seed.compound":[
"cpd15571"
]
}
},
{
"id":"hlipa_c",
"name":"Heptosyl-kdo2-lipidA",
"compartment":"c",
"charge":-6,
"formula":"C117H208N2O45P2",
"notes":{
"original_bigg_ids":[
"hlipa_c"
]
},
"annotation":{
"bigg.metabolite":[
"hlipa"
],
"biocyc":[
"META:CPD0-929"
],
"chebi":[
"CHEBI:61528"
],
"inchi_key":[
"HPDZKCJEWNZSML-YOZKHJKSSA-H"
],
"inchikey":[
"HPDZKCJEWNZSML-YOZKHJKSSA-H"
],
"metanetx.chemical":[
"MNXM2680"
],
"sbo":"SBO:0000247",
"seed.compound":[
"cpd15485"
]
}
},
{
"id":"dimp_c",
"name":"DIMP C10H12N4O7P",
"compartment":"c",
"charge":-2,
"formula":"C10H11N4O7P",
"notes":{
"original_bigg_ids":[
"dimp_c"
]
},
"annotation":{
"Human Metabolome Database":[
"HMDB06555"
],
"bigg.metabolite":[
"dimp"
],
"biocyc":[
"META:DIMP"
],
"chebi":[
"CHEBI:837"
],
"hmdb":[
"HMDB06555"
],
"inchi_key":[
"PHNGFPPXDJJADG-RRKCRQDMSA-L"
],
"inchikey":[
"PHNGFPPXDJJADG-RRKCRQDMSA-L"
],
"kegg.compound":[
"C06196"
],
"metanetx.chemical":[
"MNXM1922"
],
"reactome":[
"R-ALL-2509805"
],
"reactome.compound":[
"109330",
"2509805"
],
"sabiork":[
"1858"
],
"sbo":"SBO:0000247",
"seed.compound":[
"cpd03704"
]
}
},
{
"id":"odecoa_c",
"name":"Octadecenoyl-CoA (n-C18:1CoA)",
"compartment":"c",
"charge":-4,
"formula":"C39H64N7O17P3S",
"notes":{
"original_bigg_ids":[
"odecoa_c"
]
},
"annotation":{
"bigg.metabolite":[
"odecoa"
],
"metanetx.chemical":[
"MNXM1848"
],
"sbo":"SBO:0000247"
}
},
{
"id":"cpe160_c",
"name":"Cyclopropane phosphatidylethanolamine (dihexadec-9,10-cyclo-anoyl, n-C16:0 cyclo)",
"compartment":"c",
"charge":0,
"formula":"C39H74N1O8P1",
"notes":{
"original_bigg_ids":[
"cpe160_c"
]
},
"annotation":{
"bigg.metabolite":[
"cpe160"
],
"biocyc":[
"META:CPD0-2216"
],
"inchi_key":[
"DTFRUHREBAYLCS-UHFFFAOYSA-M"
],
"inchikey":[
"DTFRUHREBAYLCS-UHFFFAOYSA-M"
],
"metanetx.chemical":[
"MNXM48208"
],
"sbo":"SBO:0000247",
"seed.compound":[
"cpd26447"
]
}
},
{
"id":"cgly_c",
"name":"Cys Gly C5H10N2O3S",
"compartment":"c",
"charge":0,
"formula":"C5H10N2O3S",
"notes":{
"original_bigg_ids":[
"cgly_c"
]
},
"annotation":{
"Human Metabolome Database":[
"HMDB28775"
],
"bigg.metabolite":[
"cgly"
],
"biocyc":[
"META:CYS-GLY"
],
"chebi":[
"CHEBI:61694"
],
"hmdb":[
"HMDB28775",
"HMDB00078"
],
"inchi_key":[
"ZUKPVRWZDMRIEO-VKHMYHEASA-N"
],
"inchikey":[
"ZUKPVRWZDMRIEO-VKHMYHEASA-N"
],
"kegg.compound":[
"C01419"
],
"metanetx.chemical":[
"MNXM683"
],
"reactome":[
"R-ALL-1247934"
],
"reactome.compound":[
"1247934",
"1247904"
],
"sabiork":[
"2282"
],
"sbo":"SBO:0000247",
"seed.compound":[
"cpd01017"
]
}
},
{
"id":"phhlipa_c",
"name":"Phospho-heptosyl-heptosyl-kdo2-lipidA",
"compartment":"c",
"charge":-8,
"formula":"C124H219N2O54P3",
"notes":{
"original_bigg_ids":[
"phhlipa_c"
]
},
"annotation":{
"bigg.metabolite":[
"phhlipa"
],
"biocyc":[
"META:CPD0-2240"
],
"inchi_key":[
"XNYUHCDJIRFEJF-LIOVHSHWSA-G"
],
"inchikey":[
"XNYUHCDJIRFEJF-LIOVHSHWSA-G"
],
"metanetx.chemical":[
"MNXM75132"
],
"sbo":"SBO:0000247",
"seed.compound":[
"cpd15549"
]
}
},
{
"id":"alpp_p",
"name":"Applipoprotein",
"compartment":"p",
"charge":0,
"formula":"X",
"notes":{
"original_bigg_ids":[
"alpp_p"
]
},
"annotation":{
"bigg.metabolite":[
"alpp"
],
"metanetx.chemical":[
"MNXM92124"
],
"sbo":"SBO:0000247",
"seed.compound":[
"cpd15395"
]
}
},
{
"id":"lpp_p",
"name":"Lipoprotein",
"compartment":"p",
"charge":0,
"formula":"XC16H30O1",
"notes":{
"original_bigg_ids":[
"lpp_p"
]
},
"annotation":{
"bigg.metabolite":[
"lpp"
],
"chebi":[
"CHEBI:6495"
],
"kegg.compound":[
"C01834"
],
"metanetx.chemical":[
"MNXM7493"
],
"sbo":"SBO:0000247",
"seed.compound":[
"cpd11959"
]
}
},
{
"id":"5mtr_p",
"name":"5-Methylthio-D-ribose",
"compartment":"p",
"charge":0,
"formula":"C6H12O4S",
"notes":{
"original_bigg_ids":[
"5mtr_p"
]
},
"annotation":{
"bigg.metabolite":[
"5mtr"
],
"biocyc":[
"META:CPD-560"
],
"chebi":[
"CHEBI:78440"
],
"inchi_key":[
"ACWASDPGAVYCNI-JKUQZMGJSA-N"
],
"inchikey":[
"ACWASDPGAVYCNI-JKUQZMGJSA-N"
],
"kegg.compound":[
"C03089"
],
"metanetx.chemical":[
"MNXM1592"
],
"sabiork":[
"1638"
],
"sbo":"SBO:0000247",
"seed.compound":[
"cpd01981"
]
}
},
{
"id":"1agpe181_p",
"name":"1-Acyl-sn-glycero-3-phosphoethanolamine (n-C18:1)",
"compartment":"p",
"charge":0,
"formula":"C23H46NO7P1",
"notes":{
"original_bigg_ids":[
"1agpe181_p"
]
},
"annotation":{
"bigg.metabolite":[
"1agpe181"
],
"metanetx.chemical":[
"MNXM9584"
],
"sbo":"SBO:0000247"
}
},
{
"id":"sf_c",
"name":"6-deoxy-6-sulphofructose",
"compartment":"c",
"charge":-1,
"formula":"C6H11O8S",
"notes":{
"original_bigg_ids":[
"sf_c"
]
},
"annotation":{
"bigg.metabolite":[
"sf"
],
"sbo":"SBO:0000247"
}
},
{
"id":"fuc__L_c",
"name":"L-Fucose",
"compartment":"c",
"charge":0,
"formula":"C6H12O5",
"notes":{
"original_bigg_ids":[
"fuc__L_c"
]
},
"annotation":{
"Human Metabolome Database":[
"HMDB62489"
],
"bigg.metabolite":[
"fuc__L"
],
"biocyc":[
"META:L-fucoses"
],
"chebi":[
"CHEBI:48204"
],
"hmdb":[
"HMDB62489"
],
"inchi_key":[
"PNNNRSAQSRJVSB-KCDKBNATSA-N"
],
"inchikey":[
"PNNNRSAQSRJVSB-KCDKBNATSA-N"
],
"metanetx.chemical":[
"MNXM40586"
],
"reactome":[
"R-ALL-6784249"
],
"reactome.compound":[
"6784249"
],
"sbo":"SBO:0000247"
}
},
{
"id":"ghb_c",
"name":"Gamma-hydroxybutyrate",
"compartment":"c",
"charge":-1,
"formula":"C4H7O3",
"notes":{
"original_bigg_ids":[
"ghb_c"
]
},
"annotation":{
"Human Metabolome Database":[
"HMDB15507"
],
"bigg.metabolite":[
"ghb"
],
"biocyc":[
"META:4-HYDROXY-BUTYRATE"
],
"chebi":[
"CHEBI:386065"
],
"envipath":[
"32de3cf4-e3e6-4168-956e-32fa5ddb0ce1/compound/a41e6b76-b462-49d4-ae42-391ef00bf98c"
],
"hmdb":[
"HMDB15507",
"HMDB00710"
],
"inchi_key":[
"SJZRECIVHVDYJC-UHFFFAOYSA-M"
],
"inchikey":[
"SJZRECIVHVDYJC-UHFFFAOYSA-M"
],
"kegg.compound":[
"C01991"
],
"lipidmaps":[
"LMFA01050006"
],
"metanetx.chemical":[
"MNXM514"
],
"reactome":[
"R-ALL-880041"
],
"reactome.compound":[
"880041"
],
"sabiork":[
"2203"
],
"sbo":"SBO:0000247",
"seed.compound":[
"cpd11988"
]
}
},
{
"id":"4abutn_c",
"name":"4-Aminobutanal",
"compartment":"c",
"charge":1,
"formula":"C4H10NO",
"notes":{
"original_bigg_ids":[
"4abutn_c"
]
},
"annotation":{
"Human Metabolome Database":[
"HMDB60247"
],
"bigg.metabolite":[
"4abutn"
],
"biocyc":[
"META:4-AMINO-BUTYRALDEHYDE"
],
"chebi":[
"CHEBI:58264"
],
"hmdb":[
"HMDB60247",
"HMDB01080"
],
"inchi_key":[
"DZQLQEYLEYWJIB-UHFFFAOYSA-O"
],
"inchikey":[
"DZQLQEYLEYWJIB-UHFFFAOYSA-O"
],
"kegg.compound":[
"C00555"
],
"metanetx.chemical":[
"MNXM422"
],
"sabiork":[
"2092"
],
"sbo":"SBO:0000247",
"seed.compound":[
"cpd12219"
]
}
},
{
"id":"accoa_c",
"name":"Acetyl-CoA",
"compartment":"c",
"charge":-4,
"formula":"C23H34N7O17P3S",
"notes":{
"original_bigg_ids":[
"accoa_c"
]
},
"annotation":{
"Human Metabolome Database":[
"HMDB01206"
],
"bigg.metabolite":[
"accoa"
],
"biocyc":[
"META:ACETYL-COA"
],
"chebi":[
"CHEBI:57288"
],
"envipath":[
"32de3cf4-e3e6-4168-956e-32fa5ddb0ce1/compound/57bd5e24-9d14-4b91-bc60-64c8ea6c2d11"
],
"hmdb":[
"HMDB01206"
],
"inchi_key":[
"ZSLZBFCDCINBPY-ZSJPKINUSA-J"
],
"inchikey":[
"ZSLZBFCDCINBPY-ZSJPKINUSA-J"
],
"kegg.compound":[
"C00024"
],
"lipidmaps":[
"LMFA07050281"
],
"metanetx.chemical":[
"MNXM21"
],
"reactome":[
"R-ALL-76183"
],
"reactome.compound":[
"727753",
"76183",
"113560",
"353123",
"113559"
],
"sabiork":[
"1276"
],
"sbo":"SBO:0000247",
"seed.compound":[
"cpd00022"
],
"slm":[
"000000297"
]
}
},
{
"id":"arg__L_c",
"name":"L-Arginine",
"compartment":"c",
"charge":1,
"formula":"C6H15N4O2",
"notes":{
"original_bigg_ids":[
"arg__L_c"
]
},
"annotation":{
"Human Metabolome Database":[
"HMDB62762"
],
"bigg.metabolite":[
"arg__L"
],
"biocyc":[
"META:ARG"
],
"chebi":[
"CHEBI:6185"
],
"hmdb":[
"HMDB62762",
"HMDB00517"
],
"inchi_key":[
"ODKSFYDXXFIFQN-BYPYZUCNSA-O"
],
"inchikey":[
"ODKSFYDXXFIFQN-BYPYZUCNSA-O"
],
"kegg.compound":[
"C02385"
],
"kegg.drug":[
"D02982"
],
"metanetx.chemical":[
"MNXM70"
],
"reactome":[
"R-ALL-374064"
],
"reactome.compound":[
"351977",
"29468",
"374064",
"113530"
],
"sabiork":[
"2410",
"23080",
"80"
],
"sbo":"SBO:0000247",
"seed.compound":[
"cpd19021"
]
}
},
{
"id":"LalaLglu_p",
"name":"L-alanine-L-glutamate",
"compartment":"p",
"charge":-1,
"formula":"C8H13N2O5",
"notes":{
"original_bigg_ids":[
"LalaLglu_p"
]
},
"annotation":{
"bigg.metabolite":[
"LalaLglu"
],
"biocyc":[
"META:CPD0-1445"
],
"chebi":[
"CHEBI:61565"
],
"inchi_key":[
"VYZAGTDAHUIRQA-WHFBIAKZSA-M"
],
"inchikey":[
"VYZAGTDAHUIRQA-WHFBIAKZSA-M"
],
"kegg.compound":[
"C20958"
],
"metanetx.chemical":[
"MNXM4026"
],
"sabiork":[
"22899"
],
"sbo":"SBO:0000247",
"seed.compound":[
"cpd15388"
]
}
},
{
"id":"26dap_LL_c",
"name":"LL-2,6-Diaminoheptanedioate",
"compartment":"c",
"charge":0,
"formula":"C7H14N2O4",
"notes":{
"original_bigg_ids":[
"26dap_LL_c"
]
},
"annotation":{
"Human Metabolome Database":[
"HMDB01370"
],
"bigg.metabolite":[
"26dap_LL"
],
"biocyc":[
"META:LL-DIAMINOPIMELATE"
],
"chebi":[
"CHEBI:6341"
],
"hmdb":[
"HMDB01370"
],
"inchi_key":[
"GMKMEZVLHJARHF-WHFBIAKZSA-N"
],
"inchikey":[
"GMKMEZVLHJARHF-WHFBIAKZSA-N"
],
"kegg.compound":[
"C00666"
],
"lipidmaps":[
"LMFA01170102"
],
"metanetx.chemical":[
"MNXM644"
],
"sabiork":[
"5171"
],
"sbo":"SBO:0000247",
"seed.compound":[
"cpd00504"
]
}
},
{
"id":"tma_e",
"name":"Trimethylamine",
"compartment":"e",
"charge":1,
"formula":"C3H10N",
"notes":{
"original_bigg_ids":[
"tma_e"
]
},
"annotation":{
"Human Metabolome Database":[
"HMDB00906"
],
"bigg.metabolite":[
"tma"
],
"biocyc":[
"META:TRIMETHYLAMINE"
],
"chebi":[
"CHEBI:9732"
],
"envipath":[
"32de3cf4-e3e6-4168-956e-32fa5ddb0ce1/compound/3311ee4e-2800-486b-9556-983f5d367c23"
],
"hmdb":[
"HMDB00906"
],
"inchi_key":[
"GETQZCLCWQTVFV-UHFFFAOYSA-O"
],
"inchikey":[
"GETQZCLCWQTVFV-UHFFFAOYSA-O"
],
"kegg.compound":[
"C00565"
],
"metanetx.chemical":[
"MNXM352"
],
"reactome":[
"R-ALL-30373"
],
"reactome.compound":[
"30373"
],
"sabiork":[
"2096"
],
"sbo":"SBO:0000247",
"seed.compound":[
"cpd00441"
]
}
},
{
"id":"mdhdhf_c",
"name":"(2R,4S)-2-methyl-2,4-dihydroxydihydrofuran-3-one",
"compartment":"c",
"charge":0,
"formula":"C5H8O4",
"notes":{
"original_bigg_ids":[
"mdhdhf_c"
]
},
"annotation":{
"bigg.metabolite":[
"mdhdhf"
],
"biocyc":[
"META:CPD-10773"
],
"chebi":[
"CHEBI:71316"
],
"inchi_key":[
"CCVJVKWZZMMBHB-WVZVXSGGSA-N"
],
"inchikey":[
"CCVJVKWZZMMBHB-WVZVXSGGSA-N"
],
"metanetx.chemical":[
"MNXM9407"
],
"sbo":"SBO:0000247",
"seed.compound":[
"cpd22811"
]
}
},
{
"id":"occoa_c",
"name":"Octanoyl-CoA (n-C8:0CoA)",
"compartment":"c",
"charge":-4,
"formula":"C29H46N7O17P3S",
"notes":{
"original_bigg_ids":[
"occoa_c"
]
},
"annotation":{
"Human Metabolome Database":[
"HMDB06257"
],
"bigg.metabolite":[
"occoa"
],
"biocyc":[
"META:CPD-196"
],
"chebi":[
"CHEBI:7724"
],
"envipath":[
"32de3cf4-e3e6-4168-956e-32fa5ddb0ce1/compound/803b8f43-e64d-427d-a22e-a38aca2708eb"
],
"hmdb":[
"HMDB06257",
"HMDB01070"
],
"inchi_key":[
"KQMZYOXOBSXMII-CECATXLMSA-J"
],
"inchikey":[
"KQMZYOXOBSXMII-CECATXLMSA-J"
],
"kegg.compound":[
"C01944"
],
"lipidmaps":[
"LMFA07050355"
],
"metanetx.chemical":[
"MNXM342"
],
"reactome":[
"R-ALL-77337"
],
"reactome.compound":[
"390303",
"77337"
],
"sabiork":[
"2341"
],
"sbo":"SBO:0000247",
"seed.compound":[
"cpd01335"
],
"slm":[
"000000707"
]
}
},
{
"id":"moadamp_c",
"name":"MoaD Protein with bound AMP",
"compartment":"c",
"charge":-1,
"formula":"C11H12N5O8P1X",
"notes":{
"original_bigg_ids":[
"moadamp_c"
]
},
"annotation":{
"bigg.metabolite":[
"moadamp"
],
"metanetx.chemical":[
"MNXM148352"
],
"sbo":"SBO:0000247"
}
},
{
"id":"lyx__L_e",
"name":"L-Lyxose",
"compartment":"e",
"charge":0,
"formula":"C5H10O5",
"notes":{
"original_bigg_ids":[
"lyx__L_e"
]
},
"annotation":{
"bigg.metabolite":[
"lyx__L"
],
"biocyc":[
"META:CPD-15867"
],
"chebi":[
"CHEBI:62321"
],
"inchi_key":[
"SRBFZHDQGSBBOR-AEQNFAKKSA-N"
],
"inchikey":[
"SRBFZHDQGSBBOR-AEQNFAKKSA-N"
],
"kegg.compound":[
"C01508"
],
"metanetx.chemical":[
"MNXM4641"
],
"sbo":"SBO:0000247",
"seed.compound":[
"cpd01067"
]
}
},
{
"id":"mththf_p",
"name":"(2R,4S)-2-methyl-2,3,3,4-tetrahydroxytetrahydrofuran",
"compartment":"p",
"charge":0,
"formula":"C5H10O5",
"notes":{
"original_bigg_ids":[
"mththf_p"
]
},
"annotation":{
"bigg.metabolite":[
"mththf"
],
"biocyc":[
"META:CPD-10774"
],
"chebi":[
"CHEBI:44800"
],
"inchi_key":[
"BVIYGXUQVXBHQS-IUYQGCFVSA-N"
],
"inchikey":[
"BVIYGXUQVXBHQS-IUYQGCFVSA-N"
],
"kegg.compound":[
"C21382"
],
"metanetx.chemical":[
"MNXM30887"
],
"sbo":"SBO:0000247"
}
},
{
"id":"gtp_e",
"name":"GTP C10H12N5O14P3",
"compartment":"e",
"charge":-4,
"formula":"C10H12N5O14P3",
"notes":{
"original_bigg_ids":[
"gtp_e"
]
},
"annotation":{
"Human Metabolome Database":[
"HMDB01273"
],
"bigg.metabolite":[
"gtp"
],
"biocyc":[
"META:GTP"
],
"chebi":[
"CHEBI:57600"
],
"hmdb":[
"HMDB01273"
],
"inchi_key":[
"XKMLYUALXHKNFT-UUOKFMHZSA-J"
],
"inchikey":[
"XKMLYUALXHKNFT-UUOKFMHZSA-J"
],
"kegg.compound":[
"C00044"
],
"metanetx.chemical":[
"MNXM51"
],
"reactome":[
"R-ALL-29438"
],
"reactome.compound":[
"113573",
"29438"
],
"sabiork":[
"1282"
],
"sbo":"SBO:0000247",
"seed.compound":[
"cpd00038"
]
}
},
{
"id":"3hbz_c",
"name":"3-Hydroxybenzoate",
"compartment":"c",
"charge":0,
"formula":"C7H6O3",
"notes":{
"original_bigg_ids":[
"3hbz_c"
]
},
"annotation":{
"bigg.metabolite":[
"3hbz"
],
"sbo":"SBO:0000247"
}
},
{
"id":"man6p_p",
"name":"D-Mannose 6-phosphate",
"compartment":"p",
"charge":-2,
"formula":"C6H11O9P",
"notes":{
"original_bigg_ids":[
"man6p_p"
]
},
"annotation":{
"bigg.metabolite":[
"man6p"
],
"biocyc":[
"META:Mannose-6-phosphate"
],
"chebi":[
"CHEBI:58735"
],
"inchi_key":[
"NBSCHQHZLSJFNQ-QTVWNMPRSA-L"
],
"inchikey":[
"NBSCHQHZLSJFNQ-QTVWNMPRSA-L"
],
"kegg.compound":[
"C00275"
],
"metanetx.chemical":[
"MNXM427"
],
"reactome":[
"R-ALL-532562"
],
"reactome.compound":[
"532562"
],
"sabiork":[
"1323",
"24709"
],
"sbo":"SBO:0000247",
"seed.compound":[
"cpd00235"
]
}
},
{
"id":"cellb_e",
"name":"Cellobiose",
"compartment":"e",
"charge":0,
"formula":"C12H22O11",
"notes":{
"original_bigg_ids":[
"cellb_e"
]
},
"annotation":{
"Human Metabolome Database":[
"HMDB00055"
],
"bigg.metabolite":[
"cellb"
],
"biocyc":[
"META:CELLOBIOSE"
],
"chebi":[
"CHEBI:41353"
],
"hmdb":[
"HMDB00055"
],
"inchi_key":[
"GUBGYTABKSRVRQ-QRZGKKJRSA-N"
],
"inchikey":[
"GUBGYTABKSRVRQ-QRZGKKJRSA-N"
],
"kegg.compound":[
"C06422"
],
"kegg.glycan":[
"G00289"
],
"metanetx.chemical":[
"MNXM1142"
],
"sabiork":[
"1655",
"102"
],
"sbo":"SBO:0000247",
"seed.compound":[
"cpd03845"
]
}
},
{
"id":"prpmn_c",
"name":"?-D-ribose-1-methylphosphonate 5-phosphate",
"compartment":"c",
"charge":-3,
"formula":"C6H11O10P2",
"notes":{
"original_bigg_ids":[
"prpmn_c"
]
},
"annotation":{
"bigg.metabolite":[
"prpmn"
],
"sbo":"SBO:0000247"
}
},
{
"id":"uamr_c",
"name":"UDP-N-acetylmuramate",
"compartment":"c",
"charge":-3,
"formula":"C20H28N3O19P2",
"notes":{
"original_bigg_ids":[
"uamr_c"
]
},
"annotation":{
"bigg.metabolite":[
"uamr"
],
"biocyc":[
"META:UDP-N-ACETYLMURAMATE"
],
"chebi":[
"CHEBI:9827"
],
"inchi_key":[
"NQBRVZNDBBMBLJ-MQTLHLSBSA-K"
],
"inchikey":[
"NQBRVZNDBBMBLJ-MQTLHLSBSA-K"
],
"kegg.compound":[
"C01050"
],
"metanetx.chemical":[
"MNXM722733"
],
"sabiork":[
"2230"
],
"sbo":"SBO:0000247",
"seed.compound":[
"cpd00773"
]
}
},
{
"id":"fecrm_un_c",
"name":"Ferrichrome minus Fe(III)",
"compartment":"c",
"charge":-3,
"formula":"C27H42N9O12",
"notes":{
"original_bigg_ids":[
"fecrm_un_c"
]
},
"annotation":{
"bigg.metabolite":[
"fecrm_un"
],
"biocyc":[
"META:CPD0-2205"
],
"inchi_key":[
"ZZDYFKJSJLUQON-UFYCRDLUSA-N"
],
"inchikey":[
"ZZDYFKJSJLUQON-UFYCRDLUSA-N"
],
"metanetx.chemical":[
"MNXM53290"
],
"sbo":"SBO:0000247",
"seed.compound":[
"cpd15462"
]
}
},
{
"id":"asp__L_c",
"name":"L-Aspartate",
"compartment":"c",
"charge":-1,
"formula":"C4H6NO4",
"notes":{
"original_bigg_ids":[
"asp__L_c"
]
},
"annotation":{
"Human Metabolome Database":[
"HMDB62501"
],
"bigg.metabolite":[
"asp__L"
],
"biocyc":[
"META:L-ASPARTATE"
],
"chebi":[
"CHEBI:6193"
],
"envipath":[
"32de3cf4-e3e6-4168-956e-32fa5ddb0ce1/compound/4b0cdcb0-137a-4ddc-8e5c-2b55ea238c15"
],
"hmdb":[
"HMDB62186",
"HMDB62501",
"HMDB00191"
],
"inchi_key":[
"CKLJMWTZIZZHCS-REOHCLBHSA-M"
],
"inchikey":[
"CKLJMWTZIZZHCS-REOHCLBHSA-M"
],
"kegg.compound":[
"C16433"
],
"kegg.drug":[
"D00013"
],
"metanetx.chemical":[
"MNXM42"
],
"reactome":[
"R-ALL-29448"
],
"reactome.compound":[
"113553",
"29448"
],
"sabiork":[
"71"
],
"sbo":"SBO:0000247",
"seed.compound":[
"cpd19181"
]
}
},
{
"id":"lipa_cold_p",
"name":"Cold adapted KDO(2)-lipid (A)",
"compartment":"p",
"charge":-6,
"formula":"C114H202N2O39P2",
"notes":{
"original_bigg_ids":[
"lipa_cold_p"
]
},
"annotation":{
"bigg.metabolite":[
"lipa_cold"
],
"biocyc":[
"META:KDO2-LIPID-IVA-COLD"
],
"chebi":[
"CHEBI:61556"
],
"inchi_key":[
"YMYMIWUIGJUAIZ-LSPGFKFTSA-H"
],
"inchikey":[
"YMYMIWUIGJUAIZ-LSPGFKFTSA-H"
],
"metanetx.chemical":[
"MNXM6016"
],
"sbo":"SBO:0000247",
"seed.compound":[
"cpd15493"
]
}
},
{
"id":"sbt__D_e",
"name":"D-Sorbitol",
"compartment":"e",
"charge":0,
"formula":"C6H14O6",
"notes":{
"original_bigg_ids":[
"sbt__D_e"
]
},
"annotation":{
"Human Metabolome Database":[
"HMDB00247"
],
"bigg.metabolite":[
"sbt__D"
],
"biocyc":[
"META:SORBITOL"
],
"chebi":[
"CHEBI:9201"
],
"hmdb":[
"HMDB00247"
],
"inchi_key":[
"FBPFZTCFMRRESA-JGWLITMVSA-N"
],
"inchikey":[
"FBPFZTCFMRRESA-JGWLITMVSA-N"
],
"kegg.compound":[
"C00794"
],
"kegg.drug":[
"D00096"
],
"metanetx.chemical":[
"MNXM469"
],
"reactome":[
"R-ALL-5652213"
],
"reactome.compound":[
"5652213"
],
"sabiork":[
"2148",
"2156"
],
"sbo":"SBO:0000247",
"seed.compound":[
"cpd00588"
]
}
},
{
"id":"acg5sa_c",
"name":"N-Acetyl-L-glutamate 5-semialdehyde",
"compartment":"c",
"charge":-1,
"formula":"C7H10NO4",
"notes":{
"original_bigg_ids":[
"acg5sa_c"
]
},
"annotation":{
"Human Metabolome Database":[
"HMDB06488"
],
"bigg.metabolite":[
"acg5sa"
],
"biocyc":[
"META:CPD-469"
],
"chebi":[
"CHEBI:7152"
],
"hmdb":[
"HMDB06488"
],
"inchi_key":[
"BCPSFKBPHHBDAI-LURJTMIESA-M"
],
"inchikey":[
"BCPSFKBPHHBDAI-LURJTMIESA-M"
],
"kegg.compound":[
"C01250"
],
"metanetx.chemical":[
"MNXM1062"
],
"sabiork":[
"2267"
],
"sbo":"SBO:0000247",
"seed.compound":[
"cpd00918"
]
}
},
{
"id":"arg__L_e",
"name":"L-Arginine",
"compartment":"e",
"charge":1,
"formula":"C6H15N4O2",
"notes":{
"original_bigg_ids":[
"arg__L_e"
]
},
"annotation":{
"Human Metabolome Database":[
"HMDB62762"
],
"bigg.metabolite":[
"arg__L"
],
"biocyc":[
"META:ARG"
],
"chebi":[
"CHEBI:6185"
],
"hmdb":[
"HMDB62762",
"HMDB00517"
],
"inchi_key":[
"ODKSFYDXXFIFQN-BYPYZUCNSA-O"
],
"inchikey":[
"ODKSFYDXXFIFQN-BYPYZUCNSA-O"
],
"kegg.compound":[
"C02385"
],
"kegg.drug":[
"D02982"
],
"metanetx.chemical":[
"MNXM70"
],
"reactome":[
"R-ALL-374064"
],
"reactome.compound":[
"351977",
"29468",
"374064",
"113530"
],
"sabiork":[
"2410",
"23080",
"80"
],
"sbo":"SBO:0000247",
"seed.compound":[
"cpd19021"
]
}
},
{
"id":"murein3p3p_p",
"name":"Two linked disacharide tripeptide murein units (uncrosslinked, middle of chain)",
"compartment":"p",
"charge":-4,
"formula":"C68H104N12O38",
"notes":{
"original_bigg_ids":[
"murein3p3p_p"
]
},
"annotation":{
"bigg.metabolite":[
"murein3p3p"
],
"inchi_key":[
"QKZNHGKXDALVQW-UHFFFAOYSA-I"
],
"inchikey":[
"QKZNHGKXDALVQW-UHFFFAOYSA-I"
],
"metanetx.chemical":[
"MNXM88348"
],
"sbo":"SBO:0000247",
"seed.compound":[
"cpd15501"
]
}
},
{
"id":"hexACP_c",
"name":"Hexanoyl-ACP (n-C6:0ACP)",
"compartment":"c",
"charge":-1,
"formula":"C17H31N2O8PRS",
"notes":{
"original_bigg_ids":[
"hexACP_c"
]
},
"annotation":{
"bigg.metabolite":[
"hexACP"
],
"metanetx.chemical":[
"MNXM90722"
],
"sbo":"SBO:0000247"
}
},
{
"id":"dgsn_e",
"name":"Deoxyguanosine",
"compartment":"e",
"charge":0,
"formula":"C10H13N5O4",
"notes":{
"original_bigg_ids":[
"dgsn_e"
]
},
"annotation":{
"Human Metabolome Database":[
"HMDB00085"
],
"bigg.metabolite":[
"dgsn"
],
"biocyc":[
"META:DEOXYGUANOSINE"
],
"chebi":[
"CHEBI:4412"
],
"hmdb":[
"HMDB00085"
],
"inchi_key":[
"YKBGVTZYEHREMT-KVQBGUIXSA-N"
],
"inchikey":[
"YKBGVTZYEHREMT-KVQBGUIXSA-N"
],
"kegg.compound":[
"C00330"
],
"metanetx.chemical":[
"MNXM647"
],
"sabiork":[
"1869"
],
"sbo":"SBO:0000247",
"seed.compound":[
"cpd00277"
]
}
},
{
"id":"spmd_e",
"name":"Spermidine",
"compartment":"e",
"charge":3,
"formula":"C7H22N3",
"notes":{
"original_bigg_ids":[
"spmd_e"
]
},
"annotation":{
"Human Metabolome Database":[
"HMDB01257"
],
"bigg.metabolite":[
"spmd"
],
"biocyc":[
"META:SPERMIDINE"
],
"chebi":[
"CHEBI:9218"
],
"hmdb":[
"HMDB01257"
],
"inchi_key":[
"ATHGHQPFGPMSJY-UHFFFAOYSA-Q"
],
"inchikey":[
"ATHGHQPFGPMSJY-UHFFFAOYSA-Q"
],
"kegg.compound":[
"C00315"
],
"metanetx.chemical":[
"MNXM124"
],
"reactome":[
"R-ALL-204635"
],
"reactome.compound":[
"204635",
"141324"
],
"sabiork":[
"3088"
],
"sbo":"SBO:0000247",
"seed.compound":[
"cpd00264"
]
}
},
{
"id":"pg161_c",
"name":"Phosphatidylglycerol (dihexadec-9-enoyl, n-C16:1)",
"compartment":"c",
"charge":-1,
"formula":"C38H70O10P1",
"notes":{
"original_bigg_ids":[
"pg161_c"
]
},
"annotation":{
"bigg.metabolite":[
"pg161"
],
"biocyc":[
"META:CPD0-2330"
],
"inchi_key":[
"GHQNERCMPIDAAU-ANXSUKRNSA-M"
],
"inchikey":[
"GHQNERCMPIDAAU-ANXSUKRNSA-M"
],
"metanetx.chemical":[
"MNXM75101"
],
"sbo":"SBO:0000247",
"seed.compound":[
"cpd26463"
]
}
},
{
"id":"skm_c",
"name":"Shikimate",
"compartment":"c",
"charge":-1,
"formula":"C7H9O5",
"notes":{
"original_bigg_ids":[
"skm_c"
]
},
"annotation":{
"Human Metabolome Database":[
"HMDB03070"
],
"bigg.metabolite":[
"skm"
],
"biocyc":[
"META:SHIKIMATE"
],
"chebi":[
"CHEBI:9133"
],
"hmdb":[
"HMDB03070"
],
"inchi_key":[
"JXOHGGNKMLTUBP-HSUXUTPPSA-M"
],
"inchikey":[
"JXOHGGNKMLTUBP-HSUXUTPPSA-M"
],
"kegg.compound":[
"C00493"
],
"metanetx.chemical":[
"MNXM602"
],
"reactome":[
"R-ALL-964932"
],
"reactome.compound":[
"964932"
],
"sabiork":[
"5117"
],
"sbo":"SBO:0000247",
"seed.compound":[
"cpd00383"
]
}
},
{
"id":"pe120_p",
"name":"Phosphatidylethanolamine (didodecanoyl, n-C12:0)",
"compartment":"p",
"charge":0,
"formula":"C29H58N1O8P1",
"notes":{
"original_bigg_ids":[
"pe120_p"
]
},
"annotation":{
"bigg.metabolite":[
"pe120"
],
"biocyc":[
"META:CPD-17088"
],
"lipidmaps":[
"LMGP02010098"
],
"metanetx.chemical":[
"MNXM2858"
],
"sbo":"SBO:0000247",
"slm":[
"000034904"
]
}
},
{
"id":"sucgsa_c",
"name":"N2-Succinyl-L-glutamate 5-semialdehyde",
"compartment":"c",
"charge":-2,
"formula":"C9H11NO6",
"notes":{
"original_bigg_ids":[
"sucgsa_c"
]
},
"annotation":{
"Human Metabolome Database":[
"HMDB01180"
],
"bigg.metabolite":[
"sucgsa"
],
"biocyc":[
"META:CPD-822"
],
"chebi":[
"CHEBI:7374"
],
"hmdb":[
"HMDB01180"
],
"inchi_key":[
"XTOKIEIBKARFSZ-LURJTMIESA-L"
],
"inchikey":[
"XTOKIEIBKARFSZ-LURJTMIESA-L"
],
"kegg.compound":[
"C05932"
],
"metanetx.chemical":[
"MNXM1763"
],
"sbo":"SBO:0000247",
"seed.compound":[
"cpd03526"
]
}
},
{
"id":"imp_c",
"name":"IMP C10H11N4O8P",
"compartment":"c",
"charge":-2,
"formula":"C10H11N4O8P",
"notes":{
"original_bigg_ids":[
"imp_c"
]
},
"annotation":{
"Human Metabolome Database":[
"HMDB00175"
],
"bigg.metabolite":[
"imp"
],
"biocyc":[
"META:IMP"
],
"chebi":[
"CHEBI:5849"
],
"hmdb":[
"HMDB00175"
],
"inchi_key":[
"GRSZFWQUAKGDAV-KQYNXXCUSA-L"
],
"inchikey":[
"GRSZFWQUAKGDAV-KQYNXXCUSA-L"
],
"kegg.compound":[
"C00130"
],
"metanetx.chemical":[
"MNXM125"
],
"reactome":[
"R-ALL-29602"
],
"reactome.compound":[
"2509792",
"29602"
],
"sabiork":[
"1306"
],
"sbo":"SBO:0000247",
"seed.compound":[
"cpd00114"
]
}
},
{
"id":"tartr__L_c",
"name":"L-tartrate",
"compartment":"c",
"charge":-2,
"formula":"C4H4O6",
"notes":{
"original_bigg_ids":[
"tartr__L_c"
]
},
"annotation":{
"Human Metabolome Database":[
"HMDB00956"
],
"bigg.metabolite":[
"tartr__L"
],
"biocyc":[
"META:TARTRATE"
],
"chebi":[
"CHEBI:45866"
],
"hmdb":[
"HMDB00956"
],
"inchi_key":[
"FEWJPZIEWOKRBE-JCYAYHJZSA-L"
],
"inchikey":[
"FEWJPZIEWOKRBE-JCYAYHJZSA-L"
],
"kegg.compound":[
"C00898"
],
"kegg.drug":[
"D00103"
],
"metanetx.chemical":[
"MNXM816"
],
"sbo":"SBO:0000247",
"seed.compound":[
"cpd00666"
]
}
},
{
"id":"ppal_p",
"name":"Propanal",
"compartment":"p",
"charge":0,
"formula":"C3H6O",
"notes":{
"original_bigg_ids":[
"ppal_p"
]
},
"annotation":{
"Human Metabolome Database":[
"HMDB03366"
],
"bigg.metabolite":[
"ppal"
],
"biocyc":[
"META:CPD-665"
],
"chebi":[
"CHEBI:8468"
],
"envipath":[
"650babc9-9d68-4b73-9332-11972ca26f7b/compound/de9fac76-182f-497b-8590-df8d5d8e2580",
"32de3cf4-e3e6-4168-956e-32fa5ddb0ce1/compound/deea3c6f-bf3e-49db-ad6d-a405caf96fdd"
],
"hmdb":[
"HMDB03366"
],
"inchi_key":[
"NBBJYMSMWIIQGU-UHFFFAOYSA-N"
],
"inchikey":[
"NBBJYMSMWIIQGU-UHFFFAOYSA-N"
],
"kegg.compound":[
"C00479"
],
"metanetx.chemical":[
"MNXM821"
],
"sabiork":[
"2056"
],
"sbo":"SBO:0000247",
"seed.compound":[
"cpd00371"
]
}
},
{
"id":"colipap_p",
"name":"Core oligosaccharide lipid A diphosphate",
"compartment":"p",
"charge":-12,
"formula":"C176H303N2O103P5",
"notes":{
"original_bigg_ids":[
"colipap_p"
]
},
"annotation":{
"bigg.metabolite":[
"colipap"
],
"metanetx.chemical":[
"MNXM147454"
],
"sbo":"SBO:0000247"
}
},
{
"id":"o2_c",
"name":"O2 O2",
"compartment":"c",
"charge":0,
"formula":"O2",
"notes":{
"original_bigg_ids":[
"o2_c"
]
},
"annotation":{
"Human Metabolome Database":[
"HMDB01377"
],
"bigg.metabolite":[
"o2"
],
"biocyc":[
"META:OXYGEN-MOLECULE"
],
"chebi":[
"CHEBI:7860"
],
"envipath":[
"5882df9c-dae1-4d80-a40e-db4724271456/compound/d5d12248-82d3-4cf3-b7d0-2e3d096768b4"
],
"hmdb":[
"HMDB01377"
],
"inchi_key":[
"MYMOFIZGZYHOMD-UHFFFAOYSA-N"
],
"inchikey":[
"MYMOFIZGZYHOMD-UHFFFAOYSA-N"
],
"kegg.compound":[
"C00007"
],
"kegg.drug":[
"D00003"
],
"metanetx.chemical":[
"MNXM4"
],
"reactome":[
"R-ALL-5668566"
],
"reactome.compound":[
"113534",
"113535",
"113685",
"5668566",
"189461",
"113533",
"1131511",
"352327",
"351593",
"29368",
"1236709"
],
"sabiork":[
"1264"
],
"sbo":"SBO:0000247",
"seed.compound":[
"cpd00007"
]
}
},
{
"id":"ocdcea_c",
"name":"Octadecenoate (n-C18:1)",
"compartment":"c",
"charge":-1,
"formula":"C18H33O2",
"notes":{
"original_bigg_ids":[
"ocdcea_c"
]
},
"annotation":{
"Human Metabolome Database":[
"HMDB02066"
],
"bigg.metabolite":[
"ocdcea"
],
"biocyc":[
"META:OLEATE-CPD"
],
"chebi":[
"CHEBI:7741"
],
"hmdb":[
"HMDB00207",
"HMDB02066"
],
"inchi_key":[
"ZQPPMHVWECSIRJ-KTKRTIGZSA-M"
],
"inchikey":[
"ZQPPMHVWECSIRJ-KTKRTIGZSA-M"
],
"kegg.compound":[
"C00712"
],
"kegg.drug":[
"D02315"
],
"lipidmaps":[
"LMFA01030810"
],
"metanetx.chemical":[
"MNXM306"
],
"sabiork":[
"2139",
"28897"
],
"sbo":"SBO:0000247",
"seed.compound":[
"cpd00536"
],
"slm":[
"000000418"
]
}
},
{
"id":"h_p",
"name":"H+",
"compartment":"p",
"charge":1,
"formula":"H",
"notes":{
"original_bigg_ids":[
"h_p"
]
},
"annotation":{
"Human Metabolome Database":[
"HMDB59597"
],
"bigg.metabolite":[
"h"
],
"biocyc":[
"META:PROTON"
],
"chebi":[
"CHEBI:5584"
],
"hmdb":[
"HMDB59597"
],
"inchi_key":[
"GPRLSGONYQIRFK-UHFFFAOYSA-N"
],
"inchikey":[
"GPRLSGONYQIRFK-UHFFFAOYSA-N"
],
"kegg.compound":[
"C00080"
],
"metanetx.chemical":[
"MNXM1"
],
"reactome":[
"R-ALL-74722"
],
"reactome.compound":[
"2000349",
"425978",
"74722",
"428040",
"427899",
"428548",
"156540",
"70106",
"425969",
"1132304",
"5668577",
"1470067",
"163953",
"193465",
"113529",
"351626",
"425999",
"194688",
"374900",
"2872447",
"372511"
],
"sabiork":[
"39"
],
"sbo":"SBO:0000247",
"seed.compound":[
"cpd00067"
]
}
},
{
"id":"3hbcoa_c",
"name":"(S)-3-Hydroxybutanoyl-CoA",
"compartment":"c",
"charge":-4,
"formula":"C25H38N7O18P3S",
"notes":{
"original_bigg_ids":[
"3hbcoa_c"
]
},
"annotation":{
"Human Metabolome Database":[
"HMDB62259"
],
"bigg.metabolite":[
"3hbcoa"
],
"biocyc":[
"META:S-3-HYDROXYBUTANOYL-COA"
],
"chebi":[
"CHEBI:57316"
],
"envipath":[
"32de3cf4-e3e6-4168-956e-32fa5ddb0ce1/compound/52913599-1749-4913-8cc4-b6c15d72ad5e"
],
"hmdb":[
"HMDB62259"
],
"inchi_key":[
"QHHKKMYHDBRONY-VKBDFPRVSA-J"
],
"inchikey":[
"QHHKKMYHDBRONY-VKBDFPRVSA-J"
],
"kegg.compound":[
"C01144"
],
"lipidmaps":[
"LMFA07050153"
],
"metanetx.chemical":[
"MNXM446"
],
"reactome":[
"R-ALL-77251"
],
"reactome.compound":[
"77251"
],
"sabiork":[
"2254"
],
"sbo":"SBO:0000247",
"seed.compound":[
"cpd00842"
],
"slm":[
"000001032"
]
}
},
{
"id":"succ_p",
"name":"Succinate",
"compartment":"p",
"charge":-2,
"formula":"C4H4O4",
"notes":{
"original_bigg_ids":[
"succ_p"
]
},
"annotation":{
"Human Metabolome Database":[
"HMDB00254"
],
"bigg.metabolite":[
"succ"
],
"biocyc":[
"META:SUC"
],
"chebi":[
"CHEBI:9304"
],
"envipath":[
"4fd7f3e0-dd25-43ac-9453-dda3e52396e4/compound/cc98aff0-7f64-4db4-9d59-de961c228496",
"5882df9c-dae1-4d80-a40e-db4724271456/compound/6377658b-03f6-4fed-a5bf-ff0f2389b693",
"650babc9-9d68-4b73-9332-11972ca26f7b/compound/600b74d3-8fe5-426d-bedf-291175bd23e4",
"32de3cf4-e3e6-4168-956e-32fa5ddb0ce1/compound/8fdfd425-4343-4bf2-8427-b2ffa57fdbd7"
],
"hmdb":[
"HMDB00254"
],
"inchi_key":[
"KDYFGRWQOYBRFD-UHFFFAOYSA-L"
],
"inchikey":[
"KDYFGRWQOYBRFD-UHFFFAOYSA-L"
],
"kegg.compound":[
"C00042"
],
"lipidmaps":[
"LMFA01170043"
],
"metanetx.chemical":[
"MNXM25"
],
"reactome":[
"R-ALL-5278787"
],
"reactome.compound":[
"389583",
"5278787",
"159939",
"433123",
"29434",
"113536"
],
"sabiork":[
"1924"
],
"sbo":"SBO:0000247",
"seed.compound":[
"cpd00036"
]
}
},
{
"id":"gal_p",
"name":"D-Galactose",
"compartment":"p",
"charge":0,
"formula":"C6H12O6",
"notes":{
"original_bigg_ids":[
"gal_p"
]
},
"annotation":{
"Human Metabolome Database":[
"HMDB05762"
],
"bigg.metabolite":[
"gal"
],
"biocyc":[
"META:D-galactopyranose"
],
"chebi":[
"CHEBI:42741"
],
"hmdb":[
"HMDB05762",
"HMDB00143"
],
"inchi_key":[
"WQZGKKKJIJFFOK-PHYPRBDBSA-N"
],
"inchikey":[
"WQZGKKKJIJFFOK-PHYPRBDBSA-N"
],
"kegg.compound":[
"C00984"
],
"kegg.drug":[
"D04291"
],
"metanetx.chemical":[
"MNXM390"
],
"sabiork":[
"1661",
"90",
"1662"
],
"sbo":"SBO:0000247",
"seed.compound":[
"cpd00724"
]
}
},
{
"id":"phpyr_c",
"name":"Phenylpyruvate",
"compartment":"c",
"charge":-1,
"formula":"C9H7O3",
"notes":{
"original_bigg_ids":[
"phpyr_c"
]
},
"annotation":{
"Human Metabolome Database":[
"HMDB31629"
],
"bigg.metabolite":[
"phpyr"
],
"biocyc":[
"META:PHENYL-PYRUVATE"
],
"chebi":[
"CHEBI:26007"
],
"envipath":[
"650babc9-9d68-4b73-9332-11972ca26f7b/compound/1a2c1780-502b-43c6-8d45-759953ea5e07"
],
"hmdb":[
"HMDB00205",
"HMDB31629",
"HMDB01237"
],
"inchi_key":[
"BTNMPGBKDVTSJY-UHFFFAOYSA-M"
],
"inchikey":[
"BTNMPGBKDVTSJY-UHFFFAOYSA-M"
],
"kegg.compound":[
"C00166"
],
"metanetx.chemical":[
"MNXM162242"
],
"sabiork":[
"1957"
],
"sbo":"SBO:0000247",
"seed.compound":[
"cpd00143"
]
}
},
{
"id":"s17bp_c",
"name":"Sedoheptulose 1,7-bisphosphate",
"compartment":"c",
"charge":-4,
"formula":"C7H12O13P2",
"notes":{
"original_bigg_ids":[
"s17bp_c"
]
},
"annotation":{
"Human Metabolome Database":[
"HMDB60274"
],
"bigg.metabolite":[
"s17bp"
],
"biocyc":[
"META:D-SEDOHEPTULOSE-1-7-P2"
],
"chebi":[
"CHEBI:9081"
],
"hmdb":[
"HMDB60274"
],
"inchi_key":[
"OKHXOUGRECCASI-SHUUEZRQSA-J"
],
"inchikey":[
"OKHXOUGRECCASI-SHUUEZRQSA-J"
],
"kegg.compound":[
"C00447"
],
"metanetx.chemical":[
"MNXM1294"
],
"sabiork":[
"1339"
],
"sbo":"SBO:0000247",
"seed.compound":[
"cpd00349"
]
}
},
{
"id":"4ampm_c",
"name":"4-Amino-2-methyl-5-phosphomethylpyrimidine",
"compartment":"c",
"charge":-2,
"formula":"C6H8N3O4P",
"notes":{
"original_bigg_ids":[
"4ampm_c"
]
},
"annotation":{
"bigg.metabolite":[
"4ampm"
],
"chebi":[
"CHEBI:44219"
],
"inchi_key":[
"SSWDVESQMBHOQT-UHFFFAOYSA-N"
],
"inchikey":[
"SSWDVESQMBHOQT-UHFFFAOYSA-N"
],
"metanetx.chemical":[
"MNXM31161"
],
"sabiork":[
"7398"
],
"sbo":"SBO:0000247",
"seed.compound":[
"cpd02775"
]
}
},
{
"id":"maltttr_p",
"name":"Maltotetraose",
"compartment":"p",
"charge":0,
"formula":"C24H42O21",
"notes":{
"original_bigg_ids":[
"maltttr_p"
]
},
"annotation":{
"Human Metabolome Database":[
"HMDB01296"
],
"bigg.metabolite":[
"maltttr"
],
"biocyc":[
"META:MALTOTETRAOSE"
],
"chebi":[
"CHEBI:6671"
],
"hmdb":[
"HMDB01296"
],
"inchi_key":[
"LUEWUZLMQUOBSB-ZLBHSGTGSA-N"
],
"inchikey":[
"LUEWUZLMQUOBSB-ZLBHSGTGSA-N"
],
"kegg.compound":[
"C02052"
],
"kegg.glycan":[
"G00459"
],
"metanetx.chemical":[
"MNXM5663"
],
"sabiork":[
"5941",
"5966"
],
"sbo":"SBO:0000247",
"seed.compound":[
"cpd01399"
]
}
},
{
"id":"pydxn_c",
"name":"Pyridoxine",
"compartment":"c",
"charge":0,
"formula":"C8H11NO3",
"notes":{
"original_bigg_ids":[
"pydxn_c"
]
},
"annotation":{
"Human Metabolome Database":[
"HMDB02075"
],
"bigg.metabolite":[
"pydxn"
],
"biocyc":[
"META:PYRIDOXINE"
],
"chebi":[
"CHEBI:8671"
],
"envipath":[
"32de3cf4-e3e6-4168-956e-32fa5ddb0ce1/compound/344a84bd-2fbd-4e3b-903e-556786d111e2"
],
"hmdb":[
"HMDB02075",
"HMDB00239"
],
"inchi_key":[
"LXNHXLLTXMVWPM-UHFFFAOYSA-N"
],
"inchikey":[
"LXNHXLLTXMVWPM-UHFFFAOYSA-N"
],
"kegg.compound":[
"C00314"
],
"kegg.drug":[
"D08454"
],
"metanetx.chemical":[
"MNXM419"
],
"reactome":[
"R-ALL-965053"
],
"reactome.compound":[
"965053"
],
"sabiork":[
"2015"
],
"sbo":"SBO:0000247",
"seed.compound":[
"cpd00263"
]
}
},
{
"id":"met__D_c",
"name":"D-Methionine",
"compartment":"c",
"charge":0,
"formula":"C5H10NO2S",
"notes":{
"original_bigg_ids":[
"met__D_c"
]
},
"annotation":{
"bigg.metabolite":[
"met__D"
],
"biocyc":[
"META:CPD-218"
],
"chebi":[
"CHEBI:57932"
],
"inchi_key":[
"FFEARJCKVFRZRR-SCSAIBSYSA-N"
],
"inchikey":[
"FFEARJCKVFRZRR-SCSAIBSYSA-N"
],
"kegg.compound":[
"C00855"
],
"metanetx.chemical":[
"MNXM1275"
],
"sabiork":[
"2171"
],
"sbo":"SBO:0000247",
"seed.compound":[
"cpd00637"
]
}
},
{
"id":"fru_e",
"name":"D-Fructose",
"compartment":"e",
"charge":0,
"formula":"C6H12O6",
"notes":{
"original_bigg_ids":[
"fru_e"
]
},
"annotation":{
"Human Metabolome Database":[
"HMDB62538"
],
"bigg.metabolite":[
"fru"
],
"biocyc":[
"META:Fructofuranose"
],
"chebi":[
"CHEBI:5172"
],
"hmdb":[
"HMDB62538"
],
"inchi_key":[
"RFSUNEUAIZKAJO-VRPWFDPXSA-N"
],
"inchikey":[
"RFSUNEUAIZKAJO-VRPWFDPXSA-N"
],
"kegg.compound":[
"C10906"
],
"kegg.drug":[
"D00114"
],
"metanetx.chemical":[
"MNXM175"
],
"reactome":[
"R-ALL-29532"
],
"reactome.compound":[
"189049",
"29532"
],
"sabiork":[
"25055",
"1463",
"1464"
],
"sbo":"SBO:0000247",
"seed.compound":[
"cpd27040"
]
}
},
{
"id":"sucorn_c",
"name":"N2-Succinyl-L-ornithine",
"compartment":"c",
"charge":-1,
"formula":"C9H15N2O5",
"notes":{
"original_bigg_ids":[
"sucorn_c"
]
},
"annotation":{
"Human Metabolome Database":[
"HMDB01199"
],
"bigg.metabolite":[
"sucorn"
],
"biocyc":[
"META:N2-SUCCINYLORNITHINE"
],
"chebi":[
"CHEBI:7375"
],
"hmdb":[
"HMDB01199"
],
"inchi_key":[
"VWXQFHJBQHTHMK-LURJTMIESA-M"
],
"inchikey":[
"VWXQFHJBQHTHMK-LURJTMIESA-M"
],
"kegg.compound":[
"C03415"
],
"metanetx.chemical":[
"MNXM1152"
],
"sbo":"SBO:0000247",
"seed.compound":[
"cpd02160"
]
}
},
{
"id":"pyr_e",
"name":"Pyruvate",
"compartment":"e",
"charge":-1,
"formula":"C3H3O3",
"notes":{
"original_bigg_ids":[
"pyr_e"
]
},
"annotation":{
"Human Metabolome Database":[
"HMDB00243"
],
"bigg.metabolite":[
"pyr"
],
"biocyc":[
"META:PYRUVATE"
],
"chebi":[
"CHEBI:8685"
],
"envipath":[
"650babc9-9d68-4b73-9332-11972ca26f7b/compound/ccc99777-54dc-42d4-a97e-009b780d3905",
"32de3cf4-e3e6-4168-956e-32fa5ddb0ce1/compound/dc01020e-8c7e-4087-9f56-cf8c962b7437"
],
"hmdb":[
"HMDB00243"
],
"inchi_key":[
"LCTONWCANYUPML-UHFFFAOYSA-M"
],
"inchikey":[
"LCTONWCANYUPML-UHFFFAOYSA-M"
],
"kegg.compound":[
"C00022"
],
"lipidmaps":[
"LMFA01060077"
],
"metanetx.chemical":[
"MNXM23"
],
"reactome":[
"R-ALL-5357717"
],
"reactome.compound":[
"1130930",
"5357717",
"113557",
"29398",
"389680"
],
"sabiork":[
"33"
],
"sbo":"SBO:0000247",
"seed.compound":[
"cpd00020"
]
}
},
{
"id":"dtmp_p",
"name":"DTMP C10H13N2O8P",
"compartment":"p",
"charge":-2,
"formula":"C10H13N2O8P",
"notes":{
"original_bigg_ids":[
"dtmp_p"
]
},
"annotation":{
"Human Metabolome Database":[
"HMDB01227"
],
"bigg.metabolite":[
"dtmp"
],
"biocyc":[
"META:TMP"
],
"chebi":[
"CHEBI:63549"
],
"hmdb":[
"HMDB01227"
],
"inchi_key":[
"GYOZYWVXFNDGLU-XLPZGREQSA-L"
],
"inchikey":[
"GYOZYWVXFNDGLU-XLPZGREQSA-L"
],
"kegg.compound":[
"C00364"
],
"metanetx.chemical":[
"MNXM257"
],
"reactome":[
"R-ALL-109366"
],
"reactome.compound":[
"109366"
],
"sabiork":[
"65"
],
"sbo":"SBO:0000247",
"seed.compound":[
"cpd00298"
]
}
},
{
"id":"aso4_c",
"name":"Arsenate",
"compartment":"c",
"charge":-3,
"formula":"AsO4",
"notes":{
"original_bigg_ids":[
"aso4_c"
]
},
"annotation":{
"Human Metabolome Database":[
"HMDB12190"
],
"bigg.metabolite":[
"aso4"
],
"biocyc":[
"META:ARSENATE"
],
"chebi":[
"CHEBI:48600"
],
"envipath":[
"32de3cf4-e3e6-4168-956e-32fa5ddb0ce1/compound/090d280e-0ebf-4fab-bb54-3a3933e7a5fe"
],
"hmdb":[
"HMDB12190"
],
"inchi_key":[
"DJHGAFSJWGLOIV-UHFFFAOYSA-L"
],
"inchikey":[
"DJHGAFSJWGLOIV-UHFFFAOYSA-L"
],
"kegg.compound":[
"C11215"
],
"metanetx.chemical":[
"MNXM970"
],
"sabiork":[
"20046"
],
"sbo":"SBO:0000247",
"seed.compound":[
"cpd01048"
]
}
},
{
"id":"acgal_p",
"name":"N-Acetyl-D-galactosamine",
"compartment":"p",
"charge":0,
"formula":"C8H15NO6",
"notes":{
"original_bigg_ids":[
"acgal_p"
]
},
"annotation":{
"bigg.metabolite":[
"acgal"
],
"biocyc":[
"META:N-acetyl-D-galactosamine"
],
"chebi":[
"CHEBI:7201"
],
"inchi_key":[
"OVRNDRQMDRJTHS-KEWYIRBNSA-N"
],
"inchikey":[
"OVRNDRQMDRJTHS-KEWYIRBNSA-N"
],
"kegg.compound":[
"C01132"
],
"metanetx.chemical":[
"MNXM395"
],
"reactome":[
"R-ALL-1605658"
],
"reactome.compound":[
"1605658"
],
"sabiork":[
"1573"
],
"sbo":"SBO:0000247",
"seed.compound":[
"cpd27607"
]
}
},
{
"id":"dtdp4addg_c",
"name":"DTDP-4-amino-4,6-dideoxy-D-galactose",
"compartment":"c",
"charge":-1,
"formula":"C16H26N3O14P2",
"notes":{
"original_bigg_ids":[
"dtdp4addg_c"
]
},
"annotation":{
"bigg.metabolite":[
"dtdp4addg"
],
"biocyc":[
"META:TDP-D-FUCOSAMINE"
],
"chebi":[
"CHEBI:68516"
],
"inchi_key":[
"UIVJXHWSIFBBCY-WDQPOOCWSA-M"
],
"inchikey":[
"UIVJXHWSIFBBCY-WDQPOOCWSA-M"
],
"kegg.compound":[
"C04346"
],
"metanetx.chemical":[
"MNXM114295"
],
"sbo":"SBO:0000247",
"seed.compound":[
"cpd24124"
]
}
},
{
"id":"unagamuf_c",
"name":"Undecaprenyl-diphospho N-acetylglucosamine-N-acetylmannosaminuronate-N-acetamido-4,6-dideoxy-D-galactose",
"compartment":"c",
"charge":-3,
"formula":"C79H126N3O22P2",
"notes":{
"original_bigg_ids":[
"unagamuf_c"
]
},
"annotation":{
"bigg.metabolite":[
"unagamuf"
],
"biocyc":[
"META:C55-PP-GLCNAC-MANNACA-FUC4NAC"
],
"inchi_key":[
"PSONHUYFSWYIME-RZVIFHIQSA-K"
],
"inchikey":[
"PSONHUYFSWYIME-RZVIFHIQSA-K"
],
"metanetx.chemical":[
"MNXM6160"
],
"sbo":"SBO:0000247",
"seed.compound":[
"cpd15582"
]
}
},
{
"id":"idon__L_c",
"name":"L-Idonate",
"compartment":"c",
"charge":-1,
"formula":"C6H11O7",
"notes":{
"original_bigg_ids":[
"idon__L_c"
]
},
"annotation":{
"bigg.metabolite":[
"idon__L"
],
"biocyc":[
"META:L-IDONATE"
],
"chebi":[
"CHEBI:6250"
],
"inchi_key":[
"RGHNJXZEOKUKBD-SKNVOMKLSA-M"
],
"inchikey":[
"RGHNJXZEOKUKBD-SKNVOMKLSA-M"
],
"kegg.compound":[
"C00770"
],
"metanetx.chemical":[
"MNXM1565"
],
"sabiork":[
"5225"
],
"sbo":"SBO:0000247",
"seed.compound":[
"cpd00573"
]
}
},
{
"id":"malttr_e",
"name":"Maltotriose C18H32O16",
"compartment":"e",
"charge":0,
"formula":"C18H32O16",
"notes":{
"original_bigg_ids":[
"malttr_e"
]
},
"annotation":{
"Human Metabolome Database":[
"HMDB01262"
],
"bigg.metabolite":[
"malttr"
],
"biocyc":[
"META:MALTOTRIOSE"
],
"chebi":[
"CHEBI:6672"
],
"envipath":[
"32de3cf4-e3e6-4168-956e-32fa5ddb0ce1/compound/7d7cf31a-30a5-4368-8802-9269424379b6"
],
"hmdb":[
"HMDB01262"
],
"inchi_key":[
"FYGDTMLNYKFZSV-PXXRMHSHSA-N"
],
"inchikey":[
"FYGDTMLNYKFZSV-PXXRMHSHSA-N"
],
"kegg.compound":[
"C01835"
],
"metanetx.chemical":[
"MNXM468"
],
"reactome":[
"R-ALL-191103"
],
"reactome.compound":[
"191103"
],
"sabiork":[
"5832"
],
"sbo":"SBO:0000247",
"seed.compound":[
"cpd01262"
]
}
},
{
"id":"cys__D_e",
"name":"D-Cysteine",
"compartment":"e",
"charge":0,
"formula":"C3H7NO2S",
"notes":{
"original_bigg_ids":[
"cys__D_e"
]
},
"annotation":{
"Human Metabolome Database":[
"HMDB03417"
],
"bigg.metabolite":[
"cys__D"
],
"biocyc":[
"META:D-CYSTEINE"
],
"chebi":[
"CHEBI:41887"
],
"hmdb":[
"HMDB03417"
],
"inchi_key":[
"XUJNEKJLAYXESH-UWTATZPHSA-N"
],
"inchikey":[
"XUJNEKJLAYXESH-UWTATZPHSA-N"
],
"kegg.compound":[
"C00793"
],
"metanetx.chemical":[
"MNXM2112"
],
"sbo":"SBO:0000247",
"seed.compound":[
"cpd00587"
]
}
},
{
"id":"pac_c",
"name":"Phenylacetic acid",
"compartment":"c",
"charge":-1,
"formula":"C8H7O2",
"notes":{
"original_bigg_ids":[
"pac_c"
]
},
"annotation":{
"Human Metabolome Database":[
"HMDB40733"
],
"bigg.metabolite":[
"pac"
],
"biocyc":[
"META:Phenyl-Acetates"
],
"chebi":[
"CHEBI:8085"
],
"envipath":[
"650babc9-9d68-4b73-9332-11972ca26f7b/compound/11521328-dd32-4f4a-86ac-41b86da8aebe",
"32de3cf4-e3e6-4168-956e-32fa5ddb0ce1/compound/8a23d752-7ee5-4ea4-860e-1aa373d9f960",
"650babc9-9d68-4b73-9332-11972ca26f7b/compound/6a2504c1-4cb2-4549-927d-d43be0f32c2b"
],
"hmdb":[
"HMDB40733",
"HMDB00209",
"HMDB01326"
],
"inchi_key":[
"WLJVXDMOQOGPHL-UHFFFAOYSA-M"
],
"inchikey":[
"WLJVXDMOQOGPHL-UHFFFAOYSA-M"
],
"kegg.compound":[
"C15583"
],
"metanetx.chemical":[
"MNXM497"
],
"reactome":[
"R-ALL-177153"
],
"reactome.compound":[
"177153"
],
"sabiork":[
"9203",
"2090"
],
"sbo":"SBO:0000247",
"seed.compound":[
"cpd19069"
]
}
},
{
"id":"pgp160_p",
"name":"Phosphatidylglycerophosphate (dihexadecanoyl, n-C16:0)",
"compartment":"p",
"charge":-3,
"formula":"C38H73O13P2",
"notes":{
"original_bigg_ids":[
"pgp160_p"
]
},
"annotation":{
"Human Metabolome Database":[
"HMDB13472"
],
"bigg.metabolite":[
"pgp160"
],
"biocyc":[
"META:CPD-12821"
],
"hmdb":[
"HMDB13472"
],
"inchi_key":[
"ONJBJMDJKLHMEK-MPQUPPDSSA-K"
],
"inchikey":[
"ONJBJMDJKLHMEK-MPQUPPDSSA-K"
],
"metanetx.chemical":[
"MNXM32180"
],
"sbo":"SBO:0000247",
"seed.compound":[
"cpd23599"
],
"slm":[
"000475616"
]
}
},
{
"id":"cbm_c",
"name":"Carbamate",
"compartment":"c",
"charge":-1,
"formula":"CH2NO2",
"notes":{
"original_bigg_ids":[
"cbm_c"
]
},
"annotation":{
"Human Metabolome Database":[
"HMDB03551"
],
"bigg.metabolite":[
"cbm"
],
"biocyc":[
"META:CARBAMATE"
],
"chebi":[
"CHEBI:44573"
],
"envipath":[
"32de3cf4-e3e6-4168-956e-32fa5ddb0ce1/compound/4297b4e6-4e7f-48f0-8c3a-e02ea29dcaaf",
"650babc9-9d68-4b73-9332-11972ca26f7b/compound/2d1b772c-9a50-4104-bed9-6c9274b03e45"
],
"hmdb":[
"HMDB03551"
],
"inchi_key":[
"KXDHJXZQYSOELW-UHFFFAOYSA-M"
],
"inchikey":[
"KXDHJXZQYSOELW-UHFFFAOYSA-M"
],
"kegg.compound":[
"C01563"
],
"metanetx.chemical":[
"MNXM742"
],
"sabiork":[
"5666"
],
"sbo":"SBO:0000247",
"seed.compound":[
"cpd01101"
]
}
},
{
"id":"5mthf_c",
"name":"5-Methyltetrahydrofolate",
"compartment":"c",
"charge":-1,
"formula":"C20H24N7O6",
"notes":{
"original_bigg_ids":[
"5mthf_c"
]
},
"annotation":{
"Human Metabolome Database":[
"HMDB01396"
],
"bigg.metabolite":[
"5mthf"
],
"biocyc":[
"META:5-METHYL-THF"
],
"chebi":[
"CHEBI:2097"
],
"hmdb":[
"HMDB01396"
],
"inchi_key":[
"ZNOVTXRBGFNYRX-STQMWFEESA-L"
],
"inchikey":[
"ZNOVTXRBGFNYRX-STQMWFEESA-L"
],
"kegg.compound":[
"C00440"
],
"kegg.drug":[
"D09353"
],
"metanetx.chemical":[
"MNXM318"
],
"reactome":[
"R-ALL-200709"
],
"reactome.compound":[
"200709",
"200665"
],
"sabiork":[
"2051"
],
"sbo":"SBO:0000247",
"seed.compound":[
"cpd00345"
]
}
},
{
"id":"3hpppn_e",
"name":"3-(3-hydroxy-phenyl)propionate",
"compartment":"e",
"charge":-1,
"formula":"C9H9O3",
"notes":{
"original_bigg_ids":[
"3hpppn_e"
]
},
"annotation":{
"Human Metabolome Database":[
"HMDB00375"
],
"bigg.metabolite":[
"3hpppn"
],
"biocyc":[
"META:3-HYDROXYPHENYL-PROPIONATE"
],
"chebi":[
"CHEBI:57277"
],
"hmdb":[
"HMDB00375"
],
"inchi_key":[
"QVWAEZJXDYOKEH-UHFFFAOYSA-M"
],
"inchikey":[
"QVWAEZJXDYOKEH-UHFFFAOYSA-M"
],
"kegg.compound":[
"C11457"
],
"metanetx.chemical":[
"MNXM1634"
],
"sbo":"SBO:0000247",
"seed.compound":[
"cpd08304"
]
}
},
{
"id":"ppt_e",
"name":"Phosphonate",
"compartment":"e",
"charge":-2,
"formula":"HO3P",
"notes":{
"original_bigg_ids":[
"ppt_e"
]
},
"annotation":{
"Human Metabolome Database":[
"HMDB01443"
],
"bigg.metabolite":[
"ppt"
],
"biocyc":[
"META:X-PHOSPHATE-GROUP"
],
"chebi":[
"CHEBI:8154"
],
"envipath":[
"5882df9c-dae1-4d80-a40e-db4724271456/compound/476ae429-68f2-4547-b4ce-baad8ab3bc26",
"5882df9c-dae1-4d80-a40e-db4724271456/compound/cc4b0b2a-ff3d-4f32-bb67-58801f122f27",
"32de3cf4-e3e6-4168-956e-32fa5ddb0ce1/compound/fce7e49c-1b66-4eb2-b13a-154386e984fa"
],
"hmdb":[
"HMDB01443"
],
"inchi_key":[
"ABLZXFCXXLZCGV-UHFFFAOYSA-L"
],
"inchikey":[
"ABLZXFCXXLZCGV-UHFFFAOYSA-L"
],
"kegg.compound":[
"C06701"
],
"metanetx.chemical":[
"MNXM1683"
],
"sabiork":[
"2905"
],
"sbo":"SBO:0000247",
"seed.compound":[
"cpd28344"
]
}
},
{
"id":"pmeACP_c",
"name":"Pimeloyl-[acyl-carrier protein] methyl ester",
"compartment":"c",
"charge":-1,
"formula":"C19H33N2O10PRS",
"notes":{
"original_bigg_ids":[
"pmeACP_c"
]
},
"annotation":{
"bigg.metabolite":[
"pmeACP"
],
"biocyc":[
"META:Pimeloyl-ACP-methyl-esters"
],
"kegg.compound":[
"C19846"
],
"metanetx.chemical":[
"MNXM12694"
],
"sbo":"SBO:0000247",
"seed.compound":[
"cpd21088"
]
}
},
{
"id":"ctbt_c",
"name":"Crotonobetaine",
"compartment":"c",
"charge":0,
"formula":"C7H13NO2",
"notes":{
"original_bigg_ids":[
"ctbt_c"
]
},
"annotation":{
"bigg.metabolite":[
"ctbt"
],
"biocyc":[
"META:CROTONO-BETAINE"
],
"chebi":[
"CHEBI:48867"
],
"inchi_key":[
"GUYHPGUANSLONG-SNAWJCMRSA-N"
],
"inchikey":[
"GUYHPGUANSLONG-SNAWJCMRSA-N"
],
"kegg.compound":[
"C04114"
],
"metanetx.chemical":[
"MNXM1607"
],
"sbo":"SBO:0000247",
"seed.compound":[
"cpd02543"
]
}
},
{
"id":"nad_c",
"name":"Nicotinamide adenine dinucleotide",
"compartment":"c",
"charge":-1,
"formula":"C21H26N7O14P2",
"notes":{
"original_bigg_ids":[
"nad_c"
]
},
"annotation":{
"Human Metabolome Database":[
"HMDB00902"
],
"bigg.metabolite":[
"nad"
],
"biocyc":[
"META:NAD"
],
"chebi":[
"CHEBI:7422"
],
"hmdb":[
"HMDB00902"
],
"inchi_key":[
"BAWFJGJZGIEFAR-NNYOXOHSSA-M"
],
"inchikey":[
"BAWFJGJZGIEFAR-NNYOXOHSSA-M"
],
"kegg.compound":[
"C00003"
],
"kegg.drug":[
"D00002"
],
"metanetx.chemical":[
"MNXM8"
],
"reactome":[
"R-ALL-352330"
],
"reactome.compound":[
"352330",
"192307",
"194653",
"113526",
"29360"
],
"sabiork":[
"37"
],
"sbo":"SBO:0000247",
"seed.compound":[
"cpd00003"
]
}
},
{
"id":"na1_p",
"name":"Sodium",
"compartment":"p",
"charge":1,
"formula":"Na",
"notes":{
"original_bigg_ids":[
"na1_p"
]
},
"annotation":{
"Human Metabolome Database":[
"HMDB00588"
],
"bigg.metabolite":[
"na1"
],
"biocyc":[
"META:NA+"
],
"chebi":[
"CHEBI:9175"
],
"hmdb":[
"HMDB00588"
],
"inchi_key":[
"FKNQFGJONOIPTF-UHFFFAOYSA-N"
],
"inchikey":[
"FKNQFGJONOIPTF-UHFFFAOYSA-N"
],
"kegg.compound":[
"C01330"
],
"metanetx.chemical":[
"MNXM27"
],
"reactome":[
"R-ALL-83910"
],
"reactome.compound":[
"2892454",
"83910",
"74113",
"425977",
"425971",
"2872443",
"425958"
],
"sabiork":[
"22"
],
"sbo":"SBO:0000247",
"seed.compound":[
"cpd00971"
]
}
},
{
"id":"glyald_p",
"name":"D-Glyceraldehyde",
"compartment":"p",
"charge":0,
"formula":"C3H6O3",
"notes":{
"original_bigg_ids":[
"glyald_p"
]
},
"annotation":{
"bigg.metabolite":[
"glyald"
],
"biocyc":[
"META:GLYCERALD"
],
"chebi":[
"CHEBI:4186"
],
"inchi_key":[
"MNQZXJOMYWMBOU-VKHMYHEASA-N"
],
"inchikey":[
"MNQZXJOMYWMBOU-VKHMYHEASA-N"
],
"kegg.compound":[
"C00577"
],
"metanetx.chemical":[
"MNXM435"
],
"reactome":[
"R-ALL-30393"
],
"reactome.compound":[
"30393"
],
"sabiork":[
"1409"
],
"sbo":"SBO:0000247",
"seed.compound":[
"cpd00448"
]
}
},
{
"id":"r1p_c",
"name":"Alpha-D-Ribose 1-phosphate",
"compartment":"c",
"charge":-2,
"formula":"C5H9O8P",
"notes":{
"original_bigg_ids":[
"r1p_c"
]
},
"annotation":{
"Human Metabolome Database":[
"HMDB01489"
],
"bigg.metabolite":[
"r1p"
],
"biocyc":[
"META:RIBOSE-1P"
],
"chebi":[
"CHEBI:57720"
],
"hmdb":[
"HMDB01489"
],
"inchi_key":[
"YXJDFQJKERBOBM-TXICZTDVSA-L"
],
"inchikey":[
"YXJDFQJKERBOBM-TXICZTDVSA-L"
],
"kegg.compound":[
"C00620"
],
"metanetx.chemical":[
"MNXM295"
],
"reactome":[
"R-ALL-112016"
],
"reactome.compound":[
"112016"
],
"sabiork":[
"1651",
"1337"
],
"sbo":"SBO:0000247",
"seed.compound":[
"cpd00475"
]
}
},
{
"id":"tdeACP_c",
"name":"Cis-tetradec-7-enoyl-[acyl-carrier protein] (n-C14:1)",
"compartment":"c",
"charge":-1,
"formula":"C25H45N2O8PRS",
"notes":{
"original_bigg_ids":[
"tdeACP_c"
]
},
"annotation":{
"bigg.metabolite":[
"tdeACP"
],
"metanetx.chemical":[
"MNXM162426"
],
"sbo":"SBO:0000247"
}
},
{
"id":"5mta_c",
"name":"5-Methylthioadenosine",
"compartment":"c",
"charge":0,
"formula":"C11H15N5O3S",
"notes":{
"original_bigg_ids":[
"5mta_c"
]
},
"annotation":{
"Human Metabolome Database":[
"HMDB01173"
],
"bigg.metabolite":[
"5mta"
],
"biocyc":[
"META:5-METHYLTHIOADENOSINE"
],
"chebi":[
"CHEBI:44181"
],
"hmdb":[
"HMDB01173"
],
"inchi_key":[
"WUUGFSXJNOTRMR-IOSLPCCCSA-N"
],
"inchikey":[
"WUUGFSXJNOTRMR-IOSLPCCCSA-N"
],
"kegg.compound":[
"C00170"
],
"metanetx.chemical":[
"MNXM150"
],
"reactome":[
"R-ALL-5279412"
],
"reactome.compound":[
"5279412",
"353106"
],
"sabiork":[
"1960"
],
"sbo":"SBO:0000247",
"seed.compound":[
"cpd00147"
]
}
},
{
"id":"23dhba_c",
"name":"(2,3-Dihydroxybenzoyl)adenylate",
"compartment":"c",
"charge":-1,
"formula":"C17H17N5O10P",
"notes":{
"original_bigg_ids":[
"23dhba_c"
]
},
"annotation":{
"bigg.metabolite":[
"23dhba"
],
"biocyc":[
"META:CPD-62"
],
"chebi":[
"CHEBI:57417"
],
"inchi_key":[
"ULPVJDOMCRTJSN-RVXWVPLUSA-M"
],
"inchikey":[
"ULPVJDOMCRTJSN-RVXWVPLUSA-M"
],
"kegg.compound":[
"C04030"
],
"metanetx.chemical":[
"MNXM1978"
],
"sbo":"SBO:0000247",
"seed.compound":[
"cpd02494"
]
}
},
{
"id":"val__L_e",
"name":"L-Valine",
"compartment":"e",
"charge":0,
"formula":"C5H11NO2",
"notes":{
"original_bigg_ids":[
"val__L_e"
]
},
"annotation":{
"Human Metabolome Database":[
"HMDB34366"
],
"bigg.metabolite":[
"val__L"
],
"biocyc":[
"META:VAL"
],
"chebi":[
"CHEBI:87977"
],
"envipath":[
"32de3cf4-e3e6-4168-956e-32fa5ddb0ce1/compound/b2ec1d47-f20f-4b19-9b15-ac1a3c2159c5",
"650babc9-9d68-4b73-9332-11972ca26f7b/compound/65a4c231-5232-4f08-93e2-007eb0537f0e"
],
"hmdb":[
"HMDB00883",
"HMDB34366"
],
"inchi_key":[
"KZSNJWFQEVHDMF-BYPYZUCNSA-N"
],
"inchikey":[
"KZSNJWFQEVHDMF-BYPYZUCNSA-N"
],
"kegg.compound":[
"C16436"
],
"kegg.drug":[
"D00039"
],
"lipidmaps":[
"LMFA01100046"
],
"metanetx.chemical":[
"MNXM199"
],
"reactome":[
"R-ALL-29702"
],
"reactome.compound":[
"113540",
"29702"
],
"sabiork":[
"68",
"23113"
],
"sbo":"SBO:0000247",
"seed.compound":[
"cpd15141"
]
}
},
{
"id":"ddcacoa_c",
"name":"Dodecanoyl-CoA (n-C12:0CoA)",
"compartment":"c",
"charge":-4,
"formula":"C33H54N7O17P3S",
"notes":{
"original_bigg_ids":[
"ddcacoa_c"
]
},
"annotation":{
"Human Metabolome Database":[
"HMDB03571"
],
"bigg.metabolite":[
"ddcacoa"
],
"biocyc":[
"META:LAUROYLCOA-CPD"
],
"chebi":[
"CHEBI:6392"
],
"envipath":[
"32de3cf4-e3e6-4168-956e-32fa5ddb0ce1/compound/74d61ac3-3daa-4b6c-b746-ada3812ec3c7"
],
"hmdb":[
"HMDB03571"
],
"inchi_key":[
"YMCXGHLSVALICC-GMHMEAMDSA-J"
],
"inchikey":[
"YMCXGHLSVALICC-GMHMEAMDSA-J"
],
"kegg.compound":[
"C01832"
],
"lipidmaps":[
"LMFA07050340"
],
"metanetx.chemical":[
"MNXM363"
],
"reactome":[
"R-ALL-77261"
],
"reactome.compound":[
"77261"
],
"sabiork":[
"2322"
],
"sbo":"SBO:0000247",
"seed.compound":[
"cpd01260"
],
"slm":[
"000000649"
]
}
},
{
"id":"gdpofuc_c",
"name":"GDP-4-oxo-L-fucose",
"compartment":"c",
"charge":-2,
"formula":"C16H21N5O15P2",
"notes":{
"original_bigg_ids":[
"gdpofuc_c"
]
},
"annotation":{
"bigg.metabolite":[
"gdpofuc"
],
"biocyc":[
"META:CPD0-2128"
],
"chebi":[
"CHEBI:5216"
],
"inchi_key":[
"PNHLMHWWFOPQLK-WAMCPPDZSA-L"
],
"inchikey":[
"PNHLMHWWFOPQLK-WAMCPPDZSA-L"
],
"metanetx.chemical":[
"MNXM54801"
],
"sbo":"SBO:0000247",
"seed.compound":[
"cpd15472"
]
}
},
{
"id":"rbl__D_c",
"name":"D-Ribulose",
"compartment":"c",
"charge":0,
"formula":"C5H10O5",
"notes":{
"original_bigg_ids":[
"rbl__D_c"
]
},
"annotation":{
"Human Metabolome Database":[
"HMDB00621"
],
"bigg.metabolite":[
"rbl__D"
],
"biocyc":[
"META:D-RIBULOSE"
],
"chebi":[
"CHEBI:4241"
],
"hmdb":[
"HMDB00621"
],
"inchi_key":[
"ZAQJHHRNXZUBTE-NQXXGFSBSA-N"
],
"inchikey":[
"ZAQJHHRNXZUBTE-NQXXGFSBSA-N"
],
"kegg.compound":[
"C00309"
],
"metanetx.chemical":[
"MNXM41271"
],
"sabiork":[
"1500"
],
"sbo":"SBO:0000247",
"seed.compound":[
"cpd00258"
]
}
},
{
"id":"chol_c",
"name":"Choline C5H14NO",
"compartment":"c",
"charge":1,
"formula":"C5H14NO",
"notes":{
"original_bigg_ids":[
"chol_c"
]
},
"annotation":{
"Human Metabolome Database":[
"HMDB00097"
],
"bigg.metabolite":[
"chol"
],
"biocyc":[
"META:CHOLINE"
],
"chebi":[
"CHEBI:72322"
],
"hmdb":[
"HMDB00097"
],
"inchi_key":[
"OEYIOHPDSNJKLS-UHFFFAOYSA-N"
],
"inchikey":[
"OEYIOHPDSNJKLS-UHFFFAOYSA-N"
],
"kegg.compound":[
"C00114"
],
"kegg.drug":[
"D10498"
],
"metanetx.chemical":[
"MNXM90"
],
"reactome":[
"R-ALL-6798162"
],
"reactome.compound":[
"264618",
"264638",
"6798162"
],
"sabiork":[
"1935"
],
"sbo":"SBO:0000247",
"seed.compound":[
"cpd00098"
]
}
},
{
"id":"his__L_p",
"name":"L-Histidine",
"compartment":"p",
"charge":0,
"formula":"C6H9N3O2",
"notes":{
"original_bigg_ids":[
"his__L_p"
]
},
"annotation":{
"Human Metabolome Database":[
"HMDB03412"
],
"bigg.metabolite":[
"his__L"
],
"biocyc":[
"META:HIS"
],
"chebi":[
"CHEBI:6240"
],
"hmdb":[
"HMDB00177",
"HMDB03412"
],
"inchi_key":[
"HNDVDQJCIGZPNO-YFKPBYRVSA-N"
],
"inchikey":[
"HNDVDQJCIGZPNO-YFKPBYRVSA-N"
],
"kegg.compound":[
"C00768"
],
"kegg.drug":[
"D00032"
],
"metanetx.chemical":[
"MNXM134"
],
"reactome":[
"R-ALL-379695"
],
"reactome.compound":[
"379695",
"29612"
],
"sabiork":[
"2151",
"81"
],
"sbo":"SBO:0000247",
"seed.compound":[
"cpd00572"
]
}
},
{
"id":"malt_c",
"name":"Maltose C12H22O11",
"compartment":"c",
"charge":0,
"formula":"C12H22O11",
"notes":{
"original_bigg_ids":[
"malt_c"
]
},
"annotation":{
"bigg.metabolite":[
"malt"
],
"biocyc":[
"META:MALTOSE"
],
"chebi":[
"CHEBI:6668"
],
"envipath":[
"32de3cf4-e3e6-4168-956e-32fa5ddb0ce1/compound/943ae27f-7875-4bcd-948d-1551ec9aa1ca"
],
"inchi_key":[
"GUBGYTABKSRVRQ-PICCSMPSSA-N"
],
"inchikey":[
"GUBGYTABKSRVRQ-PICCSMPSSA-N"
],
"kegg.compound":[
"C00897"
],
"kegg.drug":[
"D00044"
],
"kegg.glycan":[
"G00275"
],
"metanetx.chemical":[
"MNXM165"
],
"reactome":[
"R-ALL-868706"
],
"reactome.compound":[
"188986",
"868706"
],
"sabiork":[
"5881",
"88",
"1669"
],
"sbo":"SBO:0000247",
"seed.compound":[
"cpd00665"
]
}
},
{
"id":"hom__L_e",
"name":"L-Homoserine",
"compartment":"e",
"charge":0,
"formula":"C4H9NO3",
"notes":{
"original_bigg_ids":[
"hom__L_e"
]
},
"annotation":{
"Human Metabolome Database":[
"HMDB00719"
],
"bigg.metabolite":[
"hom__L"
],
"biocyc":[
"META:HOMO-SER"
],
"chebi":[
"CHEBI:6246"
],
"hmdb":[
"HMDB00719"
],
"inchi_key":[
"UKAUYVFTDYCKQA-VKHMYHEASA-N"
],
"inchikey":[
"UKAUYVFTDYCKQA-VKHMYHEASA-N"
],
"kegg.compound":[
"C00263"
],
"metanetx.chemical":[
"MNXM353"
],
"sabiork":[
"2001"
],
"sbo":"SBO:0000247",
"seed.compound":[
"cpd00227"
]
}
},
{
"id":"no2_p",
"name":"Nitrite",
"compartment":"p",
"charge":-1,
"formula":"NO2",
"notes":{
"original_bigg_ids":[
"no2_p"
]
},
"annotation":{
"Human Metabolome Database":[
"HMDB02786"
],
"bigg.metabolite":[
"no2"
],
"biocyc":[
"META:NITRITE"
],
"chebi":[
"CHEBI:7585"
],
"envipath":[
"32de3cf4-e3e6-4168-956e-32fa5ddb0ce1/compound/84af9b8c-5f58-4093-85cb-964ba8ed40b7"
],
"hmdb":[
"HMDB02786"
],
"inchi_key":[
"IOVCWXUNBOPUCH-UHFFFAOYSA-M"
],
"inchikey":[
"IOVCWXUNBOPUCH-UHFFFAOYSA-M"
],
"kegg.compound":[
"C00088"
],
"metanetx.chemical":[
"MNXM107"
],
"reactome":[
"R-ALL-1222379"
],
"reactome.compound":[
"1222379"
],
"sabiork":[
"3058"
],
"sbo":"SBO:0000247",
"seed.compound":[
"cpd00075"
]
}
},
{
"id":"dcmp_e",
"name":"DCMP C9H12N3O7P",
"compartment":"e",
"charge":-2,
"formula":"C9H12N3O7P",
"notes":{
"original_bigg_ids":[
"dcmp_e"
]
},
"annotation":{
"Human Metabolome Database":[
"HMDB01202"
],
"bigg.metabolite":[
"dcmp"
],
"biocyc":[
"META:DCMP"
],
"chebi":[
"CHEBI:57566"
],
"hmdb":[
"HMDB01202"
],
"inchi_key":[
"NCMVOABPESMRCP-SHYZEUOFSA-L"
],
"inchikey":[
"NCMVOABPESMRCP-SHYZEUOFSA-L"
],
"kegg.compound":[
"C00239"
],
"metanetx.chemical":[
"MNXM266"
],
"reactome":[
"R-ALL-500828"
],
"reactome.compound":[
"109378",
"500828"
],
"sabiork":[
"63"
],
"sbo":"SBO:0000247",
"seed.compound":[
"cpd00206"
]
}
},
{
"id":"dgmp_e",
"name":"DGMP C10H12N5O7P",
"compartment":"e",
"charge":-2,
"formula":"C10H12N5O7P",
"notes":{
"original_bigg_ids":[
"dgmp_e"
]
},
"annotation":{
"bigg.metabolite":[
"dgmp"
],
"biocyc":[
"META:DGMP"
],
"chebi":[
"CHEBI:57673"
],
"inchi_key":[
"LTFMZDNNPPEQNG-KVQBGUIXSA-L"
],
"inchikey":[
"LTFMZDNNPPEQNG-KVQBGUIXSA-L"
],
"kegg.compound":[
"C00362"
],
"metanetx.chemical":[
"MNXM546"
],
"reactome":[
"R-ALL-500071"
],
"reactome.compound":[
"500071"
],
"sabiork":[
"64"
],
"sbo":"SBO:0000247",
"seed.compound":[
"cpd00296"
]
}
},
{
"id":"rhcys_c",
"name":"S-Ribosyl-L-homocysteine",
"compartment":"c",
"charge":0,
"formula":"C9H17NO6S",
"notes":{
"original_bigg_ids":[
"rhcys_c"
]
},
"annotation":{
"bigg.metabolite":[
"rhcys"
],
"biocyc":[
"META:CPD-564"
],
"chebi":[
"CHEBI:90364"
],
"inchi_key":[
"IQFWYNFDWRYSRA-BLELIYKESA-N"
],
"inchikey":[
"IQFWYNFDWRYSRA-BLELIYKESA-N"
],
"kegg.compound":[
"C03539"
],
"metanetx.chemical":[
"MNXM1777"
],
"sabiork":[
"6692"
],
"sbo":"SBO:0000247",
"seed.compound":[
"cpd02227"
]
}
},
{
"id":"cd2_e",
"name":"Cadmium",
"compartment":"e",
"charge":2,
"formula":"Cd",
"notes":{
"original_bigg_ids":[
"cd2_e"
]
},
"annotation":{
"Human Metabolome Database":[
"HMDB03638"
],
"bigg.metabolite":[
"cd2"
],
"biocyc":[
"META:CD+2"
],
"chebi":[
"CHEBI:48775"
],
"hmdb":[
"HMDB03638"
],
"inchi_key":[
"WLZRMCYVCSSEQC-UHFFFAOYSA-N"
],
"inchikey":[
"WLZRMCYVCSSEQC-UHFFFAOYSA-N"
],
"kegg.compound":[
"C01413"
],
"metanetx.chemical":[
"MNXM4505"
],
"sabiork":[
"48"
],
"sbo":"SBO:0000247",
"seed.compound":[
"cpd01012"
]
}
},
{
"id":"met__D_e",
"name":"D-Methionine",
"compartment":"e",
"charge":0,
"formula":"C5H10NO2S",
"notes":{
"original_bigg_ids":[
"met__D_e"
]
},
"annotation":{
"bigg.metabolite":[
"met__D"
],
"biocyc":[
"META:CPD-218"
],
"chebi":[
"CHEBI:57932"
],
"inchi_key":[
"FFEARJCKVFRZRR-SCSAIBSYSA-N"
],
"inchikey":[
"FFEARJCKVFRZRR-SCSAIBSYSA-N"
],
"kegg.compound":[
"C00855"
],
"metanetx.chemical":[
"MNXM1275"
],
"sabiork":[
"2171"
],
"sbo":"SBO:0000247",
"seed.compound":[
"cpd00637"
]
}
},
{
"id":"gbbtn_c",
"name":"Gamma-butyrobetaine",
"compartment":"c",
"charge":0,
"formula":"C7H15NO2",
"notes":{
"original_bigg_ids":[
"gbbtn_c"
]
},
"annotation":{
"Human Metabolome Database":[
"HMDB06831"
],
"bigg.metabolite":[
"gbbtn"
],
"biocyc":[
"META:GAMMA-BUTYROBETAINE"
],
"chebi":[
"CHEBI:20484"
],
"hmdb":[
"HMDB01161",
"HMDB06831"
],
"inchi_key":[
"JHPNVNIEXXLNTR-UHFFFAOYSA-N"
],
"inchikey":[
"JHPNVNIEXXLNTR-UHFFFAOYSA-N"
],
"kegg.compound":[
"C01181"
],
"metanetx.chemical":[
"MNXM626"
],
"reactome":[
"R-ALL-31369"
],
"reactome.compound":[
"31369"
],
"sabiork":[
"5425"
],
"sbo":"SBO:0000247",
"seed.compound":[
"cpd00870"
]
}
},
{
"id":"fald_c",
"name":"Formaldehyde",
"compartment":"c",
"charge":0,
"formula":"CH2O",
"notes":{
"original_bigg_ids":[
"fald_c"
]
},
"annotation":{
"Human Metabolome Database":[
"HMDB01426"
],
"bigg.metabolite":[
"fald"
],
"biocyc":[
"META:FORMALDEHYDE"
],
"chebi":[
"CHEBI:5142"
],
"envipath":[
"650babc9-9d68-4b73-9332-11972ca26f7b/compound/71fc9221-3497-43e5-963c-ecd5390cc239",
"5882df9c-dae1-4d80-a40e-db4724271456/compound/4103a49c-b6c5-4db6-aef3-65b68fd2f6da",
"32de3cf4-e3e6-4168-956e-32fa5ddb0ce1/compound/8ee6f55a-4488-4606-b65f-5aead102ccfc"
],
"hmdb":[
"HMDB01426"
],
"inchi_key":[
"WSFSSNUMVMOOMR-UHFFFAOYSA-N"
],
"inchikey":[
"WSFSSNUMVMOOMR-UHFFFAOYSA-N"
],
"kegg.compound":[
"C00067"
],
"kegg.drug":[
"D00017"
],
"metanetx.chemical":[
"MNXM56"
],
"reactome":[
"R-ALL-879250"
],
"reactome.compound":[
"143501",
"29478",
"879250",
"6797920"
],
"sabiork":[
"1928"
],
"sbo":"SBO:0000247",
"seed.compound":[
"cpd00055"
]
}
},
{
"id":"Nmtrp_c",
"name":"N-Methyltryptophan",
"compartment":"c",
"charge":0,
"formula":"C12H14N2O2",
"notes":{
"original_bigg_ids":[
"Nmtrp_c"
]
},
"annotation":{
"bigg.metabolite":[
"Nmtrp"
],
"biocyc":[
"META:N-METHYLTRYPTOPHAN"
],
"chebi":[
"CHEBI:86128"
],
"inchi_key":[
"CZCIKBSVHDNIDH-NSHDSACASA-N"
],
"inchikey":[
"CZCIKBSVHDNIDH-NSHDSACASA-N"
],
"kegg.compound":[
"C16831"
],
"metanetx.chemical":[
"MNXM3055"
],
"sabiork":[
"6406"
],
"sbo":"SBO:0000247",
"seed.compound":[
"cpd19198"
]
}
},
{
"id":"23ccmp_e",
"name":"2',3'-Cyclic CMP",
"compartment":"e",
"charge":-1,
"formula":"C9H11N3O7P",
"notes":{
"original_bigg_ids":[
"23ccmp_e"
]
},
"annotation":{
"bigg.metabolite":[
"23ccmp"
],
"biocyc":[
"META:CPD-3713"
],
"chebi":[
"CHEBI:824"
],
"inchi_key":[
"NMPZCCZXCOMSDQ-XVFCMESISA-M"
],
"inchikey":[
"NMPZCCZXCOMSDQ-XVFCMESISA-M"
],
"kegg.compound":[
"C02354"
],
"metanetx.chemical":[
"MNXM3148"
],
"sabiork":[
"2406"
],
"sbo":"SBO:0000247",
"seed.compound":[
"cpd01571"
]
}
},
{
"id":"dmso_e",
"name":"Dimethyl sulfoxide",
"compartment":"e",
"charge":0,
"formula":"C2H6OS",
"notes":{
"original_bigg_ids":[
"dmso_e"
]
},
"annotation":{
"Human Metabolome Database":[
"HMDB02151"
],
"bigg.metabolite":[
"dmso"
],
"biocyc":[
"META:DMSO"
],
"chebi":[
"CHEBI:4612"
],
"envipath":[
"32de3cf4-e3e6-4168-956e-32fa5ddb0ce1/compound/455cdb68-acf9-42fe-a3f8-420236744cc5"
],
"hmdb":[
"HMDB02151"
],
"inchi_key":[
"IAZDPXIOMUYVGZ-UHFFFAOYSA-N"
],
"inchikey":[
"IAZDPXIOMUYVGZ-UHFFFAOYSA-N"
],
"kegg.compound":[
"C11143"
],
"kegg.drug":[
"D01043"
],
"metanetx.chemical":[
"MNXM745"
],
"sbo":"SBO:0000247",
"seed.compound":[
"cpd08021"
]
}
},
{
"id":"udpg_e",
"name":"UDPglucose",
"compartment":"e",
"charge":-2,
"formula":"C15H22N2O17P2",
"notes":{
"original_bigg_ids":[
"udpg_e"
]
},
"annotation":{
"Human Metabolome Database":[
"HMDB60079"
],
"bigg.metabolite":[
"udpg"
],
"biocyc":[
"META:CPD-12575"
],
"chebi":[
"CHEBI:9895"
],
"hmdb":[
"HMDB60079"
],
"inchi_key":[
"HSCJRCZFDFQWRP-RDKQLNKOSA-L"
],
"inchikey":[
"HSCJRCZFDFQWRP-RDKQLNKOSA-L"
],
"kegg.compound":[
"C00029"
],
"kegg.glycan":[
"G10608"
],
"metanetx.chemical":[
"MNXM722710"
],
"reactome":[
"R-ALL-744227"
],
"reactome.compound":[
"173594",
"744227",
"29410"
],
"sabiork":[
"3918",
"1277"
],
"sbo":"SBO:0000247",
"seed.compound":[
"cpd28293"
]
}
},
{
"id":"icolipa_c",
"name":"Inner core oligosaccharide lipid A (E coli)",
"compartment":"c",
"charge":-11,
"formula":"C145H251N2O74P4",
"notes":{
"original_bigg_ids":[
"icolipa_c"
]
},
"annotation":{
"bigg.metabolite":[
"icolipa"
],
"biocyc":[
"META:CPD0-2295"
],
"inchi_key":[
"YKVGZDADLKRSPK-YRCDCJNSSA-C"
],
"inchikey":[
"YKVGZDADLKRSPK-YRCDCJNSSA-C"
],
"metanetx.chemical":[
"MNXM57404"
],
"sbo":"SBO:0000247",
"seed.compound":[
"cpd26459"
]
}
},
{
"id":"acgal_e",
"name":"N-Acetyl-D-galactosamine",
"compartment":"e",
"charge":0,
"formula":"C8H15NO6",
"notes":{
"original_bigg_ids":[
"acgal_e"
]
},
"annotation":{
"bigg.metabolite":[
"acgal"
],
"biocyc":[
"META:N-acetyl-D-galactosamine"
],
"chebi":[
"CHEBI:7201"
],
"inchi_key":[
"OVRNDRQMDRJTHS-KEWYIRBNSA-N"
],
"inchikey":[
"OVRNDRQMDRJTHS-KEWYIRBNSA-N"
],
"kegg.compound":[
"C01132"
],
"metanetx.chemical":[
"MNXM395"
],
"reactome":[
"R-ALL-1605658"
],
"reactome.compound":[
"1605658"
],
"sabiork":[
"1573"
],
"sbo":"SBO:0000247",
"seed.compound":[
"cpd27607"
]
}
},
{
"id":"r15bp_c",
"name":"D-Ribose 1,5-bisphosphate",
"compartment":"c",
"charge":-4,
"formula":"C5H8O11P2",
"notes":{
"original_bigg_ids":[
"r15bp_c"
]
},
"annotation":{
"Human Metabolome Database":[
"HMDB11688"
],
"bigg.metabolite":[
"r15bp"
],
"biocyc":[
"META:RIBOSE-15-BISPHOSPHATE"
],
"chebi":[
"CHEBI:68819"
],
"hmdb":[
"HMDB11688"
],
"inchi_key":[
"AAAFZMYJJHWUPN-TXICZTDVSA-J"
],
"inchikey":[
"AAAFZMYJJHWUPN-TXICZTDVSA-J"
],
"kegg.compound":[
"C01151"
],
"metanetx.chemical":[
"MNXM881"
],
"sabiork":[
"1470"
],
"sbo":"SBO:0000247",
"seed.compound":[
"cpd00847"
]
}
},
{
"id":"g3pe_p",
"name":"Sn-Glycero-3-phosphoethanolamine",
"compartment":"p",
"charge":0,
"formula":"C5H14NO6P",
"notes":{
"original_bigg_ids":[
"g3pe_p"
]
},
"annotation":{
"Human Metabolome Database":[
"HMDB59660"
],
"bigg.metabolite":[
"g3pe"
],
"biocyc":[
"META:L-1-GLYCEROPHOSPHORYLETHANOL-AMINE"
],
"chebi":[
"CHEBI:57952"
],
"hmdb":[
"HMDB59660"
],
"inchi_key":[
"JZNWSCPGTDBMEW-YFKPBYRVSA-N"
],
"inchikey":[
"JZNWSCPGTDBMEW-YFKPBYRVSA-N"
],
"kegg.compound":[
"C01233"
],
"metanetx.chemical":[
"MNXM368"
],
"reactome":[
"R-ALL-1524023"
],
"reactome.compound":[
"1524023"
],
"sabiork":[
"3824"
],
"sbo":"SBO:0000247",
"seed.compound":[
"cpd00908"
]
}
},
{
"id":"crn__D_p",
"name":"D-Carnitine",
"compartment":"p",
"charge":0,
"formula":"C7H15NO3",
"notes":{
"original_bigg_ids":[
"crn__D_p"
]
},
"annotation":{
"Human Metabolome Database":[
"HMDB62634"
],
"bigg.metabolite":[
"crn__D"
],
"biocyc":[
"META:D-CARNITINE"
],
"chebi":[
"CHEBI:51453"
],
"hmdb":[
"HMDB62634"
],
"inchi_key":[
"PHIQHXFUZVPYII-LURJTMIESA-N"
],
"inchikey":[
"PHIQHXFUZVPYII-LURJTMIESA-N"
],
"kegg.compound":[
"C15025"
],
"metanetx.chemical":[
"MNXM246"
],
"sbo":"SBO:0000247",
"seed.compound":[
"cpd10719"
]
}
},
{
"id":"3ocvac11eACP_c",
"name":"3-oxo-cis-vacc-11-enoyl-[acyl-carrier protein]",
"compartment":"c",
"charge":-1,
"formula":"C29H51N2O9PRS",
"notes":{
"original_bigg_ids":[
"3ocvac11eACP_c"
]
},
"annotation":{
"bigg.metabolite":[
"3ocvac11eACP"
],
"metanetx.chemical":[
"MNXM6840"
],
"sbo":"SBO:0000247",
"seed.compound":[
"cpd15376"
]
}
},
{
"id":"cd2_p",
"name":"Cadmium",
"compartment":"p",
"charge":2,
"formula":"Cd",
"notes":{
"original_bigg_ids":[
"cd2_p"
]
},
"annotation":{
"Human Metabolome Database":[
"HMDB03638"
],
"bigg.metabolite":[
"cd2"
],
"biocyc":[
"META:CD+2"
],
"chebi":[
"CHEBI:48775"
],
"hmdb":[
"HMDB03638"
],
"inchi_key":[
"WLZRMCYVCSSEQC-UHFFFAOYSA-N"
],
"inchikey":[
"WLZRMCYVCSSEQC-UHFFFAOYSA-N"
],
"kegg.compound":[
"C01413"
],
"metanetx.chemical":[
"MNXM4505"
],
"sabiork":[
"48"
],
"sbo":"SBO:0000247",
"seed.compound":[
"cpd01012"
]
}
},
{
"id":"3hoctaACP_c",
"name":"(R)-3-Hydroxyoctadecanoyl-[acyl-carrier protein]",
"compartment":"c",
"charge":-1,
"formula":"C29H55N2O9PRS",
"notes":{
"original_bigg_ids":[
"3hoctaACP_c"
]
},
"annotation":{
"bigg.metabolite":[
"3hoctaACP"
],
"kegg.compound":[
"C16220"
],
"metanetx.chemical":[
"MNXM6417"
],
"sbo":"SBO:0000247",
"seed.compound":[
"cpd15371"
]
}
},
{
"id":"2agpe181_p",
"name":"2-Acyl-sn-glycero-3-phosphoethanolamine (n-C18:1)",
"compartment":"p",
"charge":0,
"formula":"C23H46NO7P1",
"notes":{
"original_bigg_ids":[
"2agpe181_p"
]
},
"annotation":{
"bigg.metabolite":[
"2agpe181"
],
"metanetx.chemical":[
"MNXM3449"
],
"sbo":"SBO:0000247"
}
},
{
"id":"arab__D_c",
"name":"D Arabinose C5H10O5",
"compartment":"c",
"charge":0,
"formula":"C5H10O5",
"notes":{
"original_bigg_ids":[
"arab__D_c"
]
},
"annotation":{
"bigg.metabolite":[
"arab__D"
],
"biocyc":[
"META:D-arabinopyranose"
],
"chebi":[
"CHEBI:46994"
],
"inchi_key":[
"SRBFZHDQGSBBOR-ZRMNMSDTSA-N"
],
"inchikey":[
"SRBFZHDQGSBBOR-ZRMNMSDTSA-N"
],
"kegg.compound":[
"C00216"
],
"metanetx.chemical":[
"MNXM544"
],
"sbo":"SBO:0000247",
"seed.compound":[
"cpd00185"
]
}
},
{
"id":"2doxg6p_c",
"name":"2 Deoxy D glucose 6 phosphate C6H11O8P",
"compartment":"c",
"charge":-2,
"formula":"C6H11O8P",
"notes":{
"original_bigg_ids":[
"2doxg6p_c"
]
},
"annotation":{
"bigg.metabolite":[
"2doxg6p"
],
"biocyc":[
"META:2-DEOXYGLUCOSE-6-PHOSPHATE"
],
"chebi":[
"CHEBI:84760"
],
"inchi_key":[
"UQJFZAAGZAYVKZ-CERMHHMHSA-L"
],
"inchikey":[
"UQJFZAAGZAYVKZ-CERMHHMHSA-L"
],
"kegg.compound":[
"C06369"
],
"metanetx.chemical":[
"MNXM3809"
],
"sabiork":[
"1611"
],
"sbo":"SBO:0000247",
"seed.compound":[
"cpd21864"
]
}
},
{
"id":"ocdca_c",
"name":"Octadecanoate (n-C18:0)",
"compartment":"c",
"charge":-1,
"formula":"C18H35O2",
"notes":{
"original_bigg_ids":[
"ocdca_c"
]
},
"annotation":{
"Human Metabolome Database":[
"HMDB00827"
],
"bigg.metabolite":[
"ocdca"
],
"biocyc":[
"META:STEARIC_ACID"
],
"chebi":[
"CHEBI:45710"
],
"envipath":[
"5882df9c-dae1-4d80-a40e-db4724271456/compound/c0fae385-4844-4700-ba7a-96b6726ed216"
],
"hmdb":[
"HMDB00827"
],
"inchi_key":[
"QIQXTHQIDYTFRH-UHFFFAOYSA-M"
],
"inchikey":[
"QIQXTHQIDYTFRH-UHFFFAOYSA-M"
],
"kegg.compound":[
"C01530"
],
"kegg.drug":[
"D00119"
],
"lipidmaps":[
"LMFA01010047"
],
"metanetx.chemical":[
"MNXM236"
],
"reactome":[
"R-ALL-428198"
],
"reactome.compound":[
"428198"
],
"sabiork":[
"20032"
],
"sbo":"SBO:0000247",
"seed.compound":[
"cpd01080"
],
"slm":[
"000000826"
]
}
},
{
"id":"murein4px4p4p_p",
"name":"Three disacharide linked murein units (tetrapeptide crosslinked tetrapeptide (A2pm->D-ala), one uncrosslinked tetrapaptide) (middle of chain)",
"compartment":"p",
"charge":-6,
"formula":"C111H169N21O59",
"notes":{
"original_bigg_ids":[
"murein4px4p4p_p"
]
},
"annotation":{
"bigg.metabolite":[
"murein4px4p4p"
],
"biocyc":[
"META:CPD0-2266"
],
"inchi_key":[
"NPJMJVATSCHTAI-UHFFFAOYSA-F"
],
"inchikey":[
"NPJMJVATSCHTAI-UHFFFAOYSA-F"
],
"metanetx.chemical":[
"MNXM87122"
],
"sbo":"SBO:0000247",
"seed.compound":[
"cpd15507"
]
}
},
{
"id":"2agpg180_c",
"name":"2-Acyl-sn-glycero-3-phosphoglycerol (n-C18:0)",
"compartment":"c",
"charge":-1,
"formula":"C24H48O9P1",
"notes":{
"original_bigg_ids":[
"2agpg180_c"
]
},
"annotation":{
"Human Metabolome Database":[
"HMDB61703"
],
"bigg.metabolite":[
"2agpg180"
],
"biocyc":[
"META:CPD0-2133"
],
"hmdb":[
"HMDB61703"
],
"inchi_key":[
"ZYKIFISVQNGKFE-UHFFFAOYSA-M"
],
"inchikey":[
"ZYKIFISVQNGKFE-UHFFFAOYSA-M"
],
"metanetx.chemical":[
"MNXM150642"
],
"sbo":"SBO:0000247",
"seed.compound":[
"cpd26427"
]
}
},
{
"id":"2tdec7eg3p_p",
"name":"2-tetradec-7-enoyl-sn-glycerol 3-phosphate",
"compartment":"p",
"charge":-1,
"formula":"C17H32O7P1",
"notes":{
"original_bigg_ids":[
"2tdec7eg3p_p"
]
},
"annotation":{
"bigg.metabolite":[
"2tdec7eg3p"
],
"metanetx.chemical":[
"MNXM5490"
],
"sbo":"SBO:0000247",
"seed.compound":[
"cpd15362"
]
}
},
{
"id":"sulfac_c",
"name":"Sulfoacetate",
"compartment":"c",
"charge":-2,
"formula":"C2H2O5S",
"notes":{
"original_bigg_ids":[
"sulfac_c"
]
},
"annotation":{
"bigg.metabolite":[
"sulfac"
],
"biocyc":[
"META:CPD-10246"
],
"chebi":[
"CHEBI:58824"
],
"inchi_key":[
"AGGIJOLULBJGTQ-UHFFFAOYSA-L"
],
"inchikey":[
"AGGIJOLULBJGTQ-UHFFFAOYSA-L"
],
"kegg.compound":[
"C14179"
],
"metanetx.chemical":[
"MNXM1949"
],
"sbo":"SBO:0000247",
"seed.compound":[
"cpd09878"
]
}
},
{
"id":"mg2_c",
"name":"Magnesium",
"compartment":"c",
"charge":2,
"formula":"Mg",
"notes":{
"original_bigg_ids":[
"mg2_c"
]
},
"annotation":{
"Human Metabolome Database":[
"HMDB00547"
],
"bigg.metabolite":[
"mg2"
],
"biocyc":[
"META:MG+2"
],
"chebi":[
"CHEBI:6635"
],
"hmdb":[
"HMDB00547"
],
"inchi_key":[
"JLVVSXFLKOJNIY-UHFFFAOYSA-N"
],
"inchikey":[
"JLVVSXFLKOJNIY-UHFFFAOYSA-N"
],
"kegg.compound":[
"C00305"
],
"metanetx.chemical":[
"MNXM653"
],
"reactome":[
"R-ALL-5336432"
],
"reactome.compound":[
"29926",
"114632",
"5336432",
"109496"
],
"sabiork":[
"1327"
],
"sbo":"SBO:0000247",
"seed.compound":[
"cpd00254"
]
}
},
{
"id":"dt5hsu_c",
"name":"4-Deoxy-L-threo-5-hexosulose uronate",
"compartment":"c",
"charge":-1,
"formula":"C6H7O6",
"notes":{
"original_bigg_ids":[
"dt5hsu_c"
]
},
"annotation":{
"bigg.metabolite":[
"dt5hsu"
],
"sbo":"SBO:0000247"
}
},
{
"id":"acmalt_c",
"name":"Acetyl-maltose",
"compartment":"c",
"charge":0,
"formula":"C14H24O12",
"notes":{
"original_bigg_ids":[
"acmalt_c"
]
},
"annotation":{
"bigg.metabolite":[
"acmalt"
],
"biocyc":[
"META:CPD-18529"
],
"inchi_key":[
"IJVLHLCOMOKFHH-DURRTVQMSA-N"
],
"inchikey":[
"IJVLHLCOMOKFHH-DURRTVQMSA-N"
],
"kegg.compound":[
"C02130"
],
"kegg.glycan":[
"G10592"
],
"metanetx.chemical":[
"MNXM3135"
],
"sbo":"SBO:0000247",
"seed.compound":[
"cpd01441"
]
}
},
{
"id":"malcoame_c",
"name":"Malonyl-CoA methyl ester",
"compartment":"c",
"charge":-4,
"formula":"C25H36N7O19P3S",
"notes":{
"original_bigg_ids":[
"malcoame_c"
]
},
"annotation":{
"bigg.metabolite":[
"malcoame"
],
"biocyc":[
"META:CPD-12454"
],
"chebi":[
"CHEBI:71244"
],
"inchi_key":[
"CHQAJZULNPRMEN-FZEDXVDRSA-J"
],
"inchikey":[
"CHQAJZULNPRMEN-FZEDXVDRSA-J"
],
"lipidmaps":[
"LMFA07050346"
],
"metanetx.chemical":[
"MNXM97130"
],
"sbo":"SBO:0000247",
"seed.compound":[
"cpd20921"
]
}
},
{
"id":"slnt_p",
"name":"Selenite",
"compartment":"p",
"charge":-2,
"formula":"O3Se",
"notes":{
"original_bigg_ids":[
"slnt_p"
]
},
"annotation":{
"Human Metabolome Database":[
"HMDB11119"
],
"bigg.metabolite":[
"slnt"
],
"biocyc":[
"META:SELENITE"
],
"chebi":[
"CHEBI:9090"
],
"envipath":[
"32de3cf4-e3e6-4168-956e-32fa5ddb0ce1/compound/853ba2d0-3106-4c3e-9578-b095546ea194"
],
"hmdb":[
"HMDB11119"
],
"inchi_key":[
"MCAHWIHFGHIESP-UHFFFAOYSA-L"
],
"inchikey":[
"MCAHWIHFGHIESP-UHFFFAOYSA-L"
],
"kegg.compound":[
"C05684"
],
"kegg.drug":[
"D05814"
],
"metanetx.chemical":[
"MNXM1157"
],
"reactome":[
"R-ALL-5357720"
],
"reactome.compound":[
"5357720"
],
"sbo":"SBO:0000247",
"seed.compound":[
"cpd03387"
]
}
},
{
"id":"gmeACP_c",
"name":"Glutaryl-[acyl-carrier protein] methyl ester",
"compartment":"c",
"charge":-1,
"formula":"C17H29N2O10PRS",
"notes":{
"original_bigg_ids":[
"gmeACP_c"
]
},
"annotation":{
"bigg.metabolite":[
"gmeACP"
],
"biocyc":[
"META:Glutaryl-ACP-methyl-esters"
],
"kegg.compound":[
"C20375"
],
"metanetx.chemical":[
"MNXM11700"
],
"sbo":"SBO:0000247",
"seed.compound":[
"cpd27180"
]
}
},
{
"id":"1hdecg3p_c",
"name":"1-hexadecanoyl-sn-glycerol 3-phosphate",
"compartment":"c",
"charge":-2,
"formula":"C19H37O7P1",
"notes":{
"original_bigg_ids":[
"1hdecg3p_c"
]
},
"annotation":{
"bigg.metabolite":[
"1hdecg3p"
],
"metanetx.chemical":[
"MNXM90586"
],
"sbo":"SBO:0000247",
"seed.compound":[
"cpd15327"
]
}
},
{
"id":"hgmeACP_c",
"name":"3-Hydroxyglutaryl-[acyl-carrier protein] methyl ester",
"compartment":"c",
"charge":-1,
"formula":"C17H29N2O11PRS",
"notes":{
"original_bigg_ids":[
"hgmeACP_c"
]
},
"annotation":{
"bigg.metabolite":[
"hgmeACP"
],
"biocyc":[
"META:3-Hydroxyglutaryl-ACP-methyl-ester"
],
"kegg.compound":[
"C20373"
],
"metanetx.chemical":[
"MNXM97395"
],
"sbo":"SBO:0000247",
"seed.compound":[
"cpd22022"
]
}
},
{
"id":"pg141_p",
"name":"Phosphatidylglycerol (ditetradec-7-enoyl, n-C14:1)",
"compartment":"p",
"charge":-1,
"formula":"C34H62O10P1",
"notes":{
"original_bigg_ids":[
"pg141_p"
]
},
"annotation":{
"bigg.metabolite":[
"pg141"
],
"metanetx.chemical":[
"MNXM2029"
],
"sbo":"SBO:0000247"
}
},
{
"id":"mpt_c",
"name":"Molybdopterin",
"compartment":"c",
"charge":-2,
"formula":"C10H10N5O6PS2Cu",
"notes":{
"original_bigg_ids":[
"mpt_c"
]
},
"annotation":{
"Human Metabolome Database":[
"HMDB02206"
],
"bigg.metabolite":[
"mpt"
],
"biocyc":[
"META:CPD-4"
],
"chebi":[
"CHEBI:6969"
],
"hmdb":[
"HMDB02206"
],
"inchi_key":[
"HPEUEJRPDGMIMY-IFQPEPLCSA-K"
],
"inchikey":[
"HPEUEJRPDGMIMY-IFQPEPLCSA-K"
],
"kegg.compound":[
"C05924"
],
"metanetx.chemical":[
"MNXM1193"
],
"reactome":[
"R-ALL-947496"
],
"reactome.compound":[
"947496"
],
"sbo":"SBO:0000247",
"seed.compound":[
"cpd03520"
]
}
},
{
"id":"ttrcyc_p",
"name":"Tetracycline",
"compartment":"p",
"charge":0,
"formula":"C22H24N2O8",
"notes":{
"original_bigg_ids":[
"ttrcyc_p"
]
},
"annotation":{
"Human Metabolome Database":[
"HMDB14897"
],
"bigg.metabolite":[
"ttrcyc"
],
"biocyc":[
"META:CPD0-1414"
],
"chebi":[
"CHEBI:9474"
],
"hmdb":[
"HMDB14897"
],
"inchi_key":[
"OFVLGDICTFRJMM-WESIUVDSSA-N"
],
"inchikey":[
"OFVLGDICTFRJMM-WESIUVDSSA-N"
],
"kegg.compound":[
"C06570"
],
"kegg.drug":[
"D00201"
],
"metanetx.chemical":[
"MNXM97613"
],
"sbo":"SBO:0000247",
"seed.compound":[
"cpd03977"
]
}
},
{
"id":"4crsol_c",
"name":"P-Cresol",
"compartment":"c",
"charge":0,
"formula":"C7H8O",
"notes":{
"original_bigg_ids":[
"4crsol_c"
]
},
"annotation":{
"Human Metabolome Database":[
"HMDB13762"
],
"bigg.metabolite":[
"4crsol"
],
"biocyc":[
"META:CPD-108"
],
"chebi":[
"CHEBI:44726"
],
"envipath":[
"32de3cf4-e3e6-4168-956e-32fa5ddb0ce1/compound/b1f893aa-04c5-4a93-b65f-6b42cd0dc97f"
],
"hmdb":[
"HMDB13762",
"HMDB01858"
],
"inchi_key":[
"IWDCLRJOBJJRNH-UHFFFAOYSA-N"
],
"inchikey":[
"IWDCLRJOBJJRNH-UHFFFAOYSA-N"
],
"kegg.compound":[
"C01468"
],
"metanetx.chemical":[
"MNXM828"
],
"sabiork":[
"25097",
"5602"
],
"sbo":"SBO:0000247",
"seed.compound":[
"cpd01042"
]
}
},
{
"id":"apg181_c",
"name":"Acyl phosphatidylglycerol (n-C18:1)",
"compartment":"c",
"charge":-1,
"formula":"C60H110O11P",
"notes":{
"original_bigg_ids":[
"apg181_c"
]
},
"annotation":{
"bigg.metabolite":[
"apg181"
],
"metanetx.chemical":[
"MNXM7023"
],
"sbo":"SBO:0000247"
}
},
{
"id":"pydx_p",
"name":"Pyridoxal",
"compartment":"p",
"charge":0,
"formula":"C8H9NO3",
"notes":{
"original_bigg_ids":[
"pydx_p"
]
},
"annotation":{
"Human Metabolome Database":[
"HMDB01545"
],
"bigg.metabolite":[
"pydx"
],
"biocyc":[
"META:PYRIDOXAL"
],
"chebi":[
"CHEBI:8667"
],
"envipath":[
"32de3cf4-e3e6-4168-956e-32fa5ddb0ce1/compound/049709c3-768e-468f-b435-40e990942002"
],
"hmdb":[
"HMDB01545"
],
"inchi_key":[
"RADKZDMFGJYCBB-UHFFFAOYSA-N"
],
"inchikey":[
"RADKZDMFGJYCBB-UHFFFAOYSA-N"
],
"kegg.compound":[
"C00250"
],
"metanetx.chemical":[
"MNXM311"
],
"reactome":[
"R-ALL-965131"
],
"reactome.compound":[
"965131"
],
"sabiork":[
"1991"
],
"sbo":"SBO:0000247",
"seed.compound":[
"cpd00215"
]
}
},
{
"id":"2sephchc_c",
"name":"2-succinyl-5-enolpyruvyl-6-hydroxy-3-cyclohexene-1-carboxylate",
"compartment":"c",
"charge":-3,
"formula":"C14H13O9",
"notes":{
"original_bigg_ids":[
"2sephchc_c"
]
},
"annotation":{
"bigg.metabolite":[
"2sephchc"
],
"chebi":[
"CHEBI:58818"
],
"inchi_key":[
"XYCATPIYKOARSZ-OAIFWDMCSA-K"
],
"inchikey":[
"XYCATPIYKOARSZ-OAIFWDMCSA-K"
],
"kegg.compound":[
"C16519"
],
"metanetx.chemical":[
"MNXM1861"
],
"sabiork":[
"27666"
],
"sbo":"SBO:0000247",
"seed.compound":[
"cpd16335"
]
}
},
{
"id":"cellb_p",
"name":"Cellobiose",
"compartment":"p",
"charge":0,
"formula":"C12H22O11",
"notes":{
"original_bigg_ids":[
"cellb_p"
]
},
"annotation":{
"Human Metabolome Database":[
"HMDB00055"
],
"bigg.metabolite":[
"cellb"
],
"biocyc":[
"META:CELLOBIOSE"
],
"chebi":[
"CHEBI:41353"
],
"hmdb":[
"HMDB00055"
],
"inchi_key":[
"GUBGYTABKSRVRQ-QRZGKKJRSA-N"
],
"inchikey":[
"GUBGYTABKSRVRQ-QRZGKKJRSA-N"
],
"kegg.compound":[
"C06422"
],
"kegg.glycan":[
"G00289"
],
"metanetx.chemical":[
"MNXM1142"
],
"sabiork":[
"1655",
"102"
],
"sbo":"SBO:0000247",
"seed.compound":[
"cpd03845"
]
}
},
{
"id":"adp_c",
"name":"ADP C10H12N5O10P2",
"compartment":"c",
"charge":-3,
"formula":"C10H12N5O10P2",
"notes":{
"original_bigg_ids":[
"adp_c"
]
},
"annotation":{
"Human Metabolome Database":[
"HMDB01341"
],
"bigg.metabolite":[
"adp"
],
"biocyc":[
"META:ADP"
],
"chebi":[
"CHEBI:87518"
],
"hmdb":[
"HMDB01341"
],
"inchi_key":[
"XTWYTFMLZFPYCI-KQYNXXCUSA-K"
],
"inchikey":[
"XTWYTFMLZFPYCI-KQYNXXCUSA-K"
],
"kegg.compound":[
"C00008"
],
"kegg.glycan":[
"G11113"
],
"metanetx.chemical":[
"MNXM7"
],
"reactome":[
"R-ALL-8869360"
],
"reactome.compound":[
"114565",
"211606",
"114564",
"6798177",
"5632457",
"5696026",
"8869360",
"29370",
"113581",
"113582"
],
"sabiork":[
"35"
],
"sbo":"SBO:0000247",
"seed.compound":[
"cpd00008"
]
}
},
{
"id":"dhps_c",
"name":"2,3-Dihydroxypropane-1-sulfonate",
"compartment":"c",
"charge":-1,
"formula":"C3H7O5S",
"notes":{
"original_bigg_ids":[
"dhps_c"
]
},
"annotation":{
"bigg.metabolite":[
"dhps"
],
"sbo":"SBO:0000247"
}
},
{
"id":"mal__L_c",
"name":"L-Malate",
"compartment":"c",
"charge":-2,
"formula":"C4H4O5",
"notes":{
"original_bigg_ids":[
"mal__L_c"
]
},
"annotation":{
"Human Metabolome Database":[
"HMDB00156"
],
"bigg.metabolite":[
"mal__L"
],
"biocyc":[
"META:MAL"
],
"chebi":[
"CHEBI:423"
],
"hmdb":[
"HMDB00156"
],
"inchi_key":[
"BJEPYKJPYRNKOW-REOHCLBHSA-L"
],
"inchikey":[
"BJEPYKJPYRNKOW-REOHCLBHSA-L"
],
"kegg.compound":[
"C00149"
],
"metanetx.chemical":[
"MNXM98"
],
"reactome":[
"R-ALL-198498"
],
"reactome.compound":[
"198498",
"113544"
],
"sabiork":[
"1918"
],
"sbo":"SBO:0000247",
"seed.compound":[
"cpd00130"
]
}
},
{
"id":"urea_c",
"name":"Urea CH4N2O",
"compartment":"c",
"charge":0,
"formula":"CH4N2O",
"notes":{
"original_bigg_ids":[
"urea_c"
]
},
"annotation":{
"Human Metabolome Database":[
"HMDB00294"
],
"bigg.metabolite":[
"urea"
],
"biocyc":[
"META:UREA"
],
"chebi":[
"CHEBI:9888"
],
"envipath":[
"5882df9c-dae1-4d80-a40e-db4724271456/compound/a4a8116a-0fc4-4ad8-b192-1387a253bac6",
"32de3cf4-e3e6-4168-956e-32fa5ddb0ce1/compound/e1054e0b-a299-4b89-b470-455c007d2bc6",
"650babc9-9d68-4b73-9332-11972ca26f7b/compound/f410026a-1678-4d69-b6ac-505c7b9fe316"
],
"hmdb":[
"HMDB00294"
],
"inchi_key":[
"XSQUKJJJFZCRTK-UHFFFAOYSA-N"
],
"inchikey":[
"XSQUKJJJFZCRTK-UHFFFAOYSA-N"
],
"kegg.compound":[
"C00086"
],
"kegg.drug":[
"D10496"
],
"metanetx.chemical":[
"MNXM117"
],
"reactome":[
"R-ALL-432019"
],
"reactome.compound":[
"374061",
"29514",
"432019"
],
"sabiork":[
"1798"
],
"sbo":"SBO:0000247",
"seed.compound":[
"cpd00073"
]
}
},
{
"id":"gam_c",
"name":"D-Glucosamine",
"compartment":"c",
"charge":1,
"formula":"C6H14NO5",
"notes":{
"original_bigg_ids":[
"gam_c"
]
},
"annotation":{
"Human Metabolome Database":[
"HMDB15410"
],
"bigg.metabolite":[
"gam"
],
"biocyc":[
"META:GLUCOSAMINE"
],
"chebi":[
"CHEBI:58723"
],
"hmdb":[
"HMDB06479",
"HMDB01514",
"HMDB15410"
],
"inchi_key":[
"MSWZFWKMSRAUBD-IVMDWMLBSA-O"
],
"inchikey":[
"MSWZFWKMSRAUBD-IVMDWMLBSA-O"
],
"kegg.compound":[
"C00329"
],
"kegg.drug":[
"D04334"
],
"metanetx.chemical":[
"MNXM533"
],
"reactome":[
"R-ALL-6786660"
],
"reactome.compound":[
"6786660"
],
"sabiork":[
"1591",
"1592"
],
"sbo":"SBO:0000247",
"seed.compound":[
"cpd27103"
]
}
},
{
"id":"mercpeth_c",
"name":"Mercaptoethanol",
"compartment":"c",
"charge":0,
"formula":"C2H6OS",
"notes":{
"original_bigg_ids":[
"mercpeth_c"
]
},
"annotation":{
"bigg.metabolite":[
"mercpeth"
],
"sbo":"SBO:0000247"
}
},
{
"id":"psuri_p",
"name":"Pseudouridine",
"compartment":"p",
"charge":0,
"formula":"C9H12N2O6",
"notes":{
"original_bigg_ids":[
"psuri_p"
]
},
"annotation":{
"bigg.metabolite":[
"psuri"
],
"sbo":"SBO:0000247"
}
},
{
"id":"5apru_c",
"name":"5-Amino-6-(5'-phosphoribosylamino)uracil",
"compartment":"c",
"charge":-2,
"formula":"C9H13N4O9P",
"notes":{
"original_bigg_ids":[
"5apru_c"
]
},
"annotation":{
"bigg.metabolite":[
"5apru"
],
"biocyc":[
"META:CPD-602"
],
"chebi":[
"CHEBI:59551"
],
"inchi_key":[
"LZEXYCAGPMYXLX-UMMCILCDSA-L"
],
"inchikey":[
"LZEXYCAGPMYXLX-UMMCILCDSA-L"
],
"kegg.compound":[
"C01268"
],
"metanetx.chemical":[
"MNXM1532"
],
"sbo":"SBO:0000247",
"seed.compound":[
"cpd00931"
]
}
},
{
"id":"g3p_c",
"name":"Glyceraldehyde 3-phosphate",
"compartment":"c",
"charge":-2,
"formula":"C3H5O6P",
"notes":{
"original_bigg_ids":[
"g3p_c"
]
},
"annotation":{
"Human Metabolome Database":[
"HMDB01112"
],
"bigg.metabolite":[
"g3p"
],
"biocyc":[
"META:GAP"
],
"chebi":[
"CHEBI:59776"
],
"hmdb":[
"HMDB01112"
],
"inchi_key":[
"LXJXRIRHZLFYRP-VKHMYHEASA-L"
],
"inchikey":[
"LXJXRIRHZLFYRP-VKHMYHEASA-L"
],
"kegg.compound":[
"C00661"
],
"metanetx.chemical":[
"MNXM74"
],
"reactome":[
"R-ALL-29578"
],
"reactome.compound":[
"29578"
],
"sabiork":[
"27",
"1687"
],
"sbo":"SBO:0000247",
"seed.compound":[
"cpd19005"
]
}
},
{
"id":"puacgam_p",
"name":"Poly-?-1,6-N-acetyl-D-glucosamine",
"compartment":"p",
"charge":1,
"formula":"C8N1O5H14R",
"notes":{
"original_bigg_ids":[
"puacgam_p"
]
},
"annotation":{
"bigg.metabolite":[
"puacgam"
],
"sbo":"SBO:0000247"
}
},
{
"id":"etoh_c",
"name":"Ethanol",
"compartment":"c",
"charge":0,
"formula":"C2H6O",
"notes":{
"original_bigg_ids":[
"etoh_c"
]
},
"annotation":{
"Human Metabolome Database":[
"HMDB00108"
],
"bigg.metabolite":[
"etoh"
],
"biocyc":[
"META:ETOH"
],
"chebi":[
"CHEBI:52092"
],
"envipath":[
"5882df9c-dae1-4d80-a40e-db4724271456/compound/a4a354fd-5003-4b7b-b11b-f54204aea384",
"5882df9c-dae1-4d80-a40e-db4724271456/compound/f89efe7c-1a6a-4d21-b99c-e3e1070a8062",
"650babc9-9d68-4b73-9332-11972ca26f7b/compound/56e18a05-c059-433a-94f6-0e26c01b010f",
"32de3cf4-e3e6-4168-956e-32fa5ddb0ce1/compound/9fb1fbdf-101b-4b82-a596-d2f52c870e4f"
],
"hmdb":[
"HMDB00108"
],
"inchi_key":[
"LFQSCWFLJHTTHZ-UHFFFAOYSA-N"
],
"inchikey":[
"LFQSCWFLJHTTHZ-UHFFFAOYSA-N"
],
"kegg.compound":[
"C00469"
],
"kegg.drug":[
"D06542"
],
"metanetx.chemical":[
"MNXM303"
],
"reactome":[
"R-ALL-30203"
],
"reactome.compound":[
"113748",
"30203"
],
"sabiork":[
"56"
],
"sbo":"SBO:0000247",
"seed.compound":[
"cpd00363"
]
}
},
{
"id":"pnto__R_c",
"name":"(R)-Pantothenate",
"compartment":"c",
"charge":-1,
"formula":"C9H16NO5",
"notes":{
"original_bigg_ids":[
"pnto__R_c"
]
},
"annotation":{
"Human Metabolome Database":[
"HMDB62717"
],
"bigg.metabolite":[
"pnto__R"
],
"biocyc":[
"META:PANTOTHENATE"
],
"chebi":[
"CHEBI:7916"
],
"hmdb":[
"HMDB00210",
"HMDB62717"
],
"inchi_key":[
"GHOKWGTUZJEAQD-ZETCQYMHSA-M"
],
"inchikey":[
"GHOKWGTUZJEAQD-ZETCQYMHSA-M"
],
"kegg.compound":[
"C00864"
],
"kegg.drug":[
"D07413"
],
"metanetx.chemical":[
"MNXM364"
],
"reactome":[
"R-ALL-199192"
],
"reactome.compound":[
"199192",
"196820"
],
"sabiork":[
"5286"
],
"sbo":"SBO:0000247",
"seed.compound":[
"cpd00644"
]
}
},
{
"id":"nadphx__S_c",
"name":"(S)-NADPHX",
"compartment":"c",
"charge":-4,
"formula":"C21H28N7O18P3",
"notes":{
"original_bigg_ids":[
"nadphx__S_c"
]
},
"annotation":{
"bigg.metabolite":[
"nadphx__S"
],
"sbo":"SBO:0000247"
}
},
{
"id":"gdptp_c",
"name":"Guanosine 3'-diphosphate 5'-triphosphate",
"compartment":"c",
"charge":-7,
"formula":"C10H11N5O20P5",
"notes":{
"original_bigg_ids":[
"gdptp_c"
]
},
"annotation":{
"Human Metabolome Database":[
"HMDB60480"
],
"bigg.metabolite":[
"gdptp"
],
"biocyc":[
"META:GDP-TP"
],
"chebi":[
"CHEBI:71477"
],
"hmdb":[
"HMDB60480"
],
"inchi_key":[
"KCPMACXZAITQAX-UUOKFMHZSA-H"
],
"inchikey":[
"KCPMACXZAITQAX-UUOKFMHZSA-H"
],
"kegg.compound":[
"C04494"
],
"metanetx.chemical":[
"MNXM1561"
],
"sabiork":[
"1817"
],
"sbo":"SBO:0000247",
"seed.compound":[
"cpd02740"
]
}
},
{
"id":"3hddcoa_c",
"name":"(S)-3-Hydroxydodecanoyl-CoA",
"compartment":"c",
"charge":-4,
"formula":"C33H54N7O18P3S",
"notes":{
"original_bigg_ids":[
"3hddcoa_c"
]
},
"annotation":{
"Human Metabolome Database":[
"HMDB62260"
],
"bigg.metabolite":[
"3hddcoa"
],
"biocyc":[
"META:CPD0-2107"
],
"chebi":[
"CHEBI:62558"
],
"hmdb":[
"HMDB62260",
"HMDB03936"
],
"inchi_key":[
"IJFLXRCJWPKGKJ-LXIXEQKWSA-J"
],
"inchikey":[
"IJFLXRCJWPKGKJ-LXIXEQKWSA-J"
],
"kegg.compound":[
"C05262"
],
"lipidmaps":[
"LMFA07050158"
],
"metanetx.chemical":[
"MNXM733"
],
"reactome":[
"R-ALL-77252"
],
"reactome.compound":[
"77252"
],
"sabiork":[
"2739"
],
"sbo":"SBO:0000247",
"seed.compound":[
"cpd03116"
],
"slm":[
"000001023"
]
}
},
{
"id":"so3_c",
"name":"Sulfite",
"compartment":"c",
"charge":-2,
"formula":"O3S",
"notes":{
"original_bigg_ids":[
"so3_c"
]
},
"annotation":{
"Human Metabolome Database":[
"HMDB34829"
],
"bigg.metabolite":[
"so3"
],
"biocyc":[
"META:SO3"
],
"chebi":[
"CHEBI:9344"
],
"envipath":[
"4fd7f3e0-dd25-43ac-9453-dda3e52396e4/compound/0382072e-fc0c-41a7-be8d-fce140ecf836",
"32de3cf4-e3e6-4168-956e-32fa5ddb0ce1/compound/2bf998e0-031f-4353-bbd0-d9c0af36460e"
],
"hmdb":[
"HMDB34829",
"HMDB03008",
"HMDB01033",
"HMDB00240"
],
"inchi_key":[
"LSNNMFCWUKXFEE-UHFFFAOYSA-L"
],
"inchikey":[
"LSNNMFCWUKXFEE-UHFFFAOYSA-L"
],
"kegg.compound":[
"C11481"
],
"metanetx.chemical":[
"MNXM105630"
],
"sabiork":[
"3059"
],
"sbo":"SBO:0000247",
"seed.compound":[
"cpd00081"
]
}
},
{
"id":"met__L_c",
"name":"L-Methionine",
"compartment":"c",
"charge":0,
"formula":"C5H11NO2S",
"notes":{
"original_bigg_ids":[
"met__L_c"
]
},
"annotation":{
"Human Metabolome Database":[
"HMDB33951"
],
"bigg.metabolite":[
"met__L"
],
"biocyc":[
"META:MET"
],
"chebi":[
"CHEBI:6829"
],
"envipath":[
"32de3cf4-e3e6-4168-956e-32fa5ddb0ce1/compound/44a61812-39ff-48f9-bf09-8398e8723d5e"
],
"hmdb":[
"HMDB00696",
"HMDB33951"
],
"inchi_key":[
"FFEARJCKVFRZRR-BYPYZUCNSA-N"
],
"inchikey":[
"FFEARJCKVFRZRR-BYPYZUCNSA-N"
],
"kegg.compound":[
"C01733"
],
"kegg.drug":[
"D04984"
],
"metanetx.chemical":[
"MNXM61"
],
"reactome":[
"R-ALL-379705"
],
"reactome.compound":[
"379705",
"1130765",
"174390"
],
"sabiork":[
"77",
"2315"
],
"sbo":"SBO:0000247",
"seed.compound":[
"cpd30746"
]
}
},
{
"id":"aicar_c",
"name":"5-Amino-1-(5-Phospho-D-ribosyl)imidazole-4-carboxamide",
"compartment":"c",
"charge":-2,
"formula":"C9H13N4O8P",
"notes":{
"original_bigg_ids":[
"aicar_c"
]
},
"annotation":{
"Human Metabolome Database":[
"HMDB01517"
],
"bigg.metabolite":[
"aicar"
],
"biocyc":[
"META:AICAR"
],
"chebi":[
"CHEBI:58475"
],
"hmdb":[
"HMDB01517"
],
"inchi_key":[
"NOTGFIUVDGNKRI-UUOKFMHZSA-L"
],
"inchikey":[
"NOTGFIUVDGNKRI-UUOKFMHZSA-L"
],
"kegg.compound":[
"C04677"
],
"metanetx.chemical":[
"MNXM365"
],
"reactome":[
"R-ALL-111409"
],
"reactome.compound":[
"111409"
],
"sabiork":[
"1891"
],
"sbo":"SBO:0000247",
"seed.compound":[
"cpd02851"
]
}
},
{
"id":"altrn_c",
"name":"D-Altronate",
"compartment":"c",
"charge":-1,
"formula":"C6H11O7",
"notes":{
"original_bigg_ids":[
"altrn_c"
]
},
"annotation":{
"bigg.metabolite":[
"altrn"
],
"biocyc":[
"META:D-ALTRONATE"
],
"chebi":[
"CHEBI:58707"
],
"inchi_key":[
"RGHNJXZEOKUKBD-AIHAYLRMSA-M"
],
"inchikey":[
"RGHNJXZEOKUKBD-AIHAYLRMSA-M"
],
"kegg.compound":[
"C00817"
],
"metanetx.chemical":[
"MNXM2011"
],
"sabiork":[
"5251"
],
"sbo":"SBO:0000247",
"seed.compound":[
"cpd00608"
]
}
},
{
"id":"thymd_e",
"name":"Thymidine C10H14N2O5",
"compartment":"e",
"charge":0,
"formula":"C10H14N2O5",
"notes":{
"original_bigg_ids":[
"thymd_e"
]
},
"annotation":{
"Human Metabolome Database":[
"HMDB00273"
],
"bigg.metabolite":[
"thymd"
],
"biocyc":[
"META:THYMIDINE"
],
"chebi":[
"CHEBI:9579"
],
"hmdb":[
"HMDB00273"
],
"inchi_key":[
"IQFYYKKMVGJFEH-XLPZGREQSA-N"
],
"inchikey":[
"IQFYYKKMVGJFEH-XLPZGREQSA-N"
],
"kegg.compound":[
"C00214"
],
"metanetx.chemical":[
"MNXM420"
],
"reactome":[
"R-ALL-83928"
],
"reactome.compound":[
"83928"
],
"sabiork":[
"1315"
],
"sbo":"SBO:0000247",
"seed.compound":[
"cpd00184"
]
}
},
{
"id":"ncam_c",
"name":"Nicotinamide",
"compartment":"c",
"charge":0,
"formula":"C6H6N2O",
"notes":{
"original_bigg_ids":[
"ncam_c"
]
},
"annotation":{
"Human Metabolome Database":[
"HMDB01406"
],
"bigg.metabolite":[
"ncam"
],
"biocyc":[
"META:NIACINAMIDE"
],
"chebi":[
"CHEBI:7556"
],
"hmdb":[
"HMDB01406"
],
"inchi_key":[
"DFPAKSUCGFBDDF-UHFFFAOYSA-N"
],
"inchikey":[
"DFPAKSUCGFBDDF-UHFFFAOYSA-N"
],
"kegg.compound":[
"C00153"
],
"kegg.drug":[
"D00036"
],
"metanetx.chemical":[
"MNXM216"
],
"reactome":[
"R-ALL-8870343"
],
"reactome.compound":[
"197277",
"8870343"
],
"sabiork":[
"1949"
],
"sbo":"SBO:0000247",
"seed.compound":[
"cpd00133"
]
}
},
{
"id":"5aizc_c",
"name":"5-amino-1-(5-phospho-D-ribosyl)imidazole-4-carboxylate",
"compartment":"c",
"charge":-3,
"formula":"C9H11N3O9P",
"notes":{
"original_bigg_ids":[
"5aizc_c"
]
},
"annotation":{
"Human Metabolome Database":[
"HMDB62424"
],
"bigg.metabolite":[
"5aizc"
],
"biocyc":[
"META:PHOSPHORIBOSYL-CARBOXY-AMINOIMIDAZOLE"
],
"chebi":[
"CHEBI:77657"
],
"hmdb":[
"HMDB06273",
"HMDB62424"
],
"inchi_key":[
"XFVULMDJZXYMSG-ZIYNGMLESA-L"
],
"inchikey":[
"XFVULMDJZXYMSG-ZIYNGMLESA-L"
],
"kegg.compound":[
"C04751"
],
"metanetx.chemical":[
"MNXM507"
],
"reactome":[
"R-ALL-111395"
],
"reactome.compound":[
"111395"
],
"sbo":"SBO:0000247",
"seed.compound":[
"cpd02893"
]
}
},
{
"id":"fruur_c",
"name":"D-Fructuronate",
"compartment":"c",
"charge":-1,
"formula":"C6H9O7",
"notes":{
"original_bigg_ids":[
"fruur_c"
]
},
"annotation":{
"bigg.metabolite":[
"fruur"
],
"biocyc":[
"META:FRUCTURONATE"
],
"chebi":[
"CHEBI:59881"
],
"inchi_key":[
"PTCIWUZVDIQTOW-XDJBDKDSSA-M"
],
"inchikey":[
"PTCIWUZVDIQTOW-XDJBDKDSSA-M"
],
"kegg.compound":[
"C00905"
],
"metanetx.chemical":[
"MNXM1660"
],
"sbo":"SBO:0000247",
"seed.compound":[
"cpd27042"
]
}
},
{
"id":"sucbz_c",
"name":"O-Succinylbenzoate",
"compartment":"c",
"charge":-2,
"formula":"C11H8O5",
"notes":{
"original_bigg_ids":[
"sucbz_c"
]
},
"annotation":{
"bigg.metabolite":[
"sucbz"
],
"biocyc":[
"META:O-SUCCINYLBENZOATE"
],
"chebi":[
"CHEBI:44788"
],
"inchi_key":[
"YIVWQNVQRXFZJB-UHFFFAOYSA-L"
],
"inchikey":[
"YIVWQNVQRXFZJB-UHFFFAOYSA-L"
],
"kegg.compound":[
"C02730"
],
"metanetx.chemical":[
"MNXM1212"
],
"sabiork":[
"2510"
],
"sbo":"SBO:0000247",
"seed.compound":[
"cpd01772"
]
}
},
{
"id":"ac_e",
"name":"Acetate",
"compartment":"e",
"charge":-1,
"formula":"C2H3O2",
"notes":{
"original_bigg_ids":[
"ac_e"
]
},
"annotation":{
"Human Metabolome Database":[
"HMDB00042"
],
"bigg.metabolite":[
"ac"
],
"biocyc":[
"META:ACET"
],
"chebi":[
"CHEBI:40486"
],
"envipath":[
"5882df9c-dae1-4d80-a40e-db4724271456/compound/9e26dcbe-4db9-46a0-8614-9f03545032d2",
"5882df9c-dae1-4d80-a40e-db4724271456/compound/5e4989fc-13d3-45d4-ad57-3be380a9d3c0",
"650babc9-9d68-4b73-9332-11972ca26f7b/compound/a8f0be58-24e8-441b-8d81-a516a0ead4b3",
"4fd7f3e0-dd25-43ac-9453-dda3e52396e4/compound/d45256fe-61fa-4f5b-bb16-91a3d615e3d8",
"32de3cf4-e3e6-4168-956e-32fa5ddb0ce1/compound/b545cabc-8c9e-4b20-8848-efa015b481ea",
"650babc9-9d68-4b73-9332-11972ca26f7b/compound/3e2d750f-df31-4445-9255-163c627e9b4a"
],
"hmdb":[
"HMDB00042"
],
"inchi_key":[
"QTBSBXVTEAMEQO-UHFFFAOYSA-M"
],
"inchikey":[
"QTBSBXVTEAMEQO-UHFFFAOYSA-M"
],
"kegg.compound":[
"C00033"
],
"kegg.drug":[
"D00010"
],
"lipidmaps":[
"LMFA01010002"
],
"metanetx.chemical":[
"MNXM26"
],
"reactome":[
"R-ALL-390305"
],
"reactome.compound":[
"1524044",
"390305",
"113539",
"2022890",
"29416"
],
"sabiork":[
"1278"
],
"sbo":"SBO:0000247",
"seed.compound":[
"cpd00029"
],
"slm":[
"000000449"
]
}
},
{
"id":"glx_c",
"name":"Glyoxylate",
"compartment":"c",
"charge":-1,
"formula":"C2H1O3",
"notes":{
"original_bigg_ids":[
"glx_c"
]
},
"annotation":{
"Human Metabolome Database":[
"HMDB00119"
],
"bigg.metabolite":[
"glx"
],
"biocyc":[
"META:GLYOX"
],
"chebi":[
"CHEBI:5509"
],
"envipath":[
"32de3cf4-e3e6-4168-956e-32fa5ddb0ce1/compound/cdffdb1a-3322-4cc1-9171-d857bfaa198a",
"4fd7f3e0-dd25-43ac-9453-dda3e52396e4/compound/aecbda66-6e98-4c11-aeaf-6a072f4f963c",
"5882df9c-dae1-4d80-a40e-db4724271456/compound/9dc0aa3b-447a-4b5d-8157-501b036f9626",
"650babc9-9d68-4b73-9332-11972ca26f7b/compound/43b74f4f-bc8a-4b8b-b587-c97d8e9eed48"
],
"hmdb":[
"HMDB00119"
],
"inchi_key":[
"HHLFWLYXYJOTON-UHFFFAOYSA-M"
],
"inchikey":[
"HHLFWLYXYJOTON-UHFFFAOYSA-M"
],
"kegg.compound":[
"C00048"
],
"metanetx.chemical":[
"MNXM69"
],
"reactome":[
"R-ALL-904849"
],
"reactome.compound":[
"904849",
"389678"
],
"sabiork":[
"1838"
],
"sbo":"SBO:0000247",
"seed.compound":[
"cpd00040"
]
}
},
{
"id":"k_e",
"name":"Potassium",
"compartment":"e",
"charge":1,
"formula":"K",
"notes":{
"original_bigg_ids":[
"k_e"
]
},
"annotation":{
"Human Metabolome Database":[
"HMDB00586"
],
"bigg.metabolite":[
"k"
],
"biocyc":[
"META:K+"
],
"chebi":[
"CHEBI:8345"
],
"hmdb":[
"HMDB00586"
],
"inchi_key":[
"NPYPAHLBTDXSSS-UHFFFAOYSA-N"
],
"inchikey":[
"NPYPAHLBTDXSSS-UHFFFAOYSA-N"
],
"kegg.compound":[
"C00238"
],
"kegg.drug":[
"D08403"
],
"metanetx.chemical":[
"MNXM95"
],
"reactome":[
"R-ALL-74126"
],
"reactome.compound":[
"74126",
"5626313",
"29804"
],
"sabiork":[
"21"
],
"sbo":"SBO:0000247",
"seed.compound":[
"cpd00205"
]
}
},
{
"id":"lipidX_c",
"name":"2,3-Bis(3-hydroxytetradecanoyl)-beta-D-glucosaminyl 1-phosphate",
"compartment":"c",
"charge":-2,
"formula":"C34H64NO12P",
"notes":{
"original_bigg_ids":[
"lipidX_c"
]
},
"annotation":{
"bigg.metabolite":[
"lipidX"
],
"biocyc":[
"META:BISOHMYR-GLUCOSAMINYL-1P"
],
"chebi":[
"CHEBI:870"
],
"inchi_key":[
"HEHQDWUWJVPREQ-XQJZMFRCSA-L"
],
"inchikey":[
"HEHQDWUWJVPREQ-XQJZMFRCSA-L"
],
"kegg.compound":[
"C04824"
],
"lipidmaps":[
"LMSL01020001"
],
"metanetx.chemical":[
"MNXM1839"
],
"sbo":"SBO:0000247",
"seed.compound":[
"cpd29679"
]
}
},
{
"id":"apg140_c",
"name":"Acyl phosphatidylglycerol (n-C14:0)",
"compartment":"c",
"charge":-1,
"formula":"C48H92O11P",
"notes":{
"original_bigg_ids":[
"apg140_c"
]
},
"annotation":{
"bigg.metabolite":[
"apg140"
],
"biocyc":[
"META:CPD0-2192"
],
"inchi_key":[
"HLSZVIULNVUBQI-YWPUXERESA-M"
],
"inchikey":[
"HLSZVIULNVUBQI-YWPUXERESA-M"
],
"metanetx.chemical":[
"MNXM40227"
],
"sbo":"SBO:0000247",
"seed.compound":[
"cpd26440"
]
}
},
{
"id":"dhna_c",
"name":"1,4-Dihydroxy-2-naphthoate",
"compartment":"c",
"charge":-1,
"formula":"C11H7O4",
"notes":{
"original_bigg_ids":[
"dhna_c"
]
},
"annotation":{
"bigg.metabolite":[
"dhna"
],
"biocyc":[
"META:DIHYDROXYNAPHTHOATE"
],
"chebi":[
"CHEBI:539"
],
"inchi_key":[
"VOJUXHHACRXLTD-UHFFFAOYSA-M"
],
"inchikey":[
"VOJUXHHACRXLTD-UHFFFAOYSA-M"
],
"kegg.compound":[
"C03657"
],
"metanetx.chemical":[
"MNXM552"
],
"sbo":"SBO:0000247",
"seed.compound":[
"cpd02295"
]
}
},
{
"id":"etoh_e",
"name":"Ethanol",
"compartment":"e",
"charge":0,
"formula":"C2H6O",
"notes":{
"original_bigg_ids":[
"etoh_e"
]
},
"annotation":{
"Human Metabolome Database":[
"HMDB00108"
],
"bigg.metabolite":[
"etoh"
],
"biocyc":[
"META:ETOH"
],
"chebi":[
"CHEBI:52092"
],
"envipath":[
"5882df9c-dae1-4d80-a40e-db4724271456/compound/a4a354fd-5003-4b7b-b11b-f54204aea384",
"5882df9c-dae1-4d80-a40e-db4724271456/compound/f89efe7c-1a6a-4d21-b99c-e3e1070a8062",
"650babc9-9d68-4b73-9332-11972ca26f7b/compound/56e18a05-c059-433a-94f6-0e26c01b010f",
"32de3cf4-e3e6-4168-956e-32fa5ddb0ce1/compound/9fb1fbdf-101b-4b82-a596-d2f52c870e4f"
],
"hmdb":[
"HMDB00108"
],
"inchi_key":[
"LFQSCWFLJHTTHZ-UHFFFAOYSA-N"
],
"inchikey":[
"LFQSCWFLJHTTHZ-UHFFFAOYSA-N"
],
"kegg.compound":[
"C00469"
],
"kegg.drug":[
"D06542"
],
"metanetx.chemical":[
"MNXM303"
],
"reactome":[
"R-ALL-30203"
],
"reactome.compound":[
"113748",
"30203"
],
"sabiork":[
"56"
],
"sbo":"SBO:0000247",
"seed.compound":[
"cpd00363"
]
}
},
{
"id":"galctn__L_c",
"name":"L-Galactonate",
"compartment":"c",
"charge":-1,
"formula":"C6H11O7",
"notes":{
"original_bigg_ids":[
"galctn__L_c"
]
},
"annotation":{
"bigg.metabolite":[
"galctn__L"
],
"biocyc":[
"META:CPD0-1083"
],
"chebi":[
"CHEBI:53071"
],
"inchi_key":[
"RGHNJXZEOKUKBD-RSJOWCBRSA-M"
],
"inchikey":[
"RGHNJXZEOKUKBD-RSJOWCBRSA-M"
],
"kegg.compound":[
"C15930"
],
"metanetx.chemical":[
"MNXM636"
],
"sabiork":[
"24860"
],
"sbo":"SBO:0000247",
"seed.compound":[
"cpd14659"
]
}
},
{
"id":"mi1p__D_c",
"name":"1D-myo-Inositol 1-phosphate",
"compartment":"c",
"charge":-2,
"formula":"C6H11O9P",
"notes":{
"original_bigg_ids":[
"mi1p__D_c"
]
},
"annotation":{
"bigg.metabolite":[
"mi1p__D"
],
"biocyc":[
"META:D-MYO-INOSITOL-1-MONOPHOSPHATE"
],
"chebi":[
"CHEBI:818"
],
"inchi_key":[
"INAPMGSXUVUWAF-UOTPTPDRSA-L"
],
"inchikey":[
"INAPMGSXUVUWAF-UOTPTPDRSA-L"
],
"kegg.compound":[
"C01177"
],
"metanetx.chemical":[
"MNXM646"
],
"reactome":[
"R-ALL-870330"
],
"reactome.compound":[
"870330"
],
"sabiork":[
"5422"
],
"sbo":"SBO:0000247",
"seed.compound":[
"cpd00867"
]
}
},
{
"id":"pro__L_e",
"name":"L-Proline",
"compartment":"e",
"charge":0,
"formula":"C5H9NO2",
"notes":{
"original_bigg_ids":[
"pro__L_e"
]
},
"annotation":{
"Human Metabolome Database":[
"HMDB00162"
],
"bigg.metabolite":[
"pro__L"
],
"biocyc":[
"META:PRO"
],
"chebi":[
"CHEBI:6286"
],
"hmdb":[
"HMDB00162"
],
"inchi_key":[
"ONIBWKKTOPOVIA-BYPYZUCNSA-N"
],
"inchikey":[
"ONIBWKKTOPOVIA-BYPYZUCNSA-N"
],
"kegg.compound":[
"C16435"
],
"kegg.drug":[
"D00035"
],
"metanetx.chemical":[
"MNXM114"
],
"reactome":[
"R-ALL-379717"
],
"reactome.compound":[
"352033",
"379717",
"113538"
],
"sabiork":[
"25536",
"82"
],
"sbo":"SBO:0000247",
"seed.compound":[
"cpd15140"
]
}
},
{
"id":"taur_e",
"name":"Taurine C2H7NO3S",
"compartment":"e",
"charge":0,
"formula":"C2H7NO3S",
"notes":{
"original_bigg_ids":[
"taur_e"
]
},
"annotation":{
"Human Metabolome Database":[
"HMDB00251"
],
"bigg.metabolite":[
"taur"
],
"biocyc":[
"META:TAURINE"
],
"chebi":[
"CHEBI:9406"
],
"hmdb":[
"HMDB00251"
],
"inchi_key":[
"XOAAWQZATWQOTB-UHFFFAOYSA-N"
],
"inchikey":[
"XOAAWQZATWQOTB-UHFFFAOYSA-N"
],
"kegg.compound":[
"C00245"
],
"kegg.drug":[
"D00047"
],
"metanetx.chemical":[
"MNXM282"
],
"reactome":[
"R-ALL-194069"
],
"reactome.compound":[
"193463",
"194069",
"159420"
],
"sabiork":[
"1989"
],
"sbo":"SBO:0000247",
"seed.compound":[
"cpd00210"
]
}
},
{
"id":"lipa_cold_e",
"name":"Cold adapted KDO(2)-lipid (A)",
"compartment":"e",
"charge":-6,
"formula":"C114H202N2O39P2",
"notes":{
"original_bigg_ids":[
"lipa_cold_e"
]
},
"annotation":{
"bigg.metabolite":[
"lipa_cold"
],
"biocyc":[
"META:KDO2-LIPID-IVA-COLD"
],
"chebi":[
"CHEBI:61556"
],
"inchi_key":[
"YMYMIWUIGJUAIZ-LSPGFKFTSA-H"
],
"inchikey":[
"YMYMIWUIGJUAIZ-LSPGFKFTSA-H"
],
"metanetx.chemical":[
"MNXM6016"
],
"sbo":"SBO:0000247",
"seed.compound":[
"cpd15493"
]
}
},
{
"id":"bwcogdp_c",
"name":"Tungsten bispterin cofactor guanine dinucleotide",
"compartment":"c",
"charge":-4,
"formula":"C40H44N20O27P4S4W",
"notes":{
"original_bigg_ids":[
"bwcogdp_c"
]
},
"annotation":{
"bigg.metabolite":[
"bwcogdp"
],
"metanetx.chemical":[
"MNXM149209"
],
"sbo":"SBO:0000247"
}
},
{
"id":"ppp9_c",
"name":"Protoporphyrin",
"compartment":"c",
"charge":-2,
"formula":"C34H32N4O4",
"notes":{
"original_bigg_ids":[
"ppp9_c"
]
},
"annotation":{
"Human Metabolome Database":[
"HMDB00241"
],
"bigg.metabolite":[
"ppp9"
],
"biocyc":[
"META:PROTOPORPHYRIN_IX"
],
"chebi":[
"CHEBI:8592"
],
"hmdb":[
"HMDB00241"
],
"inchi_key":[
"KSFOVUSSGSKXFI-UJJXFSCMSA-L"
],
"inchikey":[
"KSFOVUSSGSKXFI-UJJXFSCMSA-L"
],
"kegg.compound":[
"C02191"
],
"metanetx.chemical":[
"MNXM346"
],
"reactome":[
"R-ALL-189487"
],
"reactome.compound":[
"189487",
"189463"
],
"sabiork":[
"6061"
],
"sbo":"SBO:0000247",
"seed.compound":[
"cpd01476"
]
}
},
{
"id":"thptdn_c",
"name":"5,6,7,8-tetrahydropteridine",
"compartment":"c",
"charge":2,
"formula":"C6H10N4",
"notes":{
"original_bigg_ids":[
"thptdn_c"
]
},
"annotation":{
"Human Metabolome Database":[
"HMDB01216"
],
"bigg.metabolite":[
"thptdn"
],
"biocyc":[
"META:5678-TETRAHYDROPTERIDINE"
],
"chebi":[
"CHEBI:9487"
],
"hmdb":[
"HMDB01216"
],
"inchi_key":[
"IDAICLIJTRXNER-UHFFFAOYSA-N"
],
"inchikey":[
"IDAICLIJTRXNER-UHFFFAOYSA-N"
],
"kegg.compound":[
"C05650"
],
"metanetx.chemical":[
"MNXM3185"
],
"sbo":"SBO:0000247",
"seed.compound":[
"cpd03361"
]
}
},
{
"id":"glcn_p",
"name":"D-Gluconate",
"compartment":"p",
"charge":-1,
"formula":"C6H11O7",
"notes":{
"original_bigg_ids":[
"glcn_p"
]
},
"annotation":{
"Human Metabolome Database":[
"HMDB03373"
],
"bigg.metabolite":[
"glcn"
],
"biocyc":[
"META:GLUCONATE"
],
"chebi":[
"CHEBI:42715"
],
"hmdb":[
"HMDB00625",
"HMDB03373"
],
"inchi_key":[
"RGHNJXZEOKUKBD-SQOUGZDYSA-M"
],
"inchikey":[
"RGHNJXZEOKUKBD-SQOUGZDYSA-M"
],
"kegg.compound":[
"C00257"
],
"metanetx.chemical":[
"MNXM341"
],
"sabiork":[
"23420",
"1998"
],
"sbo":"SBO:0000247",
"seed.compound":[
"cpd00222"
]
}
},
{
"id":"gua_p",
"name":"Guanine",
"compartment":"p",
"charge":0,
"formula":"C5H5N5O",
"notes":{
"original_bigg_ids":[
"gua_p"
]
},
"annotation":{
"Human Metabolome Database":[
"HMDB00132"
],
"bigg.metabolite":[
"gua"
],
"biocyc":[
"META:GUANINE"
],
"chebi":[
"CHEBI:5563"
],
"envipath":[
"650babc9-9d68-4b73-9332-11972ca26f7b/compound/b5208daa-3750-4745-b4ed-179fb9d4fcfd"
],
"hmdb":[
"HMDB00132"
],
"inchi_key":[
"UYTPUPDQBNUYGX-UHFFFAOYSA-N"
],
"inchikey":[
"UYTPUPDQBNUYGX-UHFFFAOYSA-N"
],
"kegg.compound":[
"C00242"
],
"metanetx.chemical":[
"MNXM259"
],
"reactome":[
"R-ALL-83956"
],
"reactome.compound":[
"83956"
],
"sabiork":[
"59"
],
"sbo":"SBO:0000247",
"seed.compound":[
"cpd00207"
]
}
},
{
"id":"air_c",
"name":"5-amino-1-(5-phospho-D-ribosyl)imidazole",
"compartment":"c",
"charge":-2,
"formula":"C8H12N3O7P",
"notes":{
"original_bigg_ids":[
"air_c"
]
},
"annotation":{
"Human Metabolome Database":[
"HMDB62575"
],
"bigg.metabolite":[
"air"
],
"chebi":[
"CHEBI:58592"
],
"hmdb":[
"HMDB62575"
],
"inchi_key":[
"PDACUKOKVHBVHJ-ZRTZXPPTSA-M"
],
"inchikey":[
"PDACUKOKVHBVHJ-ZRTZXPPTSA-M"
],
"metanetx.chemical":[
"MNXM162266"
],
"sbo":"SBO:0000247"
}
},
{
"id":"6pgc_c",
"name":"6-Phospho-D-gluconate",
"compartment":"c",
"charge":-3,
"formula":"C6H10O10P",
"notes":{
"original_bigg_ids":[
"6pgc_c"
]
},
"annotation":{
"Human Metabolome Database":[
"HMDB62800"
],
"bigg.metabolite":[
"6pgc"
],
"biocyc":[
"META:CPD-2961"
],
"chebi":[
"CHEBI:58759"
],
"hmdb":[
"HMDB01316",
"HMDB62800"
],
"inchi_key":[
"BIRSGZKFKXLSJQ-SQOUGZDYSA-K"
],
"inchikey":[
"BIRSGZKFKXLSJQ-SQOUGZDYSA-K"
],
"kegg.compound":[
"C00345"
],
"metanetx.chemical":[
"MNXM325"
],
"reactome":[
"R-ALL-29996"
],
"reactome.compound":[
"29996"
],
"sabiork":[
"22801",
"2024"
],
"sbo":"SBO:0000247",
"seed.compound":[
"cpd00284"
]
}
},
{
"id":"6hmhptpp_c",
"name":"6-hydroxymethyl-dihydropterin pyrophosphate",
"compartment":"c",
"charge":-3,
"formula":"C7H8N5O8P2",
"notes":{
"original_bigg_ids":[
"6hmhptpp_c"
]
},
"annotation":{
"bigg.metabolite":[
"6hmhptpp"
],
"biocyc":[
"META:DIHYDROPTERIN-CH2OH-PP"
],
"chebi":[
"CHEBI:73083"
],
"inchi_key":[
"FCQGJGLSOWZZON-UHFFFAOYSA-K"
],
"inchikey":[
"FCQGJGLSOWZZON-UHFFFAOYSA-K"
],
"kegg.compound":[
"C04807"
],
"metanetx.chemical":[
"MNXM1160"
],
"sbo":"SBO:0000247",
"seed.compound":[
"cpd16760"
]
}
},
{
"id":"udpgal_c",
"name":"UDPgalactose",
"compartment":"c",
"charge":-2,
"formula":"C15H22N2O17P2",
"notes":{
"original_bigg_ids":[
"udpgal_c"
]
},
"annotation":{
"Human Metabolome Database":[
"HMDB62573"
],
"bigg.metabolite":[
"udpgal"
],
"biocyc":[
"META:CPD-14553"
],
"chebi":[
"CHEBI:9811"
],
"hmdb":[
"HMDB62573",
"HMDB00302"
],
"inchi_key":[
"HSCJRCZFDFQWRP-ABVWGUQPSA-L"
],
"inchikey":[
"HSCJRCZFDFQWRP-ABVWGUQPSA-L"
],
"kegg.compound":[
"C00052"
],
"kegg.glycan":[
"G10609"
],
"metanetx.chemical":[
"MNXM89795"
],
"reactome":[
"R-ALL-735682"
],
"reactome.compound":[
"735682",
"29452"
],
"sabiork":[
"1283",
"3919"
],
"sbo":"SBO:0000247",
"seed.compound":[
"cpd30770"
]
}
},
{
"id":"nh4_c",
"name":"Ammonium",
"compartment":"c",
"charge":1,
"formula":"H4N",
"notes":{
"original_bigg_ids":[
"nh4_c"
]
},
"annotation":{
"Human Metabolome Database":[
"HMDB41827"
],
"bigg.metabolite":[
"nh4"
],
"biocyc":[
"META:AMMONIUM"
],
"chebi":[
"CHEBI:7435"
],
"envipath":[
"650babc9-9d68-4b73-9332-11972ca26f7b/compound/96667bd9-aeae-4e8f-89d3-100d0396af05",
"32de3cf4-e3e6-4168-956e-32fa5ddb0ce1/compound/41e4c903-407f-49f7-bf6b-0a94d39fa3a7",
"5882df9c-dae1-4d80-a40e-db4724271456/compound/27a89bdf-42f7-478f-91d8-e39881581096"
],
"hmdb":[
"HMDB00051",
"HMDB41827"
],
"inchi_key":[
"QGZKDVFQNNGYKY-UHFFFAOYSA-O"
],
"inchikey":[
"QGZKDVFQNNGYKY-UHFFFAOYSA-O"
],
"kegg.compound":[
"C01342"
],
"kegg.drug":[
"D02916"
],
"metanetx.chemical":[
"MNXM15"
],
"reactome":[
"R-ALL-76230"
],
"reactome.compound":[
"5693978",
"1132163",
"29382",
"76230",
"140912",
"389843",
"2022135",
"31633",
"113561"
],
"sabiork":[
"1268",
"43"
],
"sbo":"SBO:0000247",
"seed.compound":[
"cpd19013"
]
}
},
{
"id":"fe3hox_un_p",
"name":"Fe(III)hydoxamate, unloaded",
"compartment":"p",
"charge":-3,
"formula":"C9H18O6N3",
"notes":{
"original_bigg_ids":[
"fe3hox_un_p"
]
},
"annotation":{
"bigg.metabolite":[
"fe3hox_un"
],
"biocyc":[
"META:CPD0-2175"
],
"metanetx.chemical":[
"MNXM90823"
],
"sbo":"SBO:0000247",
"seed.compound":[
"cpd15461"
]
}
},
{
"id":"xmp_e",
"name":"Xanthosine 5'-phosphate",
"compartment":"e",
"charge":-2,
"formula":"C10H11N4O9P",
"notes":{
"original_bigg_ids":[
"xmp_e"
]
},
"annotation":{
"Human Metabolome Database":[
"HMDB62755"
],
"bigg.metabolite":[
"xmp"
],
"biocyc":[
"META:XANTHOSINE-5-PHOSPHATE"
],
"chebi":[
"CHEBI:57464"
],
"hmdb":[
"HMDB01554",
"HMDB62755"
],
"inchi_key":[
"DCTLYFZHFGENCW-UUOKFMHZSA-L"
],
"inchikey":[
"DCTLYFZHFGENCW-UUOKFMHZSA-L"
],
"kegg.compound":[
"C00655"
],
"metanetx.chemical":[
"MNXM298"
],
"reactome":[
"R-ALL-111584"
],
"reactome.compound":[
"111584"
],
"sabiork":[
"1686"
],
"sbo":"SBO:0000247",
"seed.compound":[
"cpd00497"
]
}
},
{
"id":"pydam_c",
"name":"Pyridoxamine",
"compartment":"c",
"charge":1,
"formula":"C8H13N2O2",
"notes":{
"original_bigg_ids":[
"pydam_c"
]
},
"annotation":{
"Human Metabolome Database":[
"HMDB62696"
],
"bigg.metabolite":[
"pydam"
],
"biocyc":[
"META:PYRIDOXAMINE"
],
"chebi":[
"CHEBI:8669"
],
"envipath":[
"32de3cf4-e3e6-4168-956e-32fa5ddb0ce1/compound/a8e03eef-0f65-4f7e-aaaa-c85331fbebe6"
],
"hmdb":[
"HMDB62696",
"HMDB01431"
],
"inchi_key":[
"NHZMQXZHNVQTQA-UHFFFAOYSA-O"
],
"inchikey":[
"NHZMQXZHNVQTQA-UHFFFAOYSA-O"
],
"kegg.compound":[
"C00534"
],
"metanetx.chemical":[
"MNXM548"
],
"reactome":[
"R-ALL-964945"
],
"reactome.compound":[
"964945"
],
"sabiork":[
"2080"
],
"sbo":"SBO:0000247",
"seed.compound":[
"cpd00419"
]
}
},
{
"id":"so3_p",
"name":"Sulfite",
"compartment":"p",
"charge":-2,
"formula":"O3S",
"notes":{
"original_bigg_ids":[
"so3_p"
]
},
"annotation":{
"Human Metabolome Database":[
"HMDB34829"
],
"bigg.metabolite":[
"so3"
],
"biocyc":[
"META:SO3"
],
"chebi":[
"CHEBI:9344"
],
"envipath":[
"4fd7f3e0-dd25-43ac-9453-dda3e52396e4/compound/0382072e-fc0c-41a7-be8d-fce140ecf836",
"32de3cf4-e3e6-4168-956e-32fa5ddb0ce1/compound/2bf998e0-031f-4353-bbd0-d9c0af36460e"
],
"hmdb":[
"HMDB34829",
"HMDB03008",
"HMDB01033",
"HMDB00240"
],
"inchi_key":[
"LSNNMFCWUKXFEE-UHFFFAOYSA-L"
],
"inchikey":[
"LSNNMFCWUKXFEE-UHFFFAOYSA-L"
],
"kegg.compound":[
"C11481"
],
"metanetx.chemical":[
"MNXM105630"
],
"sabiork":[
"3059"
],
"sbo":"SBO:0000247",
"seed.compound":[
"cpd00081"
]
}
},
{
"id":"rml1p_c",
"name":"L-Rhamnulose 1-phosphate",
"compartment":"c",
"charge":-2,
"formula":"C6H11O8P",
"notes":{
"original_bigg_ids":[
"rml1p_c"
]
},
"annotation":{
"bigg.metabolite":[
"rml1p"
],
"biocyc":[
"META:RHAMNULOSE-1P"
],
"chebi":[
"CHEBI:6294"
],
"inchi_key":[
"KNYGWWDTPGSEPD-OTWZMJIISA-L"
],
"inchikey":[
"KNYGWWDTPGSEPD-OTWZMJIISA-L"
],
"kegg.compound":[
"C01131"
],
"metanetx.chemical":[
"MNXM1675"
],
"sabiork":[
"1599"
],
"sbo":"SBO:0000247",
"seed.compound":[
"cpd00831"
]
}
},
{
"id":"gam6p_e",
"name":"D-Glucosamine 6-phosphate",
"compartment":"e",
"charge":-1,
"formula":"C6H13NO8P",
"notes":{
"original_bigg_ids":[
"gam6p_e"
]
},
"annotation":{
"bigg.metabolite":[
"gam6p"
],
"biocyc":[
"META:D-GLUCOSAMINE-6-P"
],
"chebi":[
"CHEBI:58725"
],
"inchi_key":[
"XHMJOUIAFHJHBW-IVMDWMLBSA-M"
],
"inchikey":[
"XHMJOUIAFHJHBW-IVMDWMLBSA-M"
],
"kegg.compound":[
"C00352"
],
"metanetx.chemical":[
"MNXM370"
],
"sabiork":[
"1372"
],
"sbo":"SBO:0000247",
"seed.compound":[
"cpd00288"
]
}
},
{
"id":"cytd_c",
"name":"Cytidine",
"compartment":"c",
"charge":0,
"formula":"C9H13N3O5",
"notes":{
"original_bigg_ids":[
"cytd_c"
]
},
"annotation":{
"Human Metabolome Database":[
"HMDB00089"
],
"bigg.metabolite":[
"cytd"
],
"biocyc":[
"META:CYTIDINE"
],
"chebi":[
"CHEBI:41709"
],
"hmdb":[
"HMDB00089"
],
"inchi_key":[
"UHDGCWIWMRVCDJ-XVFCMESISA-N"
],
"inchikey":[
"UHDGCWIWMRVCDJ-XVFCMESISA-N"
],
"kegg.compound":[
"C00475"
],
"kegg.drug":[
"D07769"
],
"metanetx.chemical":[
"MNXM338"
],
"sabiork":[
"1340"
],
"sbo":"SBO:0000247",
"seed.compound":[
"cpd00367"
]
}
},
{
"id":"glcur1p_e",
"name":"D-Glucuronate 1-phosphate",
"compartment":"e",
"charge":-3,
"formula":"C6H8O10P",
"notes":{
"original_bigg_ids":[
"glcur1p_e"
]
},
"annotation":{
"Human Metabolome Database":[
"HMDB06329"
],
"bigg.metabolite":[
"glcur1p"
],
"biocyc":[
"META:CPD-510"
],
"chebi":[
"CHEBI:681"
],
"hmdb":[
"HMDB03976",
"HMDB06329"
],
"inchi_key":[
"AIQDYKMWENWVQJ-QIUUJYRFSA-K"
],
"inchikey":[
"AIQDYKMWENWVQJ-QIUUJYRFSA-K"
],
"kegg.compound":[
"C05385"
],
"metanetx.chemical":[
"MNXM1165"
],
"sabiork":[
"1842"
],
"sbo":"SBO:0000247",
"seed.compound":[
"cpd03191"
]
}
},
{
"id":"nac_e",
"name":"Nicotinate",
"compartment":"e",
"charge":-1,
"formula":"C6H4NO2",
"notes":{
"original_bigg_ids":[
"nac_e"
]
},
"annotation":{
"Human Metabolome Database":[
"HMDB01488"
],
"bigg.metabolite":[
"nac"
],
"biocyc":[
"META:NIACINE"
],
"chebi":[
"CHEBI:7559"
],
"envipath":[
"650babc9-9d68-4b73-9332-11972ca26f7b/compound/ed8ac75f-3a91-484c-9d21-d318ef0efef6",
"650babc9-9d68-4b73-9332-11972ca26f7b/compound/ca85f0e1-e6b7-458b-8f88-d4ed6b580217"
],
"hmdb":[
"HMDB01488"
],
"inchi_key":[
"PVNIIMVLHYAWGP-UHFFFAOYSA-M"
],
"inchikey":[
"PVNIIMVLHYAWGP-UHFFFAOYSA-M"
],
"kegg.compound":[
"C00253"
],
"kegg.drug":[
"D00049"
],
"metanetx.chemical":[
"MNXM274"
],
"reactome":[
"R-ALL-8869604"
],
"reactome.compound":[
"8869604",
"197230"
],
"sabiork":[
"1994"
],
"sbo":"SBO:0000247",
"seed.compound":[
"cpd00218"
]
}
},
{
"id":"tdec2eACP_c",
"name":"Trans-Dec-2-enoyl-[acyl-carrier protein]",
"compartment":"c",
"charge":-1,
"formula":"C21H37N2O8PRS",
"notes":{
"original_bigg_ids":[
"tdec2eACP_c"
]
},
"annotation":{
"bigg.metabolite":[
"tdec2eACP"
],
"chebi":[
"CHEBI:10724"
],
"kegg.compound":[
"C05754"
],
"lipidmaps":[
"LMFA07060012"
],
"metanetx.chemical":[
"MNXM28221"
],
"sbo":"SBO:0000247",
"seed.compound":[
"cpd11475"
]
}
},
{
"id":"thym_c",
"name":"Thymine C5H6N2O2",
"compartment":"c",
"charge":0,
"formula":"C5H6N2O2",
"notes":{
"original_bigg_ids":[
"thym_c"
]
},
"annotation":{
"Human Metabolome Database":[
"HMDB00262"
],
"bigg.metabolite":[
"thym"
],
"biocyc":[
"META:THYMINE"
],
"chebi":[
"CHEBI:9580"
],
"hmdb":[
"HMDB00262"
],
"inchi_key":[
"RWQNBRDOKXIBIV-UHFFFAOYSA-N"
],
"inchikey":[
"RWQNBRDOKXIBIV-UHFFFAOYSA-N"
],
"kegg.compound":[
"C00178"
],
"metanetx.chemical":[
"MNXM386"
],
"reactome":[
"R-ALL-83960"
],
"reactome.compound":[
"83960"
],
"sabiork":[
"60"
],
"sbo":"SBO:0000247",
"seed.compound":[
"cpd00151"
]
}
},
{
"id":"galctn__D_c",
"name":"D-Galactonate",
"compartment":"c",
"charge":-1,
"formula":"C6H11O7",
"notes":{
"original_bigg_ids":[
"galctn__D_c"
]
},
"annotation":{
"Human Metabolome Database":[
"HMDB00565"
],
"bigg.metabolite":[
"galctn__D"
],
"biocyc":[
"META:D-GALACTONATE"
],
"chebi":[
"CHEBI:4132"
],
"hmdb":[
"HMDB00565"
],
"inchi_key":[
"RGHNJXZEOKUKBD-MGCNEYSASA-M"
],
"inchikey":[
"RGHNJXZEOKUKBD-MGCNEYSASA-M"
],
"kegg.compound":[
"C00880"
],
"metanetx.chemical":[
"MNXM1734"
],
"sabiork":[
"2177"
],
"sbo":"SBO:0000247",
"seed.compound":[
"cpd00653"
]
}
},
{
"id":"sbzcoa_c",
"name":"O-Succinylbenzoyl-CoA",
"compartment":"c",
"charge":-5,
"formula":"C32H39N7O20P3S",
"notes":{
"original_bigg_ids":[
"sbzcoa_c"
]
},
"annotation":{
"bigg.metabolite":[
"sbzcoa"
],
"biocyc":[
"META:CPD-6972"
],
"chebi":[
"CHEBI:57364"
],
"inchi_key":[
"AVOVYFCDODUXLY-HSJNEKGZSA-I"
],
"inchikey":[
"AVOVYFCDODUXLY-HSJNEKGZSA-I"
],
"kegg.compound":[
"C03160"
],
"metanetx.chemical":[
"MNXM1132"
],
"sbo":"SBO:0000247",
"seed.compound":[
"cpd02021"
]
}
},
{
"id":"gal_e",
"name":"D-Galactose",
"compartment":"e",
"charge":0,
"formula":"C6H12O6",
"notes":{
"original_bigg_ids":[
"gal_e"
]
},
"annotation":{
"Human Metabolome Database":[
"HMDB05762"
],
"bigg.metabolite":[
"gal"
],
"biocyc":[
"META:D-galactopyranose"
],
"chebi":[
"CHEBI:42741"
],
"hmdb":[
"HMDB05762",
"HMDB00143"
],
"inchi_key":[
"WQZGKKKJIJFFOK-PHYPRBDBSA-N"
],
"inchikey":[
"WQZGKKKJIJFFOK-PHYPRBDBSA-N"
],
"kegg.compound":[
"C00984"
],
"kegg.drug":[
"D04291"
],
"metanetx.chemical":[
"MNXM390"
],
"sabiork":[
"1661",
"90",
"1662"
],
"sbo":"SBO:0000247",
"seed.compound":[
"cpd00724"
]
}
},
{
"id":"3hpp_p",
"name":"3-Hydroxypropanoate",
"compartment":"p",
"charge":-1,
"formula":"C3H5O3",
"notes":{
"original_bigg_ids":[
"3hpp_p"
]
},
"annotation":{
"Human Metabolome Database":[
"HMDB00700"
],
"bigg.metabolite":[
"3hpp"
],
"biocyc":[
"META:3-HYDROXY-PROPIONATE"
],
"chebi":[
"CHEBI:40000"
],
"envipath":[
"650babc9-9d68-4b73-9332-11972ca26f7b/compound/bd10562a-7c1b-4ef8-a422-80f89844ef72"
],
"hmdb":[
"HMDB00700"
],
"inchi_key":[
"ALRHLSYJTWAHJZ-UHFFFAOYSA-M"
],
"inchikey":[
"ALRHLSYJTWAHJZ-UHFFFAOYSA-M"
],
"kegg.compound":[
"C01013"
],
"metanetx.chemical":[
"MNXM872"
],
"sabiork":[
"2214"
],
"sbo":"SBO:0000247",
"seed.compound":[
"cpd00745"
]
}
},
{
"id":"pimACP_c",
"name":"Pimeloyl-[acyl-carrier protein]",
"compartment":"c",
"charge":-1,
"formula":"C18H31N2O10PRS",
"notes":{
"original_bigg_ids":[
"pimACP_c"
]
},
"annotation":{
"bigg.metabolite":[
"pimACP"
],
"biocyc":[
"META:Pimeloyl-ACPs"
],
"kegg.compound":[
"C19845"
],
"metanetx.chemical":[
"MNXM12695"
],
"sbo":"SBO:0000247",
"seed.compound":[
"cpd21087"
]
}
},
{
"id":"micit_c",
"name":"Methylisocitrate",
"compartment":"c",
"charge":-3,
"formula":"C7H7O7",
"notes":{
"original_bigg_ids":[
"micit_c"
]
},
"annotation":{
"bigg.metabolite":[
"micit"
],
"biocyc":[
"META:CPD-618"
],
"chebi":[
"CHEBI:57429"
],
"inchi_key":[
"HHKPKXCSHMJWCF-WVBDSBKLSA-K"
],
"inchikey":[
"HHKPKXCSHMJWCF-WVBDSBKLSA-K"
],
"kegg.compound":[
"C04593"
],
"lipidmaps":[
"LMFA01050444"
],
"metanetx.chemical":[
"MNXM1694"
],
"sabiork":[
"7424"
],
"sbo":"SBO:0000247",
"seed.compound":[
"cpd02799"
]
}
},
{
"id":"dhcholn_c",
"name":"3?,12?-dihydroxy-7-oxo-5?-cholan-24-oate",
"compartment":"c",
"charge":-1,
"formula":"C24H37O5",
"notes":{
"original_bigg_ids":[
"dhcholn_c"
]
},
"annotation":{
"bigg.metabolite":[
"dhcholn"
],
"sbo":"SBO:0000247"
}
},
{
"id":"acnam_c",
"name":"N-Acetylneuraminate",
"compartment":"c",
"charge":-1,
"formula":"C11H18NO9",
"notes":{
"original_bigg_ids":[
"acnam_c"
]
},
"annotation":{
"Human Metabolome Database":[
"HMDB00800"
],
"bigg.metabolite":[
"acnam"
],
"biocyc":[
"META:N-ACETYLNEURAMINATE"
],
"chebi":[
"CHEBI:7214"
],
"hmdb":[
"HMDB00800",
"HMDB00230"
],
"inchi_key":[
"SQVRNKJHWKZAKO-LUWBGTNYSA-M"
],
"inchikey":[
"SQVRNKJHWKZAKO-LUWBGTNYSA-M"
],
"kegg.compound":[
"C19910"
],
"metanetx.chemical":[
"MNXM227"
],
"sabiork":[
"22759",
"2006"
],
"sbo":"SBO:0000247",
"seed.compound":[
"cpd27569"
]
}
},
{
"id":"hdeACP_c",
"name":"Cis-hexadec-9-enoyl-[acyl-carrier protein] (n-C16:1)",
"compartment":"c",
"charge":-1,
"formula":"C27H49N2O8PRS",
"notes":{
"original_bigg_ids":[
"hdeACP_c"
]
},
"annotation":{
"bigg.metabolite":[
"hdeACP"
],
"metanetx.chemical":[
"MNXM89949"
],
"sbo":"SBO:0000247"
}
},
{
"id":"dha_e",
"name":"Dihydroxyacetone",
"compartment":"e",
"charge":0,
"formula":"C3H6O3",
"notes":{
"original_bigg_ids":[
"dha_e"
]
},
"annotation":{
"Human Metabolome Database":[
"HMDB01882"
],
"bigg.metabolite":[
"dha"
],
"biocyc":[
"META:DIHYDROXYACETONE"
],
"chebi":[
"CHEBI:5453"
],
"envipath":[
"4fd7f3e0-dd25-43ac-9453-dda3e52396e4/compound/88a6ccc5-fd05-4708-9244-5bc7a155dbbf"
],
"hmdb":[
"HMDB01882"
],
"inchi_key":[
"RXKJFZQQPQGTFL-UHFFFAOYSA-N"
],
"inchikey":[
"RXKJFZQQPQGTFL-UHFFFAOYSA-N"
],
"kegg.compound":[
"C00184"
],
"kegg.drug":[
"D07841"
],
"metanetx.chemical":[
"MNXM460"
],
"sabiork":[
"1963"
],
"sbo":"SBO:0000247",
"seed.compound":[
"cpd00157"
]
}
},
{
"id":"pi_c",
"name":"Phosphate",
"compartment":"c",
"charge":-2,
"formula":"HO4P",
"notes":{
"original_bigg_ids":[
"pi_c"
]
},
"annotation":{
"Human Metabolome Database":[
"HMDB05947"
],
"bigg.metabolite":[
"pi"
],
"biocyc":[
"META:Pi"
],
"chebi":[
"CHEBI:7793"
],
"envipath":[
"650babc9-9d68-4b73-9332-11972ca26f7b/compound/db5219ee-60cb-4370-b066-340c9faf069c",
"5882df9c-dae1-4d80-a40e-db4724271456/compound/84684967-eade-48d4-b25d-c4aede0a0836",
"5882df9c-dae1-4d80-a40e-db4724271456/compound/ad82c39b-2edb-4953-b971-79a2d2ea6e26",
"650babc9-9d68-4b73-9332-11972ca26f7b/compound/aac01fea-4223-49c1-8b12-cd50f11ebfc8",
"32de3cf4-e3e6-4168-956e-32fa5ddb0ce1/compound/c581b2ce-6238-45de-abc0-60ca8d47ed04"
],
"hmdb":[
"HMDB02105",
"HMDB00973",
"HMDB01429",
"HMDB02142",
"HMDB05947"
],
"inchi_key":[
"NBIIXXVUZAFLBC-UHFFFAOYSA-L"
],
"inchikey":[
"NBIIXXVUZAFLBC-UHFFFAOYSA-L"
],
"kegg.compound":[
"C00009"
],
"kegg.drug":[
"D05467"
],
"metanetx.chemical":[
"MNXM9"
],
"reactome":[
"R-ALL-8851513"
],
"reactome.compound":[
"5228339",
"113550",
"8851513",
"113551",
"109277",
"29372",
"8851226",
"113548"
],
"sabiork":[
"36"
],
"sbo":"SBO:0000247",
"seed.compound":[
"cpd27787"
]
}
},
{
"id":"acmana_p",
"name":"N-Acetyl-D-mannosamine",
"compartment":"p",
"charge":0,
"formula":"C8H15NO6",
"notes":{
"original_bigg_ids":[
"acmana_p"
]
},
"annotation":{
"Human Metabolome Database":[
"HMDB62724"
],
"bigg.metabolite":[
"acmana"
],
"biocyc":[
"META:N-acetyl-D-mannosamine"
],
"chebi":[
"CHEBI:7141"
],
"hmdb":[
"HMDB62724"
],
"inchi_key":[
"MBLBDJOUHNCFQT-XAMCCFCMSA-N"
],
"inchikey":[
"MBLBDJOUHNCFQT-XAMCCFCMSA-N"
],
"kegg.compound":[
"C00645"
],
"metanetx.chemical":[
"MNXM2403"
],
"reactome":[
"R-ALL-4085214"
],
"reactome.compound":[
"4085214"
],
"sabiork":[
"25302",
"1583"
],
"sbo":"SBO:0000247",
"seed.compound":[
"cpd00492"
]
}
},
{
"id":"argsuc_c",
"name":"N(omega)-(L-Arginino)succinate",
"compartment":"c",
"charge":-1,
"formula":"C10H17N4O6",
"notes":{
"original_bigg_ids":[
"argsuc_c"
]
},
"annotation":{
"Human Metabolome Database":[
"HMDB01006"
],
"bigg.metabolite":[
"argsuc"
],
"biocyc":[
"META:L-ARGININO-SUCCINATE"
],
"chebi":[
"CHEBI:7098"
],
"hmdb":[
"HMDB00052",
"HMDB01006"
],
"inchi_key":[
"KDZOASGQNOPSCU-ZBHICJROSA-M"
],
"inchikey":[
"KDZOASGQNOPSCU-ZBHICJROSA-M"
],
"kegg.compound":[
"C03406"
],
"metanetx.chemical":[
"MNXM722743"
],
"reactome":[
"R-ALL-34575"
],
"reactome.compound":[
"34575"
],
"sabiork":[
"4057"
],
"sbo":"SBO:0000247",
"seed.compound":[
"cpd29673"
]
}
},
{
"id":"aacald_c",
"name":"Aminoacetaldehyde",
"compartment":"c",
"charge":1,
"formula":"C2H6NO",
"notes":{
"original_bigg_ids":[
"aacald_c"
]
},
"annotation":{
"bigg.metabolite":[
"aacald"
],
"biocyc":[
"META:CPD-1772"
],
"chebi":[
"CHEBI:58213"
],
"envipath":[
"650babc9-9d68-4b73-9332-11972ca26f7b/compound/f730ed9b-d11c-482f-a9ba-ac22fc782cc2"
],
"inchi_key":[
"LYIIBVSRGJSHAV-UHFFFAOYSA-O"
],
"inchikey":[
"LYIIBVSRGJSHAV-UHFFFAOYSA-O"
],
"kegg.compound":[
"C06735"
],
"metanetx.chemical":[
"MNXM2212"
],
"sabiork":[
"2912"
],
"sbo":"SBO:0000247",
"seed.compound":[
"cpd04122"
]
}
},
{
"id":"gbbtn_p",
"name":"Gamma-butyrobetaine",
"compartment":"p",
"charge":0,
"formula":"C7H15NO2",
"notes":{
"original_bigg_ids":[
"gbbtn_p"
]
},
"annotation":{
"Human Metabolome Database":[
"HMDB06831"
],
"bigg.metabolite":[
"gbbtn"
],
"biocyc":[
"META:GAMMA-BUTYROBETAINE"
],
"chebi":[
"CHEBI:20484"
],
"hmdb":[
"HMDB01161",
"HMDB06831"
],
"inchi_key":[
"JHPNVNIEXXLNTR-UHFFFAOYSA-N"
],
"inchikey":[
"JHPNVNIEXXLNTR-UHFFFAOYSA-N"
],
"kegg.compound":[
"C01181"
],
"metanetx.chemical":[
"MNXM626"
],
"reactome":[
"R-ALL-31369"
],
"reactome.compound":[
"31369"
],
"sabiork":[
"5425"
],
"sbo":"SBO:0000247",
"seed.compound":[
"cpd00870"
]
}
},
{
"id":"nh4_p",
"name":"Ammonium",
"compartment":"p",
"charge":1,
"formula":"H4N",
"notes":{
"original_bigg_ids":[
"nh4_p"
]
},
"annotation":{
"Human Metabolome Database":[
"HMDB41827"
],
"bigg.metabolite":[
"nh4"
],
"biocyc":[
"META:AMMONIUM"
],
"chebi":[
"CHEBI:7435"
],
"envipath":[
"650babc9-9d68-4b73-9332-11972ca26f7b/compound/96667bd9-aeae-4e8f-89d3-100d0396af05",
"32de3cf4-e3e6-4168-956e-32fa5ddb0ce1/compound/41e4c903-407f-49f7-bf6b-0a94d39fa3a7",
"5882df9c-dae1-4d80-a40e-db4724271456/compound/27a89bdf-42f7-478f-91d8-e39881581096"
],
"hmdb":[
"HMDB00051",
"HMDB41827"
],
"inchi_key":[
"QGZKDVFQNNGYKY-UHFFFAOYSA-O"
],
"inchikey":[
"QGZKDVFQNNGYKY-UHFFFAOYSA-O"
],
"kegg.compound":[
"C01342"
],
"kegg.drug":[
"D02916"
],
"metanetx.chemical":[
"MNXM15"
],
"reactome":[
"R-ALL-76230"
],
"reactome.compound":[
"5693978",
"1132163",
"29382",
"76230",
"140912",
"389843",
"2022135",
"31633",
"113561"
],
"sabiork":[
"1268",
"43"
],
"sbo":"SBO:0000247",
"seed.compound":[
"cpd19013"
]
}
},
{
"id":"4abut_p",
"name":"4-Aminobutanoate",
"compartment":"p",
"charge":0,
"formula":"C4H9NO2",
"notes":{
"original_bigg_ids":[
"4abut_p"
]
},
"annotation":{
"Human Metabolome Database":[
"HMDB00112"
],
"bigg.metabolite":[
"4abut"
],
"biocyc":[
"META:4-AMINO-BUTYRATE"
],
"chebi":[
"CHEBI:59888"
],
"envipath":[
"32de3cf4-e3e6-4168-956e-32fa5ddb0ce1/compound/e90ecce1-b9b5-49f9-85d9-b83421426cbb"
],
"hmdb":[
"HMDB00112"
],
"inchi_key":[
"BTCSSZJGUNDROE-UHFFFAOYSA-N"
],
"inchikey":[
"BTCSSZJGUNDROE-UHFFFAOYSA-N"
],
"kegg.compound":[
"C00334"
],
"kegg.drug":[
"D00058"
],
"lipidmaps":[
"LMFA01100039"
],
"metanetx.chemical":[
"MNXM192"
],
"reactome":[
"R-ALL-916850"
],
"reactome.compound":[
"428571",
"352011",
"916850",
"352003"
],
"sabiork":[
"2021"
],
"sbo":"SBO:0000247",
"seed.compound":[
"cpd00281"
]
}
},
{
"id":"chor_c",
"name":"Chorismate",
"compartment":"c",
"charge":-2,
"formula":"C10H8O6",
"notes":{
"original_bigg_ids":[
"chor_c"
]
},
"annotation":{
"Human Metabolome Database":[
"HMDB12199"
],
"bigg.metabolite":[
"chor"
],
"biocyc":[
"META:CHORISMATE"
],
"chebi":[
"CHEBI:3677"
],
"hmdb":[
"HMDB12199"
],
"inchi_key":[
"WTFXTQVDAKGDEY-HTQZYQBOSA-L"
],
"inchikey":[
"WTFXTQVDAKGDEY-HTQZYQBOSA-L"
],
"kegg.compound":[
"C00251"
],
"metanetx.chemical":[
"MNXM337"
],
"reactome":[
"R-ALL-964856"
],
"reactome.compound":[
"964856"
],
"sabiork":[
"1992"
],
"sbo":"SBO:0000247",
"seed.compound":[
"cpd00216"
]
}
},
{
"id":"hom__L_c",
"name":"L-Homoserine",
"compartment":"c",
"charge":0,
"formula":"C4H9NO3",
"notes":{
"original_bigg_ids":[
"hom__L_c"
]
},
"annotation":{
"Human Metabolome Database":[
"HMDB00719"
],
"bigg.metabolite":[
"hom__L"
],
"biocyc":[
"META:HOMO-SER"
],
"chebi":[
"CHEBI:6246"
],
"hmdb":[
"HMDB00719"
],
"inchi_key":[
"UKAUYVFTDYCKQA-VKHMYHEASA-N"
],
"inchikey":[
"UKAUYVFTDYCKQA-VKHMYHEASA-N"
],
"kegg.compound":[
"C00263"
],
"metanetx.chemical":[
"MNXM353"
],
"sabiork":[
"2001"
],
"sbo":"SBO:0000247",
"seed.compound":[
"cpd00227"
]
}
},
{
"id":"cbi_p",
"name":"Cobinamide",
"compartment":"p",
"charge":0,
"formula":"C48H72CoN11O8",
"notes":{
"original_bigg_ids":[
"cbi_p"
]
},
"annotation":{
"bigg.metabolite":[
"cbi"
],
"biocyc":[
"META:COBINAMIDE"
],
"chebi":[
"CHEBI:48529"
],
"inchi_key":[
"XQRJFEVDQXEIAX-JFYQDRLCSA-M"
],
"inchikey":[
"XQRJFEVDQXEIAX-JFYQDRLCSA-M"
],
"metanetx.chemical":[
"MNXM1549"
],
"sbo":"SBO:0000247"
}
},
{
"id":"thymd_c",
"name":"Thymidine C10H14N2O5",
"compartment":"c",
"charge":0,
"formula":"C10H14N2O5",
"notes":{
"original_bigg_ids":[
"thymd_c"
]
},
"annotation":{
"Human Metabolome Database":[
"HMDB00273"
],
"bigg.metabolite":[
"thymd"
],
"biocyc":[
"META:THYMIDINE"
],
"chebi":[
"CHEBI:9579"
],
"hmdb":[
"HMDB00273"
],
"inchi_key":[
"IQFYYKKMVGJFEH-XLPZGREQSA-N"
],
"inchikey":[
"IQFYYKKMVGJFEH-XLPZGREQSA-N"
],
"kegg.compound":[
"C00214"
],
"metanetx.chemical":[
"MNXM420"
],
"reactome":[
"R-ALL-83928"
],
"reactome.compound":[
"83928"
],
"sabiork":[
"1315"
],
"sbo":"SBO:0000247",
"seed.compound":[
"cpd00184"
]
}
},
{
"id":"mnl_p",
"name":"D-Mannitol",
"compartment":"p",
"charge":0,
"formula":"C6H14O6",
"notes":{
"original_bigg_ids":[
"mnl_p"
]
},
"annotation":{
"Human Metabolome Database":[
"HMDB01363"
],
"bigg.metabolite":[
"mnl"
],
"biocyc":[
"META:MANNITOL"
],
"chebi":[
"CHEBI:6686"
],
"hmdb":[
"HMDB00765",
"HMDB01363"
],
"inchi_key":[
"FBPFZTCFMRRESA-KVTDHHQDSA-N"
],
"inchikey":[
"FBPFZTCFMRRESA-KVTDHHQDSA-N"
],
"kegg.compound":[
"C00392"
],
"kegg.drug":[
"D00062"
],
"metanetx.chemical":[
"MNXM615"
],
"sabiork":[
"2037",
"3932"
],
"sbo":"SBO:0000247",
"seed.compound":[
"cpd00314"
]
}
},
{
"id":"gal_bD_e",
"name":"Beta D-Galactose",
"compartment":"e",
"charge":0,
"formula":"C6H12O6",
"notes":{
"original_bigg_ids":[
"gal_bD_e"
]
},
"annotation":{
"Human Metabolome Database":[
"HMDB03449"
],
"bigg.metabolite":[
"gal_bD"
],
"biocyc":[
"META:GALACTOSE"
],
"chebi":[
"CHEBI:42889"
],
"hmdb":[
"HMDB03449"
],
"inchi_key":[
"WQZGKKKJIJFFOK-FPRJBGLDSA-N"
],
"inchikey":[
"WQZGKKKJIJFFOK-FPRJBGLDSA-N"
],
"kegg.compound":[
"C00962"
],
"metanetx.chemical":[
"MNXM112"
],
"sabiork":[
"1377"
],
"sbo":"SBO:0000247",
"seed.compound":[
"cpd00709"
]
}
},
{
"id":"12ppd__R_c",
"name":"(R)-Propane-1,2-diol",
"compartment":"c",
"charge":0,
"formula":"C3H8O2",
"notes":{
"original_bigg_ids":[
"12ppd__R_c"
]
},
"annotation":{
"bigg.metabolite":[
"12ppd__R"
],
"biocyc":[
"META:CPD-8891"
],
"chebi":[
"CHEBI:44863"
],
"inchi_key":[
"DNIAPMSPPWPWGF-GSVOUGTGSA-N"
],
"inchikey":[
"DNIAPMSPPWPWGF-GSVOUGTGSA-N"
],
"kegg.compound":[
"C02912"
],
"metanetx.chemical":[
"MNXM90191"
],
"sbo":"SBO:0000247",
"seed.compound":[
"cpd01861"
]
}
},
{
"id":"dgdp_c",
"name":"DGDP C10H12N5O10P2",
"compartment":"c",
"charge":-3,
"formula":"C10H12N5O10P2",
"notes":{
"original_bigg_ids":[
"dgdp_c"
]
},
"annotation":{
"Human Metabolome Database":[
"HMDB00960"
],
"bigg.metabolite":[
"dgdp"
],
"biocyc":[
"META:DGDP"
],
"chebi":[
"CHEBI:58595"
],
"hmdb":[
"HMDB00960"
],
"inchi_key":[
"CIKGWCTVFSRMJU-KVQBGUIXSA-K"
],
"inchikey":[
"CIKGWCTVFSRMJU-KVQBGUIXSA-K"
],
"kegg.compound":[
"C00361"
],
"metanetx.chemical":[
"MNXM436"
],
"reactome":[
"R-ALL-500077"
],
"reactome.compound":[
"500077"
],
"sabiork":[
"1677"
],
"sbo":"SBO:0000247",
"seed.compound":[
"cpd00295"
]
}
},
{
"id":"glu1sa_c",
"name":"L-Glutamate 1-semialdehyde",
"compartment":"c",
"charge":0,
"formula":"C5H9NO3",
"notes":{
"original_bigg_ids":[
"glu1sa_c"
]
},
"annotation":{
"bigg.metabolite":[
"glu1sa"
],
"biocyc":[
"META:GLUTAMATE-1-SEMIALDEHYDE"
],
"chebi":[
"CHEBI:57501"
],
"inchi_key":[
"MPUUQNGXJSEWTF-BYPYZUCNSA-N"
],
"inchikey":[
"MPUUQNGXJSEWTF-BYPYZUCNSA-N"
],
"kegg.compound":[
"C03741"
],
"metanetx.chemical":[
"MNXM1453"
],
"sabiork":[
"6826"
],
"sbo":"SBO:0000247",
"seed.compound":[
"cpd02345"
]
}
},
{
"id":"dad_5_c",
"name":"5'-Deoxyadenosine",
"compartment":"c",
"charge":0,
"formula":"C10H13N5O3",
"notes":{
"original_bigg_ids":[
"dad_5_c"
]
},
"annotation":{
"Human Metabolome Database":[
"HMDB01983"
],
"bigg.metabolite":[
"dad_5"
],
"biocyc":[
"META:CH33ADO"
],
"chebi":[
"CHEBI:40099"
],
"hmdb":[
"HMDB01983"
],
"inchi_key":[
"XGYIMTFOTBMPFP-KQYNXXCUSA-N"
],
"inchikey":[
"XGYIMTFOTBMPFP-KQYNXXCUSA-N"
],
"kegg.compound":[
"C05198"
],
"metanetx.chemical":[
"MNXM316"
],
"reactome":[
"R-ALL-947703"
],
"reactome.compound":[
"1130791",
"947703"
],
"sabiork":[
"2720"
],
"sbo":"SBO:0000247",
"seed.compound":[
"cpd03091"
]
}
},
{
"id":"imp_p",
"name":"IMP C10H11N4O8P",
"compartment":"p",
"charge":-2,
"formula":"C10H11N4O8P",
"notes":{
"original_bigg_ids":[
"imp_p"
]
},
"annotation":{
"Human Metabolome Database":[
"HMDB00175"
],
"bigg.metabolite":[
"imp"
],
"biocyc":[
"META:IMP"
],
"chebi":[
"CHEBI:5849"
],
"hmdb":[
"HMDB00175"
],
"inchi_key":[
"GRSZFWQUAKGDAV-KQYNXXCUSA-L"
],
"inchikey":[
"GRSZFWQUAKGDAV-KQYNXXCUSA-L"
],
"kegg.compound":[
"C00130"
],
"metanetx.chemical":[
"MNXM125"
],
"reactome":[
"R-ALL-29602"
],
"reactome.compound":[
"2509792",
"29602"
],
"sabiork":[
"1306"
],
"sbo":"SBO:0000247",
"seed.compound":[
"cpd00114"
]
}
},
{
"id":"LalaDgluMdap_p",
"name":"L-alanine-D-glutamate-meso-2,6-diaminoheptanedioate",
"compartment":"p",
"charge":-1,
"formula":"C15H25N4O8",
"notes":{
"original_bigg_ids":[
"LalaDgluMdap_p"
]
},
"annotation":{
"bigg.metabolite":[
"LalaDgluMdap"
],
"metanetx.chemical":[
"MNXM90242"
],
"sbo":"SBO:0000247",
"seed.compound":[
"cpd15386"
]
}
},
{
"id":"cit_e",
"name":"Citrate",
"compartment":"e",
"charge":-3,
"formula":"C6H5O7",
"notes":{
"original_bigg_ids":[
"cit_e"
]
},
"annotation":{
"Human Metabolome Database":[
"HMDB00094"
],
"bigg.metabolite":[
"cit"
],
"biocyc":[
"META:CIT"
],
"chebi":[
"CHEBI:76049"
],
"hmdb":[
"HMDB00094"
],
"inchi_key":[
"KRKNYBCHXYNGOX-UHFFFAOYSA-K"
],
"inchikey":[
"KRKNYBCHXYNGOX-UHFFFAOYSA-K"
],
"kegg.compound":[
"C00158"
],
"kegg.drug":[
"D00037"
],
"metanetx.chemical":[
"MNXM131"
],
"reactome":[
"R-ALL-76190"
],
"reactome.compound":[
"29654",
"433138",
"76190"
],
"sabiork":[
"1952"
],
"sbo":"SBO:0000247",
"seed.compound":[
"cpd00137"
]
}
},
{
"id":"glcur1p_p",
"name":"D-Glucuronate 1-phosphate",
"compartment":"p",
"charge":-3,
"formula":"C6H8O10P",
"notes":{
"original_bigg_ids":[
"glcur1p_p"
]
},
"annotation":{
"Human Metabolome Database":[
"HMDB06329"
],
"bigg.metabolite":[
"glcur1p"
],
"biocyc":[
"META:CPD-510"
],
"chebi":[
"CHEBI:681"
],
"hmdb":[
"HMDB03976",
"HMDB06329"
],
"inchi_key":[
"AIQDYKMWENWVQJ-QIUUJYRFSA-K"
],
"inchikey":[
"AIQDYKMWENWVQJ-QIUUJYRFSA-K"
],
"kegg.compound":[
"C05385"
],
"metanetx.chemical":[
"MNXM1165"
],
"sabiork":[
"1842"
],
"sbo":"SBO:0000247",
"seed.compound":[
"cpd03191"
]
}
},
{
"id":"leu__L_e",
"name":"L-Leucine",
"compartment":"e",
"charge":0,
"formula":"C6H13NO2",
"notes":{
"original_bigg_ids":[
"leu__L_e"
]
},
"annotation":{
"Human Metabolome Database":[
"HMDB62203"
],
"bigg.metabolite":[
"leu__L"
],
"biocyc":[
"META:LEU"
],
"chebi":[
"CHEBI:6260"
],
"hmdb":[
"HMDB00687",
"HMDB62203"
],
"inchi_key":[
"ROHFNLRQFUQHCH-YFKPBYRVSA-N"
],
"inchikey":[
"ROHFNLRQFUQHCH-YFKPBYRVSA-N"
],
"kegg.compound":[
"C16439"
],
"kegg.drug":[
"D00030"
],
"lipidmaps":[
"LMFA01100048"
],
"metanetx.chemical":[
"MNXM140"
],
"reactome":[
"R-ALL-351964"
],
"reactome.compound":[
"29588",
"113580",
"351964"
],
"sabiork":[
"21059",
"69"
],
"sbo":"SBO:0000247",
"seed.compound":[
"cpd15143"
]
}
},
{
"id":"hhlipa_c",
"name":"Heptosyl-heptosyl-kdo2-lipidA",
"compartment":"c",
"charge":-6,
"formula":"C124H220N2O51P2",
"notes":{
"original_bigg_ids":[
"hhlipa_c"
]
},
"annotation":{
"bigg.metabolite":[
"hhlipa"
],
"biocyc":[
"META:CPD0-930"
],
"chebi":[
"CHEBI:61523"
],
"inchi_key":[
"HHPCMWTVGVTYIC-CFEULOSXSA-H"
],
"inchikey":[
"HHPCMWTVGVTYIC-CFEULOSXSA-H"
],
"metanetx.chemical":[
"MNXM2582"
],
"sbo":"SBO:0000247",
"seed.compound":[
"cpd15484"
]
}
},
{
"id":"skm_p",
"name":"Shikimate",
"compartment":"p",
"charge":-1,
"formula":"C7H9O5",
"notes":{
"original_bigg_ids":[
"skm_p"
]
},
"annotation":{
"Human Metabolome Database":[
"HMDB03070"
],
"bigg.metabolite":[
"skm"
],
"biocyc":[
"META:SHIKIMATE"
],
"chebi":[
"CHEBI:9133"
],
"hmdb":[
"HMDB03070"
],
"inchi_key":[
"JXOHGGNKMLTUBP-HSUXUTPPSA-M"
],
"inchikey":[
"JXOHGGNKMLTUBP-HSUXUTPPSA-M"
],
"kegg.compound":[
"C00493"
],
"metanetx.chemical":[
"MNXM602"
],
"reactome":[
"R-ALL-964932"
],
"reactome.compound":[
"964932"
],
"sabiork":[
"5117"
],
"sbo":"SBO:0000247",
"seed.compound":[
"cpd00383"
]
}
},
{
"id":"crnDcoa_c",
"name":"D-carnitinyl-CoA",
"compartment":"c",
"charge":-3,
"formula":"C28H46N8O18P3S",
"notes":{
"original_bigg_ids":[
"crnDcoa_c"
]
},
"annotation":{
"bigg.metabolite":[
"crnDcoa"
],
"biocyc":[
"META:D-CARNITINYL-COA"
],
"chebi":[
"CHEBI:62194"
],
"inchi_key":[
"BBRISSLDTUHWKG-ZORKKWTOSA-K"
],
"inchikey":[
"BBRISSLDTUHWKG-ZORKKWTOSA-K"
],
"lipidmaps":[
"LMFA07050162"
],
"metanetx.chemical":[
"MNXM3411"
],
"sbo":"SBO:0000247",
"seed.compound":[
"cpd15439"
]
}
},
{
"id":"zn2_c",
"name":"Zinc",
"compartment":"c",
"charge":2,
"formula":"Zn",
"notes":{
"original_bigg_ids":[
"zn2_c"
]
},
"annotation":{
"Human Metabolome Database":[
"HMDB01303"
],
"bigg.metabolite":[
"zn2"
],
"biocyc":[
"META:ZN+2"
],
"chebi":[
"CHEBI:49982"
],
"hmdb":[
"HMDB01303"
],
"inchi_key":[
"PTFCDOFLOPIGGS-UHFFFAOYSA-N"
],
"inchikey":[
"PTFCDOFLOPIGGS-UHFFFAOYSA-N"
],
"kegg.compound":[
"C00038"
],
"metanetx.chemical":[
"MNXM149"
],
"reactome":[
"R-ALL-442320"
],
"reactome.compound":[
"216667",
"437093",
"29426",
"216785",
"435350",
"442320",
"158417"
],
"sabiork":[
"1281"
],
"sbo":"SBO:0000247",
"seed.compound":[
"cpd00034"
]
}
},
{
"id":"q8h2_c",
"name":"Ubiquinol-8",
"compartment":"c",
"charge":0,
"formula":"C49H76O4",
"notes":{
"original_bigg_ids":[
"q8h2_c"
]
},
"annotation":{
"Human Metabolome Database":[
"HMDB01060"
],
"bigg.metabolite":[
"q8h2"
],
"biocyc":[
"META:CPD-9956"
],
"chebi":[
"CHEBI:61682"
],
"hmdb":[
"HMDB01060"
],
"inchi_key":[
"LOJUQFSPYHMHEO-SGHXUWJISA-N"
],
"inchikey":[
"LOJUQFSPYHMHEO-SGHXUWJISA-N"
],
"metanetx.chemical":[
"MNXM191"
],
"sbo":"SBO:0000247",
"seed.compound":[
"cpd29608"
]
}
},
{
"id":"ala__D_e",
"name":"D-Alanine",
"compartment":"e",
"charge":0,
"formula":"C3H7NO2",
"notes":{
"original_bigg_ids":[
"ala__D_e"
]
},
"annotation":{
"Human Metabolome Database":[
"HMDB01310"
],
"bigg.metabolite":[
"ala__D"
],
"biocyc":[
"META:D-ALANINE"
],
"chebi":[
"CHEBI:57416"
],
"hmdb":[
"HMDB01310"
],
"inchi_key":[
"QNAYBMKLOCPYGJ-UWTATZPHSA-N"
],
"inchikey":[
"QNAYBMKLOCPYGJ-UWTATZPHSA-N"
],
"kegg.compound":[
"C00133"
],
"metanetx.chemical":[
"MNXM156"
],
"sabiork":[
"1940"
],
"sbo":"SBO:0000247",
"seed.compound":[
"cpd00117"
]
}
},
{
"id":"murein5px3p_p",
"name":"Two disacharide linked murein units, pentapeptide corsslinked tripeptide (A2pm->A2pm) (middle of chain)",
"compartment":"p",
"charge":-4,
"formula":"C74H112N14O39",
"notes":{
"original_bigg_ids":[
"murein5px3p_p"
]
},
"annotation":{
"bigg.metabolite":[
"murein5px3p"
],
"metanetx.chemical":[
"MNXM5970"
],
"sbo":"SBO:0000247",
"seed.compound":[
"cpd15513"
]
}
},
{
"id":"fe2_e",
"name":"Fe2+ mitochondria",
"compartment":"e",
"charge":2,
"formula":"Fe",
"notes":{
"original_bigg_ids":[
"fe2_e"
]
},
"annotation":{
"Human Metabolome Database":[
"HMDB00692"
],
"bigg.metabolite":[
"fe2"
],
"biocyc":[
"META:FE+2"
],
"chebi":[
"CHEBI:49599"
],
"hmdb":[
"HMDB00692"
],
"inchi_key":[
"CWYNVVGOOAEACU-UHFFFAOYSA-N"
],
"inchikey":[
"CWYNVVGOOAEACU-UHFFFAOYSA-N"
],
"kegg.compound":[
"C14818"
],
"metanetx.chemical":[
"MNXM111"
],
"sabiork":[
"1275"
],
"sbo":"SBO:0000247",
"seed.compound":[
"cpd10515"
]
}
},
{
"id":"skm_e",
"name":"Shikimate",
"compartment":"e",
"charge":-1,
"formula":"C7H9O5",
"notes":{
"original_bigg_ids":[
"skm_e"
]
},
"annotation":{
"Human Metabolome Database":[
"HMDB03070"
],
"bigg.metabolite":[
"skm"
],
"biocyc":[
"META:SHIKIMATE"
],
"chebi":[
"CHEBI:9133"
],
"hmdb":[
"HMDB03070"
],
"inchi_key":[
"JXOHGGNKMLTUBP-HSUXUTPPSA-M"
],
"inchikey":[
"JXOHGGNKMLTUBP-HSUXUTPPSA-M"
],
"kegg.compound":[
"C00493"
],
"metanetx.chemical":[
"MNXM602"
],
"reactome":[
"R-ALL-964932"
],
"reactome.compound":[
"964932"
],
"sabiork":[
"5117"
],
"sbo":"SBO:0000247",
"seed.compound":[
"cpd00383"
]
}
},
{
"id":"2agpe161_p",
"name":"2-Acyl-sn-glycero-3-phosphoethanolamine (n-C16:1)",
"compartment":"p",
"charge":0,
"formula":"C21H42NO7P1",
"notes":{
"original_bigg_ids":[
"2agpe161_p"
]
},
"annotation":{
"bigg.metabolite":[
"2agpe161"
],
"metanetx.chemical":[
"MNXM3448"
],
"sbo":"SBO:0000247"
}
},
{
"id":"3odecACP_c",
"name":"3-Oxodecanoyl-[acyl-carrier protein]",
"compartment":"c",
"charge":-1,
"formula":"C21H37N2O9PRS",
"notes":{
"original_bigg_ids":[
"3odecACP_c"
]
},
"annotation":{
"bigg.metabolite":[
"3odecACP"
],
"biocyc":[
"META:3-oxo-decanoyl-ACPs"
],
"chebi":[
"CHEBI:1634"
],
"kegg.compound":[
"C05753"
],
"lipidmaps":[
"LMFA07060011"
],
"metanetx.chemical":[
"MNXM26616"
],
"sabiork":[
"8113"
],
"sbo":"SBO:0000247",
"seed.compound":[
"cpd11487"
]
}
},
{
"id":"galt_e",
"name":"Galactitol",
"compartment":"e",
"charge":0,
"formula":"C6H14O6",
"notes":{
"original_bigg_ids":[
"galt_e"
]
},
"annotation":{
"Human Metabolome Database":[
"HMDB00107"
],
"bigg.metabolite":[
"galt"
],
"biocyc":[
"META:GALACTITOL"
],
"chebi":[
"CHEBI:53575"
],
"hmdb":[
"HMDB00107"
],
"inchi_key":[
"FBPFZTCFMRRESA-GUCUJZIJSA-N"
],
"inchikey":[
"FBPFZTCFMRRESA-GUCUJZIJSA-N"
],
"kegg.compound":[
"C01697"
],
"metanetx.chemical":[
"MNXM1233"
],
"sabiork":[
"2311"
],
"sbo":"SBO:0000247",
"seed.compound":[
"cpd01171"
]
}
},
{
"id":"5dglcn_e",
"name":"5-Dehydro-D-gluconate",
"compartment":"e",
"charge":-1,
"formula":"C6H9O7",
"notes":{
"original_bigg_ids":[
"5dglcn_e"
]
},
"annotation":{
"bigg.metabolite":[
"5dglcn"
],
"biocyc":[
"META:5-DEHYDROGLUCONATE"
],
"chebi":[
"CHEBI:58143"
],
"inchi_key":[
"IZSRJDGCGRAUAR-MROZADKFSA-M"
],
"inchikey":[
"IZSRJDGCGRAUAR-MROZADKFSA-M"
],
"kegg.compound":[
"C01062"
],
"metanetx.chemical":[
"MNXM963"
],
"sabiork":[
"2233"
],
"sbo":"SBO:0000247",
"seed.compound":[
"cpd00781"
]
}
},
{
"id":"unagamu_c",
"name":"Undecaprenyl-diphospho-N-acetylglucosamine-N-acetylmannosaminuronate",
"compartment":"c",
"charge":-3,
"formula":"C71H113N2O18P2",
"notes":{
"original_bigg_ids":[
"unagamu_c"
]
},
"annotation":{
"Human Metabolome Database":[
"HMDB12306"
],
"bigg.metabolite":[
"unagamu"
],
"biocyc":[
"META:C55-PP-GLCNAC-MANNACA"
],
"chebi":[
"CHEBI:62960"
],
"hmdb":[
"HMDB12306"
],
"inchi_key":[
"IGGGNUSEBUZFTR-YETNCWQZSA-K"
],
"inchikey":[
"IGGGNUSEBUZFTR-YETNCWQZSA-K"
],
"kegg.compound":[
"C20497"
],
"metanetx.chemical":[
"MNXM2504"
],
"sbo":"SBO:0000247",
"seed.compound":[
"cpd15581"
]
}
},
{
"id":"5prdmbz_c",
"name":"N1-(5-Phospho-alpha-D-ribosyl)-5,6-dimethylbenzimidazole",
"compartment":"c",
"charge":-2,
"formula":"C14H17N2O7P",
"notes":{
"original_bigg_ids":[
"5prdmbz_c"
]
},
"annotation":{
"Human Metabolome Database":[
"HMDB03882"
],
"bigg.metabolite":[
"5prdmbz"
],
"biocyc":[
"META:ALPHA-RIBAZOLE-5-P"
],
"chebi":[
"CHEBI:7355"
],
"hmdb":[
"HMDB03882"
],
"inchi_key":[
"ZMRGXEJKZPRBPJ-SYQHCUMBSA-L"
],
"inchikey":[
"ZMRGXEJKZPRBPJ-SYQHCUMBSA-L"
],
"kegg.compound":[
"C04778"
],
"metanetx.chemical":[
"MNXM1224"
],
"sbo":"SBO:0000247",
"seed.compound":[
"cpd02904"
]
}
},
{
"id":"1tdecg3p_c",
"name":"1-tetradecanoyl-sn-glycerol 3-phosphate",
"compartment":"c",
"charge":-2,
"formula":"C17H33O7P1",
"notes":{
"original_bigg_ids":[
"1tdecg3p_c"
]
},
"annotation":{
"Human Metabolome Database":[
"HMDB62321"
],
"bigg.metabolite":[
"1tdecg3p"
],
"biocyc":[
"META:CPD-18379"
],
"chebi":[
"CHEBI:72683"
],
"hmdb":[
"HMDB62321"
],
"inchi_key":[
"FAZBDRGXCKPVJU-MRXNPFEDSA-L"
],
"inchikey":[
"FAZBDRGXCKPVJU-MRXNPFEDSA-L"
],
"lipidmaps":[
"LMGP10050007"
],
"metanetx.chemical":[
"MNXM3426"
],
"reactome":[
"R-ALL-8878649"
],
"reactome.compound":[
"8878649"
],
"sabiork":[
"26679"
],
"sbo":"SBO:0000247",
"seed.compound":[
"cpd15331"
],
"slm":[
"000000647"
]
}
},
{
"id":"pa140_c",
"name":"1,2-ditetradecanoyl-sn-glycerol 3-phosphate",
"compartment":"c",
"charge":-2,
"formula":"C31H59O8P1",
"notes":{
"original_bigg_ids":[
"pa140_c"
]
},
"annotation":{
"bigg.metabolite":[
"pa140"
],
"biocyc":[
"META:CPD0-1425"
],
"chebi":[
"CHEBI:84266"
],
"inchi_key":[
"OZSITQMWYBNPMW-GDLZYMKVSA-L"
],
"inchikey":[
"OZSITQMWYBNPMW-GDLZYMKVSA-L"
],
"lipidmaps":[
"LMGP10010026"
],
"metanetx.chemical":[
"MNXM51017"
],
"sbo":"SBO:0000247",
"seed.compound":[
"cpd26150"
],
"slm":[
"000025497"
]
}
},
{
"id":"cdpdtdec7eg_c",
"name":"CDP-1,2-ditetradec-7-enoylglycerol",
"compartment":"c",
"charge":-2,
"formula":"C40H67N3O15P2",
"notes":{
"original_bigg_ids":[
"cdpdtdec7eg_c"
]
},
"annotation":{
"bigg.metabolite":[
"cdpdtdec7eg"
],
"chebi":[
"CHEBI:103990"
],
"inchi_key":[
"VDJIEKQUDMPHPA-WNAWUNHNSA-L"
],
"inchikey":[
"VDJIEKQUDMPHPA-WNAWUNHNSA-L"
],
"metanetx.chemical":[
"MNXM4511"
],
"sbo":"SBO:0000247",
"seed.compound":[
"cpd15422"
]
}
},
{
"id":"cynt_e",
"name":"Cyanate",
"compartment":"e",
"charge":-1,
"formula":"CNO",
"notes":{
"original_bigg_ids":[
"cynt_e"
]
},
"annotation":{
"Human Metabolome Database":[
"HMDB02078"
],
"bigg.metabolite":[
"cynt"
],
"biocyc":[
"META:CPD-69"
],
"chebi":[
"CHEBI:3968"
],
"envipath":[
"32de3cf4-e3e6-4168-956e-32fa5ddb0ce1/compound/20a1ab57-2ac5-44c6-8390-60706fcc3fa1"
],
"hmdb":[
"HMDB02078"
],
"inchi_key":[
"XLJMAIOERFSOGZ-UHFFFAOYSA-M"
],
"inchikey":[
"XLJMAIOERFSOGZ-UHFFFAOYSA-M"
],
"kegg.compound":[
"C01417"
],
"metanetx.chemical":[
"MNXM1191"
],
"sbo":"SBO:0000247",
"seed.compound":[
"cpd01015"
]
}
},
{
"id":"dgslnt_c",
"name":"Selenodiglutathione",
"compartment":"c",
"charge":-2,
"formula":"C20H30N6O12S2Se",
"notes":{
"original_bigg_ids":[
"dgslnt_c"
]
},
"annotation":{
"bigg.metabolite":[
"dgslnt"
],
"biocyc":[
"META:CPD-13908"
],
"chebi":[
"CHEBI:71259"
],
"envipath":[
"32de3cf4-e3e6-4168-956e-32fa5ddb0ce1/compound/827fc514-4527-4f8f-8df2-fe7ba01da727"
],
"inchi_key":[
"GJEZZQVPWMCGSB-BJDJZHNGSA-L"
],
"inchikey":[
"GJEZZQVPWMCGSB-BJDJZHNGSA-L"
],
"kegg.compound":[
"C18870"
],
"metanetx.chemical":[
"MNXM7767"
],
"reactome":[
"R-ALL-5357667"
],
"reactome.compound":[
"5357667"
],
"sbo":"SBO:0000247",
"seed.compound":[
"cpd20131"
]
}
},
{
"id":"cit_p",
"name":"Citrate",
"compartment":"p",
"charge":-3,
"formula":"C6H5O7",
"notes":{
"original_bigg_ids":[
"cit_p"
]
},
"annotation":{
"Human Metabolome Database":[
"HMDB00094"
],
"bigg.metabolite":[
"cit"
],
"biocyc":[
"META:CIT"
],
"chebi":[
"CHEBI:76049"
],
"hmdb":[
"HMDB00094"
],
"inchi_key":[
"KRKNYBCHXYNGOX-UHFFFAOYSA-K"
],
"inchikey":[
"KRKNYBCHXYNGOX-UHFFFAOYSA-K"
],
"kegg.compound":[
"C00158"
],
"kegg.drug":[
"D00037"
],
"metanetx.chemical":[
"MNXM131"
],
"reactome":[
"R-ALL-76190"
],
"reactome.compound":[
"29654",
"433138",
"76190"
],
"sabiork":[
"1952"
],
"sbo":"SBO:0000247",
"seed.compound":[
"cpd00137"
]
}
},
{
"id":"xan_p",
"name":"Xanthine",
"compartment":"p",
"charge":0,
"formula":"C5H4N4O2",
"notes":{
"original_bigg_ids":[
"xan_p"
]
},
"annotation":{
"Human Metabolome Database":[
"HMDB00292"
],
"bigg.metabolite":[
"xan"
],
"biocyc":[
"META:XANTHINE"
],
"chebi":[
"CHEBI:48517"
],
"envipath":[
"32de3cf4-e3e6-4168-956e-32fa5ddb0ce1/compound/3cf4dbf8-ae84-49e6-b294-b5138cb94f75"
],
"hmdb":[
"HMDB00292"
],
"inchi_key":[
"LRFVTYWOQMYALW-UHFFFAOYSA-N"
],
"inchikey":[
"LRFVTYWOQMYALW-UHFFFAOYSA-N"
],
"kegg.compound":[
"C00385"
],
"metanetx.chemical":[
"MNXM174"
],
"reactome":[
"R-ALL-30064"
],
"reactome.compound":[
"30064"
],
"sabiork":[
"1871"
],
"sbo":"SBO:0000247",
"seed.compound":[
"cpd00309"
]
}
},
{
"id":"2agpe140_c",
"name":"2-Acyl-sn-glycero-3-phosphoethanolamine (n-C14:0)",
"compartment":"c",
"charge":0,
"formula":"C19H40NO7P1",
"notes":{
"original_bigg_ids":[
"2agpe140_c"
]
},
"annotation":{
"Human Metabolome Database":[
"HMDB11470"
],
"bigg.metabolite":[
"2agpe140"
],
"biocyc":[
"META:CPD0-2165"
],
"hmdb":[
"HMDB11470"
],
"inchi_key":[
"DDUZNLUWXLYPCP-UHFFFAOYSA-N"
],
"inchikey":[
"DDUZNLUWXLYPCP-UHFFFAOYSA-N"
],
"lipidmaps":[
"LMGP02050033"
],
"metanetx.chemical":[
"MNXM34809"
],
"sbo":"SBO:0000247",
"seed.compound":[
"cpd26435"
],
"slm":[
"000043363"
]
}
},
{
"id":"teo2_c",
"name":"Tellurite",
"compartment":"c",
"charge":-2,
"formula":"O3Te",
"notes":{
"original_bigg_ids":[
"teo2_c"
]
},
"annotation":{
"bigg.metabolite":[
"teo2"
],
"sbo":"SBO:0000247"
}
},
{
"id":"sufsesh_c",
"name":"SufSE with bound sulfur",
"compartment":"c",
"charge":0,
"formula":"HS2R",
"notes":{
"original_bigg_ids":[
"sufsesh_c"
]
},
"annotation":{
"bigg.metabolite":[
"sufsesh"
],
"metanetx.chemical":[
"MNXM147310"
],
"sbo":"SBO:0000247"
}
},
{
"id":"tyr__L_c",
"name":"L-Tyrosine",
"compartment":"c",
"charge":0,
"formula":"C9H11NO3",
"notes":{
"original_bigg_ids":[
"tyr__L_c"
]
},
"annotation":{
"Human Metabolome Database":[
"HMDB00647"
],
"bigg.metabolite":[
"tyr__L"
],
"biocyc":[
"META:TYR"
],
"chebi":[
"CHEBI:9800"
],
"envipath":[
"32de3cf4-e3e6-4168-956e-32fa5ddb0ce1/compound/974bd9b7-53fb-48cd-aaf3-6bd3196c0365"
],
"hmdb":[
"HMDB00647",
"HMDB00158"
],
"inchi_key":[
"OUYCCCASQSFEME-QMMMGPOBSA-N"
],
"inchikey":[
"OUYCCCASQSFEME-QMMMGPOBSA-N"
],
"kegg.compound":[
"C01536"
],
"kegg.drug":[
"D00022"
],
"metanetx.chemical":[
"MNXM76"
],
"reactome":[
"R-ALL-5668567"
],
"reactome.compound":[
"379710",
"5668567",
"352030",
"29506"
],
"sabiork":[
"84",
"2291"
],
"sbo":"SBO:0000247",
"seed.compound":[
"cpd30745"
]
}
},
{
"id":"fruur_p",
"name":"D-Fructuronate",
"compartment":"p",
"charge":-1,
"formula":"C6H9O7",
"notes":{
"original_bigg_ids":[
"fruur_p"
]
},
"annotation":{
"bigg.metabolite":[
"fruur"
],
"biocyc":[
"META:FRUCTURONATE"
],
"chebi":[
"CHEBI:59881"
],
"inchi_key":[
"PTCIWUZVDIQTOW-XDJBDKDSSA-M"
],
"inchikey":[
"PTCIWUZVDIQTOW-XDJBDKDSSA-M"
],
"kegg.compound":[
"C00905"
],
"metanetx.chemical":[
"MNXM1660"
],
"sbo":"SBO:0000247",
"seed.compound":[
"cpd27042"
]
}
},
{
"id":"cys__L_c",
"name":"L-Cysteine",
"compartment":"c",
"charge":0,
"formula":"C3H7NO2S",
"notes":{
"original_bigg_ids":[
"cys__L_c"
]
},
"annotation":{
"Human Metabolome Database":[
"HMDB00574"
],
"bigg.metabolite":[
"cys__L"
],
"biocyc":[
"META:CYS"
],
"chebi":[
"CHEBI:6207"
],
"envipath":[
"650babc9-9d68-4b73-9332-11972ca26f7b/compound/1271bedc-d0c8-4aa1-83dc-571304dd14a8",
"650babc9-9d68-4b73-9332-11972ca26f7b/compound/02361658-c991-436f-ba62-fafbccfdae5e"
],
"hmdb":[
"HMDB00574"
],
"inchi_key":[
"XUJNEKJLAYXESH-REOHCLBHSA-N"
],
"inchikey":[
"XUJNEKJLAYXESH-REOHCLBHSA-N"
],
"kegg.compound":[
"C00736"
],
"kegg.drug":[
"D00026"
],
"metanetx.chemical":[
"MNXM55"
],
"reactome":[
"R-ALL-5668576"
],
"reactome.compound":[
"352016",
"379721",
"111707",
"5668576"
],
"sabiork":[
"2142",
"78"
],
"sbo":"SBO:0000247",
"seed.compound":[
"cpd00547"
]
}
},
{
"id":"4abzglu_e",
"name":"4-aminobenzoyl-glutamate",
"compartment":"e",
"charge":-2,
"formula":"C12H12N2O5",
"notes":{
"original_bigg_ids":[
"4abzglu_e"
]
},
"annotation":{
"bigg.metabolite":[
"4abzglu"
],
"sbo":"SBO:0000247"
}
},
{
"id":"2aobut_c",
"name":"L-2-Amino-3-oxobutanoate",
"compartment":"c",
"charge":0,
"formula":"C4H7NO3",
"notes":{
"original_bigg_ids":[
"2aobut_c"
]
},
"annotation":{
"Human Metabolome Database":[
"HMDB06454"
],
"bigg.metabolite":[
"2aobut"
],
"biocyc":[
"META:AMINO-OXOBUT"
],
"chebi":[
"CHEBI:78948"
],
"hmdb":[
"HMDB06454"
],
"inchi_key":[
"SAUCHDKDCUROAO-VKHMYHEASA-N"
],
"inchikey":[
"SAUCHDKDCUROAO-VKHMYHEASA-N"
],
"kegg.compound":[
"C03508"
],
"lipidmaps":[
"LMFA01060172"
],
"metanetx.chemical":[
"MNXM114087"
],
"reactome":[
"R-ALL-6798652"
],
"reactome.compound":[
"6798652"
],
"sabiork":[
"6672"
],
"sbo":"SBO:0000247",
"seed.compound":[
"cpd02211"
]
}
},
{
"id":"sulfac_e",
"name":"Sulfoacetate",
"compartment":"e",
"charge":-2,
"formula":"C2H2O5S",
"notes":{
"original_bigg_ids":[
"sulfac_e"
]
},
"annotation":{
"bigg.metabolite":[
"sulfac"
],
"biocyc":[
"META:CPD-10246"
],
"chebi":[
"CHEBI:58824"
],
"inchi_key":[
"AGGIJOLULBJGTQ-UHFFFAOYSA-L"
],
"inchikey":[
"AGGIJOLULBJGTQ-UHFFFAOYSA-L"
],
"kegg.compound":[
"C14179"
],
"metanetx.chemical":[
"MNXM1949"
],
"sbo":"SBO:0000247",
"seed.compound":[
"cpd09878"
]
}
},
{
"id":"lkdr_c",
"name":"2-dehydro-3-deoxy-L-rhamnonate",
"compartment":"c",
"charge":-1,
"formula":"C6H9O5",
"notes":{
"original_bigg_ids":[
"lkdr_c"
]
},
"annotation":{
"bigg.metabolite":[
"lkdr"
],
"sbo":"SBO:0000247"
}
},
{
"id":"ps160_c",
"name":"Phosphatidylserine (dihexadecanoyl, n-C16:0)",
"compartment":"c",
"charge":-1,
"formula":"C38H73N1O10P1",
"notes":{
"original_bigg_ids":[
"ps160_c"
]
},
"annotation":{
"Human Metabolome Database":[
"HMDB00614"
],
"bigg.metabolite":[
"ps160"
],
"biocyc":[
"META:CPD-12817"
],
"chebi":[
"CHEBI:84523"
],
"hmdb":[
"HMDB00614"
],
"inchi_key":[
"KLFKZIQAIPDJCW-GPOMZPHUSA-M"
],
"inchikey":[
"KLFKZIQAIPDJCW-GPOMZPHUSA-M"
],
"lipidmaps":[
"LMGP03010029"
],
"metanetx.chemical":[
"MNXM32181"
],
"sbo":"SBO:0000247",
"seed.compound":[
"cpd23595"
],
"slm":[
"000005400"
]
}
},
{
"id":"4r5au_c",
"name":"4-(1-D-Ribitylamino)-5-aminouracil",
"compartment":"c",
"charge":0,
"formula":"C9H16N4O6",
"notes":{
"original_bigg_ids":[
"4r5au_c"
]
},
"annotation":{
"bigg.metabolite":[
"4r5au"
],
"biocyc":[
"META:AMINO-RIBOSYLAMINO-1H-3H-PYR-DIONE"
],
"chebi":[
"CHEBI:57573"
],
"inchi_key":[
"XKQZIXVJVUPORE-RPDRRWSUSA-N"
],
"inchikey":[
"XKQZIXVJVUPORE-RPDRRWSUSA-N"
],
"kegg.compound":[
"C04732"
],
"metanetx.chemical":[
"MNXM791"
],
"sabiork":[
"7525"
],
"sbo":"SBO:0000247",
"seed.compound":[
"cpd29668"
]
}
},
{
"id":"3hbzcoa_c",
"name":"3-hydroxybenzoyl-CoA",
"compartment":"c",
"charge":-4,
"formula":"C28H36N7O18P3S",
"notes":{
"original_bigg_ids":[
"3hbzcoa_c"
]
},
"annotation":{
"bigg.metabolite":[
"3hbzcoa"
],
"sbo":"SBO:0000247"
}
},
{
"id":"gam_e",
"name":"D-Glucosamine",
"compartment":"e",
"charge":1,
"formula":"C6H14NO5",
"notes":{
"original_bigg_ids":[
"gam_e"
]
},
"annotation":{
"Human Metabolome Database":[
"HMDB15410"
],
"bigg.metabolite":[
"gam"
],
"biocyc":[
"META:GLUCOSAMINE"
],
"chebi":[
"CHEBI:58723"
],
"hmdb":[
"HMDB06479",
"HMDB01514",
"HMDB15410"
],
"inchi_key":[
"MSWZFWKMSRAUBD-IVMDWMLBSA-O"
],
"inchikey":[
"MSWZFWKMSRAUBD-IVMDWMLBSA-O"
],
"kegg.compound":[
"C00329"
],
"kegg.drug":[
"D04334"
],
"metanetx.chemical":[
"MNXM533"
],
"reactome":[
"R-ALL-6786660"
],
"reactome.compound":[
"6786660"
],
"sabiork":[
"1591",
"1592"
],
"sbo":"SBO:0000247",
"seed.compound":[
"cpd27103"
]
}
},
{
"id":"pg120_c",
"name":"Phosphatidylglycerol (didodecanoyl, n-C12:0)",
"compartment":"c",
"charge":-1,
"formula":"C30H58O10P1",
"notes":{
"original_bigg_ids":[
"pg120_c"
]
},
"annotation":{
"bigg.metabolite":[
"pg120"
],
"metanetx.chemical":[
"MNXM1771"
],
"sbo":"SBO:0000247"
}
},
{
"id":"2agpe141_p",
"name":"2-Acyl-sn-glycero-3-phosphoethanolamine (n-C14:1)",
"compartment":"p",
"charge":0,
"formula":"C19H38NO7P1",
"notes":{
"original_bigg_ids":[
"2agpe141_p"
]
},
"annotation":{
"bigg.metabolite":[
"2agpe141"
],
"metanetx.chemical":[
"MNXM3447"
],
"sbo":"SBO:0000247"
}
},
{
"id":"met__L_e",
"name":"L-Methionine",
"compartment":"e",
"charge":0,
"formula":"C5H11NO2S",
"notes":{
"original_bigg_ids":[
"met__L_e"
]
},
"annotation":{
"Human Metabolome Database":[
"HMDB33951"
],
"bigg.metabolite":[
"met__L"
],
"biocyc":[
"META:MET"
],
"chebi":[
"CHEBI:6829"
],
"envipath":[
"32de3cf4-e3e6-4168-956e-32fa5ddb0ce1/compound/44a61812-39ff-48f9-bf09-8398e8723d5e"
],
"hmdb":[
"HMDB00696",
"HMDB33951"
],
"inchi_key":[
"FFEARJCKVFRZRR-BYPYZUCNSA-N"
],
"inchikey":[
"FFEARJCKVFRZRR-BYPYZUCNSA-N"
],
"kegg.compound":[
"C01733"
],
"kegg.drug":[
"D04984"
],
"metanetx.chemical":[
"MNXM61"
],
"reactome":[
"R-ALL-379705"
],
"reactome.compound":[
"379705",
"1130765",
"174390"
],
"sabiork":[
"77",
"2315"
],
"sbo":"SBO:0000247",
"seed.compound":[
"cpd30746"
]
}
},
{
"id":"xylu__D_c",
"name":"D-Xylulose",
"compartment":"c",
"charge":0,
"formula":"C5H10O5",
"notes":{
"original_bigg_ids":[
"xylu__D_c"
]
},
"annotation":{
"Human Metabolome Database":[
"HMDB01644"
],
"bigg.metabolite":[
"xylu__D"
],
"biocyc":[
"META:D-XYLULOSE"
],
"chebi":[
"CHEBI:46514"
],
"hmdb":[
"HMDB01644",
"HMDB00654"
],
"inchi_key":[
"ZAQJHHRNXZUBTE-WUJLRWPWSA-N"
],
"inchikey":[
"ZAQJHHRNXZUBTE-WUJLRWPWSA-N"
],
"kegg.compound":[
"C00310"
],
"metanetx.chemical":[
"MNXM597"
],
"reactome":[
"R-ALL-5661281"
],
"reactome.compound":[
"5661281"
],
"sabiork":[
"1504"
],
"sbo":"SBO:0000247",
"seed.compound":[
"cpd00259"
]
}
},
{
"id":"4hbz_c",
"name":"4-Hydroxybenzoate",
"compartment":"c",
"charge":-1,
"formula":"C7H5O3",
"notes":{
"original_bigg_ids":[
"4hbz_c"
]
},
"annotation":{
"Human Metabolome Database":[
"HMDB00500"
],
"bigg.metabolite":[
"4hbz"
],
"biocyc":[
"META:4-hydroxybenzoate"
],
"chebi":[
"CHEBI:44949"
],
"envipath":[
"4fd7f3e0-dd25-43ac-9453-dda3e52396e4/compound/1811ddf5-ba98-40a5-949d-c660b8587741",
"32de3cf4-e3e6-4168-956e-32fa5ddb0ce1/compound/9e05c7cc-e1b3-46a4-93ce-785c0dc04bfa",
"650babc9-9d68-4b73-9332-11972ca26f7b/compound/1cc87b2b-41db-4354-90b1-049369c47662"
],
"hmdb":[
"HMDB00500"
],
"inchi_key":[
"FJKROLUGYXJWQN-UHFFFAOYSA-M"
],
"inchikey":[
"FJKROLUGYXJWQN-UHFFFAOYSA-M"
],
"kegg.compound":[
"C00156"
],
"metanetx.chemical":[
"MNXM164"
],
"reactome":[
"R-ALL-2162213"
],
"reactome.compound":[
"2162213"
],
"sabiork":[
"1951"
],
"sbo":"SBO:0000247",
"seed.compound":[
"cpd00136"
]
}
},
{
"id":"amet_c",
"name":"S-Adenosyl-L-methionine",
"compartment":"c",
"charge":1,
"formula":"C15H23N6O5S",
"notes":{
"original_bigg_ids":[
"amet_c"
]
},
"annotation":{
"Human Metabolome Database":[
"HMDB62709"
],
"bigg.metabolite":[
"amet"
],
"biocyc":[
"META:S-ADENOSYLMETHIONINE"
],
"chebi":[
"CHEBI:8946"
],
"hmdb":[
"HMDB01185",
"HMDB62709"
],
"inchi_key":[
"MEFKEPWMEQBLKI-AIRLBKTGSA-O"
],
"inchikey":[
"MEFKEPWMEQBLKI-AIRLBKTGSA-O"
],
"kegg.compound":[
"C00019"
],
"metanetx.chemical":[
"MNXM16"
],
"reactome":[
"R-ALL-77087"
],
"reactome.compound":[
"2162265",
"5279190",
"77087",
"71284",
"353113"
],
"sabiork":[
"1272"
],
"sbo":"SBO:0000247",
"seed.compound":[
"cpd00017"
]
}
},
{
"id":"dscl_c",
"name":"Dihydrosirohydrochlorin",
"compartment":"c",
"charge":-7,
"formula":"C42H41N4O16",
"notes":{
"original_bigg_ids":[
"dscl_c"
]
},
"annotation":{
"bigg.metabolite":[
"dscl"
],
"biocyc":[
"META:DIHYDROSIROHYDROCHLORIN"
],
"chebi":[
"CHEBI:8370"
],
"inchi_key":[
"OQIIYZQTTMKFAU-ZNLOQLQNSA-G"
],
"inchikey":[
"OQIIYZQTTMKFAU-ZNLOQLQNSA-G"
],
"kegg.compound":[
"C02463"
],
"metanetx.chemical":[
"MNXM672"
],
"sbo":"SBO:0000247",
"seed.compound":[
"cpd01620"
]
}
},
{
"id":"hxa_c",
"name":"Hexanoate (n-C6:0)",
"compartment":"c",
"charge":-1,
"formula":"C6H11O2",
"notes":{
"original_bigg_ids":[
"hxa_c"
]
},
"annotation":{
"Human Metabolome Database":[
"HMDB61883"
],
"bigg.metabolite":[
"hxa"
],
"biocyc":[
"META:HEXANOATE"
],
"chebi":[
"CHEBI:5702"
],
"envipath":[
"650babc9-9d68-4b73-9332-11972ca26f7b/compound/e4df503e-0f40-4bad-8885-76774b301631"
],
"hmdb":[
"HMDB00535",
"HMDB61883"
],
"inchi_key":[
"FUZZWVXGSFPDMH-UHFFFAOYSA-M"
],
"inchikey":[
"FUZZWVXGSFPDMH-UHFFFAOYSA-M"
],
"kegg.compound":[
"C01585"
],
"lipidmaps":[
"LMFA01010006"
],
"metanetx.chemical":[
"MNXM1653"
],
"sabiork":[
"2297"
],
"sbo":"SBO:0000247",
"seed.compound":[
"cpd01113"
],
"slm":[
"000001196"
]
}
},
{
"id":"h2s_c",
"name":"Hydrogen sulfide",
"compartment":"c",
"charge":0,
"formula":"H2S",
"notes":{
"original_bigg_ids":[
"h2s_c"
]
},
"annotation":{
"Human Metabolome Database":[
"HMDB03276"
],
"bigg.metabolite":[
"h2s"
],
"biocyc":[
"META:HS"
],
"chebi":[
"CHEBI:5787"
],
"envipath":[
"32de3cf4-e3e6-4168-956e-32fa5ddb0ce1/compound/6fca0a43-b0f0-41dd-a454-c7880342d6be",
"650babc9-9d68-4b73-9332-11972ca26f7b/compound/83aab241-d065-45ef-a799-98fdad5bcf04",
"5882df9c-dae1-4d80-a40e-db4724271456/compound/0b237b94-a6df-4792-8866-246b2230eef0",
"32de3cf4-e3e6-4168-956e-32fa5ddb0ce1/compound/6715c2d9-35cb-48df-aa0b-611368e2fb0a"
],
"hmdb":[
"HMDB00598",
"HMDB03276"
],
"inchi_key":[
"RWSOTUBLDIXVET-UHFFFAOYSA-M"
],
"inchikey":[
"RWSOTUBLDIXVET-UHFFFAOYSA-M"
],
"kegg.compound":[
"C00283"
],
"metanetx.chemical":[
"MNXM89582"
],
"reactome":[
"R-ALL-1663154"
],
"reactome.compound":[
"1663154",
"1614532",
"1655881"
],
"sabiork":[
"2007"
],
"sbo":"SBO:0000247",
"seed.compound":[
"cpd24697"
]
}
},
{
"id":"phthr_c",
"name":"O-Phospho-4-hydroxy-L-threonine",
"compartment":"c",
"charge":-2,
"formula":"C4H8NO7P",
"notes":{
"original_bigg_ids":[
"phthr_c"
]
},
"annotation":{
"Human Metabolome Database":[
"HMDB06802"
],
"bigg.metabolite":[
"phthr"
],
"biocyc":[
"META:4-PHOSPHONOOXY-THREONINE"
],
"chebi":[
"CHEBI:7690"
],
"hmdb":[
"HMDB06802"
],
"inchi_key":[
"FKHAKIJOKDGEII-GBXIJSLDSA-L"
],
"inchikey":[
"FKHAKIJOKDGEII-GBXIJSLDSA-L"
],
"kegg.compound":[
"C06055"
],
"metanetx.chemical":[
"MNXM759"
],
"sbo":"SBO:0000247",
"seed.compound":[
"cpd22119"
]
}
},
{
"id":"acmana_e",
"name":"N-Acetyl-D-mannosamine",
"compartment":"e",
"charge":0,
"formula":"C8H15NO6",
"notes":{
"original_bigg_ids":[
"acmana_e"
]
},
"annotation":{
"Human Metabolome Database":[
"HMDB62724"
],
"bigg.metabolite":[
"acmana"
],
"biocyc":[
"META:N-acetyl-D-mannosamine"
],
"chebi":[
"CHEBI:7141"
],
"hmdb":[
"HMDB62724"
],
"inchi_key":[
"MBLBDJOUHNCFQT-XAMCCFCMSA-N"
],
"inchikey":[
"MBLBDJOUHNCFQT-XAMCCFCMSA-N"
],
"kegg.compound":[
"C00645"
],
"metanetx.chemical":[
"MNXM2403"
],
"reactome":[
"R-ALL-4085214"
],
"reactome.compound":[
"4085214"
],
"sabiork":[
"25302",
"1583"
],
"sbo":"SBO:0000247",
"seed.compound":[
"cpd00492"
]
}
},
{
"id":"3oocoa_c",
"name":"3-Oxooctanoyl-CoA",
"compartment":"c",
"charge":-4,
"formula":"C29H44N7O18P3S",
"notes":{
"original_bigg_ids":[
"3oocoa_c"
]
},
"annotation":{
"bigg.metabolite":[
"3oocoa"
],
"biocyc":[
"META:CPD0-2106"
],
"chebi":[
"CHEBI:62619"
],
"inchi_key":[
"WPIVBCGRGVNDDT-CECATXLMSA-J"
],
"inchikey":[
"WPIVBCGRGVNDDT-CECATXLMSA-J"
],
"kegg.compound":[
"C05267"
],
"lipidmaps":[
"LMFA07050249"
],
"metanetx.chemical":[
"MNXM706"
],
"reactome":[
"R-ALL-77328"
],
"reactome.compound":[
"77328"
],
"sabiork":[
"2744"
],
"sbo":"SBO:0000247",
"seed.compound":[
"cpd03121"
],
"slm":[
"000001026"
]
}
},
{
"id":"n8aspmd_c",
"name":"N8-Acetylspermidine",
"compartment":"c",
"charge":2,
"formula":"C9H23N3O",
"notes":{
"original_bigg_ids":[
"n8aspmd_c"
]
},
"annotation":{
"Human Metabolome Database":[
"HMDB60288"
],
"bigg.metabolite":[
"n8aspmd"
],
"biocyc":[
"META:CPD-3462"
],
"chebi":[
"CHEBI:7420"
],
"hmdb":[
"HMDB60288",
"HMDB02189"
],
"inchi_key":[
"FONIWJIDLJEJTL-UHFFFAOYSA-P"
],
"inchikey":[
"FONIWJIDLJEJTL-UHFFFAOYSA-P"
],
"kegg.compound":[
"C01029"
],
"metanetx.chemical":[
"MNXM1679"
],
"sbo":"SBO:0000247",
"seed.compound":[
"cpd00758"
]
}
},
{
"id":"acgam1p_c",
"name":"N-Acetyl-D-glucosamine 1-phosphate",
"compartment":"c",
"charge":-2,
"formula":"C8H14NO9P",
"notes":{
"original_bigg_ids":[
"acgam1p_c"
]
},
"annotation":{
"Human Metabolome Database":[
"HMDB01367"
],
"bigg.metabolite":[
"acgam1p"
],
"chebi":[
"CHEBI:7125"
],
"hmdb":[
"HMDB01367"
],
"inchi_key":[
"FZLJPEPAYPUMMR-RTRLPJTCSA-L"
],
"inchikey":[
"FZLJPEPAYPUMMR-RTRLPJTCSA-L"
],
"kegg.compound":[
"C04256"
],
"metanetx.chemical":[
"MNXM91871"
],
"reactome":[
"R-ALL-532204"
],
"reactome.compound":[
"532204"
],
"sabiork":[
"1801",
"26400"
],
"sbo":"SBO:0000247",
"seed.compound":[
"cpd02611"
]
}
},
{
"id":"ascb__L_e",
"name":"L-Ascorbate",
"compartment":"e",
"charge":0,
"formula":"C6H8O6",
"notes":{
"original_bigg_ids":[
"ascb__L_e"
]
},
"annotation":{
"Human Metabolome Database":[
"HMDB29945"
],
"bigg.metabolite":[
"ascb__L"
],
"biocyc":[
"META:ASCORBATE"
],
"chebi":[
"CHEBI:43473"
],
"hmdb":[
"HMDB29945",
"HMDB00044",
"HMDB14273"
],
"inchi_key":[
"CIWBSHSKHKDKBQ-JLAZNSOCSA-M"
],
"inchikey":[
"CIWBSHSKHKDKBQ-JLAZNSOCSA-M"
],
"kegg.compound":[
"C20364"
],
"kegg.drug":[
"D00018"
],
"metanetx.chemical":[
"MNXM129"
],
"reactome":[
"R-ALL-351595"
],
"reactome.compound":[
"198816",
"351595",
"198836"
],
"sabiork":[
"1929"
],
"sbo":"SBO:0000247",
"seed.compound":[
"cpd00059"
]
}
},
{
"id":"malt_e",
"name":"Maltose C12H22O11",
"compartment":"e",
"charge":0,
"formula":"C12H22O11",
"notes":{
"original_bigg_ids":[
"malt_e"
]
},
"annotation":{
"bigg.metabolite":[
"malt"
],
"biocyc":[
"META:MALTOSE"
],
"chebi":[
"CHEBI:6668"
],
"envipath":[
"32de3cf4-e3e6-4168-956e-32fa5ddb0ce1/compound/943ae27f-7875-4bcd-948d-1551ec9aa1ca"
],
"inchi_key":[
"GUBGYTABKSRVRQ-PICCSMPSSA-N"
],
"inchikey":[
"GUBGYTABKSRVRQ-PICCSMPSSA-N"
],
"kegg.compound":[
"C00897"
],
"kegg.drug":[
"D00044"
],
"kegg.glycan":[
"G00275"
],
"metanetx.chemical":[
"MNXM165"
],
"reactome":[
"R-ALL-868706"
],
"reactome.compound":[
"188986",
"868706"
],
"sabiork":[
"5881",
"88",
"1669"
],
"sbo":"SBO:0000247",
"seed.compound":[
"cpd00665"
]
}
},
{
"id":"thymd_p",
"name":"Thymidine C10H14N2O5",
"compartment":"p",
"charge":0,
"formula":"C10H14N2O5",
"notes":{
"original_bigg_ids":[
"thymd_p"
]
},
"annotation":{
"Human Metabolome Database":[
"HMDB00273"
],
"bigg.metabolite":[
"thymd"
],
"biocyc":[
"META:THYMIDINE"
],
"chebi":[
"CHEBI:9579"
],
"hmdb":[
"HMDB00273"
],
"inchi_key":[
"IQFYYKKMVGJFEH-XLPZGREQSA-N"
],
"inchikey":[
"IQFYYKKMVGJFEH-XLPZGREQSA-N"
],
"kegg.compound":[
"C00214"
],
"metanetx.chemical":[
"MNXM420"
],
"reactome":[
"R-ALL-83928"
],
"reactome.compound":[
"83928"
],
"sabiork":[
"1315"
],
"sbo":"SBO:0000247",
"seed.compound":[
"cpd00184"
]
}
},
{
"id":"mn2_e",
"name":"Manganese",
"compartment":"e",
"charge":2,
"formula":"Mn",
"notes":{
"original_bigg_ids":[
"mn2_e"
]
},
"annotation":{
"Human Metabolome Database":[
"HMDB01333"
],
"bigg.metabolite":[
"mn2"
],
"biocyc":[
"META:MN+2"
],
"chebi":[
"CHEBI:49749"
],
"hmdb":[
"HMDB01333"
],
"inchi_key":[
"WAEMQWOKJMHJLA-UHFFFAOYSA-N"
],
"inchikey":[
"WAEMQWOKJMHJLA-UHFFFAOYSA-N"
],
"kegg.compound":[
"C19610"
],
"metanetx.chemical":[
"MNXM2255"
],
"reactome":[
"R-ALL-29418"
],
"reactome.compound":[
"29418",
"1981162"
],
"sabiork":[
"1279"
],
"sbo":"SBO:0000247",
"seed.compound":[
"cpd20863"
]
}
},
{
"id":"ditp_c",
"name":"DITP(4-)",
"compartment":"c",
"charge":-4,
"formula":"C10H11N4O13P3",
"notes":{
"original_bigg_ids":[
"ditp_c"
]
},
"annotation":{
"bigg.metabolite":[
"ditp"
],
"biocyc":[
"META:DITP"
],
"chebi":[
"CHEBI:61382"
],
"inchi_key":[
"UFJPAQSLHAGEBL-RRKCRQDMSA-J"
],
"inchikey":[
"UFJPAQSLHAGEBL-RRKCRQDMSA-J"
],
"kegg.compound":[
"C01345"
],
"metanetx.chemical":[
"MNXM1325"
],
"reactome":[
"R-ALL-2509835"
],
"reactome.compound":[
"2509835"
],
"sabiork":[
"1713"
],
"sbo":"SBO:0000247",
"seed.compound":[
"cpd00977"
]
}
},
{
"id":"u23ga_c",
"name":"UDP-2,3-bis(3-hydroxytetradecanoyl)glucosamine",
"compartment":"c",
"charge":-2,
"formula":"C43H75N3O20P2",
"notes":{
"original_bigg_ids":[
"u23ga_c"
]
},
"annotation":{
"bigg.metabolite":[
"u23ga"
],
"biocyc":[
"META:OH-MYRISTOYL"
],
"chebi":[
"CHEBI:82845"
],
"inchi_key":[
"KOJCFMYSTWNMQW-RUAJDYCTSA-L"
],
"inchikey":[
"KOJCFMYSTWNMQW-RUAJDYCTSA-L"
],
"kegg.compound":[
"C04652"
],
"metanetx.chemical":[
"MNXM1199"
],
"sbo":"SBO:0000247",
"seed.compound":[
"cpd02835"
]
}
},
{
"id":"23dappa_e",
"name":"2,3-diaminopropionate",
"compartment":"e",
"charge":1,
"formula":"C3H9N2O2",
"notes":{
"original_bigg_ids":[
"23dappa_e"
]
},
"annotation":{
"Human Metabolome Database":[
"HMDB02006"
],
"bigg.metabolite":[
"23dappa"
],
"biocyc":[
"META:L-23-DIAMINOPROPANOATE"
],
"chebi":[
"CHEBI:876"
],
"hmdb":[
"HMDB02006"
],
"inchi_key":[
"PECYZEOJVXMISF-REOHCLBHSA-N"
],
"inchikey":[
"PECYZEOJVXMISF-REOHCLBHSA-N"
],
"kegg.compound":[
"C06393"
],
"lipidmaps":[
"LMFA01100051"
],
"metanetx.chemical":[
"MNXM91374"
],
"sabiork":[
"8608",
"6603"
],
"sbo":"SBO:0000247",
"seed.compound":[
"cpd21925"
]
}
},
{
"id":"um4p_c",
"name":"UDP-N-acetylmuramoyl-L-alanyl-D-gamma-glutamyl-meso-2,6-diaminopimelate-D-alanine",
"compartment":"c",
"charge":-4,
"formula":"C38H56N8O27P2",
"notes":{
"original_bigg_ids":[
"um4p_c"
]
},
"annotation":{
"bigg.metabolite":[
"um4p"
],
"metanetx.chemical":[
"MNXM147329"
],
"sbo":"SBO:0000247",
"seed.compound":[
"cpd15579"
]
}
},
{
"id":"3hppnl_c",
"name":"3-Hydroxypropanal",
"compartment":"c",
"charge":0,
"formula":"C3H6O2",
"notes":{
"original_bigg_ids":[
"3hppnl_c"
]
},
"annotation":{
"Human Metabolome Database":[
"HMDB03453"
],
"bigg.metabolite":[
"3hppnl"
],
"biocyc":[
"META:HYDROXYPROPANAL"
],
"chebi":[
"CHEBI:20078"
],
"envipath":[
"650babc9-9d68-4b73-9332-11972ca26f7b/compound/6458b515-6bde-43bf-a85a-1f4c966ad3e6"
],
"hmdb":[
"HMDB03453"
],
"inchi_key":[
"AKXKFZDCRYJKTF-UHFFFAOYSA-N"
],
"inchikey":[
"AKXKFZDCRYJKTF-UHFFFAOYSA-N"
],
"kegg.compound":[
"C00969"
],
"metanetx.chemical":[
"MNXM1526"
],
"sabiork":[
"2198"
],
"sbo":"SBO:0000247",
"seed.compound":[
"cpd00714"
]
}
},
{
"id":"cs1_e",
"name":"Cesium ion",
"compartment":"e",
"charge":1,
"formula":"Cs",
"notes":{
"original_bigg_ids":[
"cs1_e"
]
},
"annotation":{
"bigg.metabolite":[
"cs1"
],
"sbo":"SBO:0000247"
}
},
{
"id":"glyc2p_c",
"name":"Glycerol 2-phosphate",
"compartment":"c",
"charge":-2,
"formula":"C3H7O6P",
"notes":{
"original_bigg_ids":[
"glyc2p_c"
]
},
"annotation":{
"Human Metabolome Database":[
"HMDB02520"
],
"bigg.metabolite":[
"glyc2p"
],
"biocyc":[
"META:CPD-536"
],
"chebi":[
"CHEBI:58083"
],
"hmdb":[
"HMDB02520"
],
"inchi_key":[
"DHCLVCXQIBBOPH-UHFFFAOYSA-L"
],
"inchikey":[
"DHCLVCXQIBBOPH-UHFFFAOYSA-L"
],
"kegg.compound":[
"C02979"
],
"metanetx.chemical":[
"MNXM2527"
],
"sabiork":[
"1729"
],
"sbo":"SBO:0000247",
"seed.compound":[
"cpd01908"
]
}
},
{
"id":"wco_c",
"name":"Tungsten binding cofactor",
"compartment":"c",
"charge":-2,
"formula":"C10H10N5O8PS2W",
"notes":{
"original_bigg_ids":[
"wco_c"
]
},
"annotation":{
"bigg.metabolite":[
"wco"
],
"metanetx.chemical":[
"MNXM148528"
],
"sbo":"SBO:0000247"
}
},
{
"id":"uLa4fn_c",
"name":"Undecaprenyl phosphate-4-amino-4-formyl-L-arabinose",
"compartment":"c",
"charge":-1,
"formula":"C61H99N1O8P1",
"notes":{
"original_bigg_ids":[
"uLa4fn_c"
]
},
"annotation":{
"bigg.metabolite":[
"uLa4fn"
],
"biocyc":[
"META:CPD0-2153"
],
"inchi_key":[
"YYVYMEXYAGAGTM-MOVGJWTDSA-M"
],
"inchikey":[
"YYVYMEXYAGAGTM-MOVGJWTDSA-M"
],
"metanetx.chemical":[
"MNXM88505"
],
"sbo":"SBO:0000247",
"seed.compound":[
"cpd15575"
]
}
},
{
"id":"lipa_p",
"name":"KDO(2)-lipid (A)",
"compartment":"p",
"charge":-6,
"formula":"C110H196N2O39P2",
"notes":{
"original_bigg_ids":[
"lipa_p"
]
},
"annotation":{
"bigg.metabolite":[
"lipa"
],
"chebi":[
"CHEBI:58540"
],
"inchi_key":[
"DIXUKJUHGLIZGU-OIPVZEHTSA-H"
],
"inchikey":[
"DIXUKJUHGLIZGU-OIPVZEHTSA-H"
],
"kegg.compound":[
"C06026"
],
"lipidmaps":[
"LMSL02000001"
],
"metanetx.chemical":[
"MNXM946"
],
"sbo":"SBO:0000247",
"seed.compound":[
"cpd03587"
]
}
},
{
"id":"glc__D_c",
"name":"D-Glucose",
"compartment":"c",
"charge":0,
"formula":"C6H12O6",
"notes":{
"original_bigg_ids":[
"glc__D_c"
]
},
"annotation":{
"Human Metabolome Database":[
"HMDB06564"
],
"bigg.metabolite":[
"glc__D"
],
"biocyc":[
"META:Glucopyranose"
],
"chebi":[
"CHEBI:4167"
],
"hmdb":[
"HMDB00122",
"HMDB06564"
],
"inchi_key":[
"WQZGKKKJIJFFOK-GASJEMHNSA-N"
],
"inchikey":[
"WQZGKKKJIJFFOK-GASJEMHNSA-N"
],
"kegg.compound":[
"C00031"
],
"kegg.drug":[
"D00009"
],
"metanetx.chemical":[
"MNXM41"
],
"sabiork":[
"1406",
"1407"
],
"sbo":"SBO:0000247",
"seed.compound":[
"cpd26821"
]
}
},
{
"id":"zn2_p",
"name":"Zinc",
"compartment":"p",
"charge":2,
"formula":"Zn",
"notes":{
"original_bigg_ids":[
"zn2_p"
]
},
"annotation":{
"Human Metabolome Database":[
"HMDB01303"
],
"bigg.metabolite":[
"zn2"
],
"biocyc":[
"META:ZN+2"
],
"chebi":[
"CHEBI:49982"
],
"hmdb":[
"HMDB01303"
],
"inchi_key":[
"PTFCDOFLOPIGGS-UHFFFAOYSA-N"
],
"inchikey":[
"PTFCDOFLOPIGGS-UHFFFAOYSA-N"
],
"kegg.compound":[
"C00038"
],
"metanetx.chemical":[
"MNXM149"
],
"reactome":[
"R-ALL-442320"
],
"reactome.compound":[
"216667",
"437093",
"29426",
"216785",
"435350",
"442320",
"158417"
],
"sabiork":[
"1281"
],
"sbo":"SBO:0000247",
"seed.compound":[
"cpd00034"
]
}
},
{
"id":"dhmpt_c",
"name":"Dihydromonapterin",
"compartment":"c",
"charge":0,
"formula":"C9H13N5O4",
"notes":{
"original_bigg_ids":[
"dhmpt_c"
]
},
"annotation":{
"bigg.metabolite":[
"dhmpt"
],
"metanetx.chemical":[
"MNXM148224"
],
"sbo":"SBO:0000247"
}
},
{
"id":"e4p_c",
"name":"D-Erythrose 4-phosphate",
"compartment":"c",
"charge":-2,
"formula":"C4H7O7P",
"notes":{
"original_bigg_ids":[
"e4p_c"
]
},
"annotation":{
"Human Metabolome Database":[
"HMDB01321"
],
"bigg.metabolite":[
"e4p"
],
"biocyc":[
"META:ERYTHROSE-4P"
],
"chebi":[
"CHEBI:48153"
],
"hmdb":[
"HMDB01321"
],
"inchi_key":[
"NGHMDNPXVRFFGS-IUYQGCFVSA-L"
],
"inchikey":[
"NGHMDNPXVRFFGS-IUYQGCFVSA-L"
],
"kegg.compound":[
"C00279"
],
"metanetx.chemical":[
"MNXM258"
],
"reactome":[
"R-ALL-29878"
],
"reactome.compound":[
"29878"
],
"sabiork":[
"1324"
],
"sbo":"SBO:0000247",
"seed.compound":[
"cpd00236"
]
}
},
{
"id":"mincyc_p",
"name":"Minocycline",
"compartment":"p",
"charge":0,
"formula":"C23H27N3O7",
"notes":{
"original_bigg_ids":[
"mincyc_p"
]
},
"annotation":{
"Human Metabolome Database":[
"HMDB15152"
],
"bigg.metabolite":[
"mincyc"
],
"biocyc":[
"META:CPD-19259"
],
"chebi":[
"CHEBI:77906"
],
"hmdb":[
"HMDB15152"
],
"inchi_key":[
"DYKFCLLONBREIL-KVUCHLLUSA-N"
],
"inchikey":[
"DYKFCLLONBREIL-KVUCHLLUSA-N"
],
"kegg.compound":[
"C07225"
],
"kegg.drug":[
"D05045"
],
"lipidmaps":[
"LMPK07000002"
],
"metanetx.chemical":[
"MNXM128081"
],
"sbo":"SBO:0000247",
"seed.compound":[
"cpd04461"
]
}
},
{
"id":"hg2_c",
"name":"Mercury  charged 2  Hg",
"compartment":"c",
"charge":2,
"formula":"Hg",
"notes":{
"original_bigg_ids":[
"hg2_c"
]
},
"annotation":{
"Human Metabolome Database":[
"HMDB03625"
],
"bigg.metabolite":[
"hg2"
],
"biocyc":[
"META:HG+2"
],
"chebi":[
"CHEBI:5714"
],
"envipath":[
"32de3cf4-e3e6-4168-956e-32fa5ddb0ce1/compound/79a26c21-7769-4377-9880-413b45e89afe"
],
"hmdb":[
"HMDB03625"
],
"inchi_key":[
"BQPIGGFYSBELGY-UHFFFAOYSA-N"
],
"inchikey":[
"BQPIGGFYSBELGY-UHFFFAOYSA-N"
],
"kegg.compound":[
"C00703"
],
"metanetx.chemical":[
"MNXM1562"
],
"sbo":"SBO:0000247",
"seed.compound":[
"cpd00531"
]
}
},
{
"id":"man1p_c",
"name":"D-Mannose 1-phosphate",
"compartment":"c",
"charge":-2,
"formula":"C6H11O9P",
"notes":{
"original_bigg_ids":[
"man1p_c"
]
},
"annotation":{
"Human Metabolome Database":[
"HMDB06330"
],
"bigg.metabolite":[
"man1p"
],
"biocyc":[
"META:MANNOSE-1P"
],
"chebi":[
"CHEBI:58409"
],
"hmdb":[
"HMDB01436",
"HMDB06330"
],
"inchi_key":[
"HXXFSFRBOHSIMQ-RWOPYEJCSA-L"
],
"inchikey":[
"HXXFSFRBOHSIMQ-RWOPYEJCSA-L"
],
"kegg.compound":[
"C00636"
],
"metanetx.chemical":[
"MNXM721"
],
"reactome":[
"R-ALL-532531"
],
"reactome.compound":[
"532531"
],
"sabiork":[
"1342"
],
"sbo":"SBO:0000247",
"seed.compound":[
"cpd00485"
]
}
},
{
"id":"2tpr3dpcoa_c",
"name":"2'-(5''-triphosphoribosyl)-3'-dephospho-CoA",
"compartment":"c",
"charge":-6,
"formula":"C26H40N7O26P5S",
"notes":{
"original_bigg_ids":[
"2tpr3dpcoa_c"
]
},
"annotation":{
"bigg.metabolite":[
"2tpr3dpcoa"
],
"biocyc":[
"META:2-5-TRIPHOSPHORIBOSYL-3-DEPHOSPHO-"
],
"chebi":[
"CHEBI:61378"
],
"inchi_key":[
"NFWZJXFBUKDGOX-HWCXJHOSSA-H"
],
"inchikey":[
"NFWZJXFBUKDGOX-HWCXJHOSSA-H"
],
"kegg.compound":[
"C19771"
],
"lipidmaps":[
"LMFA07050169"
],
"metanetx.chemical":[
"MNXM2769"
],
"sbo":"SBO:0000247",
"seed.compound":[
"cpd15364"
]
}
},
{
"id":"bglycogen_c",
"name":"Branching glycogen",
"compartment":"c",
"charge":0,
"formula":"C6H10O5",
"notes":{
"original_bigg_ids":[
"bglycogen_c"
]
},
"annotation":{
"bigg.metabolite":[
"bglycogen"
],
"metanetx.chemical":[
"MNXM8348"
],
"sbo":"SBO:0000247",
"seed.compound":[
"cpd15413"
]
}
},
{
"id":"sfp_c",
"name":"6-deoxy-6-sulphofructose 1-phosphate",
"compartment":"c",
"charge":-3,
"formula":"C6H10O11PS",
"notes":{
"original_bigg_ids":[
"sfp_c"
]
},
"annotation":{
"bigg.metabolite":[
"sfp"
],
"sbo":"SBO:0000247"
}
},
{
"id":"trp__L_c",
"name":"L-Tryptophan",
"compartment":"c",
"charge":0,
"formula":"C11H12N2O2",
"notes":{
"original_bigg_ids":[
"trp__L_c"
]
},
"annotation":{
"Human Metabolome Database":[
"HMDB30396"
],
"bigg.metabolite":[
"trp__L"
],
"biocyc":[
"META:TRP"
],
"chebi":[
"CHEBI:9769"
],
"hmdb":[
"HMDB00929",
"HMDB30396"
],
"inchi_key":[
"QIVBCDIJIAJPQS-VIFPVBQESA-N"
],
"inchikey":[
"QIVBCDIJIAJPQS-VIFPVBQESA-N"
],
"kegg.compound":[
"C00806"
],
"kegg.drug":[
"D00020"
],
"metanetx.chemical":[
"MNXM94"
],
"reactome":[
"R-ALL-379709"
],
"reactome.compound":[
"379709",
"352006",
"29500"
],
"sabiork":[
"2164",
"85"
],
"sbo":"SBO:0000247",
"seed.compound":[
"cpd19007"
]
}
},
{
"id":"sq_e",
"name":"Sulphoquinovose",
"compartment":"e",
"charge":-1,
"formula":"C6H11O8S",
"notes":{
"original_bigg_ids":[
"sq_e"
]
},
"annotation":{
"bigg.metabolite":[
"sq"
],
"sbo":"SBO:0000247"
}
},
{
"id":"dsbdox_c",
"name":"Fused thiol:disulfide interchange protein (oxidized)",
"compartment":"c",
"charge":0,
"formula":"X",
"notes":{
"original_bigg_ids":[
"dsbdox_c"
]
},
"annotation":{
"bigg.metabolite":[
"dsbdox"
],
"metanetx.chemical":[
"MNXM97001"
],
"sbo":"SBO:0000247",
"seed.compound":[
"cpd15450"
]
}
},
{
"id":"acser_c",
"name":"O-Acetyl-L-serine",
"compartment":"c",
"charge":0,
"formula":"C5H9NO4",
"notes":{
"original_bigg_ids":[
"acser_c"
]
},
"annotation":{
"Human Metabolome Database":[
"HMDB03011"
],
"bigg.metabolite":[
"acser"
],
"biocyc":[
"META:ACETYLSERINE"
],
"chebi":[
"CHEBI:7668"
],
"hmdb":[
"HMDB03011"
],
"inchi_key":[
"VZXPDPZARILFQX-BYPYZUCNSA-N"
],
"inchikey":[
"VZXPDPZARILFQX-BYPYZUCNSA-N"
],
"kegg.compound":[
"C00979"
],
"metanetx.chemical":[
"MNXM418"
],
"reactome":[
"R-ALL-936709"
],
"reactome.compound":[
"936709"
],
"sabiork":[
"2202"
],
"sbo":"SBO:0000247",
"seed.compound":[
"cpd00722"
]
}
},
{
"id":"progly_e",
"name":"L-Prolinylglycine",
"compartment":"e",
"charge":0,
"formula":"C7H12N2O3",
"notes":{
"original_bigg_ids":[
"progly_e"
]
},
"annotation":{
"bigg.metabolite":[
"progly"
],
"biocyc":[
"META:CPD0-2182"
],
"chebi":[
"CHEBI:73594"
],
"inchi_key":[
"RNKSNIBMTUYWSH-YFKPBYRVSA-N"
],
"inchikey":[
"RNKSNIBMTUYWSH-YFKPBYRVSA-N"
],
"metanetx.chemical":[
"MNXM7481"
],
"sbo":"SBO:0000247",
"seed.compound":[
"cpd15551"
]
}
},
{
"id":"5phdt_c",
"name":"Phenylhydantoin",
"compartment":"c",
"charge":0,
"formula":"C9H8N2O2",
"notes":{
"original_bigg_ids":[
"5phdt_c"
]
},
"annotation":{
"bigg.metabolite":[
"5phdt"
],
"sbo":"SBO:0000247"
}
},
{
"id":"lys__L_c",
"name":"L-Lysine",
"compartment":"c",
"charge":1,
"formula":"C6H15N2O2",
"notes":{
"original_bigg_ids":[
"lys__L_c"
]
},
"annotation":{
"Human Metabolome Database":[
"HMDB62809"
],
"bigg.metabolite":[
"lys__L"
],
"biocyc":[
"META:LYS"
],
"chebi":[
"CHEBI:6264"
],
"hmdb":[
"HMDB03405",
"HMDB00182",
"HMDB62809"
],
"inchi_key":[
"KDXKERNSBIXSRK-YFKPBYRVSA-O"
],
"inchikey":[
"KDXKERNSBIXSRK-YFKPBYRVSA-O"
],
"kegg.compound":[
"C16440"
],
"kegg.drug":[
"D02304"
],
"metanetx.chemical":[
"MNXM78"
],
"reactome":[
"R-ALL-351991"
],
"reactome.compound":[
"29444",
"351979",
"351991"
],
"sabiork":[
"22945",
"79"
],
"sbo":"SBO:0000247",
"seed.compound":[
"cpd19182"
]
}
},
{
"id":"adpglc_c",
"name":"ADPglucose C16H23N5O15P2",
"compartment":"c",
"charge":-2,
"formula":"C16H23N5O15P2",
"notes":{
"original_bigg_ids":[
"adpglc_c"
]
},
"annotation":{
"Human Metabolome Database":[
"HMDB62621"
],
"bigg.metabolite":[
"adpglc"
],
"biocyc":[
"META:ADP-D-GLUCOSE"
],
"chebi":[
"CHEBI:57498"
],
"hmdb":[
"HMDB62621",
"HMDB06557",
"HMDB12186"
],
"inchi_key":[
"WFPZSXYXPSUOPY-ROYWQJLOSA-L"
],
"inchikey":[
"WFPZSXYXPSUOPY-ROYWQJLOSA-L"
],
"kegg.compound":[
"C00498"
],
"kegg.glycan":[
"G11109"
],
"metanetx.chemical":[
"MNXM561"
],
"sabiork":[
"3922"
],
"sbo":"SBO:0000247",
"seed.compound":[
"cpd00387"
]
}
},
{
"id":"ogmeACP_c",
"name":"3-Oxo-glutaryl-[acyl-carrier protein] methyl ester",
"compartment":"c",
"charge":-1,
"formula":"C17H27N2O11PRS",
"notes":{
"original_bigg_ids":[
"ogmeACP_c"
]
},
"annotation":{
"bigg.metabolite":[
"ogmeACP"
],
"metanetx.chemical":[
"MNXM147799"
],
"sbo":"SBO:0000247"
}
},
{
"id":"hpmeACP_c",
"name":"3-Hydroxypimeloyl-[acyl-carrier protein] methyl ester",
"compartment":"c",
"charge":-1,
"formula":"C19H33N2O11PRS",
"notes":{
"original_bigg_ids":[
"hpmeACP_c"
]
},
"annotation":{
"bigg.metabolite":[
"hpmeACP"
],
"biocyc":[
"META:3-hydroxypimeloyl-ACP-methyl-esters"
],
"kegg.compound":[
"C20377"
],
"metanetx.chemical":[
"MNXM10038"
],
"sbo":"SBO:0000247",
"seed.compound":[
"cpd22065"
]
}
},
{
"id":"dudp_c",
"name":"DUDP C9H11N2O11P2",
"compartment":"c",
"charge":-3,
"formula":"C9H11N2O11P2",
"notes":{
"original_bigg_ids":[
"dudp_c"
]
},
"annotation":{
"Human Metabolome Database":[
"HMDB01000"
],
"bigg.metabolite":[
"dudp"
],
"biocyc":[
"META:DUDP"
],
"chebi":[
"CHEBI:60471"
],
"hmdb":[
"HMDB01000"
],
"inchi_key":[
"QHWZTVCCBMIIKE-SHYZEUOFSA-K"
],
"inchikey":[
"QHWZTVCCBMIIKE-SHYZEUOFSA-K"
],
"kegg.compound":[
"C01346"
],
"metanetx.chemical":[
"MNXM572"
],
"sabiork":[
"1714"
],
"sbo":"SBO:0000247",
"seed.compound":[
"cpd00978"
]
}
},
{
"id":"2shchc_c",
"name":"2-Succinyl-6-hydroxy-2,4-cyclohexadiene-1-carboxylate",
"compartment":"c",
"charge":-2,
"formula":"C11H10O6",
"notes":{
"original_bigg_ids":[
"2shchc_c"
]
},
"annotation":{
"bigg.metabolite":[
"2shchc"
],
"biocyc":[
"META:CPD-9923"
],
"chebi":[
"CHEBI:58689"
],
"inchi_key":[
"QJYRAJSESKVEAE-PSASIEDQSA-L"
],
"inchikey":[
"QJYRAJSESKVEAE-PSASIEDQSA-L"
],
"kegg.compound":[
"C05817"
],
"metanetx.chemical":[
"MNXM1249"
],
"sabiork":[
"8173"
],
"sbo":"SBO:0000247",
"seed.compound":[
"cpd03451"
]
}
},
{
"id":"4ppan_c",
"name":"D-4'-Phosphopantothenate",
"compartment":"c",
"charge":-3,
"formula":"C9H15NO8P",
"notes":{
"original_bigg_ids":[
"4ppan_c"
]
},
"annotation":{
"Human Metabolome Database":[
"HMDB62700"
],
"bigg.metabolite":[
"4ppan"
],
"biocyc":[
"META:4-P-PANTOTHENATE"
],
"chebi":[
"CHEBI:4082"
],
"hmdb":[
"HMDB01016",
"HMDB62700"
],
"inchi_key":[
"XHFVGHPGDLDEQO-ZETCQYMHSA-K"
],
"inchikey":[
"XHFVGHPGDLDEQO-ZETCQYMHSA-K"
],
"kegg.compound":[
"C03492"
],
"metanetx.chemical":[
"MNXM415"
],
"reactome":[
"R-ALL-196786"
],
"reactome.compound":[
"196786"
],
"sabiork":[
"6663"
],
"sbo":"SBO:0000247",
"seed.compound":[
"cpd02201"
]
}
},
{
"id":"sufse_c",
"name":"SufSE sulfur acceptor complex",
"compartment":"c",
"charge":0,
"formula":"HSR",
"notes":{
"original_bigg_ids":[
"sufse_c"
]
},
"annotation":{
"bigg.metabolite":[
"sufse"
],
"metanetx.chemical":[
"MNXM147309"
],
"sbo":"SBO:0000247"
}
},
{
"id":"dxyl5p_c",
"name":"1-deoxy-D-xylulose 5-phosphate",
"compartment":"c",
"charge":-2,
"formula":"C5H9O7P",
"notes":{
"original_bigg_ids":[
"dxyl5p_c"
]
},
"annotation":{
"Human Metabolome Database":[
"HMDB01213"
],
"bigg.metabolite":[
"dxyl5p"
],
"biocyc":[
"META:DEOXYXYLULOSE-5P"
],
"chebi":[
"CHEBI:622"
],
"hmdb":[
"HMDB01213"
],
"inchi_key":[
"AJPADPZSRRUGHI-RFZPGFLSSA-L"
],
"inchikey":[
"AJPADPZSRRUGHI-RFZPGFLSSA-L"
],
"kegg.compound":[
"C11437"
],
"metanetx.chemical":[
"MNXM622"
],
"sabiork":[
"13504"
],
"sbo":"SBO:0000247",
"seed.compound":[
"cpd08289"
]
}
},
{
"id":"cs1_p",
"name":"Cesium ion",
"compartment":"p",
"charge":1,
"formula":"Cs",
"notes":{
"original_bigg_ids":[
"cs1_p"
]
},
"annotation":{
"bigg.metabolite":[
"cs1"
],
"sbo":"SBO:0000247"
}
},
{
"id":"23dhb_c",
"name":"2,3-Dihydroxybenzoate",
"compartment":"c",
"charge":-1,
"formula":"C7H5O4",
"notes":{
"original_bigg_ids":[
"23dhb_c"
]
},
"annotation":{
"Human Metabolome Database":[
"HMDB00397"
],
"bigg.metabolite":[
"23dhb"
],
"biocyc":[
"META:2-3-DIHYDROXYBENZOATE"
],
"chebi":[
"CHEBI:885"
],
"envipath":[
"650babc9-9d68-4b73-9332-11972ca26f7b/compound/efc375bb-aac8-4002-93c2-2123606e76d8",
"32de3cf4-e3e6-4168-956e-32fa5ddb0ce1/compound/f0dc57d7-63a2-4aea-8fcc-0c111e8cc0f1"
],
"hmdb":[
"HMDB00397"
],
"inchi_key":[
"GLDQAMYCGOIJDV-UHFFFAOYSA-M"
],
"inchikey":[
"GLDQAMYCGOIJDV-UHFFFAOYSA-M"
],
"kegg.compound":[
"C00196"
],
"metanetx.chemical":[
"MNXM455"
],
"sabiork":[
"1970"
],
"sbo":"SBO:0000247",
"seed.compound":[
"cpd00168"
]
}
},
{
"id":"man_e",
"name":"D-Mannose",
"compartment":"e",
"charge":0,
"formula":"C6H12O6",
"notes":{
"original_bigg_ids":[
"man_e"
]
},
"annotation":{
"Human Metabolome Database":[
"HMDB00169"
],
"bigg.metabolite":[
"man"
],
"biocyc":[
"META:D-mannopyranose"
],
"chebi":[
"CHEBI:4208"
],
"envipath":[
"32de3cf4-e3e6-4168-956e-32fa5ddb0ce1/compound/c5f931e8-e7f7-4b73-bed6-48662796fe18"
],
"hmdb":[
"HMDB00169"
],
"inchi_key":[
"WQZGKKKJIJFFOK-QTVWNMPRSA-N"
],
"inchikey":[
"WQZGKKKJIJFFOK-QTVWNMPRSA-N"
],
"kegg.compound":[
"C00159"
],
"metanetx.chemical":[
"MNXM182"
],
"reactome":[
"R-ALL-964752"
],
"reactome.compound":[
"964752",
"6799594",
"429579"
],
"sabiork":[
"1656"
],
"sbo":"SBO:0000247",
"seed.compound":[
"cpd27437"
]
}
},
{
"id":"2mecdp_c",
"name":"2-C-methyl-D-erythritol 2,4-cyclodiphosphate",
"compartment":"c",
"charge":-2,
"formula":"C5H10O9P2",
"notes":{
"original_bigg_ids":[
"2mecdp_c"
]
},
"annotation":{
"bigg.metabolite":[
"2mecdp"
],
"biocyc":[
"META:2C-METH-D-ERYTHRITOL-CYCLODIPHOSPHATE"
],
"chebi":[
"CHEBI:58483"
],
"inchi_key":[
"SFRQRNJMIIUYDI-UHNVWZDZSA-L"
],
"inchikey":[
"SFRQRNJMIIUYDI-UHNVWZDZSA-L"
],
"kegg.compound":[
"C11453"
],
"metanetx.chemical":[
"MNXM1168"
],
"sbo":"SBO:0000247",
"seed.compound":[
"cpd08301"
]
}
},
{
"id":"atp_c",
"name":"ATP C10H12N5O13P3",
"compartment":"c",
"charge":-4,
"formula":"C10H12N5O13P3",
"notes":{
"original_bigg_ids":[
"atp_c"
]
},
"annotation":{
"Human Metabolome Database":[
"HMDB00538"
],
"bigg.metabolite":[
"atp"
],
"biocyc":[
"META:ATP"
],
"chebi":[
"CHEBI:57299"
],
"hmdb":[
"HMDB00538"
],
"inchi_key":[
"ZKHQWZAMYRWXGA-KQYNXXCUSA-J"
],
"inchikey":[
"ZKHQWZAMYRWXGA-KQYNXXCUSA-J"
],
"kegg.compound":[
"C00002"
],
"kegg.drug":[
"D08646"
],
"metanetx.chemical":[
"MNXM3"
],
"reactome":[
"R-ALL-8938081"
],
"reactome.compound":[
"8878982",
"389573",
"8938081",
"211579",
"113593",
"113592",
"5632460",
"5696069",
"29358",
"8869363",
"6798184"
],
"sabiork":[
"34"
],
"sbo":"SBO:0000247",
"seed.compound":[
"cpd00002"
]
}
},
{
"id":"acmana_c",
"name":"N-Acetyl-D-mannosamine",
"compartment":"c",
"charge":0,
"formula":"C8H15NO6",
"notes":{
"original_bigg_ids":[
"acmana_c"
]
},
"annotation":{
"Human Metabolome Database":[
"HMDB62724"
],
"bigg.metabolite":[
"acmana"
],
"biocyc":[
"META:N-acetyl-D-mannosamine"
],
"chebi":[
"CHEBI:7141"
],
"hmdb":[
"HMDB62724"
],
"inchi_key":[
"MBLBDJOUHNCFQT-XAMCCFCMSA-N"
],
"inchikey":[
"MBLBDJOUHNCFQT-XAMCCFCMSA-N"
],
"kegg.compound":[
"C00645"
],
"metanetx.chemical":[
"MNXM2403"
],
"reactome":[
"R-ALL-4085214"
],
"reactome.compound":[
"4085214"
],
"sabiork":[
"25302",
"1583"
],
"sbo":"SBO:0000247",
"seed.compound":[
"cpd00492"
]
}
},
{
"id":"rbl__L_c",
"name":"L-Ribulose",
"compartment":"c",
"charge":0,
"formula":"C5H10O5",
"notes":{
"original_bigg_ids":[
"rbl__L_c"
]
},
"annotation":{
"bigg.metabolite":[
"rbl__L"
],
"biocyc":[
"META:L-RIBULOSE"
],
"chebi":[
"CHEBI:6295"
],
"inchi_key":[
"ZAQJHHRNXZUBTE-UCORVYFPSA-N"
],
"inchikey":[
"ZAQJHHRNXZUBTE-UCORVYFPSA-N"
],
"kegg.compound":[
"C00508"
],
"metanetx.chemical":[
"MNXM685"
],
"sabiork":[
"1501"
],
"sbo":"SBO:0000247",
"seed.compound":[
"cpd00397"
]
}
},
{
"id":"dcyt_e",
"name":"Deoxycytidine",
"compartment":"e",
"charge":0,
"formula":"C9H13N3O4",
"notes":{
"original_bigg_ids":[
"dcyt_e"
]
},
"annotation":{
"Human Metabolome Database":[
"HMDB00014"
],
"bigg.metabolite":[
"dcyt"
],
"biocyc":[
"META:DEOXYCYTIDINE"
],
"chebi":[
"CHEBI:4407"
],
"hmdb":[
"HMDB00014"
],
"inchi_key":[
"CKTSBUTUHBMZGZ-SHYZEUOFSA-N"
],
"inchikey":[
"CKTSBUTUHBMZGZ-SHYZEUOFSA-N"
],
"kegg.compound":[
"C00881"
],
"metanetx.chemical":[
"MNXM704"
],
"reactome":[
"R-ALL-500829"
],
"reactome.compound":[
"500829"
],
"sabiork":[
"2178"
],
"sbo":"SBO:0000247",
"seed.compound":[
"cpd00654"
]
}
},
{
"id":"fcl__L_c",
"name":"L-fuculose",
"compartment":"c",
"charge":0,
"formula":"C6H12O5",
"notes":{
"original_bigg_ids":[
"fcl__L_c"
]
},
"annotation":{
"Human Metabolome Database":[
"HMDB60267"
],
"bigg.metabolite":[
"fcl__L"
],
"biocyc":[
"META:L-FUCULOSE"
],
"chebi":[
"CHEBI:6219"
],
"hmdb":[
"HMDB60267"
],
"inchi_key":[
"QZNPNKJXABGCRC-LFRDXLMFSA-N"
],
"inchikey":[
"QZNPNKJXABGCRC-LFRDXLMFSA-N"
],
"kegg.compound":[
"C01721"
],
"metanetx.chemical":[
"MNXM1748"
],
"sabiork":[
"1604"
],
"sbo":"SBO:0000247",
"seed.compound":[
"cpd01186"
]
}
},
{
"id":"orot_e",
"name":"Orotate C5H3N2O4",
"compartment":"e",
"charge":-1,
"formula":"C5H3N2O4",
"notes":{
"original_bigg_ids":[
"orot_e"
]
},
"annotation":{
"Human Metabolome Database":[
"HMDB00226"
],
"bigg.metabolite":[
"orot"
],
"biocyc":[
"META:OROTATE"
],
"chebi":[
"CHEBI:7787"
],
"hmdb":[
"HMDB00226"
],
"inchi_key":[
"PXQPEWDEAKTCGB-UHFFFAOYSA-M"
],
"inchikey":[
"PXQPEWDEAKTCGB-UHFFFAOYSA-M"
],
"kegg.compound":[
"C00295"
],
"kegg.drug":[
"D00055"
],
"metanetx.chemical":[
"MNXM235"
],
"reactome":[
"R-ALL-76632"
],
"reactome.compound":[
"76632"
],
"sabiork":[
"2009"
],
"sbo":"SBO:0000247",
"seed.compound":[
"cpd00247"
]
}
},
{
"id":"agdpcbi_c",
"name":"Adenosine-GDP-cobinamide",
"compartment":"c",
"charge":-1,
"formula":"C68H95CoN21O21P2",
"notes":{
"original_bigg_ids":[
"agdpcbi_c"
]
},
"annotation":{
"Human Metabolome Database":[
"HMDB12185"
],
"bigg.metabolite":[
"agdpcbi"
],
"biocyc":[
"META:ADENOSYLCOBINAMIDE-GDP"
],
"chebi":[
"CHEBI:60487"
],
"hmdb":[
"HMDB12185"
],
"inchi_key":[
"IQTYKHRKNGVJEO-RRMAJTJESA-K"
],
"inchikey":[
"IQTYKHRKNGVJEO-RRMAJTJESA-K"
],
"kegg.compound":[
"C06510"
],
"metanetx.chemical":[
"MNXM1105"
],
"sbo":"SBO:0000247",
"seed.compound":[
"cpd03920"
]
}
},
{
"id":"indole_c",
"name":"Indole",
"compartment":"c",
"charge":0,
"formula":"C8H7N",
"notes":{
"original_bigg_ids":[
"indole_c"
]
},
"annotation":{
"Human Metabolome Database":[
"HMDB00738"
],
"bigg.metabolite":[
"indole"
],
"biocyc":[
"META:INDOLE"
],
"chebi":[
"CHEBI:5900"
],
"hmdb":[
"HMDB00738"
],
"inchi_key":[
"SIKJAQJRHWYJAI-UHFFFAOYSA-N"
],
"inchikey":[
"SIKJAQJRHWYJAI-UHFFFAOYSA-N"
],
"kegg.compound":[
"C00463"
],
"metanetx.chemical":[
"MNXM377"
],
"reactome":[
"R-ALL-216547"
],
"reactome.compound":[
"216547"
],
"sabiork":[
"5101"
],
"sbo":"SBO:0000247",
"seed.compound":[
"cpd00359"
]
}
},
{
"id":"eig3p_c",
"name":"D-erythro-1-(Imidazol-4-yl)glycerol 3-phosphate",
"compartment":"c",
"charge":-2,
"formula":"C6H9N2O6P",
"notes":{
"original_bigg_ids":[
"eig3p_c"
]
},
"annotation":{
"Human Metabolome Database":[
"HMDB12208"
],
"bigg.metabolite":[
"eig3p"
],
"biocyc":[
"META:D-ERYTHRO-IMIDAZOLE-GLYCEROL-P"
],
"chebi":[
"CHEBI:58278"
],
"hmdb":[
"HMDB12208"
],
"inchi_key":[
"HFYBTHCYPKEDQQ-RITPCOANSA-L"
],
"inchikey":[
"HFYBTHCYPKEDQQ-RITPCOANSA-L"
],
"kegg.compound":[
"C04666"
],
"metanetx.chemical":[
"MNXM1422"
],
"sabiork":[
"7476"
],
"sbo":"SBO:0000247",
"seed.compound":[
"cpd02843"
]
}
},
{
"id":"h2_e",
"name":"Hydrogen",
"compartment":"e",
"charge":0,
"formula":"H2",
"notes":{
"original_bigg_ids":[
"h2_e"
]
},
"annotation":{
"Human Metabolome Database":[
"HMDB01362"
],
"bigg.metabolite":[
"h2"
],
"biocyc":[
"META:HYDROGEN-MOLECULE"
],
"chebi":[
"CHEBI:5785"
],
"hmdb":[
"HMDB01362"
],
"inchi_key":[
"UFHFLCQGNIYNRP-UHFFFAOYSA-N"
],
"inchikey":[
"UFHFLCQGNIYNRP-UHFFFAOYSA-N"
],
"kegg.compound":[
"C00282"
],
"metanetx.chemical":[
"MNXM195"
],
"reactome":[
"R-ALL-113555"
],
"reactome.compound":[
"113555"
],
"sabiork":[
"5030"
],
"sbo":"SBO:0000247",
"seed.compound":[
"cpd11640"
]
}
},
{
"id":"26dap__M_c",
"name":"Meso-2,6-Diaminoheptanedioate",
"compartment":"c",
"charge":0,
"formula":"C7H14N2O4",
"notes":{
"original_bigg_ids":[
"26dap__M_c"
]
},
"annotation":{
"bigg.metabolite":[
"26dap__M"
],
"biocyc":[
"META:MESO-DIAMINOPIMELATE"
],
"chebi":[
"CHEBI:57791"
],
"inchi_key":[
"GMKMEZVLHJARHF-SYDPRGILSA-N"
],
"inchikey":[
"GMKMEZVLHJARHF-SYDPRGILSA-N"
],
"kegg.compound":[
"C00680"
],
"metanetx.chemical":[
"MNXM529"
],
"sbo":"SBO:0000247",
"seed.compound":[
"cpd00516"
]
}
},
{
"id":"u3aga_c",
"name":"UDP-3-O-(3-hydroxytetradecanoyl)-N-acetylglucosamine",
"compartment":"c",
"charge":-2,
"formula":"C31H51N3O19P2",
"notes":{
"original_bigg_ids":[
"u3aga_c"
]
},
"annotation":{
"bigg.metabolite":[
"u3aga"
],
"biocyc":[
"META:UDP-OHMYR-ACETYLGLUCOSAMINE"
],
"chebi":[
"CHEBI:61537"
],
"inchi_key":[
"TZSJGZGYQDNRRX-MPLCHSTDSA-L"
],
"inchikey":[
"TZSJGZGYQDNRRX-MPLCHSTDSA-L"
],
"kegg.compound":[
"C04738"
],
"metanetx.chemical":[
"MNXM2157"
],
"sbo":"SBO:0000247",
"seed.compound":[
"cpd02886"
]
}
},
{
"id":"nmn_e",
"name":"NMN C11H14N2O8P",
"compartment":"e",
"charge":-1,
"formula":"C11H14N2O8P",
"notes":{
"original_bigg_ids":[
"nmn_e"
]
},
"annotation":{
"Human Metabolome Database":[
"HMDB59645"
],
"bigg.metabolite":[
"nmn"
],
"biocyc":[
"META:NICOTINAMIDE_NUCLEOTIDE"
],
"chebi":[
"CHEBI:7557"
],
"hmdb":[
"HMDB00229",
"HMDB59645"
],
"inchi_key":[
"DAYLJWODMCOQEW-TURQNECASA-M"
],
"inchikey":[
"DAYLJWODMCOQEW-TURQNECASA-M"
],
"kegg.compound":[
"C00455"
],
"metanetx.chemical":[
"MNXM355"
],
"reactome":[
"R-ALL-8940067"
],
"reactome.compound":[
"8869353",
"549282",
"8940067"
],
"sabiork":[
"3871"
],
"sbo":"SBO:0000247",
"seed.compound":[
"cpd00355"
]
}
},
{
"id":"thm_c",
"name":"Thiamin",
"compartment":"c",
"charge":1,
"formula":"C12H17N4OS",
"notes":{
"original_bigg_ids":[
"thm_c"
]
},
"annotation":{
"bigg.metabolite":[
"thm"
],
"chebi":[
"CHEBI:33283"
],
"envipath":[
"32de3cf4-e3e6-4168-956e-32fa5ddb0ce1/compound/d00080d5-971d-4e5f-973a-226a589d76df"
],
"inchi_key":[
"MYVIATVLJGTBFV-UHFFFAOYSA-M"
],
"inchikey":[
"MYVIATVLJGTBFV-UHFFFAOYSA-M"
],
"kegg.drug":[
"D08580"
],
"metanetx.chemical":[
"MNXM161565"
],
"sabiork":[
"2032"
],
"sbo":"SBO:0000247",
"seed.compound":[
"cpd00305"
]
}
},
{
"id":"thf_c",
"name":"5,6,7,8-Tetrahydrofolate",
"compartment":"c",
"charge":-2,
"formula":"C19H21N7O6",
"notes":{
"original_bigg_ids":[
"thf_c"
]
},
"annotation":{
"bigg.metabolite":[
"thf"
],
"biocyc":[
"META:THF"
],
"chebi":[
"CHEBI:9482"
],
"inchi_key":[
"MSTNYGQPCMXVAQ-RYUDHWBXSA-L"
],
"inchikey":[
"MSTNYGQPCMXVAQ-RYUDHWBXSA-L"
],
"kegg.compound":[
"C00101"
],
"metanetx.chemical":[
"MNXM79"
],
"reactome":[
"R-ALL-200671"
],
"reactome.compound":[
"111355",
"200671"
],
"sabiork":[
"1297"
],
"sbo":"SBO:0000247",
"seed.compound":[
"cpd29254"
]
}
},
{
"id":"man6p_e",
"name":"D-Mannose 6-phosphate",
"compartment":"e",
"charge":-2,
"formula":"C6H11O9P",
"notes":{
"original_bigg_ids":[
"man6p_e"
]
},
"annotation":{
"bigg.metabolite":[
"man6p"
],
"biocyc":[
"META:Mannose-6-phosphate"
],
"chebi":[
"CHEBI:58735"
],
"inchi_key":[
"NBSCHQHZLSJFNQ-QTVWNMPRSA-L"
],
"inchikey":[
"NBSCHQHZLSJFNQ-QTVWNMPRSA-L"
],
"kegg.compound":[
"C00275"
],
"metanetx.chemical":[
"MNXM427"
],
"reactome":[
"R-ALL-532562"
],
"reactome.compound":[
"532562"
],
"sabiork":[
"1323",
"24709"
],
"sbo":"SBO:0000247",
"seed.compound":[
"cpd00235"
]
}
},
{
"id":"orot5p_c",
"name":"Orotidine 5'-phosphate",
"compartment":"c",
"charge":-3,
"formula":"C10H10N2O11P",
"notes":{
"original_bigg_ids":[
"orot5p_c"
]
},
"annotation":{
"Human Metabolome Database":[
"HMDB00218"
],
"bigg.metabolite":[
"orot5p"
],
"biocyc":[
"META:OROTIDINE-5-PHOSPHATE"
],
"chebi":[
"CHEBI:7788"
],
"hmdb":[
"HMDB00218"
],
"inchi_key":[
"KYOBSHFOBAOFBF-XVFCMESISA-K"
],
"inchikey":[
"KYOBSHFOBAOFBF-XVFCMESISA-K"
],
"kegg.compound":[
"C01103"
],
"metanetx.chemical":[
"MNXM519"
],
"reactome":[
"R-ALL-111629"
],
"reactome.compound":[
"111629"
],
"sabiork":[
"1700"
],
"sbo":"SBO:0000247",
"seed.compound":[
"cpd00810"
]
}
},
{
"id":"feoxam_c",
"name":"Generic ferrioxamine-Fe-III",
"compartment":"c",
"charge":1,
"formula":"C25H46FeN6O8",
"notes":{
"original_bigg_ids":[
"feoxam_c"
]
},
"annotation":{
"bigg.metabolite":[
"feoxam"
],
"biocyc":[
"META:CPD0-2124"
],
"chebi":[
"CHEBI:5044"
],
"inchi_key":[
"SRMBQCVUAVULDJ-UHFFFAOYSA-O"
],
"inchikey":[
"SRMBQCVUAVULDJ-UHFFFAOYSA-O"
],
"kegg.compound":[
"C07597"
],
"lipidmaps":[
"LMFA08020175"
],
"metanetx.chemical":[
"MNXM162837"
],
"sbo":"SBO:0000247",
"seed.compound":[
"cpd04761"
]
}
},
{
"id":"h_e",
"name":"H+",
"compartment":"e",
"charge":1,
"formula":"H",
"notes":{
"original_bigg_ids":[
"h_e"
]
},
"annotation":{
"Human Metabolome Database":[
"HMDB59597"
],
"bigg.metabolite":[
"h"
],
"biocyc":[
"META:PROTON"
],
"chebi":[
"CHEBI:5584"
],
"hmdb":[
"HMDB59597"
],
"inchi_key":[
"GPRLSGONYQIRFK-UHFFFAOYSA-N"
],
"inchikey":[
"GPRLSGONYQIRFK-UHFFFAOYSA-N"
],
"kegg.compound":[
"C00080"
],
"metanetx.chemical":[
"MNXM1"
],
"reactome":[
"R-ALL-74722"
],
"reactome.compound":[
"2000349",
"425978",
"74722",
"428040",
"427899",
"428548",
"156540",
"70106",
"425969",
"1132304",
"5668577",
"1470067",
"163953",
"193465",
"113529",
"351626",
"425999",
"194688",
"374900",
"2872447",
"372511"
],
"sabiork":[
"39"
],
"sbo":"SBO:0000247",
"seed.compound":[
"cpd00067"
]
}
},
{
"id":"csn_p",
"name":"Cytosine",
"compartment":"p",
"charge":0,
"formula":"C4H5N3O",
"notes":{
"original_bigg_ids":[
"csn_p"
]
},
"annotation":{
"Human Metabolome Database":[
"HMDB00630"
],
"bigg.metabolite":[
"csn"
],
"biocyc":[
"META:CYTOSINE"
],
"chebi":[
"CHEBI:41732"
],
"hmdb":[
"HMDB00630"
],
"inchi_key":[
"OPTASPLRGRRNAP-UHFFFAOYSA-N"
],
"inchikey":[
"OPTASPLRGRRNAP-UHFFFAOYSA-N"
],
"kegg.compound":[
"C00380"
],
"metanetx.chemical":[
"MNXM761"
],
"sabiork":[
"58"
],
"sbo":"SBO:0000247",
"seed.compound":[
"cpd00307"
]
}
},
{
"id":"aact_c",
"name":"Aminoacetone",
"compartment":"c",
"charge":1,
"formula":"C3H8NO",
"notes":{
"original_bigg_ids":[
"aact_c"
]
},
"annotation":{
"Human Metabolome Database":[
"HMDB60177"
],
"bigg.metabolite":[
"aact"
],
"biocyc":[
"META:AMINO-ACETONE"
],
"chebi":[
"CHEBI:58320"
],
"envipath":[
"5882df9c-dae1-4d80-a40e-db4724271456/compound/c7d3904a-a2ab-4e04-8933-d57d61dca653"
],
"hmdb":[
"HMDB60177",
"HMDB02134"
],
"inchi_key":[
"BCDGQXUMWHRQCB-UHFFFAOYSA-O"
],
"inchikey":[
"BCDGQXUMWHRQCB-UHFFFAOYSA-O"
],
"kegg.compound":[
"C01888"
],
"metanetx.chemical":[
"MNXM1106"
],
"sbo":"SBO:0000247",
"seed.compound":[
"cpd01298"
]
}
},
{
"id":"gln__L_p",
"name":"L-Glutamine",
"compartment":"p",
"charge":0,
"formula":"C5H10N2O3",
"notes":{
"original_bigg_ids":[
"gln__L_p"
]
},
"annotation":{
"Human Metabolome Database":[
"HMDB00641"
],
"bigg.metabolite":[
"gln__L"
],
"biocyc":[
"META:GLN"
],
"chebi":[
"CHEBI:6227"
],
"hmdb":[
"HMDB00641"
],
"inchi_key":[
"ZDXPYRJPNDTMRX-VKHMYHEASA-N"
],
"inchikey":[
"ZDXPYRJPNDTMRX-VKHMYHEASA-N"
],
"kegg.compound":[
"C00303"
],
"kegg.drug":[
"D00015"
],
"metanetx.chemical":[
"MNXM37"
],
"reactome":[
"R-ALL-29472"
],
"reactome.compound":[
"113522",
"212615",
"29472"
],
"sabiork":[
"2011",
"74"
],
"sbo":"SBO:0000247",
"seed.compound":[
"cpd00253"
]
}
},
{
"id":"glyc_p",
"name":"Glycerol",
"compartment":"p",
"charge":0,
"formula":"C3H8O3",
"notes":{
"original_bigg_ids":[
"glyc_p"
]
},
"annotation":{
"Human Metabolome Database":[
"HMDB00131"
],
"bigg.metabolite":[
"glyc"
],
"biocyc":[
"META:GLYCEROL"
],
"chebi":[
"CHEBI:5448"
],
"envipath":[
"32de3cf4-e3e6-4168-956e-32fa5ddb0ce1/compound/48edd8a9-6a4a-4900-b0cf-97b1ccaa1125",
"650babc9-9d68-4b73-9332-11972ca26f7b/compound/2e8c8093-3269-46b3-be2e-f1df9fdde25c"
],
"hmdb":[
"HMDB00131"
],
"inchi_key":[
"PEDCQBHIVMGVHV-UHFFFAOYSA-N"
],
"inchikey":[
"PEDCQBHIVMGVHV-UHFFFAOYSA-N"
],
"kegg.compound":[
"C00116"
],
"kegg.drug":[
"D00028"
],
"metanetx.chemical":[
"MNXM89612"
],
"reactome":[
"R-ALL-76116"
],
"reactome.compound":[
"192438",
"76116"
],
"sabiork":[
"1303"
],
"sbo":"SBO:0000247",
"seed.compound":[
"cpd00100"
]
}
},
{
"id":"cytd_p",
"name":"Cytidine",
"compartment":"p",
"charge":0,
"formula":"C9H13N3O5",
"notes":{
"original_bigg_ids":[
"cytd_p"
]
},
"annotation":{
"Human Metabolome Database":[
"HMDB00089"
],
"bigg.metabolite":[
"cytd"
],
"biocyc":[
"META:CYTIDINE"
],
"chebi":[
"CHEBI:41709"
],
"hmdb":[
"HMDB00089"
],
"inchi_key":[
"UHDGCWIWMRVCDJ-XVFCMESISA-N"
],
"inchikey":[
"UHDGCWIWMRVCDJ-XVFCMESISA-N"
],
"kegg.compound":[
"C00475"
],
"kegg.drug":[
"D07769"
],
"metanetx.chemical":[
"MNXM338"
],
"sabiork":[
"1340"
],
"sbo":"SBO:0000247",
"seed.compound":[
"cpd00367"
]
}
},
{
"id":"thr__L_p",
"name":"L-Threonine",
"compartment":"p",
"charge":0,
"formula":"C4H9NO3",
"notes":{
"original_bigg_ids":[
"thr__L_p"
]
},
"annotation":{
"Human Metabolome Database":[
"HMDB00167"
],
"bigg.metabolite":[
"thr__L"
],
"biocyc":[
"META:THR"
],
"chebi":[
"CHEBI:6308"
],
"envipath":[
"32de3cf4-e3e6-4168-956e-32fa5ddb0ce1/compound/b570a573-71c2-4661-a517-6ac1b121dc59"
],
"hmdb":[
"HMDB00167"
],
"inchi_key":[
"AYFVYJQAPQTCCC-GBXIJSLDSA-N"
],
"inchikey":[
"AYFVYJQAPQTCCC-GBXIJSLDSA-N"
],
"kegg.compound":[
"C00188"
],
"kegg.drug":[
"D00041"
],
"metanetx.chemical":[
"MNXM142"
],
"reactome":[
"R-ALL-379706"
],
"reactome.compound":[
"352000",
"351990",
"379706"
],
"sabiork":[
"76",
"27463"
],
"sbo":"SBO:0000247",
"seed.compound":[
"cpd00161"
]
}
},
{
"id":"asn__L_e",
"name":"L-Asparagine",
"compartment":"e",
"charge":0,
"formula":"C4H8N2O3",
"notes":{
"original_bigg_ids":[
"asn__L_e"
]
},
"annotation":{
"Human Metabolome Database":[
"HMDB00168"
],
"bigg.metabolite":[
"asn__L"
],
"biocyc":[
"META:ASN"
],
"chebi":[
"CHEBI:6191"
],
"hmdb":[
"HMDB00168"
],
"inchi_key":[
"DCXYFEDJOCDNAF-REOHCLBHSA-N"
],
"inchikey":[
"DCXYFEDJOCDNAF-REOHCLBHSA-N"
],
"kegg.compound":[
"C16438"
],
"metanetx.chemical":[
"MNXM147"
],
"reactome":[
"R-ALL-379703"
],
"reactome.compound":[
"29642",
"379703"
],
"sabiork":[
"21052",
"72"
],
"sbo":"SBO:0000247",
"seed.compound":[
"cpd15142"
]
}
},
{
"id":"fuc__L_p",
"name":"L-Fucose",
"compartment":"p",
"charge":0,
"formula":"C6H12O5",
"notes":{
"original_bigg_ids":[
"fuc__L_p"
]
},
"annotation":{
"Human Metabolome Database":[
"HMDB62489"
],
"bigg.metabolite":[
"fuc__L"
],
"biocyc":[
"META:L-fucoses"
],
"chebi":[
"CHEBI:48204"
],
"hmdb":[
"HMDB62489"
],
"inchi_key":[
"PNNNRSAQSRJVSB-KCDKBNATSA-N"
],
"inchikey":[
"PNNNRSAQSRJVSB-KCDKBNATSA-N"
],
"metanetx.chemical":[
"MNXM40586"
],
"reactome":[
"R-ALL-6784249"
],
"reactome.compound":[
"6784249"
],
"sbo":"SBO:0000247"
}
},
{
"id":"5caiz_c",
"name":"5-phosphoribosyl-5-carboxyaminoimidazole",
"compartment":"c",
"charge":-3,
"formula":"C9H11N3O9P",
"notes":{
"original_bigg_ids":[
"5caiz_c"
]
},
"annotation":{
"Human Metabolome Database":[
"HMDB12268"
],
"bigg.metabolite":[
"5caiz"
],
"biocyc":[
"META:CPD0-181"
],
"chebi":[
"CHEBI:58730"
],
"hmdb":[
"HMDB12268"
],
"inchi_key":[
"JHLXDWGVSYMXPL-XVFCMESISA-K"
],
"inchikey":[
"JHLXDWGVSYMXPL-XVFCMESISA-K"
],
"kegg.compound":[
"C15667"
],
"metanetx.chemical":[
"MNXM1409"
],
"sbo":"SBO:0000247",
"seed.compound":[
"cpd25523"
]
}
},
{
"id":"dhnpt_c",
"name":"Dihydroneopterin",
"compartment":"c",
"charge":0,
"formula":"C9H13N5O4",
"notes":{
"original_bigg_ids":[
"dhnpt_c"
]
},
"annotation":{
"Human Metabolome Database":[
"HMDB02275"
],
"bigg.metabolite":[
"dhnpt"
],
"biocyc":[
"META:DIHYDRO-NEO-PTERIN"
],
"chebi":[
"CHEBI:44427"
],
"hmdb":[
"HMDB02275"
],
"inchi_key":[
"YQIFAMYNGGOTFB-XINAWCOVSA-N"
],
"inchikey":[
"YQIFAMYNGGOTFB-XINAWCOVSA-N"
],
"kegg.compound":[
"C04874"
],
"metanetx.chemical":[
"MNXM162359"
],
"sabiork":[
"7637"
],
"sbo":"SBO:0000247",
"seed.compound":[
"cpd02961"
]
}
},
{
"id":"pyam5p_c",
"name":"Pyridoxamine 5'-phosphate",
"compartment":"c",
"charge":-1,
"formula":"C8H12N2O5P",
"notes":{
"original_bigg_ids":[
"pyam5p_c"
]
},
"annotation":{
"Human Metabolome Database":[
"HMDB01555"
],
"bigg.metabolite":[
"pyam5p"
],
"biocyc":[
"META:PYRIDOXAMINE-5P"
],
"chebi":[
"CHEBI:8670"
],
"hmdb":[
"HMDB01555"
],
"inchi_key":[
"ZMJGSOSNSPKHNH-UHFFFAOYSA-M"
],
"inchikey":[
"ZMJGSOSNSPKHNH-UHFFFAOYSA-M"
],
"kegg.compound":[
"C00647"
],
"metanetx.chemical":[
"MNXM366"
],
"reactome":[
"R-ALL-965146"
],
"reactome.compound":[
"965146"
],
"sabiork":[
"1685"
],
"sbo":"SBO:0000247",
"seed.compound":[
"cpd00493"
]
}
},
{
"id":"ttdca_p",
"name":"Tetradecanoate (n-C14:0)",
"compartment":"p",
"charge":-1,
"formula":"C14H27O2",
"notes":{
"original_bigg_ids":[
"ttdca_p"
]
},
"annotation":{
"bigg.metabolite":[
"ttdca"
],
"metanetx.chemical":[
"MNXM162239"
],
"sbo":"SBO:0000247"
}
},
{
"id":"acgam_c",
"name":"N-Acetyl-D-glucosamine",
"compartment":"c",
"charge":0,
"formula":"C8H15NO6",
"notes":{
"original_bigg_ids":[
"acgam_c"
]
},
"annotation":{
"Human Metabolome Database":[
"HMDB62641"
],
"bigg.metabolite":[
"acgam"
],
"biocyc":[
"META:N-acetyl-D-glucosamine"
],
"chebi":[
"CHEBI:7123"
],
"hmdb":[
"HMDB62641",
"HMDB00215",
"HMDB14288",
"HMDB00533"
],
"inchi_key":[
"OVRNDRQMDRJTHS-RTRLPJTCSA-N"
],
"inchikey":[
"OVRNDRQMDRJTHS-RTRLPJTCSA-N"
],
"kegg.compound":[
"C00140"
],
"metanetx.chemical":[
"MNXM143"
],
"reactome":[
"R-ALL-2162231"
],
"reactome.compound":[
"2162231",
"1678743"
],
"sabiork":[
"95"
],
"sbo":"SBO:0000247",
"seed.compound":[
"cpd27608"
]
}
},
{
"id":"metsox_S__L_p",
"name":"L-Methionine Sulfoxide",
"compartment":"p",
"charge":0,
"formula":"C5H11NO3S",
"notes":{
"original_bigg_ids":[
"metsox_S__L_p"
]
},
"annotation":{
"bigg.metabolite":[
"metsox_S__L"
],
"biocyc":[
"META:L-Methionine-sulfoxides"
],
"chebi":[
"CHEBI:6272"
],
"inchi_key":[
"QEFRNWWLZKMPFJ-YGVKFDHGSA-N"
],
"inchikey":[
"QEFRNWWLZKMPFJ-YGVKFDHGSA-N"
],
"kegg.compound":[
"C02989"
],
"metanetx.chemical":[
"MNXM2246"
],
"reactome":[
"R-ALL-5676943"
],
"reactome.compound":[
"5676943"
],
"sabiork":[
"2611"
],
"sbo":"SBO:0000247",
"seed.compound":[
"cpd29319"
]
}
},
{
"id":"mal__L_p",
"name":"L-Malate",
"compartment":"p",
"charge":-2,
"formula":"C4H4O5",
"notes":{
"original_bigg_ids":[
"mal__L_p"
]
},
"annotation":{
"Human Metabolome Database":[
"HMDB00156"
],
"bigg.metabolite":[
"mal__L"
],
"biocyc":[
"META:MAL"
],
"chebi":[
"CHEBI:423"
],
"hmdb":[
"HMDB00156"
],
"inchi_key":[
"BJEPYKJPYRNKOW-REOHCLBHSA-L"
],
"inchikey":[
"BJEPYKJPYRNKOW-REOHCLBHSA-L"
],
"kegg.compound":[
"C00149"
],
"metanetx.chemical":[
"MNXM98"
],
"reactome":[
"R-ALL-198498"
],
"reactome.compound":[
"198498",
"113544"
],
"sabiork":[
"1918"
],
"sbo":"SBO:0000247",
"seed.compound":[
"cpd00130"
]
}
},
{
"id":"pacald_p",
"name":"Phenylacetaldehyde",
"compartment":"p",
"charge":0,
"formula":"C8H8O",
"notes":{
"original_bigg_ids":[
"pacald_p"
]
},
"annotation":{
"Human Metabolome Database":[
"HMDB06236"
],
"bigg.metabolite":[
"pacald"
],
"biocyc":[
"META:PHENYLACETALDEHYDE"
],
"chebi":[
"CHEBI:8084"
],
"envipath":[
"32de3cf4-e3e6-4168-956e-32fa5ddb0ce1/compound/1df960d5-0487-483b-a8ec-1ffa54a9d8d8",
"650babc9-9d68-4b73-9332-11972ca26f7b/compound/8d55d5ff-00d5-4473-a3f5-d51d063d721a"
],
"hmdb":[
"HMDB06236"
],
"inchi_key":[
"DTUQWGWMVIHBKE-UHFFFAOYSA-N"
],
"inchikey":[
"DTUQWGWMVIHBKE-UHFFFAOYSA-N"
],
"kegg.compound":[
"C00601"
],
"metanetx.chemical":[
"MNXM473"
],
"reactome":[
"R-ALL-500607"
],
"reactome.compound":[
"500607"
],
"sabiork":[
"2112"
],
"sbo":"SBO:0000247",
"seed.compound":[
"cpd00464"
]
}
},
{
"id":"eca4colipa_p",
"name":"(enterobacterial common antigen)x4 core oligosaccharide lipid A",
"compartment":"p",
"charge":-15,
"formula":"C272H447N14O160P4",
"notes":{
"original_bigg_ids":[
"eca4colipa_p"
]
},
"annotation":{
"bigg.metabolite":[
"eca4colipa"
],
"inchi_key":[
"DZEXDGYTOKBZIY-GVBMLQGBSA-C"
],
"inchikey":[
"DZEXDGYTOKBZIY-GVBMLQGBSA-C"
],
"metanetx.chemical":[
"MNXM91786"
],
"sbo":"SBO:0000247",
"seed.compound":[
"cpd15457"
]
}
},
{
"id":"lcts_e",
"name":"Lactose C12H22O11",
"compartment":"e",
"charge":0,
"formula":"C12H22O11",
"notes":{
"original_bigg_ids":[
"lcts_e"
]
},
"annotation":{
"Human Metabolome Database":[
"HMDB41627"
],
"bigg.metabolite":[
"lcts"
],
"biocyc":[
"META:CPD-15972"
],
"chebi":[
"CHEBI:613009"
],
"hmdb":[
"HMDB41627"
],
"inchi_key":[
"GUBGYTABKSRVRQ-QKKXKWKRSA-N"
],
"inchikey":[
"GUBGYTABKSRVRQ-QKKXKWKRSA-N"
],
"kegg.compound":[
"C01970"
],
"kegg.drug":[
"D00046"
],
"kegg.glycan":[
"G10504"
],
"metanetx.chemical":[
"MNXM362"
],
"sabiork":[
"1376",
"104"
],
"sbo":"SBO:0000247",
"seed.compound":[
"cpd03809"
]
}
},
{
"id":"btcoa_c",
"name":"Butanoyl-CoA",
"compartment":"c",
"charge":-4,
"formula":"C25H38N7O17P3S",
"notes":{
"original_bigg_ids":[
"btcoa_c"
]
},
"annotation":{
"Human Metabolome Database":[
"HMDB01088"
],
"bigg.metabolite":[
"btcoa"
],
"biocyc":[
"META:BUTYRYL-COA"
],
"chebi":[
"CHEBI:57371"
],
"envipath":[
"32de3cf4-e3e6-4168-956e-32fa5ddb0ce1/compound/dcfe6e71-5e24-4086-91a3-076df362da44"
],
"hmdb":[
"HMDB01088"
],
"inchi_key":[
"CRFNGMNYKDXRTN-CITAKDKDSA-J"
],
"inchikey":[
"CRFNGMNYKDXRTN-CITAKDKDSA-J"
],
"kegg.compound":[
"C00136"
],
"lipidmaps":[
"LMFA07050292"
],
"metanetx.chemical":[
"MNXM233"
],
"reactome":[
"R-ALL-77318"
],
"reactome.compound":[
"77318"
],
"sabiork":[
"1942"
],
"sbo":"SBO:0000247",
"seed.compound":[
"cpd00120"
],
"slm":[
"000001035"
]
}
},
{
"id":"tmao_p",
"name":"Trimethylamine N-oxide",
"compartment":"p",
"charge":0,
"formula":"C3H9NO",
"notes":{
"original_bigg_ids":[
"tmao_p"
]
},
"annotation":{
"Human Metabolome Database":[
"HMDB00925"
],
"bigg.metabolite":[
"tmao"
],
"biocyc":[
"META:TRIMETHYLAMINE-N-O"
],
"chebi":[
"CHEBI:9733"
],
"envipath":[
"32de3cf4-e3e6-4168-956e-32fa5ddb0ce1/compound/c203aa4e-eb3d-491f-80bc-2b014da6482f"
],
"hmdb":[
"HMDB00925"
],
"inchi_key":[
"UYPYRKYUKCHHIB-UHFFFAOYSA-N"
],
"inchikey":[
"UYPYRKYUKCHHIB-UHFFFAOYSA-N"
],
"kegg.compound":[
"C01104"
],
"metanetx.chemical":[
"MNXM437"
],
"reactome":[
"R-ALL-140963"
],
"reactome.compound":[
"140963"
],
"sabiork":[
"5388"
],
"sbo":"SBO:0000247",
"seed.compound":[
"cpd00811"
]
}
},
{
"id":"u3hga_c",
"name":"UDP-3-O-(3-hydroxytetradecanoyl)-D-glucosamine",
"compartment":"c",
"charge":-1,
"formula":"C29H50N3O18P2",
"notes":{
"original_bigg_ids":[
"u3hga_c"
]
},
"annotation":{
"bigg.metabolite":[
"u3hga"
],
"biocyc":[
"META:UDP-OHMYR-GLUCOSAMINE"
],
"chebi":[
"CHEBI:9807"
],
"inchi_key":[
"ZFPNNOXCEDQJQS-SSVOXRMNSA-M"
],
"inchikey":[
"ZFPNNOXCEDQJQS-SSVOXRMNSA-M"
],
"kegg.compound":[
"C06022"
],
"metanetx.chemical":[
"MNXM2036"
],
"sbo":"SBO:0000247",
"seed.compound":[
"cpd03584"
]
}
},
{
"id":"tdcoa_c",
"name":"Tetradecanoyl-CoA (n-C14:0CoA)",
"compartment":"c",
"charge":-4,
"formula":"C35H58N7O17P3S",
"notes":{
"original_bigg_ids":[
"tdcoa_c"
]
},
"annotation":{
"Human Metabolome Database":[
"HMDB06517"
],
"bigg.metabolite":[
"tdcoa"
],
"biocyc":[
"META:TETRADECANOYL-COA"
],
"chebi":[
"CHEBI:9475"
],
"hmdb":[
"HMDB01521",
"HMDB06517"
],
"inchi_key":[
"DUAFKXOFBZQTQE-QSGBVPJFSA-J"
],
"inchikey":[
"DUAFKXOFBZQTQE-QSGBVPJFSA-J"
],
"kegg.compound":[
"C02593"
],
"lipidmaps":[
"LMFA07050373"
],
"metanetx.chemical":[
"MNXM224"
],
"reactome":[
"R-ALL-77272"
],
"reactome.compound":[
"77272"
],
"sabiork":[
"2457"
],
"sbo":"SBO:0000247",
"seed.compound":[
"cpd01695"
],
"slm":[
"000000439"
]
}
},
{
"id":"udpglcur_e",
"name":"UDP-D-glucuronate",
"compartment":"e",
"charge":-3,
"formula":"C15H19N2O18P2",
"notes":{
"original_bigg_ids":[
"udpglcur_e"
]
},
"annotation":{
"Human Metabolome Database":[
"HMDB01384"
],
"bigg.metabolite":[
"udpglcur"
],
"biocyc":[
"META:UDP-GLUCURONATE"
],
"chebi":[
"CHEBI:9846"
],
"hmdb":[
"HMDB01384",
"HMDB00935"
],
"inchi_key":[
"HDYANYHVCAPMJV-LXQIFKJMSA-K"
],
"inchikey":[
"HDYANYHVCAPMJV-LXQIFKJMSA-K"
],
"kegg.compound":[
"C00167"
],
"kegg.glycan":[
"G10612"
],
"metanetx.chemical":[
"MNXM87"
],
"reactome":[
"R-ALL-1889970"
],
"reactome.compound":[
"174384",
"158601",
"1889970"
],
"sabiork":[
"22782",
"3916"
],
"sbo":"SBO:0000247",
"seed.compound":[
"cpd00144"
]
}
},
{
"id":"hxa_p",
"name":"Hexanoate (n-C6:0)",
"compartment":"p",
"charge":-1,
"formula":"C6H11O2",
"notes":{
"original_bigg_ids":[
"hxa_p"
]
},
"annotation":{
"Human Metabolome Database":[
"HMDB61883"
],
"bigg.metabolite":[
"hxa"
],
"biocyc":[
"META:HEXANOATE"
],
"chebi":[
"CHEBI:5702"
],
"envipath":[
"650babc9-9d68-4b73-9332-11972ca26f7b/compound/e4df503e-0f40-4bad-8885-76774b301631"
],
"hmdb":[
"HMDB00535",
"HMDB61883"
],
"inchi_key":[
"FUZZWVXGSFPDMH-UHFFFAOYSA-M"
],
"inchikey":[
"FUZZWVXGSFPDMH-UHFFFAOYSA-M"
],
"kegg.compound":[
"C01585"
],
"lipidmaps":[
"LMFA01010006"
],
"metanetx.chemical":[
"MNXM1653"
],
"sabiork":[
"2297"
],
"sbo":"SBO:0000247",
"seed.compound":[
"cpd01113"
],
"slm":[
"000001196"
]
}
},
{
"id":"murein3px3p_p",
"name":"Two disacharide linked murein units, tripeptide crosslinked tripeptide (A2pm->A2pm) (middle of chain)",
"compartment":"p",
"charge":-4,
"formula":"C68H102N12O37",
"notes":{
"original_bigg_ids":[
"murein3px3p_p"
]
},
"annotation":{
"bigg.metabolite":[
"murein3px3p"
],
"biocyc":[
"META:CPD0-2277"
],
"inchi_key":[
"IYFHCENFVZTZLO-UHFFFAOYSA-G"
],
"inchikey":[
"IYFHCENFVZTZLO-UHFFFAOYSA-G"
],
"metanetx.chemical":[
"MNXM88342"
],
"sbo":"SBO:0000247",
"seed.compound":[
"cpd15502"
]
}
},
{
"id":"3hcpalm9eACP_c",
"name":"(R)-3-hydroxy-cis-palm-9-eoyl-[acyl-carrier protein]",
"compartment":"c",
"charge":-1,
"formula":"C27H49N2O9PRS",
"notes":{
"original_bigg_ids":[
"3hcpalm9eACP_c"
]
},
"annotation":{
"bigg.metabolite":[
"3hcpalm9eACP"
],
"metanetx.chemical":[
"MNXM6556"
],
"sbo":"SBO:0000247",
"seed.compound":[
"cpd15369"
]
}
},
{
"id":"dca_e",
"name":"Decanoate (n-C10:0)",
"compartment":"e",
"charge":-1,
"formula":"C10H19O2",
"notes":{
"original_bigg_ids":[
"dca_e"
]
},
"annotation":{
"bigg.metabolite":[
"dca"
],
"metanetx.chemical":[
"MNXM162295"
],
"sbo":"SBO:0000247"
}
},
{
"id":"mobd_p",
"name":"Molybdate",
"compartment":"p",
"charge":-2,
"formula":"MoO4",
"notes":{
"original_bigg_ids":[
"mobd_p"
]
},
"annotation":{
"Human Metabolome Database":[
"HMDB12260"
],
"bigg.metabolite":[
"mobd"
],
"biocyc":[
"META:CPD-3"
],
"chebi":[
"CHEBI:6967"
],
"hmdb":[
"HMDB12260"
],
"inchi_key":[
"MEFBJEMVZONFCJ-UHFFFAOYSA-N"
],
"inchikey":[
"MEFBJEMVZONFCJ-UHFFFAOYSA-N"
],
"kegg.compound":[
"C06232"
],
"metanetx.chemical":[
"MNXM1026"
],
"reactome":[
"R-ALL-947561"
],
"reactome.compound":[
"947561"
],
"sabiork":[
"8470"
],
"sbo":"SBO:0000247",
"seed.compound":[
"cpd11574"
]
}
},
{
"id":"malt6p_c",
"name":"Maltose 6'-phosphate",
"compartment":"c",
"charge":-2,
"formula":"C12H21O14P",
"notes":{
"original_bigg_ids":[
"malt6p_c"
]
},
"annotation":{
"bigg.metabolite":[
"malt6p"
],
"biocyc":[
"META:CPD-15982"
],
"chebi":[
"CHEBI:91177"
],
"inchi_key":[
"ITPHOIFCAFNCLL-ASMJPISFSA-L"
],
"inchikey":[
"ITPHOIFCAFNCLL-ASMJPISFSA-L"
],
"kegg.compound":[
"C02995"
],
"kegg.glycan":[
"G10519"
],
"metanetx.chemical":[
"MNXM2394"
],
"sabiork":[
"6408"
],
"sbo":"SBO:0000247",
"seed.compound":[
"cpd01919"
]
}
},
{
"id":"met__L_p",
"name":"L-Methionine",
"compartment":"p",
"charge":0,
"formula":"C5H11NO2S",
"notes":{
"original_bigg_ids":[
"met__L_p"
]
},
"annotation":{
"Human Metabolome Database":[
"HMDB33951"
],
"bigg.metabolite":[
"met__L"
],
"biocyc":[
"META:MET"
],
"chebi":[
"CHEBI:6829"
],
"envipath":[
"32de3cf4-e3e6-4168-956e-32fa5ddb0ce1/compound/44a61812-39ff-48f9-bf09-8398e8723d5e"
],
"hmdb":[
"HMDB00696",
"HMDB33951"
],
"inchi_key":[
"FFEARJCKVFRZRR-BYPYZUCNSA-N"
],
"inchikey":[
"FFEARJCKVFRZRR-BYPYZUCNSA-N"
],
"kegg.compound":[
"C01733"
],
"kegg.drug":[
"D04984"
],
"metanetx.chemical":[
"MNXM61"
],
"reactome":[
"R-ALL-379705"
],
"reactome.compound":[
"379705",
"1130765",
"174390"
],
"sabiork":[
"77",
"2315"
],
"sbo":"SBO:0000247",
"seed.compound":[
"cpd30746"
]
}
},
{
"id":"g1p_p",
"name":"D-Glucose 1-phosphate",
"compartment":"p",
"charge":-2,
"formula":"C6H11O9P",
"notes":{
"original_bigg_ids":[
"g1p_p"
]
},
"annotation":{
"Human Metabolome Database":[
"HMDB01586"
],
"bigg.metabolite":[
"g1p"
],
"biocyc":[
"META:GLC-1-P"
],
"chebi":[
"CHEBI:58601"
],
"hmdb":[
"HMDB01586",
"HMDB01306"
],
"inchi_key":[
"HXXFSFRBOHSIMQ-GASJEMHNSA-L"
],
"inchikey":[
"HXXFSFRBOHSIMQ-GASJEMHNSA-L"
],
"kegg.compound":[
"C00103"
],
"metanetx.chemical":[
"MNXM89588"
],
"reactome":[
"R-ALL-29548"
],
"reactome.compound":[
"29548"
],
"sabiork":[
"1450",
"23742",
"1298"
],
"sbo":"SBO:0000247",
"seed.compound":[
"cpd28817"
]
}
},
{
"id":"ser__L_p",
"name":"L-Serine",
"compartment":"p",
"charge":0,
"formula":"C3H7NO3",
"notes":{
"original_bigg_ids":[
"ser__L_p"
]
},
"annotation":{
"Human Metabolome Database":[
"HMDB62263"
],
"bigg.metabolite":[
"ser__L"
],
"biocyc":[
"META:Serines"
],
"chebi":[
"CHEBI:9116"
],
"envipath":[
"32de3cf4-e3e6-4168-956e-32fa5ddb0ce1/compound/207ebcd7-f859-4b01-8a69-9b99fb380595"
],
"hmdb":[
"HMDB00589",
"HMDB00187",
"HMDB62263"
],
"inchi_key":[
"MTCFGRXMJLQNBG-REOHCLBHSA-N"
],
"inchikey":[
"MTCFGRXMJLQNBG-REOHCLBHSA-N"
],
"kegg.compound":[
"C00716"
],
"kegg.drug":[
"D00016"
],
"lipidmaps":[
"LMFA01100045"
],
"metanetx.chemical":[
"MNXM53"
],
"reactome":[
"R-ALL-8932979"
],
"reactome.compound":[
"352002",
"379732",
"8932979",
"200736"
],
"sabiork":[
"2140",
"75"
],
"sbo":"SBO:0000247",
"seed.compound":[
"cpd30743"
]
}
},
{
"id":"3ocpalm9eACP_c",
"name":"3-oxo-cis-palm-9-eoyl-[acyl-carrier protein]",
"compartment":"c",
"charge":-1,
"formula":"C27H47N2O9PRS",
"notes":{
"original_bigg_ids":[
"3ocpalm9eACP_c"
]
},
"annotation":{
"bigg.metabolite":[
"3ocpalm9eACP"
],
"metanetx.chemical":[
"MNXM6839"
],
"sbo":"SBO:0000247",
"seed.compound":[
"cpd15375"
]
}
},
{
"id":"2ddecg3p_c",
"name":"2-dodecanoyl-sn-glycerol 3-phosphate",
"compartment":"c",
"charge":-1,
"formula":"C15H30O7P1",
"notes":{
"original_bigg_ids":[
"2ddecg3p_c"
]
},
"annotation":{
"bigg.metabolite":[
"2ddecg3p"
],
"metanetx.chemical":[
"MNXM5461"
],
"sbo":"SBO:0000247",
"seed.compound":[
"cpd15350"
]
}
},
{
"id":"anhgm3p_c",
"name":"N-Acetyl-D-glucosamine(anhydrous)N-Acetylmuramyl-tripeptide",
"compartment":"c",
"charge":-2,
"formula":"C34H52N6O19",
"notes":{
"original_bigg_ids":[
"anhgm3p_c"
]
},
"annotation":{
"bigg.metabolite":[
"anhgm3p"
],
"biocyc":[
"META:CPD0-2155"
],
"inchi_key":[
"ZWZMFRJKRXDGBE-UHFFFAOYSA-L"
],
"inchikey":[
"ZWZMFRJKRXDGBE-UHFFFAOYSA-L"
],
"metanetx.chemical":[
"MNXM63489"
],
"sbo":"SBO:0000247",
"seed.compound":[
"cpd15397"
]
}
},
{
"id":"1agpe161_p",
"name":"1-Acyl-sn-glycero-3-phosphoethanolamine (n-C16:1)",
"compartment":"p",
"charge":0,
"formula":"C21H42NO7P1",
"notes":{
"original_bigg_ids":[
"1agpe161_p"
]
},
"annotation":{
"bigg.metabolite":[
"1agpe161"
],
"metanetx.chemical":[
"MNXM6601"
],
"sbo":"SBO:0000247"
}
},
{
"id":"octa_p",
"name":"Octanoate (n-C8:0)",
"compartment":"p",
"charge":-1,
"formula":"C8H15O2",
"notes":{
"original_bigg_ids":[
"octa_p"
]
},
"annotation":{
"Human Metabolome Database":[
"HMDB62511"
],
"bigg.metabolite":[
"octa"
],
"biocyc":[
"META:CPD-195"
],
"chebi":[
"CHEBI:44501"
],
"envipath":[
"32de3cf4-e3e6-4168-956e-32fa5ddb0ce1/compound/2202db6c-dc64-4714-9f17-23dbbb8d637f",
"5882df9c-dae1-4d80-a40e-db4724271456/compound/7623a8e3-3436-493a-ad6e-13af00ad46d8",
"650babc9-9d68-4b73-9332-11972ca26f7b/compound/fa5b4ef6-749e-42db-a909-7c6e56587bdd"
],
"hmdb":[
"HMDB62511",
"HMDB00482"
],
"inchi_key":[
"WWZKQHOCKIZLMA-UHFFFAOYSA-M"
],
"inchikey":[
"WWZKQHOCKIZLMA-UHFFFAOYSA-M"
],
"kegg.compound":[
"C06423"
],
"kegg.drug":[
"D05220"
],
"lipidmaps":[
"LMFA01010008"
],
"metanetx.chemical":[
"MNXM750"
],
"sabiork":[
"2889"
],
"sbo":"SBO:0000247",
"seed.compound":[
"cpd03846"
],
"slm":[
"000000853"
]
}
},
{
"id":"ggagicolipa_c",
"name":"Glucosyl-galactosyl-glucosyl-inner core oligosaccharide lipid A",
"compartment":"c",
"charge":-11,
"formula":"C163H281N2O89P4",
"notes":{
"original_bigg_ids":[
"ggagicolipa_c"
]
},
"annotation":{
"bigg.metabolite":[
"ggagicolipa"
],
"biocyc":[
"META:CPD0-2261"
],
"inchi_key":[
"WLEFLXRCTUWFSD-CCRRCLIHSA-C"
],
"inchikey":[
"WLEFLXRCTUWFSD-CCRRCLIHSA-C"
],
"metanetx.chemical":[
"MNXM55192"
],
"sbo":"SBO:0000247",
"seed.compound":[
"cpd15475"
]
}
},
{
"id":"chtbs_e",
"name":"N,N'-diacetylchitobiose",
"compartment":"e",
"charge":0,
"formula":"C16H28N2O11",
"notes":{
"original_bigg_ids":[
"chtbs_e"
]
},
"annotation":{
"bigg.metabolite":[
"chtbs"
],
"metanetx.chemical":[
"MNXM722863"
],
"sbo":"SBO:0000247"
}
},
{
"id":"dopa_e",
"name":"Dopamine",
"compartment":"e",
"charge":1,
"formula":"C8H12NO2",
"notes":{
"original_bigg_ids":[
"dopa_e"
]
},
"annotation":{
"Human Metabolome Database":[
"HMDB00073"
],
"bigg.metabolite":[
"dopa"
],
"biocyc":[
"META:DOPAMINE"
],
"chebi":[
"CHEBI:59905"
],
"envipath":[
"650babc9-9d68-4b73-9332-11972ca26f7b/compound/47cc810c-1f1f-4351-82ca-b97abf5dc03c"
],
"hmdb":[
"HMDB00073"
],
"inchi_key":[
"VYFYYTLLBUKUHU-UHFFFAOYSA-O"
],
"inchikey":[
"VYFYYTLLBUKUHU-UHFFFAOYSA-O"
],
"kegg.compound":[
"C03758"
],
"kegg.drug":[
"D07870"
],
"metanetx.chemical":[
"MNXM205"
],
"reactome":[
"R-ALL-380873"
],
"reactome.compound":[
"351601",
"380873",
"159362"
],
"sabiork":[
"20037",
"6836"
],
"sbo":"SBO:0000247",
"seed.compound":[
"cpd02357"
]
}
},
{
"id":"ppa_p",
"name":"Propionate (n-C3:0)",
"compartment":"p",
"charge":-1,
"formula":"C3H5O2",
"notes":{
"original_bigg_ids":[
"ppa_p"
]
},
"annotation":{
"bigg.metabolite":[
"ppa"
],
"metanetx.chemical":[
"MNXM162260"
],
"sbo":"SBO:0000247"
}
},
{
"id":"msa_c",
"name":"Malonate semialdehyde",
"compartment":"c",
"charge":-1,
"formula":"C3H3O3",
"notes":{
"original_bigg_ids":[
"msa_c"
]
},
"annotation":{
"Human Metabolome Database":[
"HMDB11666"
],
"bigg.metabolite":[
"msa"
],
"biocyc":[
"META:MALONATE-S-ALD"
],
"chebi":[
"CHEBI:33190"
],
"envipath":[
"650babc9-9d68-4b73-9332-11972ca26f7b/compound/4993e172-ccf2-4c55-8e5f-b8b3ae0cc087",
"32de3cf4-e3e6-4168-956e-32fa5ddb0ce1/compound/b48fbbb9-d61e-40b0-a32a-971462faf58a"
],
"hmdb":[
"HMDB11666",
"HMDB11111"
],
"inchi_key":[
"OAKURXIZZOAYBC-UHFFFAOYSA-M"
],
"inchikey":[
"OAKURXIZZOAYBC-UHFFFAOYSA-M"
],
"kegg.compound":[
"C00222"
],
"metanetx.chemical":[
"MNXM244"
],
"reactome":[
"R-ALL-909783"
],
"reactome.compound":[
"909783"
],
"sabiork":[
"1981"
],
"sbo":"SBO:0000247",
"seed.compound":[
"cpd00191"
]
}
},
{
"id":"pser__L_p",
"name":"O-Phospho-L-serine",
"compartment":"p",
"charge":-2,
"formula":"C3H6NO6P",
"notes":{
"original_bigg_ids":[
"pser__L_p"
]
},
"annotation":{
"Human Metabolome Database":[
"HMDB00272"
],
"bigg.metabolite":[
"pser__L"
],
"biocyc":[
"META:3-P-SERINE"
],
"chebi":[
"CHEBI:7692"
],
"hmdb":[
"HMDB00272"
],
"inchi_key":[
"BZQFBWGGLXLEPQ-REOHCLBHSA-L"
],
"inchikey":[
"BZQFBWGGLXLEPQ-REOHCLBHSA-L"
],
"kegg.compound":[
"C01005"
],
"metanetx.chemical":[
"MNXM379"
],
"reactome":[
"R-ALL-936706"
],
"reactome.compound":[
"936706"
],
"sabiork":[
"2212"
],
"sbo":"SBO:0000247",
"seed.compound":[
"cpd00738"
]
}
},
{
"id":"slnt_c",
"name":"Selenite",
"compartment":"c",
"charge":-2,
"formula":"O3Se",
"notes":{
"original_bigg_ids":[
"slnt_c"
]
},
"annotation":{
"Human Metabolome Database":[
"HMDB11119"
],
"bigg.metabolite":[
"slnt"
],
"biocyc":[
"META:SELENITE"
],
"chebi":[
"CHEBI:9090"
],
"envipath":[
"32de3cf4-e3e6-4168-956e-32fa5ddb0ce1/compound/853ba2d0-3106-4c3e-9578-b095546ea194"
],
"hmdb":[
"HMDB11119"
],
"inchi_key":[
"MCAHWIHFGHIESP-UHFFFAOYSA-L"
],
"inchikey":[
"MCAHWIHFGHIESP-UHFFFAOYSA-L"
],
"kegg.compound":[
"C05684"
],
"kegg.drug":[
"D05814"
],
"metanetx.chemical":[
"MNXM1157"
],
"reactome":[
"R-ALL-5357720"
],
"reactome.compound":[
"5357720"
],
"sbo":"SBO:0000247",
"seed.compound":[
"cpd03387"
]
}
},
{
"id":"isetac_e",
"name":"Isethionic acid",
"compartment":"e",
"charge":-1,
"formula":"C2H5O4S",
"notes":{
"original_bigg_ids":[
"isetac_e"
]
},
"annotation":{
"Human Metabolome Database":[
"HMDB03903"
],
"bigg.metabolite":[
"isetac"
],
"biocyc":[
"META:CPD-3745"
],
"chebi":[
"CHEBI:61904"
],
"hmdb":[
"HMDB03903"
],
"inchi_key":[
"SUMDYPCJJOFFON-UHFFFAOYSA-M"
],
"inchikey":[
"SUMDYPCJJOFFON-UHFFFAOYSA-M"
],
"kegg.compound":[
"C05123"
],
"metanetx.chemical":[
"MNXM1630"
],
"sbo":"SBO:0000247",
"seed.compound":[
"cpd03048"
]
}
},
{
"id":"fe3dhbzs_p",
"name":"Ferric 2,3-dihydroxybenzoylserine",
"compartment":"p",
"charge":2,
"formula":"C10H10NO6Fe",
"notes":{
"original_bigg_ids":[
"fe3dhbzs_p"
]
},
"annotation":{
"bigg.metabolite":[
"fe3dhbzs"
],
"inchi_key":[
"IHUQSEJNRLOEKL-UHFFFAOYSA-N"
],
"inchikey":[
"IHUQSEJNRLOEKL-UHFFFAOYSA-N"
],
"metanetx.chemical":[
"MNXM5748"
],
"sbo":"SBO:0000247",
"seed.compound":[
"cpd15460"
]
}
},
{
"id":"cpgn_c",
"name":"Coprogen",
"compartment":"c",
"charge":-1,
"formula":"C35H52N6O13Fe",
"notes":{
"original_bigg_ids":[
"cpgn_c"
]
},
"annotation":{
"bigg.metabolite":[
"cpgn"
],
"chebi":[
"CHEBI:83101"
],
"inchi_key":[
"FQIVLXIUJLOKPL-DWZMLRRXSA-N"
],
"inchikey":[
"FQIVLXIUJLOKPL-DWZMLRRXSA-N"
],
"metanetx.chemical":[
"MNXM114191"
],
"sbo":"SBO:0000247",
"seed.compound":[
"cpd15437"
]
}
},
{
"id":"butACP_c",
"name":"Butyryl-ACP (n-C4:0ACP)",
"compartment":"c",
"charge":-1,
"formula":"C15H27N2O8PRS",
"notes":{
"original_bigg_ids":[
"butACP_c"
]
},
"annotation":{
"bigg.metabolite":[
"butACP"
],
"metanetx.chemical":[
"MNXM90458"
],
"sbo":"SBO:0000247"
}
},
{
"id":"metglcur_e",
"name":"1-O-methyl-Beta-D-glucuronate",
"compartment":"e",
"charge":-1,
"formula":"C7H11O7",
"notes":{
"original_bigg_ids":[
"metglcur_e"
]
},
"annotation":{
"bigg.metabolite":[
"metglcur"
],
"sbo":"SBO:0000247"
}
},
{
"id":"cu_e",
"name":"Cu+",
"compartment":"e",
"charge":1,
"formula":"Cu",
"notes":{
"original_bigg_ids":[
"cu_e"
]
},
"annotation":{
"bigg.metabolite":[
"cu"
],
"biocyc":[
"META:CU+"
],
"chebi":[
"CHEBI:49552"
],
"inchi_key":[
"VMQMZMRVKUZKQL-UHFFFAOYSA-N"
],
"inchikey":[
"VMQMZMRVKUZKQL-UHFFFAOYSA-N"
],
"metanetx.chemical":[
"MNXM3568"
],
"sabiork":[
"20"
],
"sbo":"SBO:0000247",
"seed.compound":[
"cpd30760"
]
}
},
{
"id":"dgsn_c",
"name":"Deoxyguanosine",
"compartment":"c",
"charge":0,
"formula":"C10H13N5O4",
"notes":{
"original_bigg_ids":[
"dgsn_c"
]
},
"annotation":{
"Human Metabolome Database":[
"HMDB00085"
],
"bigg.metabolite":[
"dgsn"
],
"biocyc":[
"META:DEOXYGUANOSINE"
],
"chebi":[
"CHEBI:4412"
],
"hmdb":[
"HMDB00085"
],
"inchi_key":[
"YKBGVTZYEHREMT-KVQBGUIXSA-N"
],
"inchikey":[
"YKBGVTZYEHREMT-KVQBGUIXSA-N"
],
"kegg.compound":[
"C00330"
],
"metanetx.chemical":[
"MNXM647"
],
"sabiork":[
"1869"
],
"sbo":"SBO:0000247",
"seed.compound":[
"cpd00277"
]
}
},
{
"id":"1hdec9eg3p_c",
"name":"1-hexadec-9-enoyl-sn-glycerol 3-phosphate",
"compartment":"c",
"charge":-2,
"formula":"C19H35O7P1",
"notes":{
"original_bigg_ids":[
"1hdec9eg3p_c"
]
},
"annotation":{
"bigg.metabolite":[
"1hdec9eg3p"
],
"metanetx.chemical":[
"MNXM91047"
],
"sbo":"SBO:0000247",
"seed.compound":[
"cpd15326"
]
}
},
{
"id":"cdpdtdecg_c",
"name":"CDP-1,2-ditetradecanoylglycerol",
"compartment":"c",
"charge":-2,
"formula":"C40H71N3O15P2",
"notes":{
"original_bigg_ids":[
"cdpdtdecg_c"
]
},
"annotation":{
"bigg.metabolite":[
"cdpdtdecg"
],
"biocyc":[
"META:CPD-18388"
],
"chebi":[
"CHEBI:103211"
],
"inchi_key":[
"ICFWXMWHAMIZGF-WNAWUNHNSA-L"
],
"inchikey":[
"ICFWXMWHAMIZGF-WNAWUNHNSA-L"
],
"metanetx.chemical":[
"MNXM4512"
],
"sbo":"SBO:0000247",
"seed.compound":[
"cpd15423"
]
}
},
{
"id":"pe181_c",
"name":"Phosphatidylethanolamine (dioctadec-11-enoyl, n-C18:1)",
"compartment":"c",
"charge":0,
"formula":"C41H78N1O8P1",
"notes":{
"original_bigg_ids":[
"pe181_c"
]
},
"annotation":{
"bigg.metabolite":[
"pe181"
],
"metanetx.chemical":[
"MNXM2150"
],
"sbo":"SBO:0000247"
}
},
{
"id":"dttp_c",
"name":"DTTP C10H13N2O14P3",
"compartment":"c",
"charge":-4,
"formula":"C10H13N2O14P3",
"notes":{
"original_bigg_ids":[
"dttp_c"
]
},
"annotation":{
"Human Metabolome Database":[
"HMDB01342"
],
"bigg.metabolite":[
"dttp"
],
"biocyc":[
"META:TTP"
],
"chebi":[
"CHEBI:58370"
],
"hmdb":[
"HMDB01342"
],
"inchi_key":[
"NHVNXKFIZYSCEB-XLPZGREQSA-J"
],
"inchikey":[
"NHVNXKFIZYSCEB-XLPZGREQSA-J"
],
"kegg.compound":[
"C00459"
],
"metanetx.chemical":[
"MNXM394"
],
"sabiork":[
"1679"
],
"sbo":"SBO:0000247",
"seed.compound":[
"cpd00357"
]
}
},
{
"id":"pe120_c",
"name":"Phosphatidylethanolamine (didodecanoyl, n-C12:0)",
"compartment":"c",
"charge":0,
"formula":"C29H58N1O8P1",
"notes":{
"original_bigg_ids":[
"pe120_c"
]
},
"annotation":{
"bigg.metabolite":[
"pe120"
],
"biocyc":[
"META:CPD-17088"
],
"lipidmaps":[
"LMGP02010098"
],
"metanetx.chemical":[
"MNXM2858"
],
"sbo":"SBO:0000247",
"slm":[
"000034904"
]
}
},
{
"id":"but_c",
"name":"Butyrate (n-C4:0)",
"compartment":"c",
"charge":-1,
"formula":"C4H7O2",
"notes":{
"original_bigg_ids":[
"but_c"
]
},
"annotation":{
"bigg.metabolite":[
"but"
],
"metanetx.chemical":[
"MNXM162281"
],
"sbo":"SBO:0000247"
}
},
{
"id":"pe160_p",
"name":"Phosphatidylethanolamine (dihexadecanoyl, n-C16:0)",
"compartment":"p",
"charge":0,
"formula":"C37H74N1O8P1",
"notes":{
"original_bigg_ids":[
"pe160_p"
]
},
"annotation":{
"Human Metabolome Database":[
"HMDB08923"
],
"bigg.metabolite":[
"pe160"
],
"biocyc":[
"META:CPD-12819"
],
"chebi":[
"CHEBI:73127"
],
"hmdb":[
"HMDB05317",
"HMDB08923"
],
"inchi_key":[
"SLKDGVPOSSLUAI-PGUFJCEWSA-N"
],
"inchikey":[
"SLKDGVPOSSLUAI-PGUFJCEWSA-N"
],
"lipidmaps":[
"LMGP02010037"
],
"metanetx.chemical":[
"MNXM32178"
],
"sbo":"SBO:0000247",
"seed.compound":[
"cpd29054"
],
"slm":[
"000034909"
]
}
},
{
"id":"pg160_p",
"name":"Phosphatidylglycerol (dihexadecanoyl, n-C16:0)",
"compartment":"p",
"charge":-1,
"formula":"C38H74O10P1",
"notes":{
"original_bigg_ids":[
"pg160_p"
]
},
"annotation":{
"Human Metabolome Database":[
"HMDB10570"
],
"bigg.metabolite":[
"pg160"
],
"biocyc":[
"META:CPD-8260"
],
"chebi":[
"CHEBI:75159"
],
"hmdb":[
"HMDB10570"
],
"inchi_key":[
"BIABMEZBCHDPBV-MPQUPPDSSA-M"
],
"inchikey":[
"BIABMEZBCHDPBV-MPQUPPDSSA-M"
],
"lipidmaps":[
"LMGP04010986"
],
"metanetx.chemical":[
"MNXM32179"
],
"sbo":"SBO:0000247",
"seed.compound":[
"cpd25117"
],
"slm":[
"000000812"
]
}
},
{
"id":"2agpg160_c",
"name":"2-Acyl-sn-glycero-3-phosphoglycerol (n-C16:0)",
"compartment":"c",
"charge":-1,
"formula":"C22H44O9P1",
"notes":{
"original_bigg_ids":[
"2agpg160_c"
]
},
"annotation":{
"bigg.metabolite":[
"2agpg160"
],
"biocyc":[
"META:CPD-8363"
],
"inchi_key":[
"ODJYINYQGFIIRK-UHFFFAOYSA-M"
],
"inchikey":[
"ODJYINYQGFIIRK-UHFFFAOYSA-M"
],
"metanetx.chemical":[
"MNXM34740"
],
"sbo":"SBO:0000247",
"seed.compound":[
"cpd25200"
],
"slm":[
"000046415"
]
}
},
{
"id":"glutrna_c",
"name":"L-Glutamyl-tRNA(Glu)",
"compartment":"c",
"charge":0,
"formula":"C5H7NO3R",
"notes":{
"original_bigg_ids":[
"glutrna_c"
]
},
"annotation":{
"bigg.metabolite":[
"glutrna"
],
"chebi":[
"CHEBI:6232"
],
"kegg.compound":[
"C02987"
],
"metanetx.chemical":[
"MNXM89752"
],
"reactome":[
"R-ALL-379751"
],
"reactome.compound":[
"379744",
"379751"
],
"sabiork":[
"3856"
],
"sbo":"SBO:0000247",
"seed.compound":[
"cpd12227"
]
}
},
{
"id":"pa120_p",
"name":"1,2-didodecanoyl-sn-glycerol 3-phosphate",
"compartment":"p",
"charge":-2,
"formula":"C27H51O8P1",
"notes":{
"original_bigg_ids":[
"pa120_p"
]
},
"annotation":{
"bigg.metabolite":[
"pa120"
],
"metanetx.chemical":[
"MNXM90509"
],
"sbo":"SBO:0000247",
"seed.compound":[
"cpd15521"
]
}
},
{
"id":"adn_e",
"name":"Adenosine",
"compartment":"e",
"charge":0,
"formula":"C10H13N5O4",
"notes":{
"original_bigg_ids":[
"adn_e"
]
},
"annotation":{
"Human Metabolome Database":[
"HMDB04421"
],
"bigg.metabolite":[
"adn"
],
"biocyc":[
"META:ADENOSINE"
],
"chebi":[
"CHEBI:40911"
],
"hmdb":[
"HMDB04402",
"HMDB00050",
"HMDB04421",
"HMDB04401"
],
"inchi_key":[
"OIRDTQYFTABQOQ-KQYNXXCUSA-N"
],
"inchikey":[
"OIRDTQYFTABQOQ-KQYNXXCUSA-N"
],
"kegg.compound":[
"C00212"
],
"kegg.drug":[
"D00045"
],
"metanetx.chemical":[
"MNXM212"
],
"reactome":[
"R-ALL-8857850"
],
"reactome.compound":[
"83908",
"83909",
"8857850"
],
"sabiork":[
"1402"
],
"sbo":"SBO:0000247",
"seed.compound":[
"cpd00182"
]
}
},
{
"id":"3otdcoa_c",
"name":"3-Oxotetradecanoyl-CoA",
"compartment":"c",
"charge":-4,
"formula":"C35H56N7O18P3S",
"notes":{
"original_bigg_ids":[
"3otdcoa_c"
]
},
"annotation":{
"Human Metabolome Database":[
"HMDB06527"
],
"bigg.metabolite":[
"3otdcoa"
],
"biocyc":[
"META:CPD-10284"
],
"chebi":[
"CHEBI:62543"
],
"hmdb":[
"HMDB03935",
"HMDB06527"
],
"inchi_key":[
"IQNFBGHLIVBNOU-QSGBVPJFSA-J"
],
"inchikey":[
"IQNFBGHLIVBNOU-QSGBVPJFSA-J"
],
"kegg.compound":[
"C05261"
],
"lipidmaps":[
"LMFA07050256"
],
"metanetx.chemical":[
"MNXM707"
],
"reactome":[
"R-ALL-77269"
],
"reactome.compound":[
"77269"
],
"sabiork":[
"2738"
],
"sbo":"SBO:0000247",
"seed.compound":[
"cpd12689"
],
"slm":[
"000001022"
]
}
},
{
"id":"ddcap_c",
"name":"Dodecanoly-phosphate (n-C12:0)",
"compartment":"c",
"charge":-1,
"formula":"C12H24O5P1",
"notes":{
"original_bigg_ids":[
"ddcap_c"
]
},
"annotation":{
"bigg.metabolite":[
"ddcap"
],
"metanetx.chemical":[
"MNXM147470"
],
"sbo":"SBO:0000247"
}
},
{
"id":"3hhdcoa_c",
"name":"(S)-3-Hydroxyhexadecanoyl-CoA",
"compartment":"c",
"charge":-4,
"formula":"C37H62N7O18P3S",
"notes":{
"original_bigg_ids":[
"3hhdcoa_c"
]
},
"annotation":{
"Human Metabolome Database":[
"HMDB03932"
],
"bigg.metabolite":[
"3hhdcoa"
],
"biocyc":[
"META:CPD0-2232"
],
"chebi":[
"CHEBI:62613"
],
"hmdb":[
"HMDB03932"
],
"inchi_key":[
"DEHLMTDDPWDRDR-BCIKBWLNSA-J"
],
"inchikey":[
"DEHLMTDDPWDRDR-BCIKBWLNSA-J"
],
"kegg.compound":[
"C05258"
],
"lipidmaps":[
"LMFA07050161"
],
"metanetx.chemical":[
"MNXM825"
],
"reactome":[
"R-ALL-77300"
],
"reactome.compound":[
"77300"
],
"sabiork":[
"2735"
],
"sbo":"SBO:0000247",
"seed.compound":[
"cpd03113"
],
"slm":[
"000000868"
]
}
},
{
"id":"octdp_c",
"name":"All-trans-Octaprenyl diphosphate",
"compartment":"c",
"charge":-3,
"formula":"C40H65O7P2",
"notes":{
"original_bigg_ids":[
"octdp_c"
]
},
"annotation":{
"Human Metabolome Database":[
"HMDB01094"
],
"bigg.metabolite":[
"octdp"
],
"biocyc":[
"META:OCTAPRENYL-DIPHOSPHATE"
],
"chebi":[
"CHEBI:57711"
],
"hmdb":[
"HMDB01094"
],
"inchi_key":[
"IKKLDISSULFFQO-DJMILUHSSA-K"
],
"inchikey":[
"IKKLDISSULFFQO-DJMILUHSSA-K"
],
"kegg.compound":[
"C04146"
],
"lipidmaps":[
"LMPR01070226"
],
"metanetx.chemical":[
"MNXM811"
],
"sbo":"SBO:0000247",
"seed.compound":[
"cpd30761"
]
}
},
{
"id":"hdcap_c",
"name":"Hexadecanoyl-phosphate (n-C16:0)",
"compartment":"c",
"charge":-1,
"formula":"C16H32O5P",
"notes":{
"original_bigg_ids":[
"hdcap_c"
]
},
"annotation":{
"bigg.metabolite":[
"hdcap"
],
"metanetx.chemical":[
"MNXM147481"
],
"sbo":"SBO:0000247"
}
},
{
"id":"hx2coa_c",
"name":"Trans-Hex-2-enoyl-CoA",
"compartment":"c",
"charge":-4,
"formula":"C27H40N7O17P3S",
"notes":{
"original_bigg_ids":[
"hx2coa_c"
]
},
"annotation":{
"bigg.metabolite":[
"hx2coa"
],
"biocyc":[
"META:CPD0-2121"
],
"chebi":[
"CHEBI:62077"
],
"inchi_key":[
"OINXHIBNZUUIMR-IXUYQXAASA-J"
],
"inchikey":[
"OINXHIBNZUUIMR-IXUYQXAASA-J"
],
"kegg.compound":[
"C05271"
],
"lipidmaps":[
"LMFA07050393"
],
"metanetx.chemical":[
"MNXM753"
],
"reactome":[
"R-ALL-77324"
],
"reactome.compound":[
"77324"
],
"sabiork":[
"2748"
],
"sbo":"SBO:0000247",
"seed.compound":[
"cpd03125"
],
"slm":[
"000001034"
]
}
},
{
"id":"egmeACP_c",
"name":"Enoylglutaryl-[acyl-carrier protein] methyl ester",
"compartment":"c",
"charge":-1,
"formula":"C17H27N2O10PRS",
"notes":{
"original_bigg_ids":[
"egmeACP_c"
]
},
"annotation":{
"bigg.metabolite":[
"egmeACP"
],
"biocyc":[
"META:Enoylglutaryl-ACP-methyl-esters"
],
"kegg.compound":[
"C20374"
],
"metanetx.chemical":[
"MNXM11489"
],
"sbo":"SBO:0000247",
"seed.compound":[
"cpd27020"
]
}
},
{
"id":"uacmam_c",
"name":"UDP-N-acetyl-D-mannosamine",
"compartment":"c",
"charge":-2,
"formula":"C17H25N3O17P2",
"notes":{
"original_bigg_ids":[
"uacmam_c"
]
},
"annotation":{
"Human Metabolome Database":[
"HMDB13112"
],
"bigg.metabolite":[
"uacmam"
],
"biocyc":[
"META:UDP-MANNAC"
],
"chebi":[
"CHEBI:9824"
],
"hmdb":[
"HMDB13112"
],
"inchi_key":[
"LFTYTUAZOPRMMI-ZYQOOJPVSA-L"
],
"inchikey":[
"LFTYTUAZOPRMMI-ZYQOOJPVSA-L"
],
"kegg.compound":[
"C01170"
],
"kegg.glycan":[
"G11112"
],
"metanetx.chemical":[
"MNXM722740"
],
"sabiork":[
"2263"
],
"sbo":"SBO:0000247",
"seed.compound":[
"cpd00861"
]
}
},
{
"id":"arbt6p_c",
"name":"Arbutin 6-phosphate",
"compartment":"c",
"charge":-2,
"formula":"C12H15O10P",
"notes":{
"original_bigg_ids":[
"arbt6p_c"
]
},
"annotation":{
"bigg.metabolite":[
"arbt6p"
],
"biocyc":[
"META:CPD-1162"
],
"chebi":[
"CHEBI:60929"
],
"inchi_key":[
"FBHYCDOVYMVLEN-RMPHRYRLSA-L"
],
"inchikey":[
"FBHYCDOVYMVLEN-RMPHRYRLSA-L"
],
"kegg.compound":[
"C06187"
],
"metanetx.chemical":[
"MNXM2806"
],
"sabiork":[
"1855"
],
"sbo":"SBO:0000247",
"seed.compound":[
"cpd03697"
]
}
},
{
"id":"cph4_c",
"name":"6-carboxy-5,6,7,8-tetrahydropterin",
"compartment":"c",
"charge":-1,
"formula":"C7H8N5O3",
"notes":{
"original_bigg_ids":[
"cph4_c"
]
},
"annotation":{
"Human Metabolome Database":[
"HMDB60410"
],
"bigg.metabolite":[
"cph4"
],
"biocyc":[
"META:CPD0-1699"
],
"chebi":[
"CHEBI:61126"
],
"hmdb":[
"HMDB60410"
],
"inchi_key":[
"QSIYONWVWDSRRO-UHFFFAOYSA-M"
],
"inchikey":[
"QSIYONWVWDSRRO-UHFFFAOYSA-M"
],
"kegg.compound":[
"C20239"
],
"metanetx.chemical":[
"MNXM3194"
],
"sbo":"SBO:0000247",
"seed.compound":[
"cpd21472"
]
}
},
{
"id":"ttdca_c",
"name":"Tetradecanoate (n-C14:0)",
"compartment":"c",
"charge":-1,
"formula":"C14H27O2",
"notes":{
"original_bigg_ids":[
"ttdca_c"
]
},
"annotation":{
"bigg.metabolite":[
"ttdca"
],
"metanetx.chemical":[
"MNXM162239"
],
"sbo":"SBO:0000247"
}
},
{
"id":"glycogen_c",
"name":"Glycogen C6H10O5",
"compartment":"c",
"charge":0,
"formula":"C6H10O5",
"notes":{
"original_bigg_ids":[
"glycogen_c"
]
},
"annotation":{
"Human Metabolome Database":[
"HMDB00757"
],
"bigg.metabolite":[
"glycogen"
],
"biocyc":[
"META:Glycogens"
],
"chebi":[
"CHEBI:5466"
],
"hmdb":[
"HMDB00757"
],
"kegg.compound":[
"C00182"
],
"kegg.glycan":[
"G11603"
],
"metanetx.chemical":[
"MNXM55375"
],
"sabiork":[
"1962"
],
"sbo":"SBO:0000247",
"seed.compound":[
"cpd27186"
]
}
},
{
"id":"iscu_2fe2s2_c",
"name":"IscU with two bound [2Fe-2S] clusters",
"compartment":"c",
"charge":-4,
"formula":"O2S10Fe4R",
"notes":{
"original_bigg_ids":[
"iscu_2fe2s2_c"
]
},
"annotation":{
"bigg.metabolite":[
"iscu_2fe2s2"
],
"metanetx.chemical":[
"MNXM148287"
],
"sbo":"SBO:0000247"
}
},
{
"id":"ahcys_c",
"name":"S-Adenosyl-L-homocysteine",
"compartment":"c",
"charge":0,
"formula":"C14H20N6O5S",
"notes":{
"original_bigg_ids":[
"ahcys_c"
]
},
"annotation":{
"Human Metabolome Database":[
"HMDB00939"
],
"bigg.metabolite":[
"ahcys"
],
"biocyc":[
"META:ADENOSYL-HOMO-CYS"
],
"chebi":[
"CHEBI:8945"
],
"hmdb":[
"HMDB00939"
],
"inchi_key":[
"ZJUKTBDSGOFHSH-WFMPWKQPSA-N"
],
"inchikey":[
"ZJUKTBDSGOFHSH-WFMPWKQPSA-N"
],
"kegg.compound":[
"C00021"
],
"metanetx.chemical":[
"MNXM19"
],
"reactome":[
"R-ALL-77502"
],
"reactome.compound":[
"2162252",
"77502",
"5278409",
"71285"
],
"sabiork":[
"1274"
],
"sbo":"SBO:0000247",
"seed.compound":[
"cpd00019"
]
}
},
{
"id":"pydx_c",
"name":"Pyridoxal",
"compartment":"c",
"charge":0,
"formula":"C8H9NO3",
"notes":{
"original_bigg_ids":[
"pydx_c"
]
},
"annotation":{
"Human Metabolome Database":[
"HMDB01545"
],
"bigg.metabolite":[
"pydx"
],
"biocyc":[
"META:PYRIDOXAL"
],
"chebi":[
"CHEBI:8667"
],
"envipath":[
"32de3cf4-e3e6-4168-956e-32fa5ddb0ce1/compound/049709c3-768e-468f-b435-40e990942002"
],
"hmdb":[
"HMDB01545"
],
"inchi_key":[
"RADKZDMFGJYCBB-UHFFFAOYSA-N"
],
"inchikey":[
"RADKZDMFGJYCBB-UHFFFAOYSA-N"
],
"kegg.compound":[
"C00250"
],
"metanetx.chemical":[
"MNXM311"
],
"reactome":[
"R-ALL-965131"
],
"reactome.compound":[
"965131"
],
"sabiork":[
"1991"
],
"sbo":"SBO:0000247",
"seed.compound":[
"cpd00215"
]
}
},
{
"id":"tma_p",
"name":"Trimethylamine",
"compartment":"p",
"charge":1,
"formula":"C3H10N",
"notes":{
"original_bigg_ids":[
"tma_p"
]
},
"annotation":{
"Human Metabolome Database":[
"HMDB00906"
],
"bigg.metabolite":[
"tma"
],
"biocyc":[
"META:TRIMETHYLAMINE"
],
"chebi":[
"CHEBI:9732"
],
"envipath":[
"32de3cf4-e3e6-4168-956e-32fa5ddb0ce1/compound/3311ee4e-2800-486b-9556-983f5d367c23"
],
"hmdb":[
"HMDB00906"
],
"inchi_key":[
"GETQZCLCWQTVFV-UHFFFAOYSA-O"
],
"inchikey":[
"GETQZCLCWQTVFV-UHFFFAOYSA-O"
],
"kegg.compound":[
"C00565"
],
"metanetx.chemical":[
"MNXM352"
],
"reactome":[
"R-ALL-30373"
],
"reactome.compound":[
"30373"
],
"sabiork":[
"2096"
],
"sbo":"SBO:0000247",
"seed.compound":[
"cpd00441"
]
}
},
{
"id":"fe3dcit_e",
"name":"Fe(III)dicitrate",
"compartment":"e",
"charge":-3,
"formula":"C12H10FeO14",
"notes":{
"original_bigg_ids":[
"fe3dcit_e"
]
},
"annotation":{
"bigg.metabolite":[
"fe3dcit"
],
"kegg.compound":[
"C06229"
],
"metanetx.chemical":[
"MNXM146388"
],
"sbo":"SBO:0000247",
"seed.compound":[
"cpd03725"
]
}
},
{
"id":"thmnp_c",
"name":"Tetrahydromonapterin",
"compartment":"c",
"charge":0,
"formula":"C9H15N5O4",
"notes":{
"original_bigg_ids":[
"thmnp_c"
]
},
"annotation":{
"bigg.metabolite":[
"thmnp"
],
"biocyc":[
"META:CPD0-2101"
],
"chebi":[
"CHEBI:71177"
],
"inchi_key":[
"XHIXPVCTDRNTTC-YQVKZWHSSA-N"
],
"inchikey":[
"XHIXPVCTDRNTTC-YQVKZWHSSA-N"
],
"kegg.compound":[
"C21007"
],
"metanetx.chemical":[
"MNXM22017"
],
"sbo":"SBO:0000247"
}
},
{
"id":"fe3hox_un_c",
"name":"Fe(III)hydoxamate, unloaded",
"compartment":"c",
"charge":-3,
"formula":"C9H18O6N3",
"notes":{
"original_bigg_ids":[
"fe3hox_un_c"
]
},
"annotation":{
"bigg.metabolite":[
"fe3hox_un"
],
"biocyc":[
"META:CPD0-2175"
],
"metanetx.chemical":[
"MNXM90823"
],
"sbo":"SBO:0000247",
"seed.compound":[
"cpd15461"
]
}
},
{
"id":"lac__D_e",
"name":"D-Lactate",
"compartment":"e",
"charge":-1,
"formula":"C3H5O3",
"notes":{
"original_bigg_ids":[
"lac__D_e"
]
},
"annotation":{
"Human Metabolome Database":[
"HMDB01311"
],
"bigg.metabolite":[
"lac__D"
],
"biocyc":[
"META:D-LACTATE"
],
"chebi":[
"CHEBI:43701"
],
"hmdb":[
"HMDB01311",
"HMDB00171"
],
"inchi_key":[
"JVTAAEKCZFNVCJ-UWTATZPHSA-M"
],
"inchikey":[
"JVTAAEKCZFNVCJ-UWTATZPHSA-M"
],
"kegg.compound":[
"C00256"
],
"metanetx.chemical":[
"MNXM285"
],
"sabiork":[
"1997",
"2284"
],
"sbo":"SBO:0000247",
"seed.compound":[
"cpd00221"
]
}
},
{
"id":"trdox_c",
"name":"Oxidized thioredoxin",
"compartment":"c",
"charge":0,
"formula":"X",
"notes":{
"original_bigg_ids":[
"trdox_c"
]
},
"annotation":{
"bigg.metabolite":[
"trdox"
],
"biocyc":[
"META:Ox-Thioredoxin"
],
"chebi":[
"CHEBI:7845"
],
"kegg.compound":[
"C00343"
],
"metanetx.chemical":[
"MNXM148"
],
"reactome":[
"R-ALL-2142833"
],
"reactome.compound":[
"2142833"
],
"sabiork":[
"1331"
],
"sbo":"SBO:0000247",
"seed.compound":[
"cpd29682"
]
}
},
{
"id":"2mcacn_c",
"name":"Cis-2-Methylaconitate",
"compartment":"c",
"charge":-3,
"formula":"C7H5O6",
"notes":{
"original_bigg_ids":[
"2mcacn_c"
]
},
"annotation":{
"Human Metabolome Database":[
"HMDB06357"
],
"bigg.metabolite":[
"2mcacn"
],
"biocyc":[
"META:CPD-1136"
],
"chebi":[
"CHEBI:57872"
],
"hmdb":[
"HMDB06357"
],
"inchi_key":[
"NUZLRKBHOBPTQV-ARJAWSKDSA-K"
],
"inchikey":[
"NUZLRKBHOBPTQV-ARJAWSKDSA-K"
],
"kegg.compound":[
"C04225"
],
"metanetx.chemical":[
"MNXM1792"
],
"sabiork":[
"7166"
],
"sbo":"SBO:0000247",
"seed.compound":[
"cpd02597"
]
}
},
{
"id":"damp_e",
"name":"DAMP C10H12N5O6P",
"compartment":"e",
"charge":-2,
"formula":"C10H12N5O6P",
"notes":{
"original_bigg_ids":[
"damp_e"
]
},
"annotation":{
"Human Metabolome Database":[
"HMDB00905"
],
"bigg.metabolite":[
"damp"
],
"biocyc":[
"META:DAMP"
],
"chebi":[
"CHEBI:58245"
],
"hmdb":[
"HMDB00905"
],
"inchi_key":[
"KHWCHTKSEGGWEX-RRKCRQDMSA-L"
],
"inchikey":[
"KHWCHTKSEGGWEX-RRKCRQDMSA-L"
],
"kegg.compound":[
"C00360"
],
"metanetx.chemical":[
"MNXM432"
],
"reactome":[
"R-ALL-500088"
],
"reactome.compound":[
"500088",
"109386"
],
"sabiork":[
"62"
],
"sbo":"SBO:0000247",
"seed.compound":[
"cpd00294"
]
}
},
{
"id":"5mtr_c",
"name":"5-Methylthio-D-ribose",
"compartment":"c",
"charge":0,
"formula":"C6H12O4S",
"notes":{
"original_bigg_ids":[
"5mtr_c"
]
},
"annotation":{
"bigg.metabolite":[
"5mtr"
],
"biocyc":[
"META:CPD-560"
],
"chebi":[
"CHEBI:78440"
],
"inchi_key":[
"ACWASDPGAVYCNI-JKUQZMGJSA-N"
],
"inchikey":[
"ACWASDPGAVYCNI-JKUQZMGJSA-N"
],
"kegg.compound":[
"C03089"
],
"metanetx.chemical":[
"MNXM1592"
],
"sabiork":[
"1638"
],
"sbo":"SBO:0000247",
"seed.compound":[
"cpd01981"
]
}
},
{
"id":"aconm_c",
"name":"E-3-carboxy-2-pentenedioate 6-methyl ester",
"compartment":"c",
"charge":-2,
"formula":"C7H6O6",
"notes":{
"original_bigg_ids":[
"aconm_c"
]
},
"annotation":{
"bigg.metabolite":[
"aconm"
],
"biocyc":[
"META:MONOMETHYL-ESTER-OF-TRANS-ACONITATE"
],
"chebi":[
"CHEBI:57470"
],
"inchi_key":[
"BRYKYSQCLNCYQW-DUXPYHPUSA-L"
],
"inchikey":[
"BRYKYSQCLNCYQW-DUXPYHPUSA-L"
],
"kegg.compound":[
"C11514"
],
"lipidmaps":[
"LMFA07010698"
],
"metanetx.chemical":[
"MNXM3742"
],
"sbo":"SBO:0000247",
"seed.compound":[
"cpd08353"
]
}
},
{
"id":"adn_p",
"name":"Adenosine",
"compartment":"p",
"charge":0,
"formula":"C10H13N5O4",
"notes":{
"original_bigg_ids":[
"adn_p"
]
},
"annotation":{
"Human Metabolome Database":[
"HMDB04421"
],
"bigg.metabolite":[
"adn"
],
"biocyc":[
"META:ADENOSINE"
],
"chebi":[
"CHEBI:40911"
],
"hmdb":[
"HMDB04402",
"HMDB00050",
"HMDB04421",
"HMDB04401"
],
"inchi_key":[
"OIRDTQYFTABQOQ-KQYNXXCUSA-N"
],
"inchikey":[
"OIRDTQYFTABQOQ-KQYNXXCUSA-N"
],
"kegg.compound":[
"C00212"
],
"kegg.drug":[
"D00045"
],
"metanetx.chemical":[
"MNXM212"
],
"reactome":[
"R-ALL-8857850"
],
"reactome.compound":[
"83908",
"83909",
"8857850"
],
"sabiork":[
"1402"
],
"sbo":"SBO:0000247",
"seed.compound":[
"cpd00182"
]
}
},
{
"id":"3ig3p_c",
"name":"C'-(3-Indolyl)-glycerol 3-phosphate",
"compartment":"c",
"charge":-2,
"formula":"C11H12NO6P",
"notes":{
"original_bigg_ids":[
"3ig3p_c"
]
},
"annotation":{
"bigg.metabolite":[
"3ig3p"
],
"biocyc":[
"META:INDOLE-3-GLYCEROL-P"
],
"chebi":[
"CHEBI:58866"
],
"inchi_key":[
"NQEQTYPJSIEPHW-MNOVXSKESA-L"
],
"inchikey":[
"NQEQTYPJSIEPHW-MNOVXSKESA-L"
],
"kegg.compound":[
"C03506"
],
"metanetx.chemical":[
"MNXM866"
],
"sbo":"SBO:0000247",
"seed.compound":[
"cpd29667"
]
}
},
{
"id":"asn__L_p",
"name":"L-Asparagine",
"compartment":"p",
"charge":0,
"formula":"C4H8N2O3",
"notes":{
"original_bigg_ids":[
"asn__L_p"
]
},
"annotation":{
"Human Metabolome Database":[
"HMDB00168"
],
"bigg.metabolite":[
"asn__L"
],
"biocyc":[
"META:ASN"
],
"chebi":[
"CHEBI:6191"
],
"hmdb":[
"HMDB00168"
],
"inchi_key":[
"DCXYFEDJOCDNAF-REOHCLBHSA-N"
],
"inchikey":[
"DCXYFEDJOCDNAF-REOHCLBHSA-N"
],
"kegg.compound":[
"C16438"
],
"metanetx.chemical":[
"MNXM147"
],
"reactome":[
"R-ALL-379703"
],
"reactome.compound":[
"29642",
"379703"
],
"sabiork":[
"21052",
"72"
],
"sbo":"SBO:0000247",
"seed.compound":[
"cpd15142"
]
}
},
{
"id":"n2o_c",
"name":"Nitrous oxide",
"compartment":"c",
"charge":0,
"formula":"N2O",
"notes":{
"original_bigg_ids":[
"n2o_c"
]
},
"annotation":{
"Human Metabolome Database":[
"HMDB35807"
],
"bigg.metabolite":[
"n2o"
],
"biocyc":[
"META:NITROUS-OXIDE"
],
"chebi":[
"CHEBI:7598"
],
"envipath":[
"32de3cf4-e3e6-4168-956e-32fa5ddb0ce1/compound/27f4cd6e-d42f-484e-8813-ef9e60aa5bf0"
],
"hmdb":[
"HMDB35807"
],
"inchi_key":[
"GQPLMRYTRLFLPF-UHFFFAOYSA-N"
],
"inchikey":[
"GQPLMRYTRLFLPF-UHFFFAOYSA-N"
],
"kegg.compound":[
"C00887"
],
"kegg.drug":[
"D00102"
],
"metanetx.chemical":[
"MNXM579"
],
"sabiork":[
"2179"
],
"sbo":"SBO:0000247",
"seed.compound":[
"cpd00659"
]
}
},
{
"id":"sl26da_c",
"name":"N-Succinyl-LL-2,6-diaminoheptanedioate",
"compartment":"c",
"charge":-2,
"formula":"C11H16N2O7",
"notes":{
"original_bigg_ids":[
"sl26da_c"
]
},
"annotation":{
"Human Metabolome Database":[
"HMDB12267"
],
"bigg.metabolite":[
"sl26da"
],
"biocyc":[
"META:N-SUCCINYLLL-2-6-DIAMINOPIMELATE"
],
"chebi":[
"CHEBI:7342"
],
"hmdb":[
"HMDB12267"
],
"inchi_key":[
"GLXUWZBUPATPBR-BQBZGAKWSA-L"
],
"inchikey":[
"GLXUWZBUPATPBR-BQBZGAKWSA-L"
],
"kegg.compound":[
"C04421"
],
"metanetx.chemical":[
"MNXM1488"
],
"sabiork":[
"7300"
],
"sbo":"SBO:0000247",
"seed.compound":[
"cpd02698"
]
}
},
{
"id":"hg2_e",
"name":"Mercury  charged 2  Hg",
"compartment":"e",
"charge":2,
"formula":"Hg",
"notes":{
"original_bigg_ids":[
"hg2_e"
]
},
"annotation":{
"Human Metabolome Database":[
"HMDB03625"
],
"bigg.metabolite":[
"hg2"
],
"biocyc":[
"META:HG+2"
],
"chebi":[
"CHEBI:5714"
],
"envipath":[
"32de3cf4-e3e6-4168-956e-32fa5ddb0ce1/compound/79a26c21-7769-4377-9880-413b45e89afe"
],
"hmdb":[
"HMDB03625"
],
"inchi_key":[
"BQPIGGFYSBELGY-UHFFFAOYSA-N"
],
"inchikey":[
"BQPIGGFYSBELGY-UHFFFAOYSA-N"
],
"kegg.compound":[
"C00703"
],
"metanetx.chemical":[
"MNXM1562"
],
"sbo":"SBO:0000247",
"seed.compound":[
"cpd00531"
]
}
},
{
"id":"dgsn_p",
"name":"Deoxyguanosine",
"compartment":"p",
"charge":0,
"formula":"C10H13N5O4",
"notes":{
"original_bigg_ids":[
"dgsn_p"
]
},
"annotation":{
"Human Metabolome Database":[
"HMDB00085"
],
"bigg.metabolite":[
"dgsn"
],
"biocyc":[
"META:DEOXYGUANOSINE"
],
"chebi":[
"CHEBI:4412"
],
"hmdb":[
"HMDB00085"
],
"inchi_key":[
"YKBGVTZYEHREMT-KVQBGUIXSA-N"
],
"inchikey":[
"YKBGVTZYEHREMT-KVQBGUIXSA-N"
],
"kegg.compound":[
"C00330"
],
"metanetx.chemical":[
"MNXM647"
],
"sabiork":[
"1869"
],
"sbo":"SBO:0000247",
"seed.compound":[
"cpd00277"
]
}
},
{
"id":"3hoctACP_c",
"name":"(R)-3-Hydroxyoctanoyl-[acyl-carrier protein]",
"compartment":"c",
"charge":-1,
"formula":"C19H35N2O9PRS",
"notes":{
"original_bigg_ids":[
"3hoctACP_c"
]
},
"annotation":{
"bigg.metabolite":[
"3hoctACP"
],
"biocyc":[
"META:3-Hydroxy-octanoyl-ACPs"
],
"kegg.compound":[
"C04620"
],
"metanetx.chemical":[
"MNXM10019"
],
"sbo":"SBO:0000247",
"seed.compound":[
"cpd11483"
]
}
},
{
"id":"dctp_c",
"name":"DCTP C9H12N3O13P3",
"compartment":"c",
"charge":-4,
"formula":"C9H12N3O13P3",
"notes":{
"original_bigg_ids":[
"dctp_c"
]
},
"annotation":{
"Human Metabolome Database":[
"HMDB00998"
],
"bigg.metabolite":[
"dctp"
],
"biocyc":[
"META:DCTP"
],
"chebi":[
"CHEBI:61481"
],
"hmdb":[
"HMDB00998"
],
"inchi_key":[
"RGWHQCVHVJXOKC-SHYZEUOFSA-J"
],
"inchikey":[
"RGWHQCVHVJXOKC-SHYZEUOFSA-J"
],
"kegg.compound":[
"C00458"
],
"metanetx.chemical":[
"MNXM360"
],
"sabiork":[
"1678"
],
"sbo":"SBO:0000247",
"seed.compound":[
"cpd00356"
]
}
},
{
"id":"toctd2eACP_c",
"name":"Trans-octadec-2-enoyl-[acyl-carrier protein]",
"compartment":"c",
"charge":-1,
"formula":"C29H53N2O8PRS",
"notes":{
"original_bigg_ids":[
"toctd2eACP_c"
]
},
"annotation":{
"bigg.metabolite":[
"toctd2eACP"
],
"biocyc":[
"META:Octadec-2-enoyl-ACPs"
],
"chebi":[
"CHEBI:80388"
],
"kegg.compound":[
"C16221"
],
"metanetx.chemical":[
"MNXM2573"
],
"sbo":"SBO:0000247",
"seed.compound":[
"cpd15572"
]
}
},
{
"id":"manglyc_p",
"name":"2(alpha-D-Mannosyl)-D-glycerate",
"compartment":"p",
"charge":-1,
"formula":"C9H15O9",
"notes":{
"original_bigg_ids":[
"manglyc_p"
]
},
"annotation":{
"bigg.metabolite":[
"manglyc"
],
"biocyc":[
"META:2-O-ALPHA-MANNOSYL-D-GLYCERATE"
],
"chebi":[
"CHEBI:851"
],
"inchi_key":[
"DDXCFDOPXBPUJC-SAYMMRJXSA-M"
],
"inchikey":[
"DDXCFDOPXBPUJC-SAYMMRJXSA-M"
],
"kegg.compound":[
"C11544"
],
"metanetx.chemical":[
"MNXM1624"
],
"sabiork":[
"13606"
],
"sbo":"SBO:0000247",
"seed.compound":[
"cpd08374"
]
}
},
{
"id":"dms_p",
"name":"Dimethyl sulfide",
"compartment":"p",
"charge":0,
"formula":"C2H6S",
"notes":{
"original_bigg_ids":[
"dms_p"
]
},
"annotation":{
"Human Metabolome Database":[
"HMDB02303"
],
"bigg.metabolite":[
"dms"
],
"biocyc":[
"META:CPD-7670"
],
"chebi":[
"CHEBI:4611"
],
"envipath":[
"32de3cf4-e3e6-4168-956e-32fa5ddb0ce1/compound/26c081a5-2c2d-4e64-bd11-0d80376989ba"
],
"hmdb":[
"HMDB02303"
],
"inchi_key":[
"QMMFVYPAHWMCMS-UHFFFAOYSA-N"
],
"inchikey":[
"QMMFVYPAHWMCMS-UHFFFAOYSA-N"
],
"kegg.compound":[
"C00580"
],
"metanetx.chemical":[
"MNXM444"
],
"sabiork":[
"2104"
],
"sbo":"SBO:0000247",
"seed.compound":[
"cpd00450"
]
}
},
{
"id":"din_c",
"name":"Deoxyinosine",
"compartment":"c",
"charge":0,
"formula":"C10H12N4O4",
"notes":{
"original_bigg_ids":[
"din_c"
]
},
"annotation":{
"Human Metabolome Database":[
"HMDB00071"
],
"bigg.metabolite":[
"din"
],
"biocyc":[
"META:DEOXYINOSINE"
],
"chebi":[
"CHEBI:4413"
],
"hmdb":[
"HMDB00071"
],
"inchi_key":[
"VGONTNSXDCQUGY-RRKCRQDMSA-N"
],
"inchikey":[
"VGONTNSXDCQUGY-RRKCRQDMSA-N"
],
"kegg.compound":[
"C05512"
],
"metanetx.chemical":[
"MNXM935"
],
"sabiork":[
"1896"
],
"sbo":"SBO:0000247",
"seed.compound":[
"cpd03279"
]
}
},
{
"id":"h2s_p",
"name":"Hydrogen sulfide",
"compartment":"p",
"charge":0,
"formula":"H2S",
"notes":{
"original_bigg_ids":[
"h2s_p"
]
},
"annotation":{
"Human Metabolome Database":[
"HMDB03276"
],
"bigg.metabolite":[
"h2s"
],
"biocyc":[
"META:HS"
],
"chebi":[
"CHEBI:5787"
],
"envipath":[
"32de3cf4-e3e6-4168-956e-32fa5ddb0ce1/compound/6fca0a43-b0f0-41dd-a454-c7880342d6be",
"650babc9-9d68-4b73-9332-11972ca26f7b/compound/83aab241-d065-45ef-a799-98fdad5bcf04",
"5882df9c-dae1-4d80-a40e-db4724271456/compound/0b237b94-a6df-4792-8866-246b2230eef0",
"32de3cf4-e3e6-4168-956e-32fa5ddb0ce1/compound/6715c2d9-35cb-48df-aa0b-611368e2fb0a"
],
"hmdb":[
"HMDB00598",
"HMDB03276"
],
"inchi_key":[
"RWSOTUBLDIXVET-UHFFFAOYSA-M"
],
"inchikey":[
"RWSOTUBLDIXVET-UHFFFAOYSA-M"
],
"kegg.compound":[
"C00283"
],
"metanetx.chemical":[
"MNXM89582"
],
"reactome":[
"R-ALL-1663154"
],
"reactome.compound":[
"1663154",
"1614532",
"1655881"
],
"sabiork":[
"2007"
],
"sbo":"SBO:0000247",
"seed.compound":[
"cpd24697"
]
}
},
{
"id":"dsbcox_p",
"name":"Protein disulfide isomerase II (oxidized)",
"compartment":"p",
"charge":0,
"formula":"X",
"notes":{
"original_bigg_ids":[
"dsbcox_p"
]
},
"annotation":{
"bigg.metabolite":[
"dsbcox"
],
"metanetx.chemical":[
"MNXM97006"
],
"sbo":"SBO:0000247",
"seed.compound":[
"cpd15448"
]
}
},
{
"id":"ichor_c",
"name":"Isochorismate",
"compartment":"c",
"charge":-2,
"formula":"C10H8O6",
"notes":{
"original_bigg_ids":[
"ichor_c"
]
},
"annotation":{
"bigg.metabolite":[
"ichor"
],
"biocyc":[
"META:ISOCHORISMATE"
],
"chebi":[
"CHEBI:5997"
],
"inchi_key":[
"NTGWPRCCOQCMGE-YUMQZZPRSA-L"
],
"inchikey":[
"NTGWPRCCOQCMGE-YUMQZZPRSA-L"
],
"kegg.compound":[
"C00885"
],
"metanetx.chemical":[
"MNXM799"
],
"sabiork":[
"5298"
],
"sbo":"SBO:0000247",
"seed.compound":[
"cpd00658"
]
}
},
{
"id":"clpn160_p",
"name":"Cardiolipin (tetrahexadecanoyl, n-C16:0)",
"compartment":"p",
"charge":-2,
"formula":"C73H140O17P2",
"notes":{
"original_bigg_ids":[
"clpn160_p"
]
},
"annotation":{
"Human Metabolome Database":[
"HMDB56387"
],
"bigg.metabolite":[
"clpn160"
],
"biocyc":[
"META:CPD-12824"
],
"chebi":[
"CHEBI:104586"
],
"hmdb":[
"HMDB56387"
],
"inchi_key":[
"GRTNLBQYBYZCCM-ULKDXPJMSA-L"
],
"inchikey":[
"GRTNLBQYBYZCCM-ULKDXPJMSA-L"
],
"lipidmaps":[
"LMGP12010007"
],
"metanetx.chemical":[
"MNXM45654"
],
"sbo":"SBO:0000247",
"seed.compound":[
"cpd23601"
]
}
},
{
"id":"clpn181_p",
"name":"Cardiolipin (tetraoctadec-11-enoyl, n-C18:1)",
"compartment":"p",
"charge":-2,
"formula":"C81H148O17P2",
"notes":{
"original_bigg_ids":[
"clpn181_p"
]
},
"annotation":{
"bigg.metabolite":[
"clpn181"
],
"biocyc":[
"META:CPD-19675"
],
"chebi":[
"CHEBI:105685"
],
"inchi_key":[
"HSSSADMXQPKIEB-GXYAQEMJSA-L"
],
"inchikey":[
"HSSSADMXQPKIEB-GXYAQEMJSA-L"
],
"metanetx.chemical":[
"MNXM4503"
],
"sbo":"SBO:0000247"
}
},
{
"id":"feoxam_e",
"name":"Generic ferrioxamine-Fe-III",
"compartment":"e",
"charge":1,
"formula":"C25H46FeN6O8",
"notes":{
"original_bigg_ids":[
"feoxam_e"
]
},
"annotation":{
"bigg.metabolite":[
"feoxam"
],
"biocyc":[
"META:CPD0-2124"
],
"chebi":[
"CHEBI:5044"
],
"inchi_key":[
"SRMBQCVUAVULDJ-UHFFFAOYSA-O"
],
"inchikey":[
"SRMBQCVUAVULDJ-UHFFFAOYSA-O"
],
"kegg.compound":[
"C07597"
],
"lipidmaps":[
"LMFA08020175"
],
"metanetx.chemical":[
"MNXM162837"
],
"sbo":"SBO:0000247",
"seed.compound":[
"cpd04761"
]
}
},
{
"id":"lipoate_e",
"name":"Lipoate",
"compartment":"e",
"charge":0,
"formula":"C8H14O2S2",
"notes":{
"original_bigg_ids":[
"lipoate_e"
]
},
"annotation":{
"Human Metabolome Database":[
"HMDB14312"
],
"bigg.metabolite":[
"lipoate"
],
"biocyc":[
"META:LIPOIC-ACID"
],
"chebi":[
"CHEBI:83088"
],
"hmdb":[
"HMDB01451",
"HMDB14312"
],
"inchi_key":[
"AGBQKNBQESQNJD-SSDOTTSWSA-M"
],
"inchikey":[
"AGBQKNBQESQNJD-SSDOTTSWSA-M"
],
"kegg.compound":[
"C16241"
],
"kegg.drug":[
"D00086"
],
"lipidmaps":[
"LMFA01130001"
],
"metanetx.chemical":[
"MNXM1484"
],
"sabiork":[
"5201"
],
"sbo":"SBO:0000247",
"seed.compound":[
"cpd14958"
]
}
},
{
"id":"pacald_c",
"name":"Phenylacetaldehyde",
"compartment":"c",
"charge":0,
"formula":"C8H8O",
"notes":{
"original_bigg_ids":[
"pacald_c"
]
},
"annotation":{
"Human Metabolome Database":[
"HMDB06236"
],
"bigg.metabolite":[
"pacald"
],
"biocyc":[
"META:PHENYLACETALDEHYDE"
],
"chebi":[
"CHEBI:8084"
],
"envipath":[
"32de3cf4-e3e6-4168-956e-32fa5ddb0ce1/compound/1df960d5-0487-483b-a8ec-1ffa54a9d8d8",
"650babc9-9d68-4b73-9332-11972ca26f7b/compound/8d55d5ff-00d5-4473-a3f5-d51d063d721a"
],
"hmdb":[
"HMDB06236"
],
"inchi_key":[
"DTUQWGWMVIHBKE-UHFFFAOYSA-N"
],
"inchikey":[
"DTUQWGWMVIHBKE-UHFFFAOYSA-N"
],
"kegg.compound":[
"C00601"
],
"metanetx.chemical":[
"MNXM473"
],
"reactome":[
"R-ALL-500607"
],
"reactome.compound":[
"500607"
],
"sabiork":[
"2112"
],
"sbo":"SBO:0000247",
"seed.compound":[
"cpd00464"
]
}
},
{
"id":"arbt_p",
"name":"Arbutin C12H16O7",
"compartment":"p",
"charge":0,
"formula":"C12H16O7",
"notes":{
"original_bigg_ids":[
"arbt_p"
]
},
"annotation":{
"Human Metabolome Database":[
"HMDB29943"
],
"bigg.metabolite":[
"arbt"
],
"biocyc":[
"META:HYDROQUINONE-O-BETA-D-GLUCOPYRANOSIDE"
],
"chebi":[
"CHEBI:2806"
],
"hmdb":[
"HMDB29943"
],
"inchi_key":[
"BJRNKVDFDLYUGJ-RMPHRYRLSA-N"
],
"inchikey":[
"BJRNKVDFDLYUGJ-RMPHRYRLSA-N"
],
"kegg.compound":[
"C06186"
],
"metanetx.chemical":[
"MNXM2683"
],
"sabiork":[
"3779"
],
"sbo":"SBO:0000247",
"seed.compound":[
"cpd03696"
]
}
},
{
"id":"cpppg3_c",
"name":"Coproporphyrinogen III",
"compartment":"c",
"charge":-4,
"formula":"C36H40N4O8",
"notes":{
"original_bigg_ids":[
"cpppg3_c"
]
},
"annotation":{
"Human Metabolome Database":[
"HMDB01261"
],
"bigg.metabolite":[
"cpppg3"
],
"biocyc":[
"META:COPROPORPHYRINOGEN_III"
],
"chebi":[
"CHEBI:57309"
],
"hmdb":[
"HMDB01261"
],
"inchi_key":[
"NIUVHXTXUXOFEB-UHFFFAOYSA-J"
],
"inchikey":[
"NIUVHXTXUXOFEB-UHFFFAOYSA-J"
],
"kegg.compound":[
"C03263"
],
"metanetx.chemical":[
"MNXM410"
],
"reactome":[
"R-ALL-189455"
],
"reactome.compound":[
"189455",
"189411"
],
"sabiork":[
"8129",
"6515"
],
"sbo":"SBO:0000247",
"seed.compound":[
"cpd02083"
]
}
},
{
"id":"ttdceap_c",
"name":"Tetradecanoyl-phosphate (n-C14:1)",
"compartment":"c",
"charge":-1,
"formula":"C14H26O5P",
"notes":{
"original_bigg_ids":[
"ttdceap_c"
]
},
"annotation":{
"bigg.metabolite":[
"ttdceap"
],
"metanetx.chemical":[
"MNXM147614"
],
"sbo":"SBO:0000247"
}
},
{
"id":"cpmp_c",
"name":"Cyclic pyranopterin monophosphate",
"compartment":"c",
"charge":-1,
"formula":"C10H13N5O8P",
"notes":{
"original_bigg_ids":[
"cpmp_c"
]
},
"annotation":{
"Human Metabolome Database":[
"HMDB59639"
],
"bigg.metabolite":[
"cpmp"
],
"hmdb":[
"HMDB59639"
],
"inchi_key":[
"CZAKJJUNKNPTTO-AJFJRRQVSA-N"
],
"inchikey":[
"CZAKJJUNKNPTTO-AJFJRRQVSA-N"
],
"metanetx.chemical":[
"MNXM725870"
],
"sbo":"SBO:0000247",
"seed.compound":[
"cpd19505"
]
}
},
{
"id":"isetac_c",
"name":"Isethionic acid",
"compartment":"c",
"charge":-1,
"formula":"C2H5O4S",
"notes":{
"original_bigg_ids":[
"isetac_c"
]
},
"annotation":{
"Human Metabolome Database":[
"HMDB03903"
],
"bigg.metabolite":[
"isetac"
],
"biocyc":[
"META:CPD-3745"
],
"chebi":[
"CHEBI:61904"
],
"hmdb":[
"HMDB03903"
],
"inchi_key":[
"SUMDYPCJJOFFON-UHFFFAOYSA-M"
],
"inchikey":[
"SUMDYPCJJOFFON-UHFFFAOYSA-M"
],
"kegg.compound":[
"C05123"
],
"metanetx.chemical":[
"MNXM1630"
],
"sbo":"SBO:0000247",
"seed.compound":[
"cpd03048"
]
}
},
{
"id":"anhgm4p_c",
"name":"N-Acetyl-D-glucosamine(anhydrous)N-Acetylmuramyl-tetrapeptide",
"compartment":"c",
"charge":-2,
"formula":"C37H57N7O20",
"notes":{
"original_bigg_ids":[
"anhgm4p_c"
]
},
"annotation":{
"bigg.metabolite":[
"anhgm4p"
],
"biocyc":[
"META:CPD0-2292"
],
"inchi_key":[
"ZTOWCORYLXDAAW-JOUWMGDHSA-L"
],
"inchikey":[
"ZTOWCORYLXDAAW-JOUWMGDHSA-L"
],
"metanetx.chemical":[
"MNXM63488"
],
"sbo":"SBO:0000247",
"seed.compound":[
"cpd15398"
]
}
},
{
"id":"3ohcoa_c",
"name":"3-Oxohexanoyl-CoA",
"compartment":"c",
"charge":-4,
"formula":"C27H40N7O18P3S",
"notes":{
"original_bigg_ids":[
"3ohcoa_c"
]
},
"annotation":{
"Human Metabolome Database":[
"HMDB62372"
],
"bigg.metabolite":[
"3ohcoa"
],
"biocyc":[
"META:K-HEXANOYL-COA"
],
"chebi":[
"CHEBI:62418"
],
"hmdb":[
"HMDB62372",
"HMDB03943"
],
"inchi_key":[
"NFOYYXQAVVYWKV-HDRQGHTBSA-J"
],
"inchikey":[
"NFOYYXQAVVYWKV-HDRQGHTBSA-J"
],
"kegg.compound":[
"C05269"
],
"lipidmaps":[
"LMFA07050242"
],
"metanetx.chemical":[
"MNXM717"
],
"reactome":[
"R-ALL-77320"
],
"reactome.compound":[
"77320"
],
"sabiork":[
"2746"
],
"sbo":"SBO:0000247",
"seed.compound":[
"cpd03123"
],
"slm":[
"000001031"
]
}
},
{
"id":"gggagicolipa_c",
"name":"Glucosyl-glucosyl-galactosyl-glucosyl-inner core oligosaccharide lipid A",
"compartment":"c",
"charge":-11,
"formula":"C169H291N2O94P4",
"notes":{
"original_bigg_ids":[
"gggagicolipa_c"
]
},
"annotation":{
"bigg.metabolite":[
"gggagicolipa"
],
"biocyc":[
"META:CPD0-2259"
],
"inchi_key":[
"DJHBKVISRABJNG-HEIPHTFDSA-C"
],
"inchikey":[
"DJHBKVISRABJNG-HEIPHTFDSA-C"
],
"metanetx.chemical":[
"MNXM55193"
],
"sbo":"SBO:0000247",
"seed.compound":[
"cpd15477"
]
}
},
{
"id":"doxrbcn_e",
"name":"Doxorubicin",
"compartment":"e",
"charge":0,
"formula":"C27H29NO11",
"notes":{
"original_bigg_ids":[
"doxrbcn_e"
]
},
"annotation":{
"Human Metabolome Database":[
"HMDB15132"
],
"bigg.metabolite":[
"doxrbcn"
],
"biocyc":[
"META:CPD-13973"
],
"chebi":[
"CHEBI:64816"
],
"hmdb":[
"HMDB15132"
],
"inchi_key":[
"AOJJSUZBOXZQNB-TZSSRYMLSA-O"
],
"inchikey":[
"AOJJSUZBOXZQNB-TZSSRYMLSA-O"
],
"kegg.compound":[
"C01661"
],
"kegg.drug":[
"D03899"
],
"lipidmaps":[
"LMPK13050001"
],
"metanetx.chemical":[
"MNXM37015"
],
"reactome":[
"R-ALL-8937424"
],
"reactome.compound":[
"8937424"
],
"sabiork":[
"5717"
],
"sbo":"SBO:0000247",
"seed.compound":[
"cpd01151"
]
}
},
{
"id":"dxylnt_p",
"name":"D-Xylonate",
"compartment":"p",
"charge":-1,
"formula":"C5H9O6",
"notes":{
"original_bigg_ids":[
"dxylnt_p"
]
},
"annotation":{
"bigg.metabolite":[
"dxylnt"
],
"sbo":"SBO:0000247"
}
},
{
"id":"ser__D_e",
"name":"D-Serine",
"compartment":"e",
"charge":0,
"formula":"C3H7NO3",
"notes":{
"original_bigg_ids":[
"ser__D_e"
]
},
"annotation":{
"Human Metabolome Database":[
"HMDB03406"
],
"bigg.metabolite":[
"ser__D"
],
"biocyc":[
"META:D-SERINE"
],
"chebi":[
"CHEBI:4245"
],
"hmdb":[
"HMDB03406"
],
"inchi_key":[
"MTCFGRXMJLQNBG-UWTATZPHSA-N"
],
"inchikey":[
"MTCFGRXMJLQNBG-UWTATZPHSA-N"
],
"kegg.compound":[
"C00740"
],
"metanetx.chemical":[
"MNXM694"
],
"sabiork":[
"2144"
],
"sbo":"SBO:0000247",
"seed.compound":[
"cpd00550"
]
[truncated: 3,000,089 more chars]
