# Supplementary material for: High-quality genome-scale metabolic network reconstruction of probiotic bacterium Escherichia coli Nissle 1917
Source: BMC Bioinformatics. 2022 Dec 30;23:566. doi: 10.1186/s12859-022-05108-9 (PMC9801561; doi:10.1186/s12859-022-05108-9)
Supplement: Supplementary file 4 — Additional file 4. iHM1533 model. [file 12859_2022_5108_MOESM4_ESM.zip › iHM1533.xml]

<?xml version="1.0" encoding="UTF-8"?>
<sbml xmlns="http://www.sbml.org/sbml/level3/version1/core" xmlns:fbc="http://www.sbml.org/sbml/level3/version1/fbc/version2" sboTerm="SBO:0000624" level="3" version="1" fbc:required="false">
  <model metaid="meta_iHM1533" id="iHM1533" fbc:strict="true">
    <listOfUnitDefinitions>
      <unitDefinition id="mmol_per_gDW_per_hr">
        <listOfUnits>
          <unit kind="mole" exponent="1" scale="-3" multiplier="1"/>
          <unit kind="gram" exponent="-1" scale="0" multiplier="1"/>
          <unit kind="second" exponent="-1" scale="0" multiplier="3600"/>
        </listOfUnits>
      </unitDefinition>
    </listOfUnitDefinitions>
    <listOfCompartments>
      <compartment id="c" name="cytosol" constant="true"/>
      <compartment id="e" name="extracellular space" constant="true"/>
      <compartment id="p" name="periplasm" constant="true"/>
    </listOfCompartments>
    <listOfSpecies>
      <species metaid="meta_M_octapb_c" sboTerm="SBO:0000247" id="M_octapb_c" name="Octanoate (protein bound)" compartment="c" hasOnlySubstanceUnits="false" boundaryCondition="false" constant="false" fbc:charge="1" fbc:chemicalFormula="C8H15O">
        <notes>
          <html xmlns="http://www.w3.org/1999/xhtml">
            <p>original_bigg_ids: [&apos;octapb_c&apos;]</p>
          </html>
        </notes>
        <annotation>
          <rdf:RDF xmlns:rdf="http://www.w3.org/1999/02/22-rdf-syntax-ns#" xmlns:dcterms="http://purl.org/dc/terms/" xmlns:vCard="http://www.w3.org/2001/vcard-rdf/3.0#" xmlns:vCard4="http://www.w3.org/2006/vcard/ns#" xmlns:bqbiol="http://biomodels.net/biology-qualifiers/" xmlns:bqmodel="http://biomodels.net/model-qualifiers/">
            <rdf:Description rdf:about="#meta_M_octapb_c">
              <bqbiol:is>
                <rdf:Bag>
                  <rdf:li rdf:resource="https://identifiers.org/bigg.metabolite/octapb"/>
                  <rdf:li rdf:resource="https://identifiers.org/metanetx.chemical/MNXM147531"/>
                </rdf:Bag>
              </bqbiol:is>
            </rdf:Description>
          </rdf:RDF>
        </annotation>
      </species>
      <species metaid="meta_M_cysi__L_e" sboTerm="SBO:0000247" id="M_cysi__L_e" name="L Cystine C6H12N2O4S2" compartment="e" hasOnlySubstanceUnits="false" boundaryCondition="false" constant="false" fbc:charge="0" fbc:chemicalFormula="C6H12N2O4S2">
        <notes>
          <html xmlns="http://www.w3.org/1999/xhtml">
            <p>original_bigg_ids: [&apos;cysi__L_e&apos;]</p>
          </html>
        </notes>
        <annotation>
          <rdf:RDF xmlns:rdf="http://www.w3.org/1999/02/22-rdf-syntax-ns#" xmlns:dcterms="http://purl.org/dc/terms/" xmlns:vCard="http://www.w3.org/2001/vcard-rdf/3.0#" xmlns:vCard4="http://www.w3.org/2006/vcard/ns#" xmlns:bqbiol="http://biomodels.net/biology-qualifiers/" xmlns:bqmodel="http://biomodels.net/model-qualifiers/">
            <rdf:Description rdf:about="#meta_M_cysi__L_e">
              <bqbiol:is>
                <rdf:Bag>
                  <rdf:li rdf:resource="https://identifiers.org/Human Metabolome Database/HMDB00192"/>
                  <rdf:li rdf:resource="https://identifiers.org/bigg.metabolite/cysi__L"/>
                  <rdf:li rdf:resource="https://identifiers.org/biocyc/META:CYSTINE"/>
                  <rdf:li rdf:resource="https://identifiers.org/chebi/CHEBI:63163"/>
                  <rdf:li rdf:resource="https://identifiers.org/hmdb/HMDB00192"/>
                  <rdf:li rdf:resource="https://identifiers.org/inchi_key/LEVWYRKDKASIDU-IMJSIDKUSA-N"/>
                  <rdf:li rdf:resource="https://identifiers.org/inchikey/LEVWYRKDKASIDU-IMJSIDKUSA-N"/>
                  <rdf:li rdf:resource="https://identifiers.org/kegg.compound/C00491"/>
                  <rdf:li rdf:resource="https://identifiers.org/kegg.drug/D03636"/>
                  <rdf:li rdf:resource="https://identifiers.org/metanetx.chemical/MNXM927"/>
                  <rdf:li rdf:resource="https://identifiers.org/sabiork/2060"/>
                  <rdf:li rdf:resource="https://identifiers.org/seed.compound/cpd00381"/>
                </rdf:Bag>
              </bqbiol:is>
            </rdf:Description>
          </rdf:RDF>
        </annotation>
      </species>
      <species metaid="meta_M_dhap_c" sboTerm="SBO:0000247" id="M_dhap_c" name="Dihydroxyacetone phosphate" compartment="c" hasOnlySubstanceUnits="false" boundaryCondition="false" constant="false" fbc:charge="-2" fbc:chemicalFormula="C3H5O6P">
        <notes>
          <html xmlns="http://www.w3.org/1999/xhtml">
            <p>original_bigg_ids: [&apos;dhap_c&apos;]</p>
          </html>
        </notes>
        <annotation>
          <rdf:RDF xmlns:rdf="http://www.w3.org/1999/02/22-rdf-syntax-ns#" xmlns:dcterms="http://purl.org/dc/terms/" xmlns:vCard="http://www.w3.org/2001/vcard-rdf/3.0#" xmlns:vCard4="http://www.w3.org/2006/vcard/ns#" xmlns:bqbiol="http://biomodels.net/biology-qualifiers/" xmlns:bqmodel="http://biomodels.net/model-qualifiers/">
            <rdf:Description rdf:about="#meta_M_dhap_c">
              <bqbiol:is>
                <rdf:Bag>
                  <rdf:li rdf:resource="https://identifiers.org/Human Metabolome Database/HMDB11735"/>
                  <rdf:li rdf:resource="https://identifiers.org/bigg.metabolite/dhap"/>
                  <rdf:li rdf:resource="https://identifiers.org/biocyc/META:DIHYDROXY-ACETONE-PHOSPHATE"/>
                  <rdf:li rdf:resource="https://identifiers.org/chebi/CHEBI:57642"/>
                  <rdf:li rdf:resource="https://identifiers.org/hmdb/HMDB11735"/>
                  <rdf:li rdf:resource="https://identifiers.org/hmdb/HMDB01473"/>
                  <rdf:li rdf:resource="https://identifiers.org/inchi_key/GNGACRATGGDKBX-UHFFFAOYSA-L"/>
                  <rdf:li rdf:resource="https://identifiers.org/inchikey/GNGACRATGGDKBX-UHFFFAOYSA-L"/>
                  <rdf:li rdf:resource="https://identifiers.org/kegg.compound/C00111"/>
                  <rdf:li rdf:resource="https://identifiers.org/metanetx.chemical/MNXM77"/>
                  <rdf:li rdf:resource="https://identifiers.org/reactome/R-ALL-75970"/>
                  <rdf:li rdf:resource="https://identifiers.org/reactome.compound/390404"/>
                  <rdf:li rdf:resource="https://identifiers.org/reactome.compound/75970"/>
                  <rdf:li rdf:resource="https://identifiers.org/reactome.compound/188451"/>
                  <rdf:li rdf:resource="https://identifiers.org/sabiork/28"/>
                  <rdf:li rdf:resource="https://identifiers.org/seed.compound/cpd00095"/>
                </rdf:Bag>
              </bqbiol:is>
            </rdf:Description>
          </rdf:RDF>
        </annotation>
      </species>
      <species metaid="meta_M_prbatp_c" sboTerm="SBO:0000247" id="M_prbatp_c" name="1-(5-Phosphoribosyl)-ATP" compartment="c" hasOnlySubstanceUnits="false" boundaryCondition="false" constant="false" fbc:charge="-6" fbc:chemicalFormula="C15H19N5O20P4">
        <notes>
          <html xmlns="http://www.w3.org/1999/xhtml">
            <p>original_bigg_ids: [&apos;prbatp_c&apos;]</p>
          </html>
        </notes>
        <annotation>
          <rdf:RDF xmlns:rdf="http://www.w3.org/1999/02/22-rdf-syntax-ns#" xmlns:dcterms="http://purl.org/dc/terms/" xmlns:vCard="http://www.w3.org/2001/vcard-rdf/3.0#" xmlns:vCard4="http://www.w3.org/2006/vcard/ns#" xmlns:bqbiol="http://biomodels.net/biology-qualifiers/" xmlns:bqmodel="http://biomodels.net/model-qualifiers/">
            <rdf:Description rdf:about="#meta_M_prbatp_c">
              <bqbiol:is>
                <rdf:Bag>
                  <rdf:li rdf:resource="https://identifiers.org/Human Metabolome Database/HMDB03665"/>
                  <rdf:li rdf:resource="https://identifiers.org/bigg.metabolite/prbatp"/>
                  <rdf:li rdf:resource="https://identifiers.org/biocyc/META:PHOSPHORIBOSYL-ATP"/>
                  <rdf:li rdf:resource="https://identifiers.org/chebi/CHEBI:8167"/>
                  <rdf:li rdf:resource="https://identifiers.org/hmdb/HMDB03665"/>
                  <rdf:li rdf:resource="https://identifiers.org/inchi_key/RKNHJBVBFHDXGR-KEOHHSTQSA-H"/>
                  <rdf:li rdf:resource="https://identifiers.org/inchikey/RKNHJBVBFHDXGR-KEOHHSTQSA-H"/>
                  <rdf:li rdf:resource="https://identifiers.org/kegg.compound/C02739"/>
                  <rdf:li rdf:resource="https://identifiers.org/metanetx.chemical/MNXM1351"/>
                  <rdf:li rdf:resource="https://identifiers.org/seed.compound/cpd01775"/>
                </rdf:Bag>
              </bqbiol:is>
            </rdf:Description>
          </rdf:RDF>
        </annotation>
      </species>
      <species metaid="meta_M_10fthf_c" sboTerm="SBO:0000247" id="M_10fthf_c" name="10-Formyltetrahydrofolate" compartment="c" hasOnlySubstanceUnits="false" boundaryCondition="false" constant="false" fbc:charge="-2" fbc:chemicalFormula="C20H21N7O7">
        <notes>
          <html xmlns="http://www.w3.org/1999/xhtml">
            <p>original_bigg_ids: [&apos;10fthf_c&apos;]</p>
          </html>
        </notes>
        <annotation>
          <rdf:RDF xmlns:rdf="http://www.w3.org/1999/02/22-rdf-syntax-ns#" xmlns:dcterms="http://purl.org/dc/terms/" xmlns:vCard="http://www.w3.org/2001/vcard-rdf/3.0#" xmlns:vCard4="http://www.w3.org/2006/vcard/ns#" xmlns:bqbiol="http://biomodels.net/biology-qualifiers/" xmlns:bqmodel="http://biomodels.net/model-qualifiers/">
            <rdf:Description rdf:about="#meta_M_10fthf_c">
              <bqbiol:is>
                <rdf:Bag>
                  <rdf:li rdf:resource="https://identifiers.org/Human Metabolome Database/HMDB00972"/>
                  <rdf:li rdf:resource="https://identifiers.org/bigg.metabolite/10fthf"/>
                  <rdf:li rdf:resource="https://identifiers.org/biocyc/META:10-FORMYL-THF"/>
                  <rdf:li rdf:resource="https://identifiers.org/chebi/CHEBI:698"/>
                  <rdf:li rdf:resource="https://identifiers.org/hmdb/HMDB00972"/>
                  <rdf:li rdf:resource="https://identifiers.org/inchi_key/AUFGTPPARQZWDO-YPMHNXCESA-L"/>
                  <rdf:li rdf:resource="https://identifiers.org/inchikey/AUFGTPPARQZWDO-YPMHNXCESA-L"/>
                  <rdf:li rdf:resource="https://identifiers.org/kegg.compound/C00234"/>
                  <rdf:li rdf:resource="https://identifiers.org/metanetx.chemical/MNXM237"/>
                  <rdf:li rdf:resource="https://identifiers.org/reactome/R-ALL-5389850"/>
                  <rdf:li rdf:resource="https://identifiers.org/reactome.compound/5389850"/>
                  <rdf:li rdf:resource="https://identifiers.org/reactome.compound/419151"/>
                  <rdf:li rdf:resource="https://identifiers.org/sabiork/1318"/>
                  <rdf:li rdf:resource="https://identifiers.org/seed.compound/cpd00201"/>
                </rdf:Bag>
              </bqbiol:is>
            </rdf:Description>
          </rdf:RDF>
        </annotation>
      </species>
      <species metaid="meta_M_btal_c" sboTerm="SBO:0000247" id="M_btal_c" name="Butanal C4H8O" compartment="c" hasOnlySubstanceUnits="false" boundaryCondition="false" constant="false" fbc:charge="0" fbc:chemicalFormula="C4H8O">
        <notes>
          <html xmlns="http://www.w3.org/1999/xhtml">
            <p>original_bigg_ids: [&apos;btal_c&apos;]</p>
          </html>
        </notes>
        <annotation>
          <rdf:RDF xmlns:rdf="http://www.w3.org/1999/02/22-rdf-syntax-ns#" xmlns:dcterms="http://purl.org/dc/terms/" xmlns:vCard="http://www.w3.org/2001/vcard-rdf/3.0#" xmlns:vCard4="http://www.w3.org/2006/vcard/ns#" xmlns:bqbiol="http://biomodels.net/biology-qualifiers/" xmlns:bqmodel="http://biomodels.net/model-qualifiers/">
            <rdf:Description rdf:about="#meta_M_btal_c">
              <bqbiol:is>
                <rdf:Bag>
                  <rdf:li rdf:resource="https://identifiers.org/Human Metabolome Database/HMDB03543"/>
                  <rdf:li rdf:resource="https://identifiers.org/bigg.metabolite/btal"/>
                  <rdf:li rdf:resource="https://identifiers.org/biocyc/META:BUTANAL"/>
                  <rdf:li rdf:resource="https://identifiers.org/chebi/CHEBI:3233"/>
                  <rdf:li rdf:resource="https://identifiers.org/envipath/650babc9-9d68-4b73-9332-11972ca26f7b/compound/242f8a4e-2a91-4c5f-a129-d044d115b969"/>
                  <rdf:li rdf:resource="https://identifiers.org/hmdb/HMDB03543"/>
                  <rdf:li rdf:resource="https://identifiers.org/inchi_key/ZTQSAGDEMFDKMZ-UHFFFAOYSA-N"/>
                  <rdf:li rdf:resource="https://identifiers.org/inchikey/ZTQSAGDEMFDKMZ-UHFFFAOYSA-N"/>
                  <rdf:li rdf:resource="https://identifiers.org/kegg.compound/C01412"/>
                  <rdf:li rdf:resource="https://identifiers.org/metanetx.chemical/MNXM1017"/>
                  <rdf:li rdf:resource="https://identifiers.org/sabiork/2281"/>
                  <rdf:li rdf:resource="https://identifiers.org/seed.compound/cpd01011"/>
                </rdf:Bag>
              </bqbiol:is>
            </rdf:Description>
          </rdf:RDF>
        </annotation>
      </species>
      <species metaid="meta_M_6pgg_c" sboTerm="SBO:0000247" id="M_6pgg_c" name="6-Phospho-beta-D-glucosyl-(1,4)-D-glucose" compartment="c" hasOnlySubstanceUnits="false" boundaryCondition="false" constant="false" fbc:charge="-2" fbc:chemicalFormula="C12H21O14P">
        <notes>
          <html xmlns="http://www.w3.org/1999/xhtml">
            <p>original_bigg_ids: [&apos;6pgg_c&apos;]</p>
          </html>
        </notes>
        <annotation>
          <rdf:RDF xmlns:rdf="http://www.w3.org/1999/02/22-rdf-syntax-ns#" xmlns:dcterms="http://purl.org/dc/terms/" xmlns:vCard="http://www.w3.org/2001/vcard-rdf/3.0#" xmlns:vCard4="http://www.w3.org/2006/vcard/ns#" xmlns:bqbiol="http://biomodels.net/biology-qualifiers/" xmlns:bqmodel="http://biomodels.net/model-qualifiers/">
            <rdf:Description rdf:about="#meta_M_6pgg_c">
              <bqbiol:is>
                <rdf:Bag>
                  <rdf:li rdf:resource="https://identifiers.org/bigg.metabolite/6pgg"/>
                  <rdf:li rdf:resource="https://identifiers.org/metanetx.chemical/MNXM147389"/>
                </rdf:Bag>
              </bqbiol:is>
            </rdf:Description>
          </rdf:RDF>
        </annotation>
      </species>
      <species metaid="meta_M_co2_e" sboTerm="SBO:0000247" id="M_co2_e" name="CO2 CO2" compartment="e" hasOnlySubstanceUnits="false" boundaryCondition="false" constant="false" fbc:charge="0" fbc:chemicalFormula="CO2">
        <notes>
          <html xmlns="http://www.w3.org/1999/xhtml">
            <p>original_bigg_ids: [&apos;co2_e&apos;]</p>
          </html>
        </notes>
        <annotation>
          <rdf:RDF xmlns:rdf="http://www.w3.org/1999/02/22-rdf-syntax-ns#" xmlns:dcterms="http://purl.org/dc/terms/" xmlns:vCard="http://www.w3.org/2001/vcard-rdf/3.0#" xmlns:vCard4="http://www.w3.org/2006/vcard/ns#" xmlns:bqbiol="http://biomodels.net/biology-qualifiers/" xmlns:bqmodel="http://biomodels.net/model-qualifiers/">
            <rdf:Description rdf:about="#meta_M_co2_e">
              <bqbiol:is>
                <rdf:Bag>
                  <rdf:li rdf:resource="https://identifiers.org/Human Metabolome Database/HMDB01967"/>
                  <rdf:li rdf:resource="https://identifiers.org/bigg.metabolite/co2"/>
                  <rdf:li rdf:resource="https://identifiers.org/biocyc/META:CARBON-DIOXIDE"/>
                  <rdf:li rdf:resource="https://identifiers.org/chebi/CHEBI:48829"/>
                  <rdf:li rdf:resource="https://identifiers.org/envipath/650babc9-9d68-4b73-9332-11972ca26f7b/compound/2ec3da94-5f50-4525-81b1-5607c5c7a3d3"/>
                  <rdf:li rdf:resource="https://identifiers.org/envipath/32de3cf4-e3e6-4168-956e-32fa5ddb0ce1/compound/05f60af4-0a3f-4ead-9a29-33bb0f123379"/>
                  <rdf:li rdf:resource="https://identifiers.org/hmdb/HMDB01967"/>
                  <rdf:li rdf:resource="https://identifiers.org/inchi_key/CURLTUGMZLYLDI-UHFFFAOYSA-N"/>
                  <rdf:li rdf:resource="https://identifiers.org/inchikey/CURLTUGMZLYLDI-UHFFFAOYSA-N"/>
                  <rdf:li rdf:resource="https://identifiers.org/kegg.compound/C00011"/>
                  <rdf:li rdf:resource="https://identifiers.org/kegg.drug/D00004"/>
                  <rdf:li rdf:resource="https://identifiers.org/metanetx.chemical/MNXM13"/>
                  <rdf:li rdf:resource="https://identifiers.org/reactome/R-ALL-5668565"/>
                  <rdf:li rdf:resource="https://identifiers.org/reactome.compound/29376"/>
                  <rdf:li rdf:resource="https://identifiers.org/reactome.compound/5668565"/>
                  <rdf:li rdf:resource="https://identifiers.org/reactome.compound/189480"/>
                  <rdf:li rdf:resource="https://identifiers.org/reactome.compound/1132345"/>
                  <rdf:li rdf:resource="https://identifiers.org/reactome.compound/113528"/>
                  <rdf:li rdf:resource="https://identifiers.org/reactome.compound/1237009"/>
                  <rdf:li rdf:resource="https://identifiers.org/reactome.compound/159751"/>
                  <rdf:li rdf:resource="https://identifiers.org/reactome.compound/389536"/>
                  <rdf:li rdf:resource="https://identifiers.org/reactome.compound/159942"/>
                  <rdf:li rdf:resource="https://identifiers.org/sabiork/1266"/>
                  <rdf:li rdf:resource="https://identifiers.org/seed.compound/cpd00011"/>
                </rdf:Bag>
              </bqbiol:is>
            </rdf:Description>
          </rdf:RDF>
        </annotation>
      </species>
      <species metaid="meta_M_akg_e" sboTerm="SBO:0000247" id="M_akg_e" name="2-Oxoglutarate" compartment="e" hasOnlySubstanceUnits="false" boundaryCondition="false" constant="false" fbc:charge="-2" fbc:chemicalFormula="C5H4O5">
        <notes>
          <html xmlns="http://www.w3.org/1999/xhtml">
            <p>original_bigg_ids: [&apos;akg_e&apos;]</p>
          </html>
        </notes>
        <annotation>
          <rdf:RDF xmlns:rdf="http://www.w3.org/1999/02/22-rdf-syntax-ns#" xmlns:dcterms="http://purl.org/dc/terms/" xmlns:vCard="http://www.w3.org/2001/vcard-rdf/3.0#" xmlns:vCard4="http://www.w3.org/2006/vcard/ns#" xmlns:bqbiol="http://biomodels.net/biology-qualifiers/" xmlns:bqmodel="http://biomodels.net/model-qualifiers/">
            <rdf:Description rdf:about="#meta_M_akg_e">
              <bqbiol:is>
                <rdf:Bag>
                  <rdf:li rdf:resource="https://identifiers.org/Human Metabolome Database/HMDB62781"/>
                  <rdf:li rdf:resource="https://identifiers.org/bigg.metabolite/akg"/>
                  <rdf:li rdf:resource="https://identifiers.org/biocyc/META:2-KETOGLUTARATE"/>
                  <rdf:li rdf:resource="https://identifiers.org/chebi/CHEBI:40661"/>
                  <rdf:li rdf:resource="https://identifiers.org/envipath/32de3cf4-e3e6-4168-956e-32fa5ddb0ce1/compound/5b0a94f6-d411-44fd-bcc1-fb79b4e697f5"/>
                  <rdf:li rdf:resource="https://identifiers.org/envipath/4fd7f3e0-dd25-43ac-9453-dda3e52396e4/compound/6557f3f2-0ab8-494b-a865-8ce0eae788a9"/>
                  <rdf:li rdf:resource="https://identifiers.org/hmdb/HMDB00208"/>
                  <rdf:li rdf:resource="https://identifiers.org/hmdb/HMDB02812"/>
                  <rdf:li rdf:resource="https://identifiers.org/hmdb/HMDB62781"/>
                  <rdf:li rdf:resource="https://identifiers.org/inchi_key/KPGXRSRHYNQIFN-UHFFFAOYSA-L"/>
                  <rdf:li rdf:resource="https://identifiers.org/inchikey/KPGXRSRHYNQIFN-UHFFFAOYSA-L"/>
                  <rdf:li rdf:resource="https://identifiers.org/kegg.compound/C00026"/>
                  <rdf:li rdf:resource="https://identifiers.org/metanetx.chemical/MNXM20"/>
                  <rdf:li rdf:resource="https://identifiers.org/reactome/R-ALL-561075"/>
                  <rdf:li rdf:resource="https://identifiers.org/reactome.compound/113594"/>
                  <rdf:li rdf:resource="https://identifiers.org/reactome.compound/561075"/>
                  <rdf:li rdf:resource="https://identifiers.org/reactome.compound/5278317"/>
                  <rdf:li rdf:resource="https://identifiers.org/reactome.compound/113671"/>
                  <rdf:li rdf:resource="https://identifiers.org/reactome.compound/29406"/>
                  <rdf:li rdf:resource="https://identifiers.org/reactome.compound/389537"/>
                  <rdf:li rdf:resource="https://identifiers.org/sabiork/1922"/>
                  <rdf:li rdf:resource="https://identifiers.org/seed.compound/cpd00024"/>
                </rdf:Bag>
              </bqbiol:is>
            </rdf:Description>
          </rdf:RDF>
        </annotation>
      </species>
      <species metaid="meta_M_gsn_e" sboTerm="SBO:0000247" id="M_gsn_e" name="Guanosine" compartment="e" hasOnlySubstanceUnits="false" boundaryCondition="false" constant="false" fbc:charge="0" fbc:chemicalFormula="C10H13N5O5">
        <notes>
          <html xmlns="http://www.w3.org/1999/xhtml">
            <p>original_bigg_ids: [&apos;gsn_e&apos;]</p>
          </html>
        </notes>
        <annotation>
          <rdf:RDF xmlns:rdf="http://www.w3.org/1999/02/22-rdf-syntax-ns#" xmlns:dcterms="http://purl.org/dc/terms/" xmlns:vCard="http://www.w3.org/2001/vcard-rdf/3.0#" xmlns:vCard4="http://www.w3.org/2006/vcard/ns#" xmlns:bqbiol="http://biomodels.net/biology-qualifiers/" xmlns:bqmodel="http://biomodels.net/model-qualifiers/">
            <rdf:Description rdf:about="#meta_M_gsn_e">
              <bqbiol:is>
                <rdf:Bag>
                  <rdf:li rdf:resource="https://identifiers.org/Human Metabolome Database/HMDB00133"/>
                  <rdf:li rdf:resource="https://identifiers.org/bigg.metabolite/gsn"/>
                  <rdf:li rdf:resource="https://identifiers.org/biocyc/META:GUANOSINE"/>
                  <rdf:li rdf:resource="https://identifiers.org/chebi/CHEBI:5564"/>
                  <rdf:li rdf:resource="https://identifiers.org/hmdb/HMDB00133"/>
                  <rdf:li rdf:resource="https://identifiers.org/inchi_key/NYHBQMYGNKIUIF-UUOKFMHZSA-N"/>
                  <rdf:li rdf:resource="https://identifiers.org/inchikey/NYHBQMYGNKIUIF-UUOKFMHZSA-N"/>
                  <rdf:li rdf:resource="https://identifiers.org/kegg.compound/C00387"/>
                  <rdf:li rdf:resource="https://identifiers.org/metanetx.chemical/MNXM401"/>
                  <rdf:li rdf:resource="https://identifiers.org/sabiork/1872"/>
                  <rdf:li rdf:resource="https://identifiers.org/seed.compound/cpd00311"/>
                </rdf:Bag>
              </bqbiol:is>
            </rdf:Description>
          </rdf:RDF>
        </annotation>
      </species>
      <species metaid="meta_M_pydx5p_c" sboTerm="SBO:0000247" id="M_pydx5p_c" name="Pyridoxal 5&apos;-phosphate" compartment="c" hasOnlySubstanceUnits="false" boundaryCondition="false" constant="false" fbc:charge="-2" fbc:chemicalFormula="C8H8NO6P">
        <notes>
          <html xmlns="http://www.w3.org/1999/xhtml">
            <p>original_bigg_ids: [&apos;pydx5p_c&apos;]</p>
          </html>
        </notes>
        <annotation>
          <rdf:RDF xmlns:rdf="http://www.w3.org/1999/02/22-rdf-syntax-ns#" xmlns:dcterms="http://purl.org/dc/terms/" xmlns:vCard="http://www.w3.org/2001/vcard-rdf/3.0#" xmlns:vCard4="http://www.w3.org/2006/vcard/ns#" xmlns:bqbiol="http://biomodels.net/biology-qualifiers/" xmlns:bqmodel="http://biomodels.net/model-qualifiers/">
            <rdf:Description rdf:about="#meta_M_pydx5p_c">
              <bqbiol:is>
                <rdf:Bag>
                  <rdf:li rdf:resource="https://identifiers.org/Human Metabolome Database/HMDB01491"/>
                  <rdf:li rdf:resource="https://identifiers.org/bigg.metabolite/pydx5p"/>
                  <rdf:li rdf:resource="https://identifiers.org/biocyc/META:PYRIDOXAL_PHOSPHATE"/>
                  <rdf:li rdf:resource="https://identifiers.org/chebi/CHEBI:8668"/>
                  <rdf:li rdf:resource="https://identifiers.org/hmdb/HMDB01491"/>
                  <rdf:li rdf:resource="https://identifiers.org/inchi_key/NGVDGCNFYWLIFO-UHFFFAOYSA-L"/>
                  <rdf:li rdf:resource="https://identifiers.org/inchikey/NGVDGCNFYWLIFO-UHFFFAOYSA-L"/>
                  <rdf:li rdf:resource="https://identifiers.org/kegg.compound/C00018"/>
                  <rdf:li rdf:resource="https://identifiers.org/metanetx.chemical/MNXM161"/>
                  <rdf:li rdf:resource="https://identifiers.org/reactome/R-ALL-29390"/>
                  <rdf:li rdf:resource="https://identifiers.org/reactome.compound/29390"/>
                  <rdf:li rdf:resource="https://identifiers.org/sabiork/1271"/>
                  <rdf:li rdf:resource="https://identifiers.org/seed.compound/cpd00016"/>
                </rdf:Bag>
              </bqbiol:is>
            </rdf:Description>
          </rdf:RDF>
        </annotation>
      </species>
      <species metaid="meta_M_3dhgulnp_c" sboTerm="SBO:0000247" id="M_3dhgulnp_c" name="3-keto-L-gulonate-6-phosphate" compartment="c" hasOnlySubstanceUnits="false" boundaryCondition="false" constant="false" fbc:charge="-3" fbc:chemicalFormula="C6H8O10P">
        <notes>
          <html xmlns="http://www.w3.org/1999/xhtml">
            <p>original_bigg_ids: [&apos;3dhgulnp_c&apos;]</p>
          </html>
        </notes>
        <annotation>
          <rdf:RDF xmlns:rdf="http://www.w3.org/1999/02/22-rdf-syntax-ns#" xmlns:dcterms="http://purl.org/dc/terms/" xmlns:vCard="http://www.w3.org/2001/vcard-rdf/3.0#" xmlns:vCard4="http://www.w3.org/2006/vcard/ns#" xmlns:bqbiol="http://biomodels.net/biology-qualifiers/" xmlns:bqmodel="http://biomodels.net/model-qualifiers/">
            <rdf:Description rdf:about="#meta_M_3dhgulnp_c">
              <bqbiol:is>
                <rdf:Bag>
                  <rdf:li rdf:resource="https://identifiers.org/bigg.metabolite/3dhgulnp"/>
                  <rdf:li rdf:resource="https://identifiers.org/biocyc/META:CPD-2343"/>
                  <rdf:li rdf:resource="https://identifiers.org/chebi/CHEBI:58774"/>
                  <rdf:li rdf:resource="https://identifiers.org/inchi_key/BDUIIKXSXFDPEC-LWKDLAHASA-K"/>
                  <rdf:li rdf:resource="https://identifiers.org/inchikey/BDUIIKXSXFDPEC-LWKDLAHASA-K"/>
                  <rdf:li rdf:resource="https://identifiers.org/kegg.compound/C14899"/>
                  <rdf:li rdf:resource="https://identifiers.org/metanetx.chemical/MNXM1170"/>
                  <rdf:li rdf:resource="https://identifiers.org/sabiork/22145"/>
                  <rdf:li rdf:resource="https://identifiers.org/seed.compound/cpd10596"/>
                </rdf:Bag>
              </bqbiol:is>
            </rdf:Description>
          </rdf:RDF>
        </annotation>
      </species>
      <species metaid="meta_M_g3ps_c" sboTerm="SBO:0000247" id="M_g3ps_c" name="Glycerophosphoserine" compartment="c" hasOnlySubstanceUnits="false" boundaryCondition="false" constant="false" fbc:charge="-1" fbc:chemicalFormula="C6H13NO8P">
        <notes>
          <html xmlns="http://www.w3.org/1999/xhtml">
            <p>original_bigg_ids: [&apos;g3ps_c&apos;]</p>
          </html>
        </notes>
        <annotation>
          <rdf:RDF xmlns:rdf="http://www.w3.org/1999/02/22-rdf-syntax-ns#" xmlns:dcterms="http://purl.org/dc/terms/" xmlns:vCard="http://www.w3.org/2001/vcard-rdf/3.0#" xmlns:vCard4="http://www.w3.org/2006/vcard/ns#" xmlns:bqbiol="http://biomodels.net/biology-qualifiers/" xmlns:bqmodel="http://biomodels.net/model-qualifiers/">
            <rdf:Description rdf:about="#meta_M_g3ps_c">
              <bqbiol:is>
                <rdf:Bag>
                  <rdf:li rdf:resource="https://identifiers.org/bigg.metabolite/g3ps"/>
                  <rdf:li rdf:resource="https://identifiers.org/biocyc/META:CPD0-2030"/>
                  <rdf:li rdf:resource="https://identifiers.org/chebi/CHEBI:64945"/>
                  <rdf:li rdf:resource="https://identifiers.org/inchi_key/ZWZWYGMENQVNFU-UHNVWZDZSA-M"/>
                  <rdf:li rdf:resource="https://identifiers.org/inchikey/ZWZWYGMENQVNFU-UHNVWZDZSA-M"/>
                  <rdf:li rdf:resource="https://identifiers.org/metanetx.chemical/MNXM97117"/>
                  <rdf:li rdf:resource="https://identifiers.org/sabiork/27671"/>
                  <rdf:li rdf:resource="https://identifiers.org/seed.compound/cpd15468"/>
                  <rdf:li rdf:resource="https://identifiers.org/slm/000001192"/>
                </rdf:Bag>
              </bqbiol:is>
            </rdf:Description>
          </rdf:RDF>
        </annotation>
      </species>
      <species metaid="meta_M_adphep_LD_c" sboTerm="SBO:0000247" id="M_adphep_LD_c" name="ADP-L-glycero-D-manno-heptose" compartment="c" hasOnlySubstanceUnits="false" boundaryCondition="false" constant="false" fbc:charge="-2" fbc:chemicalFormula="C17H25N5O16P2">
        <notes>
          <html xmlns="http://www.w3.org/1999/xhtml">
            <p>original_bigg_ids: [&apos;adphep_LD_c&apos;]</p>
          </html>
        </notes>
        <annotation>
          <rdf:RDF xmlns:rdf="http://www.w3.org/1999/02/22-rdf-syntax-ns#" xmlns:dcterms="http://purl.org/dc/terms/" xmlns:vCard="http://www.w3.org/2001/vcard-rdf/3.0#" xmlns:vCard4="http://www.w3.org/2006/vcard/ns#" xmlns:bqbiol="http://biomodels.net/biology-qualifiers/" xmlns:bqmodel="http://biomodels.net/model-qualifiers/">
            <rdf:Description rdf:about="#meta_M_adphep_LD_c">
              <bqbiol:is>
                <rdf:Bag>
                  <rdf:li rdf:resource="https://identifiers.org/bigg.metabolite/adphep_LD"/>
                  <rdf:li rdf:resource="https://identifiers.org/biocyc/META:ADP-L-GLYCERO-D-MANNO-HEPTOSE"/>
                  <rdf:li rdf:resource="https://identifiers.org/chebi/CHEBI:61530"/>
                  <rdf:li rdf:resource="https://identifiers.org/inchi_key/KMSFWBYFWSKGGR-DTBZDYEHSA-L"/>
                  <rdf:li rdf:resource="https://identifiers.org/inchikey/KMSFWBYFWSKGGR-DTBZDYEHSA-L"/>
                  <rdf:li rdf:resource="https://identifiers.org/kegg.compound/C06398"/>
                  <rdf:li rdf:resource="https://identifiers.org/metanetx.chemical/MNXM857"/>
                  <rdf:li rdf:resource="https://identifiers.org/sabiork/1589"/>
                  <rdf:li rdf:resource="https://identifiers.org/seed.compound/cpd03831"/>
                </rdf:Bag>
              </bqbiol:is>
            </rdf:Description>
          </rdf:RDF>
        </annotation>
      </species>
      <species metaid="meta_M_lyx__L_c" sboTerm="SBO:0000247" id="M_lyx__L_c" name="L-Lyxose" compartment="c" hasOnlySubstanceUnits="false" boundaryCondition="false" constant="false" fbc:charge="0" fbc:chemicalFormula="C5H10O5">
        <notes>
          <html xmlns="http://www.w3.org/1999/xhtml">
            <p>original_bigg_ids: [&apos;lyx__L_c&apos;]</p>
          </html>
        </notes>
        <annotation>
          <rdf:RDF xmlns:rdf="http://www.w3.org/1999/02/22-rdf-syntax-ns#" xmlns:dcterms="http://purl.org/dc/terms/" xmlns:vCard="http://www.w3.org/2001/vcard-rdf/3.0#" xmlns:vCard4="http://www.w3.org/2006/vcard/ns#" xmlns:bqbiol="http://biomodels.net/biology-qualifiers/" xmlns:bqmodel="http://biomodels.net/model-qualifiers/">
            <rdf:Description rdf:about="#meta_M_lyx__L_c">
              <bqbiol:is>
                <rdf:Bag>
                  <rdf:li rdf:resource="https://identifiers.org/bigg.metabolite/lyx__L"/>
                  <rdf:li rdf:resource="https://identifiers.org/biocyc/META:CPD-15867"/>
                  <rdf:li rdf:resource="https://identifiers.org/chebi/CHEBI:62321"/>
                  <rdf:li rdf:resource="https://identifiers.org/inchi_key/SRBFZHDQGSBBOR-AEQNFAKKSA-N"/>
                  <rdf:li rdf:resource="https://identifiers.org/inchikey/SRBFZHDQGSBBOR-AEQNFAKKSA-N"/>
                  <rdf:li rdf:resource="https://identifiers.org/kegg.compound/C01508"/>
                  <rdf:li rdf:resource="https://identifiers.org/metanetx.chemical/MNXM4641"/>
                  <rdf:li rdf:resource="https://identifiers.org/seed.compound/cpd01067"/>
                </rdf:Bag>
              </bqbiol:is>
            </rdf:Description>
          </rdf:RDF>
        </annotation>
      </species>
      <species metaid="meta_M_din_p" sboTerm="SBO:0000247" id="M_din_p" name="Deoxyinosine" compartment="p" hasOnlySubstanceUnits="false" boundaryCondition="false" constant="false" fbc:charge="0" fbc:chemicalFormula="C10H12N4O4">
        <notes>
          <html xmlns="http://www.w3.org/1999/xhtml">
            <p>original_bigg_ids: [&apos;din_p&apos;]</p>
          </html>
        </notes>
        <annotation>
          <rdf:RDF xmlns:rdf="http://www.w3.org/1999/02/22-rdf-syntax-ns#" xmlns:dcterms="http://purl.org/dc/terms/" xmlns:vCard="http://www.w3.org/2001/vcard-rdf/3.0#" xmlns:vCard4="http://www.w3.org/2006/vcard/ns#" xmlns:bqbiol="http://biomodels.net/biology-qualifiers/" xmlns:bqmodel="http://biomodels.net/model-qualifiers/">
            <rdf:Description rdf:about="#meta_M_din_p">
              <bqbiol:is>
                <rdf:Bag>
                  <rdf:li rdf:resource="https://identifiers.org/Human Metabolome Database/HMDB00071"/>
                  <rdf:li rdf:resource="https://identifiers.org/bigg.metabolite/din"/>
                  <rdf:li rdf:resource="https://identifiers.org/biocyc/META:DEOXYINOSINE"/>
                  <rdf:li rdf:resource="https://identifiers.org/chebi/CHEBI:4413"/>
                  <rdf:li rdf:resource="https://identifiers.org/hmdb/HMDB00071"/>
                  <rdf:li rdf:resource="https://identifiers.org/inchi_key/VGONTNSXDCQUGY-RRKCRQDMSA-N"/>
                  <rdf:li rdf:resource="https://identifiers.org/inchikey/VGONTNSXDCQUGY-RRKCRQDMSA-N"/>
                  <rdf:li rdf:resource="https://identifiers.org/kegg.compound/C05512"/>
                  <rdf:li rdf:resource="https://identifiers.org/metanetx.chemical/MNXM935"/>
                  <rdf:li rdf:resource="https://identifiers.org/sabiork/1896"/>
                  <rdf:li rdf:resource="https://identifiers.org/seed.compound/cpd03279"/>
                </rdf:Bag>
              </bqbiol:is>
            </rdf:Description>
          </rdf:RDF>
        </annotation>
      </species>
      <species metaid="meta_M_2pg_c" sboTerm="SBO:0000247" id="M_2pg_c" name="D-Glycerate 2-phosphate" compartment="c" hasOnlySubstanceUnits="false" boundaryCondition="false" constant="false" fbc:charge="-3" fbc:chemicalFormula="C3H4O7P">
        <notes>
          <html xmlns="http://www.w3.org/1999/xhtml">
            <p>original_bigg_ids: [&apos;2pg_c&apos;]</p>
          </html>
        </notes>
        <annotation>
          <rdf:RDF xmlns:rdf="http://www.w3.org/1999/02/22-rdf-syntax-ns#" xmlns:dcterms="http://purl.org/dc/terms/" xmlns:vCard="http://www.w3.org/2001/vcard-rdf/3.0#" xmlns:vCard4="http://www.w3.org/2006/vcard/ns#" xmlns:bqbiol="http://biomodels.net/biology-qualifiers/" xmlns:bqmodel="http://biomodels.net/model-qualifiers/">
            <rdf:Description rdf:about="#meta_M_2pg_c">
              <bqbiol:is>
                <rdf:Bag>
                  <rdf:li rdf:resource="https://identifiers.org/Human Metabolome Database/HMDB62707"/>
                  <rdf:li rdf:resource="https://identifiers.org/bigg.metabolite/2pg"/>
                  <rdf:li rdf:resource="https://identifiers.org/biocyc/META:2-PG"/>
                  <rdf:li rdf:resource="https://identifiers.org/chebi/CHEBI:88350"/>
                  <rdf:li rdf:resource="https://identifiers.org/hmdb/HMDB00362"/>
                  <rdf:li rdf:resource="https://identifiers.org/hmdb/HMDB62707"/>
                  <rdf:li rdf:resource="https://identifiers.org/hmdb/HMDB03391"/>
                  <rdf:li rdf:resource="https://identifiers.org/inchi_key/GXIURPTVHJPJLF-UWTATZPHSA-K"/>
                  <rdf:li rdf:resource="https://identifiers.org/inchikey/GXIURPTVHJPJLF-UWTATZPHSA-K"/>
                  <rdf:li rdf:resource="https://identifiers.org/kegg.compound/C00631"/>
                  <rdf:li rdf:resource="https://identifiers.org/metanetx.chemical/MNXM275"/>
                  <rdf:li rdf:resource="https://identifiers.org/reactome/R-ALL-30485"/>
                  <rdf:li rdf:resource="https://identifiers.org/reactome.compound/30485"/>
                  <rdf:li rdf:resource="https://identifiers.org/sabiork/31"/>
                  <rdf:li rdf:resource="https://identifiers.org/seed.compound/cpd00482"/>
                </rdf:Bag>
              </bqbiol:is>
            </rdf:Description>
          </rdf:RDF>
        </annotation>
      </species>
      <species metaid="meta_M_ptrc_p" sboTerm="SBO:0000247" id="M_ptrc_p" name="Putrescine" compartment="p" hasOnlySubstanceUnits="false" boundaryCondition="false" constant="false" fbc:charge="2" fbc:chemicalFormula="C4H14N2">
        <notes>
          <html xmlns="http://www.w3.org/1999/xhtml">
            <p>original_bigg_ids: [&apos;ptrc_p&apos;]</p>
          </html>
        </notes>
        <annotation>
          <rdf:RDF xmlns:rdf="http://www.w3.org/1999/02/22-rdf-syntax-ns#" xmlns:dcterms="http://purl.org/dc/terms/" xmlns:vCard="http://www.w3.org/2001/vcard-rdf/3.0#" xmlns:vCard4="http://www.w3.org/2006/vcard/ns#" xmlns:bqbiol="http://biomodels.net/biology-qualifiers/" xmlns:bqmodel="http://biomodels.net/model-qualifiers/">
            <rdf:Description rdf:about="#meta_M_ptrc_p">
              <bqbiol:is>
                <rdf:Bag>
                  <rdf:li rdf:resource="https://identifiers.org/Human Metabolome Database/HMDB60243"/>
                  <rdf:li rdf:resource="https://identifiers.org/bigg.metabolite/ptrc"/>
                  <rdf:li rdf:resource="https://identifiers.org/biocyc/META:PUTRESCINE"/>
                  <rdf:li rdf:resource="https://identifiers.org/chebi/CHEBI:8650"/>
                  <rdf:li rdf:resource="https://identifiers.org/hmdb/HMDB01414"/>
                  <rdf:li rdf:resource="https://identifiers.org/hmdb/HMDB60243"/>
                  <rdf:li rdf:resource="https://identifiers.org/inchi_key/KIDHWZJUCRJVML-UHFFFAOYSA-P"/>
                  <rdf:li rdf:resource="https://identifiers.org/inchikey/KIDHWZJUCRJVML-UHFFFAOYSA-P"/>
                  <rdf:li rdf:resource="https://identifiers.org/kegg.compound/C00134"/>
                  <rdf:li rdf:resource="https://identifiers.org/metanetx.chemical/MNXM118"/>
                  <rdf:li rdf:resource="https://identifiers.org/reactome/R-ALL-29610"/>
                  <rdf:li rdf:resource="https://identifiers.org/reactome.compound/29610"/>
                  <rdf:li rdf:resource="https://identifiers.org/reactome.compound/141350"/>
                  <rdf:li rdf:resource="https://identifiers.org/sabiork/1941"/>
                  <rdf:li rdf:resource="https://identifiers.org/seed.compound/cpd12215"/>
                </rdf:Bag>
              </bqbiol:is>
            </rdf:Description>
          </rdf:RDF>
        </annotation>
      </species>
      <species metaid="meta_M_malt_p" sboTerm="SBO:0000247" id="M_malt_p" name="Maltose C12H22O11" compartment="p" hasOnlySubstanceUnits="false" boundaryCondition="false" constant="false" fbc:charge="0" fbc:chemicalFormula="C12H22O11">
        <notes>
          <html xmlns="http://www.w3.org/1999/xhtml">
            <p>original_bigg_ids: [&apos;malt_p&apos;]</p>
          </html>
        </notes>
        <annotation>
          <rdf:RDF xmlns:rdf="http://www.w3.org/1999/02/22-rdf-syntax-ns#" xmlns:dcterms="http://purl.org/dc/terms/" xmlns:vCard="http://www.w3.org/2001/vcard-rdf/3.0#" xmlns:vCard4="http://www.w3.org/2006/vcard/ns#" xmlns:bqbiol="http://biomodels.net/biology-qualifiers/" xmlns:bqmodel="http://biomodels.net/model-qualifiers/">
            <rdf:Description rdf:about="#meta_M_malt_p">
              <bqbiol:is>
                <rdf:Bag>
                  <rdf:li rdf:resource="https://identifiers.org/bigg.metabolite/malt"/>
                  <rdf:li rdf:resource="https://identifiers.org/biocyc/META:MALTOSE"/>
                  <rdf:li rdf:resource="https://identifiers.org/chebi/CHEBI:6668"/>
                  <rdf:li rdf:resource="https://identifiers.org/envipath/32de3cf4-e3e6-4168-956e-32fa5ddb0ce1/compound/943ae27f-7875-4bcd-948d-1551ec9aa1ca"/>
                  <rdf:li rdf:resource="https://identifiers.org/inchi_key/GUBGYTABKSRVRQ-PICCSMPSSA-N"/>
                  <rdf:li rdf:resource="https://identifiers.org/inchikey/GUBGYTABKSRVRQ-PICCSMPSSA-N"/>
                  <rdf:li rdf:resource="https://identifiers.org/kegg.compound/C00897"/>
                  <rdf:li rdf:resource="https://identifiers.org/kegg.drug/D00044"/>
                  <rdf:li rdf:resource="https://identifiers.org/kegg.glycan/G00275"/>
                  <rdf:li rdf:resource="https://identifiers.org/metanetx.chemical/MNXM165"/>
                  <rdf:li rdf:resource="https://identifiers.org/reactome/R-ALL-868706"/>
                  <rdf:li rdf:resource="https://identifiers.org/reactome.compound/188986"/>
                  <rdf:li rdf:resource="https://identifiers.org/reactome.compound/868706"/>
                  <rdf:li rdf:resource="https://identifiers.org/sabiork/5881"/>
                  <rdf:li rdf:resource="https://identifiers.org/sabiork/88"/>
                  <rdf:li rdf:resource="https://identifiers.org/sabiork/1669"/>
                  <rdf:li rdf:resource="https://identifiers.org/seed.compound/cpd00665"/>
                </rdf:Bag>
              </bqbiol:is>
            </rdf:Description>
          </rdf:RDF>
        </annotation>
      </species>
      <species metaid="meta_M_pppn_p" sboTerm="SBO:0000247" id="M_pppn_p" name="Phenylpropanoate" compartment="p" hasOnlySubstanceUnits="false" boundaryCondition="false" constant="false" fbc:charge="-1" fbc:chemicalFormula="C9H9O2">
        <notes>
          <html xmlns="http://www.w3.org/1999/xhtml">
            <p>original_bigg_ids: [&apos;pppn_p&apos;]</p>
          </html>
        </notes>
        <annotation>
          <rdf:RDF xmlns:rdf="http://www.w3.org/1999/02/22-rdf-syntax-ns#" xmlns:dcterms="http://purl.org/dc/terms/" xmlns:vCard="http://www.w3.org/2001/vcard-rdf/3.0#" xmlns:vCard4="http://www.w3.org/2006/vcard/ns#" xmlns:bqbiol="http://biomodels.net/biology-qualifiers/" xmlns:bqmodel="http://biomodels.net/model-qualifiers/">
            <rdf:Description rdf:about="#meta_M_pppn_p">
              <bqbiol:is>
                <rdf:Bag>
                  <rdf:li rdf:resource="https://identifiers.org/Human Metabolome Database/HMDB00764"/>
                  <rdf:li rdf:resource="https://identifiers.org/bigg.metabolite/pppn"/>
                  <rdf:li rdf:resource="https://identifiers.org/biocyc/META:3-PHENYLPROPIONATE"/>
                  <rdf:li rdf:resource="https://identifiers.org/chebi/CHEBI:8103"/>
                  <rdf:li rdf:resource="https://identifiers.org/envipath/32de3cf4-e3e6-4168-956e-32fa5ddb0ce1/compound/30aa6284-bd6a-41ed-b40d-bdbb4fb60d5f"/>
                  <rdf:li rdf:resource="https://identifiers.org/envipath/650babc9-9d68-4b73-9332-11972ca26f7b/compound/515e549e-edf3-4c3e-b898-1f1754d887f6"/>
                  <rdf:li rdf:resource="https://identifiers.org/hmdb/HMDB00764"/>
                  <rdf:li rdf:resource="https://identifiers.org/inchi_key/XMIIGOLPHOKFCH-UHFFFAOYSA-M"/>
                  <rdf:li rdf:resource="https://identifiers.org/inchikey/XMIIGOLPHOKFCH-UHFFFAOYSA-M"/>
                  <rdf:li rdf:resource="https://identifiers.org/kegg.compound/C05629"/>
                  <rdf:li rdf:resource="https://identifiers.org/metanetx.chemical/MNXM1403"/>
                  <rdf:li rdf:resource="https://identifiers.org/sabiork/20964"/>
                  <rdf:li rdf:resource="https://identifiers.org/seed.compound/cpd03343"/>
                </rdf:Bag>
              </bqbiol:is>
            </rdf:Description>
          </rdf:RDF>
        </annotation>
      </species>
      <species metaid="meta_M_arbtn_p" sboTerm="SBO:0000247" id="M_arbtn_p" name="Aerobactin minus Fe3" compartment="p" hasOnlySubstanceUnits="false" boundaryCondition="false" constant="false" fbc:charge="-3" fbc:chemicalFormula="C22H33N4O13">
        <notes>
          <html xmlns="http://www.w3.org/1999/xhtml">
            <p>original_bigg_ids: [&apos;arbtn_p&apos;]</p>
          </html>
        </notes>
        <annotation>
          <rdf:RDF xmlns:rdf="http://www.w3.org/1999/02/22-rdf-syntax-ns#" xmlns:dcterms="http://purl.org/dc/terms/" xmlns:vCard="http://www.w3.org/2001/vcard-rdf/3.0#" xmlns:vCard4="http://www.w3.org/2006/vcard/ns#" xmlns:bqbiol="http://biomodels.net/biology-qualifiers/" xmlns:bqmodel="http://biomodels.net/model-qualifiers/">
            <rdf:Description rdf:about="#meta_M_arbtn_p">
              <bqbiol:is>
                <rdf:Bag>
                  <rdf:li rdf:resource="https://identifiers.org/bigg.metabolite/arbtn"/>
                  <rdf:li rdf:resource="https://identifiers.org/metanetx.chemical/MNXM96506"/>
                  <rdf:li rdf:resource="https://identifiers.org/seed.compound/cpd15411"/>
                </rdf:Bag>
              </bqbiol:is>
            </rdf:Description>
          </rdf:RDF>
        </annotation>
      </species>
      <species metaid="meta_M_hphhlipa_c" sboTerm="SBO:0000247" id="M_hphhlipa_c" name="Heptosyl-phospho-heptosyl-heptosyl-kdo2-lipidA" compartment="c" hasOnlySubstanceUnits="false" boundaryCondition="false" constant="false" fbc:charge="-8" fbc:chemicalFormula="C131H231N2O60P3">
        <notes>
          <html xmlns="http://www.w3.org/1999/xhtml">
            <p>original_bigg_ids: [&apos;hphhlipa_c&apos;]</p>
          </html>
        </notes>
        <annotation>
          <rdf:RDF xmlns:rdf="http://www.w3.org/1999/02/22-rdf-syntax-ns#" xmlns:dcterms="http://purl.org/dc/terms/" xmlns:vCard="http://www.w3.org/2001/vcard-rdf/3.0#" xmlns:vCard4="http://www.w3.org/2006/vcard/ns#" xmlns:bqbiol="http://biomodels.net/biology-qualifiers/" xmlns:bqmodel="http://biomodels.net/model-qualifiers/">
            <rdf:Description rdf:about="#meta_M_hphhlipa_c">
              <bqbiol:is>
                <rdf:Bag>
                  <rdf:li rdf:resource="https://identifiers.org/bigg.metabolite/hphhlipa"/>
                  <rdf:li rdf:resource="https://identifiers.org/biocyc/META:CPD0-2238"/>
                  <rdf:li rdf:resource="https://identifiers.org/inchi_key/OCKKDDJUVZAABC-XSAOWLIJSA-G"/>
                  <rdf:li rdf:resource="https://identifiers.org/inchikey/OCKKDDJUVZAABC-XSAOWLIJSA-G"/>
                  <rdf:li rdf:resource="https://identifiers.org/metanetx.chemical/MNXM56168"/>
                  <rdf:li rdf:resource="https://identifiers.org/seed.compound/cpd15488"/>
                </rdf:Bag>
              </bqbiol:is>
            </rdf:Description>
          </rdf:RDF>
        </annotation>
      </species>
      <species metaid="meta_M_phphhlipa_c" sboTerm="SBO:0000247" id="M_phphhlipa_c" name="Phospho-heptosyl-phospho-heptosyl-heptosyl-kdo2-lipidA" compartment="c" hasOnlySubstanceUnits="false" boundaryCondition="false" constant="false" fbc:charge="-10" fbc:chemicalFormula="C131H230N2O63P4">
        <notes>
          <html xmlns="http://www.w3.org/1999/xhtml">
            <p>original_bigg_ids: [&apos;phphhlipa_c&apos;]</p>
          </html>
        </notes>
        <annotation>
          <rdf:RDF xmlns:rdf="http://www.w3.org/1999/02/22-rdf-syntax-ns#" xmlns:dcterms="http://purl.org/dc/terms/" xmlns:vCard="http://www.w3.org/2001/vcard-rdf/3.0#" xmlns:vCard4="http://www.w3.org/2006/vcard/ns#" xmlns:bqbiol="http://biomodels.net/biology-qualifiers/" xmlns:bqmodel="http://biomodels.net/model-qualifiers/">
            <rdf:Description rdf:about="#meta_M_phphhlipa_c">
              <bqbiol:is>
                <rdf:Bag>
                  <rdf:li rdf:resource="https://identifiers.org/bigg.metabolite/phphhlipa"/>
                  <rdf:li rdf:resource="https://identifiers.org/biocyc/META:CPD0-2239"/>
                  <rdf:li rdf:resource="https://identifiers.org/inchi_key/MVYTXVAKEAWEGM-WMKPBWIYSA-D"/>
                  <rdf:li rdf:resource="https://identifiers.org/inchikey/MVYTXVAKEAWEGM-WMKPBWIYSA-D"/>
                  <rdf:li rdf:resource="https://identifiers.org/metanetx.chemical/MNXM75133"/>
                  <rdf:li rdf:resource="https://identifiers.org/seed.compound/cpd15550"/>
                </rdf:Bag>
              </bqbiol:is>
            </rdf:Description>
          </rdf:RDF>
        </annotation>
      </species>
      <species metaid="meta_M_13dpg_c" sboTerm="SBO:0000247" id="M_13dpg_c" name="3-Phospho-D-glyceroyl phosphate" compartment="c" hasOnlySubstanceUnits="false" boundaryCondition="false" constant="false" fbc:charge="-4" fbc:chemicalFormula="C3H4O10P2">
        <notes>
          <html xmlns="http://www.w3.org/1999/xhtml">
            <p>original_bigg_ids: [&apos;13dpg_c&apos;]</p>
          </html>
        </notes>
        <annotation>
          <rdf:RDF xmlns:rdf="http://www.w3.org/1999/02/22-rdf-syntax-ns#" xmlns:dcterms="http://purl.org/dc/terms/" xmlns:vCard="http://www.w3.org/2001/vcard-rdf/3.0#" xmlns:vCard4="http://www.w3.org/2006/vcard/ns#" xmlns:bqbiol="http://biomodels.net/biology-qualifiers/" xmlns:bqmodel="http://biomodels.net/model-qualifiers/">
            <rdf:Description rdf:about="#meta_M_13dpg_c">
              <bqbiol:is>
                <rdf:Bag>
                  <rdf:li rdf:resource="https://identifiers.org/Human Metabolome Database/HMDB62758"/>
                  <rdf:li rdf:resource="https://identifiers.org/bigg.metabolite/13dpg"/>
                  <rdf:li rdf:resource="https://identifiers.org/biocyc/META:DPG"/>
                  <rdf:li rdf:resource="https://identifiers.org/chebi/CHEBI:57604"/>
                  <rdf:li rdf:resource="https://identifiers.org/hmdb/HMDB62758"/>
                  <rdf:li rdf:resource="https://identifiers.org/inchi_key/LJQLQCAXBUHEAZ-UWTATZPHSA-J"/>
                  <rdf:li rdf:resource="https://identifiers.org/inchikey/LJQLQCAXBUHEAZ-UWTATZPHSA-J"/>
                  <rdf:li rdf:resource="https://identifiers.org/kegg.compound/C00236"/>
                  <rdf:li rdf:resource="https://identifiers.org/metanetx.chemical/MNXM261"/>
                  <rdf:li rdf:resource="https://identifiers.org/reactome/R-ALL-29800"/>
                  <rdf:li rdf:resource="https://identifiers.org/reactome.compound/29800"/>
                  <rdf:li rdf:resource="https://identifiers.org/sabiork/21215"/>
                  <rdf:li rdf:resource="https://identifiers.org/seed.compound/cpd00203"/>
                </rdf:Bag>
              </bqbiol:is>
            </rdf:Description>
          </rdf:RDF>
        </annotation>
      </species>
      <species metaid="meta_M_murein3px4p_p" sboTerm="SBO:0000247" id="M_murein3px4p_p" name="Two disacharide linked murein units, tripeptide crosslinked tetrapeptide (A2pm-&gt;D-ala) (middle of chain)" compartment="p" hasOnlySubstanceUnits="false" boundaryCondition="false" constant="false" fbc:charge="-4" fbc:chemicalFormula="C71H107N13O38">
        <notes>
          <html xmlns="http://www.w3.org/1999/xhtml">
            <p>original_bigg_ids: [&apos;murein3px4p_p&apos;]</p>
          </html>
        </notes>
        <annotation>
          <rdf:RDF xmlns:rdf="http://www.w3.org/1999/02/22-rdf-syntax-ns#" xmlns:dcterms="http://purl.org/dc/terms/" xmlns:vCard="http://www.w3.org/2001/vcard-rdf/3.0#" xmlns:vCard4="http://www.w3.org/2006/vcard/ns#" xmlns:bqbiol="http://biomodels.net/biology-qualifiers/" xmlns:bqmodel="http://biomodels.net/model-qualifiers/">
            <rdf:Description rdf:about="#meta_M_murein3px4p_p">
              <bqbiol:is>
                <rdf:Bag>
                  <rdf:li rdf:resource="https://identifiers.org/bigg.metabolite/murein3px4p"/>
                  <rdf:li rdf:resource="https://identifiers.org/biocyc/META:CPD0-2273"/>
                  <rdf:li rdf:resource="https://identifiers.org/inchi_key/LOVDDQLBOGPFKC-UHFFFAOYSA-H"/>
                  <rdf:li rdf:resource="https://identifiers.org/inchikey/LOVDDQLBOGPFKC-UHFFFAOYSA-H"/>
                  <rdf:li rdf:resource="https://identifiers.org/metanetx.chemical/MNXM88341"/>
                  <rdf:li rdf:resource="https://identifiers.org/seed.compound/cpd15503"/>
                </rdf:Bag>
              </bqbiol:is>
            </rdf:Description>
          </rdf:RDF>
        </annotation>
      </species>
      <species metaid="meta_M_34dhpac_e" sboTerm="SBO:0000247" id="M_34dhpac_e" name="3,4-Dihydroxyphenylacetaldehyde" compartment="e" hasOnlySubstanceUnits="false" boundaryCondition="false" constant="false" fbc:charge="0" fbc:chemicalFormula="C8H8O3">
        <notes>
          <html xmlns="http://www.w3.org/1999/xhtml">
            <p>original_bigg_ids: [&apos;34dhpac_e&apos;]</p>
          </html>
        </notes>
        <annotation>
          <rdf:RDF xmlns:rdf="http://www.w3.org/1999/02/22-rdf-syntax-ns#" xmlns:dcterms="http://purl.org/dc/terms/" xmlns:vCard="http://www.w3.org/2001/vcard-rdf/3.0#" xmlns:vCard4="http://www.w3.org/2006/vcard/ns#" xmlns:bqbiol="http://biomodels.net/biology-qualifiers/" xmlns:bqmodel="http://biomodels.net/model-qualifiers/">
            <rdf:Description rdf:about="#meta_M_34dhpac_e">
              <bqbiol:is>
                <rdf:Bag>
                  <rdf:li rdf:resource="https://identifiers.org/Human Metabolome Database/HMDB06778"/>
                  <rdf:li rdf:resource="https://identifiers.org/bigg.metabolite/34dhpac"/>
                  <rdf:li rdf:resource="https://identifiers.org/biocyc/META:34-DIHYDROXYPHENYLACETALDEHYDE"/>
                  <rdf:li rdf:resource="https://identifiers.org/chebi/CHEBI:27978"/>
                  <rdf:li rdf:resource="https://identifiers.org/hmdb/HMDB06778"/>
                  <rdf:li rdf:resource="https://identifiers.org/hmdb/HMDB03791"/>
                  <rdf:li rdf:resource="https://identifiers.org/hmdb/HMDB06256"/>
                  <rdf:li rdf:resource="https://identifiers.org/inchi_key/IADQVXRMSNIUEL-UHFFFAOYSA-N"/>
                  <rdf:li rdf:resource="https://identifiers.org/inchikey/IADQVXRMSNIUEL-UHFFFAOYSA-N"/>
                  <rdf:li rdf:resource="https://identifiers.org/kegg.compound/C04043"/>
                  <rdf:li rdf:resource="https://identifiers.org/metanetx.chemical/MNXM1401"/>
                  <rdf:li rdf:resource="https://identifiers.org/sabiork/7037"/>
                  <rdf:li rdf:resource="https://identifiers.org/seed.compound/cpd02500"/>
                </rdf:Bag>
              </bqbiol:is>
            </rdf:Description>
          </rdf:RDF>
        </annotation>
      </species>
      <species metaid="meta_M_1odec11eg3p_c" sboTerm="SBO:0000247" id="M_1odec11eg3p_c" name="1-octadec-11-enoyl-sn-glycerol 3-phosphate" compartment="c" hasOnlySubstanceUnits="false" boundaryCondition="false" constant="false" fbc:charge="-2" fbc:chemicalFormula="C21H39O7P1">
        <notes>
          <html xmlns="http://www.w3.org/1999/xhtml">
            <p>original_bigg_ids: [&apos;1odec11eg3p_c&apos;]</p>
          </html>
        </notes>
        <annotation>
          <rdf:RDF xmlns:rdf="http://www.w3.org/1999/02/22-rdf-syntax-ns#" xmlns:dcterms="http://purl.org/dc/terms/" xmlns:vCard="http://www.w3.org/2001/vcard-rdf/3.0#" xmlns:vCard4="http://www.w3.org/2006/vcard/ns#" xmlns:bqbiol="http://biomodels.net/biology-qualifiers/" xmlns:bqmodel="http://biomodels.net/model-qualifiers/">
            <rdf:Description rdf:about="#meta_M_1odec11eg3p_c">
              <bqbiol:is>
                <rdf:Bag>
                  <rdf:li rdf:resource="https://identifiers.org/bigg.metabolite/1odec11eg3p"/>
                  <rdf:li rdf:resource="https://identifiers.org/metanetx.chemical/MNXM91049"/>
                  <rdf:li rdf:resource="https://identifiers.org/seed.compound/cpd15328"/>
                </rdf:Bag>
              </bqbiol:is>
            </rdf:Description>
          </rdf:RDF>
        </annotation>
      </species>
      <species metaid="meta_M_12dgr181_p" sboTerm="SBO:0000247" id="M_12dgr181_p" name="1,2-Diacyl-sn-glycerol (dioctadec-11-enoyl, n-C18:1)" compartment="p" hasOnlySubstanceUnits="false" boundaryCondition="false" constant="false" fbc:charge="0" fbc:chemicalFormula="C39H72O5">
        <notes>
          <html xmlns="http://www.w3.org/1999/xhtml">
            <p>original_bigg_ids: [&apos;12dgr181_p&apos;]</p>
          </html>
        </notes>
        <annotation>
          <rdf:RDF xmlns:rdf="http://www.w3.org/1999/02/22-rdf-syntax-ns#" xmlns:dcterms="http://purl.org/dc/terms/" xmlns:vCard="http://www.w3.org/2001/vcard-rdf/3.0#" xmlns:vCard4="http://www.w3.org/2006/vcard/ns#" xmlns:bqbiol="http://biomodels.net/biology-qualifiers/" xmlns:bqmodel="http://biomodels.net/model-qualifiers/">
            <rdf:Description rdf:about="#meta_M_12dgr181_p">
              <bqbiol:is>
                <rdf:Bag>
                  <rdf:li rdf:resource="https://identifiers.org/bigg.metabolite/12dgr181"/>
                  <rdf:li rdf:resource="https://identifiers.org/metanetx.chemical/MNXM3775"/>
                </rdf:Bag>
              </bqbiol:is>
            </rdf:Description>
          </rdf:RDF>
        </annotation>
      </species>
      <species metaid="meta_M_anhgm_e" sboTerm="SBO:0000247" id="M_anhgm_e" name="N-Acetyl-D-glucosamine(anhydrous)N-Acetylmuramic acid" compartment="e" hasOnlySubstanceUnits="false" boundaryCondition="false" constant="false" fbc:charge="-1" fbc:chemicalFormula="C19H29N2O12">
        <notes>
          <html xmlns="http://www.w3.org/1999/xhtml">
            <p>original_bigg_ids: [&apos;anhgm_e&apos;]</p>
          </html>
        </notes>
        <annotation>
          <rdf:RDF xmlns:rdf="http://www.w3.org/1999/02/22-rdf-syntax-ns#" xmlns:dcterms="http://purl.org/dc/terms/" xmlns:vCard="http://www.w3.org/2001/vcard-rdf/3.0#" xmlns:vCard4="http://www.w3.org/2006/vcard/ns#" xmlns:bqbiol="http://biomodels.net/biology-qualifiers/" xmlns:bqmodel="http://biomodels.net/model-qualifiers/">
            <rdf:Description rdf:about="#meta_M_anhgm_e">
              <bqbiol:is>
                <rdf:Bag>
                  <rdf:li rdf:resource="https://identifiers.org/bigg.metabolite/anhgm"/>
                  <rdf:li rdf:resource="https://identifiers.org/metanetx.chemical/MNXM3060"/>
                  <rdf:li rdf:resource="https://identifiers.org/seed.compound/cpd15396"/>
                </rdf:Bag>
              </bqbiol:is>
            </rdf:Description>
          </rdf:RDF>
        </annotation>
      </species>
      <species metaid="meta_M_prbamp_c" sboTerm="SBO:0000247" id="M_prbamp_c" name="1-(5-Phosphoribosyl)-AMP" compartment="c" hasOnlySubstanceUnits="false" boundaryCondition="false" constant="false" fbc:charge="-4" fbc:chemicalFormula="C15H19N5O14P2">
        <notes>
          <html xmlns="http://www.w3.org/1999/xhtml">
            <p>original_bigg_ids: [&apos;prbamp_c&apos;]</p>
          </html>
        </notes>
        <annotation>
          <rdf:RDF xmlns:rdf="http://www.w3.org/1999/02/22-rdf-syntax-ns#" xmlns:dcterms="http://purl.org/dc/terms/" xmlns:vCard="http://www.w3.org/2001/vcard-rdf/3.0#" xmlns:vCard4="http://www.w3.org/2006/vcard/ns#" xmlns:bqbiol="http://biomodels.net/biology-qualifiers/" xmlns:bqmodel="http://biomodels.net/model-qualifiers/">
            <rdf:Description rdf:about="#meta_M_prbamp_c">
              <bqbiol:is>
                <rdf:Bag>
                  <rdf:li rdf:resource="https://identifiers.org/Human Metabolome Database/HMDB12276"/>
                  <rdf:li rdf:resource="https://identifiers.org/bigg.metabolite/prbamp"/>
                  <rdf:li rdf:resource="https://identifiers.org/biocyc/META:PHOSPHORIBOSYL-AMP"/>
                  <rdf:li rdf:resource="https://identifiers.org/chebi/CHEBI:8166"/>
                  <rdf:li rdf:resource="https://identifiers.org/hmdb/HMDB12276"/>
                  <rdf:li rdf:resource="https://identifiers.org/inchi_key/RTQMRTSPTLIIHM-KEOHHSTQSA-J"/>
                  <rdf:li rdf:resource="https://identifiers.org/inchikey/RTQMRTSPTLIIHM-KEOHHSTQSA-J"/>
                  <rdf:li rdf:resource="https://identifiers.org/kegg.compound/C02741"/>
                  <rdf:li rdf:resource="https://identifiers.org/metanetx.chemical/MNXM1515"/>
                  <rdf:li rdf:resource="https://identifiers.org/seed.compound/cpd01777"/>
                </rdf:Bag>
              </bqbiol:is>
            </rdf:Description>
          </rdf:RDF>
        </annotation>
      </species>
      <species metaid="meta_M_dsbdrd_c" sboTerm="SBO:0000247" id="M_dsbdrd_c" name="Fused thiol:disulfide interchange protein (reduced)" compartment="c" hasOnlySubstanceUnits="false" boundaryCondition="false" constant="false" fbc:charge="0" fbc:chemicalFormula="XH2">
        <notes>
          <html xmlns="http://www.w3.org/1999/xhtml">
            <p>original_bigg_ids: [&apos;dsbdrd_c&apos;]</p>
          </html>
        </notes>
        <annotation>
          <rdf:RDF xmlns:rdf="http://www.w3.org/1999/02/22-rdf-syntax-ns#" xmlns:dcterms="http://purl.org/dc/terms/" xmlns:vCard="http://www.w3.org/2001/vcard-rdf/3.0#" xmlns:vCard4="http://www.w3.org/2006/vcard/ns#" xmlns:bqbiol="http://biomodels.net/biology-qualifiers/" xmlns:bqmodel="http://biomodels.net/model-qualifiers/">
            <rdf:Description rdf:about="#meta_M_dsbdrd_c">
              <bqbiol:is>
                <rdf:Bag>
                  <rdf:li rdf:resource="https://identifiers.org/bigg.metabolite/dsbdrd"/>
                  <rdf:li rdf:resource="https://identifiers.org/metanetx.chemical/MNXM8620"/>
                  <rdf:li rdf:resource="https://identifiers.org/seed.compound/cpd15451"/>
                </rdf:Bag>
              </bqbiol:is>
            </rdf:Description>
          </rdf:RDF>
        </annotation>
      </species>
      <species metaid="meta_M_cu2_p" sboTerm="SBO:0000247" id="M_cu2_p" name="Copper" compartment="p" hasOnlySubstanceUnits="false" boundaryCondition="false" constant="false" fbc:charge="2" fbc:chemicalFormula="Cu">
        <notes>
          <html xmlns="http://www.w3.org/1999/xhtml">
            <p>original_bigg_ids: [&apos;cu2_p&apos;]</p>
          </html>
        </notes>
        <annotation>
          <rdf:RDF xmlns:rdf="http://www.w3.org/1999/02/22-rdf-syntax-ns#" xmlns:dcterms="http://purl.org/dc/terms/" xmlns:vCard="http://www.w3.org/2001/vcard-rdf/3.0#" xmlns:vCard4="http://www.w3.org/2006/vcard/ns#" xmlns:bqbiol="http://biomodels.net/biology-qualifiers/" xmlns:bqmodel="http://biomodels.net/model-qualifiers/">
            <rdf:Description rdf:about="#meta_M_cu2_p">
              <bqbiol:is>
                <rdf:Bag>
                  <rdf:li rdf:resource="https://identifiers.org/Human Metabolome Database/HMDB00657"/>
                  <rdf:li rdf:resource="https://identifiers.org/bigg.metabolite/cu2"/>
                  <rdf:li rdf:resource="https://identifiers.org/biocyc/META:CU+2"/>
                  <rdf:li rdf:resource="https://identifiers.org/chebi/CHEBI:49550"/>
                  <rdf:li rdf:resource="https://identifiers.org/hmdb/HMDB00657"/>
                  <rdf:li rdf:resource="https://identifiers.org/inchi_key/JPVYNHNXODAKFH-UHFFFAOYSA-N"/>
                  <rdf:li rdf:resource="https://identifiers.org/inchikey/JPVYNHNXODAKFH-UHFFFAOYSA-N"/>
                  <rdf:li rdf:resource="https://identifiers.org/kegg.compound/C00070"/>
                  <rdf:li rdf:resource="https://identifiers.org/metanetx.chemical/MNXM632"/>
                  <rdf:li rdf:resource="https://identifiers.org/reactome/R-ALL-936901"/>
                  <rdf:li rdf:resource="https://identifiers.org/reactome.compound/437295"/>
                  <rdf:li rdf:resource="https://identifiers.org/reactome.compound/936901"/>
                  <rdf:li rdf:resource="https://identifiers.org/reactome.compound/209799"/>
                  <rdf:li rdf:resource="https://identifiers.org/sabiork/19"/>
                  <rdf:li rdf:resource="https://identifiers.org/seed.compound/cpd00058"/>
                </rdf:Bag>
              </bqbiol:is>
            </rdf:Description>
          </rdf:RDF>
        </annotation>
      </species>
      <species metaid="meta_M_sla_c" sboTerm="SBO:0000247" id="M_sla_c" name="Sulpholactaldehyde" compartment="c" hasOnlySubstanceUnits="false" boundaryCondition="false" constant="false" fbc:charge="-1" fbc:chemicalFormula="C3H5O5S">
        <notes>
          <html xmlns="http://www.w3.org/1999/xhtml">
            <p>original_bigg_ids: [&apos;sla_c&apos;]</p>
          </html>
        </notes>
        <annotation>
          <rdf:RDF xmlns:rdf="http://www.w3.org/1999/02/22-rdf-syntax-ns#" xmlns:dcterms="http://purl.org/dc/terms/" xmlns:vCard="http://www.w3.org/2001/vcard-rdf/3.0#" xmlns:vCard4="http://www.w3.org/2006/vcard/ns#" xmlns:bqbiol="http://biomodels.net/biology-qualifiers/" xmlns:bqmodel="http://biomodels.net/model-qualifiers/">
            <rdf:Description rdf:about="#meta_M_sla_c">
              <bqbiol:is>
                <rdf:Bag>
                  <rdf:li rdf:resource="https://identifiers.org/bigg.metabolite/sla"/>
                </rdf:Bag>
              </bqbiol:is>
            </rdf:Description>
          </rdf:RDF>
        </annotation>
      </species>
      <species metaid="meta_M_14glucan_p" sboTerm="SBO:0000247" id="M_14glucan_p" name="1,4-alpha-D-glucan" compartment="p" hasOnlySubstanceUnits="false" boundaryCondition="false" constant="false" fbc:charge="0" fbc:chemicalFormula="C36H62O31">
        <notes>
          <html xmlns="http://www.w3.org/1999/xhtml">
            <p>original_bigg_ids: [&apos;14glucan_p&apos;]</p>
          </html>
        </notes>
        <annotation>
          <rdf:RDF xmlns:rdf="http://www.w3.org/1999/02/22-rdf-syntax-ns#" xmlns:dcterms="http://purl.org/dc/terms/" xmlns:vCard="http://www.w3.org/2001/vcard-rdf/3.0#" xmlns:vCard4="http://www.w3.org/2006/vcard/ns#" xmlns:bqbiol="http://biomodels.net/biology-qualifiers/" xmlns:bqmodel="http://biomodels.net/model-qualifiers/">
            <rdf:Description rdf:about="#meta_M_14glucan_p">
              <bqbiol:is>
                <rdf:Bag>
                  <rdf:li rdf:resource="https://identifiers.org/bigg.metabolite/14glucan"/>
                  <rdf:li rdf:resource="https://identifiers.org/biocyc/META:1-4-alpha-D-Glucan"/>
                  <rdf:li rdf:resource="https://identifiers.org/metanetx.chemical/MNXM2905"/>
                  <rdf:li rdf:resource="https://identifiers.org/seed.compound/cpd21754"/>
                </rdf:Bag>
              </bqbiol:is>
            </rdf:Description>
          </rdf:RDF>
        </annotation>
      </species>
      <species metaid="meta_M_grdp_c" sboTerm="SBO:0000247" id="M_grdp_c" name="Geranyl diphosphate" compartment="c" hasOnlySubstanceUnits="false" boundaryCondition="false" constant="false" fbc:charge="-3" fbc:chemicalFormula="C10H17O7P2">
        <notes>
          <html xmlns="http://www.w3.org/1999/xhtml">
            <p>original_bigg_ids: [&apos;grdp_c&apos;]</p>
          </html>
        </notes>
        <annotation>
          <rdf:RDF xmlns:rdf="http://www.w3.org/1999/02/22-rdf-syntax-ns#" xmlns:dcterms="http://purl.org/dc/terms/" xmlns:vCard="http://www.w3.org/2001/vcard-rdf/3.0#" xmlns:vCard4="http://www.w3.org/2006/vcard/ns#" xmlns:bqbiol="http://biomodels.net/biology-qualifiers/" xmlns:bqmodel="http://biomodels.net/model-qualifiers/">
            <rdf:Description rdf:about="#meta_M_grdp_c">
              <bqbiol:is>
                <rdf:Bag>
                  <rdf:li rdf:resource="https://identifiers.org/Human Metabolome Database/HMDB06506"/>
                  <rdf:li rdf:resource="https://identifiers.org/bigg.metabolite/grdp"/>
                  <rdf:li rdf:resource="https://identifiers.org/biocyc/META:GERANYL-PP"/>
                  <rdf:li rdf:resource="https://identifiers.org/chebi/CHEBI:58057"/>
                  <rdf:li rdf:resource="https://identifiers.org/hmdb/HMDB01285"/>
                  <rdf:li rdf:resource="https://identifiers.org/hmdb/HMDB02239"/>
                  <rdf:li rdf:resource="https://identifiers.org/hmdb/HMDB06506"/>
                  <rdf:li rdf:resource="https://identifiers.org/hmdb/HMDB01560"/>
                  <rdf:li rdf:resource="https://identifiers.org/inchi_key/GVVPGTZRZFNKDS-JXMROGBWSA-K"/>
                  <rdf:li rdf:resource="https://identifiers.org/inchikey/GVVPGTZRZFNKDS-JXMROGBWSA-K"/>
                  <rdf:li rdf:resource="https://identifiers.org/kegg.compound/C00341"/>
                  <rdf:li rdf:resource="https://identifiers.org/lipidmaps/LMPR0102010001"/>
                  <rdf:li rdf:resource="https://identifiers.org/metanetx.chemical/MNXM100"/>
                  <rdf:li rdf:resource="https://identifiers.org/reactome/R-ALL-191409"/>
                  <rdf:li rdf:resource="https://identifiers.org/reactome.compound/191409"/>
                  <rdf:li rdf:resource="https://identifiers.org/sabiork/5050"/>
                  <rdf:li rdf:resource="https://identifiers.org/sabiork/1846"/>
                  <rdf:li rdf:resource="https://identifiers.org/seed.compound/cpd03476"/>
                </rdf:Bag>
              </bqbiol:is>
            </rdf:Description>
          </rdf:RDF>
        </annotation>
      </species>
      <species metaid="meta_M_ribflv_p" sboTerm="SBO:0000247" id="M_ribflv_p" name="Riboflavin C17H20N4O6" compartment="p" hasOnlySubstanceUnits="false" boundaryCondition="false" constant="false" fbc:charge="0" fbc:chemicalFormula="C17H20N4O6">
        <notes>
          <html xmlns="http://www.w3.org/1999/xhtml">
            <p>original_bigg_ids: [&apos;ribflv_p&apos;]</p>
          </html>
        </notes>
        <annotation>
          <rdf:RDF xmlns:rdf="http://www.w3.org/1999/02/22-rdf-syntax-ns#" xmlns:dcterms="http://purl.org/dc/terms/" xmlns:vCard="http://www.w3.org/2001/vcard-rdf/3.0#" xmlns:vCard4="http://www.w3.org/2006/vcard/ns#" xmlns:bqbiol="http://biomodels.net/biology-qualifiers/" xmlns:bqmodel="http://biomodels.net/model-qualifiers/">
            <rdf:Description rdf:about="#meta_M_ribflv_p">
              <bqbiol:is>
                <rdf:Bag>
                  <rdf:li rdf:resource="https://identifiers.org/Human Metabolome Database/HMDB00244"/>
                  <rdf:li rdf:resource="https://identifiers.org/bigg.metabolite/ribflv"/>
                  <rdf:li rdf:resource="https://identifiers.org/biocyc/META:RIBOFLAVIN"/>
                  <rdf:li rdf:resource="https://identifiers.org/chebi/CHEBI:8843"/>
                  <rdf:li rdf:resource="https://identifiers.org/hmdb/HMDB00244"/>
                  <rdf:li rdf:resource="https://identifiers.org/inchi_key/AUNGANRZJHBGPY-SCRDCRAPSA-M"/>
                  <rdf:li rdf:resource="https://identifiers.org/inchikey/AUNGANRZJHBGPY-SCRDCRAPSA-M"/>
                  <rdf:li rdf:resource="https://identifiers.org/kegg.compound/C00255"/>
                  <rdf:li rdf:resource="https://identifiers.org/kegg.drug/D00050"/>
                  <rdf:li rdf:resource="https://identifiers.org/metanetx.chemical/MNXM270"/>
                  <rdf:li rdf:resource="https://identifiers.org/reactome/R-ALL-3165253"/>
                  <rdf:li rdf:resource="https://identifiers.org/reactome.compound/3165253"/>
                  <rdf:li rdf:resource="https://identifiers.org/reactome.compound/196931"/>
                  <rdf:li rdf:resource="https://identifiers.org/sabiork/1996"/>
                  <rdf:li rdf:resource="https://identifiers.org/seed.compound/cpd00220"/>
                </rdf:Bag>
              </bqbiol:is>
            </rdf:Description>
          </rdf:RDF>
        </annotation>
      </species>
      <species metaid="meta_M_dms_e" sboTerm="SBO:0000247" id="M_dms_e" name="Dimethyl sulfide" compartment="e" hasOnlySubstanceUnits="false" boundaryCondition="false" constant="false" fbc:charge="0" fbc:chemicalFormula="C2H6S">
        <notes>
          <html xmlns="http://www.w3.org/1999/xhtml">
            <p>original_bigg_ids: [&apos;dms_e&apos;]</p>
          </html>
        </notes>
        <annotation>
          <rdf:RDF xmlns:rdf="http://www.w3.org/1999/02/22-rdf-syntax-ns#" xmlns:dcterms="http://purl.org/dc/terms/" xmlns:vCard="http://www.w3.org/2001/vcard-rdf/3.0#" xmlns:vCard4="http://www.w3.org/2006/vcard/ns#" xmlns:bqbiol="http://biomodels.net/biology-qualifiers/" xmlns:bqmodel="http://biomodels.net/model-qualifiers/">
            <rdf:Description rdf:about="#meta_M_dms_e">
              <bqbiol:is>
                <rdf:Bag>
                  <rdf:li rdf:resource="https://identifiers.org/Human Metabolome Database/HMDB02303"/>
                  <rdf:li rdf:resource="https://identifiers.org/bigg.metabolite/dms"/>
                  <rdf:li rdf:resource="https://identifiers.org/biocyc/META:CPD-7670"/>
                  <rdf:li rdf:resource="https://identifiers.org/chebi/CHEBI:4611"/>
                  <rdf:li rdf:resource="https://identifiers.org/envipath/32de3cf4-e3e6-4168-956e-32fa5ddb0ce1/compound/26c081a5-2c2d-4e64-bd11-0d80376989ba"/>
                  <rdf:li rdf:resource="https://identifiers.org/hmdb/HMDB02303"/>
                  <rdf:li rdf:resource="https://identifiers.org/inchi_key/QMMFVYPAHWMCMS-UHFFFAOYSA-N"/>
                  <rdf:li rdf:resource="https://identifiers.org/inchikey/QMMFVYPAHWMCMS-UHFFFAOYSA-N"/>
                  <rdf:li rdf:resource="https://identifiers.org/kegg.compound/C00580"/>
                  <rdf:li rdf:resource="https://identifiers.org/metanetx.chemical/MNXM444"/>
                  <rdf:li rdf:resource="https://identifiers.org/sabiork/2104"/>
                  <rdf:li rdf:resource="https://identifiers.org/seed.compound/cpd00450"/>
                </rdf:Bag>
              </bqbiol:is>
            </rdf:Description>
          </rdf:RDF>
        </annotation>
      </species>
      <species metaid="meta_M_pgp141_c" sboTerm="SBO:0000247" id="M_pgp141_c" name="Phosphatidylglycerophosphate (ditetradec-7-enoyl, n-C14:1)" compartment="c" hasOnlySubstanceUnits="false" boundaryCondition="false" constant="false" fbc:charge="-3" fbc:chemicalFormula="C34H61O13P2">
        <notes>
          <html xmlns="http://www.w3.org/1999/xhtml">
            <p>original_bigg_ids: [&apos;pgp141_c&apos;]</p>
          </html>
        </notes>
        <annotation>
          <rdf:RDF xmlns:rdf="http://www.w3.org/1999/02/22-rdf-syntax-ns#" xmlns:dcterms="http://purl.org/dc/terms/" xmlns:vCard="http://www.w3.org/2001/vcard-rdf/3.0#" xmlns:vCard4="http://www.w3.org/2006/vcard/ns#" xmlns:bqbiol="http://biomodels.net/biology-qualifiers/" xmlns:bqmodel="http://biomodels.net/model-qualifiers/">
            <rdf:Description rdf:about="#meta_M_pgp141_c">
              <bqbiol:is>
                <rdf:Bag>
                  <rdf:li rdf:resource="https://identifiers.org/bigg.metabolite/pgp141"/>
                  <rdf:li rdf:resource="https://identifiers.org/metanetx.chemical/MNXM5271"/>
                </rdf:Bag>
              </bqbiol:is>
            </rdf:Description>
          </rdf:RDF>
        </annotation>
      </species>
      <species metaid="meta_M_cysi__L_c" sboTerm="SBO:0000247" id="M_cysi__L_c" name="L Cystine C6H12N2O4S2" compartment="c" hasOnlySubstanceUnits="false" boundaryCondition="false" constant="false" fbc:charge="0" fbc:chemicalFormula="C6H12N2O4S2">
        <notes>
          <html xmlns="http://www.w3.org/1999/xhtml">
            <p>original_bigg_ids: [&apos;cysi__L_c&apos;]</p>
          </html>
        </notes>
        <annotation>
          <rdf:RDF xmlns:rdf="http://www.w3.org/1999/02/22-rdf-syntax-ns#" xmlns:dcterms="http://purl.org/dc/terms/" xmlns:vCard="http://www.w3.org/2001/vcard-rdf/3.0#" xmlns:vCard4="http://www.w3.org/2006/vcard/ns#" xmlns:bqbiol="http://biomodels.net/biology-qualifiers/" xmlns:bqmodel="http://biomodels.net/model-qualifiers/">
            <rdf:Description rdf:about="#meta_M_cysi__L_c">
              <bqbiol:is>
                <rdf:Bag>
                  <rdf:li rdf:resource="https://identifiers.org/Human Metabolome Database/HMDB00192"/>
                  <rdf:li rdf:resource="https://identifiers.org/bigg.metabolite/cysi__L"/>
                  <rdf:li rdf:resource="https://identifiers.org/biocyc/META:CYSTINE"/>
                  <rdf:li rdf:resource="https://identifiers.org/chebi/CHEBI:63163"/>
                  <rdf:li rdf:resource="https://identifiers.org/hmdb/HMDB00192"/>
                  <rdf:li rdf:resource="https://identifiers.org/inchi_key/LEVWYRKDKASIDU-IMJSIDKUSA-N"/>
                  <rdf:li rdf:resource="https://identifiers.org/inchikey/LEVWYRKDKASIDU-IMJSIDKUSA-N"/>
                  <rdf:li rdf:resource="https://identifiers.org/kegg.compound/C00491"/>
                  <rdf:li rdf:resource="https://identifiers.org/kegg.drug/D03636"/>
                  <rdf:li rdf:resource="https://identifiers.org/metanetx.chemical/MNXM927"/>
                  <rdf:li rdf:resource="https://identifiers.org/sabiork/2060"/>
                  <rdf:li rdf:resource="https://identifiers.org/seed.compound/cpd00381"/>
                </rdf:Bag>
              </bqbiol:is>
            </rdf:Description>
          </rdf:RDF>
        </annotation>
      </species>
      <species metaid="meta_M_fpram_c" sboTerm="SBO:0000247" id="M_fpram_c" name="2-(Formamido)-N1-(5-phospho-D-ribosyl)acetamidine" compartment="c" hasOnlySubstanceUnits="false" boundaryCondition="false" constant="false" fbc:charge="-1" fbc:chemicalFormula="C8H15N3O8P">
        <notes>
          <html xmlns="http://www.w3.org/1999/xhtml">
            <p>original_bigg_ids: [&apos;fpram_c&apos;]</p>
          </html>
        </notes>
        <annotation>
          <rdf:RDF xmlns:rdf="http://www.w3.org/1999/02/22-rdf-syntax-ns#" xmlns:dcterms="http://purl.org/dc/terms/" xmlns:vCard="http://www.w3.org/2001/vcard-rdf/3.0#" xmlns:vCard4="http://www.w3.org/2006/vcard/ns#" xmlns:bqbiol="http://biomodels.net/biology-qualifiers/" xmlns:bqmodel="http://biomodels.net/model-qualifiers/">
            <rdf:Description rdf:about="#meta_M_fpram_c">
              <bqbiol:is>
                <rdf:Bag>
                  <rdf:li rdf:resource="https://identifiers.org/Human Metabolome Database/HMDB06211"/>
                  <rdf:li rdf:resource="https://identifiers.org/bigg.metabolite/fpram"/>
                  <rdf:li rdf:resource="https://identifiers.org/chebi/CHEBI:971"/>
                  <rdf:li rdf:resource="https://identifiers.org/hmdb/HMDB06211"/>
                  <rdf:li rdf:resource="https://identifiers.org/inchi_key/PMCOGCVKOAOZQM-ZRTZXPPTSA-M"/>
                  <rdf:li rdf:resource="https://identifiers.org/inchikey/PMCOGCVKOAOZQM-ZRTZXPPTSA-M"/>
                  <rdf:li rdf:resource="https://identifiers.org/metanetx.chemical/MNXM479745"/>
                  <rdf:li rdf:resource="https://identifiers.org/reactome/R-ALL-111369"/>
                  <rdf:li rdf:resource="https://identifiers.org/reactome.compound/111369"/>
                </rdf:Bag>
              </bqbiol:is>
            </rdf:Description>
          </rdf:RDF>
        </annotation>
      </species>
      <species metaid="meta_M_f1p_c" sboTerm="SBO:0000247" id="M_f1p_c" name="D-Fructose 1-phosphate" compartment="c" hasOnlySubstanceUnits="false" boundaryCondition="false" constant="false" fbc:charge="-2" fbc:chemicalFormula="C6H11O9P">
        <notes>
          <html xmlns="http://www.w3.org/1999/xhtml">
            <p>original_bigg_ids: [&apos;f1p_c&apos;]</p>
          </html>
        </notes>
        <annotation>
          <rdf:RDF xmlns:rdf="http://www.w3.org/1999/02/22-rdf-syntax-ns#" xmlns:dcterms="http://purl.org/dc/terms/" xmlns:vCard="http://www.w3.org/2001/vcard-rdf/3.0#" xmlns:vCard4="http://www.w3.org/2006/vcard/ns#" xmlns:bqbiol="http://biomodels.net/biology-qualifiers/" xmlns:bqmodel="http://biomodels.net/model-qualifiers/">
            <rdf:Description rdf:about="#meta_M_f1p_c">
              <bqbiol:is>
                <rdf:Bag>
                  <rdf:li rdf:resource="https://identifiers.org/bigg.metabolite/f1p"/>
                  <rdf:li rdf:resource="https://identifiers.org/biocyc/META:D-fructofuranose-1-phosphate"/>
                  <rdf:li rdf:resource="https://identifiers.org/chebi/CHEBI:58674"/>
                  <rdf:li rdf:resource="https://identifiers.org/inchi_key/RHKKZBWRNHGJEZ-VRPWFDPXSA-L"/>
                  <rdf:li rdf:resource="https://identifiers.org/inchikey/RHKKZBWRNHGJEZ-VRPWFDPXSA-L"/>
                  <rdf:li rdf:resource="https://identifiers.org/kegg.compound/C01094"/>
                  <rdf:li rdf:resource="https://identifiers.org/metanetx.chemical/MNXM145568"/>
                  <rdf:li rdf:resource="https://identifiers.org/sabiork/1458"/>
                  <rdf:li rdf:resource="https://identifiers.org/sabiork/1351"/>
                  <rdf:li rdf:resource="https://identifiers.org/seed.compound/cpd00802"/>
                </rdf:Bag>
              </bqbiol:is>
            </rdf:Description>
          </rdf:RDF>
        </annotation>
      </species>
      <species metaid="meta_M_dsbard_p" sboTerm="SBO:0000247" id="M_dsbard_p" name="Periplasmic protein disulfide isomerase I (reduced)" compartment="p" hasOnlySubstanceUnits="false" boundaryCondition="false" constant="false" fbc:charge="0" fbc:chemicalFormula="XH2">
        <notes>
          <html xmlns="http://www.w3.org/1999/xhtml">
            <p>original_bigg_ids: [&apos;dsbard_p&apos;]</p>
          </html>
        </notes>
        <annotation>
          <rdf:RDF xmlns:rdf="http://www.w3.org/1999/02/22-rdf-syntax-ns#" xmlns:dcterms="http://purl.org/dc/terms/" xmlns:vCard="http://www.w3.org/2001/vcard-rdf/3.0#" xmlns:vCard4="http://www.w3.org/2006/vcard/ns#" xmlns:bqbiol="http://biomodels.net/biology-qualifiers/" xmlns:bqmodel="http://biomodels.net/model-qualifiers/">
            <rdf:Description rdf:about="#meta_M_dsbard_p">
              <bqbiol:is>
                <rdf:Bag>
                  <rdf:li rdf:resource="https://identifiers.org/bigg.metabolite/dsbard"/>
                  <rdf:li rdf:resource="https://identifiers.org/metanetx.chemical/MNXM12618"/>
                  <rdf:li rdf:resource="https://identifiers.org/seed.compound/cpd15447"/>
                </rdf:Bag>
              </bqbiol:is>
            </rdf:Description>
          </rdf:RDF>
        </annotation>
      </species>
      <species metaid="meta_M_thr__L_c" sboTerm="SBO:0000247" id="M_thr__L_c" name="L-Threonine" compartment="c" hasOnlySubstanceUnits="false" boundaryCondition="false" constant="false" fbc:charge="0" fbc:chemicalFormula="C4H9NO3">
        <notes>
          <html xmlns="http://www.w3.org/1999/xhtml">
            <p>original_bigg_ids: [&apos;thr__L_c&apos;]</p>
          </html>
        </notes>
        <annotation>
          <rdf:RDF xmlns:rdf="http://www.w3.org/1999/02/22-rdf-syntax-ns#" xmlns:dcterms="http://purl.org/dc/terms/" xmlns:vCard="http://www.w3.org/2001/vcard-rdf/3.0#" xmlns:vCard4="http://www.w3.org/2006/vcard/ns#" xmlns:bqbiol="http://biomodels.net/biology-qualifiers/" xmlns:bqmodel="http://biomodels.net/model-qualifiers/">
            <rdf:Description rdf:about="#meta_M_thr__L_c">
              <bqbiol:is>
                <rdf:Bag>
                  <rdf:li rdf:resource="https://identifiers.org/Human Metabolome Database/HMDB00167"/>
                  <rdf:li rdf:resource="https://identifiers.org/bigg.metabolite/thr__L"/>
                  <rdf:li rdf:resource="https://identifiers.org/biocyc/META:THR"/>
                  <rdf:li rdf:resource="https://identifiers.org/chebi/CHEBI:6308"/>
                  <rdf:li rdf:resource="https://identifiers.org/envipath/32de3cf4-e3e6-4168-956e-32fa5ddb0ce1/compound/b570a573-71c2-4661-a517-6ac1b121dc59"/>
                  <rdf:li rdf:resource="https://identifiers.org/hmdb/HMDB00167"/>
                  <rdf:li rdf:resource="https://identifiers.org/inchi_key/AYFVYJQAPQTCCC-GBXIJSLDSA-N"/>
                  <rdf:li rdf:resource="https://identifiers.org/inchikey/AYFVYJQAPQTCCC-GBXIJSLDSA-N"/>
                  <rdf:li rdf:resource="https://identifiers.org/kegg.compound/C00188"/>
                  <rdf:li rdf:resource="https://identifiers.org/kegg.drug/D00041"/>
                  <rdf:li rdf:resource="https://identifiers.org/metanetx.chemical/MNXM142"/>
                  <rdf:li rdf:resource="https://identifiers.org/reactome/R-ALL-379706"/>
                  <rdf:li rdf:resource="https://identifiers.org/reactome.compound/352000"/>
                  <rdf:li rdf:resource="https://identifiers.org/reactome.compound/351990"/>
                  <rdf:li rdf:resource="https://identifiers.org/reactome.compound/379706"/>
                  <rdf:li rdf:resource="https://identifiers.org/sabiork/76"/>
                  <rdf:li rdf:resource="https://identifiers.org/sabiork/27463"/>
                  <rdf:li rdf:resource="https://identifiers.org/seed.compound/cpd00161"/>
                </rdf:Bag>
              </bqbiol:is>
            </rdf:Description>
          </rdf:RDF>
        </annotation>
      </species>
      <species metaid="meta_M_dcyt_p" sboTerm="SBO:0000247" id="M_dcyt_p" name="Deoxycytidine" compartment="p" hasOnlySubstanceUnits="false" boundaryCondition="false" constant="false" fbc:charge="0" fbc:chemicalFormula="C9H13N3O4">
        <notes>
          <html xmlns="http://www.w3.org/1999/xhtml">
            <p>original_bigg_ids: [&apos;dcyt_p&apos;]</p>
          </html>
        </notes>
        <annotation>
          <rdf:RDF xmlns:rdf="http://www.w3.org/1999/02/22-rdf-syntax-ns#" xmlns:dcterms="http://purl.org/dc/terms/" xmlns:vCard="http://www.w3.org/2001/vcard-rdf/3.0#" xmlns:vCard4="http://www.w3.org/2006/vcard/ns#" xmlns:bqbiol="http://biomodels.net/biology-qualifiers/" xmlns:bqmodel="http://biomodels.net/model-qualifiers/">
            <rdf:Description rdf:about="#meta_M_dcyt_p">
              <bqbiol:is>
                <rdf:Bag>
                  <rdf:li rdf:resource="https://identifiers.org/Human Metabolome Database/HMDB00014"/>
                  <rdf:li rdf:resource="https://identifiers.org/bigg.metabolite/dcyt"/>
                  <rdf:li rdf:resource="https://identifiers.org/biocyc/META:DEOXYCYTIDINE"/>
                  <rdf:li rdf:resource="https://identifiers.org/chebi/CHEBI:4407"/>
                  <rdf:li rdf:resource="https://identifiers.org/hmdb/HMDB00014"/>
                  <rdf:li rdf:resource="https://identifiers.org/inchi_key/CKTSBUTUHBMZGZ-SHYZEUOFSA-N"/>
                  <rdf:li rdf:resource="https://identifiers.org/inchikey/CKTSBUTUHBMZGZ-SHYZEUOFSA-N"/>
                  <rdf:li rdf:resource="https://identifiers.org/kegg.compound/C00881"/>
                  <rdf:li rdf:resource="https://identifiers.org/metanetx.chemical/MNXM704"/>
                  <rdf:li rdf:resource="https://identifiers.org/reactome/R-ALL-500829"/>
                  <rdf:li rdf:resource="https://identifiers.org/reactome.compound/500829"/>
                  <rdf:li rdf:resource="https://identifiers.org/sabiork/2178"/>
                  <rdf:li rdf:resource="https://identifiers.org/seed.compound/cpd00654"/>
                </rdf:Bag>
              </bqbiol:is>
            </rdf:Description>
          </rdf:RDF>
        </annotation>
      </species>
      <species metaid="meta_M_2ddglcn_c" sboTerm="SBO:0000247" id="M_2ddglcn_c" name="2-Dehydro-3-deoxy-D-gluconate" compartment="c" hasOnlySubstanceUnits="false" boundaryCondition="false" constant="false" fbc:charge="-1" fbc:chemicalFormula="C6H9O6">
        <notes>
          <html xmlns="http://www.w3.org/1999/xhtml">
            <p>original_bigg_ids: [&apos;2ddglcn_c&apos;]</p>
          </html>
        </notes>
        <annotation>
          <rdf:RDF xmlns:rdf="http://www.w3.org/1999/02/22-rdf-syntax-ns#" xmlns:dcterms="http://purl.org/dc/terms/" xmlns:vCard="http://www.w3.org/2001/vcard-rdf/3.0#" xmlns:vCard4="http://www.w3.org/2006/vcard/ns#" xmlns:bqbiol="http://biomodels.net/biology-qualifiers/" xmlns:bqmodel="http://biomodels.net/model-qualifiers/">
            <rdf:Description rdf:about="#meta_M_2ddglcn_c">
              <bqbiol:is>
                <rdf:Bag>
                  <rdf:li rdf:resource="https://identifiers.org/bigg.metabolite/2ddglcn"/>
                  <rdf:li rdf:resource="https://identifiers.org/biocyc/META:2-DEHYDRO-3-DEOXY-D-GLUCONATE"/>
                  <rdf:li rdf:resource="https://identifiers.org/chebi/CHEBI:57990"/>
                  <rdf:li rdf:resource="https://identifiers.org/inchi_key/WPAMZTWLKIDIOP-WVZVXSGGSA-M"/>
                  <rdf:li rdf:resource="https://identifiers.org/inchikey/WPAMZTWLKIDIOP-WVZVXSGGSA-M"/>
                  <rdf:li rdf:resource="https://identifiers.org/kegg.compound/C00204"/>
                  <rdf:li rdf:resource="https://identifiers.org/lipidmaps/LMFA01050475"/>
                  <rdf:li rdf:resource="https://identifiers.org/metanetx.chemical/MNXM440"/>
                  <rdf:li rdf:resource="https://identifiers.org/sabiork/1973"/>
                  <rdf:li rdf:resource="https://identifiers.org/sabiork/21127"/>
                  <rdf:li rdf:resource="https://identifiers.org/seed.compound/cpd00176"/>
                </rdf:Bag>
              </bqbiol:is>
            </rdf:Description>
          </rdf:RDF>
        </annotation>
      </species>
      <species metaid="meta_M_fum_p" sboTerm="SBO:0000247" id="M_fum_p" name="Fumarate" compartment="p" hasOnlySubstanceUnits="false" boundaryCondition="false" constant="false" fbc:charge="-2" fbc:chemicalFormula="C4H2O4">
        <notes>
          <html xmlns="http://www.w3.org/1999/xhtml">
            <p>original_bigg_ids: [&apos;fum_p&apos;]</p>
          </html>
        </notes>
        <annotation>
          <rdf:RDF xmlns:rdf="http://www.w3.org/1999/02/22-rdf-syntax-ns#" xmlns:dcterms="http://purl.org/dc/terms/" xmlns:vCard="http://www.w3.org/2001/vcard-rdf/3.0#" xmlns:vCard4="http://www.w3.org/2006/vcard/ns#" xmlns:bqbiol="http://biomodels.net/biology-qualifiers/" xmlns:bqmodel="http://biomodels.net/model-qualifiers/">
            <rdf:Description rdf:about="#meta_M_fum_p">
              <bqbiol:is>
                <rdf:Bag>
                  <rdf:li rdf:resource="https://identifiers.org/Human Metabolome Database/HMDB00134"/>
                  <rdf:li rdf:resource="https://identifiers.org/bigg.metabolite/fum"/>
                  <rdf:li rdf:resource="https://identifiers.org/biocyc/META:FUM"/>
                  <rdf:li rdf:resource="https://identifiers.org/chebi/CHEBI:5190"/>
                  <rdf:li rdf:resource="https://identifiers.org/envipath/32de3cf4-e3e6-4168-956e-32fa5ddb0ce1/compound/709035ec-4868-4de8-9095-06428f6be14b"/>
                  <rdf:li rdf:resource="https://identifiers.org/hmdb/HMDB00134"/>
                  <rdf:li rdf:resource="https://identifiers.org/inchi_key/VZCYOOQTPOCHFL-OWOJBTEDSA-L"/>
                  <rdf:li rdf:resource="https://identifiers.org/inchikey/VZCYOOQTPOCHFL-OWOJBTEDSA-L"/>
                  <rdf:li rdf:resource="https://identifiers.org/kegg.compound/C00122"/>
                  <rdf:li rdf:resource="https://identifiers.org/kegg.drug/D02308"/>
                  <rdf:li rdf:resource="https://identifiers.org/metanetx.chemical/MNXM93"/>
                  <rdf:li rdf:resource="https://identifiers.org/reactome/R-ALL-29586"/>
                  <rdf:li rdf:resource="https://identifiers.org/reactome.compound/113588"/>
                  <rdf:li rdf:resource="https://identifiers.org/reactome.compound/29586"/>
                  <rdf:li rdf:resource="https://identifiers.org/sabiork/1910"/>
                  <rdf:li rdf:resource="https://identifiers.org/seed.compound/cpd00106"/>
                </rdf:Bag>
              </bqbiol:is>
            </rdf:Description>
          </rdf:RDF>
        </annotation>
      </species>
      <species metaid="meta_M_galctn__L_e" sboTerm="SBO:0000247" id="M_galctn__L_e" name="L-Galactonate" compartment="e" hasOnlySubstanceUnits="false" boundaryCondition="false" constant="false" fbc:charge="-1" fbc:chemicalFormula="C6H11O7">
        <notes>
          <html xmlns="http://www.w3.org/1999/xhtml">
            <p>original_bigg_ids: [&apos;galctn__L_e&apos;]</p>
          </html>
        </notes>
        <annotation>
          <rdf:RDF xmlns:rdf="http://www.w3.org/1999/02/22-rdf-syntax-ns#" xmlns:dcterms="http://purl.org/dc/terms/" xmlns:vCard="http://www.w3.org/2001/vcard-rdf/3.0#" xmlns:vCard4="http://www.w3.org/2006/vcard/ns#" xmlns:bqbiol="http://biomodels.net/biology-qualifiers/" xmlns:bqmodel="http://biomodels.net/model-qualifiers/">
            <rdf:Description rdf:about="#meta_M_galctn__L_e">
              <bqbiol:is>
                <rdf:Bag>
                  <rdf:li rdf:resource="https://identifiers.org/bigg.metabolite/galctn__L"/>
                  <rdf:li rdf:resource="https://identifiers.org/biocyc/META:CPD0-1083"/>
                  <rdf:li rdf:resource="https://identifiers.org/chebi/CHEBI:53071"/>
                  <rdf:li rdf:resource="https://identifiers.org/inchi_key/RGHNJXZEOKUKBD-RSJOWCBRSA-M"/>
                  <rdf:li rdf:resource="https://identifiers.org/inchikey/RGHNJXZEOKUKBD-RSJOWCBRSA-M"/>
                  <rdf:li rdf:resource="https://identifiers.org/kegg.compound/C15930"/>
                  <rdf:li rdf:resource="https://identifiers.org/metanetx.chemical/MNXM636"/>
                  <rdf:li rdf:resource="https://identifiers.org/sabiork/24860"/>
                  <rdf:li rdf:resource="https://identifiers.org/seed.compound/cpd14659"/>
                </rdf:Bag>
              </bqbiol:is>
            </rdf:Description>
          </rdf:RDF>
        </annotation>
      </species>
      <species metaid="meta_M_btn_e" sboTerm="SBO:0000247" id="M_btn_e" name="Biotin" compartment="e" hasOnlySubstanceUnits="false" boundaryCondition="false" constant="false" fbc:charge="-1" fbc:chemicalFormula="C10H15N2O3S">
        <notes>
          <html xmlns="http://www.w3.org/1999/xhtml">
            <p>original_bigg_ids: [&apos;btn_e&apos;]</p>
          </html>
        </notes>
        <annotation>
          <rdf:RDF xmlns:rdf="http://www.w3.org/1999/02/22-rdf-syntax-ns#" xmlns:dcterms="http://purl.org/dc/terms/" xmlns:vCard="http://www.w3.org/2001/vcard-rdf/3.0#" xmlns:vCard4="http://www.w3.org/2006/vcard/ns#" xmlns:bqbiol="http://biomodels.net/biology-qualifiers/" xmlns:bqmodel="http://biomodels.net/model-qualifiers/">
            <rdf:Description rdf:about="#meta_M_btn_e">
              <bqbiol:is>
                <rdf:Bag>
                  <rdf:li rdf:resource="https://identifiers.org/Human Metabolome Database/HMDB00030"/>
                  <rdf:li rdf:resource="https://identifiers.org/bigg.metabolite/btn"/>
                  <rdf:li rdf:resource="https://identifiers.org/biocyc/META:BIOTIN"/>
                  <rdf:li rdf:resource="https://identifiers.org/chebi/CHEBI:57586"/>
                  <rdf:li rdf:resource="https://identifiers.org/hmdb/HMDB00030"/>
                  <rdf:li rdf:resource="https://identifiers.org/inchi_key/YBJHBAHKTGYVGT-ZKWXMUAHSA-M"/>
                  <rdf:li rdf:resource="https://identifiers.org/inchikey/YBJHBAHKTGYVGT-ZKWXMUAHSA-M"/>
                  <rdf:li rdf:resource="https://identifiers.org/kegg.compound/C00120"/>
                  <rdf:li rdf:resource="https://identifiers.org/kegg.drug/D00029"/>
                  <rdf:li rdf:resource="https://identifiers.org/metanetx.chemical/MNXM304"/>
                  <rdf:li rdf:resource="https://identifiers.org/reactome/R-ALL-29582"/>
                  <rdf:li rdf:resource="https://identifiers.org/reactome.compound/199238"/>
                  <rdf:li rdf:resource="https://identifiers.org/reactome.compound/29582"/>
                  <rdf:li rdf:resource="https://identifiers.org/reactome.compound/199207"/>
                  <rdf:li rdf:resource="https://identifiers.org/sabiork/1936"/>
                  <rdf:li rdf:resource="https://identifiers.org/seed.compound/cpd00104"/>
                </rdf:Bag>
              </bqbiol:is>
            </rdf:Description>
          </rdf:RDF>
        </annotation>
      </species>
      <species metaid="meta_M_pydxn_p" sboTerm="SBO:0000247" id="M_pydxn_p" name="Pyridoxine" compartment="p" hasOnlySubstanceUnits="false" boundaryCondition="false" constant="false" fbc:charge="0" fbc:chemicalFormula="C8H11NO3">
        <notes>
          <html xmlns="http://www.w3.org/1999/xhtml">
            <p>original_bigg_ids: [&apos;pydxn_p&apos;]</p>
          </html>
        </notes>
        <annotation>
          <rdf:RDF xmlns:rdf="http://www.w3.org/1999/02/22-rdf-syntax-ns#" xmlns:dcterms="http://purl.org/dc/terms/" xmlns:vCard="http://www.w3.org/2001/vcard-rdf/3.0#" xmlns:vCard4="http://www.w3.org/2006/vcard/ns#" xmlns:bqbiol="http://biomodels.net/biology-qualifiers/" xmlns:bqmodel="http://biomodels.net/model-qualifiers/">
            <rdf:Description rdf:about="#meta_M_pydxn_p">
              <bqbiol:is>
                <rdf:Bag>
                  <rdf:li rdf:resource="https://identifiers.org/Human Metabolome Database/HMDB02075"/>
                  <rdf:li rdf:resource="https://identifiers.org/bigg.metabolite/pydxn"/>
                  <rdf:li rdf:resource="https://identifiers.org/biocyc/META:PYRIDOXINE"/>
                  <rdf:li rdf:resource="https://identifiers.org/chebi/CHEBI:8671"/>
                  <rdf:li rdf:resource="https://identifiers.org/envipath/32de3cf4-e3e6-4168-956e-32fa5ddb0ce1/compound/344a84bd-2fbd-4e3b-903e-556786d111e2"/>
                  <rdf:li rdf:resource="https://identifiers.org/hmdb/HMDB02075"/>
                  <rdf:li rdf:resource="https://identifiers.org/hmdb/HMDB00239"/>
                  <rdf:li rdf:resource="https://identifiers.org/inchi_key/LXNHXLLTXMVWPM-UHFFFAOYSA-N"/>
                  <rdf:li rdf:resource="https://identifiers.org/inchikey/LXNHXLLTXMVWPM-UHFFFAOYSA-N"/>
                  <rdf:li rdf:resource="https://identifiers.org/kegg.compound/C00314"/>
                  <rdf:li rdf:resource="https://identifiers.org/kegg.drug/D08454"/>
                  <rdf:li rdf:resource="https://identifiers.org/metanetx.chemical/MNXM419"/>
                  <rdf:li rdf:resource="https://identifiers.org/reactome/R-ALL-965053"/>
                  <rdf:li rdf:resource="https://identifiers.org/reactome.compound/965053"/>
                  <rdf:li rdf:resource="https://identifiers.org/sabiork/2015"/>
                  <rdf:li rdf:resource="https://identifiers.org/seed.compound/cpd00263"/>
                </rdf:Bag>
              </bqbiol:is>
            </rdf:Description>
          </rdf:RDF>
        </annotation>
      </species>
      <species metaid="meta_M_ocdcea_e" sboTerm="SBO:0000247" id="M_ocdcea_e" name="Octadecenoate (n-C18:1)" compartment="e" hasOnlySubstanceUnits="false" boundaryCondition="false" constant="false" fbc:charge="-1" fbc:chemicalFormula="C18H33O2">
        <notes>
          <html xmlns="http://www.w3.org/1999/xhtml">
            <p>original_bigg_ids: [&apos;ocdcea_e&apos;]</p>
          </html>
        </notes>
        <annotation>
          <rdf:RDF xmlns:rdf="http://www.w3.org/1999/02/22-rdf-syntax-ns#" xmlns:dcterms="http://purl.org/dc/terms/" xmlns:vCard="http://www.w3.org/2001/vcard-rdf/3.0#" xmlns:vCard4="http://www.w3.org/2006/vcard/ns#" xmlns:bqbiol="http://biomodels.net/biology-qualifiers/" xmlns:bqmodel="http://biomodels.net/model-qualifiers/">
            <rdf:Description rdf:about="#meta_M_ocdcea_e">
              <bqbiol:is>
                <rdf:Bag>
                  <rdf:li rdf:resource="https://identifiers.org/Human Metabolome Database/HMDB02066"/>
                  <rdf:li rdf:resource="https://identifiers.org/bigg.metabolite/ocdcea"/>
                  <rdf:li rdf:resource="https://identifiers.org/biocyc/META:OLEATE-CPD"/>
                  <rdf:li rdf:resource="https://identifiers.org/chebi/CHEBI:7741"/>
                  <rdf:li rdf:resource="https://identifiers.org/hmdb/HMDB00207"/>
                  <rdf:li rdf:resource="https://identifiers.org/hmdb/HMDB02066"/>
                  <rdf:li rdf:resource="https://identifiers.org/inchi_key/ZQPPMHVWECSIRJ-KTKRTIGZSA-M"/>
                  <rdf:li rdf:resource="https://identifiers.org/inchikey/ZQPPMHVWECSIRJ-KTKRTIGZSA-M"/>
                  <rdf:li rdf:resource="https://identifiers.org/kegg.compound/C00712"/>
                  <rdf:li rdf:resource="https://identifiers.org/kegg.drug/D02315"/>
                  <rdf:li rdf:resource="https://identifiers.org/lipidmaps/LMFA01030810"/>
                  <rdf:li rdf:resource="https://identifiers.org/metanetx.chemical/MNXM306"/>
                  <rdf:li rdf:resource="https://identifiers.org/sabiork/2139"/>
                  <rdf:li rdf:resource="https://identifiers.org/sabiork/28897"/>
                  <rdf:li rdf:resource="https://identifiers.org/seed.compound/cpd00536"/>
                  <rdf:li rdf:resource="https://identifiers.org/slm/000000418"/>
                </rdf:Bag>
              </bqbiol:is>
            </rdf:Description>
          </rdf:RDF>
        </annotation>
      </species>
      <species metaid="meta_M_preq0_c" sboTerm="SBO:0000247" id="M_preq0_c" name="7-cyano-7-carbaguanine" compartment="c" hasOnlySubstanceUnits="false" boundaryCondition="false" constant="false" fbc:charge="0" fbc:chemicalFormula="C7H5N5O">
        <notes>
          <html xmlns="http://www.w3.org/1999/xhtml">
            <p>original_bigg_ids: [&apos;preq0_c&apos;]</p>
          </html>
        </notes>
        <annotation>
          <rdf:RDF xmlns:rdf="http://www.w3.org/1999/02/22-rdf-syntax-ns#" xmlns:dcterms="http://purl.org/dc/terms/" xmlns:vCard="http://www.w3.org/2001/vcard-rdf/3.0#" xmlns:vCard4="http://www.w3.org/2006/vcard/ns#" xmlns:bqbiol="http://biomodels.net/biology-qualifiers/" xmlns:bqmodel="http://biomodels.net/model-qualifiers/">
            <rdf:Description rdf:about="#meta_M_preq0_c">
              <bqbiol:is>
                <rdf:Bag>
                  <rdf:li rdf:resource="https://identifiers.org/bigg.metabolite/preq0"/>
                  <rdf:li rdf:resource="https://identifiers.org/biocyc/META:7-CYANO-7-DEAZAGUANINE"/>
                  <rdf:li rdf:resource="https://identifiers.org/chebi/CHEBI:677358"/>
                  <rdf:li rdf:resource="https://identifiers.org/inchi_key/FMKSMYDYKXQYRV-UHFFFAOYSA-N"/>
                  <rdf:li rdf:resource="https://identifiers.org/inchikey/FMKSMYDYKXQYRV-UHFFFAOYSA-N"/>
                  <rdf:li rdf:resource="https://identifiers.org/kegg.compound/C15996"/>
                  <rdf:li rdf:resource="https://identifiers.org/metanetx.chemical/MNXM2207"/>
                  <rdf:li rdf:resource="https://identifiers.org/sabiork/28950"/>
                  <rdf:li rdf:resource="https://identifiers.org/seed.compound/cpd14718"/>
                </rdf:Bag>
              </bqbiol:is>
            </rdf:Description>
          </rdf:RDF>
        </annotation>
      </species>
      <species metaid="meta_M_tyr__L_p" sboTerm="SBO:0000247" id="M_tyr__L_p" name="L-Tyrosine" compartment="p" hasOnlySubstanceUnits="false" boundaryCondition="false" constant="false" fbc:charge="0" fbc:chemicalFormula="C9H11NO3">
        <notes>
          <html xmlns="http://www.w3.org/1999/xhtml">
            <p>original_bigg_ids: [&apos;tyr__L_p&apos;]</p>
          </html>
        </notes>
        <annotation>
          <rdf:RDF xmlns:rdf="http://www.w3.org/1999/02/22-rdf-syntax-ns#" xmlns:dcterms="http://purl.org/dc/terms/" xmlns:vCard="http://www.w3.org/2001/vcard-rdf/3.0#" xmlns:vCard4="http://www.w3.org/2006/vcard/ns#" xmlns:bqbiol="http://biomodels.net/biology-qualifiers/" xmlns:bqmodel="http://biomodels.net/model-qualifiers/">
            <rdf:Description rdf:about="#meta_M_tyr__L_p">
              <bqbiol:is>
                <rdf:Bag>
                  <rdf:li rdf:resource="https://identifiers.org/Human Metabolome Database/HMDB00647"/>
                  <rdf:li rdf:resource="https://identifiers.org/bigg.metabolite/tyr__L"/>
                  <rdf:li rdf:resource="https://identifiers.org/biocyc/META:TYR"/>
                  <rdf:li rdf:resource="https://identifiers.org/chebi/CHEBI:9800"/>
                  <rdf:li rdf:resource="https://identifiers.org/envipath/32de3cf4-e3e6-4168-956e-32fa5ddb0ce1/compound/974bd9b7-53fb-48cd-aaf3-6bd3196c0365"/>
                  <rdf:li rdf:resource="https://identifiers.org/hmdb/HMDB00647"/>
                  <rdf:li rdf:resource="https://identifiers.org/hmdb/HMDB00158"/>
                  <rdf:li rdf:resource="https://identifiers.org/inchi_key/OUYCCCASQSFEME-QMMMGPOBSA-N"/>
                  <rdf:li rdf:resource="https://identifiers.org/inchikey/OUYCCCASQSFEME-QMMMGPOBSA-N"/>
                  <rdf:li rdf:resource="https://identifiers.org/kegg.compound/C01536"/>
                  <rdf:li rdf:resource="https://identifiers.org/kegg.drug/D00022"/>
                  <rdf:li rdf:resource="https://identifiers.org/metanetx.chemical/MNXM76"/>
                  <rdf:li rdf:resource="https://identifiers.org/reactome/R-ALL-5668567"/>
                  <rdf:li rdf:resource="https://identifiers.org/reactome.compound/379710"/>
                  <rdf:li rdf:resource="https://identifiers.org/reactome.compound/5668567"/>
                  <rdf:li rdf:resource="https://identifiers.org/reactome.compound/352030"/>
                  <rdf:li rdf:resource="https://identifiers.org/reactome.compound/29506"/>
                  <rdf:li rdf:resource="https://identifiers.org/sabiork/84"/>
                  <rdf:li rdf:resource="https://identifiers.org/sabiork/2291"/>
                  <rdf:li rdf:resource="https://identifiers.org/seed.compound/cpd30745"/>
                </rdf:Bag>
              </bqbiol:is>
            </rdf:Description>
          </rdf:RDF>
        </annotation>
      </species>
      <species metaid="meta_M_dtdp4d6dg_c" sboTerm="SBO:0000247" id="M_dtdp4d6dg_c" name="DTDP-4-dehydro-6-deoxy-D-glucose" compartment="c" hasOnlySubstanceUnits="false" boundaryCondition="false" constant="false" fbc:charge="-2" fbc:chemicalFormula="C16H22N2O15P2">
        <notes>
          <html xmlns="http://www.w3.org/1999/xhtml">
            <p>original_bigg_ids: [&apos;dtdp4d6dg_c&apos;]</p>
          </html>
        </notes>
        <annotation>
          <rdf:RDF xmlns:rdf="http://www.w3.org/1999/02/22-rdf-syntax-ns#" xmlns:dcterms="http://purl.org/dc/terms/" xmlns:vCard="http://www.w3.org/2001/vcard-rdf/3.0#" xmlns:vCard4="http://www.w3.org/2006/vcard/ns#" xmlns:bqbiol="http://biomodels.net/biology-qualifiers/" xmlns:bqmodel="http://biomodels.net/model-qualifiers/">
            <rdf:Description rdf:about="#meta_M_dtdp4d6dg_c">
              <bqbiol:is>
                <rdf:Bag>
                  <rdf:li rdf:resource="https://identifiers.org/Human Metabolome Database/HMDB60081"/>
                  <rdf:li rdf:resource="https://identifiers.org/bigg.metabolite/dtdp4d6dg"/>
                  <rdf:li rdf:resource="https://identifiers.org/biocyc/META:DTDP-DEOH-DEOXY-GLUCOSE"/>
                  <rdf:li rdf:resource="https://identifiers.org/chebi/CHEBI:62829"/>
                  <rdf:li rdf:resource="https://identifiers.org/hmdb/HMDB60081"/>
                  <rdf:li rdf:resource="https://identifiers.org/inchi_key/PSXWNITXWWECNY-UCBTUHGZSA-L"/>
                  <rdf:li rdf:resource="https://identifiers.org/inchikey/PSXWNITXWWECNY-UCBTUHGZSA-L"/>
                  <rdf:li rdf:resource="https://identifiers.org/kegg.compound/C11907"/>
                  <rdf:li rdf:resource="https://identifiers.org/metanetx.chemical/MNXM451"/>
                  <rdf:li rdf:resource="https://identifiers.org/sabiork/1563"/>
                  <rdf:li rdf:resource="https://identifiers.org/seed.compound/cpd00521"/>
                </rdf:Bag>
              </bqbiol:is>
            </rdf:Description>
          </rdf:RDF>
        </annotation>
      </species>
      <species metaid="meta_M_acmum_e" sboTerm="SBO:0000247" id="M_acmum_e" name="N-Acetylmuramate" compartment="e" hasOnlySubstanceUnits="false" boundaryCondition="false" constant="false" fbc:charge="-1" fbc:chemicalFormula="C11H18NO8">
        <notes>
          <html xmlns="http://www.w3.org/1999/xhtml">
            <p>original_bigg_ids: [&apos;acmum_e&apos;]</p>
          </html>
        </notes>
        <annotation>
          <rdf:RDF xmlns:rdf="http://www.w3.org/1999/02/22-rdf-syntax-ns#" xmlns:dcterms="http://purl.org/dc/terms/" xmlns:vCard="http://www.w3.org/2001/vcard-rdf/3.0#" xmlns:vCard4="http://www.w3.org/2006/vcard/ns#" xmlns:bqbiol="http://biomodels.net/biology-qualifiers/" xmlns:bqmodel="http://biomodels.net/model-qualifiers/">
            <rdf:Description rdf:about="#meta_M_acmum_e">
              <bqbiol:is>
                <rdf:Bag>
                  <rdf:li rdf:resource="https://identifiers.org/Human Metabolome Database/HMDB60493"/>
                  <rdf:li rdf:resource="https://identifiers.org/bigg.metabolite/acmum"/>
                  <rdf:li rdf:resource="https://identifiers.org/biocyc/META:NACMUR"/>
                  <rdf:li rdf:resource="https://identifiers.org/chebi/CHEBI:7212"/>
                  <rdf:li rdf:resource="https://identifiers.org/hmdb/HMDB60493"/>
                  <rdf:li rdf:resource="https://identifiers.org/inchi_key/MNLRQHMNZILYPY-MKFCKLDKSA-M"/>
                  <rdf:li rdf:resource="https://identifiers.org/inchikey/MNLRQHMNZILYPY-MKFCKLDKSA-M"/>
                  <rdf:li rdf:resource="https://identifiers.org/kegg.compound/C02713"/>
                  <rdf:li rdf:resource="https://identifiers.org/metanetx.chemical/MNXM2263"/>
                  <rdf:li rdf:resource="https://identifiers.org/seed.compound/cpd01757"/>
                </rdf:Bag>
              </bqbiol:is>
            </rdf:Description>
          </rdf:RDF>
        </annotation>
      </species>
      <species metaid="meta_M_man_p" sboTerm="SBO:0000247" id="M_man_p" name="D-Mannose" compartment="p" hasOnlySubstanceUnits="false" boundaryCondition="false" constant="false" fbc:charge="0" fbc:chemicalFormula="C6H12O6">
        <notes>
          <html xmlns="http://www.w3.org/1999/xhtml">
            <p>original_bigg_ids: [&apos;man_p&apos;]</p>
          </html>
        </notes>
        <annotation>
          <rdf:RDF xmlns:rdf="http://www.w3.org/1999/02/22-rdf-syntax-ns#" xmlns:dcterms="http://purl.org/dc/terms/" xmlns:vCard="http://www.w3.org/2001/vcard-rdf/3.0#" xmlns:vCard4="http://www.w3.org/2006/vcard/ns#" xmlns:bqbiol="http://biomodels.net/biology-qualifiers/" xmlns:bqmodel="http://biomodels.net/model-qualifiers/">
            <rdf:Description rdf:about="#meta_M_man_p">
              <bqbiol:is>
                <rdf:Bag>
                  <rdf:li rdf:resource="https://identifiers.org/Human Metabolome Database/HMDB00169"/>
                  <rdf:li rdf:resource="https://identifiers.org/bigg.metabolite/man"/>
                  <rdf:li rdf:resource="https://identifiers.org/biocyc/META:D-mannopyranose"/>
                  <rdf:li rdf:resource="https://identifiers.org/chebi/CHEBI:4208"/>
                  <rdf:li rdf:resource="https://identifiers.org/envipath/32de3cf4-e3e6-4168-956e-32fa5ddb0ce1/compound/c5f931e8-e7f7-4b73-bed6-48662796fe18"/>
                  <rdf:li rdf:resource="https://identifiers.org/hmdb/HMDB00169"/>
                  <rdf:li rdf:resource="https://identifiers.org/inchi_key/WQZGKKKJIJFFOK-QTVWNMPRSA-N"/>
                  <rdf:li rdf:resource="https://identifiers.org/inchikey/WQZGKKKJIJFFOK-QTVWNMPRSA-N"/>
                  <rdf:li rdf:resource="https://identifiers.org/kegg.compound/C00159"/>
                  <rdf:li rdf:resource="https://identifiers.org/metanetx.chemical/MNXM182"/>
                  <rdf:li rdf:resource="https://identifiers.org/reactome/R-ALL-964752"/>
                  <rdf:li rdf:resource="https://identifiers.org/reactome.compound/964752"/>
                  <rdf:li rdf:resource="https://identifiers.org/reactome.compound/6799594"/>
                  <rdf:li rdf:resource="https://identifiers.org/reactome.compound/429579"/>
                  <rdf:li rdf:resource="https://identifiers.org/sabiork/1656"/>
                  <rdf:li rdf:resource="https://identifiers.org/seed.compound/cpd27437"/>
                </rdf:Bag>
              </bqbiol:is>
            </rdf:Description>
          </rdf:RDF>
        </annotation>
      </species>
      <species metaid="meta_M_adocbl_e" sboTerm="SBO:0000247" id="M_adocbl_e" name="Adenosylcobalamin" compartment="e" hasOnlySubstanceUnits="false" boundaryCondition="false" constant="false" fbc:charge="0" fbc:chemicalFormula="C72H100CoN18O17P">
        <notes>
          <html xmlns="http://www.w3.org/1999/xhtml">
            <p>original_bigg_ids: [&apos;adocbl_e&apos;]</p>
          </html>
        </notes>
        <annotation>
          <rdf:RDF xmlns:rdf="http://www.w3.org/1999/02/22-rdf-syntax-ns#" xmlns:dcterms="http://purl.org/dc/terms/" xmlns:vCard="http://www.w3.org/2001/vcard-rdf/3.0#" xmlns:vCard4="http://www.w3.org/2006/vcard/ns#" xmlns:bqbiol="http://biomodels.net/biology-qualifiers/" xmlns:bqmodel="http://biomodels.net/model-qualifiers/">
            <rdf:Description rdf:about="#meta_M_adocbl_e">
              <bqbiol:is>
                <rdf:Bag>
                  <rdf:li rdf:resource="https://identifiers.org/Human Metabolome Database/HMDB02086"/>
                  <rdf:li rdf:resource="https://identifiers.org/bigg.metabolite/adocbl"/>
                  <rdf:li rdf:resource="https://identifiers.org/biocyc/META:ADENOSYLCOBALAMIN"/>
                  <rdf:li rdf:resource="https://identifiers.org/hmdb/HMDB02086"/>
                  <rdf:li rdf:resource="https://identifiers.org/inchi_key/ZIHHMGTYZOSFRC-QRVZQHAISA-N"/>
                  <rdf:li rdf:resource="https://identifiers.org/inchikey/ZIHHMGTYZOSFRC-QRVZQHAISA-N"/>
                  <rdf:li rdf:resource="https://identifiers.org/kegg.compound/C00194"/>
                  <rdf:li rdf:resource="https://identifiers.org/kegg.drug/D00042"/>
                  <rdf:li rdf:resource="https://identifiers.org/metanetx.chemical/MNXM90703"/>
                  <rdf:li rdf:resource="https://identifiers.org/reactome/R-ALL-3159297"/>
                  <rdf:li rdf:resource="https://identifiers.org/reactome.compound/3159297"/>
                  <rdf:li rdf:resource="https://identifiers.org/seed.compound/cpd00166"/>
                </rdf:Bag>
              </bqbiol:is>
            </rdf:Description>
          </rdf:RDF>
        </annotation>
      </species>
      <species metaid="meta_M_iscu_2fe2s_c" sboTerm="SBO:0000247" id="M_iscu_2fe2s_c" name="IscU with bound [2Fe-2S] cluster" compartment="c" hasOnlySubstanceUnits="false" boundaryCondition="false" constant="false" fbc:charge="-2" fbc:chemicalFormula="H4O2S8Fe2R">
        <notes>
          <html xmlns="http://www.w3.org/1999/xhtml">
            <p>original_bigg_ids: [&apos;iscu_2fe2s_c&apos;]</p>
          </html>
        </notes>
        <annotation>
          <rdf:RDF xmlns:rdf="http://www.w3.org/1999/02/22-rdf-syntax-ns#" xmlns:dcterms="http://purl.org/dc/terms/" xmlns:vCard="http://www.w3.org/2001/vcard-rdf/3.0#" xmlns:vCard4="http://www.w3.org/2006/vcard/ns#" xmlns:bqbiol="http://biomodels.net/biology-qualifiers/" xmlns:bqmodel="http://biomodels.net/model-qualifiers/">
            <rdf:Description rdf:about="#meta_M_iscu_2fe2s_c">
              <bqbiol:is>
                <rdf:Bag>
                  <rdf:li rdf:resource="https://identifiers.org/bigg.metabolite/iscu_2fe2s"/>
                  <rdf:li rdf:resource="https://identifiers.org/metanetx.chemical/MNXM147129"/>
                </rdf:Bag>
              </bqbiol:is>
            </rdf:Description>
          </rdf:RDF>
        </annotation>
      </species>
      <species metaid="meta_M_dump_p" sboTerm="SBO:0000247" id="M_dump_p" name="DUMP C9H11N2O8P" compartment="p" hasOnlySubstanceUnits="false" boundaryCondition="false" constant="false" fbc:charge="-2" fbc:chemicalFormula="C9H11N2O8P">
        <notes>
          <html xmlns="http://www.w3.org/1999/xhtml">
            <p>original_bigg_ids: [&apos;dump_p&apos;]</p>
          </html>
        </notes>
        <annotation>
          <rdf:RDF xmlns:rdf="http://www.w3.org/1999/02/22-rdf-syntax-ns#" xmlns:dcterms="http://purl.org/dc/terms/" xmlns:vCard="http://www.w3.org/2001/vcard-rdf/3.0#" xmlns:vCard4="http://www.w3.org/2006/vcard/ns#" xmlns:bqbiol="http://biomodels.net/biology-qualifiers/" xmlns:bqmodel="http://biomodels.net/model-qualifiers/">
            <rdf:Description rdf:about="#meta_M_dump_p">
              <bqbiol:is>
                <rdf:Bag>
                  <rdf:li rdf:resource="https://identifiers.org/Human Metabolome Database/HMDB01409"/>
                  <rdf:li rdf:resource="https://identifiers.org/bigg.metabolite/dump"/>
                  <rdf:li rdf:resource="https://identifiers.org/biocyc/META:DUMP"/>
                  <rdf:li rdf:resource="https://identifiers.org/chebi/CHEBI:47722"/>
                  <rdf:li rdf:resource="https://identifiers.org/hmdb/HMDB01409"/>
                  <rdf:li rdf:resource="https://identifiers.org/inchi_key/JSRLJPSBLDHEIO-SHYZEUOFSA-L"/>
                  <rdf:li rdf:resource="https://identifiers.org/inchikey/JSRLJPSBLDHEIO-SHYZEUOFSA-L"/>
                  <rdf:li rdf:resource="https://identifiers.org/kegg.compound/C00365"/>
                  <rdf:li rdf:resource="https://identifiers.org/metanetx.chemical/MNXM234"/>
                  <rdf:li rdf:resource="https://identifiers.org/reactome/R-ALL-500742"/>
                  <rdf:li rdf:resource="https://identifiers.org/reactome.compound/109382"/>
                  <rdf:li rdf:resource="https://identifiers.org/reactome.compound/500742"/>
                  <rdf:li rdf:resource="https://identifiers.org/sabiork/1334"/>
                  <rdf:li rdf:resource="https://identifiers.org/seed.compound/cpd00299"/>
                </rdf:Bag>
              </bqbiol:is>
            </rdf:Description>
          </rdf:RDF>
        </annotation>
      </species>
      <species metaid="meta_M_novbcn_e" sboTerm="SBO:0000247" id="M_novbcn_e" name="Novobiocin" compartment="e" hasOnlySubstanceUnits="false" boundaryCondition="false" constant="false" fbc:charge="0" fbc:chemicalFormula="C31H36N2O11">
        <notes>
          <html xmlns="http://www.w3.org/1999/xhtml">
            <p>original_bigg_ids: [&apos;novbcn_e&apos;]</p>
          </html>
        </notes>
        <annotation>
          <rdf:RDF xmlns:rdf="http://www.w3.org/1999/02/22-rdf-syntax-ns#" xmlns:dcterms="http://purl.org/dc/terms/" xmlns:vCard="http://www.w3.org/2001/vcard-rdf/3.0#" xmlns:vCard4="http://www.w3.org/2006/vcard/ns#" xmlns:bqbiol="http://biomodels.net/biology-qualifiers/" xmlns:bqmodel="http://biomodels.net/model-qualifiers/">
            <rdf:Description rdf:about="#meta_M_novbcn_e">
              <bqbiol:is>
                <rdf:Bag>
                  <rdf:li rdf:resource="https://identifiers.org/Human Metabolome Database/HMDB15185"/>
                  <rdf:li rdf:resource="https://identifiers.org/bigg.metabolite/novbcn"/>
                  <rdf:li rdf:resource="https://identifiers.org/biocyc/META:CPD-15417"/>
                  <rdf:li rdf:resource="https://identifiers.org/chebi/CHEBI:7644"/>
                  <rdf:li rdf:resource="https://identifiers.org/hmdb/HMDB15185"/>
                  <rdf:li rdf:resource="https://identifiers.org/inchi_key/YJQPYGGHQPGBLI-KGSXXDOSSA-M"/>
                  <rdf:li rdf:resource="https://identifiers.org/inchikey/YJQPYGGHQPGBLI-KGSXXDOSSA-M"/>
                  <rdf:li rdf:resource="https://identifiers.org/kegg.compound/C05080"/>
                  <rdf:li rdf:resource="https://identifiers.org/metanetx.chemical/MNXM65002"/>
                  <rdf:li rdf:resource="https://identifiers.org/seed.compound/cpd03032"/>
                </rdf:Bag>
              </bqbiol:is>
            </rdf:Description>
          </rdf:RDF>
        </annotation>
      </species>
      <species metaid="meta_M_feenter_e" sboTerm="SBO:0000247" id="M_feenter_e" name="Fe-enterobactin" compartment="e" hasOnlySubstanceUnits="false" boundaryCondition="false" constant="false" fbc:charge="3" fbc:chemicalFormula="C30H27FeN3O15">
        <notes>
          <html xmlns="http://www.w3.org/1999/xhtml">
            <p>original_bigg_ids: [&apos;feenter_e&apos;]</p>
          </html>
        </notes>
        <annotation>
          <rdf:RDF xmlns:rdf="http://www.w3.org/1999/02/22-rdf-syntax-ns#" xmlns:dcterms="http://purl.org/dc/terms/" xmlns:vCard="http://www.w3.org/2001/vcard-rdf/3.0#" xmlns:vCard4="http://www.w3.org/2006/vcard/ns#" xmlns:bqbiol="http://biomodels.net/biology-qualifiers/" xmlns:bqmodel="http://biomodels.net/model-qualifiers/">
            <rdf:Description rdf:about="#meta_M_feenter_e">
              <bqbiol:is>
                <rdf:Bag>
                  <rdf:li rdf:resource="https://identifiers.org/bigg.metabolite/feenter"/>
                  <rdf:li rdf:resource="https://identifiers.org/chebi/CHEBI:70745"/>
                  <rdf:li rdf:resource="https://identifiers.org/inchi_key/NGILTSZTOFYVBF-UVJOBNTFSA-H"/>
                  <rdf:li rdf:resource="https://identifiers.org/inchikey/NGILTSZTOFYVBF-UVJOBNTFSA-H"/>
                  <rdf:li rdf:resource="https://identifiers.org/kegg.compound/C06230"/>
                  <rdf:li rdf:resource="https://identifiers.org/metanetx.chemical/MNXM7354"/>
                  <rdf:li rdf:resource="https://identifiers.org/reactome/R-ALL-1222421"/>
                  <rdf:li rdf:resource="https://identifiers.org/reactome.compound/1222421"/>
                </rdf:Bag>
              </bqbiol:is>
            </rdf:Description>
          </rdf:RDF>
        </annotation>
      </species>
      <species metaid="meta_M_eca4und_p" sboTerm="SBO:0000247" id="M_eca4und_p" name="(enterobacterial common antigen)x4 undecaprenyl-diphosphate" compartment="p" hasOnlySubstanceUnits="false" boundaryCondition="false" constant="false" fbc:charge="-6" fbc:chemicalFormula="C151H234N12O67P2">
        <notes>
          <html xmlns="http://www.w3.org/1999/xhtml">
            <p>original_bigg_ids: [&apos;eca4und_p&apos;]</p>
          </html>
        </notes>
        <annotation>
          <rdf:RDF xmlns:rdf="http://www.w3.org/1999/02/22-rdf-syntax-ns#" xmlns:dcterms="http://purl.org/dc/terms/" xmlns:vCard="http://www.w3.org/2001/vcard-rdf/3.0#" xmlns:vCard4="http://www.w3.org/2006/vcard/ns#" xmlns:bqbiol="http://biomodels.net/biology-qualifiers/" xmlns:bqmodel="http://biomodels.net/model-qualifiers/">
            <rdf:Description rdf:about="#meta_M_eca4und_p">
              <bqbiol:is>
                <rdf:Bag>
                  <rdf:li rdf:resource="https://identifiers.org/bigg.metabolite/eca4und"/>
                  <rdf:li rdf:resource="https://identifiers.org/inchi_key/CVYQIROAIKSYLV-HBQGRVRBSA-H"/>
                  <rdf:li rdf:resource="https://identifiers.org/inchikey/CVYQIROAIKSYLV-HBQGRVRBSA-H"/>
                  <rdf:li rdf:resource="https://identifiers.org/metanetx.chemical/MNXM6545"/>
                  <rdf:li rdf:resource="https://identifiers.org/seed.compound/cpd15458"/>
                </rdf:Bag>
              </bqbiol:is>
            </rdf:Description>
          </rdf:RDF>
        </annotation>
      </species>
      <species metaid="meta_M_flxr_c" sboTerm="SBO:0000247" id="M_flxr_c" name="Flavodoxin reduced" compartment="c" hasOnlySubstanceUnits="false" boundaryCondition="false" constant="false" fbc:charge="-1" fbc:chemicalFormula="XH">
        <notes>
          <html xmlns="http://www.w3.org/1999/xhtml">
            <p>original_bigg_ids: [&apos;flxr_c&apos;]</p>
          </html>
        </notes>
        <annotation>
          <rdf:RDF xmlns:rdf="http://www.w3.org/1999/02/22-rdf-syntax-ns#" xmlns:dcterms="http://purl.org/dc/terms/" xmlns:vCard="http://www.w3.org/2001/vcard-rdf/3.0#" xmlns:vCard4="http://www.w3.org/2006/vcard/ns#" xmlns:bqbiol="http://biomodels.net/biology-qualifiers/" xmlns:bqmodel="http://biomodels.net/model-qualifiers/">
            <rdf:Description rdf:about="#meta_M_flxr_c">
              <bqbiol:is>
                <rdf:Bag>
                  <rdf:li rdf:resource="https://identifiers.org/bigg.metabolite/flxr"/>
                  <rdf:li rdf:resource="https://identifiers.org/metanetx.chemical/MNXM6271"/>
                  <rdf:li rdf:resource="https://identifiers.org/seed.compound/cpd15465"/>
                </rdf:Bag>
              </bqbiol:is>
            </rdf:Description>
          </rdf:RDF>
        </annotation>
      </species>
      <species metaid="meta_M_pa160_c" sboTerm="SBO:0000247" id="M_pa160_c" name="1,2-dihexadecanoyl-sn-glycerol 3-phosphate" compartment="c" hasOnlySubstanceUnits="false" boundaryCondition="false" constant="false" fbc:charge="-2" fbc:chemicalFormula="C35H67O8P1">
        <notes>
          <html xmlns="http://www.w3.org/1999/xhtml">
            <p>original_bigg_ids: [&apos;pa160_c&apos;]</p>
          </html>
        </notes>
        <annotation>
          <rdf:RDF xmlns:rdf="http://www.w3.org/1999/02/22-rdf-syntax-ns#" xmlns:dcterms="http://purl.org/dc/terms/" xmlns:vCard="http://www.w3.org/2001/vcard-rdf/3.0#" xmlns:vCard4="http://www.w3.org/2006/vcard/ns#" xmlns:bqbiol="http://biomodels.net/biology-qualifiers/" xmlns:bqmodel="http://biomodels.net/model-qualifiers/">
            <rdf:Description rdf:about="#meta_M_pa160_c">
              <bqbiol:is>
                <rdf:Bag>
                  <rdf:li rdf:resource="https://identifiers.org/Human Metabolome Database/HMDB07857"/>
                  <rdf:li rdf:resource="https://identifiers.org/bigg.metabolite/pa160"/>
                  <rdf:li rdf:resource="https://identifiers.org/biocyc/META:CPD0-1422"/>
                  <rdf:li rdf:resource="https://identifiers.org/chebi/CHEBI:73246"/>
                  <rdf:li rdf:resource="https://identifiers.org/hmdb/HMDB00674"/>
                  <rdf:li rdf:resource="https://identifiers.org/hmdb/HMDB07857"/>
                  <rdf:li rdf:resource="https://identifiers.org/inchi_key/PORPENFLTBBHSG-MGBGTMOVSA-L"/>
                  <rdf:li rdf:resource="https://identifiers.org/inchikey/PORPENFLTBBHSG-MGBGTMOVSA-L"/>
                  <rdf:li rdf:resource="https://identifiers.org/lipidmaps/LMGP10010027"/>
                  <rdf:li rdf:resource="https://identifiers.org/metanetx.chemical/MNXM17312"/>
                  <rdf:li rdf:resource="https://identifiers.org/seed.compound/cpd26147"/>
                  <rdf:li rdf:resource="https://identifiers.org/slm/000000808"/>
                </rdf:Bag>
              </bqbiol:is>
            </rdf:Description>
          </rdf:RDF>
        </annotation>
      </species>
      <species metaid="meta_M_lcts_c" sboTerm="SBO:0000247" id="M_lcts_c" name="Lactose C12H22O11" compartment="c" hasOnlySubstanceUnits="false" boundaryCondition="false" constant="false" fbc:charge="0" fbc:chemicalFormula="C12H22O11">
        <notes>
          <html xmlns="http://www.w3.org/1999/xhtml">
            <p>original_bigg_ids: [&apos;lcts_c&apos;]</p>
          </html>
        </notes>
        <annotation>
          <rdf:RDF xmlns:rdf="http://www.w3.org/1999/02/22-rdf-syntax-ns#" xmlns:dcterms="http://purl.org/dc/terms/" xmlns:vCard="http://www.w3.org/2001/vcard-rdf/3.0#" xmlns:vCard4="http://www.w3.org/2006/vcard/ns#" xmlns:bqbiol="http://biomodels.net/biology-qualifiers/" xmlns:bqmodel="http://biomodels.net/model-qualifiers/">
            <rdf:Description rdf:about="#meta_M_lcts_c">
              <bqbiol:is>
                <rdf:Bag>
                  <rdf:li rdf:resource="https://identifiers.org/Human Metabolome Database/HMDB41627"/>
                  <rdf:li rdf:resource="https://identifiers.org/bigg.metabolite/lcts"/>
                  <rdf:li rdf:resource="https://identifiers.org/biocyc/META:CPD-15972"/>
                  <rdf:li rdf:resource="https://identifiers.org/chebi/CHEBI:613009"/>
                  <rdf:li rdf:resource="https://identifiers.org/hmdb/HMDB41627"/>
                  <rdf:li rdf:resource="https://identifiers.org/inchi_key/GUBGYTABKSRVRQ-QKKXKWKRSA-N"/>
                  <rdf:li rdf:resource="https://identifiers.org/inchikey/GUBGYTABKSRVRQ-QKKXKWKRSA-N"/>
                  <rdf:li rdf:resource="https://identifiers.org/kegg.compound/C01970"/>
                  <rdf:li rdf:resource="https://identifiers.org/kegg.drug/D00046"/>
                  <rdf:li rdf:resource="https://identifiers.org/kegg.glycan/G10504"/>
                  <rdf:li rdf:resource="https://identifiers.org/metanetx.chemical/MNXM362"/>
                  <rdf:li rdf:resource="https://identifiers.org/sabiork/1376"/>
                  <rdf:li rdf:resource="https://identifiers.org/sabiork/104"/>
                  <rdf:li rdf:resource="https://identifiers.org/seed.compound/cpd03809"/>
                </rdf:Bag>
              </bqbiol:is>
            </rdf:Description>
          </rdf:RDF>
        </annotation>
      </species>
      <species metaid="meta_M_arbtn_e" sboTerm="SBO:0000247" id="M_arbtn_e" name="Aerobactin minus Fe3" compartment="e" hasOnlySubstanceUnits="false" boundaryCondition="false" constant="false" fbc:charge="-3" fbc:chemicalFormula="C22H33N4O13">
        <notes>
          <html xmlns="http://www.w3.org/1999/xhtml">
            <p>original_bigg_ids: [&apos;arbtn_e&apos;]</p>
          </html>
        </notes>
        <annotation>
          <rdf:RDF xmlns:rdf="http://www.w3.org/1999/02/22-rdf-syntax-ns#" xmlns:dcterms="http://purl.org/dc/terms/" xmlns:vCard="http://www.w3.org/2001/vcard-rdf/3.0#" xmlns:vCard4="http://www.w3.org/2006/vcard/ns#" xmlns:bqbiol="http://biomodels.net/biology-qualifiers/" xmlns:bqmodel="http://biomodels.net/model-qualifiers/">
            <rdf:Description rdf:about="#meta_M_arbtn_e">
              <bqbiol:is>
                <rdf:Bag>
                  <rdf:li rdf:resource="https://identifiers.org/bigg.metabolite/arbtn"/>
                  <rdf:li rdf:resource="https://identifiers.org/metanetx.chemical/MNXM96506"/>
                  <rdf:li rdf:resource="https://identifiers.org/seed.compound/cpd15411"/>
                </rdf:Bag>
              </bqbiol:is>
            </rdf:Description>
          </rdf:RDF>
        </annotation>
      </species>
      <species metaid="meta_M_cdpdhdec9eg_c" sboTerm="SBO:0000247" id="M_cdpdhdec9eg_c" name="CDP-1,2-dihexadec-9-enoylglycerol" compartment="c" hasOnlySubstanceUnits="false" boundaryCondition="false" constant="false" fbc:charge="-2" fbc:chemicalFormula="C44H75N3O15P2">
        <notes>
          <html xmlns="http://www.w3.org/1999/xhtml">
            <p>original_bigg_ids: [&apos;cdpdhdec9eg_c&apos;]</p>
          </html>
        </notes>
        <annotation>
          <rdf:RDF xmlns:rdf="http://www.w3.org/1999/02/22-rdf-syntax-ns#" xmlns:dcterms="http://purl.org/dc/terms/" xmlns:vCard="http://www.w3.org/2001/vcard-rdf/3.0#" xmlns:vCard4="http://www.w3.org/2006/vcard/ns#" xmlns:bqbiol="http://biomodels.net/biology-qualifiers/" xmlns:bqmodel="http://biomodels.net/model-qualifiers/">
            <rdf:Description rdf:about="#meta_M_cdpdhdec9eg_c">
              <bqbiol:is>
                <rdf:Bag>
                  <rdf:li rdf:resource="https://identifiers.org/bigg.metabolite/cdpdhdec9eg"/>
                  <rdf:li rdf:resource="https://identifiers.org/chebi/CHEBI:104012"/>
                  <rdf:li rdf:resource="https://identifiers.org/inchi_key/LBKBJHVQQNUXGQ-BQUKFSKHSA-L"/>
                  <rdf:li rdf:resource="https://identifiers.org/inchikey/LBKBJHVQQNUXGQ-BQUKFSKHSA-L"/>
                  <rdf:li rdf:resource="https://identifiers.org/metanetx.chemical/MNXM4508"/>
                  <rdf:li rdf:resource="https://identifiers.org/seed.compound/cpd15418"/>
                </rdf:Bag>
              </bqbiol:is>
            </rdf:Description>
          </rdf:RDF>
        </annotation>
      </species>
      <species metaid="meta_M_aso3_c" sboTerm="SBO:0000247" id="M_aso3_c" name="Arsenite" compartment="c" hasOnlySubstanceUnits="false" boundaryCondition="false" constant="false" fbc:charge="-3" fbc:chemicalFormula="AsO3">
        <notes>
          <html xmlns="http://www.w3.org/1999/xhtml">
            <p>original_bigg_ids: [&apos;aso3_c&apos;]</p>
          </html>
        </notes>
        <annotation>
          <rdf:RDF xmlns:rdf="http://www.w3.org/1999/02/22-rdf-syntax-ns#" xmlns:dcterms="http://purl.org/dc/terms/" xmlns:vCard="http://www.w3.org/2001/vcard-rdf/3.0#" xmlns:vCard4="http://www.w3.org/2006/vcard/ns#" xmlns:bqbiol="http://biomodels.net/biology-qualifiers/" xmlns:bqmodel="http://biomodels.net/model-qualifiers/">
            <rdf:Description rdf:about="#meta_M_aso3_c">
              <bqbiol:is>
                <rdf:Bag>
                  <rdf:li rdf:resource="https://identifiers.org/Human Metabolome Database/HMDB11620"/>
                  <rdf:li rdf:resource="https://identifiers.org/bigg.metabolite/aso3"/>
                  <rdf:li rdf:resource="https://identifiers.org/biocyc/META:CPD0-2040"/>
                  <rdf:li rdf:resource="https://identifiers.org/chebi/CHEBI:49900"/>
                  <rdf:li rdf:resource="https://identifiers.org/envipath/32de3cf4-e3e6-4168-956e-32fa5ddb0ce1/compound/42d95b9b-3aca-45eb-a99d-ef775cb20524"/>
                  <rdf:li rdf:resource="https://identifiers.org/hmdb/HMDB11620"/>
                  <rdf:li rdf:resource="https://identifiers.org/inchi_key/AQLMHYSWFMLWBS-UHFFFAOYSA-N"/>
                  <rdf:li rdf:resource="https://identifiers.org/inchikey/AQLMHYSWFMLWBS-UHFFFAOYSA-N"/>
                  <rdf:li rdf:resource="https://identifiers.org/kegg.compound/C06697"/>
                  <rdf:li rdf:resource="https://identifiers.org/metanetx.chemical/MNXM658"/>
                  <rdf:li rdf:resource="https://identifiers.org/reactome/R-ALL-5696216"/>
                  <rdf:li rdf:resource="https://identifiers.org/reactome.compound/5696216"/>
                  <rdf:li rdf:resource="https://identifiers.org/sabiork/8854"/>
                  <rdf:li rdf:resource="https://identifiers.org/seed.compound/cpd26385"/>
                </rdf:Bag>
              </bqbiol:is>
            </rdf:Description>
          </rdf:RDF>
        </annotation>
      </species>
      <species metaid="meta_M_progly_c" sboTerm="SBO:0000247" id="M_progly_c" name="L-Prolinylglycine" compartment="c" hasOnlySubstanceUnits="false" boundaryCondition="false" constant="false" fbc:charge="0" fbc:chemicalFormula="C7H12N2O3">
        <notes>
          <html xmlns="http://www.w3.org/1999/xhtml">
            <p>original_bigg_ids: [&apos;progly_c&apos;]</p>
          </html>
        </notes>
        <annotation>
          <rdf:RDF xmlns:rdf="http://www.w3.org/1999/02/22-rdf-syntax-ns#" xmlns:dcterms="http://purl.org/dc/terms/" xmlns:vCard="http://www.w3.org/2001/vcard-rdf/3.0#" xmlns:vCard4="http://www.w3.org/2006/vcard/ns#" xmlns:bqbiol="http://biomodels.net/biology-qualifiers/" xmlns:bqmodel="http://biomodels.net/model-qualifiers/">
            <rdf:Description rdf:about="#meta_M_progly_c">
              <bqbiol:is>
                <rdf:Bag>
                  <rdf:li rdf:resource="https://identifiers.org/bigg.metabolite/progly"/>
                  <rdf:li rdf:resource="https://identifiers.org/biocyc/META:CPD0-2182"/>
                  <rdf:li rdf:resource="https://identifiers.org/chebi/CHEBI:73594"/>
                  <rdf:li rdf:resource="https://identifiers.org/inchi_key/RNKSNIBMTUYWSH-YFKPBYRVSA-N"/>
                  <rdf:li rdf:resource="https://identifiers.org/inchikey/RNKSNIBMTUYWSH-YFKPBYRVSA-N"/>
                  <rdf:li rdf:resource="https://identifiers.org/metanetx.chemical/MNXM7481"/>
                  <rdf:li rdf:resource="https://identifiers.org/seed.compound/cpd15551"/>
                </rdf:Bag>
              </bqbiol:is>
            </rdf:Description>
          </rdf:RDF>
        </annotation>
      </species>
      <species metaid="meta_M_3ohdcoa_c" sboTerm="SBO:0000247" id="M_3ohdcoa_c" name="3-Oxohexadecanoyl-CoA" compartment="c" hasOnlySubstanceUnits="false" boundaryCondition="false" constant="false" fbc:charge="-4" fbc:chemicalFormula="C37H60N7O18P3S">
        <notes>
          <html xmlns="http://www.w3.org/1999/xhtml">
            <p>original_bigg_ids: [&apos;3ohdcoa_c&apos;]</p>
          </html>
        </notes>
        <annotation>
          <rdf:RDF xmlns:rdf="http://www.w3.org/1999/02/22-rdf-syntax-ns#" xmlns:dcterms="http://purl.org/dc/terms/" xmlns:vCard="http://www.w3.org/2001/vcard-rdf/3.0#" xmlns:vCard4="http://www.w3.org/2006/vcard/ns#" xmlns:bqbiol="http://biomodels.net/biology-qualifiers/" xmlns:bqmodel="http://biomodels.net/model-qualifiers/">
            <rdf:Description rdf:about="#meta_M_3ohdcoa_c">
              <bqbiol:is>
                <rdf:Bag>
                  <rdf:li rdf:resource="https://identifiers.org/Human Metabolome Database/HMDB06402"/>
                  <rdf:li rdf:resource="https://identifiers.org/bigg.metabolite/3ohdcoa"/>
                  <rdf:li rdf:resource="https://identifiers.org/biocyc/META:3-OXOPALMITOYL-COA"/>
                  <rdf:li rdf:resource="https://identifiers.org/chebi/CHEBI:57349"/>
                  <rdf:li rdf:resource="https://identifiers.org/hmdb/HMDB06402"/>
                  <rdf:li rdf:resource="https://identifiers.org/inchi_key/NQMPLXPCRJOSHL-BBECNAHFSA-J"/>
                  <rdf:li rdf:resource="https://identifiers.org/inchikey/NQMPLXPCRJOSHL-BBECNAHFSA-J"/>
                  <rdf:li rdf:resource="https://identifiers.org/kegg.compound/C05259"/>
                  <rdf:li rdf:resource="https://identifiers.org/lipidmaps/LMFA07050250"/>
                  <rdf:li rdf:resource="https://identifiers.org/metanetx.chemical/MNXM738"/>
                  <rdf:li rdf:resource="https://identifiers.org/reactome/R-ALL-77302"/>
                  <rdf:li rdf:resource="https://identifiers.org/reactome.compound/77302"/>
                  <rdf:li rdf:resource="https://identifiers.org/sabiork/2736"/>
                  <rdf:li rdf:resource="https://identifiers.org/seed.compound/cpd03114"/>
                  <rdf:li rdf:resource="https://identifiers.org/slm/000000869"/>
                </rdf:Bag>
              </bqbiol:is>
            </rdf:Description>
          </rdf:RDF>
        </annotation>
      </species>
      <species metaid="meta_M_clpn161_p" sboTerm="SBO:0000247" id="M_clpn161_p" name="Cardiolipin (tetrahexadec-9-enoyl, n-C16:1)" compartment="p" hasOnlySubstanceUnits="false" boundaryCondition="false" constant="false" fbc:charge="-2" fbc:chemicalFormula="C73H132O17P2">
        <notes>
          <html xmlns="http://www.w3.org/1999/xhtml">
            <p>original_bigg_ids: [&apos;clpn161_p&apos;]</p>
          </html>
        </notes>
        <annotation>
          <rdf:RDF xmlns:rdf="http://www.w3.org/1999/02/22-rdf-syntax-ns#" xmlns:dcterms="http://purl.org/dc/terms/" xmlns:vCard="http://www.w3.org/2001/vcard-rdf/3.0#" xmlns:vCard4="http://www.w3.org/2006/vcard/ns#" xmlns:bqbiol="http://biomodels.net/biology-qualifiers/" xmlns:bqmodel="http://biomodels.net/model-qualifiers/">
            <rdf:Description rdf:about="#meta_M_clpn161_p">
              <bqbiol:is>
                <rdf:Bag>
                  <rdf:li rdf:resource="https://identifiers.org/bigg.metabolite/clpn161"/>
                  <rdf:li rdf:resource="https://identifiers.org/biocyc/META:CPD-19674"/>
                  <rdf:li rdf:resource="https://identifiers.org/chebi/CHEBI:104873"/>
                  <rdf:li rdf:resource="https://identifiers.org/inchi_key/UYSHBKYVDAZLKJ-GMUISZSCSA-L"/>
                  <rdf:li rdf:resource="https://identifiers.org/inchikey/UYSHBKYVDAZLKJ-GMUISZSCSA-L"/>
                  <rdf:li rdf:resource="https://identifiers.org/metanetx.chemical/MNXM4501"/>
                </rdf:Bag>
              </bqbiol:is>
            </rdf:Description>
          </rdf:RDF>
        </annotation>
      </species>
      <species metaid="meta_M_1ddecg3p_p" sboTerm="SBO:0000247" id="M_1ddecg3p_p" name="1-dodecanoyl-sn-glycerol 3-phosphate" compartment="p" hasOnlySubstanceUnits="false" boundaryCondition="false" constant="false" fbc:charge="-2" fbc:chemicalFormula="C15H29O7P1">
        <notes>
          <html xmlns="http://www.w3.org/1999/xhtml">
            <p>original_bigg_ids: [&apos;1ddecg3p_p&apos;]</p>
          </html>
        </notes>
        <annotation>
          <rdf:RDF xmlns:rdf="http://www.w3.org/1999/02/22-rdf-syntax-ns#" xmlns:dcterms="http://purl.org/dc/terms/" xmlns:vCard="http://www.w3.org/2001/vcard-rdf/3.0#" xmlns:vCard4="http://www.w3.org/2006/vcard/ns#" xmlns:bqbiol="http://biomodels.net/biology-qualifiers/" xmlns:bqmodel="http://biomodels.net/model-qualifiers/">
            <rdf:Description rdf:about="#meta_M_1ddecg3p_p">
              <bqbiol:is>
                <rdf:Bag>
                  <rdf:li rdf:resource="https://identifiers.org/Human Metabolome Database/HMDB62319"/>
                  <rdf:li rdf:resource="https://identifiers.org/bigg.metabolite/1ddecg3p"/>
                  <rdf:li rdf:resource="https://identifiers.org/biocyc/META:CPD0-2200"/>
                  <rdf:li rdf:resource="https://identifiers.org/chebi/CHEBI:72682"/>
                  <rdf:li rdf:resource="https://identifiers.org/hmdb/HMDB62319"/>
                  <rdf:li rdf:resource="https://identifiers.org/inchi_key/STTKJLVEXMKLNA-CQSZACIVSA-L"/>
                  <rdf:li rdf:resource="https://identifiers.org/inchikey/STTKJLVEXMKLNA-CQSZACIVSA-L"/>
                  <rdf:li rdf:resource="https://identifiers.org/lipidmaps/LMGP10050015"/>
                  <rdf:li rdf:resource="https://identifiers.org/metanetx.chemical/MNXM4232"/>
                  <rdf:li rdf:resource="https://identifiers.org/seed.compound/cpd15325"/>
                  <rdf:li rdf:resource="https://identifiers.org/slm/000000650"/>
                </rdf:Bag>
              </bqbiol:is>
            </rdf:Description>
          </rdf:RDF>
        </annotation>
      </species>
      <species metaid="meta_M_gln__L_e" sboTerm="SBO:0000247" id="M_gln__L_e" name="L-Glutamine" compartment="e" hasOnlySubstanceUnits="false" boundaryCondition="false" constant="false" fbc:charge="0" fbc:chemicalFormula="C5H10N2O3">
        <notes>
          <html xmlns="http://www.w3.org/1999/xhtml">
            <p>original_bigg_ids: [&apos;gln__L_e&apos;]</p>
          </html>
        </notes>
        <annotation>
          <rdf:RDF xmlns:rdf="http://www.w3.org/1999/02/22-rdf-syntax-ns#" xmlns:dcterms="http://purl.org/dc/terms/" xmlns:vCard="http://www.w3.org/2001/vcard-rdf/3.0#" xmlns:vCard4="http://www.w3.org/2006/vcard/ns#" xmlns:bqbiol="http://biomodels.net/biology-qualifiers/" xmlns:bqmodel="http://biomodels.net/model-qualifiers/">
            <rdf:Description rdf:about="#meta_M_gln__L_e">
              <bqbiol:is>
                <rdf:Bag>
                  <rdf:li rdf:resource="https://identifiers.org/Human Metabolome Database/HMDB00641"/>
                  <rdf:li rdf:resource="https://identifiers.org/bigg.metabolite/gln__L"/>
                  <rdf:li rdf:resource="https://identifiers.org/biocyc/META:GLN"/>
                  <rdf:li rdf:resource="https://identifiers.org/chebi/CHEBI:6227"/>
                  <rdf:li rdf:resource="https://identifiers.org/hmdb/HMDB00641"/>
                  <rdf:li rdf:resource="https://identifiers.org/inchi_key/ZDXPYRJPNDTMRX-VKHMYHEASA-N"/>
                  <rdf:li rdf:resource="https://identifiers.org/inchikey/ZDXPYRJPNDTMRX-VKHMYHEASA-N"/>
                  <rdf:li rdf:resource="https://identifiers.org/kegg.compound/C00303"/>
                  <rdf:li rdf:resource="https://identifiers.org/kegg.drug/D00015"/>
                  <rdf:li rdf:resource="https://identifiers.org/metanetx.chemical/MNXM37"/>
                  <rdf:li rdf:resource="https://identifiers.org/reactome/R-ALL-29472"/>
                  <rdf:li rdf:resource="https://identifiers.org/reactome.compound/113522"/>
                  <rdf:li rdf:resource="https://identifiers.org/reactome.compound/212615"/>
                  <rdf:li rdf:resource="https://identifiers.org/reactome.compound/29472"/>
                  <rdf:li rdf:resource="https://identifiers.org/sabiork/2011"/>
                  <rdf:li rdf:resource="https://identifiers.org/sabiork/74"/>
                  <rdf:li rdf:resource="https://identifiers.org/seed.compound/cpd00253"/>
                </rdf:Bag>
              </bqbiol:is>
            </rdf:Description>
          </rdf:RDF>
        </annotation>
      </species>
      <species metaid="meta_M_cpgn_un_e" sboTerm="SBO:0000247" id="M_cpgn_un_e" name="Coprogen unloaded (no Fe(III))" compartment="e" hasOnlySubstanceUnits="false" boundaryCondition="false" constant="false" fbc:charge="-4" fbc:chemicalFormula="C35H52N6O13">
        <notes>
          <html xmlns="http://www.w3.org/1999/xhtml">
            <p>original_bigg_ids: [&apos;cpgn_un_e&apos;]</p>
          </html>
        </notes>
        <annotation>
          <rdf:RDF xmlns:rdf="http://www.w3.org/1999/02/22-rdf-syntax-ns#" xmlns:dcterms="http://purl.org/dc/terms/" xmlns:vCard="http://www.w3.org/2001/vcard-rdf/3.0#" xmlns:vCard4="http://www.w3.org/2006/vcard/ns#" xmlns:bqbiol="http://biomodels.net/biology-qualifiers/" xmlns:bqmodel="http://biomodels.net/model-qualifiers/">
            <rdf:Description rdf:about="#meta_M_cpgn_un_e">
              <bqbiol:is>
                <rdf:Bag>
                  <rdf:li rdf:resource="https://identifiers.org/bigg.metabolite/cpgn_un"/>
                  <rdf:li rdf:resource="https://identifiers.org/biocyc/META:CPD0-2262"/>
                  <rdf:li rdf:resource="https://identifiers.org/metanetx.chemical/MNXM2999"/>
                  <rdf:li rdf:resource="https://identifiers.org/seed.compound/cpd15438"/>
                </rdf:Bag>
              </bqbiol:is>
            </rdf:Description>
          </rdf:RDF>
        </annotation>
      </species>
      <species metaid="meta_M_ca2_p" sboTerm="SBO:0000247" id="M_ca2_p" name="Calcium" compartment="p" hasOnlySubstanceUnits="false" boundaryCondition="false" constant="false" fbc:charge="2" fbc:chemicalFormula="Ca">
        <notes>
          <html xmlns="http://www.w3.org/1999/xhtml">
            <p>original_bigg_ids: [&apos;ca2_p&apos;]</p>
          </html>
        </notes>
        <annotation>
          <rdf:RDF xmlns:rdf="http://www.w3.org/1999/02/22-rdf-syntax-ns#" xmlns:dcterms="http://purl.org/dc/terms/" xmlns:vCard="http://www.w3.org/2001/vcard-rdf/3.0#" xmlns:vCard4="http://www.w3.org/2006/vcard/ns#" xmlns:bqbiol="http://biomodels.net/biology-qualifiers/" xmlns:bqmodel="http://biomodels.net/model-qualifiers/">
            <rdf:Description rdf:about="#meta_M_ca2_p">
              <bqbiol:is>
                <rdf:Bag>
                  <rdf:li rdf:resource="https://identifiers.org/Human Metabolome Database/HMDB00464"/>
                  <rdf:li rdf:resource="https://identifiers.org/bigg.metabolite/ca2"/>
                  <rdf:li rdf:resource="https://identifiers.org/biocyc/META:CA+2"/>
                  <rdf:li rdf:resource="https://identifiers.org/chebi/CHEBI:48760"/>
                  <rdf:li rdf:resource="https://identifiers.org/hmdb/HMDB00464"/>
                  <rdf:li rdf:resource="https://identifiers.org/inchi_key/BHPQYMZQTOCNFJ-UHFFFAOYSA-N"/>
                  <rdf:li rdf:resource="https://identifiers.org/inchikey/BHPQYMZQTOCNFJ-UHFFFAOYSA-N"/>
                  <rdf:li rdf:resource="https://identifiers.org/kegg.compound/C00076"/>
                  <rdf:li rdf:resource="https://identifiers.org/metanetx.chemical/MNXM128"/>
                  <rdf:li rdf:resource="https://identifiers.org/reactome/R-ALL-74112"/>
                  <rdf:li rdf:resource="https://identifiers.org/reactome.compound/111875"/>
                  <rdf:li rdf:resource="https://identifiers.org/reactome.compound/167012"/>
                  <rdf:li rdf:resource="https://identifiers.org/reactome.compound/139827"/>
                  <rdf:li rdf:resource="https://identifiers.org/reactome.compound/74016"/>
                  <rdf:li rdf:resource="https://identifiers.org/reactome.compound/74112"/>
                  <rdf:li rdf:resource="https://identifiers.org/reactome.compound/1606834"/>
                  <rdf:li rdf:resource="https://identifiers.org/reactome.compound/2855229"/>
                  <rdf:li rdf:resource="https://identifiers.org/sabiork/1289"/>
                  <rdf:li rdf:resource="https://identifiers.org/seed.compound/cpd29674"/>
                </rdf:Bag>
              </bqbiol:is>
            </rdf:Description>
          </rdf:RDF>
        </annotation>
      </species>
      <species metaid="meta_M_tre_e" sboTerm="SBO:0000247" id="M_tre_e" name="Trehalose" compartment="e" hasOnlySubstanceUnits="false" boundaryCondition="false" constant="false" fbc:charge="0" fbc:chemicalFormula="C12H22O11">
        <notes>
          <html xmlns="http://www.w3.org/1999/xhtml">
            <p>original_bigg_ids: [&apos;tre_e&apos;]</p>
          </html>
        </notes>
        <annotation>
          <rdf:RDF xmlns:rdf="http://www.w3.org/1999/02/22-rdf-syntax-ns#" xmlns:dcterms="http://purl.org/dc/terms/" xmlns:vCard="http://www.w3.org/2001/vcard-rdf/3.0#" xmlns:vCard4="http://www.w3.org/2006/vcard/ns#" xmlns:bqbiol="http://biomodels.net/biology-qualifiers/" xmlns:bqmodel="http://biomodels.net/model-qualifiers/">
            <rdf:Description rdf:about="#meta_M_tre_e">
              <bqbiol:is>
                <rdf:Bag>
                  <rdf:li rdf:resource="https://identifiers.org/Human Metabolome Database/HMDB00975"/>
                  <rdf:li rdf:resource="https://identifiers.org/bigg.metabolite/tre"/>
                  <rdf:li rdf:resource="https://identifiers.org/biocyc/META:TREHALOSE"/>
                  <rdf:li rdf:resource="https://identifiers.org/chebi/CHEBI:46211"/>
                  <rdf:li rdf:resource="https://identifiers.org/hmdb/HMDB00975"/>
                  <rdf:li rdf:resource="https://identifiers.org/inchi_key/HDTRYLNUVZCQOY-LIZSDCNHSA-N"/>
                  <rdf:li rdf:resource="https://identifiers.org/inchikey/HDTRYLNUVZCQOY-LIZSDCNHSA-N"/>
                  <rdf:li rdf:resource="https://identifiers.org/kegg.compound/C01083"/>
                  <rdf:li rdf:resource="https://identifiers.org/kegg.glycan/G00293"/>
                  <rdf:li rdf:resource="https://identifiers.org/metanetx.chemical/MNXM198"/>
                  <rdf:li rdf:resource="https://identifiers.org/reactome/R-ALL-868614"/>
                  <rdf:li rdf:resource="https://identifiers.org/reactome.compound/868614"/>
                  <rdf:li rdf:resource="https://identifiers.org/reactome.compound/189078"/>
                  <rdf:li rdf:resource="https://identifiers.org/sabiork/91"/>
                  <rdf:li rdf:resource="https://identifiers.org/seed.compound/cpd00794"/>
                </rdf:Bag>
              </bqbiol:is>
            </rdf:Description>
          </rdf:RDF>
        </annotation>
      </species>
      <species metaid="meta_M_iscssh_c" sboTerm="SBO:0000247" id="M_iscssh_c" name="IscS with bound sulfur" compartment="c" hasOnlySubstanceUnits="false" boundaryCondition="false" constant="false" fbc:charge="0" fbc:chemicalFormula="HS2R">
        <notes>
          <html xmlns="http://www.w3.org/1999/xhtml">
            <p>original_bigg_ids: [&apos;iscssh_c&apos;]</p>
          </html>
        </notes>
        <annotation>
          <rdf:RDF xmlns:rdf="http://www.w3.org/1999/02/22-rdf-syntax-ns#" xmlns:dcterms="http://purl.org/dc/terms/" xmlns:vCard="http://www.w3.org/2001/vcard-rdf/3.0#" xmlns:vCard4="http://www.w3.org/2006/vcard/ns#" xmlns:bqbiol="http://biomodels.net/biology-qualifiers/" xmlns:bqmodel="http://biomodels.net/model-qualifiers/">
            <rdf:Description rdf:about="#meta_M_iscssh_c">
              <bqbiol:is>
                <rdf:Bag>
                  <rdf:li rdf:resource="https://identifiers.org/bigg.metabolite/iscssh"/>
                  <rdf:li rdf:resource="https://identifiers.org/metanetx.chemical/MNXM146402"/>
                </rdf:Bag>
              </bqbiol:is>
            </rdf:Description>
          </rdf:RDF>
        </annotation>
      </species>
      <species metaid="meta_M_glyald_c" sboTerm="SBO:0000247" id="M_glyald_c" name="D-Glyceraldehyde" compartment="c" hasOnlySubstanceUnits="false" boundaryCondition="false" constant="false" fbc:charge="0" fbc:chemicalFormula="C3H6O3">
        <notes>
          <html xmlns="http://www.w3.org/1999/xhtml">
            <p>original_bigg_ids: [&apos;glyald_c&apos;]</p>
          </html>
        </notes>
        <annotation>
          <rdf:RDF xmlns:rdf="http://www.w3.org/1999/02/22-rdf-syntax-ns#" xmlns:dcterms="http://purl.org/dc/terms/" xmlns:vCard="http://www.w3.org/2001/vcard-rdf/3.0#" xmlns:vCard4="http://www.w3.org/2006/vcard/ns#" xmlns:bqbiol="http://biomodels.net/biology-qualifiers/" xmlns:bqmodel="http://biomodels.net/model-qualifiers/">
            <rdf:Description rdf:about="#meta_M_glyald_c">
              <bqbiol:is>
                <rdf:Bag>
                  <rdf:li rdf:resource="https://identifiers.org/bigg.metabolite/glyald"/>
                  <rdf:li rdf:resource="https://identifiers.org/biocyc/META:GLYCERALD"/>
                  <rdf:li rdf:resource="https://identifiers.org/chebi/CHEBI:4186"/>
                  <rdf:li rdf:resource="https://identifiers.org/inchi_key/MNQZXJOMYWMBOU-VKHMYHEASA-N"/>
                  <rdf:li rdf:resource="https://identifiers.org/inchikey/MNQZXJOMYWMBOU-VKHMYHEASA-N"/>
                  <rdf:li rdf:resource="https://identifiers.org/kegg.compound/C00577"/>
                  <rdf:li rdf:resource="https://identifiers.org/metanetx.chemical/MNXM435"/>
                  <rdf:li rdf:resource="https://identifiers.org/reactome/R-ALL-30393"/>
                  <rdf:li rdf:resource="https://identifiers.org/reactome.compound/30393"/>
                  <rdf:li rdf:resource="https://identifiers.org/sabiork/1409"/>
                  <rdf:li rdf:resource="https://identifiers.org/seed.compound/cpd00448"/>
                </rdf:Bag>
              </bqbiol:is>
            </rdf:Description>
          </rdf:RDF>
        </annotation>
      </species>
      <species metaid="meta_M_alaala_e" sboTerm="SBO:0000247" id="M_alaala_e" name="D-Alanyl-D-alanine" compartment="e" hasOnlySubstanceUnits="false" boundaryCondition="false" constant="false" fbc:charge="0" fbc:chemicalFormula="C6H12N2O3">
        <notes>
          <html xmlns="http://www.w3.org/1999/xhtml">
            <p>original_bigg_ids: [&apos;alaala_e&apos;]</p>
          </html>
        </notes>
        <annotation>
          <rdf:RDF xmlns:rdf="http://www.w3.org/1999/02/22-rdf-syntax-ns#" xmlns:dcterms="http://purl.org/dc/terms/" xmlns:vCard="http://www.w3.org/2001/vcard-rdf/3.0#" xmlns:vCard4="http://www.w3.org/2006/vcard/ns#" xmlns:bqbiol="http://biomodels.net/biology-qualifiers/" xmlns:bqmodel="http://biomodels.net/model-qualifiers/">
            <rdf:Description rdf:about="#meta_M_alaala_e">
              <bqbiol:is>
                <rdf:Bag>
                  <rdf:li rdf:resource="https://identifiers.org/Human Metabolome Database/HMDB03459"/>
                  <rdf:li rdf:resource="https://identifiers.org/bigg.metabolite/alaala"/>
                  <rdf:li rdf:resource="https://identifiers.org/biocyc/META:D-ALA-D-ALA"/>
                  <rdf:li rdf:resource="https://identifiers.org/chebi/CHEBI:57822"/>
                  <rdf:li rdf:resource="https://identifiers.org/hmdb/HMDB03459"/>
                  <rdf:li rdf:resource="https://identifiers.org/inchi_key/DEFJQIDDEAULHB-QWWZWVQMSA-N"/>
                  <rdf:li rdf:resource="https://identifiers.org/inchikey/DEFJQIDDEAULHB-QWWZWVQMSA-N"/>
                  <rdf:li rdf:resource="https://identifiers.org/kegg.compound/C00993"/>
                  <rdf:li rdf:resource="https://identifiers.org/metanetx.chemical/MNXM669"/>
                  <rdf:li rdf:resource="https://identifiers.org/sabiork/2204"/>
                  <rdf:li rdf:resource="https://identifiers.org/seed.compound/cpd00731"/>
                </rdf:Bag>
              </bqbiol:is>
            </rdf:Description>
          </rdf:RDF>
        </annotation>
      </species>
      <species metaid="meta_M_novbcn_p" sboTerm="SBO:0000247" id="M_novbcn_p" name="Novobiocin" compartment="p" hasOnlySubstanceUnits="false" boundaryCondition="false" constant="false" fbc:charge="0" fbc:chemicalFormula="C31H36N2O11">
        <notes>
          <html xmlns="http://www.w3.org/1999/xhtml">
            <p>original_bigg_ids: [&apos;novbcn_p&apos;]</p>
          </html>
        </notes>
        <annotation>
          <rdf:RDF xmlns:rdf="http://www.w3.org/1999/02/22-rdf-syntax-ns#" xmlns:dcterms="http://purl.org/dc/terms/" xmlns:vCard="http://www.w3.org/2001/vcard-rdf/3.0#" xmlns:vCard4="http://www.w3.org/2006/vcard/ns#" xmlns:bqbiol="http://biomodels.net/biology-qualifiers/" xmlns:bqmodel="http://biomodels.net/model-qualifiers/">
            <rdf:Description rdf:about="#meta_M_novbcn_p">
              <bqbiol:is>
                <rdf:Bag>
                  <rdf:li rdf:resource="https://identifiers.org/Human Metabolome Database/HMDB15185"/>
                  <rdf:li rdf:resource="https://identifiers.org/bigg.metabolite/novbcn"/>
                  <rdf:li rdf:resource="https://identifiers.org/biocyc/META:CPD-15417"/>
                  <rdf:li rdf:resource="https://identifiers.org/chebi/CHEBI:7644"/>
                  <rdf:li rdf:resource="https://identifiers.org/hmdb/HMDB15185"/>
                  <rdf:li rdf:resource="https://identifiers.org/inchi_key/YJQPYGGHQPGBLI-KGSXXDOSSA-M"/>
                  <rdf:li rdf:resource="https://identifiers.org/inchikey/YJQPYGGHQPGBLI-KGSXXDOSSA-M"/>
                  <rdf:li rdf:resource="https://identifiers.org/kegg.compound/C05080"/>
                  <rdf:li rdf:resource="https://identifiers.org/metanetx.chemical/MNXM65002"/>
                  <rdf:li rdf:resource="https://identifiers.org/seed.compound/cpd03032"/>
                </rdf:Bag>
              </bqbiol:is>
            </rdf:Description>
          </rdf:RDF>
        </annotation>
      </species>
      <species metaid="meta_M_3ohexACP_c" sboTerm="SBO:0000247" id="M_3ohexACP_c" name="3-Oxohexanoyl-[acyl-carrier protein]" compartment="c" hasOnlySubstanceUnits="false" boundaryCondition="false" constant="false" fbc:charge="-1" fbc:chemicalFormula="C17H29N2O9PRS">
        <notes>
          <html xmlns="http://www.w3.org/1999/xhtml">
            <p>original_bigg_ids: [&apos;3ohexACP_c&apos;]</p>
          </html>
        </notes>
        <annotation>
          <rdf:RDF xmlns:rdf="http://www.w3.org/1999/02/22-rdf-syntax-ns#" xmlns:dcterms="http://purl.org/dc/terms/" xmlns:vCard="http://www.w3.org/2001/vcard-rdf/3.0#" xmlns:vCard4="http://www.w3.org/2006/vcard/ns#" xmlns:bqbiol="http://biomodels.net/biology-qualifiers/" xmlns:bqmodel="http://biomodels.net/model-qualifiers/">
            <rdf:Description rdf:about="#meta_M_3ohexACP_c">
              <bqbiol:is>
                <rdf:Bag>
                  <rdf:li rdf:resource="https://identifiers.org/bigg.metabolite/3ohexACP"/>
                  <rdf:li rdf:resource="https://identifiers.org/biocyc/META:3-oxo-hexanoyl-ACPs"/>
                  <rdf:li rdf:resource="https://identifiers.org/chebi/CHEBI:1642"/>
                  <rdf:li rdf:resource="https://identifiers.org/kegg.compound/C05746"/>
                  <rdf:li rdf:resource="https://identifiers.org/lipidmaps/LMFA07060005"/>
                  <rdf:li rdf:resource="https://identifiers.org/metanetx.chemical/MNXM25602"/>
                  <rdf:li rdf:resource="https://identifiers.org/sabiork/8106"/>
                  <rdf:li rdf:resource="https://identifiers.org/seed.compound/cpd11486"/>
                </rdf:Bag>
              </bqbiol:is>
            </rdf:Description>
          </rdf:RDF>
        </annotation>
      </species>
      <species metaid="meta_M_g3pg_c" sboTerm="SBO:0000247" id="M_g3pg_c" name="Glycerophosphoglycerol" compartment="c" hasOnlySubstanceUnits="false" boundaryCondition="false" constant="false" fbc:charge="-1" fbc:chemicalFormula="C6H14O8P">
        <notes>
          <html xmlns="http://www.w3.org/1999/xhtml">
            <p>original_bigg_ids: [&apos;g3pg_c&apos;]</p>
          </html>
        </notes>
        <annotation>
          <rdf:RDF xmlns:rdf="http://www.w3.org/1999/02/22-rdf-syntax-ns#" xmlns:dcterms="http://purl.org/dc/terms/" xmlns:vCard="http://www.w3.org/2001/vcard-rdf/3.0#" xmlns:vCard4="http://www.w3.org/2006/vcard/ns#" xmlns:bqbiol="http://biomodels.net/biology-qualifiers/" xmlns:bqmodel="http://biomodels.net/model-qualifiers/">
            <rdf:Description rdf:about="#meta_M_g3pg_c">
              <bqbiol:is>
                <rdf:Bag>
                  <rdf:li rdf:resource="https://identifiers.org/bigg.metabolite/g3pg"/>
                  <rdf:li rdf:resource="https://identifiers.org/biocyc/META:GLYCEROPHOSPHOGLYCEROL"/>
                  <rdf:li rdf:resource="https://identifiers.org/chebi/CHEBI:61933"/>
                  <rdf:li rdf:resource="https://identifiers.org/inchi_key/LLCSXHMJULHSJN-UHFFFAOYSA-M"/>
                  <rdf:li rdf:resource="https://identifiers.org/inchikey/LLCSXHMJULHSJN-UHFFFAOYSA-M"/>
                  <rdf:li rdf:resource="https://identifiers.org/kegg.compound/C03274"/>
                  <rdf:li rdf:resource="https://identifiers.org/metanetx.chemical/MNXM598"/>
                  <rdf:li rdf:resource="https://identifiers.org/sabiork/6520"/>
                  <rdf:li rdf:resource="https://identifiers.org/seed.compound/cpd02090"/>
                  <rdf:li rdf:resource="https://identifiers.org/slm/000001190"/>
                </rdf:Bag>
              </bqbiol:is>
            </rdf:Description>
          </rdf:RDF>
        </annotation>
      </species>
      <species metaid="meta_M_rpntp_c" sboTerm="SBO:0000247" id="M_rpntp_c" name="?-D-ribose-1-methylphosphonate-5-triphosphate" compartment="c" hasOnlySubstanceUnits="false" boundaryCondition="false" constant="false" fbc:charge="-5" fbc:chemicalFormula="C6H11O16P4">
        <notes>
          <html xmlns="http://www.w3.org/1999/xhtml">
            <p>original_bigg_ids: [&apos;rpntp_c&apos;]</p>
          </html>
        </notes>
        <annotation>
          <rdf:RDF xmlns:rdf="http://www.w3.org/1999/02/22-rdf-syntax-ns#" xmlns:dcterms="http://purl.org/dc/terms/" xmlns:vCard="http://www.w3.org/2001/vcard-rdf/3.0#" xmlns:vCard4="http://www.w3.org/2006/vcard/ns#" xmlns:bqbiol="http://biomodels.net/biology-qualifiers/" xmlns:bqmodel="http://biomodels.net/model-qualifiers/">
            <rdf:Description rdf:about="#meta_M_rpntp_c">
              <bqbiol:is>
                <rdf:Bag>
                  <rdf:li rdf:resource="https://identifiers.org/bigg.metabolite/rpntp"/>
                </rdf:Bag>
              </bqbiol:is>
            </rdf:Description>
          </rdf:RDF>
        </annotation>
      </species>
      <species metaid="meta_M_adocbl_c" sboTerm="SBO:0000247" id="M_adocbl_c" name="Adenosylcobalamin" compartment="c" hasOnlySubstanceUnits="false" boundaryCondition="false" constant="false" fbc:charge="0" fbc:chemicalFormula="C72H100CoN18O17P">
        <notes>
          <html xmlns="http://www.w3.org/1999/xhtml">
            <p>original_bigg_ids: [&apos;adocbl_c&apos;]</p>
          </html>
        </notes>
        <annotation>
          <rdf:RDF xmlns:rdf="http://www.w3.org/1999/02/22-rdf-syntax-ns#" xmlns:dcterms="http://purl.org/dc/terms/" xmlns:vCard="http://www.w3.org/2001/vcard-rdf/3.0#" xmlns:vCard4="http://www.w3.org/2006/vcard/ns#" xmlns:bqbiol="http://biomodels.net/biology-qualifiers/" xmlns:bqmodel="http://biomodels.net/model-qualifiers/">
            <rdf:Description rdf:about="#meta_M_adocbl_c">
              <bqbiol:is>
                <rdf:Bag>
                  <rdf:li rdf:resource="https://identifiers.org/Human Metabolome Database/HMDB02086"/>
                  <rdf:li rdf:resource="https://identifiers.org/bigg.metabolite/adocbl"/>
                  <rdf:li rdf:resource="https://identifiers.org/biocyc/META:ADENOSYLCOBALAMIN"/>
                  <rdf:li rdf:resource="https://identifiers.org/hmdb/HMDB02086"/>
                  <rdf:li rdf:resource="https://identifiers.org/inchi_key/ZIHHMGTYZOSFRC-QRVZQHAISA-N"/>
                  <rdf:li rdf:resource="https://identifiers.org/inchikey/ZIHHMGTYZOSFRC-QRVZQHAISA-N"/>
                  <rdf:li rdf:resource="https://identifiers.org/kegg.compound/C00194"/>
                  <rdf:li rdf:resource="https://identifiers.org/kegg.drug/D00042"/>
                  <rdf:li rdf:resource="https://identifiers.org/metanetx.chemical/MNXM90703"/>
                  <rdf:li rdf:resource="https://identifiers.org/reactome/R-ALL-3159297"/>
                  <rdf:li rdf:resource="https://identifiers.org/reactome.compound/3159297"/>
                  <rdf:li rdf:resource="https://identifiers.org/seed.compound/cpd00166"/>
                </rdf:Bag>
              </bqbiol:is>
            </rdf:Description>
          </rdf:RDF>
        </annotation>
      </species>
      <species metaid="meta_M_3ocddec5eACP_c" sboTerm="SBO:0000247" id="M_3ocddec5eACP_c" name="3-oxo-cis-dodec-5-enoyl-[acyl-carrier protein]" compartment="c" hasOnlySubstanceUnits="false" boundaryCondition="false" constant="false" fbc:charge="-1" fbc:chemicalFormula="C23H39N2O9PRS">
        <notes>
          <html xmlns="http://www.w3.org/1999/xhtml">
            <p>original_bigg_ids: [&apos;3ocddec5eACP_c&apos;]</p>
          </html>
        </notes>
        <annotation>
          <rdf:RDF xmlns:rdf="http://www.w3.org/1999/02/22-rdf-syntax-ns#" xmlns:dcterms="http://purl.org/dc/terms/" xmlns:vCard="http://www.w3.org/2001/vcard-rdf/3.0#" xmlns:vCard4="http://www.w3.org/2006/vcard/ns#" xmlns:bqbiol="http://biomodels.net/biology-qualifiers/" xmlns:bqmodel="http://biomodels.net/model-qualifiers/">
            <rdf:Description rdf:about="#meta_M_3ocddec5eACP_c">
              <bqbiol:is>
                <rdf:Bag>
                  <rdf:li rdf:resource="https://identifiers.org/bigg.metabolite/3ocddec5eACP"/>
                  <rdf:li rdf:resource="https://identifiers.org/metanetx.chemical/MNXM6837"/>
                  <rdf:li rdf:resource="https://identifiers.org/seed.compound/cpd15373"/>
                </rdf:Bag>
              </bqbiol:is>
            </rdf:Description>
          </rdf:RDF>
        </annotation>
      </species>
      <species metaid="meta_M_gmplys_c" sboTerm="SBO:0000247" id="M_gmplys_c" name="GMP-N-?-(N-?-acetyl lysine methyl ester) 5&apos;-phosphoramidate" compartment="c" hasOnlySubstanceUnits="false" boundaryCondition="false" constant="false" fbc:charge="-1" fbc:chemicalFormula="C19H29N7O10P">
        <notes>
          <html xmlns="http://www.w3.org/1999/xhtml">
            <p>original_bigg_ids: [&apos;gmplys_c&apos;]</p>
          </html>
        </notes>
        <annotation>
          <rdf:RDF xmlns:rdf="http://www.w3.org/1999/02/22-rdf-syntax-ns#" xmlns:dcterms="http://purl.org/dc/terms/" xmlns:vCard="http://www.w3.org/2001/vcard-rdf/3.0#" xmlns:vCard4="http://www.w3.org/2006/vcard/ns#" xmlns:bqbiol="http://biomodels.net/biology-qualifiers/" xmlns:bqmodel="http://biomodels.net/model-qualifiers/">
            <rdf:Description rdf:about="#meta_M_gmplys_c">
              <bqbiol:is>
                <rdf:Bag>
                  <rdf:li rdf:resource="https://identifiers.org/bigg.metabolite/gmplys"/>
                </rdf:Bag>
              </bqbiol:is>
            </rdf:Description>
          </rdf:RDF>
        </annotation>
      </species>
      <species metaid="meta_M_r5p_c" sboTerm="SBO:0000247" id="M_r5p_c" name="Alpha-D-Ribose 5-phosphate" compartment="c" hasOnlySubstanceUnits="false" boundaryCondition="false" constant="false" fbc:charge="-2" fbc:chemicalFormula="C5H9O8P">
        <notes>
          <html xmlns="http://www.w3.org/1999/xhtml">
            <p>original_bigg_ids: [&apos;r5p_c&apos;]</p>
          </html>
        </notes>
        <annotation>
          <rdf:RDF xmlns:rdf="http://www.w3.org/1999/02/22-rdf-syntax-ns#" xmlns:dcterms="http://purl.org/dc/terms/" xmlns:vCard="http://www.w3.org/2001/vcard-rdf/3.0#" xmlns:vCard4="http://www.w3.org/2006/vcard/ns#" xmlns:bqbiol="http://biomodels.net/biology-qualifiers/" xmlns:bqmodel="http://biomodels.net/model-qualifiers/">
            <rdf:Description rdf:about="#meta_M_r5p_c">
              <bqbiol:is>
                <rdf:Bag>
                  <rdf:li rdf:resource="https://identifiers.org/bigg.metabolite/r5p"/>
                  <rdf:li rdf:resource="https://identifiers.org/biocyc/META:CPD-15318"/>
                  <rdf:li rdf:resource="https://identifiers.org/chebi/CHEBI:22413"/>
                  <rdf:li rdf:resource="https://identifiers.org/inchi_key/KTVPXOYAKDPRHY-AIHAYLRMSA-L"/>
                  <rdf:li rdf:resource="https://identifiers.org/inchikey/KTVPXOYAKDPRHY-AIHAYLRMSA-L"/>
                  <rdf:li rdf:resource="https://identifiers.org/kegg.compound/C03736"/>
                  <rdf:li rdf:resource="https://identifiers.org/metanetx.chemical/MNXM15900"/>
                  <rdf:li rdf:resource="https://identifiers.org/sabiork/1473"/>
                  <rdf:li rdf:resource="https://identifiers.org/seed.compound/cpd19028"/>
                </rdf:Bag>
              </bqbiol:is>
            </rdf:Description>
          </rdf:RDF>
        </annotation>
      </species>
      <species metaid="meta_M_clpn120_p" sboTerm="SBO:0000247" id="M_clpn120_p" name="Cardiolipin (tetradodecanoyl, n-C12:0)" compartment="p" hasOnlySubstanceUnits="false" boundaryCondition="false" constant="false" fbc:charge="-2" fbc:chemicalFormula="C57H108O17P2">
        <notes>
          <html xmlns="http://www.w3.org/1999/xhtml">
            <p>original_bigg_ids: [&apos;clpn120_p&apos;]</p>
          </html>
        </notes>
        <annotation>
          <rdf:RDF xmlns:rdf="http://www.w3.org/1999/02/22-rdf-syntax-ns#" xmlns:dcterms="http://purl.org/dc/terms/" xmlns:vCard="http://www.w3.org/2001/vcard-rdf/3.0#" xmlns:vCard4="http://www.w3.org/2006/vcard/ns#" xmlns:bqbiol="http://biomodels.net/biology-qualifiers/" xmlns:bqmodel="http://biomodels.net/model-qualifiers/">
            <rdf:Description rdf:about="#meta_M_clpn120_p">
              <bqbiol:is>
                <rdf:Bag>
                  <rdf:li rdf:resource="https://identifiers.org/bigg.metabolite/clpn120"/>
                  <rdf:li rdf:resource="https://identifiers.org/metanetx.chemical/MNXM5078"/>
                </rdf:Bag>
              </bqbiol:is>
            </rdf:Description>
          </rdf:RDF>
        </annotation>
      </species>
      <species metaid="meta_M_idon__L_e" sboTerm="SBO:0000247" id="M_idon__L_e" name="L-Idonate" compartment="e" hasOnlySubstanceUnits="false" boundaryCondition="false" constant="false" fbc:charge="-1" fbc:chemicalFormula="C6H11O7">
        <notes>
          <html xmlns="http://www.w3.org/1999/xhtml">
            <p>original_bigg_ids: [&apos;idon__L_e&apos;]</p>
          </html>
        </notes>
        <annotation>
          <rdf:RDF xmlns:rdf="http://www.w3.org/1999/02/22-rdf-syntax-ns#" xmlns:dcterms="http://purl.org/dc/terms/" xmlns:vCard="http://www.w3.org/2001/vcard-rdf/3.0#" xmlns:vCard4="http://www.w3.org/2006/vcard/ns#" xmlns:bqbiol="http://biomodels.net/biology-qualifiers/" xmlns:bqmodel="http://biomodels.net/model-qualifiers/">
            <rdf:Description rdf:about="#meta_M_idon__L_e">
              <bqbiol:is>
                <rdf:Bag>
                  <rdf:li rdf:resource="https://identifiers.org/bigg.metabolite/idon__L"/>
                  <rdf:li rdf:resource="https://identifiers.org/biocyc/META:L-IDONATE"/>
                  <rdf:li rdf:resource="https://identifiers.org/chebi/CHEBI:6250"/>
                  <rdf:li rdf:resource="https://identifiers.org/inchi_key/RGHNJXZEOKUKBD-SKNVOMKLSA-M"/>
                  <rdf:li rdf:resource="https://identifiers.org/inchikey/RGHNJXZEOKUKBD-SKNVOMKLSA-M"/>
                  <rdf:li rdf:resource="https://identifiers.org/kegg.compound/C00770"/>
                  <rdf:li rdf:resource="https://identifiers.org/metanetx.chemical/MNXM1565"/>
                  <rdf:li rdf:resource="https://identifiers.org/sabiork/5225"/>
                  <rdf:li rdf:resource="https://identifiers.org/seed.compound/cpd00573"/>
                </rdf:Bag>
              </bqbiol:is>
            </rdf:Description>
          </rdf:RDF>
        </annotation>
      </species>
      <species metaid="meta_M_akg_c" sboTerm="SBO:0000247" id="M_akg_c" name="2-Oxoglutarate" compartment="c" hasOnlySubstanceUnits="false" boundaryCondition="false" constant="false" fbc:charge="-2" fbc:chemicalFormula="C5H4O5">
        <notes>
          <html xmlns="http://www.w3.org/1999/xhtml">
            <p>original_bigg_ids: [&apos;akg_c&apos;]</p>
          </html>
        </notes>
        <annotation>
          <rdf:RDF xmlns:rdf="http://www.w3.org/1999/02/22-rdf-syntax-ns#" xmlns:dcterms="http://purl.org/dc/terms/" xmlns:vCard="http://www.w3.org/2001/vcard-rdf/3.0#" xmlns:vCard4="http://www.w3.org/2006/vcard/ns#" xmlns:bqbiol="http://biomodels.net/biology-qualifiers/" xmlns:bqmodel="http://biomodels.net/model-qualifiers/">
            <rdf:Description rdf:about="#meta_M_akg_c">
              <bqbiol:is>
                <rdf:Bag>
                  <rdf:li rdf:resource="https://identifiers.org/Human Metabolome Database/HMDB62781"/>
                  <rdf:li rdf:resource="https://identifiers.org/bigg.metabolite/akg"/>
                  <rdf:li rdf:resource="https://identifiers.org/biocyc/META:2-KETOGLUTARATE"/>
                  <rdf:li rdf:resource="https://identifiers.org/chebi/CHEBI:40661"/>
                  <rdf:li rdf:resource="https://identifiers.org/envipath/32de3cf4-e3e6-4168-956e-32fa5ddb0ce1/compound/5b0a94f6-d411-44fd-bcc1-fb79b4e697f5"/>
                  <rdf:li rdf:resource="https://identifiers.org/envipath/4fd7f3e0-dd25-43ac-9453-dda3e52396e4/compound/6557f3f2-0ab8-494b-a865-8ce0eae788a9"/>
                  <rdf:li rdf:resource="https://identifiers.org/hmdb/HMDB00208"/>
                  <rdf:li rdf:resource="https://identifiers.org/hmdb/HMDB02812"/>
                  <rdf:li rdf:resource="https://identifiers.org/hmdb/HMDB62781"/>
                  <rdf:li rdf:resource="https://identifiers.org/inchi_key/KPGXRSRHYNQIFN-UHFFFAOYSA-L"/>
                  <rdf:li rdf:resource="https://identifiers.org/inchikey/KPGXRSRHYNQIFN-UHFFFAOYSA-L"/>
                  <rdf:li rdf:resource="https://identifiers.org/kegg.compound/C00026"/>
                  <rdf:li rdf:resource="https://identifiers.org/metanetx.chemical/MNXM20"/>
                  <rdf:li rdf:resource="https://identifiers.org/reactome/R-ALL-561075"/>
                  <rdf:li rdf:resource="https://identifiers.org/reactome.compound/113594"/>
                  <rdf:li rdf:resource="https://identifiers.org/reactome.compound/561075"/>
                  <rdf:li rdf:resource="https://identifiers.org/reactome.compound/5278317"/>
                  <rdf:li rdf:resource="https://identifiers.org/reactome.compound/113671"/>
                  <rdf:li rdf:resource="https://identifiers.org/reactome.compound/29406"/>
                  <rdf:li rdf:resource="https://identifiers.org/reactome.compound/389537"/>
                  <rdf:li rdf:resource="https://identifiers.org/sabiork/1922"/>
                  <rdf:li rdf:resource="https://identifiers.org/seed.compound/cpd00024"/>
                </rdf:Bag>
              </bqbiol:is>
            </rdf:Description>
          </rdf:RDF>
        </annotation>
      </species>
      <species metaid="meta_M_tcynt_c" sboTerm="SBO:0000247" id="M_tcynt_c" name="Thiocyanate" compartment="c" hasOnlySubstanceUnits="false" boundaryCondition="false" constant="false" fbc:charge="-1" fbc:chemicalFormula="CNS">
        <notes>
          <html xmlns="http://www.w3.org/1999/xhtml">
            <p>original_bigg_ids: [&apos;tcynt_c&apos;]</p>
          </html>
        </notes>
        <annotation>
          <rdf:RDF xmlns:rdf="http://www.w3.org/1999/02/22-rdf-syntax-ns#" xmlns:dcterms="http://purl.org/dc/terms/" xmlns:vCard="http://www.w3.org/2001/vcard-rdf/3.0#" xmlns:vCard4="http://www.w3.org/2006/vcard/ns#" xmlns:bqbiol="http://biomodels.net/biology-qualifiers/" xmlns:bqmodel="http://biomodels.net/model-qualifiers/">
            <rdf:Description rdf:about="#meta_M_tcynt_c">
              <bqbiol:is>
                <rdf:Bag>
                  <rdf:li rdf:resource="https://identifiers.org/Human Metabolome Database/HMDB01453"/>
                  <rdf:li rdf:resource="https://identifiers.org/bigg.metabolite/tcynt"/>
                  <rdf:li rdf:resource="https://identifiers.org/biocyc/META:HSCN"/>
                  <rdf:li rdf:resource="https://identifiers.org/chebi/CHEBI:9550"/>
                  <rdf:li rdf:resource="https://identifiers.org/envipath/32de3cf4-e3e6-4168-956e-32fa5ddb0ce1/compound/e06445a5-0756-47c6-b6f7-64c74b192ecc"/>
                  <rdf:li rdf:resource="https://identifiers.org/hmdb/HMDB01453"/>
                  <rdf:li rdf:resource="https://identifiers.org/inchi_key/ZMZDMBWJUHKJPS-UHFFFAOYSA-M"/>
                  <rdf:li rdf:resource="https://identifiers.org/inchikey/ZMZDMBWJUHKJPS-UHFFFAOYSA-M"/>
                  <rdf:li rdf:resource="https://identifiers.org/kegg.compound/C01755"/>
                  <rdf:li rdf:resource="https://identifiers.org/metanetx.chemical/MNXM762"/>
                  <rdf:li rdf:resource="https://identifiers.org/sabiork/5778"/>
                  <rdf:li rdf:resource="https://identifiers.org/seed.compound/cpd01211"/>
                </rdf:Bag>
              </bqbiol:is>
            </rdf:Description>
          </rdf:RDF>
        </annotation>
      </species>
      <species metaid="meta_M_apg141_c" sboTerm="SBO:0000247" id="M_apg141_c" name="Acyl phosphatidylglycerol (n-C14:1)" compartment="c" hasOnlySubstanceUnits="false" boundaryCondition="false" constant="false" fbc:charge="-1" fbc:chemicalFormula="C48H86O11P">
        <notes>
          <html xmlns="http://www.w3.org/1999/xhtml">
            <p>original_bigg_ids: [&apos;apg141_c&apos;]</p>
          </html>
        </notes>
        <annotation>
          <rdf:RDF xmlns:rdf="http://www.w3.org/1999/02/22-rdf-syntax-ns#" xmlns:dcterms="http://purl.org/dc/terms/" xmlns:vCard="http://www.w3.org/2001/vcard-rdf/3.0#" xmlns:vCard4="http://www.w3.org/2006/vcard/ns#" xmlns:bqbiol="http://biomodels.net/biology-qualifiers/" xmlns:bqmodel="http://biomodels.net/model-qualifiers/">
            <rdf:Description rdf:about="#meta_M_apg141_c">
              <bqbiol:is>
                <rdf:Bag>
                  <rdf:li rdf:resource="https://identifiers.org/bigg.metabolite/apg141"/>
                  <rdf:li rdf:resource="https://identifiers.org/metanetx.chemical/MNXM7019"/>
                </rdf:Bag>
              </bqbiol:is>
            </rdf:Description>
          </rdf:RDF>
        </annotation>
      </species>
      <species metaid="meta_M_ac_c" sboTerm="SBO:0000247" id="M_ac_c" name="Acetate" compartment="c" hasOnlySubstanceUnits="false" boundaryCondition="false" constant="false" fbc:charge="-1" fbc:chemicalFormula="C2H3O2">
        <notes>
          <html xmlns="http://www.w3.org/1999/xhtml">
            <p>original_bigg_ids: [&apos;ac_c&apos;]</p>
          </html>
        </notes>
        <annotation>
          <rdf:RDF xmlns:rdf="http://www.w3.org/1999/02/22-rdf-syntax-ns#" xmlns:dcterms="http://purl.org/dc/terms/" xmlns:vCard="http://www.w3.org/2001/vcard-rdf/3.0#" xmlns:vCard4="http://www.w3.org/2006/vcard/ns#" xmlns:bqbiol="http://biomodels.net/biology-qualifiers/" xmlns:bqmodel="http://biomodels.net/model-qualifiers/">
            <rdf:Description rdf:about="#meta_M_ac_c">
              <bqbiol:is>
                <rdf:Bag>
                  <rdf:li rdf:resource="https://identifiers.org/Human Metabolome Database/HMDB00042"/>
                  <rdf:li rdf:resource="https://identifiers.org/bigg.metabolite/ac"/>
                  <rdf:li rdf:resource="https://identifiers.org/biocyc/META:ACET"/>
                  <rdf:li rdf:resource="https://identifiers.org/chebi/CHEBI:40486"/>
                  <rdf:li rdf:resource="https://identifiers.org/envipath/5882df9c-dae1-4d80-a40e-db4724271456/compound/9e26dcbe-4db9-46a0-8614-9f03545032d2"/>
                  <rdf:li rdf:resource="https://identifiers.org/envipath/5882df9c-dae1-4d80-a40e-db4724271456/compound/5e4989fc-13d3-45d4-ad57-3be380a9d3c0"/>
                  <rdf:li rdf:resource="https://identifiers.org/envipath/650babc9-9d68-4b73-9332-11972ca26f7b/compound/a8f0be58-24e8-441b-8d81-a516a0ead4b3"/>
                  <rdf:li rdf:resource="https://identifiers.org/envipath/4fd7f3e0-dd25-43ac-9453-dda3e52396e4/compound/d45256fe-61fa-4f5b-bb16-91a3d615e3d8"/>
                  <rdf:li rdf:resource="https://identifiers.org/envipath/32de3cf4-e3e6-4168-956e-32fa5ddb0ce1/compound/b545cabc-8c9e-4b20-8848-efa015b481ea"/>
                  <rdf:li rdf:resource="https://identifiers.org/envipath/650babc9-9d68-4b73-9332-11972ca26f7b/compound/3e2d750f-df31-4445-9255-163c627e9b4a"/>
                  <rdf:li rdf:resource="https://identifiers.org/hmdb/HMDB00042"/>
                  <rdf:li rdf:resource="https://identifiers.org/inchi_key/QTBSBXVTEAMEQO-UHFFFAOYSA-M"/>
                  <rdf:li rdf:resource="https://identifiers.org/inchikey/QTBSBXVTEAMEQO-UHFFFAOYSA-M"/>
                  <rdf:li rdf:resource="https://identifiers.org/kegg.compound/C00033"/>
                  <rdf:li rdf:resource="https://identifiers.org/kegg.drug/D00010"/>
                  <rdf:li rdf:resource="https://identifiers.org/lipidmaps/LMFA01010002"/>
                  <rdf:li rdf:resource="https://identifiers.org/metanetx.chemical/MNXM26"/>
                  <rdf:li rdf:resource="https://identifiers.org/reactome/R-ALL-390305"/>
                  <rdf:li rdf:resource="https://identifiers.org/reactome.compound/1524044"/>
                  <rdf:li rdf:resource="https://identifiers.org/reactome.compound/390305"/>
                  <rdf:li rdf:resource="https://identifiers.org/reactome.compound/113539"/>
                  <rdf:li rdf:resource="https://identifiers.org/reactome.compound/2022890"/>
                  <rdf:li rdf:resource="https://identifiers.org/reactome.compound/29416"/>
                  <rdf:li rdf:resource="https://identifiers.org/sabiork/1278"/>
                  <rdf:li rdf:resource="https://identifiers.org/seed.compound/cpd00029"/>
                  <rdf:li rdf:resource="https://identifiers.org/slm/000000449"/>
                </rdf:Bag>
              </bqbiol:is>
            </rdf:Description>
          </rdf:RDF>
        </annotation>
      </species>
      <species metaid="meta_M_dca_c" sboTerm="SBO:0000247" id="M_dca_c" name="Decanoate (n-C10:0)" compartment="c" hasOnlySubstanceUnits="false" boundaryCondition="false" constant="false" fbc:charge="-1" fbc:chemicalFormula="C10H19O2">
        <notes>
          <html xmlns="http://www.w3.org/1999/xhtml">
            <p>original_bigg_ids: [&apos;dca_c&apos;]</p>
          </html>
        </notes>
        <annotation>
          <rdf:RDF xmlns:rdf="http://www.w3.org/1999/02/22-rdf-syntax-ns#" xmlns:dcterms="http://purl.org/dc/terms/" xmlns:vCard="http://www.w3.org/2001/vcard-rdf/3.0#" xmlns:vCard4="http://www.w3.org/2006/vcard/ns#" xmlns:bqbiol="http://biomodels.net/biology-qualifiers/" xmlns:bqmodel="http://biomodels.net/model-qualifiers/">
            <rdf:Description rdf:about="#meta_M_dca_c">
              <bqbiol:is>
                <rdf:Bag>
                  <rdf:li rdf:resource="https://identifiers.org/bigg.metabolite/dca"/>
                  <rdf:li rdf:resource="https://identifiers.org/metanetx.chemical/MNXM162295"/>
                </rdf:Bag>
              </bqbiol:is>
            </rdf:Description>
          </rdf:RDF>
        </annotation>
      </species>
      <species metaid="meta_M_pheme_e" sboTerm="SBO:0000247" id="M_pheme_e" name="Protoheme C34H30FeN4O4" compartment="e" hasOnlySubstanceUnits="false" boundaryCondition="false" constant="false" fbc:charge="-2" fbc:chemicalFormula="C34H30FeN4O4">
        <notes>
          <html xmlns="http://www.w3.org/1999/xhtml">
            <p>original_bigg_ids: [&apos;pheme_e&apos;]</p>
          </html>
        </notes>
        <annotation>
          <rdf:RDF xmlns:rdf="http://www.w3.org/1999/02/22-rdf-syntax-ns#" xmlns:dcterms="http://purl.org/dc/terms/" xmlns:vCard="http://www.w3.org/2001/vcard-rdf/3.0#" xmlns:vCard4="http://www.w3.org/2006/vcard/ns#" xmlns:bqbiol="http://biomodels.net/biology-qualifiers/" xmlns:bqmodel="http://biomodels.net/model-qualifiers/">
            <rdf:Description rdf:about="#meta_M_pheme_e">
              <bqbiol:is>
                <rdf:Bag>
                  <rdf:li rdf:resource="https://identifiers.org/bigg.metabolite/pheme"/>
                  <rdf:li rdf:resource="https://identifiers.org/biocyc/META:PROTOHEME"/>
                  <rdf:li rdf:resource="https://identifiers.org/chebi/CHEBI:60344"/>
                  <rdf:li rdf:resource="https://identifiers.org/inchi_key/KABFMIBPWCXCRK-RGGAHWMASA-J"/>
                  <rdf:li rdf:resource="https://identifiers.org/inchikey/KABFMIBPWCXCRK-RGGAHWMASA-J"/>
                  <rdf:li rdf:resource="https://identifiers.org/kegg.compound/C00032"/>
                  <rdf:li rdf:resource="https://identifiers.org/metanetx.chemical/MNXM249"/>
                  <rdf:li rdf:resource="https://identifiers.org/reactome/R-ALL-917877"/>
                  <rdf:li rdf:resource="https://identifiers.org/reactome.compound/917877"/>
                  <rdf:li rdf:resource="https://identifiers.org/reactome.compound/71185"/>
                  <rdf:li rdf:resource="https://identifiers.org/reactome.compound/189444"/>
                </rdf:Bag>
              </bqbiol:is>
            </rdf:Description>
          </rdf:RDF>
        </annotation>
      </species>
      <species metaid="meta_M_citr__L_c" sboTerm="SBO:0000247" id="M_citr__L_c" name="L-Citrulline" compartment="c" hasOnlySubstanceUnits="false" boundaryCondition="false" constant="false" fbc:charge="0" fbc:chemicalFormula="C6H13N3O3">
        <notes>
          <html xmlns="http://www.w3.org/1999/xhtml">
            <p>original_bigg_ids: [&apos;citr__L_c&apos;]</p>
          </html>
        </notes>
        <annotation>
          <rdf:RDF xmlns:rdf="http://www.w3.org/1999/02/22-rdf-syntax-ns#" xmlns:dcterms="http://purl.org/dc/terms/" xmlns:vCard="http://www.w3.org/2001/vcard-rdf/3.0#" xmlns:vCard4="http://www.w3.org/2006/vcard/ns#" xmlns:bqbiol="http://biomodels.net/biology-qualifiers/" xmlns:bqmodel="http://biomodels.net/model-qualifiers/">
            <rdf:Description rdf:about="#meta_M_citr__L_c">
              <bqbiol:is>
                <rdf:Bag>
                  <rdf:li rdf:resource="https://identifiers.org/Human Metabolome Database/HMDB00904"/>
                  <rdf:li rdf:resource="https://identifiers.org/bigg.metabolite/citr__L"/>
                  <rdf:li rdf:resource="https://identifiers.org/biocyc/META:L-CITRULLINE"/>
                  <rdf:li rdf:resource="https://identifiers.org/chebi/CHEBI:66922"/>
                  <rdf:li rdf:resource="https://identifiers.org/hmdb/HMDB00904"/>
                  <rdf:li rdf:resource="https://identifiers.org/inchi_key/RHGKLRLOHDJJDR-BYPYZUCNSA-N"/>
                  <rdf:li rdf:resource="https://identifiers.org/inchikey/RHGKLRLOHDJJDR-BYPYZUCNSA-N"/>
                  <rdf:li rdf:resource="https://identifiers.org/kegg.compound/C00327"/>
                  <rdf:li rdf:resource="https://identifiers.org/kegg.drug/D07706"/>
                  <rdf:li rdf:resource="https://identifiers.org/metanetx.chemical/MNXM211"/>
                  <rdf:li rdf:resource="https://identifiers.org/reactome/R-ALL-29968"/>
                  <rdf:li rdf:resource="https://identifiers.org/reactome.compound/113567"/>
                  <rdf:li rdf:resource="https://identifiers.org/reactome.compound/29968"/>
                  <rdf:li rdf:resource="https://identifiers.org/sabiork/1329"/>
                  <rdf:li rdf:resource="https://identifiers.org/seed.compound/cpd00274"/>
                </rdf:Bag>
              </bqbiol:is>
            </rdf:Description>
          </rdf:RDF>
        </annotation>
      </species>
      <species metaid="meta_M_3hodcoa_c" sboTerm="SBO:0000247" id="M_3hodcoa_c" name="(S)-3-Hydroxyoctadecanoyl-CoA" compartment="c" hasOnlySubstanceUnits="false" boundaryCondition="false" constant="false" fbc:charge="-4" fbc:chemicalFormula="C39H66N7O18P3S">
        <notes>
          <html xmlns="http://www.w3.org/1999/xhtml">
            <p>original_bigg_ids: [&apos;3hodcoa_c&apos;]</p>
          </html>
        </notes>
        <annotation>
          <rdf:RDF xmlns:rdf="http://www.w3.org/1999/02/22-rdf-syntax-ns#" xmlns:dcterms="http://purl.org/dc/terms/" xmlns:vCard="http://www.w3.org/2001/vcard-rdf/3.0#" xmlns:vCard4="http://www.w3.org/2006/vcard/ns#" xmlns:bqbiol="http://biomodels.net/biology-qualifiers/" xmlns:bqmodel="http://biomodels.net/model-qualifiers/">
            <rdf:Description rdf:about="#meta_M_3hodcoa_c">
              <bqbiol:is>
                <rdf:Bag>
                  <rdf:li rdf:resource="https://identifiers.org/bigg.metabolite/3hodcoa"/>
                  <rdf:li rdf:resource="https://identifiers.org/biocyc/META:CPD0-2253"/>
                  <rdf:li rdf:resource="https://identifiers.org/chebi/CHEBI:87561"/>
                  <rdf:li rdf:resource="https://identifiers.org/inchi_key/WZMAIEGYXCOYSH-SFKGBVSGSA-J"/>
                  <rdf:li rdf:resource="https://identifiers.org/inchikey/WZMAIEGYXCOYSH-SFKGBVSGSA-J"/>
                  <rdf:li rdf:resource="https://identifiers.org/lipidmaps/LMFA07050159"/>
                  <rdf:li rdf:resource="https://identifiers.org/metanetx.chemical/MNXM31746"/>
                  <rdf:li rdf:resource="https://identifiers.org/seed.compound/cpd15204"/>
                </rdf:Bag>
              </bqbiol:is>
            </rdf:Description>
          </rdf:RDF>
        </annotation>
      </species>
      <species metaid="meta_M_all__D_e" sboTerm="SBO:0000247" id="M_all__D_e" name="D-Allose" compartment="e" hasOnlySubstanceUnits="false" boundaryCondition="false" constant="false" fbc:charge="0" fbc:chemicalFormula="C6H12O6">
        <notes>
          <html xmlns="http://www.w3.org/1999/xhtml">
            <p>original_bigg_ids: [&apos;all__D_e&apos;]</p>
          </html>
        </notes>
        <annotation>
          <rdf:RDF xmlns:rdf="http://www.w3.org/1999/02/22-rdf-syntax-ns#" xmlns:dcterms="http://purl.org/dc/terms/" xmlns:vCard="http://www.w3.org/2001/vcard-rdf/3.0#" xmlns:vCard4="http://www.w3.org/2006/vcard/ns#" xmlns:bqbiol="http://biomodels.net/biology-qualifiers/" xmlns:bqmodel="http://biomodels.net/model-qualifiers/">
            <rdf:Description rdf:about="#meta_M_all__D_e">
              <bqbiol:is>
                <rdf:Bag>
                  <rdf:li rdf:resource="https://identifiers.org/bigg.metabolite/all__D"/>
                  <rdf:li rdf:resource="https://identifiers.org/biocyc/META:D-Allopyranose"/>
                  <rdf:li rdf:resource="https://identifiers.org/chebi/CHEBI:4093"/>
                  <rdf:li rdf:resource="https://identifiers.org/inchi_key/WQZGKKKJIJFFOK-IVMDWMLBSA-N"/>
                  <rdf:li rdf:resource="https://identifiers.org/inchikey/WQZGKKKJIJFFOK-IVMDWMLBSA-N"/>
                  <rdf:li rdf:resource="https://identifiers.org/kegg.compound/C01487"/>
                  <rdf:li rdf:resource="https://identifiers.org/metanetx.chemical/MNXM1919"/>
                  <rdf:li rdf:resource="https://identifiers.org/seed.compound/cpd01055"/>
                </rdf:Bag>
              </bqbiol:is>
            </rdf:Description>
          </rdf:RDF>
        </annotation>
      </species>
      <species metaid="meta_M_ca2_e" sboTerm="SBO:0000247" id="M_ca2_e" name="Calcium" compartment="e" hasOnlySubstanceUnits="false" boundaryCondition="false" constant="false" fbc:charge="2" fbc:chemicalFormula="Ca">
        <notes>
          <html xmlns="http://www.w3.org/1999/xhtml">
            <p>original_bigg_ids: [&apos;ca2_e&apos;]</p>
          </html>
        </notes>
        <annotation>
          <rdf:RDF xmlns:rdf="http://www.w3.org/1999/02/22-rdf-syntax-ns#" xmlns:dcterms="http://purl.org/dc/terms/" xmlns:vCard="http://www.w3.org/2001/vcard-rdf/3.0#" xmlns:vCard4="http://www.w3.org/2006/vcard/ns#" xmlns:bqbiol="http://biomodels.net/biology-qualifiers/" xmlns:bqmodel="http://biomodels.net/model-qualifiers/">
            <rdf:Description rdf:about="#meta_M_ca2_e">
              <bqbiol:is>
                <rdf:Bag>
                  <rdf:li rdf:resource="https://identifiers.org/Human Metabolome Database/HMDB00464"/>
                  <rdf:li rdf:resource="https://identifiers.org/bigg.metabolite/ca2"/>
                  <rdf:li rdf:resource="https://identifiers.org/biocyc/META:CA+2"/>
                  <rdf:li rdf:resource="https://identifiers.org/chebi/CHEBI:48760"/>
                  <rdf:li rdf:resource="https://identifiers.org/hmdb/HMDB00464"/>
                  <rdf:li rdf:resource="https://identifiers.org/inchi_key/BHPQYMZQTOCNFJ-UHFFFAOYSA-N"/>
                  <rdf:li rdf:resource="https://identifiers.org/inchikey/BHPQYMZQTOCNFJ-UHFFFAOYSA-N"/>
                  <rdf:li rdf:resource="https://identifiers.org/kegg.compound/C00076"/>
                  <rdf:li rdf:resource="https://identifiers.org/metanetx.chemical/MNXM128"/>
                  <rdf:li rdf:resource="https://identifiers.org/reactome/R-ALL-74112"/>
                  <rdf:li rdf:resource="https://identifiers.org/reactome.compound/111875"/>
                  <rdf:li rdf:resource="https://identifiers.org/reactome.compound/167012"/>
                  <rdf:li rdf:resource="https://identifiers.org/reactome.compound/139827"/>
                  <rdf:li rdf:resource="https://identifiers.org/reactome.compound/74016"/>
                  <rdf:li rdf:resource="https://identifiers.org/reactome.compound/74112"/>
                  <rdf:li rdf:resource="https://identifiers.org/reactome.compound/1606834"/>
                  <rdf:li rdf:resource="https://identifiers.org/reactome.compound/2855229"/>
                  <rdf:li rdf:resource="https://identifiers.org/sabiork/1289"/>
                  <rdf:li rdf:resource="https://identifiers.org/seed.compound/cpd29674"/>
                </rdf:Bag>
              </bqbiol:is>
            </rdf:Description>
          </rdf:RDF>
        </annotation>
      </species>
      <species metaid="meta_M_fe2_p" sboTerm="SBO:0000247" id="M_fe2_p" name="Fe2+ mitochondria" compartment="p" hasOnlySubstanceUnits="false" boundaryCondition="false" constant="false" fbc:charge="2" fbc:chemicalFormula="Fe">
        <notes>
          <html xmlns="http://www.w3.org/1999/xhtml">
            <p>original_bigg_ids: [&apos;fe2_p&apos;]</p>
          </html>
        </notes>
        <annotation>
          <rdf:RDF xmlns:rdf="http://www.w3.org/1999/02/22-rdf-syntax-ns#" xmlns:dcterms="http://purl.org/dc/terms/" xmlns:vCard="http://www.w3.org/2001/vcard-rdf/3.0#" xmlns:vCard4="http://www.w3.org/2006/vcard/ns#" xmlns:bqbiol="http://biomodels.net/biology-qualifiers/" xmlns:bqmodel="http://biomodels.net/model-qualifiers/">
            <rdf:Description rdf:about="#meta_M_fe2_p">
              <bqbiol:is>
                <rdf:Bag>
                  <rdf:li rdf:resource="https://identifiers.org/Human Metabolome Database/HMDB00692"/>
                  <rdf:li rdf:resource="https://identifiers.org/bigg.metabolite/fe2"/>
                  <rdf:li rdf:resource="https://identifiers.org/biocyc/META:FE+2"/>
                  <rdf:li rdf:resource="https://identifiers.org/chebi/CHEBI:49599"/>
                  <rdf:li rdf:resource="https://identifiers.org/hmdb/HMDB00692"/>
                  <rdf:li rdf:resource="https://identifiers.org/inchi_key/CWYNVVGOOAEACU-UHFFFAOYSA-N"/>
                  <rdf:li rdf:resource="https://identifiers.org/inchikey/CWYNVVGOOAEACU-UHFFFAOYSA-N"/>
                  <rdf:li rdf:resource="https://identifiers.org/kegg.compound/C14818"/>
                  <rdf:li rdf:resource="https://identifiers.org/metanetx.chemical/MNXM111"/>
                  <rdf:li rdf:resource="https://identifiers.org/sabiork/1275"/>
                  <rdf:li rdf:resource="https://identifiers.org/seed.compound/cpd10515"/>
                </rdf:Bag>
              </bqbiol:is>
            </rdf:Description>
          </rdf:RDF>
        </annotation>
      </species>
      <species metaid="meta_M_dkdglcn_c" sboTerm="SBO:0000247" id="M_dkdglcn_c" name="2,5-Diketo-3-deoxy-D-gluconate" compartment="c" hasOnlySubstanceUnits="false" boundaryCondition="false" constant="false" fbc:charge="-1" fbc:chemicalFormula="C6H7O6">
        <notes>
          <html xmlns="http://www.w3.org/1999/xhtml">
            <p>original_bigg_ids: [&apos;dkdglcn_c&apos;]</p>
          </html>
        </notes>
        <annotation>
          <rdf:RDF xmlns:rdf="http://www.w3.org/1999/02/22-rdf-syntax-ns#" xmlns:dcterms="http://purl.org/dc/terms/" xmlns:vCard="http://www.w3.org/2001/vcard-rdf/3.0#" xmlns:vCard4="http://www.w3.org/2006/vcard/ns#" xmlns:bqbiol="http://biomodels.net/biology-qualifiers/" xmlns:bqmodel="http://biomodels.net/model-qualifiers/">
            <rdf:Description rdf:about="#meta_M_dkdglcn_c">
              <bqbiol:is>
                <rdf:Bag>
                  <rdf:li rdf:resource="https://identifiers.org/bigg.metabolite/dkdglcn"/>
                </rdf:Bag>
              </bqbiol:is>
            </rdf:Description>
          </rdf:RDF>
        </annotation>
      </species>
      <species metaid="meta_M_chtbs_p" sboTerm="SBO:0000247" id="M_chtbs_p" name="N,N&apos;-diacetylchitobiose" compartment="p" hasOnlySubstanceUnits="false" boundaryCondition="false" constant="false" fbc:charge="0" fbc:chemicalFormula="C16H28N2O11">
        <notes>
          <html xmlns="http://www.w3.org/1999/xhtml">
            <p>original_bigg_ids: [&apos;chtbs_p&apos;]</p>
          </html>
        </notes>
        <annotation>
          <rdf:RDF xmlns:rdf="http://www.w3.org/1999/02/22-rdf-syntax-ns#" xmlns:dcterms="http://purl.org/dc/terms/" xmlns:vCard="http://www.w3.org/2001/vcard-rdf/3.0#" xmlns:vCard4="http://www.w3.org/2006/vcard/ns#" xmlns:bqbiol="http://biomodels.net/biology-qualifiers/" xmlns:bqmodel="http://biomodels.net/model-qualifiers/">
            <rdf:Description rdf:about="#meta_M_chtbs_p">
              <bqbiol:is>
                <rdf:Bag>
                  <rdf:li rdf:resource="https://identifiers.org/bigg.metabolite/chtbs"/>
                  <rdf:li rdf:resource="https://identifiers.org/metanetx.chemical/MNXM722863"/>
                </rdf:Bag>
              </bqbiol:is>
            </rdf:Description>
          </rdf:RDF>
        </annotation>
      </species>
      <species metaid="meta_M_34hpp_c" sboTerm="SBO:0000247" id="M_34hpp_c" name="3-(4-Hydroxyphenyl)pyruvate" compartment="c" hasOnlySubstanceUnits="false" boundaryCondition="false" constant="false" fbc:charge="-1" fbc:chemicalFormula="C9H7O4">
        <notes>
          <html xmlns="http://www.w3.org/1999/xhtml">
            <p>original_bigg_ids: [&apos;34hpp_c&apos;]</p>
          </html>
        </notes>
        <annotation>
          <rdf:RDF xmlns:rdf="http://www.w3.org/1999/02/22-rdf-syntax-ns#" xmlns:dcterms="http://purl.org/dc/terms/" xmlns:vCard="http://www.w3.org/2001/vcard-rdf/3.0#" xmlns:vCard4="http://www.w3.org/2006/vcard/ns#" xmlns:bqbiol="http://biomodels.net/biology-qualifiers/" xmlns:bqmodel="http://biomodels.net/model-qualifiers/">
            <rdf:Description rdf:about="#meta_M_34hpp_c">
              <bqbiol:is>
                <rdf:Bag>
                  <rdf:li rdf:resource="https://identifiers.org/Human Metabolome Database/HMDB00707"/>
                  <rdf:li rdf:resource="https://identifiers.org/bigg.metabolite/34hpp"/>
                  <rdf:li rdf:resource="https://identifiers.org/biocyc/META:P-HYDROXY-PHENYLPYRUVATE"/>
                  <rdf:li rdf:resource="https://identifiers.org/chebi/CHEBI:594665"/>
                  <rdf:li rdf:resource="https://identifiers.org/envipath/32de3cf4-e3e6-4168-956e-32fa5ddb0ce1/compound/f2e806ef-76ea-4ddf-bf89-db7737caa79b"/>
                  <rdf:li rdf:resource="https://identifiers.org/hmdb/HMDB00707"/>
                  <rdf:li rdf:resource="https://identifiers.org/inchi_key/KKADPXVIOXHVKN-UHFFFAOYSA-M"/>
                  <rdf:li rdf:resource="https://identifiers.org/inchikey/KKADPXVIOXHVKN-UHFFFAOYSA-M"/>
                  <rdf:li rdf:resource="https://identifiers.org/kegg.compound/C01179"/>
                  <rdf:li rdf:resource="https://identifiers.org/metanetx.chemical/MNXM153"/>
                  <rdf:li rdf:resource="https://identifiers.org/reactome/R-ALL-31365"/>
                  <rdf:li rdf:resource="https://identifiers.org/reactome.compound/31365"/>
                  <rdf:li rdf:resource="https://identifiers.org/sabiork/5423"/>
                  <rdf:li rdf:resource="https://identifiers.org/seed.compound/cpd00868"/>
                </rdf:Bag>
              </bqbiol:is>
            </rdf:Description>
          </rdf:RDF>
        </annotation>
      </species>
      <species metaid="meta_M_fusa_p" sboTerm="SBO:0000247" id="M_fusa_p" name="Fusidic acid" compartment="p" hasOnlySubstanceUnits="false" boundaryCondition="false" constant="false" fbc:charge="0" fbc:chemicalFormula="C31H48O5">
        <notes>
          <html xmlns="http://www.w3.org/1999/xhtml">
            <p>original_bigg_ids: [&apos;fusa_p&apos;]</p>
          </html>
        </notes>
        <annotation>
          <rdf:RDF xmlns:rdf="http://www.w3.org/1999/02/22-rdf-syntax-ns#" xmlns:dcterms="http://purl.org/dc/terms/" xmlns:vCard="http://www.w3.org/2001/vcard-rdf/3.0#" xmlns:vCard4="http://www.w3.org/2006/vcard/ns#" xmlns:bqbiol="http://biomodels.net/biology-qualifiers/" xmlns:bqmodel="http://biomodels.net/model-qualifiers/">
            <rdf:Description rdf:about="#meta_M_fusa_p">
              <bqbiol:is>
                <rdf:Bag>
                  <rdf:li rdf:resource="https://identifiers.org/Human Metabolome Database/HMDB15570"/>
                  <rdf:li rdf:resource="https://identifiers.org/bigg.metabolite/fusa"/>
                  <rdf:li rdf:resource="https://identifiers.org/biocyc/META:CPD0-1606"/>
                  <rdf:li rdf:resource="https://identifiers.org/chebi/CHEBI:71321"/>
                  <rdf:li rdf:resource="https://identifiers.org/hmdb/HMDB15570"/>
                  <rdf:li rdf:resource="https://identifiers.org/inchi_key/IECPWNUMDGFDKC-MZJAQBGESA-M"/>
                  <rdf:li rdf:resource="https://identifiers.org/inchikey/IECPWNUMDGFDKC-MZJAQBGESA-M"/>
                  <rdf:li rdf:resource="https://identifiers.org/kegg.compound/C06694"/>
                  <rdf:li rdf:resource="https://identifiers.org/kegg.drug/D04281"/>
                  <rdf:li rdf:resource="https://identifiers.org/lipidmaps/LMPR0106040001"/>
                  <rdf:li rdf:resource="https://identifiers.org/metanetx.chemical/MNXM125818"/>
                  <rdf:li rdf:resource="https://identifiers.org/seed.compound/cpd04095"/>
                </rdf:Bag>
              </bqbiol:is>
            </rdf:Description>
          </rdf:RDF>
        </annotation>
      </species>
      <species metaid="meta_M_metglcur_c" sboTerm="SBO:0000247" id="M_metglcur_c" name="1-O-methyl-Beta-D-glucuronate" compartment="c" hasOnlySubstanceUnits="false" boundaryCondition="false" constant="false" fbc:charge="-1" fbc:chemicalFormula="C7H11O7">
        <notes>
          <html xmlns="http://www.w3.org/1999/xhtml">
            <p>original_bigg_ids: [&apos;metglcur_c&apos;]</p>
          </html>
        </notes>
        <annotation>
          <rdf:RDF xmlns:rdf="http://www.w3.org/1999/02/22-rdf-syntax-ns#" xmlns:dcterms="http://purl.org/dc/terms/" xmlns:vCard="http://www.w3.org/2001/vcard-rdf/3.0#" xmlns:vCard4="http://www.w3.org/2006/vcard/ns#" xmlns:bqbiol="http://biomodels.net/biology-qualifiers/" xmlns:bqmodel="http://biomodels.net/model-qualifiers/">
            <rdf:Description rdf:about="#meta_M_metglcur_c">
              <bqbiol:is>
                <rdf:Bag>
                  <rdf:li rdf:resource="https://identifiers.org/bigg.metabolite/metglcur"/>
                </rdf:Bag>
              </bqbiol:is>
            </rdf:Description>
          </rdf:RDF>
        </annotation>
      </species>
      <species metaid="meta_M_g1p_e" sboTerm="SBO:0000247" id="M_g1p_e" name="D-Glucose 1-phosphate" compartment="e" hasOnlySubstanceUnits="false" boundaryCondition="false" constant="false" fbc:charge="-2" fbc:chemicalFormula="C6H11O9P">
        <notes>
          <html xmlns="http://www.w3.org/1999/xhtml">
            <p>original_bigg_ids: [&apos;g1p_e&apos;]</p>
          </html>
        </notes>
        <annotation>
          <rdf:RDF xmlns:rdf="http://www.w3.org/1999/02/22-rdf-syntax-ns#" xmlns:dcterms="http://purl.org/dc/terms/" xmlns:vCard="http://www.w3.org/2001/vcard-rdf/3.0#" xmlns:vCard4="http://www.w3.org/2006/vcard/ns#" xmlns:bqbiol="http://biomodels.net/biology-qualifiers/" xmlns:bqmodel="http://biomodels.net/model-qualifiers/">
            <rdf:Description rdf:about="#meta_M_g1p_e">
              <bqbiol:is>
                <rdf:Bag>
                  <rdf:li rdf:resource="https://identifiers.org/Human Metabolome Database/HMDB01586"/>
                  <rdf:li rdf:resource="https://identifiers.org/bigg.metabolite/g1p"/>
                  <rdf:li rdf:resource="https://identifiers.org/biocyc/META:GLC-1-P"/>
                  <rdf:li rdf:resource="https://identifiers.org/chebi/CHEBI:58601"/>
                  <rdf:li rdf:resource="https://identifiers.org/hmdb/HMDB01586"/>
                  <rdf:li rdf:resource="https://identifiers.org/hmdb/HMDB01306"/>
                  <rdf:li rdf:resource="https://identifiers.org/inchi_key/HXXFSFRBOHSIMQ-GASJEMHNSA-L"/>
                  <rdf:li rdf:resource="https://identifiers.org/inchikey/HXXFSFRBOHSIMQ-GASJEMHNSA-L"/>
                  <rdf:li rdf:resource="https://identifiers.org/kegg.compound/C00103"/>
                  <rdf:li rdf:resource="https://identifiers.org/metanetx.chemical/MNXM89588"/>
                  <rdf:li rdf:resource="https://identifiers.org/reactome/R-ALL-29548"/>
                  <rdf:li rdf:resource="https://identifiers.org/reactome.compound/29548"/>
                  <rdf:li rdf:resource="https://identifiers.org/sabiork/1450"/>
                  <rdf:li rdf:resource="https://identifiers.org/sabiork/23742"/>
                  <rdf:li rdf:resource="https://identifiers.org/sabiork/1298"/>
                  <rdf:li rdf:resource="https://identifiers.org/seed.compound/cpd28817"/>
                </rdf:Bag>
              </bqbiol:is>
            </rdf:Description>
          </rdf:RDF>
        </annotation>
      </species>
      <species metaid="meta_M_duri_c" sboTerm="SBO:0000247" id="M_duri_c" name="Deoxyuridine" compartment="c" hasOnlySubstanceUnits="false" boundaryCondition="false" constant="false" fbc:charge="0" fbc:chemicalFormula="C9H12N2O5">
        <notes>
          <html xmlns="http://www.w3.org/1999/xhtml">
            <p>original_bigg_ids: [&apos;duri_c&apos;]</p>
          </html>
        </notes>
        <annotation>
          <rdf:RDF xmlns:rdf="http://www.w3.org/1999/02/22-rdf-syntax-ns#" xmlns:dcterms="http://purl.org/dc/terms/" xmlns:vCard="http://www.w3.org/2001/vcard-rdf/3.0#" xmlns:vCard4="http://www.w3.org/2006/vcard/ns#" xmlns:bqbiol="http://biomodels.net/biology-qualifiers/" xmlns:bqmodel="http://biomodels.net/model-qualifiers/">
            <rdf:Description rdf:about="#meta_M_duri_c">
              <bqbiol:is>
                <rdf:Bag>
                  <rdf:li rdf:resource="https://identifiers.org/Human Metabolome Database/HMDB00012"/>
                  <rdf:li rdf:resource="https://identifiers.org/bigg.metabolite/duri"/>
                  <rdf:li rdf:resource="https://identifiers.org/biocyc/META:DEOXYURIDINE"/>
                  <rdf:li rdf:resource="https://identifiers.org/chebi/CHEBI:46293"/>
                  <rdf:li rdf:resource="https://identifiers.org/hmdb/HMDB00012"/>
                  <rdf:li rdf:resource="https://identifiers.org/inchi_key/MXHRCPNRJAMMIM-SHYZEUOFSA-N"/>
                  <rdf:li rdf:resource="https://identifiers.org/inchikey/MXHRCPNRJAMMIM-SHYZEUOFSA-N"/>
                  <rdf:li rdf:resource="https://identifiers.org/kegg.compound/C00526"/>
                  <rdf:li rdf:resource="https://identifiers.org/metanetx.chemical/MNXM492"/>
                  <rdf:li rdf:resource="https://identifiers.org/reactome/R-ALL-500430"/>
                  <rdf:li rdf:resource="https://identifiers.org/reactome.compound/500430"/>
                  <rdf:li rdf:resource="https://identifiers.org/sabiork/2074"/>
                  <rdf:li rdf:resource="https://identifiers.org/seed.compound/cpd00412"/>
                </rdf:Bag>
              </bqbiol:is>
            </rdf:Description>
          </rdf:RDF>
        </annotation>
      </species>
      <species metaid="meta_M_udcpdp_p" sboTerm="SBO:0000247" id="M_udcpdp_p" name="Undecaprenyl diphosphate" compartment="p" hasOnlySubstanceUnits="false" boundaryCondition="false" constant="false" fbc:charge="-3" fbc:chemicalFormula="C55H89O7P2">
        <notes>
          <html xmlns="http://www.w3.org/1999/xhtml">
            <p>original_bigg_ids: [&apos;udcpdp_p&apos;]</p>
          </html>
        </notes>
        <annotation>
          <rdf:RDF xmlns:rdf="http://www.w3.org/1999/02/22-rdf-syntax-ns#" xmlns:dcterms="http://purl.org/dc/terms/" xmlns:vCard="http://www.w3.org/2001/vcard-rdf/3.0#" xmlns:vCard4="http://www.w3.org/2006/vcard/ns#" xmlns:bqbiol="http://biomodels.net/biology-qualifiers/" xmlns:bqmodel="http://biomodels.net/model-qualifiers/">
            <rdf:Description rdf:about="#meta_M_udcpdp_p">
              <bqbiol:is>
                <rdf:Bag>
                  <rdf:li rdf:resource="https://identifiers.org/Human Metabolome Database/HMDB01469"/>
                  <rdf:li rdf:resource="https://identifiers.org/bigg.metabolite/udcpdp"/>
                  <rdf:li rdf:resource="https://identifiers.org/biocyc/META:CPD-9649"/>
                  <rdf:li rdf:resource="https://identifiers.org/chebi/CHEBI:9863"/>
                  <rdf:li rdf:resource="https://identifiers.org/hmdb/HMDB01469"/>
                  <rdf:li rdf:resource="https://identifiers.org/inchi_key/NTXGVHCCXVHYCL-RDQGWRCRSA-K"/>
                  <rdf:li rdf:resource="https://identifiers.org/inchikey/NTXGVHCCXVHYCL-RDQGWRCRSA-K"/>
                  <rdf:li rdf:resource="https://identifiers.org/lipidmaps/LMPR03030004"/>
                  <rdf:li rdf:resource="https://identifiers.org/metanetx.chemical/MNXM5043"/>
                  <rdf:li rdf:resource="https://identifiers.org/sabiork/1757"/>
                  <rdf:li rdf:resource="https://identifiers.org/seed.compound/cpd25775"/>
                </rdf:Bag>
              </bqbiol:is>
            </rdf:Description>
          </rdf:RDF>
        </annotation>
      </species>
      <species metaid="meta_M_ag_e" sboTerm="SBO:0000247" id="M_ag_e" name="Silver" compartment="e" hasOnlySubstanceUnits="false" boundaryCondition="false" constant="false" fbc:charge="1" fbc:chemicalFormula="Ag">
        <notes>
          <html xmlns="http://www.w3.org/1999/xhtml">
            <p>original_bigg_ids: [&apos;ag_e&apos;]</p>
          </html>
        </notes>
        <annotation>
          <rdf:RDF xmlns:rdf="http://www.w3.org/1999/02/22-rdf-syntax-ns#" xmlns:dcterms="http://purl.org/dc/terms/" xmlns:vCard="http://www.w3.org/2001/vcard-rdf/3.0#" xmlns:vCard4="http://www.w3.org/2006/vcard/ns#" xmlns:bqbiol="http://biomodels.net/biology-qualifiers/" xmlns:bqmodel="http://biomodels.net/model-qualifiers/">
            <rdf:Description rdf:about="#meta_M_ag_e">
              <bqbiol:is>
                <rdf:Bag>
                  <rdf:li rdf:resource="https://identifiers.org/Human Metabolome Database/HMDB02659"/>
                  <rdf:li rdf:resource="https://identifiers.org/bigg.metabolite/ag"/>
                  <rdf:li rdf:resource="https://identifiers.org/biocyc/META:AG+"/>
                  <rdf:li rdf:resource="https://identifiers.org/chebi/CHEBI:49468"/>
                  <rdf:li rdf:resource="https://identifiers.org/hmdb/HMDB02659"/>
                  <rdf:li rdf:resource="https://identifiers.org/inchi_key/FOIXSVOLVBLSDH-UHFFFAOYSA-N"/>
                  <rdf:li rdf:resource="https://identifiers.org/inchikey/FOIXSVOLVBLSDH-UHFFFAOYSA-N"/>
                  <rdf:li rdf:resource="https://identifiers.org/kegg.compound/C06710"/>
                  <rdf:li rdf:resource="https://identifiers.org/metanetx.chemical/MNXM5928"/>
                  <rdf:li rdf:resource="https://identifiers.org/sabiork/45"/>
                  <rdf:li rdf:resource="https://identifiers.org/seed.compound/cpd04100"/>
                </rdf:Bag>
              </bqbiol:is>
            </rdf:Description>
          </rdf:RDF>
        </annotation>
      </species>
      <species metaid="meta_M_pep_c" sboTerm="SBO:0000247" id="M_pep_c" name="Phosphoenolpyruvate" compartment="c" hasOnlySubstanceUnits="false" boundaryCondition="false" constant="false" fbc:charge="-3" fbc:chemicalFormula="C3H2O6P">
        <notes>
          <html xmlns="http://www.w3.org/1999/xhtml">
            <p>original_bigg_ids: [&apos;pep_c&apos;]</p>
          </html>
        </notes>
        <annotation>
          <rdf:RDF xmlns:rdf="http://www.w3.org/1999/02/22-rdf-syntax-ns#" xmlns:dcterms="http://purl.org/dc/terms/" xmlns:vCard="http://www.w3.org/2001/vcard-rdf/3.0#" xmlns:vCard4="http://www.w3.org/2006/vcard/ns#" xmlns:bqbiol="http://biomodels.net/biology-qualifiers/" xmlns:bqmodel="http://biomodels.net/model-qualifiers/">
            <rdf:Description rdf:about="#meta_M_pep_c">
              <bqbiol:is>
                <rdf:Bag>
                  <rdf:li rdf:resource="https://identifiers.org/Human Metabolome Database/HMDB00263"/>
                  <rdf:li rdf:resource="https://identifiers.org/bigg.metabolite/pep"/>
                  <rdf:li rdf:resource="https://identifiers.org/biocyc/META:PHOSPHO-ENOL-PYRUVATE"/>
                  <rdf:li rdf:resource="https://identifiers.org/chebi/CHEBI:8147"/>
                  <rdf:li rdf:resource="https://identifiers.org/hmdb/HMDB00263"/>
                  <rdf:li rdf:resource="https://identifiers.org/inchi_key/DTBNBXWJWCWCIK-UHFFFAOYSA-K"/>
                  <rdf:li rdf:resource="https://identifiers.org/inchikey/DTBNBXWJWCWCIK-UHFFFAOYSA-K"/>
                  <rdf:li rdf:resource="https://identifiers.org/kegg.compound/C00074"/>
                  <rdf:li rdf:resource="https://identifiers.org/metanetx.chemical/MNXM73"/>
                  <rdf:li rdf:resource="https://identifiers.org/reactome/R-ALL-372364"/>
                  <rdf:li rdf:resource="https://identifiers.org/reactome.compound/372364"/>
                  <rdf:li rdf:resource="https://identifiers.org/reactome.compound/29492"/>
                  <rdf:li rdf:resource="https://identifiers.org/sabiork/32"/>
                  <rdf:li rdf:resource="https://identifiers.org/seed.compound/cpd00061"/>
                </rdf:Bag>
              </bqbiol:is>
            </rdf:Description>
          </rdf:RDF>
        </annotation>
      </species>
      <species metaid="meta_M_ala_B_c" sboTerm="SBO:0000247" id="M_ala_B_c" name="Beta-Alanine" compartment="c" hasOnlySubstanceUnits="false" boundaryCondition="false" constant="false" fbc:charge="0" fbc:chemicalFormula="C3H7NO2">
        <notes>
          <html xmlns="http://www.w3.org/1999/xhtml">
            <p>original_bigg_ids: [&apos;ala_B_c&apos;]</p>
          </html>
        </notes>
        <annotation>
          <rdf:RDF xmlns:rdf="http://www.w3.org/1999/02/22-rdf-syntax-ns#" xmlns:dcterms="http://purl.org/dc/terms/" xmlns:vCard="http://www.w3.org/2001/vcard-rdf/3.0#" xmlns:vCard4="http://www.w3.org/2006/vcard/ns#" xmlns:bqbiol="http://biomodels.net/biology-qualifiers/" xmlns:bqmodel="http://biomodels.net/model-qualifiers/">
            <rdf:Description rdf:about="#meta_M_ala_B_c">
              <bqbiol:is>
                <rdf:Bag>
                  <rdf:li rdf:resource="https://identifiers.org/Human Metabolome Database/HMDB00056"/>
                  <rdf:li rdf:resource="https://identifiers.org/bigg.metabolite/ala_B"/>
                  <rdf:li rdf:resource="https://identifiers.org/biocyc/META:B-ALANINE"/>
                  <rdf:li rdf:resource="https://identifiers.org/chebi/CHEBI:63070"/>
                  <rdf:li rdf:resource="https://identifiers.org/envipath/650babc9-9d68-4b73-9332-11972ca26f7b/compound/0352ab69-1208-420e-b7c9-87b5b436f4df"/>
                  <rdf:li rdf:resource="https://identifiers.org/hmdb/HMDB00056"/>
                  <rdf:li rdf:resource="https://identifiers.org/inchi_key/UCMIRNVEIXFBKS-UHFFFAOYSA-N"/>
                  <rdf:li rdf:resource="https://identifiers.org/inchikey/UCMIRNVEIXFBKS-UHFFFAOYSA-N"/>
                  <rdf:li rdf:resource="https://identifiers.org/kegg.compound/C00099"/>
                  <rdf:li rdf:resource="https://identifiers.org/kegg.drug/D07561"/>
                  <rdf:li rdf:resource="https://identifiers.org/metanetx.chemical/MNXM144"/>
                  <rdf:li rdf:resource="https://identifiers.org/reactome/R-ALL-909777"/>
                  <rdf:li rdf:resource="https://identifiers.org/reactome.compound/73590"/>
                  <rdf:li rdf:resource="https://identifiers.org/reactome.compound/909777"/>
                  <rdf:li rdf:resource="https://identifiers.org/sabiork/1932"/>
                  <rdf:li rdf:resource="https://identifiers.org/seed.compound/cpd00085"/>
                </rdf:Bag>
              </bqbiol:is>
            </rdf:Description>
          </rdf:RDF>
        </annotation>
      </species>
      <species metaid="meta_M_h_c" sboTerm="SBO:0000247" id="M_h_c" name="H+" compartment="c" hasOnlySubstanceUnits="false" boundaryCondition="false" constant="false" fbc:charge="1" fbc:chemicalFormula="H">
        <notes>
          <html xmlns="http://www.w3.org/1999/xhtml">
            <p>original_bigg_ids: [&apos;h_c&apos;]</p>
          </html>
        </notes>
        <annotation>
          <rdf:RDF xmlns:rdf="http://www.w3.org/1999/02/22-rdf-syntax-ns#" xmlns:dcterms="http://purl.org/dc/terms/" xmlns:vCard="http://www.w3.org/2001/vcard-rdf/3.0#" xmlns:vCard4="http://www.w3.org/2006/vcard/ns#" xmlns:bqbiol="http://biomodels.net/biology-qualifiers/" xmlns:bqmodel="http://biomodels.net/model-qualifiers/">
            <rdf:Description rdf:about="#meta_M_h_c">
              <bqbiol:is>
                <rdf:Bag>
                  <rdf:li rdf:resource="https://identifiers.org/Human Metabolome Database/HMDB59597"/>
                  <rdf:li rdf:resource="https://identifiers.org/bigg.metabolite/h"/>
                  <rdf:li rdf:resource="https://identifiers.org/biocyc/META:PROTON"/>
                  <rdf:li rdf:resource="https://identifiers.org/chebi/CHEBI:5584"/>
                  <rdf:li rdf:resource="https://identifiers.org/hmdb/HMDB59597"/>
                  <rdf:li rdf:resource="https://identifiers.org/inchi_key/GPRLSGONYQIRFK-UHFFFAOYSA-N"/>
                  <rdf:li rdf:resource="https://identifiers.org/inchikey/GPRLSGONYQIRFK-UHFFFAOYSA-N"/>
                  <rdf:li rdf:resource="https://identifiers.org/kegg.compound/C00080"/>
                  <rdf:li rdf:resource="https://identifiers.org/metanetx.chemical/MNXM1"/>
                  <rdf:li rdf:resource="https://identifiers.org/reactome/R-ALL-74722"/>
                  <rdf:li rdf:resource="https://identifiers.org/reactome.compound/2000349"/>
                  <rdf:li rdf:resource="https://identifiers.org/reactome.compound/425978"/>
                  <rdf:li rdf:resource="https://identifiers.org/reactome.compound/74722"/>
                  <rdf:li rdf:resource="https://identifiers.org/reactome.compound/428040"/>
                  <rdf:li rdf:resource="https://identifiers.org/reactome.compound/427899"/>
                  <rdf:li rdf:resource="https://identifiers.org/reactome.compound/428548"/>
                  <rdf:li rdf:resource="https://identifiers.org/reactome.compound/156540"/>
                  <rdf:li rdf:resource="https://identifiers.org/reactome.compound/70106"/>
                  <rdf:li rdf:resource="https://identifiers.org/reactome.compound/425969"/>
                  <rdf:li rdf:resource="https://identifiers.org/reactome.compound/1132304"/>
                  <rdf:li rdf:resource="https://identifiers.org/reactome.compound/5668577"/>
                  <rdf:li rdf:resource="https://identifiers.org/reactome.compound/1470067"/>
                  <rdf:li rdf:resource="https://identifiers.org/reactome.compound/163953"/>
                  <rdf:li rdf:resource="https://identifiers.org/reactome.compound/193465"/>
                  <rdf:li rdf:resource="https://identifiers.org/reactome.compound/113529"/>
                  <rdf:li rdf:resource="https://identifiers.org/reactome.compound/351626"/>
                  <rdf:li rdf:resource="https://identifiers.org/reactome.compound/425999"/>
                  <rdf:li rdf:resource="https://identifiers.org/reactome.compound/194688"/>
                  <rdf:li rdf:resource="https://identifiers.org/reactome.compound/374900"/>
                  <rdf:li rdf:resource="https://identifiers.org/reactome.compound/2872447"/>
                  <rdf:li rdf:resource="https://identifiers.org/reactome.compound/372511"/>
                  <rdf:li rdf:resource="https://identifiers.org/sabiork/39"/>
                  <rdf:li rdf:resource="https://identifiers.org/seed.compound/cpd00067"/>
                </rdf:Bag>
              </bqbiol:is>
            </rdf:Description>
          </rdf:RDF>
        </annotation>
      </species>
      <species metaid="meta_M_pa141_c" sboTerm="SBO:0000247" id="M_pa141_c" name="1,2-ditetradec-7-enoyl-sn-glycerol 3-phosphate" compartment="c" hasOnlySubstanceUnits="false" boundaryCondition="false" constant="false" fbc:charge="-2" fbc:chemicalFormula="C31H55O8P1">
        <notes>
          <html xmlns="http://www.w3.org/1999/xhtml">
            <p>original_bigg_ids: [&apos;pa141_c&apos;]</p>
          </html>
        </notes>
        <annotation>
          <rdf:RDF xmlns:rdf="http://www.w3.org/1999/02/22-rdf-syntax-ns#" xmlns:dcterms="http://purl.org/dc/terms/" xmlns:vCard="http://www.w3.org/2001/vcard-rdf/3.0#" xmlns:vCard4="http://www.w3.org/2006/vcard/ns#" xmlns:bqbiol="http://biomodels.net/biology-qualifiers/" xmlns:bqmodel="http://biomodels.net/model-qualifiers/">
            <rdf:Description rdf:about="#meta_M_pa141_c">
              <bqbiol:is>
                <rdf:Bag>
                  <rdf:li rdf:resource="https://identifiers.org/bigg.metabolite/pa141"/>
                  <rdf:li rdf:resource="https://identifiers.org/metanetx.chemical/MNXM90512"/>
                  <rdf:li rdf:resource="https://identifiers.org/seed.compound/cpd15523"/>
                </rdf:Bag>
              </bqbiol:is>
            </rdf:Description>
          </rdf:RDF>
        </annotation>
      </species>
      <species metaid="meta_M_no2_e" sboTerm="SBO:0000247" id="M_no2_e" name="Nitrite" compartment="e" hasOnlySubstanceUnits="false" boundaryCondition="false" constant="false" fbc:charge="-1" fbc:chemicalFormula="NO2">
        <notes>
          <html xmlns="http://www.w3.org/1999/xhtml">
            <p>original_bigg_ids: [&apos;no2_e&apos;]</p>
          </html>
        </notes>
        <annotation>
          <rdf:RDF xmlns:rdf="http://www.w3.org/1999/02/22-rdf-syntax-ns#" xmlns:dcterms="http://purl.org/dc/terms/" xmlns:vCard="http://www.w3.org/2001/vcard-rdf/3.0#" xmlns:vCard4="http://www.w3.org/2006/vcard/ns#" xmlns:bqbiol="http://biomodels.net/biology-qualifiers/" xmlns:bqmodel="http://biomodels.net/model-qualifiers/">
            <rdf:Description rdf:about="#meta_M_no2_e">
              <bqbiol:is>
                <rdf:Bag>
                  <rdf:li rdf:resource="https://identifiers.org/Human Metabolome Database/HMDB02786"/>
                  <rdf:li rdf:resource="https://identifiers.org/bigg.metabolite/no2"/>
                  <rdf:li rdf:resource="https://identifiers.org/biocyc/META:NITRITE"/>
                  <rdf:li rdf:resource="https://identifiers.org/chebi/CHEBI:7585"/>
                  <rdf:li rdf:resource="https://identifiers.org/envipath/32de3cf4-e3e6-4168-956e-32fa5ddb0ce1/compound/84af9b8c-5f58-4093-85cb-964ba8ed40b7"/>
                  <rdf:li rdf:resource="https://identifiers.org/hmdb/HMDB02786"/>
                  <rdf:li rdf:resource="https://identifiers.org/inchi_key/IOVCWXUNBOPUCH-UHFFFAOYSA-M"/>
                  <rdf:li rdf:resource="https://identifiers.org/inchikey/IOVCWXUNBOPUCH-UHFFFAOYSA-M"/>
                  <rdf:li rdf:resource="https://identifiers.org/kegg.compound/C00088"/>
                  <rdf:li rdf:resource="https://identifiers.org/metanetx.chemical/MNXM107"/>
                  <rdf:li rdf:resource="https://identifiers.org/reactome/R-ALL-1222379"/>
                  <rdf:li rdf:resource="https://identifiers.org/reactome.compound/1222379"/>
                  <rdf:li rdf:resource="https://identifiers.org/sabiork/3058"/>
                  <rdf:li rdf:resource="https://identifiers.org/seed.compound/cpd00075"/>
                </rdf:Bag>
              </bqbiol:is>
            </rdf:Description>
          </rdf:RDF>
        </annotation>
      </species>
      <species metaid="meta_M_cdpdddecg_c" sboTerm="SBO:0000247" id="M_cdpdddecg_c" name="CDP-1,2-didodecanoylglycerol" compartment="c" hasOnlySubstanceUnits="false" boundaryCondition="false" constant="false" fbc:charge="-2" fbc:chemicalFormula="C36H63N3O15P2">
        <notes>
          <html xmlns="http://www.w3.org/1999/xhtml">
            <p>original_bigg_ids: [&apos;cdpdddecg_c&apos;]</p>
          </html>
        </notes>
        <annotation>
          <rdf:RDF xmlns:rdf="http://www.w3.org/1999/02/22-rdf-syntax-ns#" xmlns:dcterms="http://purl.org/dc/terms/" xmlns:vCard="http://www.w3.org/2001/vcard-rdf/3.0#" xmlns:vCard4="http://www.w3.org/2006/vcard/ns#" xmlns:bqbiol="http://biomodels.net/biology-qualifiers/" xmlns:bqmodel="http://biomodels.net/model-qualifiers/">
            <rdf:Description rdf:about="#meta_M_cdpdddecg_c">
              <bqbiol:is>
                <rdf:Bag>
                  <rdf:li rdf:resource="https://identifiers.org/bigg.metabolite/cdpdddecg"/>
                  <rdf:li rdf:resource="https://identifiers.org/metanetx.chemical/MNXM4507"/>
                  <rdf:li rdf:resource="https://identifiers.org/seed.compound/cpd15417"/>
                </rdf:Bag>
              </bqbiol:is>
            </rdf:Description>
          </rdf:RDF>
        </annotation>
      </species>
      <species metaid="meta_M_rib__D_c" sboTerm="SBO:0000247" id="M_rib__D_c" name="D-Ribose" compartment="c" hasOnlySubstanceUnits="false" boundaryCondition="false" constant="false" fbc:charge="0" fbc:chemicalFormula="C5H10O5">
        <notes>
          <html xmlns="http://www.w3.org/1999/xhtml">
            <p>original_bigg_ids: [&apos;rib__D_c&apos;]</p>
          </html>
        </notes>
        <annotation>
          <rdf:RDF xmlns:rdf="http://www.w3.org/1999/02/22-rdf-syntax-ns#" xmlns:dcterms="http://purl.org/dc/terms/" xmlns:vCard="http://www.w3.org/2001/vcard-rdf/3.0#" xmlns:vCard4="http://www.w3.org/2006/vcard/ns#" xmlns:bqbiol="http://biomodels.net/biology-qualifiers/" xmlns:bqmodel="http://biomodels.net/model-qualifiers/">
            <rdf:Description rdf:about="#meta_M_rib__D_c">
              <bqbiol:is>
                <rdf:Bag>
                  <rdf:li rdf:resource="https://identifiers.org/Human Metabolome Database/HMDB00283"/>
                  <rdf:li rdf:resource="https://identifiers.org/bigg.metabolite/rib__D"/>
                  <rdf:li rdf:resource="https://identifiers.org/biocyc/META:D-Ribopyranose"/>
                  <rdf:li rdf:resource="https://identifiers.org/chebi/CHEBI:47013"/>
                  <rdf:li rdf:resource="https://identifiers.org/hmdb/HMDB00283"/>
                  <rdf:li rdf:resource="https://identifiers.org/inchi_key/HMFHBZSHGGEWLO-SOOFDHNKSA-N"/>
                  <rdf:li rdf:resource="https://identifiers.org/inchikey/HMFHBZSHGGEWLO-SOOFDHNKSA-N"/>
                  <rdf:li rdf:resource="https://identifiers.org/kegg.compound/C21057"/>
                  <rdf:li rdf:resource="https://identifiers.org/metanetx.chemical/MNXM242"/>
                  <rdf:li rdf:resource="https://identifiers.org/sabiork/1653"/>
                  <rdf:li rdf:resource="https://identifiers.org/seed.compound/cpd00105"/>
                </rdf:Bag>
              </bqbiol:is>
            </rdf:Description>
          </rdf:RDF>
        </annotation>
      </species>
      <species metaid="meta_M_tag6p__D_c" sboTerm="SBO:0000247" id="M_tag6p__D_c" name="D-Tagatose 6-phosphate" compartment="c" hasOnlySubstanceUnits="false" boundaryCondition="false" constant="false" fbc:charge="-2" fbc:chemicalFormula="C6H11O9P">
        <notes>
          <html xmlns="http://www.w3.org/1999/xhtml">
            <p>original_bigg_ids: [&apos;tag6p__D_c&apos;]</p>
          </html>
        </notes>
        <annotation>
          <rdf:RDF xmlns:rdf="http://www.w3.org/1999/02/22-rdf-syntax-ns#" xmlns:dcterms="http://purl.org/dc/terms/" xmlns:vCard="http://www.w3.org/2001/vcard-rdf/3.0#" xmlns:vCard4="http://www.w3.org/2006/vcard/ns#" xmlns:bqbiol="http://biomodels.net/biology-qualifiers/" xmlns:bqmodel="http://biomodels.net/model-qualifiers/">
            <rdf:Description rdf:about="#meta_M_tag6p__D_c">
              <bqbiol:is>
                <rdf:Bag>
                  <rdf:li rdf:resource="https://identifiers.org/Human Metabolome Database/HMDB06873"/>
                  <rdf:li rdf:resource="https://identifiers.org/bigg.metabolite/tag6p__D"/>
                  <rdf:li rdf:resource="https://identifiers.org/biocyc/META:TAGATOSE-6-PHOSPHATE"/>
                  <rdf:li rdf:resource="https://identifiers.org/chebi/CHEBI:58695"/>
                  <rdf:li rdf:resource="https://identifiers.org/hmdb/HMDB06873"/>
                  <rdf:li rdf:resource="https://identifiers.org/inchi_key/BGWGXPAPYGQALX-OEXCPVAWSA-L"/>
                  <rdf:li rdf:resource="https://identifiers.org/inchikey/BGWGXPAPYGQALX-OEXCPVAWSA-L"/>
                  <rdf:li rdf:resource="https://identifiers.org/kegg.compound/C01097"/>
                  <rdf:li rdf:resource="https://identifiers.org/metanetx.chemical/MNXM795"/>
                  <rdf:li rdf:resource="https://identifiers.org/sabiork/1352"/>
                  <rdf:li rdf:resource="https://identifiers.org/seed.compound/cpd00805"/>
                </rdf:Bag>
              </bqbiol:is>
            </rdf:Description>
          </rdf:RDF>
        </annotation>
      </species>
      <species metaid="meta_M_2dr1p_c" sboTerm="SBO:0000247" id="M_2dr1p_c" name="2-Deoxy-D-ribose 1-phosphate" compartment="c" hasOnlySubstanceUnits="false" boundaryCondition="false" constant="false" fbc:charge="-2" fbc:chemicalFormula="C5H9O7P">
        <notes>
          <html xmlns="http://www.w3.org/1999/xhtml">
            <p>original_bigg_ids: [&apos;2dr1p_c&apos;]</p>
          </html>
        </notes>
        <annotation>
          <rdf:RDF xmlns:rdf="http://www.w3.org/1999/02/22-rdf-syntax-ns#" xmlns:dcterms="http://purl.org/dc/terms/" xmlns:vCard="http://www.w3.org/2001/vcard-rdf/3.0#" xmlns:vCard4="http://www.w3.org/2006/vcard/ns#" xmlns:bqbiol="http://biomodels.net/biology-qualifiers/" xmlns:bqmodel="http://biomodels.net/model-qualifiers/">
            <rdf:Description rdf:about="#meta_M_2dr1p_c">
              <bqbiol:is>
                <rdf:Bag>
                  <rdf:li rdf:resource="https://identifiers.org/Human Metabolome Database/HMDB01351"/>
                  <rdf:li rdf:resource="https://identifiers.org/bigg.metabolite/2dr1p"/>
                  <rdf:li rdf:resource="https://identifiers.org/biocyc/META:DEOXY-D-RIBOSE-1-PHOSPHATE"/>
                  <rdf:li rdf:resource="https://identifiers.org/chebi/CHEBI:58576"/>
                  <rdf:li rdf:resource="https://identifiers.org/hmdb/HMDB01351"/>
                  <rdf:li rdf:resource="https://identifiers.org/inchi_key/KBDKAJNTYKVSEK-VPENINKCSA-L"/>
                  <rdf:li rdf:resource="https://identifiers.org/inchikey/KBDKAJNTYKVSEK-VPENINKCSA-L"/>
                  <rdf:li rdf:resource="https://identifiers.org/kegg.compound/C00672"/>
                  <rdf:li rdf:resource="https://identifiers.org/metanetx.chemical/MNXM789"/>
                  <rdf:li rdf:resource="https://identifiers.org/reactome/R-ALL-112032"/>
                  <rdf:li rdf:resource="https://identifiers.org/reactome.compound/112032"/>
                  <rdf:li rdf:resource="https://identifiers.org/sabiork/1345"/>
                  <rdf:li rdf:resource="https://identifiers.org/seed.compound/cpd26845"/>
                </rdf:Bag>
              </bqbiol:is>
            </rdf:Description>
          </rdf:RDF>
        </annotation>
      </species>
      <species metaid="meta_M_gthrd_c" sboTerm="SBO:0000247" id="M_gthrd_c" name="Reduced glutathione" compartment="c" hasOnlySubstanceUnits="false" boundaryCondition="false" constant="false" fbc:charge="-1" fbc:chemicalFormula="C10H16N3O6S">
        <notes>
          <html xmlns="http://www.w3.org/1999/xhtml">
            <p>original_bigg_ids: [&apos;gthrd_c&apos;]</p>
          </html>
        </notes>
        <annotation>
          <rdf:RDF xmlns:rdf="http://www.w3.org/1999/02/22-rdf-syntax-ns#" xmlns:dcterms="http://purl.org/dc/terms/" xmlns:vCard="http://www.w3.org/2001/vcard-rdf/3.0#" xmlns:vCard4="http://www.w3.org/2006/vcard/ns#" xmlns:bqbiol="http://biomodels.net/biology-qualifiers/" xmlns:bqmodel="http://biomodels.net/model-qualifiers/">
            <rdf:Description rdf:about="#meta_M_gthrd_c">
              <bqbiol:is>
                <rdf:Bag>
                  <rdf:li rdf:resource="https://identifiers.org/Human Metabolome Database/HMDB62697"/>
                  <rdf:li rdf:resource="https://identifiers.org/bigg.metabolite/gthrd"/>
                  <rdf:li rdf:resource="https://identifiers.org/biocyc/META:GLUTATHIONE"/>
                  <rdf:li rdf:resource="https://identifiers.org/chebi/CHEBI:57925"/>
                  <rdf:li rdf:resource="https://identifiers.org/hmdb/HMDB01463"/>
                  <rdf:li rdf:resource="https://identifiers.org/hmdb/HMDB62697"/>
                  <rdf:li rdf:resource="https://identifiers.org/hmdb/HMDB00125"/>
                  <rdf:li rdf:resource="https://identifiers.org/hmdb/HMDB06960"/>
                  <rdf:li rdf:resource="https://identifiers.org/inchi_key/RWSXRVCMGQZWBV-WDSKDSINSA-M"/>
                  <rdf:li rdf:resource="https://identifiers.org/inchikey/RWSXRVCMGQZWBV-WDSKDSINSA-M"/>
                  <rdf:li rdf:resource="https://identifiers.org/kegg.compound/C00051"/>
                  <rdf:li rdf:resource="https://identifiers.org/kegg.drug/D00014"/>
                  <rdf:li rdf:resource="https://identifiers.org/metanetx.chemical/MNXM57"/>
                  <rdf:li rdf:resource="https://identifiers.org/reactome/R-ALL-29450"/>
                  <rdf:li rdf:resource="https://identifiers.org/reactome.compound/1247892"/>
                  <rdf:li rdf:resource="https://identifiers.org/reactome.compound/1500783"/>
                  <rdf:li rdf:resource="https://identifiers.org/reactome.compound/1655887"/>
                  <rdf:li rdf:resource="https://identifiers.org/reactome.compound/29450"/>
                  <rdf:li rdf:resource="https://identifiers.org/reactome.compound/158543"/>
                  <rdf:li rdf:resource="https://identifiers.org/sabiork/1926"/>
                  <rdf:li rdf:resource="https://identifiers.org/seed.compound/cpd00042"/>
                </rdf:Bag>
              </bqbiol:is>
            </rdf:Description>
          </rdf:RDF>
        </annotation>
      </species>
      <species metaid="meta_M_pe140_p" sboTerm="SBO:0000247" id="M_pe140_p" name="Phosphatidylethanolamine (ditetradecanoyl, n-C14:0)" compartment="p" hasOnlySubstanceUnits="false" boundaryCondition="false" constant="false" fbc:charge="0" fbc:chemicalFormula="C33H66N1O8P1">
        <notes>
          <html xmlns="http://www.w3.org/1999/xhtml">
            <p>original_bigg_ids: [&apos;pe140_p&apos;]</p>
          </html>
        </notes>
        <annotation>
          <rdf:RDF xmlns:rdf="http://www.w3.org/1999/02/22-rdf-syntax-ns#" xmlns:dcterms="http://purl.org/dc/terms/" xmlns:vCard="http://www.w3.org/2001/vcard-rdf/3.0#" xmlns:vCard4="http://www.w3.org/2006/vcard/ns#" xmlns:bqbiol="http://biomodels.net/biology-qualifiers/" xmlns:bqmodel="http://biomodels.net/model-qualifiers/">
            <rdf:Description rdf:about="#meta_M_pe140_p">
              <bqbiol:is>
                <rdf:Bag>
                  <rdf:li rdf:resource="https://identifiers.org/Human Metabolome Database/HMDB08821"/>
                  <rdf:li rdf:resource="https://identifiers.org/bigg.metabolite/pe140"/>
                  <rdf:li rdf:resource="https://identifiers.org/biocyc/META:CPD-17087"/>
                  <rdf:li rdf:resource="https://identifiers.org/hmdb/HMDB08821"/>
                  <rdf:li rdf:resource="https://identifiers.org/hmdb/HMDB05313"/>
                  <rdf:li rdf:resource="https://identifiers.org/lipidmaps/LMGP02010352"/>
                  <rdf:li rdf:resource="https://identifiers.org/metanetx.chemical/MNXM2859"/>
                  <rdf:li rdf:resource="https://identifiers.org/slm/000034918"/>
                </rdf:Bag>
              </bqbiol:is>
            </rdf:Description>
          </rdf:RDF>
        </annotation>
      </species>
      <species metaid="meta_M_2agpg120_c" sboTerm="SBO:0000247" id="M_2agpg120_c" name="2-Acyl-sn-glycero-3-phosphoglycerol (n-C12:0)" compartment="c" hasOnlySubstanceUnits="false" boundaryCondition="false" constant="false" fbc:charge="-1" fbc:chemicalFormula="C18H36O9P1">
        <notes>
          <html xmlns="http://www.w3.org/1999/xhtml">
            <p>original_bigg_ids: [&apos;2agpg120_c&apos;]</p>
          </html>
        </notes>
        <annotation>
          <rdf:RDF xmlns:rdf="http://www.w3.org/1999/02/22-rdf-syntax-ns#" xmlns:dcterms="http://purl.org/dc/terms/" xmlns:vCard="http://www.w3.org/2001/vcard-rdf/3.0#" xmlns:vCard4="http://www.w3.org/2006/vcard/ns#" xmlns:bqbiol="http://biomodels.net/biology-qualifiers/" xmlns:bqmodel="http://biomodels.net/model-qualifiers/">
            <rdf:Description rdf:about="#meta_M_2agpg120_c">
              <bqbiol:is>
                <rdf:Bag>
                  <rdf:li rdf:resource="https://identifiers.org/bigg.metabolite/2agpg120"/>
                  <rdf:li rdf:resource="https://identifiers.org/metanetx.chemical/MNXM3450"/>
                </rdf:Bag>
              </bqbiol:is>
            </rdf:Description>
          </rdf:RDF>
        </annotation>
      </species>
      <species metaid="meta_M_2tdecg3p_p" sboTerm="SBO:0000247" id="M_2tdecg3p_p" name="2-tetradecanoyl-sn-glycerol 3-phosphate" compartment="p" hasOnlySubstanceUnits="false" boundaryCondition="false" constant="false" fbc:charge="-1" fbc:chemicalFormula="C17H34O7P1">
        <notes>
          <html xmlns="http://www.w3.org/1999/xhtml">
            <p>original_bigg_ids: [&apos;2tdecg3p_p&apos;]</p>
          </html>
        </notes>
        <annotation>
          <rdf:RDF xmlns:rdf="http://www.w3.org/1999/02/22-rdf-syntax-ns#" xmlns:dcterms="http://purl.org/dc/terms/" xmlns:vCard="http://www.w3.org/2001/vcard-rdf/3.0#" xmlns:vCard4="http://www.w3.org/2006/vcard/ns#" xmlns:bqbiol="http://biomodels.net/biology-qualifiers/" xmlns:bqmodel="http://biomodels.net/model-qualifiers/">
            <rdf:Description rdf:about="#meta_M_2tdecg3p_p">
              <bqbiol:is>
                <rdf:Bag>
                  <rdf:li rdf:resource="https://identifiers.org/bigg.metabolite/2tdecg3p"/>
                  <rdf:li rdf:resource="https://identifiers.org/metanetx.chemical/MNXM5491"/>
                  <rdf:li rdf:resource="https://identifiers.org/seed.compound/cpd15363"/>
                </rdf:Bag>
              </bqbiol:is>
            </rdf:Description>
          </rdf:RDF>
        </annotation>
      </species>
      <species metaid="meta_M_ala__L_e" sboTerm="SBO:0000247" id="M_ala__L_e" name="L-Alanine" compartment="e" hasOnlySubstanceUnits="false" boundaryCondition="false" constant="false" fbc:charge="0" fbc:chemicalFormula="C3H7NO2">
        <notes>
          <html xmlns="http://www.w3.org/1999/xhtml">
            <p>original_bigg_ids: [&apos;ala__L_e&apos;]</p>
          </html>
        </notes>
        <annotation>
          <rdf:RDF xmlns:rdf="http://www.w3.org/1999/02/22-rdf-syntax-ns#" xmlns:dcterms="http://purl.org/dc/terms/" xmlns:vCard="http://www.w3.org/2001/vcard-rdf/3.0#" xmlns:vCard4="http://www.w3.org/2006/vcard/ns#" xmlns:bqbiol="http://biomodels.net/biology-qualifiers/" xmlns:bqmodel="http://biomodels.net/model-qualifiers/">
            <rdf:Description rdf:about="#meta_M_ala__L_e">
              <bqbiol:is>
                <rdf:Bag>
                  <rdf:li rdf:resource="https://identifiers.org/Human Metabolome Database/HMDB62251"/>
                  <rdf:li rdf:resource="https://identifiers.org/bigg.metabolite/ala__L"/>
                  <rdf:li rdf:resource="https://identifiers.org/biocyc/META:L-ALPHA-ALANINE"/>
                  <rdf:li rdf:resource="https://identifiers.org/chebi/CHEBI:76050"/>
                  <rdf:li rdf:resource="https://identifiers.org/envipath/650babc9-9d68-4b73-9332-11972ca26f7b/compound/d80739c7-acbe-4c00-8ea2-e3d19a191be2"/>
                  <rdf:li rdf:resource="https://identifiers.org/envipath/650babc9-9d68-4b73-9332-11972ca26f7b/compound/1aad160f-1c5e-48e0-9473-6305321b31ed"/>
                  <rdf:li rdf:resource="https://identifiers.org/hmdb/HMDB00161"/>
                  <rdf:li rdf:resource="https://identifiers.org/hmdb/HMDB62251"/>
                  <rdf:li rdf:resource="https://identifiers.org/inchi_key/QNAYBMKLOCPYGJ-REOHCLBHSA-N"/>
                  <rdf:li rdf:resource="https://identifiers.org/inchikey/QNAYBMKLOCPYGJ-REOHCLBHSA-N"/>
                  <rdf:li rdf:resource="https://identifiers.org/kegg.compound/C01401"/>
                  <rdf:li rdf:resource="https://identifiers.org/kegg.drug/D00012"/>
                  <rdf:li rdf:resource="https://identifiers.org/metanetx.chemical/MNXM32"/>
                  <rdf:li rdf:resource="https://identifiers.org/reactome/R-ALL-389664"/>
                  <rdf:li rdf:resource="https://identifiers.org/reactome.compound/389664"/>
                  <rdf:li rdf:resource="https://identifiers.org/reactome.compound/352036"/>
                  <rdf:li rdf:resource="https://identifiers.org/reactome.compound/29432"/>
                  <rdf:li rdf:resource="https://identifiers.org/reactome.compound/379697"/>
                  <rdf:li rdf:resource="https://identifiers.org/sabiork/2280"/>
                  <rdf:li rdf:resource="https://identifiers.org/sabiork/67"/>
                  <rdf:li rdf:resource="https://identifiers.org/seed.compound/cpd01003"/>
                </rdf:Bag>
              </bqbiol:is>
            </rdf:Description>
          </rdf:RDF>
        </annotation>
      </species>
      <species metaid="meta_M_g6p_e" sboTerm="SBO:0000247" id="M_g6p_e" name="D-Glucose 6-phosphate" compartment="e" hasOnlySubstanceUnits="false" boundaryCondition="false" constant="false" fbc:charge="-2" fbc:chemicalFormula="C6H11O9P">
        <notes>
          <html xmlns="http://www.w3.org/1999/xhtml">
            <p>original_bigg_ids: [&apos;g6p_e&apos;]</p>
          </html>
        </notes>
        <annotation>
          <rdf:RDF xmlns:rdf="http://www.w3.org/1999/02/22-rdf-syntax-ns#" xmlns:dcterms="http://purl.org/dc/terms/" xmlns:vCard="http://www.w3.org/2001/vcard-rdf/3.0#" xmlns:vCard4="http://www.w3.org/2006/vcard/ns#" xmlns:bqbiol="http://biomodels.net/biology-qualifiers/" xmlns:bqmodel="http://biomodels.net/model-qualifiers/">
            <rdf:Description rdf:about="#meta_M_g6p_e">
              <bqbiol:is>
                <rdf:Bag>
                  <rdf:li rdf:resource="https://identifiers.org/Human Metabolome Database/HMDB06793"/>
                  <rdf:li rdf:resource="https://identifiers.org/bigg.metabolite/g6p"/>
                  <rdf:li rdf:resource="https://identifiers.org/biocyc/META:D-glucopyranose-6-phosphate"/>
                  <rdf:li rdf:resource="https://identifiers.org/chebi/CHEBI:61548"/>
                  <rdf:li rdf:resource="https://identifiers.org/hmdb/HMDB01549"/>
                  <rdf:li rdf:resource="https://identifiers.org/hmdb/HMDB01401"/>
                  <rdf:li rdf:resource="https://identifiers.org/hmdb/HMDB06793"/>
                  <rdf:li rdf:resource="https://identifiers.org/inchi_key/NBSCHQHZLSJFNQ-GASJEMHNSA-L"/>
                  <rdf:li rdf:resource="https://identifiers.org/inchikey/NBSCHQHZLSJFNQ-GASJEMHNSA-L"/>
                  <rdf:li rdf:resource="https://identifiers.org/kegg.compound/C00092"/>
                  <rdf:li rdf:resource="https://identifiers.org/metanetx.chemical/MNXM160"/>
                  <rdf:li rdf:resource="https://identifiers.org/reactome/R-ALL-1629756"/>
                  <rdf:li rdf:resource="https://identifiers.org/reactome.compound/1629756"/>
                  <rdf:li rdf:resource="https://identifiers.org/sabiork/1404"/>
                  <rdf:li rdf:resource="https://identifiers.org/sabiork/1405"/>
                  <rdf:li rdf:resource="https://identifiers.org/seed.compound/cpd26836"/>
                </rdf:Bag>
              </bqbiol:is>
            </rdf:Description>
          </rdf:RDF>
        </annotation>
      </species>
      <species metaid="meta_M_actACP_c" sboTerm="SBO:0000247" id="M_actACP_c" name="Acetoacetyl-ACP" compartment="c" hasOnlySubstanceUnits="false" boundaryCondition="false" constant="false" fbc:charge="-1" fbc:chemicalFormula="C15H25N2O9PRS">
        <notes>
          <html xmlns="http://www.w3.org/1999/xhtml">
            <p>original_bigg_ids: [&apos;actACP_c&apos;]</p>
          </html>
        </notes>
        <annotation>
          <rdf:RDF xmlns:rdf="http://www.w3.org/1999/02/22-rdf-syntax-ns#" xmlns:dcterms="http://purl.org/dc/terms/" xmlns:vCard="http://www.w3.org/2001/vcard-rdf/3.0#" xmlns:vCard4="http://www.w3.org/2006/vcard/ns#" xmlns:bqbiol="http://biomodels.net/biology-qualifiers/" xmlns:bqmodel="http://biomodels.net/model-qualifiers/">
            <rdf:Description rdf:about="#meta_M_actACP_c">
              <bqbiol:is>
                <rdf:Bag>
                  <rdf:li rdf:resource="https://identifiers.org/bigg.metabolite/actACP"/>
                  <rdf:li rdf:resource="https://identifiers.org/biocyc/META:Acetoacetyl-ACPs"/>
                  <rdf:li rdf:resource="https://identifiers.org/chebi/CHEBI:2393"/>
                  <rdf:li rdf:resource="https://identifiers.org/kegg.compound/C05744"/>
                  <rdf:li rdf:resource="https://identifiers.org/metanetx.chemical/MNXM1223"/>
                  <rdf:li rdf:resource="https://identifiers.org/sabiork/8104"/>
                  <rdf:li rdf:resource="https://identifiers.org/seed.compound/cpd11488"/>
                </rdf:Bag>
              </bqbiol:is>
            </rdf:Description>
          </rdf:RDF>
        </annotation>
      </species>
      <species metaid="meta_M_2odecg3p_c" sboTerm="SBO:0000247" id="M_2odecg3p_c" name="2-octadecanoyl-sn-glycerol 3-phosphate" compartment="c" hasOnlySubstanceUnits="false" boundaryCondition="false" constant="false" fbc:charge="-1" fbc:chemicalFormula="C21H42O7P1">
        <notes>
          <html xmlns="http://www.w3.org/1999/xhtml">
            <p>original_bigg_ids: [&apos;2odecg3p_c&apos;]</p>
          </html>
        </notes>
        <annotation>
          <rdf:RDF xmlns:rdf="http://www.w3.org/1999/02/22-rdf-syntax-ns#" xmlns:dcterms="http://purl.org/dc/terms/" xmlns:vCard="http://www.w3.org/2001/vcard-rdf/3.0#" xmlns:vCard4="http://www.w3.org/2006/vcard/ns#" xmlns:bqbiol="http://biomodels.net/biology-qualifiers/" xmlns:bqmodel="http://biomodels.net/model-qualifiers/">
            <rdf:Description rdf:about="#meta_M_2odecg3p_c">
              <bqbiol:is>
                <rdf:Bag>
                  <rdf:li rdf:resource="https://identifiers.org/Human Metabolome Database/HMDB07850"/>
                  <rdf:li rdf:resource="https://identifiers.org/bigg.metabolite/2odecg3p"/>
                  <rdf:li rdf:resource="https://identifiers.org/biocyc/META:CPD-17274"/>
                  <rdf:li rdf:resource="https://identifiers.org/hmdb/HMDB07850"/>
                  <rdf:li rdf:resource="https://identifiers.org/lipidmaps/LMGP10050043"/>
                  <rdf:li rdf:resource="https://identifiers.org/metanetx.chemical/MNXM5481"/>
                  <rdf:li rdf:resource="https://identifiers.org/seed.compound/cpd15358"/>
                  <rdf:li rdf:resource="https://identifiers.org/slm/000043277"/>
                </rdf:Bag>
              </bqbiol:is>
            </rdf:Description>
          </rdf:RDF>
        </annotation>
      </species>
      <species metaid="meta_M_hdcea_c" sboTerm="SBO:0000247" id="M_hdcea_c" name="Hexadecenoate (n-C16:1)" compartment="c" hasOnlySubstanceUnits="false" boundaryCondition="false" constant="false" fbc:charge="-1" fbc:chemicalFormula="C16H29O2">
        <notes>
          <html xmlns="http://www.w3.org/1999/xhtml">
            <p>original_bigg_ids: [&apos;hdcea_c&apos;]</p>
          </html>
        </notes>
        <annotation>
          <rdf:RDF xmlns:rdf="http://www.w3.org/1999/02/22-rdf-syntax-ns#" xmlns:dcterms="http://purl.org/dc/terms/" xmlns:vCard="http://www.w3.org/2001/vcard-rdf/3.0#" xmlns:vCard4="http://www.w3.org/2006/vcard/ns#" xmlns:bqbiol="http://biomodels.net/biology-qualifiers/" xmlns:bqmodel="http://biomodels.net/model-qualifiers/">
            <rdf:Description rdf:about="#meta_M_hdcea_c">
              <bqbiol:is>
                <rdf:Bag>
                  <rdf:li rdf:resource="https://identifiers.org/bigg.metabolite/hdcea"/>
                  <rdf:li rdf:resource="https://identifiers.org/metanetx.chemical/MNXM950"/>
                </rdf:Bag>
              </bqbiol:is>
            </rdf:Description>
          </rdf:RDF>
        </annotation>
      </species>
      <species metaid="meta_M_hdcoa_c" sboTerm="SBO:0000247" id="M_hdcoa_c" name="Hexadecenoyl-CoA (n-C16:1CoA)" compartment="c" hasOnlySubstanceUnits="false" boundaryCondition="false" constant="false" fbc:charge="-4" fbc:chemicalFormula="C37H60N7O17P3S">
        <notes>
          <html xmlns="http://www.w3.org/1999/xhtml">
            <p>original_bigg_ids: [&apos;hdcoa_c&apos;]</p>
          </html>
        </notes>
        <annotation>
          <rdf:RDF xmlns:rdf="http://www.w3.org/1999/02/22-rdf-syntax-ns#" xmlns:dcterms="http://purl.org/dc/terms/" xmlns:vCard="http://www.w3.org/2001/vcard-rdf/3.0#" xmlns:vCard4="http://www.w3.org/2006/vcard/ns#" xmlns:bqbiol="http://biomodels.net/biology-qualifiers/" xmlns:bqmodel="http://biomodels.net/model-qualifiers/">
            <rdf:Description rdf:about="#meta_M_hdcoa_c">
              <bqbiol:is>
                <rdf:Bag>
                  <rdf:li rdf:resource="https://identifiers.org/bigg.metabolite/hdcoa"/>
                  <rdf:li rdf:resource="https://identifiers.org/metanetx.chemical/MNXM90167"/>
                </rdf:Bag>
              </bqbiol:is>
            </rdf:Description>
          </rdf:RDF>
        </annotation>
      </species>
      <species metaid="meta_M_actp_c" sboTerm="SBO:0000247" id="M_actp_c" name="Acetyl phosphate" compartment="c" hasOnlySubstanceUnits="false" boundaryCondition="false" constant="false" fbc:charge="-2" fbc:chemicalFormula="C2H3O5P">
        <notes>
          <html xmlns="http://www.w3.org/1999/xhtml">
            <p>original_bigg_ids: [&apos;actp_c&apos;]</p>
          </html>
        </notes>
        <annotation>
          <rdf:RDF xmlns:rdf="http://www.w3.org/1999/02/22-rdf-syntax-ns#" xmlns:dcterms="http://purl.org/dc/terms/" xmlns:vCard="http://www.w3.org/2001/vcard-rdf/3.0#" xmlns:vCard4="http://www.w3.org/2006/vcard/ns#" xmlns:bqbiol="http://biomodels.net/biology-qualifiers/" xmlns:bqmodel="http://biomodels.net/model-qualifiers/">
            <rdf:Description rdf:about="#meta_M_actp_c">
              <bqbiol:is>
                <rdf:Bag>
                  <rdf:li rdf:resource="https://identifiers.org/Human Metabolome Database/HMDB01494"/>
                  <rdf:li rdf:resource="https://identifiers.org/bigg.metabolite/actp"/>
                  <rdf:li rdf:resource="https://identifiers.org/biocyc/META:ACETYL-P"/>
                  <rdf:li rdf:resource="https://identifiers.org/chebi/CHEBI:46262"/>
                  <rdf:li rdf:resource="https://identifiers.org/hmdb/HMDB01494"/>
                  <rdf:li rdf:resource="https://identifiers.org/inchi_key/LIPOUNRJVLNBCD-UHFFFAOYSA-L"/>
                  <rdf:li rdf:resource="https://identifiers.org/inchikey/LIPOUNRJVLNBCD-UHFFFAOYSA-L"/>
                  <rdf:li rdf:resource="https://identifiers.org/kegg.compound/C00227"/>
                  <rdf:li rdf:resource="https://identifiers.org/metanetx.chemical/MNXM280"/>
                  <rdf:li rdf:resource="https://identifiers.org/sabiork/1316"/>
                  <rdf:li rdf:resource="https://identifiers.org/seed.compound/cpd00196"/>
                </rdf:Bag>
              </bqbiol:is>
            </rdf:Description>
          </rdf:RDF>
        </annotation>
      </species>
      <species metaid="meta_M_2pglyc_c" sboTerm="SBO:0000247" id="M_2pglyc_c" name="2-Phosphoglycolate" compartment="c" hasOnlySubstanceUnits="false" boundaryCondition="false" constant="false" fbc:charge="-3" fbc:chemicalFormula="C2H2O6P">
        <notes>
          <html xmlns="http://www.w3.org/1999/xhtml">
            <p>original_bigg_ids: [&apos;2pglyc_c&apos;]</p>
          </html>
        </notes>
        <annotation>
          <rdf:RDF xmlns:rdf="http://www.w3.org/1999/02/22-rdf-syntax-ns#" xmlns:dcterms="http://purl.org/dc/terms/" xmlns:vCard="http://www.w3.org/2001/vcard-rdf/3.0#" xmlns:vCard4="http://www.w3.org/2006/vcard/ns#" xmlns:bqbiol="http://biomodels.net/biology-qualifiers/" xmlns:bqmodel="http://biomodels.net/model-qualifiers/">
            <rdf:Description rdf:about="#meta_M_2pglyc_c">
              <bqbiol:is>
                <rdf:Bag>
                  <rdf:li rdf:resource="https://identifiers.org/Human Metabolome Database/HMDB60148"/>
                  <rdf:li rdf:resource="https://identifiers.org/bigg.metabolite/2pglyc"/>
                  <rdf:li rdf:resource="https://identifiers.org/biocyc/META:CPD-67"/>
                  <rdf:li rdf:resource="https://identifiers.org/chebi/CHEBI:58033"/>
                  <rdf:li rdf:resource="https://identifiers.org/hmdb/HMDB60148"/>
                  <rdf:li rdf:resource="https://identifiers.org/hmdb/HMDB00816"/>
                  <rdf:li rdf:resource="https://identifiers.org/inchi_key/ASCFNMCAHFUBCO-UHFFFAOYSA-K"/>
                  <rdf:li rdf:resource="https://identifiers.org/inchikey/ASCFNMCAHFUBCO-UHFFFAOYSA-K"/>
                  <rdf:li rdf:resource="https://identifiers.org/kegg.compound/C00988"/>
                  <rdf:li rdf:resource="https://identifiers.org/metanetx.chemical/MNXM2074"/>
                  <rdf:li rdf:resource="https://identifiers.org/sabiork/1350"/>
                  <rdf:li rdf:resource="https://identifiers.org/seed.compound/cpd00727"/>
                </rdf:Bag>
              </bqbiol:is>
            </rdf:Description>
          </rdf:RDF>
        </annotation>
      </species>
      <species metaid="meta_M_o16a4colipa_e" sboTerm="SBO:0000247" id="M_o16a4colipa_e" name="(O16 antigen)x4 core oligosaccharide lipid A" compartment="e" hasOnlySubstanceUnits="false" boundaryCondition="false" constant="false" fbc:charge="-11" fbc:chemicalFormula="C312H523N6O200P4">
        <notes>
          <html xmlns="http://www.w3.org/1999/xhtml">
            <p>original_bigg_ids: [&apos;o16a4colipa_e&apos;]</p>
          </html>
        </notes>
        <annotation>
          <rdf:RDF xmlns:rdf="http://www.w3.org/1999/02/22-rdf-syntax-ns#" xmlns:dcterms="http://purl.org/dc/terms/" xmlns:vCard="http://www.w3.org/2001/vcard-rdf/3.0#" xmlns:vCard4="http://www.w3.org/2006/vcard/ns#" xmlns:bqbiol="http://biomodels.net/biology-qualifiers/" xmlns:bqmodel="http://biomodels.net/model-qualifiers/">
            <rdf:Description rdf:about="#meta_M_o16a4colipa_e">
              <bqbiol:is>
                <rdf:Bag>
                  <rdf:li rdf:resource="https://identifiers.org/bigg.metabolite/o16a4colipa"/>
                  <rdf:li rdf:resource="https://identifiers.org/inchi_key/KAVZMDKPFMCUGM-QWDGEOHMSA-C"/>
                  <rdf:li rdf:resource="https://identifiers.org/inchikey/KAVZMDKPFMCUGM-QWDGEOHMSA-C"/>
                  <rdf:li rdf:resource="https://identifiers.org/metanetx.chemical/MNXM91789"/>
                  <rdf:li rdf:resource="https://identifiers.org/seed.compound/cpd15518"/>
                </rdf:Bag>
              </bqbiol:is>
            </rdf:Description>
          </rdf:RDF>
        </annotation>
      </species>
      <species metaid="meta_M_acgam6p_c" sboTerm="SBO:0000247" id="M_acgam6p_c" name="N-Acetyl-D-glucosamine 6-phosphate" compartment="c" hasOnlySubstanceUnits="false" boundaryCondition="false" constant="false" fbc:charge="-2" fbc:chemicalFormula="C8H14NO9P">
        <notes>
          <html xmlns="http://www.w3.org/1999/xhtml">
            <p>original_bigg_ids: [&apos;acgam6p_c&apos;]</p>
          </html>
        </notes>
        <annotation>
          <rdf:RDF xmlns:rdf="http://www.w3.org/1999/02/22-rdf-syntax-ns#" xmlns:dcterms="http://purl.org/dc/terms/" xmlns:vCard="http://www.w3.org/2001/vcard-rdf/3.0#" xmlns:vCard4="http://www.w3.org/2006/vcard/ns#" xmlns:bqbiol="http://biomodels.net/biology-qualifiers/" xmlns:bqmodel="http://biomodels.net/model-qualifiers/">
            <rdf:Description rdf:about="#meta_M_acgam6p_c">
              <bqbiol:is>
                <rdf:Bag>
                  <rdf:li rdf:resource="https://identifiers.org/Human Metabolome Database/HMDB02817"/>
                  <rdf:li rdf:resource="https://identifiers.org/bigg.metabolite/acgam6p"/>
                  <rdf:li rdf:resource="https://identifiers.org/biocyc/META:N-ACETYL-D-GLUCOSAMINE-6-P"/>
                  <rdf:li rdf:resource="https://identifiers.org/chebi/CHEBI:7127"/>
                  <rdf:li rdf:resource="https://identifiers.org/hmdb/HMDB01062"/>
                  <rdf:li rdf:resource="https://identifiers.org/hmdb/HMDB02817"/>
                  <rdf:li rdf:resource="https://identifiers.org/inchi_key/BRGMHAYQAZFZDJ-RTRLPJTCSA-L"/>
                  <rdf:li rdf:resource="https://identifiers.org/inchikey/BRGMHAYQAZFZDJ-RTRLPJTCSA-L"/>
                  <rdf:li rdf:resource="https://identifiers.org/kegg.compound/C00357"/>
                  <rdf:li rdf:resource="https://identifiers.org/metanetx.chemical/MNXM63556"/>
                  <rdf:li rdf:resource="https://identifiers.org/reactome/R-ALL-449703"/>
                  <rdf:li rdf:resource="https://identifiers.org/reactome.compound/449703"/>
                  <rdf:li rdf:resource="https://identifiers.org/sabiork/1676"/>
                  <rdf:li rdf:resource="https://identifiers.org/seed.compound/cpd00293"/>
                </rdf:Bag>
              </bqbiol:is>
            </rdf:Description>
          </rdf:RDF>
        </annotation>
      </species>
      <species metaid="meta_M_g3pc_c" sboTerm="SBO:0000247" id="M_g3pc_c" name="Sn-Glycero-3-phosphocholine" compartment="c" hasOnlySubstanceUnits="false" boundaryCondition="false" constant="false" fbc:charge="0" fbc:chemicalFormula="C8H20NO6P">
        <notes>
          <html xmlns="http://www.w3.org/1999/xhtml">
            <p>original_bigg_ids: [&apos;g3pc_c&apos;]</p>
          </html>
        </notes>
        <annotation>
          <rdf:RDF xmlns:rdf="http://www.w3.org/1999/02/22-rdf-syntax-ns#" xmlns:dcterms="http://purl.org/dc/terms/" xmlns:vCard="http://www.w3.org/2001/vcard-rdf/3.0#" xmlns:vCard4="http://www.w3.org/2006/vcard/ns#" xmlns:bqbiol="http://biomodels.net/biology-qualifiers/" xmlns:bqmodel="http://biomodels.net/model-qualifiers/">
            <rdf:Description rdf:about="#meta_M_g3pc_c">
              <bqbiol:is>
                <rdf:Bag>
                  <rdf:li rdf:resource="https://identifiers.org/bigg.metabolite/g3pc"/>
                  <rdf:li rdf:resource="https://identifiers.org/biocyc/META:L-1-GLYCERO-PHOSPHORYLCHOLINE"/>
                  <rdf:li rdf:resource="https://identifiers.org/chebi/CHEBI:76433"/>
                  <rdf:li rdf:resource="https://identifiers.org/inchi_key/SUHOQUVVVLNYQR-MRVPVSSYSA-N"/>
                  <rdf:li rdf:resource="https://identifiers.org/inchikey/SUHOQUVVVLNYQR-MRVPVSSYSA-N"/>
                  <rdf:li rdf:resource="https://identifiers.org/kegg.compound/C00670"/>
                  <rdf:li rdf:resource="https://identifiers.org/kegg.drug/D07349"/>
                  <rdf:li rdf:resource="https://identifiers.org/metanetx.chemical/MNXM367"/>
                  <rdf:li rdf:resource="https://identifiers.org/reactome/R-ALL-1498750"/>
                  <rdf:li rdf:resource="https://identifiers.org/reactome.compound/1498750"/>
                  <rdf:li rdf:resource="https://identifiers.org/sabiork/5173"/>
                  <rdf:li rdf:resource="https://identifiers.org/seed.compound/cpd00507"/>
                </rdf:Bag>
              </bqbiol:is>
            </rdf:Description>
          </rdf:RDF>
        </annotation>
      </species>
      <species metaid="meta_M_thmpp_c" sboTerm="SBO:0000247" id="M_thmpp_c" name="Thiamine diphosphate" compartment="c" hasOnlySubstanceUnits="false" boundaryCondition="false" constant="false" fbc:charge="-2" fbc:chemicalFormula="C12H16N4O7P2S">
        <notes>
          <html xmlns="http://www.w3.org/1999/xhtml">
            <p>original_bigg_ids: [&apos;thmpp_c&apos;]</p>
          </html>
        </notes>
        <annotation>
          <rdf:RDF xmlns:rdf="http://www.w3.org/1999/02/22-rdf-syntax-ns#" xmlns:dcterms="http://purl.org/dc/terms/" xmlns:vCard="http://www.w3.org/2001/vcard-rdf/3.0#" xmlns:vCard4="http://www.w3.org/2006/vcard/ns#" xmlns:bqbiol="http://biomodels.net/biology-qualifiers/" xmlns:bqmodel="http://biomodels.net/model-qualifiers/">
            <rdf:Description rdf:about="#meta_M_thmpp_c">
              <bqbiol:is>
                <rdf:Bag>
                  <rdf:li rdf:resource="https://identifiers.org/Human Metabolome Database/HMDB62636"/>
                  <rdf:li rdf:resource="https://identifiers.org/bigg.metabolite/thmpp"/>
                  <rdf:li rdf:resource="https://identifiers.org/biocyc/META:THIAMINE-PYROPHOSPHATE"/>
                  <rdf:li rdf:resource="https://identifiers.org/chebi/CHEBI:9532"/>
                  <rdf:li rdf:resource="https://identifiers.org/hmdb/HMDB62636"/>
                  <rdf:li rdf:resource="https://identifiers.org/hmdb/HMDB01372"/>
                  <rdf:li rdf:resource="https://identifiers.org/inchi_key/AYEKOFBPNLCAJY-UHFFFAOYSA-L"/>
                  <rdf:li rdf:resource="https://identifiers.org/inchikey/AYEKOFBPNLCAJY-UHFFFAOYSA-L"/>
                  <rdf:li rdf:resource="https://identifiers.org/kegg.compound/C00068"/>
                  <rdf:li rdf:resource="https://identifiers.org/metanetx.chemical/MNXM256"/>
                  <rdf:li rdf:resource="https://identifiers.org/reactome/R-ALL-8878387"/>
                  <rdf:li rdf:resource="https://identifiers.org/reactome.compound/8878387"/>
                  <rdf:li rdf:resource="https://identifiers.org/reactome.compound/29480"/>
                  <rdf:li rdf:resource="https://identifiers.org/sabiork/1287"/>
                  <rdf:li rdf:resource="https://identifiers.org/seed.compound/cpd00056"/>
                </rdf:Bag>
              </bqbiol:is>
            </rdf:Description>
          </rdf:RDF>
        </annotation>
      </species>
      <species metaid="meta_M_dmbzid_c" sboTerm="SBO:0000247" id="M_dmbzid_c" name="5,6-Dimethylbenzimidazole" compartment="c" hasOnlySubstanceUnits="false" boundaryCondition="false" constant="false" fbc:charge="0" fbc:chemicalFormula="C9H10N2">
        <notes>
          <html xmlns="http://www.w3.org/1999/xhtml">
            <p>original_bigg_ids: [&apos;dmbzid_c&apos;]</p>
          </html>
        </notes>
        <annotation>
          <rdf:RDF xmlns:rdf="http://www.w3.org/1999/02/22-rdf-syntax-ns#" xmlns:dcterms="http://purl.org/dc/terms/" xmlns:vCard="http://www.w3.org/2001/vcard-rdf/3.0#" xmlns:vCard4="http://www.w3.org/2006/vcard/ns#" xmlns:bqbiol="http://biomodels.net/biology-qualifiers/" xmlns:bqmodel="http://biomodels.net/model-qualifiers/">
            <rdf:Description rdf:about="#meta_M_dmbzid_c">
              <bqbiol:is>
                <rdf:Bag>
                  <rdf:li rdf:resource="https://identifiers.org/Human Metabolome Database/HMDB03701"/>
                  <rdf:li rdf:resource="https://identifiers.org/bigg.metabolite/dmbzid"/>
                  <rdf:li rdf:resource="https://identifiers.org/biocyc/META:DIMETHYLBENZIMIDAZOLE"/>
                  <rdf:li rdf:resource="https://identifiers.org/chebi/CHEBI:4620"/>
                  <rdf:li rdf:resource="https://identifiers.org/hmdb/HMDB03701"/>
                  <rdf:li rdf:resource="https://identifiers.org/inchi_key/LJUQGASMPRMWIW-UHFFFAOYSA-N"/>
                  <rdf:li rdf:resource="https://identifiers.org/inchikey/LJUQGASMPRMWIW-UHFFFAOYSA-N"/>
                  <rdf:li rdf:resource="https://identifiers.org/kegg.compound/C03114"/>
                  <rdf:li rdf:resource="https://identifiers.org/metanetx.chemical/MNXM1531"/>
                  <rdf:li rdf:resource="https://identifiers.org/seed.compound/cpd01997"/>
                </rdf:Bag>
              </bqbiol:is>
            </rdf:Description>
          </rdf:RDF>
        </annotation>
      </species>
      <species metaid="meta_M_val__L_p" sboTerm="SBO:0000247" id="M_val__L_p" name="L-Valine" compartment="p" hasOnlySubstanceUnits="false" boundaryCondition="false" constant="false" fbc:charge="0" fbc:chemicalFormula="C5H11NO2">
        <notes>
          <html xmlns="http://www.w3.org/1999/xhtml">
            <p>original_bigg_ids: [&apos;val__L_p&apos;]</p>
          </html>
        </notes>
        <annotation>
          <rdf:RDF xmlns:rdf="http://www.w3.org/1999/02/22-rdf-syntax-ns#" xmlns:dcterms="http://purl.org/dc/terms/" xmlns:vCard="http://www.w3.org/2001/vcard-rdf/3.0#" xmlns:vCard4="http://www.w3.org/2006/vcard/ns#" xmlns:bqbiol="http://biomodels.net/biology-qualifiers/" xmlns:bqmodel="http://biomodels.net/model-qualifiers/">
            <rdf:Description rdf:about="#meta_M_val__L_p">
              <bqbiol:is>
                <rdf:Bag>
                  <rdf:li rdf:resource="https://identifiers.org/Human Metabolome Database/HMDB34366"/>
                  <rdf:li rdf:resource="https://identifiers.org/bigg.metabolite/val__L"/>
                  <rdf:li rdf:resource="https://identifiers.org/biocyc/META:VAL"/>
                  <rdf:li rdf:resource="https://identifiers.org/chebi/CHEBI:87977"/>
                  <rdf:li rdf:resource="https://identifiers.org/envipath/32de3cf4-e3e6-4168-956e-32fa5ddb0ce1/compound/b2ec1d47-f20f-4b19-9b15-ac1a3c2159c5"/>
                  <rdf:li rdf:resource="https://identifiers.org/envipath/650babc9-9d68-4b73-9332-11972ca26f7b/compound/65a4c231-5232-4f08-93e2-007eb0537f0e"/>
                  <rdf:li rdf:resource="https://identifiers.org/hmdb/HMDB00883"/>
                  <rdf:li rdf:resource="https://identifiers.org/hmdb/HMDB34366"/>
                  <rdf:li rdf:resource="https://identifiers.org/inchi_key/KZSNJWFQEVHDMF-BYPYZUCNSA-N"/>
                  <rdf:li rdf:resource="https://identifiers.org/inchikey/KZSNJWFQEVHDMF-BYPYZUCNSA-N"/>
                  <rdf:li rdf:resource="https://identifiers.org/kegg.compound/C16436"/>
                  <rdf:li rdf:resource="https://identifiers.org/kegg.drug/D00039"/>
                  <rdf:li rdf:resource="https://identifiers.org/lipidmaps/LMFA01100046"/>
                  <rdf:li rdf:resource="https://identifiers.org/metanetx.chemical/MNXM199"/>
                  <rdf:li rdf:resource="https://identifiers.org/reactome/R-ALL-29702"/>
                  <rdf:li rdf:resource="https://identifiers.org/reactome.compound/113540"/>
                  <rdf:li rdf:resource="https://identifiers.org/reactome.compound/29702"/>
                  <rdf:li rdf:resource="https://identifiers.org/sabiork/68"/>
                  <rdf:li rdf:resource="https://identifiers.org/sabiork/23113"/>
                  <rdf:li rdf:resource="https://identifiers.org/seed.compound/cpd15141"/>
                </rdf:Bag>
              </bqbiol:is>
            </rdf:Description>
          </rdf:RDF>
        </annotation>
      </species>
      <species metaid="meta_M_xtp_c" sboTerm="SBO:0000247" id="M_xtp_c" name="XTP" compartment="c" hasOnlySubstanceUnits="false" boundaryCondition="false" constant="false" fbc:charge="-4" fbc:chemicalFormula="C10H11N4O15P3">
        <notes>
          <html xmlns="http://www.w3.org/1999/xhtml">
            <p>original_bigg_ids: [&apos;xtp_c&apos;]</p>
          </html>
        </notes>
        <annotation>
          <rdf:RDF xmlns:rdf="http://www.w3.org/1999/02/22-rdf-syntax-ns#" xmlns:dcterms="http://purl.org/dc/terms/" xmlns:vCard="http://www.w3.org/2001/vcard-rdf/3.0#" xmlns:vCard4="http://www.w3.org/2006/vcard/ns#" xmlns:bqbiol="http://biomodels.net/biology-qualifiers/" xmlns:bqmodel="http://biomodels.net/model-qualifiers/">
            <rdf:Description rdf:about="#meta_M_xtp_c">
              <bqbiol:is>
                <rdf:Bag>
                  <rdf:li rdf:resource="https://identifiers.org/Human Metabolome Database/HMDB00293"/>
                  <rdf:li rdf:resource="https://identifiers.org/bigg.metabolite/xtp"/>
                  <rdf:li rdf:resource="https://identifiers.org/biocyc/META:XTP"/>
                  <rdf:li rdf:resource="https://identifiers.org/chebi/CHEBI:61314"/>
                  <rdf:li rdf:resource="https://identifiers.org/hmdb/HMDB00293"/>
                  <rdf:li rdf:resource="https://identifiers.org/inchi_key/CAEFEWVYEZABLA-UUOKFMHZSA-J"/>
                  <rdf:li rdf:resource="https://identifiers.org/inchikey/CAEFEWVYEZABLA-UUOKFMHZSA-J"/>
                  <rdf:li rdf:resource="https://identifiers.org/kegg.compound/C00700"/>
                  <rdf:li rdf:resource="https://identifiers.org/metanetx.chemical/MNXM1860"/>
                  <rdf:li rdf:resource="https://identifiers.org/reactome/R-ALL-2509848"/>
                  <rdf:li rdf:resource="https://identifiers.org/reactome.compound/2509848"/>
                  <rdf:li rdf:resource="https://identifiers.org/sabiork/1876"/>
                  <rdf:li rdf:resource="https://identifiers.org/seed.compound/cpd00530"/>
                </rdf:Bag>
              </bqbiol:is>
            </rdf:Description>
          </rdf:RDF>
        </annotation>
      </species>
      <species metaid="meta_M_udcpgl_c" sboTerm="SBO:0000247" id="M_udcpgl_c" name="Undecaprenol-diphosphate-glucose" compartment="c" hasOnlySubstanceUnits="false" boundaryCondition="false" constant="false" fbc:charge="-2" fbc:chemicalFormula="C61H100O12P2">
        <notes>
          <html xmlns="http://www.w3.org/1999/xhtml">
            <p>original_bigg_ids: [&apos;udcpgl_c&apos;]</p>
          </html>
        </notes>
        <annotation>
          <rdf:RDF xmlns:rdf="http://www.w3.org/1999/02/22-rdf-syntax-ns#" xmlns:dcterms="http://purl.org/dc/terms/" xmlns:vCard="http://www.w3.org/2001/vcard-rdf/3.0#" xmlns:vCard4="http://www.w3.org/2006/vcard/ns#" xmlns:bqbiol="http://biomodels.net/biology-qualifiers/" xmlns:bqmodel="http://biomodels.net/model-qualifiers/">
            <rdf:Description rdf:about="#meta_M_udcpgl_c">
              <bqbiol:is>
                <rdf:Bag>
                  <rdf:li rdf:resource="https://identifiers.org/bigg.metabolite/udcpgl"/>
                </rdf:Bag>
              </bqbiol:is>
            </rdf:Description>
          </rdf:RDF>
        </annotation>
      </species>
      <species metaid="meta_M_mepn_c" sboTerm="SBO:0000247" id="M_mepn_c" name="Methylphosphonic acid" compartment="c" hasOnlySubstanceUnits="false" boundaryCondition="false" constant="false" fbc:charge="-1" fbc:chemicalFormula="CH4O3P">
        <notes>
          <html xmlns="http://www.w3.org/1999/xhtml">
            <p>original_bigg_ids: [&apos;mepn_c&apos;]</p>
          </html>
        </notes>
        <annotation>
          <rdf:RDF xmlns:rdf="http://www.w3.org/1999/02/22-rdf-syntax-ns#" xmlns:dcterms="http://purl.org/dc/terms/" xmlns:vCard="http://www.w3.org/2001/vcard-rdf/3.0#" xmlns:vCard4="http://www.w3.org/2006/vcard/ns#" xmlns:bqbiol="http://biomodels.net/biology-qualifiers/" xmlns:bqmodel="http://biomodels.net/model-qualifiers/">
            <rdf:Description rdf:about="#meta_M_mepn_c">
              <bqbiol:is>
                <rdf:Bag>
                  <rdf:li rdf:resource="https://identifiers.org/bigg.metabolite/mepn"/>
                </rdf:Bag>
              </bqbiol:is>
            </rdf:Description>
          </rdf:RDF>
        </annotation>
      </species>
      <species metaid="meta_M_ppt_p" sboTerm="SBO:0000247" id="M_ppt_p" name="Phosphonate" compartment="p" hasOnlySubstanceUnits="false" boundaryCondition="false" constant="false" fbc:charge="-2" fbc:chemicalFormula="HO3P">
        <notes>
          <html xmlns="http://www.w3.org/1999/xhtml">
            <p>original_bigg_ids: [&apos;ppt_p&apos;]</p>
          </html>
        </notes>
        <annotation>
          <rdf:RDF xmlns:rdf="http://www.w3.org/1999/02/22-rdf-syntax-ns#" xmlns:dcterms="http://purl.org/dc/terms/" xmlns:vCard="http://www.w3.org/2001/vcard-rdf/3.0#" xmlns:vCard4="http://www.w3.org/2006/vcard/ns#" xmlns:bqbiol="http://biomodels.net/biology-qualifiers/" xmlns:bqmodel="http://biomodels.net/model-qualifiers/">
            <rdf:Description rdf:about="#meta_M_ppt_p">
              <bqbiol:is>
                <rdf:Bag>
                  <rdf:li rdf:resource="https://identifiers.org/Human Metabolome Database/HMDB01443"/>
                  <rdf:li rdf:resource="https://identifiers.org/bigg.metabolite/ppt"/>
                  <rdf:li rdf:resource="https://identifiers.org/biocyc/META:X-PHOSPHATE-GROUP"/>
                  <rdf:li rdf:resource="https://identifiers.org/chebi/CHEBI:8154"/>
                  <rdf:li rdf:resource="https://identifiers.org/envipath/5882df9c-dae1-4d80-a40e-db4724271456/compound/476ae429-68f2-4547-b4ce-baad8ab3bc26"/>
                  <rdf:li rdf:resource="https://identifiers.org/envipath/5882df9c-dae1-4d80-a40e-db4724271456/compound/cc4b0b2a-ff3d-4f32-bb67-58801f122f27"/>
                  <rdf:li rdf:resource="https://identifiers.org/envipath/32de3cf4-e3e6-4168-956e-32fa5ddb0ce1/compound/fce7e49c-1b66-4eb2-b13a-154386e984fa"/>
                  <rdf:li rdf:resource="https://identifiers.org/hmdb/HMDB01443"/>
                  <rdf:li rdf:resource="https://identifiers.org/inchi_key/ABLZXFCXXLZCGV-UHFFFAOYSA-L"/>
                  <rdf:li rdf:resource="https://identifiers.org/inchikey/ABLZXFCXXLZCGV-UHFFFAOYSA-L"/>
                  <rdf:li rdf:resource="https://identifiers.org/kegg.compound/C06701"/>
                  <rdf:li rdf:resource="https://identifiers.org/metanetx.chemical/MNXM1683"/>
                  <rdf:li rdf:resource="https://identifiers.org/sabiork/2905"/>
                  <rdf:li rdf:resource="https://identifiers.org/seed.compound/cpd28344"/>
                </rdf:Bag>
              </bqbiol:is>
            </rdf:Description>
          </rdf:RDF>
        </annotation>
      </species>
      <species metaid="meta_M_mepn_p" sboTerm="SBO:0000247" id="M_mepn_p" name="Methylphosphonic acid" compartment="p" hasOnlySubstanceUnits="false" boundaryCondition="false" constant="false" fbc:charge="-1" fbc:chemicalFormula="CH4O3P">
        <notes>
          <html xmlns="http://www.w3.org/1999/xhtml">
            <p>original_bigg_ids: [&apos;mepn_p&apos;]</p>
          </html>
        </notes>
        <annotation>
          <rdf:RDF xmlns:rdf="http://www.w3.org/1999/02/22-rdf-syntax-ns#" xmlns:dcterms="http://purl.org/dc/terms/" xmlns:vCard="http://www.w3.org/2001/vcard-rdf/3.0#" xmlns:vCard4="http://www.w3.org/2006/vcard/ns#" xmlns:bqbiol="http://biomodels.net/biology-qualifiers/" xmlns:bqmodel="http://biomodels.net/model-qualifiers/">
            <rdf:Description rdf:about="#meta_M_mepn_p">
              <bqbiol:is>
                <rdf:Bag>
                  <rdf:li rdf:resource="https://identifiers.org/bigg.metabolite/mepn"/>
                </rdf:Bag>
              </bqbiol:is>
            </rdf:Description>
          </rdf:RDF>
        </annotation>
      </species>
      <species metaid="meta_M_cd2_c" sboTerm="SBO:0000247" id="M_cd2_c" name="Cadmium" compartment="c" hasOnlySubstanceUnits="false" boundaryCondition="false" constant="false" fbc:charge="2" fbc:chemicalFormula="Cd">
        <notes>
          <html xmlns="http://www.w3.org/1999/xhtml">
            <p>original_bigg_ids: [&apos;cd2_c&apos;]</p>
          </html>
        </notes>
        <annotation>
          <rdf:RDF xmlns:rdf="http://www.w3.org/1999/02/22-rdf-syntax-ns#" xmlns:dcterms="http://purl.org/dc/terms/" xmlns:vCard="http://www.w3.org/2001/vcard-rdf/3.0#" xmlns:vCard4="http://www.w3.org/2006/vcard/ns#" xmlns:bqbiol="http://biomodels.net/biology-qualifiers/" xmlns:bqmodel="http://biomodels.net/model-qualifiers/">
            <rdf:Description rdf:about="#meta_M_cd2_c">
              <bqbiol:is>
                <rdf:Bag>
                  <rdf:li rdf:resource="https://identifiers.org/Human Metabolome Database/HMDB03638"/>
                  <rdf:li rdf:resource="https://identifiers.org/bigg.metabolite/cd2"/>
                  <rdf:li rdf:resource="https://identifiers.org/biocyc/META:CD+2"/>
                  <rdf:li rdf:resource="https://identifiers.org/chebi/CHEBI:48775"/>
                  <rdf:li rdf:resource="https://identifiers.org/hmdb/HMDB03638"/>
                  <rdf:li rdf:resource="https://identifiers.org/inchi_key/WLZRMCYVCSSEQC-UHFFFAOYSA-N"/>
                  <rdf:li rdf:resource="https://identifiers.org/inchikey/WLZRMCYVCSSEQC-UHFFFAOYSA-N"/>
                  <rdf:li rdf:resource="https://identifiers.org/kegg.compound/C01413"/>
                  <rdf:li rdf:resource="https://identifiers.org/metanetx.chemical/MNXM4505"/>
                  <rdf:li rdf:resource="https://identifiers.org/sabiork/48"/>
                  <rdf:li rdf:resource="https://identifiers.org/seed.compound/cpd01012"/>
                </rdf:Bag>
              </bqbiol:is>
            </rdf:Description>
          </rdf:RDF>
        </annotation>
      </species>
      <species metaid="meta_M_pyr_p" sboTerm="SBO:0000247" id="M_pyr_p" name="Pyruvate" compartment="p" hasOnlySubstanceUnits="false" boundaryCondition="false" constant="false" fbc:charge="-1" fbc:chemicalFormula="C3H3O3">
        <notes>
          <html xmlns="http://www.w3.org/1999/xhtml">
            <p>original_bigg_ids: [&apos;pyr_p&apos;]</p>
          </html>
        </notes>
        <annotation>
          <rdf:RDF xmlns:rdf="http://www.w3.org/1999/02/22-rdf-syntax-ns#" xmlns:dcterms="http://purl.org/dc/terms/" xmlns:vCard="http://www.w3.org/2001/vcard-rdf/3.0#" xmlns:vCard4="http://www.w3.org/2006/vcard/ns#" xmlns:bqbiol="http://biomodels.net/biology-qualifiers/" xmlns:bqmodel="http://biomodels.net/model-qualifiers/">
            <rdf:Description rdf:about="#meta_M_pyr_p">
              <bqbiol:is>
                <rdf:Bag>
                  <rdf:li rdf:resource="https://identifiers.org/Human Metabolome Database/HMDB00243"/>
                  <rdf:li rdf:resource="https://identifiers.org/bigg.metabolite/pyr"/>
                  <rdf:li rdf:resource="https://identifiers.org/biocyc/META:PYRUVATE"/>
                  <rdf:li rdf:resource="https://identifiers.org/chebi/CHEBI:8685"/>
                  <rdf:li rdf:resource="https://identifiers.org/envipath/650babc9-9d68-4b73-9332-11972ca26f7b/compound/ccc99777-54dc-42d4-a97e-009b780d3905"/>
                  <rdf:li rdf:resource="https://identifiers.org/envipath/32de3cf4-e3e6-4168-956e-32fa5ddb0ce1/compound/dc01020e-8c7e-4087-9f56-cf8c962b7437"/>
                  <rdf:li rdf:resource="https://identifiers.org/hmdb/HMDB00243"/>
                  <rdf:li rdf:resource="https://identifiers.org/inchi_key/LCTONWCANYUPML-UHFFFAOYSA-M"/>
                  <rdf:li rdf:resource="https://identifiers.org/inchikey/LCTONWCANYUPML-UHFFFAOYSA-M"/>
                  <rdf:li rdf:resource="https://identifiers.org/kegg.compound/C00022"/>
                  <rdf:li rdf:resource="https://identifiers.org/lipidmaps/LMFA01060077"/>
                  <rdf:li rdf:resource="https://identifiers.org/metanetx.chemical/MNXM23"/>
                  <rdf:li rdf:resource="https://identifiers.org/reactome/R-ALL-5357717"/>
                  <rdf:li rdf:resource="https://identifiers.org/reactome.compound/1130930"/>
                  <rdf:li rdf:resource="https://identifiers.org/reactome.compound/5357717"/>
                  <rdf:li rdf:resource="https://identifiers.org/reactome.compound/113557"/>
                  <rdf:li rdf:resource="https://identifiers.org/reactome.compound/29398"/>
                  <rdf:li rdf:resource="https://identifiers.org/reactome.compound/389680"/>
                  <rdf:li rdf:resource="https://identifiers.org/sabiork/33"/>
                  <rdf:li rdf:resource="https://identifiers.org/seed.compound/cpd00020"/>
                </rdf:Bag>
              </bqbiol:is>
            </rdf:Description>
          </rdf:RDF>
        </annotation>
      </species>
      <species metaid="meta_M_tcynt_p" sboTerm="SBO:0000247" id="M_tcynt_p" name="Thiocyanate" compartment="p" hasOnlySubstanceUnits="false" boundaryCondition="false" constant="false" fbc:charge="-1" fbc:chemicalFormula="CNS">
        <notes>
          <html xmlns="http://www.w3.org/1999/xhtml">
            <p>original_bigg_ids: [&apos;tcynt_p&apos;]</p>
          </html>
        </notes>
        <annotation>
          <rdf:RDF xmlns:rdf="http://www.w3.org/1999/02/22-rdf-syntax-ns#" xmlns:dcterms="http://purl.org/dc/terms/" xmlns:vCard="http://www.w3.org/2001/vcard-rdf/3.0#" xmlns:vCard4="http://www.w3.org/2006/vcard/ns#" xmlns:bqbiol="http://biomodels.net/biology-qualifiers/" xmlns:bqmodel="http://biomodels.net/model-qualifiers/">
            <rdf:Description rdf:about="#meta_M_tcynt_p">
              <bqbiol:is>
                <rdf:Bag>
                  <rdf:li rdf:resource="https://identifiers.org/Human Metabolome Database/HMDB01453"/>
                  <rdf:li rdf:resource="https://identifiers.org/bigg.metabolite/tcynt"/>
                  <rdf:li rdf:resource="https://identifiers.org/biocyc/META:HSCN"/>
                  <rdf:li rdf:resource="https://identifiers.org/chebi/CHEBI:9550"/>
                  <rdf:li rdf:resource="https://identifiers.org/envipath/32de3cf4-e3e6-4168-956e-32fa5ddb0ce1/compound/e06445a5-0756-47c6-b6f7-64c74b192ecc"/>
                  <rdf:li rdf:resource="https://identifiers.org/hmdb/HMDB01453"/>
                  <rdf:li rdf:resource="https://identifiers.org/inchi_key/ZMZDMBWJUHKJPS-UHFFFAOYSA-M"/>
                  <rdf:li rdf:resource="https://identifiers.org/inchikey/ZMZDMBWJUHKJPS-UHFFFAOYSA-M"/>
                  <rdf:li rdf:resource="https://identifiers.org/kegg.compound/C01755"/>
                  <rdf:li rdf:resource="https://identifiers.org/metanetx.chemical/MNXM762"/>
                  <rdf:li rdf:resource="https://identifiers.org/sabiork/5778"/>
                  <rdf:li rdf:resource="https://identifiers.org/seed.compound/cpd01211"/>
                </rdf:Bag>
              </bqbiol:is>
            </rdf:Description>
          </rdf:RDF>
        </annotation>
      </species>
      <species metaid="meta_M_ni2_c" sboTerm="SBO:0000247" id="M_ni2_c" name="Nickel" compartment="c" hasOnlySubstanceUnits="false" boundaryCondition="false" constant="false" fbc:charge="2" fbc:chemicalFormula="Ni">
        <notes>
          <html xmlns="http://www.w3.org/1999/xhtml">
            <p>original_bigg_ids: [&apos;ni2_c&apos;]</p>
          </html>
        </notes>
        <annotation>
          <rdf:RDF xmlns:rdf="http://www.w3.org/1999/02/22-rdf-syntax-ns#" xmlns:dcterms="http://purl.org/dc/terms/" xmlns:vCard="http://www.w3.org/2001/vcard-rdf/3.0#" xmlns:vCard4="http://www.w3.org/2006/vcard/ns#" xmlns:bqbiol="http://biomodels.net/biology-qualifiers/" xmlns:bqmodel="http://biomodels.net/model-qualifiers/">
            <rdf:Description rdf:about="#meta_M_ni2_c">
              <bqbiol:is>
                <rdf:Bag>
                  <rdf:li rdf:resource="https://identifiers.org/Human Metabolome Database/HMDB02457"/>
                  <rdf:li rdf:resource="https://identifiers.org/bigg.metabolite/ni2"/>
                  <rdf:li rdf:resource="https://identifiers.org/biocyc/META:NI+2"/>
                  <rdf:li rdf:resource="https://identifiers.org/chebi/CHEBI:49786"/>
                  <rdf:li rdf:resource="https://identifiers.org/hmdb/HMDB02457"/>
                  <rdf:li rdf:resource="https://identifiers.org/inchi_key/VEQPNABPJHWNSG-UHFFFAOYSA-N"/>
                  <rdf:li rdf:resource="https://identifiers.org/inchikey/VEQPNABPJHWNSG-UHFFFAOYSA-N"/>
                  <rdf:li rdf:resource="https://identifiers.org/kegg.compound/C19609"/>
                  <rdf:li rdf:resource="https://identifiers.org/metanetx.chemical/MNXM3673"/>
                  <rdf:li rdf:resource="https://identifiers.org/seed.compound/cpd20862"/>
                </rdf:Bag>
              </bqbiol:is>
            </rdf:Description>
          </rdf:RDF>
        </annotation>
      </species>
      <species metaid="meta_M_acanth_c" sboTerm="SBO:0000247" id="M_acanth_c" name="N-Acetylanthranilate" compartment="c" hasOnlySubstanceUnits="false" boundaryCondition="false" constant="false" fbc:charge="-1" fbc:chemicalFormula="C9H8NO3">
        <notes>
          <html xmlns="http://www.w3.org/1999/xhtml">
            <p>original_bigg_ids: [&apos;acanth_c&apos;]</p>
          </html>
        </notes>
        <annotation>
          <rdf:RDF xmlns:rdf="http://www.w3.org/1999/02/22-rdf-syntax-ns#" xmlns:dcterms="http://purl.org/dc/terms/" xmlns:vCard="http://www.w3.org/2001/vcard-rdf/3.0#" xmlns:vCard4="http://www.w3.org/2006/vcard/ns#" xmlns:bqbiol="http://biomodels.net/biology-qualifiers/" xmlns:bqmodel="http://biomodels.net/model-qualifiers/">
            <rdf:Description rdf:about="#meta_M_acanth_c">
              <bqbiol:is>
                <rdf:Bag>
                  <rdf:li rdf:resource="https://identifiers.org/bigg.metabolite/acanth"/>
                  <rdf:li rdf:resource="https://identifiers.org/biocyc/META:N-ACETYLANTHRANILATE"/>
                  <rdf:li rdf:resource="https://identifiers.org/chebi/CHEBI:7194"/>
                  <rdf:li rdf:resource="https://identifiers.org/envipath/32de3cf4-e3e6-4168-956e-32fa5ddb0ce1/compound/685af208-3a2e-4b98-875d-0c9154d9272c"/>
                  <rdf:li rdf:resource="https://identifiers.org/inchi_key/QSACCXVHEVWNMX-UHFFFAOYSA-M"/>
                  <rdf:li rdf:resource="https://identifiers.org/inchikey/QSACCXVHEVWNMX-UHFFFAOYSA-M"/>
                  <rdf:li rdf:resource="https://identifiers.org/kegg.compound/C06332"/>
                  <rdf:li rdf:resource="https://identifiers.org/metanetx.chemical/MNXM1939"/>
                  <rdf:li rdf:resource="https://identifiers.org/seed.compound/cpd03773"/>
                </rdf:Bag>
              </bqbiol:is>
            </rdf:Description>
          </rdf:RDF>
        </annotation>
      </species>
      <species metaid="meta_M_cyst__L_c" sboTerm="SBO:0000247" id="M_cyst__L_c" name="L-Cystathionine" compartment="c" hasOnlySubstanceUnits="false" boundaryCondition="false" constant="false" fbc:charge="0" fbc:chemicalFormula="C7H14N2O4S">
        <notes>
          <html xmlns="http://www.w3.org/1999/xhtml">
            <p>original_bigg_ids: [&apos;cyst__L_c&apos;]</p>
          </html>
        </notes>
        <annotation>
          <rdf:RDF xmlns:rdf="http://www.w3.org/1999/02/22-rdf-syntax-ns#" xmlns:dcterms="http://purl.org/dc/terms/" xmlns:vCard="http://www.w3.org/2001/vcard-rdf/3.0#" xmlns:vCard4="http://www.w3.org/2006/vcard/ns#" xmlns:bqbiol="http://biomodels.net/biology-qualifiers/" xmlns:bqmodel="http://biomodels.net/model-qualifiers/">
            <rdf:Description rdf:about="#meta_M_cyst__L_c">
              <bqbiol:is>
                <rdf:Bag>
                  <rdf:li rdf:resource="https://identifiers.org/Human Metabolome Database/HMDB03614"/>
                  <rdf:li rdf:resource="https://identifiers.org/bigg.metabolite/cyst__L"/>
                  <rdf:li rdf:resource="https://identifiers.org/biocyc/META:L-CYSTATHIONINE"/>
                  <rdf:li rdf:resource="https://identifiers.org/chebi/CHEBI:6205"/>
                  <rdf:li rdf:resource="https://identifiers.org/hmdb/HMDB00099"/>
                  <rdf:li rdf:resource="https://identifiers.org/hmdb/HMDB03614"/>
                  <rdf:li rdf:resource="https://identifiers.org/inchi_key/ILRYLPWNYFXEMH-WHFBIAKZSA-N"/>
                  <rdf:li rdf:resource="https://identifiers.org/inchikey/ILRYLPWNYFXEMH-WHFBIAKZSA-N"/>
                  <rdf:li rdf:resource="https://identifiers.org/kegg.compound/C02291"/>
                  <rdf:li rdf:resource="https://identifiers.org/metanetx.chemical/MNXM319"/>
                  <rdf:li rdf:resource="https://identifiers.org/reactome/R-ALL-1614518"/>
                  <rdf:li rdf:resource="https://identifiers.org/reactome.compound/1614518"/>
                  <rdf:li rdf:resource="https://identifiers.org/sabiork/6114"/>
                  <rdf:li rdf:resource="https://identifiers.org/seed.compound/cpd19019"/>
                </rdf:Bag>
              </bqbiol:is>
            </rdf:Description>
          </rdf:RDF>
        </annotation>
      </species>
      <species metaid="meta_M_so2_p" sboTerm="SBO:0000247" id="M_so2_p" name="Sulfur dioxide" compartment="p" hasOnlySubstanceUnits="false" boundaryCondition="false" constant="false" fbc:charge="0" fbc:chemicalFormula="O2S">
        <notes>
          <html xmlns="http://www.w3.org/1999/xhtml">
            <p>original_bigg_ids: [&apos;so2_p&apos;]</p>
          </html>
        </notes>
        <annotation>
          <rdf:RDF xmlns:rdf="http://www.w3.org/1999/02/22-rdf-syntax-ns#" xmlns:dcterms="http://purl.org/dc/terms/" xmlns:vCard="http://www.w3.org/2001/vcard-rdf/3.0#" xmlns:vCard4="http://www.w3.org/2006/vcard/ns#" xmlns:bqbiol="http://biomodels.net/biology-qualifiers/" xmlns:bqmodel="http://biomodels.net/model-qualifiers/">
            <rdf:Description rdf:about="#meta_M_so2_p">
              <bqbiol:is>
                <rdf:Bag>
                  <rdf:li rdf:resource="https://identifiers.org/Human Metabolome Database/HMDB34834"/>
                  <rdf:li rdf:resource="https://identifiers.org/bigg.metabolite/so2"/>
                  <rdf:li rdf:resource="https://identifiers.org/biocyc/META:SULFUR-DIOXIDE"/>
                  <rdf:li rdf:resource="https://identifiers.org/chebi/CHEBI:9351"/>
                  <rdf:li rdf:resource="https://identifiers.org/envipath/4fd7f3e0-dd25-43ac-9453-dda3e52396e4/compound/739d918d-f0e0-4b19-900c-7abb204b45c0"/>
                  <rdf:li rdf:resource="https://identifiers.org/hmdb/HMDB34834"/>
                  <rdf:li rdf:resource="https://identifiers.org/inchi_key/RAHZWNYVWXNFOC-UHFFFAOYSA-N"/>
                  <rdf:li rdf:resource="https://identifiers.org/inchikey/RAHZWNYVWXNFOC-UHFFFAOYSA-N"/>
                  <rdf:li rdf:resource="https://identifiers.org/kegg.compound/C09306"/>
                  <rdf:li rdf:resource="https://identifiers.org/kegg.drug/D05961"/>
                  <rdf:li rdf:resource="https://identifiers.org/metanetx.chemical/MNXM4835"/>
                  <rdf:li rdf:resource="https://identifiers.org/sabiork/2804"/>
                  <rdf:li rdf:resource="https://identifiers.org/seed.compound/cpd06201"/>
                </rdf:Bag>
              </bqbiol:is>
            </rdf:Description>
          </rdf:RDF>
        </annotation>
      </species>
      <species metaid="meta_M_peamn_p" sboTerm="SBO:0000247" id="M_peamn_p" name="Phenethylamine" compartment="p" hasOnlySubstanceUnits="false" boundaryCondition="false" constant="false" fbc:charge="1" fbc:chemicalFormula="C8H12N">
        <notes>
          <html xmlns="http://www.w3.org/1999/xhtml">
            <p>original_bigg_ids: [&apos;peamn_p&apos;]</p>
          </html>
        </notes>
        <annotation>
          <rdf:RDF xmlns:rdf="http://www.w3.org/1999/02/22-rdf-syntax-ns#" xmlns:dcterms="http://purl.org/dc/terms/" xmlns:vCard="http://www.w3.org/2001/vcard-rdf/3.0#" xmlns:vCard4="http://www.w3.org/2006/vcard/ns#" xmlns:bqbiol="http://biomodels.net/biology-qualifiers/" xmlns:bqmodel="http://biomodels.net/model-qualifiers/">
            <rdf:Description rdf:about="#meta_M_peamn_p">
              <bqbiol:is>
                <rdf:Bag>
                  <rdf:li rdf:resource="https://identifiers.org/Human Metabolome Database/HMDB60276"/>
                  <rdf:li rdf:resource="https://identifiers.org/bigg.metabolite/peamn"/>
                  <rdf:li rdf:resource="https://identifiers.org/biocyc/META:PHENYLETHYLAMINE"/>
                  <rdf:li rdf:resource="https://identifiers.org/chebi/CHEBI:8063"/>
                  <rdf:li rdf:resource="https://identifiers.org/hmdb/HMDB60276"/>
                  <rdf:li rdf:resource="https://identifiers.org/hmdb/HMDB12275"/>
                  <rdf:li rdf:resource="https://identifiers.org/inchi_key/BHHGXPLMPWCGHP-UHFFFAOYSA-O"/>
                  <rdf:li rdf:resource="https://identifiers.org/inchikey/BHHGXPLMPWCGHP-UHFFFAOYSA-O"/>
                  <rdf:li rdf:resource="https://identifiers.org/kegg.compound/C05332"/>
                  <rdf:li rdf:resource="https://identifiers.org/metanetx.chemical/MNXM660"/>
                  <rdf:li rdf:resource="https://identifiers.org/reactome/R-ALL-500605"/>
                  <rdf:li rdf:resource="https://identifiers.org/reactome.compound/500605"/>
                  <rdf:li rdf:resource="https://identifiers.org/sabiork/2769"/>
                  <rdf:li rdf:resource="https://identifiers.org/seed.compound/cpd03161"/>
                </rdf:Bag>
              </bqbiol:is>
            </rdf:Description>
          </rdf:RDF>
        </annotation>
      </species>
      <species metaid="meta_M_mso3_e" sboTerm="SBO:0000247" id="M_mso3_e" name="Methanesulfonate" compartment="e" hasOnlySubstanceUnits="false" boundaryCondition="false" constant="false" fbc:charge="-1" fbc:chemicalFormula="CH3O3S">
        <notes>
          <html xmlns="http://www.w3.org/1999/xhtml">
            <p>original_bigg_ids: [&apos;mso3_e&apos;]</p>
          </html>
        </notes>
        <annotation>
          <rdf:RDF xmlns:rdf="http://www.w3.org/1999/02/22-rdf-syntax-ns#" xmlns:dcterms="http://purl.org/dc/terms/" xmlns:vCard="http://www.w3.org/2001/vcard-rdf/3.0#" xmlns:vCard4="http://www.w3.org/2006/vcard/ns#" xmlns:bqbiol="http://biomodels.net/biology-qualifiers/" xmlns:bqmodel="http://biomodels.net/model-qualifiers/">
            <rdf:Description rdf:about="#meta_M_mso3_e">
              <bqbiol:is>
                <rdf:Bag>
                  <rdf:li rdf:resource="https://identifiers.org/bigg.metabolite/mso3"/>
                  <rdf:li rdf:resource="https://identifiers.org/biocyc/META:CPD-3746"/>
                  <rdf:li rdf:resource="https://identifiers.org/chebi/CHEBI:6813"/>
                  <rdf:li rdf:resource="https://identifiers.org/envipath/32de3cf4-e3e6-4168-956e-32fa5ddb0ce1/compound/08e4702f-d7fe-43da-9a21-5771459eab73"/>
                  <rdf:li rdf:resource="https://identifiers.org/inchi_key/AFVFQIVMOAPDHO-UHFFFAOYSA-M"/>
                  <rdf:li rdf:resource="https://identifiers.org/inchikey/AFVFQIVMOAPDHO-UHFFFAOYSA-M"/>
                  <rdf:li rdf:resource="https://identifiers.org/kegg.compound/C11145"/>
                  <rdf:li rdf:resource="https://identifiers.org/metanetx.chemical/MNXM1485"/>
                  <rdf:li rdf:resource="https://identifiers.org/seed.compound/cpd08023"/>
                </rdf:Bag>
              </bqbiol:is>
            </rdf:Description>
          </rdf:RDF>
        </annotation>
      </species>
      <species metaid="meta_M_mn2_c" sboTerm="SBO:0000247" id="M_mn2_c" name="Manganese" compartment="c" hasOnlySubstanceUnits="false" boundaryCondition="false" constant="false" fbc:charge="2" fbc:chemicalFormula="Mn">
        <notes>
          <html xmlns="http://www.w3.org/1999/xhtml">
            <p>original_bigg_ids: [&apos;mn2_c&apos;]</p>
          </html>
        </notes>
        <annotation>
          <rdf:RDF xmlns:rdf="http://www.w3.org/1999/02/22-rdf-syntax-ns#" xmlns:dcterms="http://purl.org/dc/terms/" xmlns:vCard="http://www.w3.org/2001/vcard-rdf/3.0#" xmlns:vCard4="http://www.w3.org/2006/vcard/ns#" xmlns:bqbiol="http://biomodels.net/biology-qualifiers/" xmlns:bqmodel="http://biomodels.net/model-qualifiers/">
            <rdf:Description rdf:about="#meta_M_mn2_c">
              <bqbiol:is>
                <rdf:Bag>
                  <rdf:li rdf:resource="https://identifiers.org/Human Metabolome Database/HMDB01333"/>
                  <rdf:li rdf:resource="https://identifiers.org/bigg.metabolite/mn2"/>
                  <rdf:li rdf:resource="https://identifiers.org/biocyc/META:MN+2"/>
                  <rdf:li rdf:resource="https://identifiers.org/chebi/CHEBI:49749"/>
                  <rdf:li rdf:resource="https://identifiers.org/hmdb/HMDB01333"/>
                  <rdf:li rdf:resource="https://identifiers.org/inchi_key/WAEMQWOKJMHJLA-UHFFFAOYSA-N"/>
                  <rdf:li rdf:resource="https://identifiers.org/inchikey/WAEMQWOKJMHJLA-UHFFFAOYSA-N"/>
                  <rdf:li rdf:resource="https://identifiers.org/kegg.compound/C19610"/>
                  <rdf:li rdf:resource="https://identifiers.org/metanetx.chemical/MNXM2255"/>
                  <rdf:li rdf:resource="https://identifiers.org/reactome/R-ALL-29418"/>
                  <rdf:li rdf:resource="https://identifiers.org/reactome.compound/29418"/>
                  <rdf:li rdf:resource="https://identifiers.org/reactome.compound/1981162"/>
                  <rdf:li rdf:resource="https://identifiers.org/sabiork/1279"/>
                  <rdf:li rdf:resource="https://identifiers.org/seed.compound/cpd20863"/>
                </rdf:Bag>
              </bqbiol:is>
            </rdf:Description>
          </rdf:RDF>
        </annotation>
      </species>
      <species metaid="meta_M_dutp_c" sboTerm="SBO:0000247" id="M_dutp_c" name="DUTP C9H11N2O14P3" compartment="c" hasOnlySubstanceUnits="false" boundaryCondition="false" constant="false" fbc:charge="-4" fbc:chemicalFormula="C9H11N2O14P3">
        <notes>
          <html xmlns="http://www.w3.org/1999/xhtml">
            <p>original_bigg_ids: [&apos;dutp_c&apos;]</p>
          </html>
        </notes>
        <annotation>
          <rdf:RDF xmlns:rdf="http://www.w3.org/1999/02/22-rdf-syntax-ns#" xmlns:dcterms="http://purl.org/dc/terms/" xmlns:vCard="http://www.w3.org/2001/vcard-rdf/3.0#" xmlns:vCard4="http://www.w3.org/2006/vcard/ns#" xmlns:bqbiol="http://biomodels.net/biology-qualifiers/" xmlns:bqmodel="http://biomodels.net/model-qualifiers/">
            <rdf:Description rdf:about="#meta_M_dutp_c">
              <bqbiol:is>
                <rdf:Bag>
                  <rdf:li rdf:resource="https://identifiers.org/Human Metabolome Database/HMDB01191"/>
                  <rdf:li rdf:resource="https://identifiers.org/bigg.metabolite/dutp"/>
                  <rdf:li rdf:resource="https://identifiers.org/biocyc/META:DUTP"/>
                  <rdf:li rdf:resource="https://identifiers.org/chebi/CHEBI:61555"/>
                  <rdf:li rdf:resource="https://identifiers.org/hmdb/HMDB01191"/>
                  <rdf:li rdf:resource="https://identifiers.org/inchi_key/AHCYMLUZIRLXAA-SHYZEUOFSA-J"/>
                  <rdf:li rdf:resource="https://identifiers.org/inchikey/AHCYMLUZIRLXAA-SHYZEUOFSA-J"/>
                  <rdf:li rdf:resource="https://identifiers.org/kegg.compound/C00460"/>
                  <rdf:li rdf:resource="https://identifiers.org/metanetx.chemical/MNXM452"/>
                  <rdf:li rdf:resource="https://identifiers.org/reactome/R-ALL-500739"/>
                  <rdf:li rdf:resource="https://identifiers.org/reactome.compound/500739"/>
                  <rdf:li rdf:resource="https://identifiers.org/sabiork/1680"/>
                  <rdf:li rdf:resource="https://identifiers.org/seed.compound/cpd00358"/>
                </rdf:Bag>
              </bqbiol:is>
            </rdf:Description>
          </rdf:RDF>
        </annotation>
      </species>
      <species metaid="meta_M_murein5p5p_p" sboTerm="SBO:0000247" id="M_murein5p5p_p" name="Two linked disacharide pentapeptide murein units (uncrosslinked, middle of chain)" compartment="p" hasOnlySubstanceUnits="false" boundaryCondition="false" constant="false" fbc:charge="-4" fbc:chemicalFormula="C80H124N16O42">
        <notes>
          <html xmlns="http://www.w3.org/1999/xhtml">
            <p>original_bigg_ids: [&apos;murein5p5p_p&apos;]</p>
          </html>
        </notes>
        <annotation>
          <rdf:RDF xmlns:rdf="http://www.w3.org/1999/02/22-rdf-syntax-ns#" xmlns:dcterms="http://purl.org/dc/terms/" xmlns:vCard="http://www.w3.org/2001/vcard-rdf/3.0#" xmlns:vCard4="http://www.w3.org/2006/vcard/ns#" xmlns:bqbiol="http://biomodels.net/biology-qualifiers/" xmlns:bqmodel="http://biomodels.net/model-qualifiers/">
            <rdf:Description rdf:about="#meta_M_murein5p5p_p">
              <bqbiol:is>
                <rdf:Bag>
                  <rdf:li rdf:resource="https://identifiers.org/bigg.metabolite/murein5p5p"/>
                  <rdf:li rdf:resource="https://identifiers.org/biocyc/META:CPD0-2283"/>
                  <rdf:li rdf:resource="https://identifiers.org/inchi_key/WSONNHVKPYOZEY-UHFFFAOYSA-E"/>
                  <rdf:li rdf:resource="https://identifiers.org/inchikey/WSONNHVKPYOZEY-UHFFFAOYSA-E"/>
                  <rdf:li rdf:resource="https://identifiers.org/metanetx.chemical/MNXM88345"/>
                  <rdf:li rdf:resource="https://identifiers.org/seed.compound/cpd15511"/>
                </rdf:Bag>
              </bqbiol:is>
            </rdf:Description>
          </rdf:RDF>
        </annotation>
      </species>
      <species metaid="meta_M_dmlz_c" sboTerm="SBO:0000247" id="M_dmlz_c" name="6,7-Dimethyl-8-(1-D-ribityl)lumazine" compartment="c" hasOnlySubstanceUnits="false" boundaryCondition="false" constant="false" fbc:charge="0" fbc:chemicalFormula="C13H18N4O6">
        <notes>
          <html xmlns="http://www.w3.org/1999/xhtml">
            <p>original_bigg_ids: [&apos;dmlz_c&apos;]</p>
          </html>
        </notes>
        <annotation>
          <rdf:RDF xmlns:rdf="http://www.w3.org/1999/02/22-rdf-syntax-ns#" xmlns:dcterms="http://purl.org/dc/terms/" xmlns:vCard="http://www.w3.org/2001/vcard-rdf/3.0#" xmlns:vCard4="http://www.w3.org/2006/vcard/ns#" xmlns:bqbiol="http://biomodels.net/biology-qualifiers/" xmlns:bqmodel="http://biomodels.net/model-qualifiers/">
            <rdf:Description rdf:about="#meta_M_dmlz_c">
              <bqbiol:is>
                <rdf:Bag>
                  <rdf:li rdf:resource="https://identifiers.org/Human Metabolome Database/HMDB03826"/>
                  <rdf:li rdf:resource="https://identifiers.org/bigg.metabolite/dmlz"/>
                  <rdf:li rdf:resource="https://identifiers.org/biocyc/META:DIMETHYL-D-RIBITYL-LUMAZINE"/>
                  <rdf:li rdf:resource="https://identifiers.org/chebi/CHEBI:58201"/>
                  <rdf:li rdf:resource="https://identifiers.org/hmdb/HMDB03826"/>
                  <rdf:li rdf:resource="https://identifiers.org/inchi_key/SXDXRJZUAJBNFL-XKSSXDPKSA-M"/>
                  <rdf:li rdf:resource="https://identifiers.org/inchikey/SXDXRJZUAJBNFL-XKSSXDPKSA-M"/>
                  <rdf:li rdf:resource="https://identifiers.org/kegg.compound/C04332"/>
                  <rdf:li rdf:resource="https://identifiers.org/metanetx.chemical/MNXM1313"/>
                  <rdf:li rdf:resource="https://identifiers.org/sabiork/7240"/>
                  <rdf:li rdf:resource="https://identifiers.org/seed.compound/cpd02656"/>
                </rdf:Bag>
              </bqbiol:is>
            </rdf:Description>
          </rdf:RDF>
        </annotation>
      </species>
      <species metaid="meta_M_pan4p_c" sboTerm="SBO:0000247" id="M_pan4p_c" name="Pantetheine 4&apos;-phosphate" compartment="c" hasOnlySubstanceUnits="false" boundaryCondition="false" constant="false" fbc:charge="-2" fbc:chemicalFormula="C11H21N2O7PS">
        <notes>
          <html xmlns="http://www.w3.org/1999/xhtml">
            <p>original_bigg_ids: [&apos;pan4p_c&apos;]</p>
          </html>
        </notes>
        <annotation>
          <rdf:RDF xmlns:rdf="http://www.w3.org/1999/02/22-rdf-syntax-ns#" xmlns:dcterms="http://purl.org/dc/terms/" xmlns:vCard="http://www.w3.org/2001/vcard-rdf/3.0#" xmlns:vCard4="http://www.w3.org/2006/vcard/ns#" xmlns:bqbiol="http://biomodels.net/biology-qualifiers/" xmlns:bqmodel="http://biomodels.net/model-qualifiers/">
            <rdf:Description rdf:about="#meta_M_pan4p_c">
              <bqbiol:is>
                <rdf:Bag>
                  <rdf:li rdf:resource="https://identifiers.org/Human Metabolome Database/HMDB01416"/>
                  <rdf:li rdf:resource="https://identifiers.org/bigg.metabolite/pan4p"/>
                  <rdf:li rdf:resource="https://identifiers.org/biocyc/META:PHOSPHOPANTOTHEINE-GROUP"/>
                  <rdf:li rdf:resource="https://identifiers.org/chebi/CHEBI:7914"/>
                  <rdf:li rdf:resource="https://identifiers.org/hmdb/HMDB01416"/>
                  <rdf:li rdf:resource="https://identifiers.org/inchi_key/JDMUPRLRUUMCTL-VIFPVBQESA-L"/>
                  <rdf:li rdf:resource="https://identifiers.org/inchikey/JDMUPRLRUUMCTL-VIFPVBQESA-L"/>
                  <rdf:li rdf:resource="https://identifiers.org/kegg.compound/C01134"/>
                  <rdf:li rdf:resource="https://identifiers.org/metanetx.chemical/MNXM373"/>
                  <rdf:li rdf:resource="https://identifiers.org/reactome/R-ALL-8939005"/>
                  <rdf:li rdf:resource="https://identifiers.org/reactome.compound/196767"/>
                  <rdf:li rdf:resource="https://identifiers.org/reactome.compound/8939005"/>
                  <rdf:li rdf:resource="https://identifiers.org/reactome.compound/6809358"/>
                  <rdf:li rdf:resource="https://identifiers.org/sabiork/3034"/>
                  <rdf:li rdf:resource="https://identifiers.org/seed.compound/cpd27792"/>
                </rdf:Bag>
              </bqbiol:is>
            </rdf:Description>
          </rdf:RDF>
        </annotation>
      </species>
      <species metaid="meta_M_pa181_c" sboTerm="SBO:0000247" id="M_pa181_c" name="1,2-dioctadec-11-enoyl-sn-glycerol 3-phosphate" compartment="c" hasOnlySubstanceUnits="false" boundaryCondition="false" constant="false" fbc:charge="-2" fbc:chemicalFormula="C39H71O8P1">
        <notes>
          <html xmlns="http://www.w3.org/1999/xhtml">
            <p>original_bigg_ids: [&apos;pa181_c&apos;]</p>
          </html>
        </notes>
        <annotation>
          <rdf:RDF xmlns:rdf="http://www.w3.org/1999/02/22-rdf-syntax-ns#" xmlns:dcterms="http://purl.org/dc/terms/" xmlns:vCard="http://www.w3.org/2001/vcard-rdf/3.0#" xmlns:vCard4="http://www.w3.org/2006/vcard/ns#" xmlns:bqbiol="http://biomodels.net/biology-qualifiers/" xmlns:bqmodel="http://biomodels.net/model-qualifiers/">
            <rdf:Description rdf:about="#meta_M_pa181_c">
              <bqbiol:is>
                <rdf:Bag>
                  <rdf:li rdf:resource="https://identifiers.org/bigg.metabolite/pa181"/>
                  <rdf:li rdf:resource="https://identifiers.org/metanetx.chemical/MNXM90511"/>
                  <rdf:li rdf:resource="https://identifiers.org/seed.compound/cpd15527"/>
                </rdf:Bag>
              </bqbiol:is>
            </rdf:Description>
          </rdf:RDF>
        </annotation>
      </species>
      <species metaid="meta_M_thrp_e" sboTerm="SBO:0000247" id="M_thrp_e" name="L-Threonine O-3-phosphate" compartment="e" hasOnlySubstanceUnits="false" boundaryCondition="false" constant="false" fbc:charge="-2" fbc:chemicalFormula="C4H8NO6P">
        <notes>
          <html xmlns="http://www.w3.org/1999/xhtml">
            <p>original_bigg_ids: [&apos;thrp_e&apos;]</p>
          </html>
        </notes>
        <annotation>
          <rdf:RDF xmlns:rdf="http://www.w3.org/1999/02/22-rdf-syntax-ns#" xmlns:dcterms="http://purl.org/dc/terms/" xmlns:vCard="http://www.w3.org/2001/vcard-rdf/3.0#" xmlns:vCard4="http://www.w3.org/2006/vcard/ns#" xmlns:bqbiol="http://biomodels.net/biology-qualifiers/" xmlns:bqmodel="http://biomodels.net/model-qualifiers/">
            <rdf:Description rdf:about="#meta_M_thrp_e">
              <bqbiol:is>
                <rdf:Bag>
                  <rdf:li rdf:resource="https://identifiers.org/Human Metabolome Database/HMDB11185"/>
                  <rdf:li rdf:resource="https://identifiers.org/bigg.metabolite/thrp"/>
                  <rdf:li rdf:resource="https://identifiers.org/biocyc/META:L-THREONINE-O-3-PHOSPHATE"/>
                  <rdf:li rdf:resource="https://identifiers.org/chebi/CHEBI:58675"/>
                  <rdf:li rdf:resource="https://identifiers.org/hmdb/HMDB11185"/>
                  <rdf:li rdf:resource="https://identifiers.org/inchi_key/USRGIUJOYOXOQJ-GBXIJSLDSA-L"/>
                  <rdf:li rdf:resource="https://identifiers.org/inchikey/USRGIUJOYOXOQJ-GBXIJSLDSA-L"/>
                  <rdf:li rdf:resource="https://identifiers.org/kegg.compound/C12147"/>
                  <rdf:li rdf:resource="https://identifiers.org/metanetx.chemical/MNXM1492"/>
                  <rdf:li rdf:resource="https://identifiers.org/sabiork/14183"/>
                  <rdf:li rdf:resource="https://identifiers.org/seed.compound/cpd08928"/>
                </rdf:Bag>
              </bqbiol:is>
            </rdf:Description>
          </rdf:RDF>
        </annotation>
      </species>
      <species metaid="meta_M_2agpg181_p" sboTerm="SBO:0000247" id="M_2agpg181_p" name="2-Acyl-sn-glycero-3-phosphoglycerol (n-C18:1)" compartment="p" hasOnlySubstanceUnits="false" boundaryCondition="false" constant="false" fbc:charge="-1" fbc:chemicalFormula="C24H46O9P1">
        <notes>
          <html xmlns="http://www.w3.org/1999/xhtml">
            <p>original_bigg_ids: [&apos;2agpg181_p&apos;]</p>
          </html>
        </notes>
        <annotation>
          <rdf:RDF xmlns:rdf="http://www.w3.org/1999/02/22-rdf-syntax-ns#" xmlns:dcterms="http://purl.org/dc/terms/" xmlns:vCard="http://www.w3.org/2001/vcard-rdf/3.0#" xmlns:vCard4="http://www.w3.org/2006/vcard/ns#" xmlns:bqbiol="http://biomodels.net/biology-qualifiers/" xmlns:bqmodel="http://biomodels.net/model-qualifiers/">
            <rdf:Description rdf:about="#meta_M_2agpg181_p">
              <bqbiol:is>
                <rdf:Bag>
                  <rdf:li rdf:resource="https://identifiers.org/bigg.metabolite/2agpg181"/>
                  <rdf:li rdf:resource="https://identifiers.org/metanetx.chemical/MNXM3455"/>
                </rdf:Bag>
              </bqbiol:is>
            </rdf:Description>
          </rdf:RDF>
        </annotation>
      </species>
      <species metaid="meta_M_adprib_c" sboTerm="SBO:0000247" id="M_adprib_c" name="ADPribose C15H21N5O14P2" compartment="c" hasOnlySubstanceUnits="false" boundaryCondition="false" constant="false" fbc:charge="-2" fbc:chemicalFormula="C15H21N5O14P2">
        <notes>
          <html xmlns="http://www.w3.org/1999/xhtml">
            <p>original_bigg_ids: [&apos;adprib_c&apos;]</p>
          </html>
        </notes>
        <annotation>
          <rdf:RDF xmlns:rdf="http://www.w3.org/1999/02/22-rdf-syntax-ns#" xmlns:dcterms="http://purl.org/dc/terms/" xmlns:vCard="http://www.w3.org/2001/vcard-rdf/3.0#" xmlns:vCard4="http://www.w3.org/2006/vcard/ns#" xmlns:bqbiol="http://biomodels.net/biology-qualifiers/" xmlns:bqmodel="http://biomodels.net/model-qualifiers/">
            <rdf:Description rdf:about="#meta_M_adprib_c">
              <bqbiol:is>
                <rdf:Bag>
                  <rdf:li rdf:resource="https://identifiers.org/bigg.metabolite/adprib"/>
                  <rdf:li rdf:resource="https://identifiers.org/biocyc/META:ADENOSINE_DIPHOSPHATE_RIBOSE"/>
                  <rdf:li rdf:resource="https://identifiers.org/chebi/CHEBI:57967"/>
                  <rdf:li rdf:resource="https://identifiers.org/inchi_key/SRNWOUGRCWSEMX-TYASJMOZSA-L"/>
                  <rdf:li rdf:resource="https://identifiers.org/inchikey/SRNWOUGRCWSEMX-TYASJMOZSA-L"/>
                  <rdf:li rdf:resource="https://identifiers.org/kegg.compound/C01882"/>
                  <rdf:li rdf:resource="https://identifiers.org/metanetx.chemical/MNXM48596"/>
                  <rdf:li rdf:resource="https://identifiers.org/reactome/R-ALL-8870342"/>
                  <rdf:li rdf:resource="https://identifiers.org/reactome.compound/2393945"/>
                  <rdf:li rdf:resource="https://identifiers.org/reactome.compound/8870342"/>
                  <rdf:li rdf:resource="https://identifiers.org/reactome.compound/1131972"/>
                  <rdf:li rdf:resource="https://identifiers.org/sabiork/3120"/>
                  <rdf:li rdf:resource="https://identifiers.org/seed.compound/cpd01296"/>
                </rdf:Bag>
              </bqbiol:is>
            </rdf:Description>
          </rdf:RDF>
        </annotation>
      </species>
      <species metaid="meta_M_octa_c" sboTerm="SBO:0000247" id="M_octa_c" name="Octanoate (n-C8:0)" compartment="c" hasOnlySubstanceUnits="false" boundaryCondition="false" constant="false" fbc:charge="-1" fbc:chemicalFormula="C8H15O2">
        <notes>
          <html xmlns="http://www.w3.org/1999/xhtml">
            <p>original_bigg_ids: [&apos;octa_c&apos;]</p>
          </html>
        </notes>
        <annotation>
          <rdf:RDF xmlns:rdf="http://www.w3.org/1999/02/22-rdf-syntax-ns#" xmlns:dcterms="http://purl.org/dc/terms/" xmlns:vCard="http://www.w3.org/2001/vcard-rdf/3.0#" xmlns:vCard4="http://www.w3.org/2006/vcard/ns#" xmlns:bqbiol="http://biomodels.net/biology-qualifiers/" xmlns:bqmodel="http://biomodels.net/model-qualifiers/">
            <rdf:Description rdf:about="#meta_M_octa_c">
              <bqbiol:is>
                <rdf:Bag>
                  <rdf:li rdf:resource="https://identifiers.org/Human Metabolome Database/HMDB62511"/>
                  <rdf:li rdf:resource="https://identifiers.org/bigg.metabolite/octa"/>
                  <rdf:li rdf:resource="https://identifiers.org/biocyc/META:CPD-195"/>
                  <rdf:li rdf:resource="https://identifiers.org/chebi/CHEBI:44501"/>
                  <rdf:li rdf:resource="https://identifiers.org/envipath/32de3cf4-e3e6-4168-956e-32fa5ddb0ce1/compound/2202db6c-dc64-4714-9f17-23dbbb8d637f"/>
                  <rdf:li rdf:resource="https://identifiers.org/envipath/5882df9c-dae1-4d80-a40e-db4724271456/compound/7623a8e3-3436-493a-ad6e-13af00ad46d8"/>
                  <rdf:li rdf:resource="https://identifiers.org/envipath/650babc9-9d68-4b73-9332-11972ca26f7b/compound/fa5b4ef6-749e-42db-a909-7c6e56587bdd"/>
                  <rdf:li rdf:resource="https://identifiers.org/hmdb/HMDB62511"/>
                  <rdf:li rdf:resource="https://identifiers.org/hmdb/HMDB00482"/>
                  <rdf:li rdf:resource="https://identifiers.org/inchi_key/WWZKQHOCKIZLMA-UHFFFAOYSA-M"/>
                  <rdf:li rdf:resource="https://identifiers.org/inchikey/WWZKQHOCKIZLMA-UHFFFAOYSA-M"/>
                  <rdf:li rdf:resource="https://identifiers.org/kegg.compound/C06423"/>
                  <rdf:li rdf:resource="https://identifiers.org/kegg.drug/D05220"/>
                  <rdf:li rdf:resource="https://identifiers.org/lipidmaps/LMFA01010008"/>
                  <rdf:li rdf:resource="https://identifiers.org/metanetx.chemical/MNXM750"/>
                  <rdf:li rdf:resource="https://identifiers.org/sabiork/2889"/>
                  <rdf:li rdf:resource="https://identifiers.org/seed.compound/cpd03846"/>
                  <rdf:li rdf:resource="https://identifiers.org/slm/000000853"/>
                </rdf:Bag>
              </bqbiol:is>
            </rdf:Description>
          </rdf:RDF>
        </annotation>
      </species>
      <species metaid="meta_M_quln_c" sboTerm="SBO:0000247" id="M_quln_c" name="Quinolinate" compartment="c" hasOnlySubstanceUnits="false" boundaryCondition="false" constant="false" fbc:charge="-2" fbc:chemicalFormula="C7H3NO4">
        <notes>
          <html xmlns="http://www.w3.org/1999/xhtml">
            <p>original_bigg_ids: [&apos;quln_c&apos;]</p>
          </html>
        </notes>
        <annotation>
          <rdf:RDF xmlns:rdf="http://www.w3.org/1999/02/22-rdf-syntax-ns#" xmlns:dcterms="http://purl.org/dc/terms/" xmlns:vCard="http://www.w3.org/2001/vcard-rdf/3.0#" xmlns:vCard4="http://www.w3.org/2006/vcard/ns#" xmlns:bqbiol="http://biomodels.net/biology-qualifiers/" xmlns:bqmodel="http://biomodels.net/model-qualifiers/">
            <rdf:Description rdf:about="#meta_M_quln_c">
              <bqbiol:is>
                <rdf:Bag>
                  <rdf:li rdf:resource="https://identifiers.org/Human Metabolome Database/HMDB00232"/>
                  <rdf:li rdf:resource="https://identifiers.org/bigg.metabolite/quln"/>
                  <rdf:li rdf:resource="https://identifiers.org/biocyc/META:QUINOLINATE"/>
                  <rdf:li rdf:resource="https://identifiers.org/chebi/CHEBI:8663"/>
                  <rdf:li rdf:resource="https://identifiers.org/hmdb/HMDB00232"/>
                  <rdf:li rdf:resource="https://identifiers.org/inchi_key/GJAWHXHKYYXBSV-UHFFFAOYSA-L"/>
                  <rdf:li rdf:resource="https://identifiers.org/inchikey/GJAWHXHKYYXBSV-UHFFFAOYSA-L"/>
                  <rdf:li rdf:resource="https://identifiers.org/kegg.compound/C03722"/>
                  <rdf:li rdf:resource="https://identifiers.org/metanetx.chemical/MNXM555"/>
                  <rdf:li rdf:resource="https://identifiers.org/reactome/R-ALL-197238"/>
                  <rdf:li rdf:resource="https://identifiers.org/reactome.compound/197238"/>
                  <rdf:li rdf:resource="https://identifiers.org/sabiork/6817"/>
                  <rdf:li rdf:resource="https://identifiers.org/seed.compound/cpd02333"/>
                </rdf:Bag>
              </bqbiol:is>
            </rdf:Description>
          </rdf:RDF>
        </annotation>
      </species>
      <species metaid="meta_M_tdecoa_c" sboTerm="SBO:0000247" id="M_tdecoa_c" name="Tetradecenoyl-CoA (n-C14:1CoA)" compartment="c" hasOnlySubstanceUnits="false" boundaryCondition="false" constant="false" fbc:charge="-4" fbc:chemicalFormula="C35H56N7O17P3S">
        <notes>
          <html xmlns="http://www.w3.org/1999/xhtml">
            <p>original_bigg_ids: [&apos;tdecoa_c&apos;]</p>
          </html>
        </notes>
        <annotation>
          <rdf:RDF xmlns:rdf="http://www.w3.org/1999/02/22-rdf-syntax-ns#" xmlns:dcterms="http://purl.org/dc/terms/" xmlns:vCard="http://www.w3.org/2001/vcard-rdf/3.0#" xmlns:vCard4="http://www.w3.org/2006/vcard/ns#" xmlns:bqbiol="http://biomodels.net/biology-qualifiers/" xmlns:bqmodel="http://biomodels.net/model-qualifiers/">
            <rdf:Description rdf:about="#meta_M_tdecoa_c">
              <bqbiol:is>
                <rdf:Bag>
                  <rdf:li rdf:resource="https://identifiers.org/bigg.metabolite/tdecoa"/>
                  <rdf:li rdf:resource="https://identifiers.org/metanetx.chemical/MNXM2290"/>
                </rdf:Bag>
              </bqbiol:is>
            </rdf:Description>
          </rdf:RDF>
        </annotation>
      </species>
      <species metaid="meta_M_1odecg3p_p" sboTerm="SBO:0000247" id="M_1odecg3p_p" name="1-octadecanoyl-sn-glycerol 3-phosphate" compartment="p" hasOnlySubstanceUnits="false" boundaryCondition="false" constant="false" fbc:charge="-2" fbc:chemicalFormula="C21H41O7P1">
        <notes>
          <html xmlns="http://www.w3.org/1999/xhtml">
            <p>original_bigg_ids: [&apos;1odecg3p_p&apos;]</p>
          </html>
        </notes>
        <annotation>
          <rdf:RDF xmlns:rdf="http://www.w3.org/1999/02/22-rdf-syntax-ns#" xmlns:dcterms="http://purl.org/dc/terms/" xmlns:vCard="http://www.w3.org/2001/vcard-rdf/3.0#" xmlns:vCard4="http://www.w3.org/2006/vcard/ns#" xmlns:bqbiol="http://biomodels.net/biology-qualifiers/" xmlns:bqmodel="http://biomodels.net/model-qualifiers/">
            <rdf:Description rdf:about="#meta_M_1odecg3p_p">
              <bqbiol:is>
                <rdf:Bag>
                  <rdf:li rdf:resource="https://identifiers.org/Human Metabolome Database/HMDB07854"/>
                  <rdf:li rdf:resource="https://identifiers.org/bigg.metabolite/1odecg3p"/>
                  <rdf:li rdf:resource="https://identifiers.org/biocyc/META:CPD0-2113"/>
                  <rdf:li rdf:resource="https://identifiers.org/chebi/CHEBI:74850"/>
                  <rdf:li rdf:resource="https://identifiers.org/hmdb/HMDB07854"/>
                  <rdf:li rdf:resource="https://identifiers.org/inchi_key/LAYXSTYJRSVXIH-HXUWFJFHSA-L"/>
                  <rdf:li rdf:resource="https://identifiers.org/inchikey/LAYXSTYJRSVXIH-HXUWFJFHSA-L"/>
                  <rdf:li rdf:resource="https://identifiers.org/lipidmaps/LMGP10050005"/>
                  <rdf:li rdf:resource="https://identifiers.org/metanetx.chemical/MNXM32950"/>
                  <rdf:li rdf:resource="https://identifiers.org/seed.compound/cpd15329"/>
                  <rdf:li rdf:resource="https://identifiers.org/slm/000000640"/>
                </rdf:Bag>
              </bqbiol:is>
            </rdf:Description>
          </rdf:RDF>
        </annotation>
      </species>
      <species metaid="meta_M_dxyl_c" sboTerm="SBO:0000247" id="M_dxyl_c" name="1-deoxy-D-xylulose" compartment="c" hasOnlySubstanceUnits="false" boundaryCondition="false" constant="false" fbc:charge="0" fbc:chemicalFormula="C5H10O4">
        <notes>
          <html xmlns="http://www.w3.org/1999/xhtml">
            <p>original_bigg_ids: [&apos;dxyl_c&apos;]</p>
          </html>
        </notes>
        <annotation>
          <rdf:RDF xmlns:rdf="http://www.w3.org/1999/02/22-rdf-syntax-ns#" xmlns:dcterms="http://purl.org/dc/terms/" xmlns:vCard="http://www.w3.org/2001/vcard-rdf/3.0#" xmlns:vCard4="http://www.w3.org/2006/vcard/ns#" xmlns:bqbiol="http://biomodels.net/biology-qualifiers/" xmlns:bqmodel="http://biomodels.net/model-qualifiers/">
            <rdf:Description rdf:about="#meta_M_dxyl_c">
              <bqbiol:is>
                <rdf:Bag>
                  <rdf:li rdf:resource="https://identifiers.org/Human Metabolome Database/HMDB01292"/>
                  <rdf:li rdf:resource="https://identifiers.org/bigg.metabolite/dxyl"/>
                  <rdf:li rdf:resource="https://identifiers.org/biocyc/META:CPD-1093"/>
                  <rdf:li rdf:resource="https://identifiers.org/chebi/CHEBI:621"/>
                  <rdf:li rdf:resource="https://identifiers.org/hmdb/HMDB01292"/>
                  <rdf:li rdf:resource="https://identifiers.org/inchi_key/IGUZJYCAXLYZEE-RFZPGFLSSA-N"/>
                  <rdf:li rdf:resource="https://identifiers.org/inchikey/IGUZJYCAXLYZEE-RFZPGFLSSA-N"/>
                  <rdf:li rdf:resource="https://identifiers.org/kegg.compound/C06257"/>
                  <rdf:li rdf:resource="https://identifiers.org/metanetx.chemical/MNXM2454"/>
                  <rdf:li rdf:resource="https://identifiers.org/seed.compound/cpd03738"/>
                </rdf:Bag>
              </bqbiol:is>
            </rdf:Description>
          </rdf:RDF>
        </annotation>
      </species>
      <species metaid="meta_M_dhptd_c" sboTerm="SBO:0000247" id="M_dhptd_c" name="4,5-dihydroxy-2,3-pentanedione" compartment="c" hasOnlySubstanceUnits="false" boundaryCondition="false" constant="false" fbc:charge="0" fbc:chemicalFormula="C5H8O4">
        <notes>
          <html xmlns="http://www.w3.org/1999/xhtml">
            <p>original_bigg_ids: [&apos;dhptd_c&apos;]</p>
          </html>
        </notes>
        <annotation>
          <rdf:RDF xmlns:rdf="http://www.w3.org/1999/02/22-rdf-syntax-ns#" xmlns:dcterms="http://purl.org/dc/terms/" xmlns:vCard="http://www.w3.org/2001/vcard-rdf/3.0#" xmlns:vCard4="http://www.w3.org/2006/vcard/ns#" xmlns:bqbiol="http://biomodels.net/biology-qualifiers/" xmlns:bqmodel="http://biomodels.net/model-qualifiers/">
            <rdf:Description rdf:about="#meta_M_dhptd_c">
              <bqbiol:is>
                <rdf:Bag>
                  <rdf:li rdf:resource="https://identifiers.org/bigg.metabolite/dhptd"/>
                  <rdf:li rdf:resource="https://identifiers.org/biocyc/META:DIHYDROXYPENTANEDIONE"/>
                  <rdf:li rdf:resource="https://identifiers.org/chebi/CHEBI:29484"/>
                  <rdf:li rdf:resource="https://identifiers.org/inchi_key/UYTRITJAZOPLCZ-BYPYZUCNSA-N"/>
                  <rdf:li rdf:resource="https://identifiers.org/inchikey/UYTRITJAZOPLCZ-BYPYZUCNSA-N"/>
                  <rdf:li rdf:resource="https://identifiers.org/kegg.compound/C11838"/>
                  <rdf:li rdf:resource="https://identifiers.org/metanetx.chemical/MNXM2449"/>
                  <rdf:li rdf:resource="https://identifiers.org/sabiork/13894"/>
                  <rdf:li rdf:resource="https://identifiers.org/seed.compound/cpd08638"/>
                </rdf:Bag>
              </bqbiol:is>
            </rdf:Description>
          </rdf:RDF>
        </annotation>
      </species>
      <species metaid="meta_M_thym_p" sboTerm="SBO:0000247" id="M_thym_p" name="Thymine C5H6N2O2" compartment="p" hasOnlySubstanceUnits="false" boundaryCondition="false" constant="false" fbc:charge="0" fbc:chemicalFormula="C5H6N2O2">
        <notes>
          <html xmlns="http://www.w3.org/1999/xhtml">
            <p>original_bigg_ids: [&apos;thym_p&apos;]</p>
          </html>
        </notes>
        <annotation>
          <rdf:RDF xmlns:rdf="http://www.w3.org/1999/02/22-rdf-syntax-ns#" xmlns:dcterms="http://purl.org/dc/terms/" xmlns:vCard="http://www.w3.org/2001/vcard-rdf/3.0#" xmlns:vCard4="http://www.w3.org/2006/vcard/ns#" xmlns:bqbiol="http://biomodels.net/biology-qualifiers/" xmlns:bqmodel="http://biomodels.net/model-qualifiers/">
            <rdf:Description rdf:about="#meta_M_thym_p">
              <bqbiol:is>
                <rdf:Bag>
                  <rdf:li rdf:resource="https://identifiers.org/Human Metabolome Database/HMDB00262"/>
                  <rdf:li rdf:resource="https://identifiers.org/bigg.metabolite/thym"/>
                  <rdf:li rdf:resource="https://identifiers.org/biocyc/META:THYMINE"/>
                  <rdf:li rdf:resource="https://identifiers.org/chebi/CHEBI:9580"/>
                  <rdf:li rdf:resource="https://identifiers.org/hmdb/HMDB00262"/>
                  <rdf:li rdf:resource="https://identifiers.org/inchi_key/RWQNBRDOKXIBIV-UHFFFAOYSA-N"/>
                  <rdf:li rdf:resource="https://identifiers.org/inchikey/RWQNBRDOKXIBIV-UHFFFAOYSA-N"/>
                  <rdf:li rdf:resource="https://identifiers.org/kegg.compound/C00178"/>
                  <rdf:li rdf:resource="https://identifiers.org/metanetx.chemical/MNXM386"/>
                  <rdf:li rdf:resource="https://identifiers.org/reactome/R-ALL-83960"/>
                  <rdf:li rdf:resource="https://identifiers.org/reactome.compound/83960"/>
                  <rdf:li rdf:resource="https://identifiers.org/sabiork/60"/>
                  <rdf:li rdf:resource="https://identifiers.org/seed.compound/cpd00151"/>
                </rdf:Bag>
              </bqbiol:is>
            </rdf:Description>
          </rdf:RDF>
        </annotation>
      </species>
      <species metaid="meta_M_LalaLglu_e" sboTerm="SBO:0000247" id="M_LalaLglu_e" name="L-alanine-L-glutamate" compartment="e" hasOnlySubstanceUnits="false" boundaryCondition="false" constant="false" fbc:charge="-1" fbc:chemicalFormula="C8H13N2O5">
        <notes>
          <html xmlns="http://www.w3.org/1999/xhtml">
            <p>original_bigg_ids: [&apos;LalaLglu_e&apos;]</p>
          </html>
        </notes>
        <annotation>
          <rdf:RDF xmlns:rdf="http://www.w3.org/1999/02/22-rdf-syntax-ns#" xmlns:dcterms="http://purl.org/dc/terms/" xmlns:vCard="http://www.w3.org/2001/vcard-rdf/3.0#" xmlns:vCard4="http://www.w3.org/2006/vcard/ns#" xmlns:bqbiol="http://biomodels.net/biology-qualifiers/" xmlns:bqmodel="http://biomodels.net/model-qualifiers/">
            <rdf:Description rdf:about="#meta_M_LalaLglu_e">
              <bqbiol:is>
                <rdf:Bag>
                  <rdf:li rdf:resource="https://identifiers.org/bigg.metabolite/LalaLglu"/>
                  <rdf:li rdf:resource="https://identifiers.org/biocyc/META:CPD0-1445"/>
                  <rdf:li rdf:resource="https://identifiers.org/chebi/CHEBI:61565"/>
                  <rdf:li rdf:resource="https://identifiers.org/inchi_key/VYZAGTDAHUIRQA-WHFBIAKZSA-M"/>
                  <rdf:li rdf:resource="https://identifiers.org/inchikey/VYZAGTDAHUIRQA-WHFBIAKZSA-M"/>
                  <rdf:li rdf:resource="https://identifiers.org/kegg.compound/C20958"/>
                  <rdf:li rdf:resource="https://identifiers.org/metanetx.chemical/MNXM4026"/>
                  <rdf:li rdf:resource="https://identifiers.org/sabiork/22899"/>
                  <rdf:li rdf:resource="https://identifiers.org/seed.compound/cpd15388"/>
                </rdf:Bag>
              </bqbiol:is>
            </rdf:Description>
          </rdf:RDF>
        </annotation>
      </species>
      <species metaid="meta_M_mocogdp_c" sboTerm="SBO:0000247" id="M_mocogdp_c" name="Molybdopterin guanine dinucleotide" compartment="c" hasOnlySubstanceUnits="false" boundaryCondition="false" constant="false" fbc:charge="-2" fbc:chemicalFormula="C20H22N10O15P2S2Mo">
        <notes>
          <html xmlns="http://www.w3.org/1999/xhtml">
            <p>original_bigg_ids: [&apos;mocogdp_c&apos;]</p>
          </html>
        </notes>
        <annotation>
          <rdf:RDF xmlns:rdf="http://www.w3.org/1999/02/22-rdf-syntax-ns#" xmlns:dcterms="http://purl.org/dc/terms/" xmlns:vCard="http://www.w3.org/2001/vcard-rdf/3.0#" xmlns:vCard4="http://www.w3.org/2006/vcard/ns#" xmlns:bqbiol="http://biomodels.net/biology-qualifiers/" xmlns:bqmodel="http://biomodels.net/model-qualifiers/">
            <rdf:Description rdf:about="#meta_M_mocogdp_c">
              <bqbiol:is>
                <rdf:Bag>
                  <rdf:li rdf:resource="https://identifiers.org/bigg.metabolite/mocogdp"/>
                  <rdf:li rdf:resource="https://identifiers.org/chebi/CHEBI:60535"/>
                  <rdf:li rdf:resource="https://identifiers.org/inchi_key/VQAGYJCYOLHZDH-ILXWUORBSA-K"/>
                  <rdf:li rdf:resource="https://identifiers.org/inchikey/VQAGYJCYOLHZDH-ILXWUORBSA-K"/>
                  <rdf:li rdf:resource="https://identifiers.org/kegg.compound/C19928"/>
                  <rdf:li rdf:resource="https://identifiers.org/metanetx.chemical/MNXM62333"/>
                  <rdf:li rdf:resource="https://identifiers.org/seed.compound/cpd21167"/>
                </rdf:Bag>
              </bqbiol:is>
            </rdf:Description>
          </rdf:RDF>
        </annotation>
      </species>
      <species metaid="meta_M_lipa_c" sboTerm="SBO:0000247" id="M_lipa_c" name="KDO(2)-lipid (A)" compartment="c" hasOnlySubstanceUnits="false" boundaryCondition="false" constant="false" fbc:charge="-6" fbc:chemicalFormula="C110H196N2O39P2">
        <notes>
          <html xmlns="http://www.w3.org/1999/xhtml">
            <p>original_bigg_ids: [&apos;lipa_c&apos;]</p>
          </html>
        </notes>
        <annotation>
          <rdf:RDF xmlns:rdf="http://www.w3.org/1999/02/22-rdf-syntax-ns#" xmlns:dcterms="http://purl.org/dc/terms/" xmlns:vCard="http://www.w3.org/2001/vcard-rdf/3.0#" xmlns:vCard4="http://www.w3.org/2006/vcard/ns#" xmlns:bqbiol="http://biomodels.net/biology-qualifiers/" xmlns:bqmodel="http://biomodels.net/model-qualifiers/">
            <rdf:Description rdf:about="#meta_M_lipa_c">
              <bqbiol:is>
                <rdf:Bag>
                  <rdf:li rdf:resource="https://identifiers.org/bigg.metabolite/lipa"/>
                  <rdf:li rdf:resource="https://identifiers.org/chebi/CHEBI:58540"/>
                  <rdf:li rdf:resource="https://identifiers.org/inchi_key/DIXUKJUHGLIZGU-OIPVZEHTSA-H"/>
                  <rdf:li rdf:resource="https://identifiers.org/inchikey/DIXUKJUHGLIZGU-OIPVZEHTSA-H"/>
                  <rdf:li rdf:resource="https://identifiers.org/kegg.compound/C06026"/>
                  <rdf:li rdf:resource="https://identifiers.org/lipidmaps/LMSL02000001"/>
                  <rdf:li rdf:resource="https://identifiers.org/metanetx.chemical/MNXM946"/>
                  <rdf:li rdf:resource="https://identifiers.org/seed.compound/cpd03587"/>
                </rdf:Bag>
              </bqbiol:is>
            </rdf:Description>
          </rdf:RDF>
        </annotation>
      </species>
      <species metaid="meta_M_mththf_c" sboTerm="SBO:0000247" id="M_mththf_c" name="(2R,4S)-2-methyl-2,3,3,4-tetrahydroxytetrahydrofuran" compartment="c" hasOnlySubstanceUnits="false" boundaryCondition="false" constant="false" fbc:charge="0" fbc:chemicalFormula="C5H10O5">
        <notes>
          <html xmlns="http://www.w3.org/1999/xhtml">
            <p>original_bigg_ids: [&apos;mththf_c&apos;]</p>
          </html>
        </notes>
        <annotation>
          <rdf:RDF xmlns:rdf="http://www.w3.org/1999/02/22-rdf-syntax-ns#" xmlns:dcterms="http://purl.org/dc/terms/" xmlns:vCard="http://www.w3.org/2001/vcard-rdf/3.0#" xmlns:vCard4="http://www.w3.org/2006/vcard/ns#" xmlns:bqbiol="http://biomodels.net/biology-qualifiers/" xmlns:bqmodel="http://biomodels.net/model-qualifiers/">
            <rdf:Description rdf:about="#meta_M_mththf_c">
              <bqbiol:is>
                <rdf:Bag>
                  <rdf:li rdf:resource="https://identifiers.org/bigg.metabolite/mththf"/>
                  <rdf:li rdf:resource="https://identifiers.org/biocyc/META:CPD-10774"/>
                  <rdf:li rdf:resource="https://identifiers.org/chebi/CHEBI:44800"/>
                  <rdf:li rdf:resource="https://identifiers.org/inchi_key/BVIYGXUQVXBHQS-IUYQGCFVSA-N"/>
                  <rdf:li rdf:resource="https://identifiers.org/inchikey/BVIYGXUQVXBHQS-IUYQGCFVSA-N"/>
                  <rdf:li rdf:resource="https://identifiers.org/kegg.compound/C21382"/>
                  <rdf:li rdf:resource="https://identifiers.org/metanetx.chemical/MNXM30887"/>
                </rdf:Bag>
              </bqbiol:is>
            </rdf:Description>
          </rdf:RDF>
        </annotation>
      </species>
      <species metaid="meta_M_sheme_c" sboTerm="SBO:0000247" id="M_sheme_c" name="Siroheme C42H36FeN4O16" compartment="c" hasOnlySubstanceUnits="false" boundaryCondition="false" constant="false" fbc:charge="-8" fbc:chemicalFormula="C42H36FeN4O16">
        <notes>
          <html xmlns="http://www.w3.org/1999/xhtml">
            <p>original_bigg_ids: [&apos;sheme_c&apos;]</p>
          </html>
        </notes>
        <annotation>
          <rdf:RDF xmlns:rdf="http://www.w3.org/1999/02/22-rdf-syntax-ns#" xmlns:dcterms="http://purl.org/dc/terms/" xmlns:vCard="http://www.w3.org/2001/vcard-rdf/3.0#" xmlns:vCard4="http://www.w3.org/2006/vcard/ns#" xmlns:bqbiol="http://biomodels.net/biology-qualifiers/" xmlns:bqmodel="http://biomodels.net/model-qualifiers/">
            <rdf:Description rdf:about="#meta_M_sheme_c">
              <bqbiol:is>
                <rdf:Bag>
                  <rdf:li rdf:resource="https://identifiers.org/bigg.metabolite/sheme"/>
                  <rdf:li rdf:resource="https://identifiers.org/biocyc/META:SIROHEME"/>
                  <rdf:li rdf:resource="https://identifiers.org/chebi/CHEBI:9166"/>
                  <rdf:li rdf:resource="https://identifiers.org/inchi_key/DLKSSIHHLYNIKN-QIISWYHFSA-D"/>
                  <rdf:li rdf:resource="https://identifiers.org/inchikey/DLKSSIHHLYNIKN-QIISWYHFSA-D"/>
                  <rdf:li rdf:resource="https://identifiers.org/kegg.compound/C00748"/>
                  <rdf:li rdf:resource="https://identifiers.org/metanetx.chemical/MNXM82173"/>
                  <rdf:li rdf:resource="https://identifiers.org/seed.compound/cpd00557"/>
                </rdf:Bag>
              </bqbiol:is>
            </rdf:Description>
          </rdf:RDF>
        </annotation>
      </species>
      <species metaid="meta_M_sufbcd_2fe2s_c" sboTerm="SBO:0000247" id="M_sufbcd_2fe2s_c" name="SufBCD with bound [2Fe-2S] cluster" compartment="c" hasOnlySubstanceUnits="false" boundaryCondition="false" constant="false" fbc:charge="-2" fbc:chemicalFormula="H4O2S8Fe2R">
        <notes>
          <html xmlns="http://www.w3.org/1999/xhtml">
            <p>original_bigg_ids: [&apos;sufbcd_2fe2s_c&apos;]</p>
          </html>
        </notes>
        <annotation>
          <rdf:RDF xmlns:rdf="http://www.w3.org/1999/02/22-rdf-syntax-ns#" xmlns:dcterms="http://purl.org/dc/terms/" xmlns:vCard="http://www.w3.org/2001/vcard-rdf/3.0#" xmlns:vCard4="http://www.w3.org/2006/vcard/ns#" xmlns:bqbiol="http://biomodels.net/biology-qualifiers/" xmlns:bqmodel="http://biomodels.net/model-qualifiers/">
            <rdf:Description rdf:about="#meta_M_sufbcd_2fe2s_c">
              <bqbiol:is>
                <rdf:Bag>
                  <rdf:li rdf:resource="https://identifiers.org/bigg.metabolite/sufbcd_2fe2s"/>
                  <rdf:li rdf:resource="https://identifiers.org/metanetx.chemical/MNXM147308"/>
                </rdf:Bag>
              </bqbiol:is>
            </rdf:Description>
          </rdf:RDF>
        </annotation>
      </species>
      <species metaid="meta_M_all__D_p" sboTerm="SBO:0000247" id="M_all__D_p" name="D-Allose" compartment="p" hasOnlySubstanceUnits="false" boundaryCondition="false" constant="false" fbc:charge="0" fbc:chemicalFormula="C6H12O6">
        <notes>
          <html xmlns="http://www.w3.org/1999/xhtml">
            <p>original_bigg_ids: [&apos;all__D_p&apos;]</p>
          </html>
        </notes>
        <annotation>
          <rdf:RDF xmlns:rdf="http://www.w3.org/1999/02/22-rdf-syntax-ns#" xmlns:dcterms="http://purl.org/dc/terms/" xmlns:vCard="http://www.w3.org/2001/vcard-rdf/3.0#" xmlns:vCard4="http://www.w3.org/2006/vcard/ns#" xmlns:bqbiol="http://biomodels.net/biology-qualifiers/" xmlns:bqmodel="http://biomodels.net/model-qualifiers/">
            <rdf:Description rdf:about="#meta_M_all__D_p">
              <bqbiol:is>
                <rdf:Bag>
                  <rdf:li rdf:resource="https://identifiers.org/bigg.metabolite/all__D"/>
                  <rdf:li rdf:resource="https://identifiers.org/biocyc/META:D-Allopyranose"/>
                  <rdf:li rdf:resource="https://identifiers.org/chebi/CHEBI:4093"/>
                  <rdf:li rdf:resource="https://identifiers.org/inchi_key/WQZGKKKJIJFFOK-IVMDWMLBSA-N"/>
                  <rdf:li rdf:resource="https://identifiers.org/inchikey/WQZGKKKJIJFFOK-IVMDWMLBSA-N"/>
                  <rdf:li rdf:resource="https://identifiers.org/kegg.compound/C01487"/>
                  <rdf:li rdf:resource="https://identifiers.org/metanetx.chemical/MNXM1919"/>
                  <rdf:li rdf:resource="https://identifiers.org/seed.compound/cpd01055"/>
                </rdf:Bag>
              </bqbiol:is>
            </rdf:Description>
          </rdf:RDF>
        </annotation>
      </species>
      <species metaid="meta_M_metsox_R__L_e" sboTerm="SBO:0000247" id="M_metsox_R__L_e" name="L-methionine-R-sulfoxide" compartment="e" hasOnlySubstanceUnits="false" boundaryCondition="false" constant="false" fbc:charge="0" fbc:chemicalFormula="C5H11NO3S">
        <notes>
          <html xmlns="http://www.w3.org/1999/xhtml">
            <p>original_bigg_ids: [&apos;metsox_R__L_e&apos;]</p>
          </html>
        </notes>
        <annotation>
          <rdf:RDF xmlns:rdf="http://www.w3.org/1999/02/22-rdf-syntax-ns#" xmlns:dcterms="http://purl.org/dc/terms/" xmlns:vCard="http://www.w3.org/2001/vcard-rdf/3.0#" xmlns:vCard4="http://www.w3.org/2006/vcard/ns#" xmlns:bqbiol="http://biomodels.net/biology-qualifiers/" xmlns:bqmodel="http://biomodels.net/model-qualifiers/">
            <rdf:Description rdf:about="#meta_M_metsox_R__L_e">
              <bqbiol:is>
                <rdf:Bag>
                  <rdf:li rdf:resource="https://identifiers.org/bigg.metabolite/metsox_R__L"/>
                  <rdf:li rdf:resource="https://identifiers.org/biocyc/META:CPD-8990"/>
                  <rdf:li rdf:resource="https://identifiers.org/chebi/CHEBI:58773"/>
                  <rdf:li rdf:resource="https://identifiers.org/inchi_key/QEFRNWWLZKMPFJ-ZXPFJRLXSA-N"/>
                  <rdf:li rdf:resource="https://identifiers.org/inchikey/QEFRNWWLZKMPFJ-ZXPFJRLXSA-N"/>
                  <rdf:li rdf:resource="https://identifiers.org/kegg.compound/C15998"/>
                  <rdf:li rdf:resource="https://identifiers.org/metanetx.chemical/MNXM2245"/>
                  <rdf:li rdf:resource="https://identifiers.org/seed.compound/cpd15497"/>
                </rdf:Bag>
              </bqbiol:is>
            </rdf:Description>
          </rdf:RDF>
        </annotation>
      </species>
      <species metaid="meta_M_bwco_c" sboTerm="SBO:0000247" id="M_bwco_c" name="Tungsten bispterin cofactor" compartment="c" hasOnlySubstanceUnits="false" boundaryCondition="false" constant="false" fbc:charge="-4" fbc:chemicalFormula="C20H20N10O13P2S4W">
        <notes>
          <html xmlns="http://www.w3.org/1999/xhtml">
            <p>original_bigg_ids: [&apos;bwco_c&apos;]</p>
          </html>
        </notes>
        <annotation>
          <rdf:RDF xmlns:rdf="http://www.w3.org/1999/02/22-rdf-syntax-ns#" xmlns:dcterms="http://purl.org/dc/terms/" xmlns:vCard="http://www.w3.org/2001/vcard-rdf/3.0#" xmlns:vCard4="http://www.w3.org/2006/vcard/ns#" xmlns:bqbiol="http://biomodels.net/biology-qualifiers/" xmlns:bqmodel="http://biomodels.net/model-qualifiers/">
            <rdf:Description rdf:about="#meta_M_bwco_c">
              <bqbiol:is>
                <rdf:Bag>
                  <rdf:li rdf:resource="https://identifiers.org/bigg.metabolite/bwco"/>
                  <rdf:li rdf:resource="https://identifiers.org/metanetx.chemical/MNXM148529"/>
                </rdf:Bag>
              </bqbiol:is>
            </rdf:Description>
          </rdf:RDF>
        </annotation>
      </species>
      <species metaid="meta_M_pheme_p" sboTerm="SBO:0000247" id="M_pheme_p" name="Protoheme C34H30FeN4O4" compartment="p" hasOnlySubstanceUnits="false" boundaryCondition="false" constant="false" fbc:charge="-2" fbc:chemicalFormula="C34H30FeN4O4">
        <notes>
          <html xmlns="http://www.w3.org/1999/xhtml">
            <p>original_bigg_ids: [&apos;pheme_p&apos;]</p>
          </html>
        </notes>
        <annotation>
          <rdf:RDF xmlns:rdf="http://www.w3.org/1999/02/22-rdf-syntax-ns#" xmlns:dcterms="http://purl.org/dc/terms/" xmlns:vCard="http://www.w3.org/2001/vcard-rdf/3.0#" xmlns:vCard4="http://www.w3.org/2006/vcard/ns#" xmlns:bqbiol="http://biomodels.net/biology-qualifiers/" xmlns:bqmodel="http://biomodels.net/model-qualifiers/">
            <rdf:Description rdf:about="#meta_M_pheme_p">
              <bqbiol:is>
                <rdf:Bag>
                  <rdf:li rdf:resource="https://identifiers.org/bigg.metabolite/pheme"/>
                  <rdf:li rdf:resource="https://identifiers.org/biocyc/META:PROTOHEME"/>
                  <rdf:li rdf:resource="https://identifiers.org/chebi/CHEBI:60344"/>
                  <rdf:li rdf:resource="https://identifiers.org/inchi_key/KABFMIBPWCXCRK-RGGAHWMASA-J"/>
                  <rdf:li rdf:resource="https://identifiers.org/inchikey/KABFMIBPWCXCRK-RGGAHWMASA-J"/>
                  <rdf:li rdf:resource="https://identifiers.org/kegg.compound/C00032"/>
                  <rdf:li rdf:resource="https://identifiers.org/metanetx.chemical/MNXM249"/>
                  <rdf:li rdf:resource="https://identifiers.org/reactome/R-ALL-917877"/>
                  <rdf:li rdf:resource="https://identifiers.org/reactome.compound/917877"/>
                  <rdf:li rdf:resource="https://identifiers.org/reactome.compound/71185"/>
                  <rdf:li rdf:resource="https://identifiers.org/reactome.compound/189444"/>
                </rdf:Bag>
              </bqbiol:is>
            </rdf:Description>
          </rdf:RDF>
        </annotation>
      </species>
      <species metaid="meta_M_h2o_p" sboTerm="SBO:0000247" id="M_h2o_p" name="H2O H2O" compartment="p" hasOnlySubstanceUnits="false" boundaryCondition="false" constant="false" fbc:charge="0" fbc:chemicalFormula="H2O">
        <notes>
          <html xmlns="http://www.w3.org/1999/xhtml">
            <p>original_bigg_ids: [&apos;h2o_p&apos;]</p>
          </html>
        </notes>
        <annotation>
          <rdf:RDF xmlns:rdf="http://www.w3.org/1999/02/22-rdf-syntax-ns#" xmlns:dcterms="http://purl.org/dc/terms/" xmlns:vCard="http://www.w3.org/2001/vcard-rdf/3.0#" xmlns:vCard4="http://www.w3.org/2006/vcard/ns#" xmlns:bqbiol="http://biomodels.net/biology-qualifiers/" xmlns:bqmodel="http://biomodels.net/model-qualifiers/">
            <rdf:Description rdf:about="#meta_M_h2o_p">
              <bqbiol:is>
                <rdf:Bag>
                  <rdf:li rdf:resource="https://identifiers.org/Human Metabolome Database/HMDB02111"/>
                  <rdf:li rdf:resource="https://identifiers.org/bigg.metabolite/h2o"/>
                  <rdf:li rdf:resource="https://identifiers.org/biocyc/META:WATER"/>
                  <rdf:li rdf:resource="https://identifiers.org/chebi/CHEBI:5594"/>
                  <rdf:li rdf:resource="https://identifiers.org/envipath/650babc9-9d68-4b73-9332-11972ca26f7b/compound/799908db-b8c9-4982-86cb-1f225e2ad08c"/>
                  <rdf:li rdf:resource="https://identifiers.org/envipath/650babc9-9d68-4b73-9332-11972ca26f7b/compound/e7f34a8e-cded-4793-b6d5-792335b38636"/>
                  <rdf:li rdf:resource="https://identifiers.org/envipath/5882df9c-dae1-4d80-a40e-db4724271456/compound/969d0227-3069-4e44-9525-7ae7bad84170"/>
                  <rdf:li rdf:resource="https://identifiers.org/hmdb/HMDB02111"/>
                  <rdf:li rdf:resource="https://identifiers.org/hmdb/HMDB01039"/>
                  <rdf:li rdf:resource="https://identifiers.org/inchi_key/XLYOFNOQVPJJNP-UHFFFAOYSA-N"/>
                  <rdf:li rdf:resource="https://identifiers.org/inchikey/XLYOFNOQVPJJNP-UHFFFAOYSA-N"/>
                  <rdf:li rdf:resource="https://identifiers.org/kegg.compound/C01328"/>
                  <rdf:li rdf:resource="https://identifiers.org/kegg.drug/D06322"/>
                  <rdf:li rdf:resource="https://identifiers.org/metanetx.chemical/MNXM2"/>
                  <rdf:li rdf:resource="https://identifiers.org/reactome/R-ALL-8851517"/>
                  <rdf:li rdf:resource="https://identifiers.org/reactome.compound/113521"/>
                  <rdf:li rdf:resource="https://identifiers.org/reactome.compound/141343"/>
                  <rdf:li rdf:resource="https://identifiers.org/reactome.compound/2022884"/>
                  <rdf:li rdf:resource="https://identifiers.org/reactome.compound/5278291"/>
                  <rdf:li rdf:resource="https://identifiers.org/reactome.compound/29356"/>
                  <rdf:li rdf:resource="https://identifiers.org/reactome.compound/189422"/>
                  <rdf:li rdf:resource="https://identifiers.org/reactome.compound/5668574"/>
                  <rdf:li rdf:resource="https://identifiers.org/reactome.compound/5693747"/>
                  <rdf:li rdf:resource="https://identifiers.org/reactome.compound/109276"/>
                  <rdf:li rdf:resource="https://identifiers.org/reactome.compound/113519"/>
                  <rdf:li rdf:resource="https://identifiers.org/reactome.compound/1605715"/>
                  <rdf:li rdf:resource="https://identifiers.org/reactome.compound/8851517"/>
                  <rdf:li rdf:resource="https://identifiers.org/reactome.compound/113518"/>
                  <rdf:li rdf:resource="https://identifiers.org/reactome.compound/351603"/>
                  <rdf:li rdf:resource="https://identifiers.org/sabiork/40"/>
                  <rdf:li rdf:resource="https://identifiers.org/seed.compound/cpd27222"/>
                </rdf:Bag>
              </bqbiol:is>
            </rdf:Description>
          </rdf:RDF>
        </annotation>
      </species>
      <species metaid="meta_M_f_p" sboTerm="SBO:0000247" id="M_f_p" name="Fluoride" compartment="p" hasOnlySubstanceUnits="false" boundaryCondition="false" constant="false" fbc:charge="-1" fbc:chemicalFormula="F">
        <notes>
          <html xmlns="http://www.w3.org/1999/xhtml">
            <p>original_bigg_ids: [&apos;f_p&apos;]</p>
          </html>
        </notes>
        <annotation>
          <rdf:RDF xmlns:rdf="http://www.w3.org/1999/02/22-rdf-syntax-ns#" xmlns:dcterms="http://purl.org/dc/terms/" xmlns:vCard="http://www.w3.org/2001/vcard-rdf/3.0#" xmlns:vCard4="http://www.w3.org/2006/vcard/ns#" xmlns:bqbiol="http://biomodels.net/biology-qualifiers/" xmlns:bqmodel="http://biomodels.net/model-qualifiers/">
            <rdf:Description rdf:about="#meta_M_f_p">
              <bqbiol:is>
                <rdf:Bag>
                  <rdf:li rdf:resource="https://identifiers.org/bigg.metabolite/f"/>
                </rdf:Bag>
              </bqbiol:is>
            </rdf:Description>
          </rdf:RDF>
        </annotation>
      </species>
      <species metaid="meta_M_hdca_p" sboTerm="SBO:0000247" id="M_hdca_p" name="Hexadecanoate (n-C16:0)" compartment="p" hasOnlySubstanceUnits="false" boundaryCondition="false" constant="false" fbc:charge="-1" fbc:chemicalFormula="C16H31O2">
        <notes>
          <html xmlns="http://www.w3.org/1999/xhtml">
            <p>original_bigg_ids: [&apos;hdca_p&apos;]</p>
          </html>
        </notes>
        <annotation>
          <rdf:RDF xmlns:rdf="http://www.w3.org/1999/02/22-rdf-syntax-ns#" xmlns:dcterms="http://purl.org/dc/terms/" xmlns:vCard="http://www.w3.org/2001/vcard-rdf/3.0#" xmlns:vCard4="http://www.w3.org/2006/vcard/ns#" xmlns:bqbiol="http://biomodels.net/biology-qualifiers/" xmlns:bqmodel="http://biomodels.net/model-qualifiers/">
            <rdf:Description rdf:about="#meta_M_hdca_p">
              <bqbiol:is>
                <rdf:Bag>
                  <rdf:li rdf:resource="https://identifiers.org/Human Metabolome Database/HMDB60083"/>
                  <rdf:li rdf:resource="https://identifiers.org/bigg.metabolite/hdca"/>
                  <rdf:li rdf:resource="https://identifiers.org/biocyc/META:PALMITATE"/>
                  <rdf:li rdf:resource="https://identifiers.org/chebi/CHEBI:7896"/>
                  <rdf:li rdf:resource="https://identifiers.org/envipath/32de3cf4-e3e6-4168-956e-32fa5ddb0ce1/compound/dc7314a1-8e9a-410f-be4f-f7d8bf32b1cb"/>
                  <rdf:li rdf:resource="https://identifiers.org/hmdb/HMDB60083"/>
                  <rdf:li rdf:resource="https://identifiers.org/hmdb/HMDB00220"/>
                  <rdf:li rdf:resource="https://identifiers.org/inchi_key/IPCSVZSSVZVIGE-UHFFFAOYSA-M"/>
                  <rdf:li rdf:resource="https://identifiers.org/inchikey/IPCSVZSSVZVIGE-UHFFFAOYSA-M"/>
                  <rdf:li rdf:resource="https://identifiers.org/kegg.compound/C00249"/>
                  <rdf:li rdf:resource="https://identifiers.org/kegg.drug/D05341"/>
                  <rdf:li rdf:resource="https://identifiers.org/lipidmaps/LMFA01010046"/>
                  <rdf:li rdf:resource="https://identifiers.org/metanetx.chemical/MNXM108"/>
                  <rdf:li rdf:resource="https://identifiers.org/reactome/R-ALL-76168"/>
                  <rdf:li rdf:resource="https://identifiers.org/reactome.compound/2453691"/>
                  <rdf:li rdf:resource="https://identifiers.org/reactome.compound/3632881"/>
                  <rdf:li rdf:resource="https://identifiers.org/reactome.compound/76168"/>
                  <rdf:li rdf:resource="https://identifiers.org/reactome.compound/5690516"/>
                  <rdf:li rdf:resource="https://identifiers.org/reactome.compound/390435"/>
                  <rdf:li rdf:resource="https://identifiers.org/reactome.compound/426576"/>
                  <rdf:li rdf:resource="https://identifiers.org/sabiork/1990"/>
                  <rdf:li rdf:resource="https://identifiers.org/seed.compound/cpd00214"/>
                  <rdf:li rdf:resource="https://identifiers.org/slm/000000510"/>
                </rdf:Bag>
              </bqbiol:is>
            </rdf:Description>
          </rdf:RDF>
        </annotation>
      </species>
      <species metaid="meta_M_fru_c" sboTerm="SBO:0000247" id="M_fru_c" name="D-Fructose" compartment="c" hasOnlySubstanceUnits="false" boundaryCondition="false" constant="false" fbc:charge="0" fbc:chemicalFormula="C6H12O6">
        <notes>
          <html xmlns="http://www.w3.org/1999/xhtml">
            <p>original_bigg_ids: [&apos;fru_c&apos;]</p>
          </html>
        </notes>
        <annotation>
          <rdf:RDF xmlns:rdf="http://www.w3.org/1999/02/22-rdf-syntax-ns#" xmlns:dcterms="http://purl.org/dc/terms/" xmlns:vCard="http://www.w3.org/2001/vcard-rdf/3.0#" xmlns:vCard4="http://www.w3.org/2006/vcard/ns#" xmlns:bqbiol="http://biomodels.net/biology-qualifiers/" xmlns:bqmodel="http://biomodels.net/model-qualifiers/">
            <rdf:Description rdf:about="#meta_M_fru_c">
              <bqbiol:is>
                <rdf:Bag>
                  <rdf:li rdf:resource="https://identifiers.org/Human Metabolome Database/HMDB62538"/>
                  <rdf:li rdf:resource="https://identifiers.org/bigg.metabolite/fru"/>
                  <rdf:li rdf:resource="https://identifiers.org/biocyc/META:Fructofuranose"/>
                  <rdf:li rdf:resource="https://identifiers.org/chebi/CHEBI:5172"/>
                  <rdf:li rdf:resource="https://identifiers.org/hmdb/HMDB62538"/>
                  <rdf:li rdf:resource="https://identifiers.org/inchi_key/RFSUNEUAIZKAJO-VRPWFDPXSA-N"/>
                  <rdf:li rdf:resource="https://identifiers.org/inchikey/RFSUNEUAIZKAJO-VRPWFDPXSA-N"/>
                  <rdf:li rdf:resource="https://identifiers.org/kegg.compound/C10906"/>
                  <rdf:li rdf:resource="https://identifiers.org/kegg.drug/D00114"/>
                  <rdf:li rdf:resource="https://identifiers.org/metanetx.chemical/MNXM175"/>
                  <rdf:li rdf:resource="https://identifiers.org/reactome/R-ALL-29532"/>
                  <rdf:li rdf:resource="https://identifiers.org/reactome.compound/189049"/>
                  <rdf:li rdf:resource="https://identifiers.org/reactome.compound/29532"/>
                  <rdf:li rdf:resource="https://identifiers.org/sabiork/25055"/>
                  <rdf:li rdf:resource="https://identifiers.org/sabiork/1463"/>
                  <rdf:li rdf:resource="https://identifiers.org/sabiork/1464"/>
                  <rdf:li rdf:resource="https://identifiers.org/seed.compound/cpd27040"/>
                </rdf:Bag>
              </bqbiol:is>
            </rdf:Description>
          </rdf:RDF>
        </annotation>
      </species>
      <species metaid="meta_M_gal1p_p" sboTerm="SBO:0000247" id="M_gal1p_p" name="Alpha-D-Galactose 1-phosphate" compartment="p" hasOnlySubstanceUnits="false" boundaryCondition="false" constant="false" fbc:charge="-2" fbc:chemicalFormula="C6H11O9P">
        <notes>
          <html xmlns="http://www.w3.org/1999/xhtml">
            <p>original_bigg_ids: [&apos;gal1p_p&apos;]</p>
          </html>
        </notes>
        <annotation>
          <rdf:RDF xmlns:rdf="http://www.w3.org/1999/02/22-rdf-syntax-ns#" xmlns:dcterms="http://purl.org/dc/terms/" xmlns:vCard="http://www.w3.org/2001/vcard-rdf/3.0#" xmlns:vCard4="http://www.w3.org/2006/vcard/ns#" xmlns:bqbiol="http://biomodels.net/biology-qualifiers/" xmlns:bqmodel="http://biomodels.net/model-qualifiers/">
            <rdf:Description rdf:about="#meta_M_gal1p_p">
              <bqbiol:is>
                <rdf:Bag>
                  <rdf:li rdf:resource="https://identifiers.org/Human Metabolome Database/HMDB62705"/>
                  <rdf:li rdf:resource="https://identifiers.org/bigg.metabolite/gal1p"/>
                  <rdf:li rdf:resource="https://identifiers.org/biocyc/META:GALACTOSE-1P"/>
                  <rdf:li rdf:resource="https://identifiers.org/chebi/CHEBI:59011"/>
                  <rdf:li rdf:resource="https://identifiers.org/hmdb/HMDB00645"/>
                  <rdf:li rdf:resource="https://identifiers.org/hmdb/HMDB62705"/>
                  <rdf:li rdf:resource="https://identifiers.org/hmdb/HMDB03359"/>
                  <rdf:li rdf:resource="https://identifiers.org/inchi_key/HXXFSFRBOHSIMQ-FPRJBGLDSA-L"/>
                  <rdf:li rdf:resource="https://identifiers.org/inchikey/HXXFSFRBOHSIMQ-FPRJBGLDSA-L"/>
                  <rdf:li rdf:resource="https://identifiers.org/kegg.compound/C03384"/>
                  <rdf:li rdf:resource="https://identifiers.org/metanetx.chemical/MNXM336"/>
                  <rdf:li rdf:resource="https://identifiers.org/reactome/R-ALL-30170"/>
                  <rdf:li rdf:resource="https://identifiers.org/reactome.compound/30170"/>
                  <rdf:li rdf:resource="https://identifiers.org/sabiork/1381"/>
                  <rdf:li rdf:resource="https://identifiers.org/sabiork/24789"/>
                  <rdf:li rdf:resource="https://identifiers.org/sabiork/1495"/>
                  <rdf:li rdf:resource="https://identifiers.org/seed.compound/cpd19025"/>
                </rdf:Bag>
              </bqbiol:is>
            </rdf:Description>
          </rdf:RDF>
        </annotation>
      </species>
      <species metaid="meta_M_g3pe_e" sboTerm="SBO:0000247" id="M_g3pe_e" name="Sn-Glycero-3-phosphoethanolamine" compartment="e" hasOnlySubstanceUnits="false" boundaryCondition="false" constant="false" fbc:charge="0" fbc:chemicalFormula="C5H14NO6P">
        <notes>
          <html xmlns="http://www.w3.org/1999/xhtml">
            <p>original_bigg_ids: [&apos;g3pe_e&apos;]</p>
          </html>
        </notes>
        <annotation>
          <rdf:RDF xmlns:rdf="http://www.w3.org/1999/02/22-rdf-syntax-ns#" xmlns:dcterms="http://purl.org/dc/terms/" xmlns:vCard="http://www.w3.org/2001/vcard-rdf/3.0#" xmlns:vCard4="http://www.w3.org/2006/vcard/ns#" xmlns:bqbiol="http://biomodels.net/biology-qualifiers/" xmlns:bqmodel="http://biomodels.net/model-qualifiers/">
            <rdf:Description rdf:about="#meta_M_g3pe_e">
              <bqbiol:is>
                <rdf:Bag>
                  <rdf:li rdf:resource="https://identifiers.org/Human Metabolome Database/HMDB59660"/>
                  <rdf:li rdf:resource="https://identifiers.org/bigg.metabolite/g3pe"/>
                  <rdf:li rdf:resource="https://identifiers.org/biocyc/META:L-1-GLYCEROPHOSPHORYLETHANOL-AMINE"/>
                  <rdf:li rdf:resource="https://identifiers.org/chebi/CHEBI:57952"/>
                  <rdf:li rdf:resource="https://identifiers.org/hmdb/HMDB59660"/>
                  <rdf:li rdf:resource="https://identifiers.org/inchi_key/JZNWSCPGTDBMEW-YFKPBYRVSA-N"/>
                  <rdf:li rdf:resource="https://identifiers.org/inchikey/JZNWSCPGTDBMEW-YFKPBYRVSA-N"/>
                  <rdf:li rdf:resource="https://identifiers.org/kegg.compound/C01233"/>
                  <rdf:li rdf:resource="https://identifiers.org/metanetx.chemical/MNXM368"/>
                  <rdf:li rdf:resource="https://identifiers.org/reactome/R-ALL-1524023"/>
                  <rdf:li rdf:resource="https://identifiers.org/reactome.compound/1524023"/>
                  <rdf:li rdf:resource="https://identifiers.org/sabiork/3824"/>
                  <rdf:li rdf:resource="https://identifiers.org/seed.compound/cpd00908"/>
                </rdf:Bag>
              </bqbiol:is>
            </rdf:Description>
          </rdf:RDF>
        </annotation>
      </species>
      <species metaid="meta_M_dimp_p" sboTerm="SBO:0000247" id="M_dimp_p" name="DIMP C10H12N4O7P" compartment="p" hasOnlySubstanceUnits="false" boundaryCondition="false" constant="false" fbc:charge="-2" fbc:chemicalFormula="C10H11N4O7P">
        <notes>
          <html xmlns="http://www.w3.org/1999/xhtml">
            <p>original_bigg_ids: [&apos;dimp_p&apos;]</p>
          </html>
        </notes>
        <annotation>
          <rdf:RDF xmlns:rdf="http://www.w3.org/1999/02/22-rdf-syntax-ns#" xmlns:dcterms="http://purl.org/dc/terms/" xmlns:vCard="http://www.w3.org/2001/vcard-rdf/3.0#" xmlns:vCard4="http://www.w3.org/2006/vcard/ns#" xmlns:bqbiol="http://biomodels.net/biology-qualifiers/" xmlns:bqmodel="http://biomodels.net/model-qualifiers/">
            <rdf:Description rdf:about="#meta_M_dimp_p">
              <bqbiol:is>
                <rdf:Bag>
                  <rdf:li rdf:resource="https://identifiers.org/Human Metabolome Database/HMDB06555"/>
                  <rdf:li rdf:resource="https://identifiers.org/bigg.metabolite/dimp"/>
                  <rdf:li rdf:resource="https://identifiers.org/biocyc/META:DIMP"/>
                  <rdf:li rdf:resource="https://identifiers.org/chebi/CHEBI:837"/>
                  <rdf:li rdf:resource="https://identifiers.org/hmdb/HMDB06555"/>
                  <rdf:li rdf:resource="https://identifiers.org/inchi_key/PHNGFPPXDJJADG-RRKCRQDMSA-L"/>
                  <rdf:li rdf:resource="https://identifiers.org/inchikey/PHNGFPPXDJJADG-RRKCRQDMSA-L"/>
                  <rdf:li rdf:resource="https://identifiers.org/kegg.compound/C06196"/>
                  <rdf:li rdf:resource="https://identifiers.org/metanetx.chemical/MNXM1922"/>
                  <rdf:li rdf:resource="https://identifiers.org/reactome/R-ALL-2509805"/>
                  <rdf:li rdf:resource="https://identifiers.org/reactome.compound/109330"/>
                  <rdf:li rdf:resource="https://identifiers.org/reactome.compound/2509805"/>
                  <rdf:li rdf:resource="https://identifiers.org/sabiork/1858"/>
                  <rdf:li rdf:resource="https://identifiers.org/seed.compound/cpd03704"/>
                </rdf:Bag>
              </bqbiol:is>
            </rdf:Description>
          </rdf:RDF>
        </annotation>
      </species>
      <species metaid="meta_M_glyc3p_c" sboTerm="SBO:0000247" id="M_glyc3p_c" name="Glycerol 3-phosphate" compartment="c" hasOnlySubstanceUnits="false" boundaryCondition="false" constant="false" fbc:charge="-2" fbc:chemicalFormula="C3H7O6P">
        <notes>
          <html xmlns="http://www.w3.org/1999/xhtml">
            <p>original_bigg_ids: [&apos;glyc3p_c&apos;]</p>
          </html>
        </notes>
        <annotation>
          <rdf:RDF xmlns:rdf="http://www.w3.org/1999/02/22-rdf-syntax-ns#" xmlns:dcterms="http://purl.org/dc/terms/" xmlns:vCard="http://www.w3.org/2001/vcard-rdf/3.0#" xmlns:vCard4="http://www.w3.org/2006/vcard/ns#" xmlns:bqbiol="http://biomodels.net/biology-qualifiers/" xmlns:bqmodel="http://biomodels.net/model-qualifiers/">
            <rdf:Description rdf:about="#meta_M_glyc3p_c">
              <bqbiol:is>
                <rdf:Bag>
                  <rdf:li rdf:resource="https://identifiers.org/Human Metabolome Database/HMDB02722"/>
                  <rdf:li rdf:resource="https://identifiers.org/bigg.metabolite/glyc3p"/>
                  <rdf:li rdf:resource="https://identifiers.org/biocyc/META:GLYCEROL-3P"/>
                  <rdf:li rdf:resource="https://identifiers.org/chebi/CHEBI:57597"/>
                  <rdf:li rdf:resource="https://identifiers.org/hmdb/HMDB02722"/>
                  <rdf:li rdf:resource="https://identifiers.org/hmdb/HMDB00126"/>
                  <rdf:li rdf:resource="https://identifiers.org/inchi_key/AWUCVROLDVIAJX-GSVOUGTGSA-L"/>
                  <rdf:li rdf:resource="https://identifiers.org/inchikey/AWUCVROLDVIAJX-GSVOUGTGSA-L"/>
                  <rdf:li rdf:resource="https://identifiers.org/kegg.compound/C00093"/>
                  <rdf:li rdf:resource="https://identifiers.org/metanetx.chemical/MNXM66"/>
                  <rdf:li rdf:resource="https://identifiers.org/reactome/R-ALL-76114"/>
                  <rdf:li rdf:resource="https://identifiers.org/reactome.compound/188458"/>
                  <rdf:li rdf:resource="https://identifiers.org/reactome.compound/76114"/>
                  <rdf:li rdf:resource="https://identifiers.org/sabiork/1296"/>
                  <rdf:li rdf:resource="https://identifiers.org/seed.compound/cpd00080"/>
                </rdf:Bag>
              </bqbiol:is>
            </rdf:Description>
          </rdf:RDF>
        </annotation>
      </species>
      <species metaid="meta_M_ctbt_p" sboTerm="SBO:0000247" id="M_ctbt_p" name="Crotonobetaine" compartment="p" hasOnlySubstanceUnits="false" boundaryCondition="false" constant="false" fbc:charge="0" fbc:chemicalFormula="C7H13NO2">
        <notes>
          <html xmlns="http://www.w3.org/1999/xhtml">
            <p>original_bigg_ids: [&apos;ctbt_p&apos;]</p>
          </html>
        </notes>
        <annotation>
          <rdf:RDF xmlns:rdf="http://www.w3.org/1999/02/22-rdf-syntax-ns#" xmlns:dcterms="http://purl.org/dc/terms/" xmlns:vCard="http://www.w3.org/2001/vcard-rdf/3.0#" xmlns:vCard4="http://www.w3.org/2006/vcard/ns#" xmlns:bqbiol="http://biomodels.net/biology-qualifiers/" xmlns:bqmodel="http://biomodels.net/model-qualifiers/">
            <rdf:Description rdf:about="#meta_M_ctbt_p">
              <bqbiol:is>
                <rdf:Bag>
                  <rdf:li rdf:resource="https://identifiers.org/bigg.metabolite/ctbt"/>
                  <rdf:li rdf:resource="https://identifiers.org/biocyc/META:CROTONO-BETAINE"/>
                  <rdf:li rdf:resource="https://identifiers.org/chebi/CHEBI:48867"/>
                  <rdf:li rdf:resource="https://identifiers.org/inchi_key/GUYHPGUANSLONG-SNAWJCMRSA-N"/>
                  <rdf:li rdf:resource="https://identifiers.org/inchikey/GUYHPGUANSLONG-SNAWJCMRSA-N"/>
                  <rdf:li rdf:resource="https://identifiers.org/kegg.compound/C04114"/>
                  <rdf:li rdf:resource="https://identifiers.org/metanetx.chemical/MNXM1607"/>
                  <rdf:li rdf:resource="https://identifiers.org/seed.compound/cpd02543"/>
                </rdf:Bag>
              </bqbiol:is>
            </rdf:Description>
          </rdf:RDF>
        </annotation>
      </species>
      <species metaid="meta_M_anhm3p_c" sboTerm="SBO:0000247" id="M_anhm3p_c" name="1,6-anhydrous-N-Acetylmuramyl-tripeptide" compartment="c" hasOnlySubstanceUnits="false" boundaryCondition="false" constant="false" fbc:charge="-2" fbc:chemicalFormula="C26H39N5O14">
        <notes>
          <html xmlns="http://www.w3.org/1999/xhtml">
            <p>original_bigg_ids: [&apos;anhm3p_c&apos;]</p>
          </html>
        </notes>
        <annotation>
          <rdf:RDF xmlns:rdf="http://www.w3.org/1999/02/22-rdf-syntax-ns#" xmlns:dcterms="http://purl.org/dc/terms/" xmlns:vCard="http://www.w3.org/2001/vcard-rdf/3.0#" xmlns:vCard4="http://www.w3.org/2006/vcard/ns#" xmlns:bqbiol="http://biomodels.net/biology-qualifiers/" xmlns:bqmodel="http://biomodels.net/model-qualifiers/">
            <rdf:Description rdf:about="#meta_M_anhm3p_c">
              <bqbiol:is>
                <rdf:Bag>
                  <rdf:li rdf:resource="https://identifiers.org/bigg.metabolite/anhm3p"/>
                  <rdf:li rdf:resource="https://identifiers.org/biocyc/META:CPD0-2284"/>
                  <rdf:li rdf:resource="https://identifiers.org/inchi_key/KGVLFEPQSVUIRC-FYQNUYSYSA-L"/>
                  <rdf:li rdf:resource="https://identifiers.org/inchikey/KGVLFEPQSVUIRC-FYQNUYSYSA-L"/>
                  <rdf:li rdf:resource="https://identifiers.org/metanetx.chemical/MNXM32389"/>
                  <rdf:li rdf:resource="https://identifiers.org/seed.compound/cpd15400"/>
                </rdf:Bag>
              </bqbiol:is>
            </rdf:Description>
          </rdf:RDF>
        </annotation>
      </species>
      <species metaid="meta_M_2ahbut_c" sboTerm="SBO:0000247" id="M_2ahbut_c" name="(S)-2-Aceto-2-hydroxybutanoate" compartment="c" hasOnlySubstanceUnits="false" boundaryCondition="false" constant="false" fbc:charge="-1" fbc:chemicalFormula="C6H9O4">
        <notes>
          <html xmlns="http://www.w3.org/1999/xhtml">
            <p>original_bigg_ids: [&apos;2ahbut_c&apos;]</p>
          </html>
        </notes>
        <annotation>
          <rdf:RDF xmlns:rdf="http://www.w3.org/1999/02/22-rdf-syntax-ns#" xmlns:dcterms="http://purl.org/dc/terms/" xmlns:vCard="http://www.w3.org/2001/vcard-rdf/3.0#" xmlns:vCard4="http://www.w3.org/2006/vcard/ns#" xmlns:bqbiol="http://biomodels.net/biology-qualifiers/" xmlns:bqmodel="http://biomodels.net/model-qualifiers/">
            <rdf:Description rdf:about="#meta_M_2ahbut_c">
              <bqbiol:is>
                <rdf:Bag>
                  <rdf:li rdf:resource="https://identifiers.org/Human Metabolome Database/HMDB06900"/>
                  <rdf:li rdf:resource="https://identifiers.org/bigg.metabolite/2ahbut"/>
                  <rdf:li rdf:resource="https://identifiers.org/biocyc/META:2-ACETO-2-HYDROXY-BUTYRATE"/>
                  <rdf:li rdf:resource="https://identifiers.org/chebi/CHEBI:49256"/>
                  <rdf:li rdf:resource="https://identifiers.org/hmdb/HMDB06854"/>
                  <rdf:li rdf:resource="https://identifiers.org/hmdb/HMDB06900"/>
                  <rdf:li rdf:resource="https://identifiers.org/inchi_key/VUQLHQFKACOHNZ-LURJTMIESA-M"/>
                  <rdf:li rdf:resource="https://identifiers.org/inchikey/VUQLHQFKACOHNZ-LURJTMIESA-M"/>
                  <rdf:li rdf:resource="https://identifiers.org/kegg.compound/C06006"/>
                  <rdf:li rdf:resource="https://identifiers.org/lipidmaps/LMFA01050383"/>
                  <rdf:li rdf:resource="https://identifiers.org/metanetx.chemical/MNXM114220"/>
                  <rdf:li rdf:resource="https://identifiers.org/sabiork/2852"/>
                  <rdf:li rdf:resource="https://identifiers.org/seed.compound/cpd19045"/>
                </rdf:Bag>
              </bqbiol:is>
            </rdf:Description>
          </rdf:RDF>
        </annotation>
      </species>
      <species metaid="meta_M_clpn140_p" sboTerm="SBO:0000247" id="M_clpn140_p" name="Cardiolipin (tetratetradecanoyl, n-C14:0)" compartment="p" hasOnlySubstanceUnits="false" boundaryCondition="false" constant="false" fbc:charge="-2" fbc:chemicalFormula="C65H124O17P2">
        <notes>
          <html xmlns="http://www.w3.org/1999/xhtml">
            <p>original_bigg_ids: [&apos;clpn140_p&apos;]</p>
          </html>
        </notes>
        <annotation>
          <rdf:RDF xmlns:rdf="http://www.w3.org/1999/02/22-rdf-syntax-ns#" xmlns:dcterms="http://purl.org/dc/terms/" xmlns:vCard="http://www.w3.org/2001/vcard-rdf/3.0#" xmlns:vCard4="http://www.w3.org/2006/vcard/ns#" xmlns:bqbiol="http://biomodels.net/biology-qualifiers/" xmlns:bqmodel="http://biomodels.net/model-qualifiers/">
            <rdf:Description rdf:about="#meta_M_clpn140_p">
              <bqbiol:is>
                <rdf:Bag>
                  <rdf:li rdf:resource="https://identifiers.org/bigg.metabolite/clpn140"/>
                  <rdf:li rdf:resource="https://identifiers.org/biocyc/META:CPD-19676"/>
                  <rdf:li rdf:resource="https://identifiers.org/chebi/CHEBI:62862"/>
                  <rdf:li rdf:resource="https://identifiers.org/inchi_key/SDCJNZZAOLRVCP-GTOSQJSUSA-L"/>
                  <rdf:li rdf:resource="https://identifiers.org/inchikey/SDCJNZZAOLRVCP-GTOSQJSUSA-L"/>
                  <rdf:li rdf:resource="https://identifiers.org/metanetx.chemical/MNXM83974"/>
                </rdf:Bag>
              </bqbiol:is>
            </rdf:Description>
          </rdf:RDF>
        </annotation>
      </species>
      <species metaid="meta_M_murein5p4p_p" sboTerm="SBO:0000247" id="M_murein5p4p_p" name="Two linked disacharide pentapeptide and tetrapeptide murein units (uncrosslinked, middle of chain)" compartment="p" hasOnlySubstanceUnits="false" boundaryCondition="false" constant="false" fbc:charge="-4" fbc:chemicalFormula="C77H119N15O41">
        <notes>
          <html xmlns="http://www.w3.org/1999/xhtml">
            <p>original_bigg_ids: [&apos;murein5p4p_p&apos;]</p>
          </html>
        </notes>
        <annotation>
          <rdf:RDF xmlns:rdf="http://www.w3.org/1999/02/22-rdf-syntax-ns#" xmlns:dcterms="http://purl.org/dc/terms/" xmlns:vCard="http://www.w3.org/2001/vcard-rdf/3.0#" xmlns:vCard4="http://www.w3.org/2006/vcard/ns#" xmlns:bqbiol="http://biomodels.net/biology-qualifiers/" xmlns:bqmodel="http://biomodels.net/model-qualifiers/">
            <rdf:Description rdf:about="#meta_M_murein5p4p_p">
              <bqbiol:is>
                <rdf:Bag>
                  <rdf:li rdf:resource="https://identifiers.org/bigg.metabolite/murein5p4p"/>
                  <rdf:li rdf:resource="https://identifiers.org/inchi_key/YJNGRCZHKAYCMA-VZNOAHCOSA-E"/>
                  <rdf:li rdf:resource="https://identifiers.org/inchikey/YJNGRCZHKAYCMA-VZNOAHCOSA-E"/>
                  <rdf:li rdf:resource="https://identifiers.org/metanetx.chemical/MNXM5971"/>
                  <rdf:li rdf:resource="https://identifiers.org/seed.compound/cpd15510"/>
                </rdf:Bag>
              </bqbiol:is>
            </rdf:Description>
          </rdf:RDF>
        </annotation>
      </species>
      <species metaid="meta_M_ser__L_c" sboTerm="SBO:0000247" id="M_ser__L_c" name="L-Serine" compartment="c" hasOnlySubstanceUnits="false" boundaryCondition="false" constant="false" fbc:charge="0" fbc:chemicalFormula="C3H7NO3">
        <notes>
          <html xmlns="http://www.w3.org/1999/xhtml">
            <p>original_bigg_ids: [&apos;ser__L_c&apos;]</p>
          </html>
        </notes>
        <annotation>
          <rdf:RDF xmlns:rdf="http://www.w3.org/1999/02/22-rdf-syntax-ns#" xmlns:dcterms="http://purl.org/dc/terms/" xmlns:vCard="http://www.w3.org/2001/vcard-rdf/3.0#" xmlns:vCard4="http://www.w3.org/2006/vcard/ns#" xmlns:bqbiol="http://biomodels.net/biology-qualifiers/" xmlns:bqmodel="http://biomodels.net/model-qualifiers/">
            <rdf:Description rdf:about="#meta_M_ser__L_c">
              <bqbiol:is>
                <rdf:Bag>
                  <rdf:li rdf:resource="https://identifiers.org/Human Metabolome Database/HMDB62263"/>
                  <rdf:li rdf:resource="https://identifiers.org/bigg.metabolite/ser__L"/>
                  <rdf:li rdf:resource="https://identifiers.org/biocyc/META:Serines"/>
                  <rdf:li rdf:resource="https://identifiers.org/chebi/CHEBI:9116"/>
                  <rdf:li rdf:resource="https://identifiers.org/envipath/32de3cf4-e3e6-4168-956e-32fa5ddb0ce1/compound/207ebcd7-f859-4b01-8a69-9b99fb380595"/>
                  <rdf:li rdf:resource="https://identifiers.org/hmdb/HMDB00589"/>
                  <rdf:li rdf:resource="https://identifiers.org/hmdb/HMDB00187"/>
                  <rdf:li rdf:resource="https://identifiers.org/hmdb/HMDB62263"/>
                  <rdf:li rdf:resource="https://identifiers.org/inchi_key/MTCFGRXMJLQNBG-REOHCLBHSA-N"/>
                  <rdf:li rdf:resource="https://identifiers.org/inchikey/MTCFGRXMJLQNBG-REOHCLBHSA-N"/>
                  <rdf:li rdf:resource="https://identifiers.org/kegg.compound/C00716"/>
                  <rdf:li rdf:resource="https://identifiers.org/kegg.drug/D00016"/>
                  <rdf:li rdf:resource="https://identifiers.org/lipidmaps/LMFA01100045"/>
                  <rdf:li rdf:resource="https://identifiers.org/metanetx.chemical/MNXM53"/>
                  <rdf:li rdf:resource="https://identifiers.org/reactome/R-ALL-8932979"/>
                  <rdf:li rdf:resource="https://identifiers.org/reactome.compound/352002"/>
                  <rdf:li rdf:resource="https://identifiers.org/reactome.compound/379732"/>
                  <rdf:li rdf:resource="https://identifiers.org/reactome.compound/8932979"/>
                  <rdf:li rdf:resource="https://identifiers.org/reactome.compound/200736"/>
                  <rdf:li rdf:resource="https://identifiers.org/sabiork/2140"/>
                  <rdf:li rdf:resource="https://identifiers.org/sabiork/75"/>
                  <rdf:li rdf:resource="https://identifiers.org/seed.compound/cpd30743"/>
                </rdf:Bag>
              </bqbiol:is>
            </rdf:Description>
          </rdf:RDF>
        </annotation>
      </species>
      <species metaid="meta_M_toct2eACP_c" sboTerm="SBO:0000247" id="M_toct2eACP_c" name="Trans-Oct-2-enoyl-[acyl-carrier protein]" compartment="c" hasOnlySubstanceUnits="false" boundaryCondition="false" constant="false" fbc:charge="-1" fbc:chemicalFormula="C19H33N2O8PRS">
        <notes>
          <html xmlns="http://www.w3.org/1999/xhtml">
            <p>original_bigg_ids: [&apos;toct2eACP_c&apos;]</p>
          </html>
        </notes>
        <annotation>
          <rdf:RDF xmlns:rdf="http://www.w3.org/1999/02/22-rdf-syntax-ns#" xmlns:dcterms="http://purl.org/dc/terms/" xmlns:vCard="http://www.w3.org/2001/vcard-rdf/3.0#" xmlns:vCard4="http://www.w3.org/2006/vcard/ns#" xmlns:bqbiol="http://biomodels.net/biology-qualifiers/" xmlns:bqmodel="http://biomodels.net/model-qualifiers/">
            <rdf:Description rdf:about="#meta_M_toct2eACP_c">
              <bqbiol:is>
                <rdf:Bag>
                  <rdf:li rdf:resource="https://identifiers.org/bigg.metabolite/toct2eACP"/>
                  <rdf:li rdf:resource="https://identifiers.org/biocyc/META:2-Octenoyl-ACPs"/>
                  <rdf:li rdf:resource="https://identifiers.org/kegg.compound/C05751"/>
                  <rdf:li rdf:resource="https://identifiers.org/lipidmaps/LMFA07060009"/>
                  <rdf:li rdf:resource="https://identifiers.org/metanetx.chemical/MNXM23766"/>
                  <rdf:li rdf:resource="https://identifiers.org/seed.compound/cpd11471"/>
                </rdf:Bag>
              </bqbiol:is>
            </rdf:Description>
          </rdf:RDF>
        </annotation>
      </species>
      <species metaid="meta_M_clpn141_p" sboTerm="SBO:0000247" id="M_clpn141_p" name="Cardiolipin (tetratetradec-7-enoyl, n-C14:1)" compartment="p" hasOnlySubstanceUnits="false" boundaryCondition="false" constant="false" fbc:charge="-2" fbc:chemicalFormula="C65H116O17P2">
        <notes>
          <html xmlns="http://www.w3.org/1999/xhtml">
            <p>original_bigg_ids: [&apos;clpn141_p&apos;]</p>
          </html>
        </notes>
        <annotation>
          <rdf:RDF xmlns:rdf="http://www.w3.org/1999/02/22-rdf-syntax-ns#" xmlns:dcterms="http://purl.org/dc/terms/" xmlns:vCard="http://www.w3.org/2001/vcard-rdf/3.0#" xmlns:vCard4="http://www.w3.org/2006/vcard/ns#" xmlns:bqbiol="http://biomodels.net/biology-qualifiers/" xmlns:bqmodel="http://biomodels.net/model-qualifiers/">
            <rdf:Description rdf:about="#meta_M_clpn141_p">
              <bqbiol:is>
                <rdf:Bag>
                  <rdf:li rdf:resource="https://identifiers.org/bigg.metabolite/clpn141"/>
                  <rdf:li rdf:resource="https://identifiers.org/metanetx.chemical/MNXM7149"/>
                </rdf:Bag>
              </bqbiol:is>
            </rdf:Description>
          </rdf:RDF>
        </annotation>
      </species>
      <species metaid="meta_M_12dgr180_p" sboTerm="SBO:0000247" id="M_12dgr180_p" name="1,2-Diacyl-sn-glycerol (dioctadecanoyl, n-C18:0)" compartment="p" hasOnlySubstanceUnits="false" boundaryCondition="false" constant="false" fbc:charge="0" fbc:chemicalFormula="C39H76O5">
        <notes>
          <html xmlns="http://www.w3.org/1999/xhtml">
            <p>original_bigg_ids: [&apos;12dgr180_p&apos;]</p>
          </html>
        </notes>
        <annotation>
          <rdf:RDF xmlns:rdf="http://www.w3.org/1999/02/22-rdf-syntax-ns#" xmlns:dcterms="http://purl.org/dc/terms/" xmlns:vCard="http://www.w3.org/2001/vcard-rdf/3.0#" xmlns:vCard4="http://www.w3.org/2006/vcard/ns#" xmlns:bqbiol="http://biomodels.net/biology-qualifiers/" xmlns:bqmodel="http://biomodels.net/model-qualifiers/">
            <rdf:Description rdf:about="#meta_M_12dgr180_p">
              <bqbiol:is>
                <rdf:Bag>
                  <rdf:li rdf:resource="https://identifiers.org/bigg.metabolite/12dgr180"/>
                  <rdf:li rdf:resource="https://identifiers.org/metanetx.chemical/MNXM4217"/>
                </rdf:Bag>
              </bqbiol:is>
            </rdf:Description>
          </rdf:RDF>
        </annotation>
      </species>
      <species metaid="meta_M_2agpe140_p" sboTerm="SBO:0000247" id="M_2agpe140_p" name="2-Acyl-sn-glycero-3-phosphoethanolamine (n-C14:0)" compartment="p" hasOnlySubstanceUnits="false" boundaryCondition="false" constant="false" fbc:charge="0" fbc:chemicalFormula="C19H40NO7P1">
        <notes>
          <html xmlns="http://www.w3.org/1999/xhtml">
            <p>original_bigg_ids: [&apos;2agpe140_p&apos;]</p>
          </html>
        </notes>
        <annotation>
          <rdf:RDF xmlns:rdf="http://www.w3.org/1999/02/22-rdf-syntax-ns#" xmlns:dcterms="http://purl.org/dc/terms/" xmlns:vCard="http://www.w3.org/2001/vcard-rdf/3.0#" xmlns:vCard4="http://www.w3.org/2006/vcard/ns#" xmlns:bqbiol="http://biomodels.net/biology-qualifiers/" xmlns:bqmodel="http://biomodels.net/model-qualifiers/">
            <rdf:Description rdf:about="#meta_M_2agpe140_p">
              <bqbiol:is>
                <rdf:Bag>
                  <rdf:li rdf:resource="https://identifiers.org/Human Metabolome Database/HMDB11470"/>
                  <rdf:li rdf:resource="https://identifiers.org/bigg.metabolite/2agpe140"/>
                  <rdf:li rdf:resource="https://identifiers.org/biocyc/META:CPD0-2165"/>
                  <rdf:li rdf:resource="https://identifiers.org/hmdb/HMDB11470"/>
                  <rdf:li rdf:resource="https://identifiers.org/inchi_key/DDUZNLUWXLYPCP-UHFFFAOYSA-N"/>
                  <rdf:li rdf:resource="https://identifiers.org/inchikey/DDUZNLUWXLYPCP-UHFFFAOYSA-N"/>
                  <rdf:li rdf:resource="https://identifiers.org/lipidmaps/LMGP02050033"/>
                  <rdf:li rdf:resource="https://identifiers.org/metanetx.chemical/MNXM34809"/>
                  <rdf:li rdf:resource="https://identifiers.org/seed.compound/cpd26435"/>
                  <rdf:li rdf:resource="https://identifiers.org/slm/000043363"/>
                </rdf:Bag>
              </bqbiol:is>
            </rdf:Description>
          </rdf:RDF>
        </annotation>
      </species>
      <species metaid="meta_M_ump_c" sboTerm="SBO:0000247" id="M_ump_c" name="UMP C9H11N2O9P" compartment="c" hasOnlySubstanceUnits="false" boundaryCondition="false" constant="false" fbc:charge="-2" fbc:chemicalFormula="C9H11N2O9P">
        <notes>
          <html xmlns="http://www.w3.org/1999/xhtml">
            <p>original_bigg_ids: [&apos;ump_c&apos;]</p>
          </html>
        </notes>
        <annotation>
          <rdf:RDF xmlns:rdf="http://www.w3.org/1999/02/22-rdf-syntax-ns#" xmlns:dcterms="http://purl.org/dc/terms/" xmlns:vCard="http://www.w3.org/2001/vcard-rdf/3.0#" xmlns:vCard4="http://www.w3.org/2006/vcard/ns#" xmlns:bqbiol="http://biomodels.net/biology-qualifiers/" xmlns:bqmodel="http://biomodels.net/model-qualifiers/">
            <rdf:Description rdf:about="#meta_M_ump_c">
              <bqbiol:is>
                <rdf:Bag>
                  <rdf:li rdf:resource="https://identifiers.org/Human Metabolome Database/HMDB00288"/>
                  <rdf:li rdf:resource="https://identifiers.org/bigg.metabolite/ump"/>
                  <rdf:li rdf:resource="https://identifiers.org/biocyc/META:UMP"/>
                  <rdf:li rdf:resource="https://identifiers.org/chebi/CHEBI:9849"/>
                  <rdf:li rdf:resource="https://identifiers.org/hmdb/HMDB00288"/>
                  <rdf:li rdf:resource="https://identifiers.org/inchi_key/DJJCXFVJDGTHFX-XVFCMESISA-L"/>
                  <rdf:li rdf:resource="https://identifiers.org/inchikey/DJJCXFVJDGTHFX-XVFCMESISA-L"/>
                  <rdf:li rdf:resource="https://identifiers.org/kegg.compound/C00105"/>
                  <rdf:li rdf:resource="https://identifiers.org/metanetx.chemical/MNXM80"/>
                  <rdf:li rdf:resource="https://identifiers.org/reactome/R-ALL-735698"/>
                  <rdf:li rdf:resource="https://identifiers.org/reactome.compound/735698"/>
                  <rdf:li rdf:resource="https://identifiers.org/reactome.compound/109402"/>
                  <rdf:li rdf:resource="https://identifiers.org/sabiork/1300"/>
                  <rdf:li rdf:resource="https://identifiers.org/sabiork/25061"/>
                  <rdf:li rdf:resource="https://identifiers.org/seed.compound/cpd00091"/>
                </rdf:Bag>
              </bqbiol:is>
            </rdf:Description>
          </rdf:RDF>
        </annotation>
      </species>
      <species metaid="meta_M_5drib_c" sboTerm="SBO:0000247" id="M_5drib_c" name="5&apos;-deoxyribose" compartment="c" hasOnlySubstanceUnits="false" boundaryCondition="false" constant="false" fbc:charge="0" fbc:chemicalFormula="C5H10O4">
        <notes>
          <html xmlns="http://www.w3.org/1999/xhtml">
            <p>original_bigg_ids: [&apos;5drib_c&apos;]</p>
          </html>
        </notes>
        <annotation>
          <rdf:RDF xmlns:rdf="http://www.w3.org/1999/02/22-rdf-syntax-ns#" xmlns:dcterms="http://purl.org/dc/terms/" xmlns:vCard="http://www.w3.org/2001/vcard-rdf/3.0#" xmlns:vCard4="http://www.w3.org/2006/vcard/ns#" xmlns:bqbiol="http://biomodels.net/biology-qualifiers/" xmlns:bqmodel="http://biomodels.net/model-qualifiers/">
            <rdf:Description rdf:about="#meta_M_5drib_c">
              <bqbiol:is>
                <rdf:Bag>
                  <rdf:li rdf:resource="https://identifiers.org/bigg.metabolite/5drib"/>
                  <rdf:li rdf:resource="https://identifiers.org/biocyc/META:CPD0-2167"/>
                  <rdf:li rdf:resource="https://identifiers.org/chebi/CHEBI:62012"/>
                  <rdf:li rdf:resource="https://identifiers.org/inchi_key/WDRISBUVHBMJEF-MROZADKFSA-N"/>
                  <rdf:li rdf:resource="https://identifiers.org/inchikey/WDRISBUVHBMJEF-MROZADKFSA-N"/>
                  <rdf:li rdf:resource="https://identifiers.org/metanetx.chemical/MNXM4391"/>
                  <rdf:li rdf:resource="https://identifiers.org/seed.compound/cpd17002"/>
                </rdf:Bag>
              </bqbiol:is>
            </rdf:Description>
          </rdf:RDF>
        </annotation>
      </species>
      <species metaid="meta_M_2agpe120_c" sboTerm="SBO:0000247" id="M_2agpe120_c" name="2-Acyl-sn-glycero-3-phosphoethanolamine (n-C12:0)" compartment="c" hasOnlySubstanceUnits="false" boundaryCondition="false" constant="false" fbc:charge="0" fbc:chemicalFormula="C17H36NO7P1">
        <notes>
          <html xmlns="http://www.w3.org/1999/xhtml">
            <p>original_bigg_ids: [&apos;2agpe120_c&apos;]</p>
          </html>
        </notes>
        <annotation>
          <rdf:RDF xmlns:rdf="http://www.w3.org/1999/02/22-rdf-syntax-ns#" xmlns:dcterms="http://purl.org/dc/terms/" xmlns:vCard="http://www.w3.org/2001/vcard-rdf/3.0#" xmlns:vCard4="http://www.w3.org/2006/vcard/ns#" xmlns:bqbiol="http://biomodels.net/biology-qualifiers/" xmlns:bqmodel="http://biomodels.net/model-qualifiers/">
            <rdf:Description rdf:about="#meta_M_2agpe120_c">
              <bqbiol:is>
                <rdf:Bag>
                  <rdf:li rdf:resource="https://identifiers.org/bigg.metabolite/2agpe120"/>
                  <rdf:li rdf:resource="https://identifiers.org/biocyc/META:CPD0-2178"/>
                  <rdf:li rdf:resource="https://identifiers.org/inchi_key/NPAZKTOOMVQLIH-UHFFFAOYSA-N"/>
                  <rdf:li rdf:resource="https://identifiers.org/inchikey/NPAZKTOOMVQLIH-UHFFFAOYSA-N"/>
                  <rdf:li rdf:resource="https://identifiers.org/metanetx.chemical/MNXM34808"/>
                  <rdf:li rdf:resource="https://identifiers.org/seed.compound/cpd26439"/>
                  <rdf:li rdf:resource="https://identifiers.org/slm/000043349"/>
                </rdf:Bag>
              </bqbiol:is>
            </rdf:Description>
          </rdf:RDF>
        </annotation>
      </species>
      <species metaid="meta_M_4c2me_c" sboTerm="SBO:0000247" id="M_4c2me_c" name="4-(cytidine 5&apos;-diphospho)-2-C-methyl-D-erythritol" compartment="c" hasOnlySubstanceUnits="false" boundaryCondition="false" constant="false" fbc:charge="-2" fbc:chemicalFormula="C14H23N3O14P2">
        <notes>
          <html xmlns="http://www.w3.org/1999/xhtml">
            <p>original_bigg_ids: [&apos;4c2me_c&apos;]</p>
          </html>
        </notes>
        <annotation>
          <rdf:RDF xmlns:rdf="http://www.w3.org/1999/02/22-rdf-syntax-ns#" xmlns:dcterms="http://purl.org/dc/terms/" xmlns:vCard="http://www.w3.org/2001/vcard-rdf/3.0#" xmlns:vCard4="http://www.w3.org/2006/vcard/ns#" xmlns:bqbiol="http://biomodels.net/biology-qualifiers/" xmlns:bqmodel="http://biomodels.net/model-qualifiers/">
            <rdf:Description rdf:about="#meta_M_4c2me_c">
              <bqbiol:is>
                <rdf:Bag>
                  <rdf:li rdf:resource="https://identifiers.org/bigg.metabolite/4c2me"/>
                  <rdf:li rdf:resource="https://identifiers.org/biocyc/META:4-CYTIDINE-5-DIPHOSPHO-2-C"/>
                  <rdf:li rdf:resource="https://identifiers.org/chebi/CHEBI:57823"/>
                  <rdf:li rdf:resource="https://identifiers.org/inchi_key/YFAUKWZNPVBCFF-XHIBXCGHSA-L"/>
                  <rdf:li rdf:resource="https://identifiers.org/inchikey/YFAUKWZNPVBCFF-XHIBXCGHSA-L"/>
                  <rdf:li rdf:resource="https://identifiers.org/kegg.compound/C11435"/>
                  <rdf:li rdf:resource="https://identifiers.org/metanetx.chemical/MNXM1642"/>
                  <rdf:li rdf:resource="https://identifiers.org/sabiork/13502"/>
                  <rdf:li rdf:resource="https://identifiers.org/seed.compound/cpd08287"/>
                </rdf:Bag>
              </bqbiol:is>
            </rdf:Description>
          </rdf:RDF>
        </annotation>
      </species>
      <species metaid="meta_M_1agpg181_p" sboTerm="SBO:0000247" id="M_1agpg181_p" name="1-Acyl-sn-glycero-3-phosphoglycerol (n-C18:1)" compartment="p" hasOnlySubstanceUnits="false" boundaryCondition="false" constant="false" fbc:charge="-1" fbc:chemicalFormula="C24H46O9P1">
        <notes>
          <html xmlns="http://www.w3.org/1999/xhtml">
            <p>original_bigg_ids: [&apos;1agpg181_p&apos;]</p>
          </html>
        </notes>
        <annotation>
          <rdf:RDF xmlns:rdf="http://www.w3.org/1999/02/22-rdf-syntax-ns#" xmlns:dcterms="http://purl.org/dc/terms/" xmlns:vCard="http://www.w3.org/2001/vcard-rdf/3.0#" xmlns:vCard4="http://www.w3.org/2006/vcard/ns#" xmlns:bqbiol="http://biomodels.net/biology-qualifiers/" xmlns:bqmodel="http://biomodels.net/model-qualifiers/">
            <rdf:Description rdf:about="#meta_M_1agpg181_p">
              <bqbiol:is>
                <rdf:Bag>
                  <rdf:li rdf:resource="https://identifiers.org/bigg.metabolite/1agpg181"/>
                  <rdf:li rdf:resource="https://identifiers.org/biocyc/META:CPD-8365"/>
                  <rdf:li rdf:resource="https://identifiers.org/chebi/CHEBI:72952"/>
                  <rdf:li rdf:resource="https://identifiers.org/inchi_key/FQQQKGAFQIIGLQ-SNZQZGEVSA-M"/>
                  <rdf:li rdf:resource="https://identifiers.org/inchikey/FQQQKGAFQIIGLQ-SNZQZGEVSA-M"/>
                  <rdf:li rdf:resource="https://identifiers.org/lipidmaps/LMGP04050006"/>
                  <rdf:li rdf:resource="https://identifiers.org/metanetx.chemical/MNXM73868"/>
                  <rdf:li rdf:resource="https://identifiers.org/seed.compound/cpd25202"/>
                  <rdf:li rdf:resource="https://identifiers.org/slm/000000847"/>
                </rdf:Bag>
              </bqbiol:is>
            </rdf:Description>
          </rdf:RDF>
        </annotation>
      </species>
      <species metaid="meta_M_oxalcoa_c" sboTerm="SBO:0000247" id="M_oxalcoa_c" name="Oxalyl-CoA" compartment="c" hasOnlySubstanceUnits="false" boundaryCondition="false" constant="false" fbc:charge="-5" fbc:chemicalFormula="C23H31N7O19P3S">
        <notes>
          <html xmlns="http://www.w3.org/1999/xhtml">
            <p>original_bigg_ids: [&apos;oxalcoa_c&apos;]</p>
          </html>
        </notes>
        <annotation>
          <rdf:RDF xmlns:rdf="http://www.w3.org/1999/02/22-rdf-syntax-ns#" xmlns:dcterms="http://purl.org/dc/terms/" xmlns:vCard="http://www.w3.org/2001/vcard-rdf/3.0#" xmlns:vCard4="http://www.w3.org/2006/vcard/ns#" xmlns:bqbiol="http://biomodels.net/biology-qualifiers/" xmlns:bqmodel="http://biomodels.net/model-qualifiers/">
            <rdf:Description rdf:about="#meta_M_oxalcoa_c">
              <bqbiol:is>
                <rdf:Bag>
                  <rdf:li rdf:resource="https://identifiers.org/bigg.metabolite/oxalcoa"/>
                  <rdf:li rdf:resource="https://identifiers.org/biocyc/META:OXALYL-COA"/>
                  <rdf:li rdf:resource="https://identifiers.org/chebi/CHEBI:7817"/>
                  <rdf:li rdf:resource="https://identifiers.org/inchi_key/QVXMZFTWJVBUHP-IBOSZNHHSA-I"/>
                  <rdf:li rdf:resource="https://identifiers.org/inchikey/QVXMZFTWJVBUHP-IBOSZNHHSA-I"/>
                  <rdf:li rdf:resource="https://identifiers.org/kegg.compound/C00313"/>
                  <rdf:li rdf:resource="https://identifiers.org/lipidmaps/LMFA07050357"/>
                  <rdf:li rdf:resource="https://identifiers.org/metanetx.chemical/MNXM618"/>
                  <rdf:li rdf:resource="https://identifiers.org/sabiork/2014"/>
                  <rdf:li rdf:resource="https://identifiers.org/seed.compound/cpd00262"/>
                </rdf:Bag>
              </bqbiol:is>
            </rdf:Description>
          </rdf:RDF>
        </annotation>
      </species>
      <species metaid="meta_M_uracp_c" sboTerm="SBO:0000247" id="M_uracp_c" name="Ureidoacrylate peracid" compartment="c" hasOnlySubstanceUnits="false" boundaryCondition="false" constant="false" fbc:charge="0" fbc:chemicalFormula="C4H6N2O4">
        <notes>
          <html xmlns="http://www.w3.org/1999/xhtml">
            <p>original_bigg_ids: [&apos;uracp_c&apos;]</p>
          </html>
        </notes>
        <annotation>
          <rdf:RDF xmlns:rdf="http://www.w3.org/1999/02/22-rdf-syntax-ns#" xmlns:dcterms="http://purl.org/dc/terms/" xmlns:vCard="http://www.w3.org/2001/vcard-rdf/3.0#" xmlns:vCard4="http://www.w3.org/2006/vcard/ns#" xmlns:bqbiol="http://biomodels.net/biology-qualifiers/" xmlns:bqmodel="http://biomodels.net/model-qualifiers/">
            <rdf:Description rdf:about="#meta_M_uracp_c">
              <bqbiol:is>
                <rdf:Bag>
                  <rdf:li rdf:resource="https://identifiers.org/bigg.metabolite/uracp"/>
                  <rdf:li rdf:resource="https://identifiers.org/biocyc/META:CPD0-2338"/>
                  <rdf:li rdf:resource="https://identifiers.org/chebi/CHEBI:59889"/>
                  <rdf:li rdf:resource="https://identifiers.org/inchi_key/AJFKXWQDHFYKFK-UPHRSURJSA-N"/>
                  <rdf:li rdf:resource="https://identifiers.org/inchikey/AJFKXWQDHFYKFK-UPHRSURJSA-N"/>
                  <rdf:li rdf:resource="https://identifiers.org/kegg.compound/C20231"/>
                  <rdf:li rdf:resource="https://identifiers.org/metanetx.chemical/MNXM2304"/>
                  <rdf:li rdf:resource="https://identifiers.org/seed.compound/cpd21464"/>
                </rdf:Bag>
              </bqbiol:is>
            </rdf:Description>
          </rdf:RDF>
        </annotation>
      </species>
      <species metaid="meta_M_preq1_c" sboTerm="SBO:0000247" id="M_preq1_c" name="7-aminomethyl-7-deazaguanine" compartment="c" hasOnlySubstanceUnits="false" boundaryCondition="false" constant="false" fbc:charge="1" fbc:chemicalFormula="C7H10N5O">
        <notes>
          <html xmlns="http://www.w3.org/1999/xhtml">
            <p>original_bigg_ids: [&apos;preq1_c&apos;]</p>
          </html>
        </notes>
        <annotation>
          <rdf:RDF xmlns:rdf="http://www.w3.org/1999/02/22-rdf-syntax-ns#" xmlns:dcterms="http://purl.org/dc/terms/" xmlns:vCard="http://www.w3.org/2001/vcard-rdf/3.0#" xmlns:vCard4="http://www.w3.org/2006/vcard/ns#" xmlns:bqbiol="http://biomodels.net/biology-qualifiers/" xmlns:bqmodel="http://biomodels.net/model-qualifiers/">
            <rdf:Description rdf:about="#meta_M_preq1_c">
              <bqbiol:is>
                <rdf:Bag>
                  <rdf:li rdf:resource="https://identifiers.org/Human Metabolome Database/HMDB11690"/>
                  <rdf:li rdf:resource="https://identifiers.org/bigg.metabolite/preq1"/>
                  <rdf:li rdf:resource="https://identifiers.org/biocyc/META:7-AMINOMETHYL-7-DEAZAGUANINE"/>
                  <rdf:li rdf:resource="https://identifiers.org/chebi/CHEBI:58703"/>
                  <rdf:li rdf:resource="https://identifiers.org/hmdb/HMDB11690"/>
                  <rdf:li rdf:resource="https://identifiers.org/inchi_key/MEYMBLGOKYDGLZ-UHFFFAOYSA-O"/>
                  <rdf:li rdf:resource="https://identifiers.org/inchikey/MEYMBLGOKYDGLZ-UHFFFAOYSA-O"/>
                  <rdf:li rdf:resource="https://identifiers.org/kegg.compound/C16675"/>
                  <rdf:li rdf:resource="https://identifiers.org/metanetx.chemical/MNXM3198"/>
                  <rdf:li rdf:resource="https://identifiers.org/sabiork/28949"/>
                  <rdf:li rdf:resource="https://identifiers.org/seed.compound/cpd19185"/>
                </rdf:Bag>
              </bqbiol:is>
            </rdf:Description>
          </rdf:RDF>
        </annotation>
      </species>
      <species metaid="meta_M_bmoco_c" sboTerm="SBO:0000247" id="M_bmoco_c" name="Bis-molybdenum cofactor" compartment="c" hasOnlySubstanceUnits="false" boundaryCondition="false" constant="false" fbc:charge="-4" fbc:chemicalFormula="C20H20N10O13P2S4Mo">
        <notes>
          <html xmlns="http://www.w3.org/1999/xhtml">
            <p>original_bigg_ids: [&apos;bmoco_c&apos;]</p>
          </html>
        </notes>
        <annotation>
          <rdf:RDF xmlns:rdf="http://www.w3.org/1999/02/22-rdf-syntax-ns#" xmlns:dcterms="http://purl.org/dc/terms/" xmlns:vCard="http://www.w3.org/2001/vcard-rdf/3.0#" xmlns:vCard4="http://www.w3.org/2006/vcard/ns#" xmlns:bqbiol="http://biomodels.net/biology-qualifiers/" xmlns:bqmodel="http://biomodels.net/model-qualifiers/">
            <rdf:Description rdf:about="#meta_M_bmoco_c">
              <bqbiol:is>
                <rdf:Bag>
                  <rdf:li rdf:resource="https://identifiers.org/bigg.metabolite/bmoco"/>
                  <rdf:li rdf:resource="https://identifiers.org/biocyc/META:CPD-15874"/>
                  <rdf:li rdf:resource="https://identifiers.org/metanetx.chemical/MNXM147053"/>
                </rdf:Bag>
              </bqbiol:is>
            </rdf:Description>
          </rdf:RDF>
        </annotation>
      </species>
      <species metaid="meta_M_hdceap_c" sboTerm="SBO:0000247" id="M_hdceap_c" name="Hexadecanoyl-phosphate (n-C16:1)" compartment="c" hasOnlySubstanceUnits="false" boundaryCondition="false" constant="false" fbc:charge="-1" fbc:chemicalFormula="C16H30O5P">
        <notes>
          <html xmlns="http://www.w3.org/1999/xhtml">
            <p>original_bigg_ids: [&apos;hdceap_c&apos;]</p>
          </html>
        </notes>
[truncated: 13,495,715 more chars]
