# Supplementary material for: High-quality genome-scale metabolic network reconstruction of probiotic bacterium Escherichia coli Nissle 1917
Source: BMC Bioinformatics. 2022 Dec 30;23:566. doi: 10.1186/s12859-022-05108-9 (PMC9801561; doi:10.1186/s12859-022-05108-9)
Supplement: Supplementary file 5 — Additional file 5. Data S3. [file 12859_2022_5108_MOESM5_ESM.xlsx]

## Sheet: Overview
Biolog data and comparison to EcN models
Kinetic_Data_PM1_to_PM5	Kinetic data from Biolog
AIC	Activity index table
Growth_source	Number of nutrients that enabled growth per source, for both biolog data from this work and Kim et al. (2021)
GEM_comparison_pyruvate	Comparison Biolog data to growth prediction of iHM1533 and iDK1463 on pyruvate
GEM_comparison_succinate	Comparison Biolog data to growth prediction of iHM1533 and iDK1463 on succinate

## Sheet: Kinetic_Data_PM1_to_PM5
Data File	C:\Program Files\Biolog\OL_DC_23\MAX\Data_2020\11\MAX_300_201104_A_01.OKA
Set up Time	nov 04 2020 11:42 AM
Position	1-A
Plate Type	PM 1-
Strain Type	---
Sample Number	1
Strain Name	Nissle 1917
Strain Number	Escherichia coli Nissle 1917
Other
Hour	A01	A02	A03	A04	A05	A06	A07	A08	A09	A10	A11	A12	B01	B02	B03	B04	B05	B06	B07	B08	B09	B10	B11	B12	C01	C02	C03	C04	C05	C06	C07	C08	C09	C10	C11	C12	D01	D02	D03	D04	D05	D06	D07	D08	D09	D10	D11	D12	E01
0	32	47	22	19	19	6	13	18	16	14	25	34	29	16	11	14	7	3	7	41	7	15	18	30	21	20	8	45	12	6	5	6	6	16	16	29	23	23	11	11	16	14	9	7	11	13	7	27	29
0.25	39	53	28	25	18	8	17	20	19	19	28	41	35	20	15	22	12	8	12	42	9	17	22	35	23	27	13	50	15	11	10	9	7	17	16	32	29	30	16	15	19	21	10	9	11	14	10	28	36
0.5	44	56	31	27	21	12	20	21	21	19	29	38	39	24	20	23	13	12	13	43	13	18	22	36	29	32	16	53	15	13	13	11	10	18	17	32	32	34	20	17	20	22	10	10	11	16	10	31	40
0.75	44	56	31	28	28	13	21	21	24	24	33	44	38	25	20	24	14	13	15	43	18	20	27	38	28	30	16	54	17	12	15	14	12	21	20	37	31	31	17	19	20	23	11	12	15	20	14	36	38
1	53	57	39	35	41	27	32	30	41	42	44	56	49	38	29	31	19	20	32	46	35	31	43	52	38	33	26	55	25	19	25	29	25	33	34	48	39	35	26	29	27	33	14	26	28	36	21	52	50
1.25	63	66	51	46	54	49	46	38	52	60	61	68	65	63	42	49	33	34	50	49	54	43	59	65	47	48	39	63	36	36	42	44	38	54	52	66	53	42	36	42	41	47	18	49	41	58	31	73	62
1.5	69	77	63	56	62	64	55	41	60	72	73	68	82	81	53	63	44	43	60	50	65	49	66	70	58	64	51	78	46	50	58	50	49	69	65	78	66	49	45	50	50	54	25	65	53	74	37	88	73
1.75	70	84	71	64	70	79	63	47	66	87	85	74	92	93	61	74	54	57	72	56	76	57	81	78	66	74	58	90	49	62	74	57	59	86	78	93	72	49	47	53	55	53	37	82	66	88	41	104	80
2	68	89	73	66	75	88	65	48	67	97	89	68	101	106	65	83	61	61	79	66	83	54	88	79	70	81	61	104	52	71	85	60	65	95	85	102	78	49	48	54	55	54	41	95	73	98	40	116	82
2.25	71	99	85	78	82	98	75	56	72	106	104	74	116	118	77	94	74	74	95	82	92	61	100	85	82	95	71	117	56	83	101	65	76	111	95	116	86	53	50	57	60	58	49	108	82	109	44	128	90
2.5	73	107	95	87	86	107	80	61	77	116	115	76	125	128	85	103	86	87	105	96	101	63	110	88	94	103	77	130	58	92	112	70	84	122	103	126	91	53	52	58	62	59	51	117	92	118	45	139	93
2.75	66	114	101	88	88	112	82	63	76	126	119	70	130	135	88	108	97	98	112	111	107	61	118	86	104	108	78	141	57	99	121	74	97	129	110	135	95	51	50	55	59	56	49	129	101	126	43	148	93
3	65	118	113	95	92	119	88	64	78	138	129	69	135	145	94	119	109	110	122	123	115	60	127	87	112	114	85	152	57	106	131	77	105	137	117	144	102	52	52	56	61	57	51	136	111	134	44	155	96
3.25	65	122	126	101	96	125	97	72	82	148	137	73	127	150	101	126	111	122	134	135	123	62	139	90	118	120	90	158	58	115	141	81	118	147	126	152	104	51	50	55	60	58	52	142	125	140	45	161	96
3.5	59	128	141	95	104	131	101	75	85	162	135	72	135	156	103	124	120	131	139	147	131	60	146	91	143	119	93	170	59	123	149	87	131	155	136	162	109	48	51	53	58	56	50	148	136	149	46	171	95
3.75	65	150	155	111	110	125	111	80	88	167	137	75	155	163	114	130	145	153	147	150	138	63	156	91	178	129	101	178	60	128	155	91	139	162	140	173	113	53	53	56	62	59	53	149	147	154	47	175	98
4	71	162	167	131	119	119	115	87	94	186	157	69	173	171	124	146	161	167	157	150	146	64	174	90	222	144	110	192	64	135	167	96	154	171	150	186	121	57	58	59	64	61	54	152	158	166	48	184	104
4.25	71	172	175	142	127	140	123	94	99	203	171	71	178	184	135	160	172	177	169	157	154	66	185	92	241	157	115	196	62	142	173	102	169	179	159	198	127	55	55	59	64	63	55	163	168	173	50	192	104
4.5	66	182	183	153	133	153	126	96	102	213	180	70	183	198	138	172	184	189	176	176	163	65	195	94	258	170	119	202	66	152	174	108	178	184	174	209	135	55	57	58	64	61	54	186	178	185	51	204	105
4.75	69	188	188	164	138	158	132	102	108	219	187	73	191	206	145	181	194	201	187	203	169	66	204	95	265	179	126	206	66	152	195	114	184	190	186	215	143	56	57	58	65	63	57	187	187	194	51	210	108
5	70	192	194	173	143	163	138	105	111	226	195	72	199	213	153	188	208	218	195	209	175	66	208	96	273	188	133	217	67	157	205	118	188	201	197	222	150	59	60	60	66	64	57	195	195	206	50	216	113
5.25	71	197	198	180	148	171	144	110	114	234	204	72	202	218	159	195	220	236	202	222	183	65	215	99	280	195	139	232	67	166	214	123	194	215	207	231	156	58	59	60	67	64	57	201	199	216	52	223	116
5.5	77	202	204	192	155	177	152	115	118	236	210	75	212	225	173	203	231	248	212	228	187	69	220	99	285	203	147	242	70	170	221	130	197	222	211	235	161	62	63	64	70	68	60	208	204	221	52	227	122
5.75	72	204	206	198	159	182	155	118	120	240	216	73	219	228	172	204	239	257	217	235	192	67	222	100	288	207	151	247	69	177	228	131	203	228	220	241	165	59	61	62	69	65	59	212	210	226	53	232	123
6	74	208	209	209	163	187	160	122	124	243	223	75	225	232	178	210	246	266	221	242	197	68	225	102	292	211	156	253	71	182	234	137	208	234	224	248	169	59	60	63	70	66	61	216	215	230	55	237	127
6.25	74	211	211	220	168	192	165	127	127	245	228	77	231	237	184	213	251	271	227	247	202	69	228	104	294	215	162	256	71	188	238	140	210	239	227	252	172	61	61	62	70	67	61	221	218	234	54	240	130
6.5	74	214	214	230	172	197	170	130	132	248	232	75	237	240	188	218	259	277	231	253	206	68	230	104	297	220	167	263	73	193	244	143	216	243	231	257	179	63	63	63	72	68	62	224	224	237	54	245	136
6.75	74	217	215	239	178	201	174	134	134	251	236	76	241	243	192	220	260	281	236	257	211	70	233	107	300	223	171	265	72	197	247	150	218	245	235	261	183	61	60	62	71	67	62	227	227	239	56	249	138
7	76	219	218	246	181	206	178	139	139	254	242	77	245	246	195	222	266	287	240	262	215	72	235	110	302	225	177	270	73	201	252	150	220	248	238	265	187	62	61	64	72	68	62	230	230	242	55	253	143
7.25	78	221	221	252	186	209	183	142	141	255	244	77	250	248	204	225	272	289	244	263	219	70	237	112	304	228	184	273	74	202	255	153	222	250	241	269	193	65	64	65	74	70	63	232	232	245	54	254	154
7.5	73	223	221	255	190	212	188	146	144	258	247	78	251	250	204	225	275	294	248	266	222	71	239	114	305	230	186	275	75	209	258	158	225	251	243	273	195	63	61	64	71	69	63	234	236	247	54	259	155
7.75	80	226	226	263	196	215	194	153	148	259	250	80	258	254	212	228	279	295	252	266	226	73	241	118	308	233	193	277	75	208	259	162	225	250	246	276	202	65	66	67	75	72	64	234	236	248	55	259	165
8	79	228	226	267	199	219	197	154	151	263	251	80	262	256	214	230	282	300	252	269	230	71	243	121	309	237	198	281	76	211	262	165	229	252	248	280	206	65	64	65	74	71	65	236	240	250	54	263	168
8.25	75	230	228	268	203	220	200	158	154	263	255	79	263	255	212	230	284	303	252	271	234	71	243	125	309	236	201	283	75	214	264	167	230	254	250	283	209	63	62	64	72	70	64	239	241	254	55	267	172
8.5	78	233	229	272	208	224	207	162	157	266	257	79	268	260	217	233	288	307	254	273	237	71	245	131	313	239	209	286	76	216	267	173	233	256	252	286	215	65	64	67	74	72	66	240	244	256	56	270	181
8.75	81	236	232	275	213	225	210	168	161	267	258	80	272	261	222	234	291	309	256	274	240	73	247	137	313	243	214	287	77	218	267	174	233	257	255	286	218	65	65	67	75	72	65	243	246	258	56	271	188
9	77	236	234	277	216	226	215	171	165	269	260	82	273	261	221	233	293	311	257	275	244	74	248	142	312	243	216	286	77	221	268	179	236	259	255	291	220	65	63	67	75	72	67	244	246	259	57	274	189
9.25	78	238	235	279	222	229	218	175	168	269	260	80	277	263	223	235	297	314	256	277	246	72	249	145	314	245	221	290	79	222	270	181	238	259	258	292	225	65	65	67	76	72	66	244	248	261	57	277	198
9.5	77	241	237	282	226	230	222	178	171	269	262	81	279	264	223	236	298	315	258	277	249	73	250	152	315	247	225	292	78	224	271	184	239	261	258	294	228	66	65	67	75	73	66	246	249	262	57	279	202
9.75	77	241	237	285	231	232	227	182	174	273	263	80	282	264	226	238	302	317	259	279	253	73	252	158	315	249	229	292	79	225	273	186	240	262	260	296	233	66	65	67	77	73	66	248	251	264	57	280	207
10	79	244	239	286	234	233	231	185	178	273	265	81	286	267	231	240	304	318	260	280	254	71	253	163	317	252	235	294	78	224	273	190	241	263	261	298	238	67	67	68	77	73	66	250	251	266	57	282	214
10.25	74	247	241	289	242	237	237	191	183	278	267	79	288	269	227	240	307	324	261	284	259	71	256	174	321	254	239	297	80	230	278	193	245	267	266	303	242	64	64	66	75	71	65	254	255	269	60	291	216
10.5	85	248	244	294	246	236	241	196	185	275	267	84	293	268	243	243	308	322	265	282	259	76	255	175	317	255	243	294	82	224	274	198	243	264	263	300	244	72	71	72	81	78	70	253	253	265	59	284	222
10.75	81	249	243	293	249	237	245	198	187	276	268	83	292	270	238	242	309	323	264	283	260	73	256	180	319	257	245	297	81	227	276	198	244	266	264	303	248	68	70	70	79	76	68	256	254	268	58	288	226
11	79	250	244	293	253	238	248	201	191	277	269	81	294	269	237	242	312	325	264	285	261	73	257	185	318	258	249	297	82	228	277	201	246	266	266	304	251	68	68	69	79	76	68	257	256	269	59	291	229
11.25	86	252	247	298	259	240	253	207	193	277	269	86	297	271	246	244	313	325	267	283	263	77	258	190	318	260	252	295	83	228	276	204	246	266	265	305	253	71	71	73	81	78	71	257	254	267	59	289	233
11.5	83	254	247	299	263	242	256	210	198	279	270	84	298	272	245	245	315	326	266	285	265	74	259	194	320	262	256	298	85	229	279	207	247	266	267	306	257	71	71	72	80	79	69	259	256	271	60	292	237
11.75	83	255	249	299	267	242	259	212	201	280	272	84	300	272	246	246	317	329	266	285	266	74	259	199	320	263	259	299	84	231	280	209	248	268	268	309	262	72	70	72	81	79	69	260	257	271	58	293	241
12	79	256	248	300	270	243	264	215	202	281	271	85	301	272	242	245	317	328	267	286	266	74	260	204	320	264	261	298	84	232	279	211	249	268	269	311	263	68	68	71	79	78	68	260	258	272	59	294	241
12.25	80	258	249	300	273	244	268	219	208	280	273	84	302	273	243	244	318	329	267	286	267	74	261	208	320	265	263	300	84	234	281	214	250	268	270	314	267	69	68	71	80	80	69	262	259	273	59	296	245
12.5	80	257	249	301	278	244	270	223	210	282	273	84	303	274	244	245	319	330	267	287	268	74	261	213	320	266	265	300	86	235	281	216	251	268	271	315	270	68	68	69	79	81	69	262	259	273	58	296	248
12.75	81	260	253	303	280	246	273	226	213	283	274	84	304	276	245	247	320	331	268	288	269	74	263	216	321	268	268	301	89	236	282	218	253	270	271	316	273	69	68	70	80	82	69	263	261	275	60	297	252
13	82	261	252	304	283	247	278	230	216	283	274	85	306	274	246	247	322	332	270	288	269	75	263	221	322	270	270	302	93	237	283	219	253	271	271	317	275	69	70	71	81	85	69	263	261	275	60	298	257
13.25	80	263	252	304	286	249	280	233	219	283	276	85	306	275	247	248	322	333	269	288	270	73	264	225	322	270	272	302	95	237	282	222	253	270	272	317	277	70	69	71	80	88	70	265	262	275	62	299	258
13.5	81	263	254	306	289	249	282	238	220	284	275	85	307	276	250	250	322	333	269	289	271	75	264	228	321	273	274	303	98	237	284	225	255	271	272	319	281	70	71	72	83	92	71	266	263	276	61	299	260
13.75	84	265	254	307	291	250	285	239	224	284	276	85	307	280	253	249	323	334	271	289	271	76	264	231	322	274	276	303	102	238	284	228	255	271	273	318	284	73	72	73	83	97	71	266	264	277	62	301	265
14	83	266	256	307	294	250	287	246	225	284	278	88	307	278	251	250	324	333	272	290	272	77	266	235	321	273	277	302	107	237	284	229	256	271	273	318	284	69	71	73	83	100	72	267	263	277	62	300	265
14.25	79	269	256	307	296	253	289	247	230	287	279	84	309	282	252	252	326	336	272	290	273	73	267	241	326	277	280	308	110	242	287	229	258	273	276	322	289	72	72	72	82	104	69	268	267	280	63	306	273
14.5	83	269	257	309	298	251	291	250	232	285	279	86	310	282	253	252	325	335	273	291	274	75	267	241	323	277	281	307	114	240	287	231	258	272	275	320	290	72	73	73	84	109	71	268	265	278	62	302	273
14.75	82	270	257	309	302	254	293	253	236	286	279	86	311	282	254	253	327	337	274	291	273	76	268	245	323	277	282	307	117	243	288	234	258	273	275	321	294	72	73	72	84	114	72	269	266	279	61	303	275
15	85	272	259	311	303	254	295	256	238	287	279	86	312	283	258	254	327	336	273	291	273	77	268	246	323	278	284	308	122	240	288	236	258	273	275	321	296	73	74	75	86	118	71	268	266	279	62	303	278
15.25	83	273	260	311	306	255	298	259	242	288	280	86	312	283	255	254	328	337	274	293	274	77	269	249	324	280	285	307	125	243	287	239	260	273	275	321	298	72	73	74	85	122	71	270	266	280	61	305	280
15.5	80	276	261	312	311	259	302	264	247	290	283	85	315	286	255	257	330	340	275	294	276	75	271	258	329	282	288	312	132	250	292	240	263	276	279	324	302	71	73	73	83	126	69	273	270	282	64	311	286
15.75	87	276	263	314	310	257	302	266	246	288	281	90	313	285	263	257	329	337	277	293	275	79	270	253	324	281	286	308	133	242	289	244	259	273	277	321	301	76	78	77	88	132	73	271	267	280	64	304	284
16	89	277	264	315	312	258	305	270	248	289	281	90	313	287	267	258	327	338	278	292	275	79	270	257	325	282	287	309	137	243	288	246	261	273	277	321	302	76	80	79	91	138	75	270	267	280	63	304	287
16.25	91	277	264	317	314	258	308	274	250	289	282	90	314	287	269	261	329	338	279	293	277	81	271	258	325	282	288	309	139	244	289	248	261	273	277	320	303	78	81	78	91	143	77	271	268	280	63	304	288
16.5	81	279	263	313	316	259	310	276	256	292	282	85	315	288	259	259	331	341	276	295	276	75	272	265	328	285	290	313	145	251	293	246	263	277	280	323	308	74	76	74	87	144	72	273	270	284	64	310	294
16.75	81	279	263	315	318	261	312	278	258	293	284	86	316	288	259	260	333	341	277	294	279	75	272	269	328	286	290	314	149	252	294	247	264	277	282	325	310	74	76	75	89	148	71	274	271	284	65	312	296
17	88	279	266	314	317	259	312	281	257	290	283	89	316	287	265	261	330	339	278	294	278	80	272	265	326	285	289	310	150	248	291	250	262	275	277	322	309	76	80	78	92	153	74	273	269	282	64	306	294
17.25	87	280	265	314	318	260	314	282	260	291	282	88	315	288	267	260	330	339	279	293	278	78	272	268	325	285	289	310	153	248	292	251	263	276	279	322	308	76	80	78	94	157	75	272	270	284	63	306	295
17.5	86	280	266	315	318	260	316	286	261	291	283	89	315	288	265	260	331	339	278	295	279	80	273	269	324	286	291	310	156	251	292	251	264	276	279	322	310	75	79	77	95	160	75	274	270	283	64	306	296
17.75	87	282	267	315	318	261	315	289	265	292	283	87	316	289	264	261	332	340	279	294	279	78	272	271	325	287	291	312	160	252	294	251	264	276	280	322	312	76	83	78	96	165	75	274	270	284	64	308	299
18	88	283	268	316	320	261	318	289	266	292	284	90	317	289	270	263	334	340	279	295	279	79	273	271	327	287	291	313	162	251	294	254	265	277	280	321	312	79	84	79	99	170	77	274	272	284	65	307	300
18.25	86	283	268	315	322	263	320	292	269	293	285	88	316	289	264	261	333	340	279	295	280	79	274	274	327	288	292	313	166	254	293	253	266	277	281	322	314	77	83	77	98	172	75	275	272	285	64	309	301
18.5	85	284	268	316	321	264	321	295	271	294	285	87	317	289	265	263	334	341	280	295	280	79	274	276	327	289	292	313	169	254	293	256	266	277	281	323	314	77	85	78	101	176	74	275	272	286	65	309	301
18.75	82	283	268	313	321	262	322	297	274	294	285	89	313	286	261	260	333	338	280	295	281	79	275	278	323	287	290	308	172	256	293	256	266	277	282	324	312	74	83	77	102	178	76	275	272	286	65	311	299
19	85	286	269	317	322	263	323	300	275	294	285	89	318	291	267	264	335	341	281	296	281	79	274	279	326	289	293	313	175	256	294	256	267	277	281	323	315	79	90	78	106	185	76	277	273	287	64	309	304
19.25	86	286	270	317	321	265	323	301	277	294	285	88	319	291	268	265	336	341	280	296	280	80	275	278	327	291	293	313	177	256	294	257	266	277	281	323	316	79	92	80	108	189	76	277	272	286	65	310	304
19.5	87	286	271	316	322	266	325	303	278	294	286	88	318	292	269	266	336	341	281	296	281	80	275	281	328	292	293	315	179	255	295	257	268	278	281	324	317	82	95	81	111	191	77	277	273	287	67	311	305
19.75	85	287	270	316	322	266	324	306	281	294	285	88	318	291	268	266	337	341	281	297	282	79	276	282	328	291	293	314	183	258	296	258	269	277	283	324	317	81	95	81	112	195	77	277	274	287	66	311	306
20	87	289	272	317	322	266	325	307	282	294	286	90	318	292	271	266	335	341	282	296	282	81	277	283	328	292	293	314	186	257	296	259	268	278	283	324	316	84	101	82	118	200	78	278	274	287	66	310	305
20.25	84	287	272	316	322	266	326	310	283	295	287	92	315	289	266	265	335	340	282	298	284	82	278	285	324	291	292	312	189	260	296	260	269	278	284	324	316	79	97	80	118	202	79	278	274	286	67	312	304
20.5	88	288	273	318	323	267	326	311	285	296	286	90	320	293	273	268	337	343	283	298	283	83	276	285	328	293	295	317	190	259	297	261	269	279	283	323	317	85	104	82	123	206	78	279	273	287	66	311	307
20.75	86	288	273	317	323	267	326	314	287	296	287	90	317	293	270	267	337	342	283	297	284	82	277	286	327	292	294	315	193	260	297	261	270	279	284	325	318	82	102	82	124	207	79	279	275	288	66	311	307
21	88	289	273	318	323	268	325	314	288	296	287	91	319	292	272	267	336	342	284	298	283	82	277	286	327	293	294	315	195	259	297	260	270	279	284	324	317	86	107	85	128	213	79	279	274	287	66	311	307
21.25	88	289	274	318	324	268	326	316	290	296	288	90	318	293	274	269	338	342	283	298	284	81	277	289	329	294	295	316	196	260	297	261	270	279	284	323	318	87	109	86	131	218	79	279	275	288	66	312	309
21.5	90	291	274	318	324	269	327	318	291	296	288	90	319	294	276	271	337	342	283	299	284	82	278	289	329	294	295	318	199	259	298	261	271	280	284	324	320	90	114	87	135	222	79	280	276	289	67	311	310
21.75	84	292	275	319	326	272	329	321	296	300	290	89	321	296	271	271	341	345	284	300	285	80	280	295	332	298	298	321	203	266	301	262	274	282	288	327	323	87	108	87	132	225	78	282	278	291	68	319	314
22	93	293	276	321	324	270	328	320	293	297	289	92	319	295	281	272	337	341	286	298	284	84	278	290	329	295	294	315	203	260	298	263	271	279	283	323	318	91	120	91	143	231	83	280	275	288	67	311	307
22.25	89	292	276	319	324	270	329	321	296	298	289	89	321	295	274	272	340	344	284	299	285	82	278	292	330	296	297	317	206	263	299	262	272	280	284	324	320	88	115	89	141	232	80	280	276	289	67	313	311
22.5	87	292	274	319	324	271	329	323	297	298	289	91	321	295	274	272	339	344	285	300	285	82	279	293	329	297	297	319	208	264	300	262	273	281	286	325	321	87	113	91	142	234	80	281	277	289	68	314	311
22.75	84	295	276	319	326	273	330	325	301	301	291	90	323	298	273	273	341	346	285	301	286	81	281	296	333	300	299	322	211	268	302	262	275	283	289	327	324	87	111	91	143	238	78	283	279	291	68	319	317
23	84	294	276	320	327	274	331	326	302	302	291	90	322	296	272	273	342	346	284	301	285	80	280	297	332	300	300	322	213	269	302	263	274	283	289	328	323	86	109	91	144	241	78	283	279	292	68	318	315
23.25	86	296	277	320	327	275	331	327	304	302	291	90	322	297	274	275	342	347	285	300	286	81	282	299	334	300	300	323	214	269	303	263	275	283	289	328	325	87	111	92	148	244	78	283	279	292	69	320	317
23.5	80	294	277	317	327	273	332	328	306	303	293	90	318	292	267	270	343	342	285	302	288	82	282	300	329	297	296	317	219	273	302	263	275	283	290	331	322	78	103	90	148	243	80	283	280	293	70	323	311
23.75	85	296	277	322	327	276	332	329	306	302	292	90	324	298	275	275	343	347	286	302	288	81	282	301	335	302	300	323	218	271	304	262	276	284	290	328	325	86	109	93	152	250	78	284	280	293	69	321	318
24	85	296	278	321	327	276	332	328	306	302	291	91	323	298	275	275	343	347	286	301	286	81	281	301	333	302	300	322	220	271	304	264	275	283	290	328	325	86	111	93	156	253	80	285	281	293	69	319	317
24.25	86	297	279	321	328	277	332	329	307	302	294	91	324	298	274	276	343	347	286	302	288	81	282	300	333	302	301	323	222	272	304	263	276	284	290	327	325	87	112	93	157	257	80	284	280	293	70	320	317
24.5	86	297	277	321	328	277	332	329	308	303	293	91	324	299	277	276	343	347	286	302	287	81	282	303	333	303	302	324	221	271	304	262	276	284	291	328	326	88	114	93	160	261	79	284	280	294	70	322	319
24.75	86	297	279	322	328	278	332	331	309	303	293	91	326	299	276	277	343	347	287	303	288	83	283	303	334	302	301	325	226	273	305	265	276	284	291	328	327	86	110	95	161	263	79	285	281	294	70	322	319
25	85	298	278	321	328	278	332	331	309	304	293	91	325	299	276	277	344	347	286	302	288	82	282	305	334	302	301	323	226	274	305	264	277	284	291	328	325	88	113	94	163	266	80	285	281	294	69	321	320
25.25	86	299	279	322	329	278	332	331	310	303	294	91	325	299	277	278	344	347	287	303	288	82	283	304	335	304	302	324	227	273	306	263	277	284	291	328	326	86	112	94	165	268	80	286	281	294	70	321	319
25.5	88	297	279	321	327	278	332	330	309	304	294	91	324	300	278	278	343	347	287	302	288	83	282	304	334	304	302	323	229	272	305	265	276	284	291	328	325	91	116	95	169	272	82	285	282	294	71	320	320
25.75	87	298	280	322	329	279	333	332	311	304	294	92	325	301	277	278	344	348	287	303	288	84	282	306	335	304	302	324	231	276	306	264	277	285	292	329	325	87	110	95	168	275	82	287	281	295	70	322	319
26	85	298	280	320	328	277	334	332	311	305	294	93	324	299	277	278	344	348	288	303	289	84	284	306	333	304	301	323	232	275	306	264	277	285	292	329	325	88	114	93	170	277	81	286	282	294	71	322	319
26.25	87	300	280	323	329	279	332	332	311	305	294	92	326	300	278	280	345	348	287	303	289	85	283	306	335	305	302	324	233	276	307	265	277	285	292	329	326	87	113	94	172	279	81	286	282	295	72	321	320
26.5	85	299	281	321	329	279	334	333	312	306	295	93	324	299	274	278	345	347	288	304	288	84	284	307	333	305	301	322	236	276	306	265	278	286	292	328	325	84	110	94	171	281	81	285	283	294	71	322	317
26.75	88	300	281	323	330	280	334	332	312	304	295	93	327	301	279	280	345	349	289	304	289	86	283	308	336	307	302	325	236	276	307	265	278	286	292	329	326	89	114	95	175	285	79	286	282	296	72	322	321
27	86	300	282	322	329	278	333	333	312	306	295	94	325	301	278	280	345	348	288	304	289	85	284	308	334	306	302	325	239	276	307	265	277	285	292	329	326	86	113	96	175	287	82	286	282	295	72	323	319
27.25	88	301	281	323	329	280	334	333	312	306	295	96	328	302	279	282	345	348	289	304	289	85	285	308	335	308	303	325	238	277	307	266	278	285	292	328	326	88	114	95	176	290	82	286	283	296	72	321	320
27.5	89	300	282	323	329	280	334	334	312	306	295	97	327	301	280	282	345	348	289	304	288	86	286	308	336	307	303	326	239	277	307	265	277	286	292	328	327	89	115	95	178	293	81	287	283	295	72	321	321
27.75	88	299	282	324	329	281	335	334	312	305	295	99	328	302	282	283	345	348	289	303	289	87	285	310	337	309	304	327	240	277	308	266	278	286	293	329	327	90	115	96	179	294	83	287	283	296	73	322	322
28	87	300	282	324	330	280	335	334	313	306	296	101	327	301	279	281	346	348	289	305	290	87	285	308	335	309	302	325	243	278	308	266	278	286	293	329	326	87	113	95	177	295	84	288	282	296	73	321	320
28.25	88	301	283	325	331	282	335	335	314	307	297	104	329	304	280	283	346	349	291	305	290	87	285	310	337	310	304	327	242	278	309	266	279	287	294	329	328	88	113	96	177	299	82	288	284	297	74	324	321
28.5	89	302	283	324	330	281	335	334	314	306	297	107	330	303	280	283	346	349	290	304	289	88	286	310	337	310	303	326	244	277	308	267	279	286	294	328	328	87	113	96	178	300	83	289	284	297	75	321	322
28.75	88	299	283	321	329	279	336	335	313	308	297	111	325	300	279	282	344	347	290	304	290	88	285	312	333	308	302	324	245	278	308	267	278	287	294	329	325	88	116	96	179	298	85	286	284	296	77	323	320
29	85	298	283	321	329	279	335	336	315	308	297	114	324	299	276	280	345	347	288	305	291	90	286	312	332	306	301	321	247	281	307	266	279	286	295	331	325	83	110	95	178	298	85	287	283	297	77	324	317
29.25	88	301	284	325	331	283	336	334	314	306	297	117	329	305	281	284	346	350	289	306	290	90	285	311	338	311	304	327	247	280	309	266	279	287	294	329	328	90	115	96	180	303	85	288	283	296	78	322	323
29.5	88	302	284	324	332	282	337	336	315	307	298	122	330	304	281	285	347	350	290	306	291	89	286	314	338	313	304	328	247	280	310	267	280	287	295	329	328	89	114	97	179	304	83	289	284	298	81	323	323
29.75	88	300	284	325	331	282	337	336	315	308	299	129	330	305	281	284	346	349	289	305	291	91	285	315	338	311	303	327	251	280	309	266	278	287	294	329	328	87	113	96	180	303	84	288	283	298	82	323	323
30	90	300	285	324	329	281	336	335	314	307	297	135	329	304	284	285	346	348	290	305	289	91	285	311	336	311	303	326	250	278	309	267	278	286	295	328	326	91	119	96	184	305	85	288	284	297	83	320	322
30.25	90	302	285	325	330	282	337	336	314	307	298	142	332	305	283	285	347	349	290	305	289	92	287	313	338	312	304	327	251	281	310	267	278	287	294	328	328	88	114	98	182	305	86	288	284	296	86	321	323
30.5	88	300	286	324	330	282	337	336	315	307	298	148	329	303	283	285	346	349	290	305	290	94	286	313	337	311	304	326	252	280	309	268	278	287	294	328	326	89	117	96	182	306	85	287	284	298	88	321	322
30.75	90	301	285	326	332	283	336	337	315	308	300	152	331	305	283	287	348	351	291	306	291	94	286	315	339	314	305	328	253	280	310	268	280	288	296	330	329	90	116	96	181	307	85	290	285	299	92	323	325
31	87	300	285	323	331	281	337	337	316	309	300	159	328	303	281	285	346	349	291	306	290	96	288	316	336	312	303	325	254	282	310	269	280	289	296	331	327	89	116	96	183	306	85	289	284	298	95	324	322
31.25	89	302	285	325	332	284	340	338	316	308	300	164	331	306	284	288	347	350	291	306	292	93	287	317	339	314	306	329	255	281	310	268	279	289	296	329	329	89	116	97	182	308	84	289	284	298	97	325	325
31.5	92	300	287	325	329	281	340	336	313	308	298	174	330	305	286	287	345	348	291	306	290	99	286	314	336	313	303	327	254	278	310	268	278	287	294	328	327	93	122	99	187	308	88	288	284	296	99	320	322
31.75	89	303	285	326	332	283	342	338	315	308	300	180	331	306	281	287	348	351	291	306	290	98	286	315	338	315	305	327	256	282	311	268	280	288	295	329	328	87	113	97	182	307	86	289	284	298	103	322	323
32	89	302	287	327	333	284	344	338	316	310	301	182	333	307	284	288	348	351	292	307	292	98	288	318	339	317	305	329	257	282	312	268	281	289	297	330	330	90	117	98	183	309	85	290	285	300	107	324	326
32.25	89	302	287	327	332	284	344	339	317	310	300	189	332	306	284	289	348	352	292	306	291	99	288	317	339	315	306	328	260	283	311	268	280	289	297	330	329	88	115	98	184	309	86	290	286	300	108	323	326
32.5	89	303	287	327	332	285	348	338	317	310	301	193	332	308	284	289	348	352	293	308	292	99	288	319	339	317	306	329	259	283	313	269	281	289	297	330	330	89	115	98	184	310	86	290	286	300	111	324	326
32.75	87	302	288	326	332	284	348	338	317	309	300	198	332	306	285	288	348	350	292	306	291	100	287	318	339	316	305	329	261	283	312	268	280	289	296	330	329	88	116	98	184	310	86	290	286	300	112	324	325
33	89	302	288	326	332	285	348	338	317	310	302	202	332	307	286	290	348	351	293	308	291	100	288	321	340	318	307	330	260	283	313	268	281	290	297	330	330	90	117	98	184	311	87	290	286	300	115	325	326
33.25	89	302	288	325	332	285	349	338	317	310	301	210	331	308	285	289	348	351	293	308	292	101	287	318	339	316	304	328	261	285	311	269	281	289	297	329	328	88	115	98	184	309	87	290	284	299	117	323	325
33.5	92	301	289	325	330	282	345	337	316	308	301	215	331	307	287	290	347	349	291	306	290	105	287	318	337	316	304	327	261	281	310	269	279	289	295	329	326	93	124	100	189	312	88	288	284	299	119	320	323
33.75	90	301	289	326	332	285	346	339	316	310	300	221	331	307	287	290	348	350	292	307	291	104	288	320	339	318	306	329	262	283	311	268	279	289	296	329	329	92	117	99	187	312	88	290	284	300	120	323	326
34	92	302	288	326	331	284	344	337	316	309	301	225	330	307	288	290	346	350	292	306	289	105	288	318	338	316	304	327	262	281	310	269	279	289	295	329	327	93	124	99	190	311	89	290	284	299	121	320	325
34.25	89	303	289	328	333	286	338	339	318	311	303	227	333	309	286	292	348	351	293	308	292	103	289	322	340	319	306	330	264	285	313	268	280	290	298	330	331	90	117	98	185	312	86	292	286	301	124	325	328
34.5	90	303	288	327	333	285	337	339	318	311	302	232	331	309	285	290	348	352	293	307	292	104	289	322	339	319	306	330	265	285	313	268	280	289	297	329	329	89	114	98	185	312	86	291	286	301	126	324	325
34.75	90	303	290	328	333	285	333	339	317	311	302	236	333	310	286	291	349	352	293	308	292	105	289	322	341	318	306	330	265	286	312	270	281	289	298	330	330	91	116	99	187	313	88	291	285	300	127	324	327
35	89	302	289	326	333	285	332	340	318	311	303	240	332	309	288	292	349	352	293	308	292	104	290	325	341	318	306	331	266	284	313	269	281	290	297	330	330	92	117	100	187	313	86	292	286	301	128	326	328
35.25	89	302	288	328	333	286	333	339	319	311	303	243	333	310	287	292	348	352	293	309	292	106	289	324	340	319	307	331	266	285	313	269	281	291	298	331	330	91	117	100	187	313	87	292	287	302	131	325	328
35.5	89	303	291	327	333	285	329	339	317	311	301	251	332	309	286	291	348	351	293	307	291	108	288	322	339	318	306	329	266	285	312	269	280	289	297	329	328	87	116	99	187	311	89	290	285	300	131	322	325
35.75	90	303	290	328	333	286	329	340	319	312	305	252	333	309	289	292	348	351	293	309	292	106	290	326	340	320	306	332	267	286	314	269	280	291	299	330	331	92	119	99	188	314	87	292	286	303	133	325	329
36	89	303	291	328	334	286	326	340	320	312	304	256	334	310	287	292	349	353	293	309	292	107	289	326	341	321	307	331	268	287	314	270	281	291	299	331	331	90	116	99	187	313	88	293	287	302	134	326	329
36.25	89	303	290	327	333	285	325	341	318	311	304	261	332	310	287	291	348	352	292	309	291	109	290	324	340	319	306	330	268	287	313	269	280	291	298	330	329	88	116	99	187	313	87	292	286	302	135	324	326
36.5	89	304	290	328	333	286	328	340	318	310	303	264	332	309	287	292	349	351	294	309	292	108	289	325	339	320	305	330	270	287	314	270	281	290	297	329	330	87	114	100	187	312	90	291	285	301	135	323	327
36.75	89	304	291	328	334	285	330	341	320	312	305	267	334	311	287	292	349	353	293	309	293	108	289	328	340	321	308	330	269	287	315	269	282	291	299	331	331	90	116	98	187	315	87	293	287	303	137	326	331
37	91	303	292	328	332	285	331	340	318	311	303	272	333	311	290	292	347	350	293	309	292	110	290	326	339	321	306	329	268	285	313	271	280	289	296	330	328	91	120	101	190	315	89	291	286	301	138	322	327
37.25	90	304	291	328	334	287	332	341	320	313	304	273	334	310	288	292	349	352	293	310	293	107	290	328	341	321	307	331	270	288	315	270	282	291	300	332	330	89	117	99	186	314	88	293	287	302	139	326	329
37.5	88	303	292	328	334	286	335	341	319	313	304	277	334	311	288	292	349	352	294	309	294	110	291	327	341	322	306	331	271	288	315	270	282	291	299	331	329	91	117	99	189	315	88	293	287	303	140	325	329
37.75	91	304	292	328	333	284	339	340	318	312	305	280	332	310	291	293	349	351	293	309	292	111	290	327	340	321	305	330	270	285	314	271	281	291	299	331	329	94	122	100	192	315	90	292	287	301	140	323	329
38	91	302	291	327	332	284	339	340	318	311	304	282	331	310	290	291	348	351	293	308	291	110	290	327	339	319	304	328	271	284	313	271	280	291	297	330	327	91	121	100	191	314	90	291	286	302	140	323	327
38.25	89	304	291	327	333	286	340	341	320	311	304	285	332	310	286	291	349	352	293	310	294	110	290	328	340	321	306	330	272	289	314	270	281	291	299	331	327	86	113	100	188	314	88	293	287	302	141	325	328
38.5	93	303	293	328	333	285	339	340	318	312	304	289	333	311	292	293	347	351	295	309	292	114	289	326	339	320	306	329	272	284	313	271	280	291	298	328	327	94	125	101	193	317	92	292	286	301	142	322	327
38.75	90	303	292	327	334	287	341	341	320	313	304	289	331	312	289	292	348	352	294	309	293	111	291	329	340	321	306	330	273	288	315	270	282	291	299	331	329	89	117	99	188	315	90	293	287	303	142	326	329
39	90	303	292	328	333	285	340	340	319	313	305	291	333	311	289	292	348	351	293	310	292	112	290	328	339	321	306	330	272	287	314	270	281	292	298	330	328	90	120	99	192	317	90	293	287	301	142	323	328
39.25	89	304	293	330	334	288	341	341	321	313	306	293	334	312	290	293	349	353	294	311	294	111	291	331	342	323	307	332	274	289	316	271	281	292	300	332	331	92	117	98	189	317	88	295	287	304	143	327	331
39.5	90	303	293	329	334	286	341	341	320	313	307	294	334	314	291	295	349	353	295	310	294	111	291	332	341	323	307	332	273	286	314	271	282	293	300	331	330	92	120	100	190	317	89	293	287	303	143	326	332
39.75	92	303	294	328	332	287	340	340	319	311	304	299	333	313	292	293	348	350	296	310	293	114	291	329	339	321	305	331	274	285	315	272	282	290	297	328	330	94	125	100	195	317	91	292	286	301	143	321	328
40	90	303	294	328	333	286	341	340	320	312	305	300	334	313	292	293	348	352	294	310	292	112	291	330	341	320	305	331	273	286	315	271	281	291	299	330	330	93	123	101	192	319	90	293	287	303	142	323	329
40.25	87	304	294	327	334	286	341	342	320	313	305	302	332	311	286	291	349	351	294	311	294	113	292	330	339	322	305	328	276	291	315	272	282	293	300	332	329	85	113	99	187	315	91	292	289	303	145	326	327
40.5	90	307	294	330	336	289	341	343	322	314	307	303	335	315	292	294	350	354	296	313	295	113	292	333	342	324	309	333	276	289	318	271	283	293	302	331	332	90	117	100	190	319	90	296	288	304	145	328	333
40.75	90	305	294	330	335	288	342	343	321	312	306	304	336	315	291	295	350	354	296	311	294	111	291	332	342	323	306	334	276	289	317	270	282	293	301	331	331	90	117	99	189	318	88	295	288	304	146	327	332
41	89	305	294	329	335	288	340	342	321	313	305	305	334	313	289	293	350	353	295	311	293	112	292	332	341	322	307	332	275	290	317	271	283	293	300	331	331	89	116	99	189	317	89	295	287	304	145	326	331
41.25	88	303	294	327	334	286	340	342	320	312	306	307	331	312	289	292	348	351	294	311	293	114	291	332	338	321	305	329	275	288	316	271	282	292	299	331	328	90	119	99	191	317	90	293	288	304	144	326	328
41.5	90	305	295	330	335	289	342	342	321	313	307	310	337	315	292	295	350	353	295	312	294	113	291	332	343	324	309	333	276	289	317	272	282	293	299	331	331	92	119	101	191	320	91	295	288	305	145	326	331
41.75	90	305	295	329	335	289	342	343	321	314	307	309	335	315	291	294	349	353	295	311	294	112	291	333	342	325	307	333	275	289	317	272	283	292	301	331	331	89	115	100	190	319	89	294	288	304	146	326	332
42	90	306	295	329	334	288	341	342	321	314	307	311	335	315	291	296	350	354	295	312	294	113	292	333	342	324	308	333	276	290	317	271	283	293	300	331	332	90	115	99	190	319	90	295	289	304	147	327	332
42.25	89	305	295	329	335	289	342	343	321	313	307	312	335	315	291	295	350	353	295	312	295	112	291	334	343	324	308	333	276	290	317	271	282	292	301	331	332	89	115	100	189	319	89	296	288	305	147	328	334
42.5	88	305	295	330	335	289	342	342	321	312	306	313	336	315	291	296	350	354	295	312	293	113	291	333	343	323	308	334	276	290	318	271	281	293	301	330	331	89	115	100	188	318	89	295	287	304	146	326	333
42.75	90	305	295	330	334	288	341	342	319	313	307	315	335	314	292	295	350	353	296	311	293	114	292	333	342	323	307	333	276	288	316	273	282	292	300	330	330	93	121	99	191	320	91	295	287	303	145	324	332
43	91	306	296	331	336	289	342	344	322	314	307	316	336	316	293	295	351	354	295	312	293	114	292	334	344	326	308	334	278	290	318	272	283	293	300	331	332	92	119	100	191	321	89	296	288	304	147	326	334
43.25	89	305	296	330	335	290	341	343	322	313	307	316	335	315	291	295	350	353	296	313	294	114	292	335	343	324	308	333	276	291	318	271	282	292	301	332	331	89	116	100	190	320	89	296	288	305	147	326	333
43.5	89	306	295	331	336	289	342	343	321	313	307	318	336	316	292	295	350	354	295	313	295	112	291	335	343	325	308	334	277	291	318	273	283	294	301	332	331	89	116	99	190	320	89	295	289	305	147	328	333
43.75	90	302	295	327	332	285	341	343	319	313	306	321	330	310	289	292	347	349	295	312	294	118	292	333	337	320	303	326	276	288	315	273	282	291	300	330	326	90	121	100	194	319	92	292	286	302	147	322	326
44	90	304	296	330	336	288	342	344	322	314	307	321	334	314	293	294	350	352	296	313	294	115	293	335	342	323	307	333	277	289	318	273	283	292	301	331	329	92	122	101	193	321	91	296	288	305	147	326	332
44.25	90	305	297	332	337	289	343	344	322	314	308	321	336	316	294	296	351	355	297	313	294	113	292	336	343	326	308	336	278	291	320	273	284	295	302	333	332	92	119	101	193	321	90	297	289	305	147	327	336
44.5	88	305	297	330	335	290	342	342	322	313	307	321	336	316	292	294	349	354	296	312	294	113	292	336	343	326	309	334	278	291	317	272	283	294	301	331	330	89	116	99	190	320	90	295	288	306	149	326	333
44.75	91	305	297	329	334	289	341	342	320	313	306	323	334	315	293	296	348	352	295	312	293	116	292	333	340	323	307	332	278	288	317	272	282	292	299	329	329	94	123	102	195	322	91	294	287	303	147	322	331
45	91	306	297	331	337	290	342	344	323	315	308	323	336	317	293	296	350	354	296	314	295	115	293	337	344	325	308	335	279	291	318	273	283	294	302	332	331	91	118	100	191	322	89	297	289	306	149	328	334
45.25	90	305	296	330	336	289	341	343	321	313	308	324	335	317	293	296	350	354	296	313	294	113	292	337	343	324	307	334	276	289	318	274	283	294	301	331	330	93	120	101	192	323	90	297	288	306	148	326	333
45.5	90	305	297	331	336	289	342	343	321	313	307	324	335	315	292	296	350	353	297	312	293	115	291	334	343	325	307	334	278	291	319	272	282	294	300	330	330	89	118	100	191	321	90	296	288	305	149	323	332
45.75	90	303	297	329	334	288	340	343	320	313	306	325	334	314	292	295	349	351	296	312	294	116	291	335	340	322	306	331	278	289	316	273	282	292	300	330	328	91	121	99	194	322	91	294	288	304	147	323	330
46	89	305	297	331	336	289	342	343	322	314	307	324	335	317	293	296	351	354	296	313	295	114	292	338	344	325	308	335	278	292	318	272	283	294	302	333	330	91	119	99	191	322	90	297	289	306	149	328	335
46.25	88	306	297	331	336	291	342	343	322	313	308	326	337	317	294	297	351	355	296	314	295	113	292	337	343	324	309	336	279	291	320	273	284	294	302	331	331	90	117	99	190	322	89	298	289	306	150	328	335
46.5	92	305	298	332	335	289	342	344	322	314	308	329	335	317	296	296	349	352	296	314	293	117	292	337	343	324	307	333	279	288	319	274	283	293	301	331	328	95	125	102	197	324	93	295	288	304	149	323	331
46.75	88	306	298	331	335	290	343	343	322	314	308	326	335	317	292	296	350	354	296	314	295	113	293	338	343	325	308	334	279	290	319	272	283	294	302	332	331	90	116	99	189	322	89	297	289	306	150	328	335
47	89	305	297	331	335	289	341	343	322	313	307	327	335	317	293	296	349	354	296	313	294	114	292	337	343	324	307	335	278	290	318	272	283	294	301	331	330	92	119	99	192	323	90	296	288	306	149	327	334
47.25	89	305	297	330	335	290	341	344	321	315	308	327	334	317	294	296	349	354	296	313	294	114	292	338	343	324	308	336	279	290	318	274	283	294	302	330	331	92	120	99	192	323	90	297	289	306	150	326	335
47.5	88	306	298	330	335	289	342	343	323	314	309	328	334	316	290	296	350	354	296	314	295	114	293	338	343	324	306	335	279	293	318	273	283	293	303	332	330	88	113	99	188	321	90	297	289	306	150	327	333
47.75	90	306	298	331	337	291	342	343	323	314	308	328	337	318	294	297	351	354	297	314	294	115	293	337	344	326	309	335	280	292	319	273	283	294	302	331	331	90	117	101	191	323	89	297	288	306	152	327	335
Data File	C:\Program Files\Biolog\OL_DC_23\MAX\Data_2020\11\MAX_300_201113_A_01.OKA
Set up Time	nov 13 2020 2:36 PM
Position	1-A
Plate Type	PM 1-
Strain Type	---
Sample Number	2
Strain Name	Nissle 1917
Strain Number	Escherichia coli Nissle 1917
Other
Hour	A01	A02	A03	A04	A05	A06	A07	A08	A09	A10	A11	A12	B01	B02	B03	B04	B05	B06	B07	B08	B09	B10	B11	B12	C01	C02	C03	C04	C05	C06	C07	C08	C09	C10	C11	C12	D01	D02	D03	D04	D05	D06	D07	D08	D09	D10	D11	D12	E01
0	26	46	10	9	5	0	0	4	5	7	14	23	25	14	3	9	5	0	0	46	4	6	11	26	18	18	4	61	7	0	2	4	3	9	9	24	23	27	11	7	8	8	5	3	2	7	3	25	29
0.25	22	44	8	9	5	0	4	4	4	9	16	25	20	9	3	6	1	0	1	48	3	4	14	25	16	13	4	58	4	1	1	1	4	7	10	26	20	19	6	4	3	5	2	3	2	7	4	26	26
0.5	28	48	14	14	8	2	5	7	8	11	16	26	27	16	5	13	5	0	3	49	6	7	12	29	20	20	6	64	9	2	5	5	6	11	10	27	26	26	12	11	7	9	3	6	4	9	5	29	32
0.75	32	51	17	16	12	4	7	10	10	12	18	28	29	18	7	14	7	0	5	49	7	8	15	30	23	22	9	66	10	3	8	8	6	13	13	28	28	27	13	13	10	9	5	8	6	10	6	31	33
1	34	48	16	18	21	9	13	18	19	27	27	39	31	18	13	17	10	3	15	52	21	9	25	38	26	17	11	62	14	6	10	18	15	20	20	37	26	22	15	19	10	15	6	13	13	22	14	42	36
1.25	55	62	38	34	40	31	27	32	33	47	42	47	60	52	34	38	27	21	34	56	36	22	40	48	40	42	31	75	28	21	29	33	25	39	36	51	48	41	36	34	31	34	12	35	28	41	19	60	61
1.5	53	61	40	39	45	43	40	39	39	63	55	55	69	62	39	47	33	28	48	64	50	31	55	57	44	47	40	74	36	35	39	46	37	55	52	66	53	35	37	36	34	40	19	50	40	60	27	78	61
1.75	62	73	55	51	56	60	47	47	46	75	67	56	87	82	52	63	44	39	60	79	62	43	64	64	54	64	53	87	47	48	56	56	46	72	62	79	67	45	49	46	45	48	31	65	51	75	32	92	76
2	62	78	60	58	64	72	51	54	51	91	75	59	97	93	60	74	54	47	72	92	73	48	75	69	59	74	59	98	51	60	69	64	53	86	74	90	74	45	53	49	47	51	41	76	61	87	36	107	81
2.25	57	81	64	60	68	80	59	58	53	102	87	63	103	100	65	79	61	54	81	106	82	51	88	71	66	76	64	105	51	70	79	71	63	99	84	103	75	37	48	47	48	53	52	87	69	99	38	119	78
2.5	64	90	76	70	76	91	63	63	59	111	97	61	121	116	75	92	76	65	94	116	88	53	96	75	77	93	72	119	55	79	93	76	70	112	92	113	85	46	54	50	52	56	56	99	78	110	38	129	89
2.75	65	98	86	77	81	97	69	66	62	123	107	61	131	125	84	101	89	79	104	127	98	55	106	78	88	102	78	130	58	89	104	81	79	122	98	122	91	48	57	51	54	57	61	107	88	118	38	137	93
3	66	106	98	84	86	104	73	70	66	135	117	61	140	135	94	110	103	91	114	135	105	56	116	79	102	108	83	143	60	98	116	86	89	132	108	129	98	49	57	52	55	58	66	116	99	127	39	145	96
3.25	66	113	112	92	93	111	80	75	69	148	124	62	149	141	102	121	112	102	125	146	111	56	126	81	110	114	90	153	62	106	127	92	101	142	116	138	103	52	59	52	57	60	72	125	112	136	40	152	102
3.5	65	117	128	98	101	117	87	76	75	161	128	63	158	146	107	126	124	118	133	156	123	57	135	83	123	121	94	163	63	113	136	99	116	153	126	150	107	51	59	53	58	61	76	130	123	144	42	156	102
3.75	64	133	140	101	110	120	97	80	80	175	127	62	173	155	116	131	142	136	141	162	133	59	145	84	161	134	100	172	65	119	143	104	130	162	135	162	114	52	63	55	58	62	79	138	135	152	44	164	106
4	66	147	152	113	116	111	104	84	86	188	146	62	186	164	123	135	163	152	150	170	140	60	163	82	205	146	107	184	67	124	151	110	145	170	145	174	119	53	62	55	61	62	80	147	147	162	45	172	108
4.25	66	158	163	129	123	119	111	90	90	203	161	62	196	176	133	152	175	163	161	177	148	60	175	81	237	157	114	193	67	125	158	114	157	181	157	184	124	55	64	57	61	64	83	158	157	170	44	180	109
4.5	68	167	171	144	129	133	116	97	96	217	171	63	205	187	141	167	187	175	173	182	155	62	187	84	254	169	119	201	68	122	167	121	168	187	173	193	130	56	66	57	64	64	86	173	169	181	46	190	112
4.75	69	175	177	154	136	140	122	104	100	226	178	64	213	195	149	178	195	188	183	192	161	63	195	85	267	178	126	207	69	146	182	127	173	193	184	201	134	57	67	58	64	65	88	180	180	193	46	197	116
5	71	181	183	165	142	148	129	111	104	232	187	66	219	203	157	186	208	209	192	212	168	63	204	88	275	186	132	217	70	141	195	131	179	203	194	210	140	58	66	59	66	66	90	190	187	204	46	203	117
5.25	71	187	188	176	147	153	135	116	109	238	193	65	225	210	166	195	224	227	199	227	176	64	208	89	282	194	140	229	72	151	206	136	184	216	203	216	146	59	68	60	67	67	91	199	192	213	48	209	122
5.5	70	192	194	183	154	161	140	122	115	243	202	67	232	216	170	202	238	240	207	235	184	65	215	92	290	200	147	239	71	156	216	141	189	225	212	223	151	58	67	60	67	67	94	208	198	222	50	216	123
5.75	69	194	198	192	158	167	147	127	119	247	209	67	240	221	175	207	248	253	213	244	189	64	219	92	293	206	153	247	72	162	224	147	196	233	218	228	156	58	68	60	67	68	94	214	202	226	51	221	124
6	71	198	202	201	165	171	153	133	121	249	216	68	246	225	182	211	255	259	219	253	192	65	222	94	297	210	159	254	74	168	230	152	198	238	223	235	160	60	69	60	69	69	98	220	207	231	49	226	128
6.25	72	203	205	214	170	176	158	138	124	251	222	66	252	229	188	214	261	266	223	257	196	65	225	96	301	216	166	259	75	170	236	159	203	243	226	241	165	60	70	60	69	69	98	224	212	234	49	229	131
6.5	71	204	208	224	175	182	165	143	130	256	228	68	255	232	192	218	266	273	228	263	204	66	228	97	306	218	171	264	77	175	242	165	208	248	230	244	168	59	68	61	69	69	99	229	216	239	50	235	133
6.75	72	207	210	234	180	187	170	149	132	258	232	68	260	235	195	220	272	277	231	268	209	67	230	99	308	221	178	270	77	180	246	169	211	251	235	250	173	60	69	61	69	69	100	232	220	241	52	237	138
7	73	211	214	243	186	192	173	154	137	261	237	68	265	240	201	224	276	282	236	272	215	66	233	103	312	224	185	273	79	183	251	175	214	255	238	253	178	62	71	62	71	71	101	237	224	244	53	242	144
7.25	73	214	217	248	190	197	177	160	142	264	241	68	269	243	205	226	280	286	239	275	220	67	234	104	314	226	192	278	81	187	255	180	216	257	242	258	183	61	71	62	71	71	103	240	227	246	53	246	149
7.5	73	216	219	253	196	200	181	165	144	266	244	70	271	245	209	227	285	289	244	277	223	67	236	108	316	229	197	281	82	188	259	184	219	258	245	261	187	61	71	62	71	71	104	243	230	248	52	249	153
7.75	76	219	222	258	201	203	187	170	147	266	247	70	276	245	215	228	286	292	247	278	226	69	239	110	316	231	202	280	84	192	260	188	221	257	246	265	189	62	73	62	72	71	104	243	231	250	53	250	159
8	74	223	224	262	206	208	190	175	152	269	250	70	279	248	216	232	291	295	248	281	230	69	240	116	318	234	210	285	85	195	264	193	223	259	250	268	194	62	74	64	73	72	104	248	234	252	54	254	164
8.25	75	225	225	264	211	213	196	181	156	271	254	71	283	250	219	232	293	299	251	282	235	68	243	123	321	235	216	287	88	197	265	198	225	259	252	273	199	64	74	63	73	75	106	250	237	256	54	258	171
8.5	75	227	229	268	215	215	199	187	160	272	256	70	285	252	224	233	296	302	253	283	238	69	244	127	321	239	220	289	91	200	268	201	227	262	255	275	203	65	75	64	73	75	105	251	238	256	53	260	176
8.75	76	229	230	271	221	217	205	193	164	272	257	72	288	253	227	235	300	304	255	284	240	69	247	133	321	241	226	290	93	202	268	206	229	261	255	279	207	65	75	65	75	75	107	251	239	259	55	262	182
9	76	231	233	273	225	220	208	198	168	274	259	71	291	255	228	236	302	308	256	285	244	70	248	139	324	244	231	293	95	204	271	211	230	264	259	282	211	65	75	65	74	75	107	255	242	261	55	264	187
9.25	76	234	235	277	231	222	214	203	172	276	261	73	293	255	230	238	306	312	258	288	247	71	250	146	325	246	238	296	96	205	272	216	232	265	260	284	216	67	75	65	75	76	108	256	245	262	55	268	190
9.5	76	235	236	280	236	222	218	208	175	276	262	71	295	256	233	240	308	314	257	287	249	70	252	151	325	249	242	296	98	207	272	219	233	267	262	288	220	65	74	66	75	76	109	258	245	263	55	269	195
9.75	77	238	237	282	240	225	221	212	180	277	264	73	298	258	234	240	310	315	259	289	252	70	253	157	327	250	247	297	100	209	274	223	234	268	263	290	223	66	75	66	75	77	109	259	246	264	56	272	199
10	77	240	240	286	246	227	227	218	183	279	265	74	300	260	237	241	313	317	260	290	254	71	254	163	328	253	252	299	103	210	275	226	238	269	265	292	226	67	77	66	77	77	109	261	247	266	57	275	205
10.25	79	242	240	287	248	228	230	220	184	279	265	73	302	259	242	241	314	317	261	290	252	71	254	166	326	253	254	297	105	210	275	228	237	269	264	294	228	68	77	66	76	78	110	260	247	265	55	273	210
10.5	78	243	243	289	256	231	234	227	189	281	267	74	306	262	241	243	317	319	262	291	258	71	256	173	328	257	261	301	107	212	279	233	239	270	267	296	234	68	79	67	78	79	110	263	249	268	56	278	214
10.75	78	246	244	290	259	233	240	230	192	283	268	74	309	262	243	245	320	321	263	293	261	70	258	179	329	258	266	302	108	213	280	235	240	271	267	297	237	67	78	67	77	79	111	264	251	269	58	280	218
11	79	248	245	291	263	233	244	234	193	281	269	74	309	264	243	245	320	323	264	293	259	72	257	184	329	259	267	302	111	213	280	238	242	272	270	299	240	67	78	68	78	81	112	263	251	270	58	279	221
11.25	79	249	247	293	266	234	249	238	198	282	269	73	312	265	247	247	321	324	264	294	261	72	259	189	328	261	271	303	112	214	281	240	242	272	269	300	244	69	79	68	79	83	112	265	251	270	58	281	228
11.5	79	251	248	295	272	236	253	242	199	284	271	75	313	266	248	247	322	325	265	295	262	72	260	194	329	262	273	303	115	215	282	243	242	272	270	302	248	71	80	68	80	83	113	266	253	271	57	282	230
11.75	79	253	248	296	275	237	258	245	202	284	271	75	314	268	249	249	324	326	266	295	260	73	261	196	329	264	276	302	117	216	282	245	244	272	270	305	250	69	80	68	80	86	113	266	252	271	57	283	232
12	79	254	251	298	278	240	262	250	204	285	273	75	316	269	250	249	325	328	267	296	263	73	262	202	330	265	279	305	119	217	284	248	244	274	271	307	254	69	79	69	80	89	115	268	254	274	59	285	237
12.25	79	256	252	300	283	240	267	254	208	287	274	75	317	270	252	251	327	329	267	297	265	72	263	207	330	267	281	306	122	220	285	249	247	274	271	308	259	71	83	70	80	92	114	269	254	273	58	287	243
12.5	74	256	252	297	285	239	270	258	210	287	274	77	313	267	246	246	327	326	266	297	265	73	264	211	327	264	281	300	121	219	284	252	247	276	273	312	255	65	77	67	78	92	116	268	257	274	60	289	237
12.75	79	260	254	302	291	242	276	261	212	287	276	76	319	272	253	251	329	331	267	299	266	75	264	214	331	269	284	306	126	220	286	253	248	276	273	312	263	70	81	69	81	96	117	269	255	275	59	288	245
13	81	262	255	302	292	243	279	265	216	288	275	76	320	273	251	253	329	331	268	299	266	73	265	219	332	270	286	307	128	223	286	256	249	276	274	313	267	71	82	70	82	99	117	271	257	276	60	290	248
13.25	80	262	256	303	296	244	282	268	216	288	277	76	320	272	254	254	330	331	269	300	267	74	265	220	331	272	288	306	130	223	286	257	249	276	274	315	268	70	82	71	83	103	117	271	258	276	58	290	251
13.5	82	265	257	304	300	245	285	271	220	289	279	78	322	276	255	255	331	334	271	302	269	75	265	227	333	273	290	310	133	224	287	258	252	277	275	316	273	73	84	72	85	108	117	274	259	278	60	292	258
13.75	82	265	258	306	303	246	289	275	223	291	279	77	323	275	255	256	331	334	271	303	270	75	268	228	334	273	291	310	135	224	289	261	252	277	275	315	275	71	85	72	87	111	119	273	259	278	60	292	259
14	80	265	259	307	305	246	290	276	224	289	279	78	322	276	255	255	330	333	272	302	269	75	268	231	333	275	292	308	137	225	288	261	252	277	275	316	278	73	86	72	86	114	119	272	258	278	61	292	260
14.25	82	267	260	306	308	248	293	280	227	290	279	76	324	277	257	256	333	335	272	304	272	74	268	235	333	276	293	311	140	226	289	263	253	279	277	317	281	74	88	72	88	119	119	274	261	279	61	294	265
14.5	82	266	261	307	309	249	295	281	227	290	281	77	323	277	260	257	332	334	272	304	269	75	269	236	333	275	293	309	142	226	290	262	254	276	276	316	283	74	91	72	90	123	121	273	261	278	60	292	267
14.75	81	268	262	307	311	249	297	284	233	291	280	78	323	276	256	256	333	336	272	304	273	75	270	241	333	277	294	310	143	227	290	264	255	279	277	317	284	72	90	73	90	126	120	275	261	279	62	296	267
15	81	271	264	310	313	251	299	287	234	293	281	79	325	280	258	260	334	337	273	305	274	74	270	245	334	280	294	311	148	228	291	266	256	278	278	317	289	76	94	73	92	130	120	276	263	280	63	296	273
15.25	84	271	264	309	314	252	301	289	235	292	281	80	324	279	261	260	335	336	274	305	271	77	270	245	334	280	297	312	149	230	292	266	257	278	277	318	290	77	96	74	95	136	123	275	262	280	62	294	274
15.5	83	273	265	310	316	251	303	291	237	292	282	78	325	279	261	261	336	335	275	306	271	75	272	248	333	280	296	312	152	231	292	266	256	279	278	319	291	75	99	74	96	139	121	275	263	280	61	296	276
15.75	83	273	267	311	316	254	305	293	242	294	283	80	326	282	262	263	337	336	275	307	274	76	271	252	335	282	298	312	155	231	293	267	258	280	279	318	295	78	103	76	99	145	122	277	265	281	63	298	281
16	84	274	266	312	318	253	306	295	242	293	283	79	326	281	263	262	336	337	275	306	272	77	273	253	334	282	297	313	158	232	293	268	258	280	279	318	296	79	103	76	102	148	122	277	264	281	61	296	283
16.25	84	275	268	312	319	256	308	295	246	295	282	80	328	282	262	264	337	338	276	307	275	78	273	255	335	283	299	314	159	233	293	269	259	281	279	319	298	80	107	75	104	152	122	278	266	282	62	299	285
16.5	84	276	268	313	320	255	309	297	248	295	283	80	327	282	262	263	337	338	277	308	275	77	274	258	334	284	299	314	162	234	294	270	259	281	280	320	299	79	108	77	107	158	123	278	265	282	62	298	286
16.75	85	277	269	313	320	256	309	298	250	294	283	81	327	282	263	264	337	338	277	308	274	77	273	258	335	284	299	314	164	234	295	269	259	280	280	320	299	78	111	76	108	161	123	278	265	283	63	298	287
17	84	278	270	313	322	257	312	301	253	296	284	81	328	283	263	265	338	339	278	309	276	78	275	262	337	285	300	316	167	235	297	271	261	281	281	320	302	81	113	76	111	165	125	279	266	283	64	301	290
17.25	86	278	270	315	321	257	312	302	253	296	285	81	328	282	265	265	337	338	279	309	274	77	275	262	334	284	300	314	169	235	295	270	261	280	280	320	302	81	115	77	114	170	123	277	265	282	63	299	291
17.5	82	279	271	311	321	255	313	303	257	295	285	81	326	281	263	264	337	337	278	309	275	77	276	264	333	284	299	312	168	236	294	270	261	282	281	321	301	80	116	78	116	172	124	278	266	283	63	300	289
17.75	86	280	272	314	322	259	314	304	259	296	285	82	328	284	265	267	338	339	278	309	277	77	276	265	336	287	302	316	174	237	295	272	261	282	280	319	305	86	122	79	121	178	124	279	267	283	64	301	296
18	88	281	273	315	322	258	314	305	261	297	285	82	328	285	267	269	337	338	279	309	275	78	276	267	335	287	300	316	175	239	296	271	262	281	281	320	305	86	123	80	125	183	125	279	267	283	64	300	296
18.25	82	280	272	312	322	258	314	308	264	298	286	82	324	279	263	264	338	338	278	311	276	77	277	270	333	284	300	311	173	240	295	273	263	284	281	322	301	81	120	78	122	184	124	279	268	285	65	302	292
18.5	86	282	273	314	322	260	316	307	266	296	285	82	328	285	268	269	337	339	279	311	276	78	276	270	335	288	301	316	179	240	297	271	263	281	282	319	306	88	128	80	130	190	125	280	268	284	64	300	299
18.75	87	283	274	316	324	262	317	310	270	299	286	82	329	286	268	271	338	341	280	311	278	77	278	273	337	291	303	319	183	239	299	274	264	283	284	320	309	90	131	83	131	195	125	282	269	285	65	303	303
19	86	284	275	316	325	264	317	310	272	300	286	82	329	285	267	271	339	340	281	312	279	78	278	274	336	290	303	318	184	242	299	274	264	283	283	321	309	90	130	83	132	197	124	281	269	285	66	303	302
19.25	87	284	275	316	324	262	318	311	275	299	286	82	329	287	269	271	339	341	281	312	278	77	279	275	337	290	304	318	187	242	299	274	264	284	284	320	309	92	133	83	136	201	124	282	269	285	65	304	303
19.5	88	285	277	317	324	261	318	309	273	298	287	82	330	286	271	271	338	338	280	311	276	77	278	275	336	289	301	317	188	243	298	273	264	282	282	320	309	94	137	83	142	205	125	281	268	285	66	302	303
19.75	88	285	275	317	324	262	320	310	277	298	286	83	331	286	271	271	339	339	281	311	277	79	278	276	335	291	303	317	190	244	298	274	265	282	284	320	309	93	136	86	144	209	126	281	269	285	65	302	304
20	90	286	277	318	325	263	320	312	279	299	287	83	330	288	272	272	339	341	281	312	277	80	278	277	336	290	302	319	192	246	299	274	265	283	283	321	310	95	139	86	148	213	127	282	269	285	65	302	305
20.25	87	287	277	317	325	264	319	314	280	299	287	82	331	287	271	273	339	340	282	313	279	79	279	278	337	291	304	320	194	247	300	275	266	283	284	320	311	94	140	87	147	216	125	282	270	286	65	303	307
20.5	89	288	277	318	325	264	321	314	283	300	289	83	332	288	271	275	340	341	283	314	280	80	280	280	337	293	305	319	196	247	300	275	267	283	284	321	311	94	141	89	149	220	127	283	271	286	67	305	308
20.75	85	287	278	316	325	264	319	315	287	302	289	84	328	285	268	271	341	339	281	315	280	79	281	282	335	292	304	318	193	248	300	276	267	285	285	323	309	90	138	90	147	221	126	284	272	287	66	307	304
21	91	288	277	318	326	264	321	314	285	300	288	85	332	287	274	275	339	339	282	313	278	79	280	281	337	293	303	319	199	247	301	275	266	283	285	322	311	97	144	91	159	227	127	282	270	287	67	304	309
21.25	89	289	279	318	325	267	321	315	287	300	288	83	332	288	270	275	341	340	282	315	279	81	280	282	337	294	305	319	201	248	302	275	267	284	284	321	312	95	143	92	155	229	126	284	271	288	67	304	308
21.5	87	289	280	317	325	265	321	315	288	300	289	85	331	287	270	273	340	340	281	315	279	81	281	283	336	294	304	318	200	249	300	276	268	284	285	321	311	93	140	92	157	232	128	282	270	287	68	305	306
21.75	89	289	280	317	325	267	321	316	287	300	290	84	331	289	274	276	340	341	283	315	279	81	280	283	337	293	305	319	204	249	302	275	268	284	284	321	313	96	145	94	163	237	127	283	270	287	68	305	309
22	86	288	280	316	326	265	322	317	292	302	291	84	329	286	270	274	340	340	282	316	280	79	282	287	336	292	305	317	202	252	302	277	269	286	286	323	310	93	141	93	161	238	128	284	272	288	66	307	307
22.25	90	291	281	320	325	268	322	317	291	301	291	85	333	290	275	277	341	340	284	315	280	81	281	286	337	296	305	321	208	251	302	277	269	285	287	322	314	96	146	94	169	243	127	284	271	287	67	306	312
22.5	88	291	282	318	326	268	321	319	295	302	291	85	332	289	271	276	341	342	283	317	283	80	282	288	337	296	307	321	207	252	304	278	270	286	288	322	314	93	144	95	165	245	128	285	273	289	69	309	312
22.75	91	291	282	320	327	269	325	318	295	304	292	85	333	291	274	278	342	341	284	317	283	80	282	289	339	298	308	323	211	254	304	279	269	286	288	322	316	97	147	96	170	250	127	286	272	289	69	308	313
23	91	291	282	321	326	271	324	318	294	302	291	85	333	291	274	279	341	342	284	316	282	81	282	288	338	296	308	321	212	253	304	277	269	286	287	322	315	97	146	97	174	251	127	285	272	289	69	306	312
23.25	92	292	284	321	327	271	325	320	297	305	292	85	334	291	274	281	343	343	284	318	283	81	282	292	339	299	309	323	214	254	305	280	270	286	289	322	316	97	147	98	174	256	128	287	274	290	70	310	315
23.5	92	292	283	321	327	269	324	318	295	303	292	85	332	290	274	280	341	342	284	317	282	81	282	289	339	298	307	322	215	255	305	277	270	287	287	322	315	95	147	97	177	257	128	285	272	289	68	307	312
23.75	90	292	284	321	328	271	325	319	296	304	292	85	334	290	275	280	342	342	286	318	284	81	282	291	339	299	307	323	216	256	305	278	270	286	288	322	316	97	148	97	180	261	128	286	274	290	69	309	315
24	92	293	284	320	328	271	325	319	296	304	292	86	334	291	276	281	341	341	285	317	283	82	282	291	339	299	308	323	219	255	305	279	270	287	288	322	317	98	148	97	180	263	129	286	273	289	69	309	314
24.25	91	294	285	321	328	273	326	320	299	305	292	86	335	292	276	280	343	342	285	319	284	83	283	293	340	300	308	323	220	256	305	279	271	288	288	322	318	97	148	98	182	266	129	287	274	291	71	310	316
24.5	93	293	285	322	329	272	326	321	298	304	294	87	335	293	275	283	343	343	285	319	284	82	283	293	341	300	309	324	221	257	306	279	271	288	288	322	318	97	147	99	183	269	129	287	274	290	70	309	314
24.75	93	294	285	322	328	273	326	321	299	305	293	86	335	294	276	283	342	343	287	319	284	81	283	293	341	301	309	325	223	256	307	279	271	287	288	322	319	99	149	98	186	272	128	288	275	291	70	310	318
25	93	294	286	322	329	274	326	321	299	306	294	87	335	294	276	283	342	343	286	319	285	83	284	294	341	302	309	325	225	258	307	280	272	287	289	322	319	98	149	99	187	276	129	288	274	291	71	311	316
25.25	94	294	286	322	328	273	326	321	298	303	293	86	334	292	277	283	341	341	286	319	283	82	282	292	339	299	308	324	224	258	307	278	271	287	288	323	317	98	149	97	190	277	128	286	274	291	71	308	316
25.5	93	295	287	322	329	274	326	322	300	305	294	87	336	293	276	283	344	344	286	320	285	82	284	295	340	302	310	326	228	260	307	280	272	288	289	323	319	97	150	98	188	279	130	288	275	292	70	311	316
25.75	94	295	287	322	329	274	327	321	298	306	294	88	335	293	278	284	342	342	286	319	283	83	284	295	339	300	307	323	226	261	307	278	271	287	289	323	317	97	149	98	192	281	129	287	275	290	72	308	315
26	94	295	287	322	329	274	327	323	302	306	296	90	336	294	277	285	344	343	287	320	285	83	284	298	341	303	310	326	231	259	308	281	272	288	290	323	319	98	150	99	191	284	129	288	275	293	73	311	317
26.25	94	295	288	323	329	273	327	322	300	306	295	92	336	294	278	285	342	343	287	320	284	84	285	296	340	302	310	324	231	260	308	280	273	287	290	322	319	99	151	99	195	286	131	288	276	291	73	310	318
26.5	95	296	288	324	331	276	328	323	302	306	295	95	338	295	278	286	344	345	288	321	286	83	285	298	341	305	311	327	233	261	310	281	273	288	290	322	321	99	151	100	193	289	129	289	276	293	76	311	320
26.75	92	295	288	321	329	274	327	323	302	308	296	98	334	291	276	284	343	343	287	322	287	84	286	299	339	303	309	323	230	262	309	283	273	288	291	324	318	96	148	100	193	289	130	288	276	292	76	312	315
27	95	296	289	323	329	276	327	323	302	307	296	100	336	296	279	286	343	344	288	322	285	84	285	300	341	305	310	327	235	261	310	281	273	288	291	321	320	99	152	99	196	291	130	289	276	292	78	312	320
27.25	95	297	290	324	331	276	327	323	302	307	297	103	337	296	280	286	343	343	289	321	286	85	285	298	342	305	309	326	236	262	309	280	273	288	291	322	320	98	152	99	197	291	131	289	277	293	80	310	319
27.5	96	297	288	324	329	274	328	323	301	306	295	107	336	296	280	286	342	344	289	320	283	85	285	297	339	305	308	325	236	263	308	280	273	288	289	324	319	99	152	99	200	292	131	288	275	292	81	310	319
27.75	93	296	289	321	329	274	327	323	301	307	295	111	333	293	278	284	342	341	287	321	284	85	286	298	338	302	307	322	234	263	308	281	273	288	290	324	317	95	150	99	196	291	131	288	275	292	84	310	314
28	94	296	289	323	331	276	328	324	302	307	296	116	334	295	279	286	343	343	289	321	285	86	285	299	338	304	308	324	236	264	309	281	273	288	290	323	318	98	151	98	197	292	132	289	276	293	87	310	317
28.25	95	297	292	325	330	277	328	325	304	308	297	120	337	296	280	288	344	345	289	322	287	85	286	302	342	306	312	328	242	264	311	283	273	289	291	322	321	98	153	101	197	295	132	291	277	293	91	312	321
28.5	96	298	291	325	331	278	328	326	304	307	298	126	338	298	281	289	344	345	289	322	286	86	286	302	342	308	311	328	241	265	311	283	274	290	291	324	322	99	152	100	199	296	131	290	277	293	94	311	320
28.75	96	297	291	325	332	277	329	325	305	309	298	131	337	297	281	290	344	344	289	322	287	86	287	303	341	308	312	328	242	266	310	283	274	290	292	322	323	98	153	101	198	296	131	291	277	294	98	312	321
29	95	298	291	326	332	279	329	325	306	308	298	137	339	298	281	290	344	345	289	323	288	85	287	304	342	309	312	329	245	266	312	283	274	290	292	324	324	99	153	100	199	297	130	292	278	295	101	313	323
29.25	95	299	291	325	332	279	329	326	306	310	299	142	338	298	281	288	344	344	289	323	287	86	286	304	343	308	313	329	245	265	312	284	274	290	293	324	323	99	152	100	199	296	131	292	278	295	104	313	321
29.5	96	298	292	326	331	277	330	325	304	308	299	148	338	298	281	290	344	343	289	323	286	86	287	303	342	308	311	327	245	266	311	282	274	290	291	323	322	99	153	100	200	297	131	291	277	294	106	311	320
29.75	95	297	293	325	331	279	329	326	306	308	299	153	337	298	280	290	344	344	290	324	286	85	287	303	342	309	312	329	247	264	312	283	273	290	293	323	322	100	153	99	199	297	130	292	276	294	110	312	322
30	96	298	293	327	332	278	329	326	306	308	300	157	338	299	282	291	344	345	290	323	286	86	287	303	342	310	312	328	248	266	311	284	274	290	293	323	324	100	153	101	201	298	132	291	277	294	112	312	322
30.25	94	297	292	324	331	277	329	326	305	309	300	165	335	295	280	288	343	342	289	323	285	89	288	304	338	306	309	323	244	268	311	283	275	290	291	325	320	96	152	98	202	296	132	290	276	294	116	312	317
30.5	96	299	294	327	332	279	330	326	308	309	300	170	338	300	282	292	345	345	290	325	288	87	289	305	344	311	313	330	250	267	313	285	275	291	293	324	324	100	154	101	201	299	132	292	278	294	119	313	323
30.75	95	298	293	327	332	278	330	327	306	310	300	175	337	299	282	291	344	345	290	324	286	87	288	305	342	309	311	328	250	268	313	283	273	290	293	323	323	100	154	101	204	300	130	292	278	294	121	312	324
31	96	300	294	328	333	280	330	328	309	310	300	181	339	300	282	292	345	346	291	325	288	86	288	306	344	312	313	331	252	268	314	286	275	291	293	323	324	99	154	101	201	301	131	294	279	295	124	314	324
31.25	96	299	294	326	332	279	330	327	309	310	300	186	338	300	283	292	345	345	291	325	288	87	288	307	343	311	314	329	253	268	314	284	275	291	294	324	324	100	154	101	203	300	132	293	280	295	127	314	324
31.5	96	299	295	327	332	280	330	327	308	310	301	191	339	301	284	294	345	345	291	325	288	88	289	307	344	311	313	330	254	268	314	286	275	290	294	323	324	100	156	101	205	300	132	293	279	296	129	313	325
31.75	98	299	296	327	333	280	330	328	306	309	301	196	338	300	285	293	344	344	291	324	286	89	289	307	342	310	312	328	253	269	312	283	275	292	293	324	323	102	156	101	207	301	132	291	279	295	130	312	324
32	96	298	297	329	333	281	331	328	308	311	302	201	339	301	283	293	345	345	292	326	288	90	289	308	343	312	313	330	255	268	313	286	275	292	294	325	325	101	156	101	205	302	132	292	280	295	134	313	324
32.25	97	299	295	328	333	279	331	328	305	309	301	205	338	302	284	293	345	345	291	324	286	89	288	306	342	310	312	329	254	271	313	284	275	291	293	323	322	98	154	100	205	301	132	292	277	295	134	312	322
32.5	96	298	295	325	332	279	330	328	308	311	302	210	337	300	282	292	345	344	290	325	288	90	289	309	341	311	311	328	255	270	313	286	276	292	294	325	322	97	154	100	203	300	133	292	280	296	138	314	322
32.75	96	299	296	328	333	281	331	329	310	311	303	215	338	302	284	294	344	345	291	326	289	88	289	310	344	313	314	331	258	270	314	287	276	293	294	324	325	101	155	100	204	302	132	294	278	297	140	314	324
33	95	299	296	327	333	279	332	329	310	311	303	220	337	299	281	291	347	345	290	326	289	89	289	310	342	312	314	329	255	270	313	287	277	292	295	324	323	95	152	100	200	302	133	294	280	297	141	315	323
33.25	96	300	298	328	334	281	332	329	308	310	302	224	339	301	283	295	345	346	292	326	288	90	288	308	343	313	314	329	257	271	314	286	276	292	294	323	323	97	152	101	202	302	132	294	280	296	141	313	322
33.5	97	300	298	328	334	283	331	331	310	311	303	228	339	304	285	296	346	346	293	327	290	90	290	312	345	313	313	331	262	271	316	287	275	292	295	324	326	101	156	101	206	303	133	294	281	298	144	316	326
33.75	97	300	298	328	334	282	332	329	309	311	303	231	339	302	284	294	345	345	292	326	289	91	289	309	343	314	314	329	259	271	314	286	276	292	295	323	323	98	154	101	205	303	133	294	279	296	145	313	324
34	97	300	297	329	334	281	331	329	310	311	303	235	339	303	284	295	344	346	292	326	288	91	290	310	344	313	313	330	259	271	315	287	275	292	294	325	323	99	155	102	206	303	133	295	279	296	145	313	325
34.25	96	299	298	329	333	282	331	329	310	311	304	240	338	302	284	295	346	346	291	327	289	90	289	310	344	314	313	331	260	271	315	287	276	292	294	324	324	99	155	101	207	304	133	293	279	298	147	313	325
34.5	97	300	298	328	334	281	332	331	310	311	304	243	338	303	285	295	345	345	292	327	289	91	291	311	344	314	313	330	261	272	315	287	276	292	295	325	324	100	156	100	207	304	132	294	280	297	149	314	326
34.75	96	299	298	328	335	282	333	331	311	311	304	248	338	303	286	296	346	346	292	328	289	91	290	313	344	314	315	331	262	274	316	287	276	292	295	325	325	100	155	102	207	305	133	295	280	297	149	314	326
35	98	300	298	330	334	281	332	330	308	310	303	252	338	303	287	296	343	344	292	326	286	91	290	311	342	313	312	329	261	273	314	287	276	292	295	323	322	101	159	102	212	305	133	293	278	297	149	313	325
35.25	96	300	300	330	334	283	333	332	312	312	304	254	338	305	284	296	346	347	292	328	291	91	290	313	345	316	316	332	264	274	317	289	277	294	297	325	325	99	153	101	205	305	133	296	280	298	152	315	327
35.5	96	301	299	329	335	282	333	331	312	311	305	259	339	304	284	297	347	346	292	328	290	92	290	313	344	315	316	331	264	273	316	288	277	293	295	324	325	98	154	101	205	304	132	296	280	298	153	316	325
35.75	96	302	299	330	335	283	332	332	313	312	305	261	339	305	285	297	347	346	291	327	290	92	290	312	345	316	315	333	266	274	317	288	276	293	295	324	325	99	156	101	205	304	134	296	280	298	153	315	326
36	98	300	299	329	335	283	333	333	312	312	304	265	339	304	287	299	346	346	292	327	291	91	290	312	345	316	314	332	267	273	317	288	277	293	295	324	325	100	156	101	209	306	132	295	281	297	153	315	328
36.25	98	300	300	328	334	282	333	332	313	312	307	268	340	305	285	298	346	347	293	328	290	93	291	315	345	316	315	332	266	273	316	288	277	293	295	325	325	100	157	102	207	305	133	295	281	299	155	315	326
36.5	97	300	299	329	335	282	333	333	314	312	306	271	339	305	285	299	346	347	294	327	291	93	291	314	345	316	316	332	267	274	317	288	277	294	296	325	326	99	155	101	207	305	133	296	281	299	155	316	328
36.75	96	299	300	329	335	282	331	331	310	311	304	273	338	305	287	297	345	345	293	326	289	94	289	312	343	315	313	330	266	274	315	287	277	292	295	324	323	98	156	101	209	305	133	294	280	297	153	313	325
37	96	301	299	329	334	284	332	332	313	311	305	276	339	305	285	298	347	346	293	329	291	93	290	314	345	317	315	332	268	274	315	288	277	294	296	324	325	97	155	101	206	306	132	296	281	298	156	315	327
37.25	95	300	301	328	335	282	333	333	312	311	305	277	338	305	285	298	346	346	292	328	290	92	290	315	345	317	315	332	268	274	317	288	276	293	296	323	325	98	156	101	205	304	133	296	281	299	156	315	326
37.5	97	301	301	330	335	283	333	334	313	311	305	281	338	306	288	299	346	346	294	328	290	93	291	316	346	317	315	333	270	275	318	290	277	294	296	324	325	102	158	102	211	307	133	296	281	299	156	315	328
37.75	96	301	300	329	334	282	333	332	311	311	304	282	338	306	287	298	345	345	294	328	290	93	290	314	343	316	314	330	267	275	317	288	276	293	295	324	324	100	157	100	210	306	133	295	281	298	158	314	326
38	95	300	301	329	336	284	333	333	314	312	306	285	338	306	287	300	347	346	294	329	291	93	290	317	346	317	315	333	270	274	318	289	278	294	297	324	325	99	155	102	207	306	132	297	282	299	158	317	327
38.25	97	301	301	330	335	283	333	333	312	311	306	285	338	306	287	300	346	347	294	328	290	94	290	316	345	317	316	333	271	275	317	289	276	293	296	324	325	101	156	101	210	307	134	297	281	300	158	315	328
38.5	98	300	302	330	336	283	334	333	313	312	305	288	339	307	289	300	345	345	294	328	290	94	290	316	344	318	315	332	271	275	317	289	276	294	296	324	324	102	159	102	213	307	133	296	281	298	158	315	328
38.75	96	300	300	329	335	284	334	334	314	313	307	289	338	306	287	300	346	346	294	329	291	93	291	318	346	319	316	332	273	276	318	291	277	295	297	324	325	98	157	101	209	306	133	297	281	300	158	316	328
39	97	300	303	330	335	283	334	334	313	312	307	291	339	306	288	300	345	346	294	329	290	94	292	316	344	316	314	333	271	275	317	289	276	294	295	324	325	99	158	103	211	308	134	296	281	299	158	314	328
39.25	96	301	303	329	335	285	333	334	314	311	306	293	338	308	286	299	346	347	294	329	291	94	291	318	344	318	316	333	272	276	318	290	277	295	296	325	325	98	156	101	207	306	134	298	282	300	159	316	327
39.5	94	300	300	327	335	282	332	334	313	313	307	295	335	302	283	297	346	345	292	329	291	95	292	318	341	314	314	329	268	276	317	291	278	294	297	326	321	94	154	100	205	306	135	297	281	300	161	317	323
39.75	97	300	302	329	336	284	334	333	312	312	307	296	339	307	287	300	345	345	294	328	289	96	292	316	344	318	315	332	271	277	318	289	277	294	296	324	325	98	157	101	210	307	134	296	280	298	160	314	327
40	98	301	303	331	337	286	334	335	315	313	308	296	340	309	289	302	346	347	294	330	292	94	292	320	346	320	317	335	275	278	318	290	278	295	297	324	326	100	157	102	210	309	133	298	282	300	160	317	330
40.25	97	302	303	330	337	285	334	335	314	312	307	298	339	308	287	302	346	348	294	330	292	94	292	318	346	320	316	333	274	276	318	291	277	295	296	324	324	100	157	101	209	307	134	298	281	300	160	316	329
40.5	96	301	302	330	335	284	333	335	313	312	307	299	338	308	287	301	345	346	295	330	290	95	292	318	345	318	316	333	273	277	319	291	278	294	295	324	325	99	157	100	211	308	134	298	281	299	159	314	328
40.75	96	302	303	330	335	284	333	335	313	311	306	301	338	307	288	300	346	346	295	329	288	95	291	318	344	317	314	332	273	276	317	290	277	295	297	324	324	97	157	100	211	308	134	296	281	298	160	314	325
41	96	301	304	330	335	284	333	335	313	312	306	303	338	307	288	300	347	345	294	330	290	95	290	318	344	319	315	333	273	278	318	289	277	294	296	324	325	99	158	102	210	307	133	297	281	299	160	314	327
41.25	96	301	304	330	336	284	333	335	313	312	307	303	339	309	287	300	346	346	294	330	290	94	291	319	344	318	316	334	274	277	318	291	277	295	296	324	325	99	157	101	209	307	134	297	282	300	160	315	327
41.5	98	302	305	330	337	286	333	336	315	312	307	304	339	309	290	301	347	347	295	330	291	94	291	321	347	320	316	335	275	277	319	292	278	295	297	324	326	100	158	102	211	309	132	298	281	301	161	316	330
41.75	97	302	303	330	337	285	334	336	316	313	308	306	339	309	288	303	346	347	295	330	292	94	293	322	346	320	317	335	276	278	319	292	279	296	297	325	326	99	157	103	209	309	133	299	282	301	161	317	330
42	98	302	304	331	337	284	334	336	314	314	306	308	339	309	291	303	346	347	296	330	291	95	292	320	345	319	315	335	277	279	319	291	278	295	297	324	326	102	159	102	215	309	134	299	282	300	161	316	331
42.25	100	302	303	331	336	284	333	334	312	312	308	307	339	309	292	301	346	345	296	329	288	97	291	319	343	318	314	331	276	279	318	290	278	295	295	324	324	102	162	102	219	310	134	296	281	300	160	314	328
42.5	97	301	304	330	337	284	333	337	314	313	307	309	338	308	288	303	346	347	295	331	291	94	291	321	347	318	316	334	277	279	319	291	278	295	297	324	325	99	158	102	211	309	134	299	281	300	162	315	329
42.75	97	302	305	330	337	285	334	336	316	313	308	310	338	310	288	302	347	347	296	332	291	95	292	322	346	320	316	335	278	278	320	292	278	295	298	324	326	99	158	101	209	308	133	300	283	302	162	317	330
43	97	301	305	331	336	284	334	336	315	313	309	311	338	309	290	302	345	346	295	331	291	96	292	323	346	319	316	334	278	278	319	291	278	296	298	325	325	101	159	101	213	309	133	298	282	301	162	317	330
43.25	97	301	305	331	336	285	333	336	314	313	307	311	338	308	289	302	347	346	295	329	290	96	292	321	346	320	315	334	277	279	319	290	277	296	297	325	326	99	157	101	212	310	133	298	281	300	162	315	328
43.5	96	302	305	330	336	285	333	337	317	313	308	313	339	310	288	303	348	347	294	331	292	95	292	323	346	320	316	336	279	280	319	292	277	296	299	325	326	99	158	101	210	310	133	299	282	301	163	317	330
43.75	96	302	305	330	336	285	333	336	315	314	308	314	338	310	290	302	345	347	295	330	291	94	292	323	346	319	316	335	279	279	319	291	278	295	297	323	325	101	159	102	213	310	134	299	281	301	163	316	331
44	96	302	304	330	337	285	334	337	314	313	308	315	339	310	291	301	346	346	295	331	289	96	292	322	346	320	315	335	278	279	319	291	278	296	296	324	324	99	158	101	212	310	135	298	281	301	163	315	329
44.25	98	301	304	331	336	286	334	337	314	313	308	315	338	311	291	302	346	347	295	331	290	96	292	322	345	320	315	333	279	279	319	291	278	295	296	324	326	101	159	101	214	310	134	299	281	300	162	315	331
44.5	96	302	305	331	337	286	334	337	315	313	307	314	338	310	291	303	347	346	296	330	289	97	292	321	345	320	314	334	279	280	320	290	278	295	297	324	325	100	158	102	213	310	135	297	282	299	163	315	329
44.75	97	301	304	330	337	284	334	337	314	313	308	317	338	310	290	303	347	346	296	331	290	95	292	323	346	320	316	335	279	278	321	291	278	297	297	323	325	99	158	101	212	310	134	298	282	301	163	316	329
45	96	302	305	330	337	285	334	337	316	315	309	317	338	311	291	303	346	348	295	332	292	96	292	326	346	320	316	335	280	280	320	292	278	296	299	324	326	100	159	103	212	310	133	300	282	302	163	316	331
45.25	93	301	304	328	336	284	334	338	317	314	309	319	333	307	287	300	346	347	294	332	292	96	294	326	342	318	314	331	276	280	320	292	279	297	298	326	323	94	156	101	208	310	135	298	283	302	165	318	326
45.5	99	302	304	332	338	285	335	337	313	313	309	318	338	311	294	304	346	347	296	330	290	97	293	323	344	319	315	334	281	280	320	290	278	295	297	325	325	102	161	102	219	312	135	297	281	300	164	314	330
45.75	97	302	306	331	336	286	335	337	316	314	309	319	339	312	292	303	347	347	296	332	290	96	292	324	346	320	316	335	282	280	320	292	278	296	298	324	326	101	158	103	215	312	134	299	282	301	164	316	332
46	95	302	307	331	339	286	334	339	317	315	309	319	339	311	291	304	347	348	295	333	292	96	294	326	345	322	317	336	282	280	321	293	278	297	298	324	326	99	157	101	212	310	133	300	282	301	164	317	331
46.25	95	302	304	329	337	285	335	338	314	313	308	320	336	308	289	301	346	346	295	332	291	96	294	325	343	320	315	333	278	280	319	292	278	297	297	325	323	98	157	101	212	311	134	298	281	301	165	316	327
46.5	96	302	306	332	338	286	335	338	317	315	309	320	339	312	292	305	346	348	297	332	291	96	294	326	346	322	317	336	282	279	321	292	278	297	298	324	326	100	159	102	214	310	134	301	283	301	164	317	331
46.75	95	303	306	331	337	287	333	339	316	315	310	320	337	312	289	304	347	349	296	332	292	95	293	327	346	322	317	336	283	280	321	292	279	297	298	325	326	98	157	102	211	310	133	300	283	302	165	317	331
47	97	302	305	331	338	287	334	340	317	313	309	320	338	313	292	304	346	348	297	332	291	95	293	326	347	322	317	336	284	280	320	292	279	297	299	324	326	100	158	102	213	310	134	300	282	302	164	317	331
47.25	97	301	305	331	337	286	335	338	313	312	308	321	338	311	291	303	346	347	296	331	289	97	293	323	345	320	315	334	281	280	319	290	278	295	296	325	323	98	159	101	216	312	135	297	282	301	165	314	328
47.5	94	301	305	329	338	284	332	340	314	315	309	323	336	309	289	301	346	347	294	333	292	96	293	327	344	321	315	332	279	280	319	291	279	296	297	325	323	95	157	100	212	311	135	299	282	303	166	316	327
47.75	97	303	306	332	339	288	334	338	317	315	309	322	339	312	292	305	348	349	297	334	292	95	293	328	347	322	318	337	284	280	321	295	279	297	298	325	326	98	157	101	210	311	135	302	283	302	165	317	331
Data File	C:\Program Files\Biolog\OL_DC_23\MAX\Data_2020\11\MAX_300_201113_A_02.OKA
Set up Time	nov 13 2020 2:36 PM
Position	1-B
Plate Type	PM 1-
Strain Type	---
Sample Number	3
Strain Name	Nissle 1917
Strain Number	Escherichia coli Nissle 1917
Other
Hour	A01	A02	A03	A04	A05	A06	A07	A08	A09	A10	A11	A12	B01	B02	B03	B04	B05	B06	B07	B08	B09	B10	B11	B12	C01	C02	C03	C04	C05	C06	C07	C08	C09	C10	C11	C12	D01	D02	D03	D04	D05	D06	D07	D08	D09	D10	D11	D12	E01
0	39	55	19	21	20	14	16	16	27	21	25	40	36	14	7	9	11	5	6	51	8	15	14	17	29	12	5	58	10	7	6	8	8	12	10	24	22	9	3	6	0	1	8	3	6	17	5	21	20
0.25	45	61	23	23	21	16	20	18	24	21	24	38	40	18	10	12	13	6	12	53	12	11	17	19	33	13	8	61	12	9	13	11	9	12	11	24	27	13	7	10	6	6	10	7	8	16	7	21	24
0.5	55	67	27	28	25	20	24	24	28	25	27	42	48	23	15	16	17	9	17	57	14	14	18	24	38	19	12	64	16	11	18	16	12	15	12	27	32	17	10	13	11	9	16	12	12	19	9	24	31
0.75	52	66	27	29	26	21	23	22	34	27	30	47	46	22	13	17	17	10	14	53	15	16	18	23	39	17	11	64	13	11	16	11	11	17	15	29	31	15	10	11	5	7	11	10	12	21	10	27	28
1	58	67	33	34	36	29	27	30	44	37	37	54	52	27	19	21	20	16	24	56	28	16	24	30	43	19	15	64	18	13	19	22	16	24	21	33	33	19	15	22	10	14	13	17	15	29	14	34	36
1.25	68	72	45	43	50	47	42	44	48	55	49	62	66	52	32	37	31	27	41	61	46	24	44	43	49	33	30	69	31	27	34	42	31	39	34	48	46	28	26	32	24	29	19	37	30	47	22	55	49
1.5	75	78	53	51	60	63	52	52	57	69	61	68	80	69	42	51	41	39	54	69	58	36	58	51	55	47	40	75	39	41	46	55	41	55	48	61	57	32	35	41	34	39	25	54	44	63	28	73	58
1.75	84	87	63	61	69	79	64	61	68	86	76	79	95	86	54	64	48	50	66	83	73	49	70	61	65	62	52	85	47	55	61	66	52	72	60	77	67	37	42	46	42	46	39	69	55	81	34	91	70
2	74	86	68	63	73	87	65	64	72	95	85	77	95	92	58	73	54	56	71	93	80	52	79	61	64	68	54	92	48	65	69	69	58	84	72	89	67	33	42	47	41	48	45	79	62	93	37	103	68
2.25	87	102	80	75	83	99	75	72	73	105	94	76	116	111	70	86	65	66	90	109	92	56	91	66	79	86	68	107	55	79	87	81	68	95	81	101	83	44	51	55	52	55	60	97	74	106	39	118	81
2.5	74	98	82	75	84	105	75	72	79	114	105	79	114	113	72	91	73	76	92	116	99	57	99	68	81	88	66	114	53	85	91	81	74	108	88	111	79	36	44	49	46	51	58	101	78	111	41	130	75
2.75	73	103	90	80	88	113	79	76	83	126	118	83	120	120	81	99	84	86	103	125	109	59	108	71	89	96	70	124	54	93	101	83	83	121	95	123	82	35	43	47	45	52	63	110	88	119	41	140	76
3	84	118	106	90	94	120	88	83	85	135	124	80	134	134	91	112	98	102	119	138	117	60	121	74	100	108	80	137	61	104	117	97	96	129	103	131	95	42	50	53	54	57	75	124	102	127	41	149	87
3.25	73	117	116	94	100	123	90	84	87	147	131	79	133	137	93	118	100	111	124	143	120	59	132	71	110	115	82	145	60	112	123	99	105	138	110	143	95	38	48	51	48	53	72	129	110	134	42	159	85
3.5	88	134	135	104	109	133	107	89	91	160	135	80	157	154	107	133	121	126	141	157	131	62	146	77	128	127	92	160	69	123	139	112	120	148	119	145	112	49	57	59	60	60	85	141	127	145	46	164	98
3.75	87	143	147	110	115	136	110	91	93	171	133	79	164	157	112	134	138	140	145	161	137	63	157	77	152	130	95	168	66	127	141	114	133	153	127	154	113	47	54	56	56	59	85	145	137	149	45	169	97
4	78	152	156	122	123	140	115	94	102	188	156	84	170	159	116	136	151	155	151	165	147	65	168	76	195	135	99	174	64	132	143	116	146	164	137	168	109	41	53	53	52	57	84	152	148	156	46	173	94
4.25	78	164	166	136	130	125	122	98	104	203	166	79	179	166	125	143	163	170	163	170	154	62	181	74	227	146	106	188	64	132	153	122	159	170	147	178	116	44	53	55	55	58	85	164	160	167	47	183	99
4.5	86	174	175	146	136	142	128	107	113	218	178	85	187	183	138	158	175	180	171	180	164	66	192	77	244	161	115	196	68	132	169	128	170	179	161	191	123	46	57	57	57	58	91	177	171	178	48	190	103
4.75	86	181	180	156	143	151	133	112	116	226	186	85	193	190	142	169	182	193	181	196	170	66	200	78	256	171	122	203	69	156	180	133	175	186	175	201	128	46	57	56	56	62	93	188	181	188	49	199	105
5	91	190	187	166	149	159	138	120	121	233	195	88	201	200	151	181	192	213	190	214	177	68	207	81	266	182	131	207	71	151	191	139	182	200	185	211	138	50	60	59	59	62	96	198	190	199	49	206	111
5.25	91	196	193	175	154	166	145	125	121	237	202	85	207	207	158	191	206	232	202	223	183	67	216	84	275	190	138	218	75	163	204	147	190	208	192	217	144	51	62	62	62	66	101	207	197	209	51	215	114
5.5	83	196	197	181	158	171	146	128	126	242	210	87	207	208	159	196	219	242	204	231	188	67	220	84	278	196	142	229	71	166	210	150	193	215	202	228	142	47	57	57	58	62	98	213	199	215	50	219	110
5.75	86	201	202	190	163	176	153	132	130	244	215	85	216	214	163	202	229	252	211	240	192	67	224	86	284	203	149	236	72	173	216	156	199	223	206	234	148	48	59	58	58	63	100	218	205	219	51	223	115
6	82	203	205	198	169	182	158	137	132	246	222	83	219	218	168	206	236	259	215	246	196	67	226	87	288	207	155	246	73	179	221	162	202	228	211	239	152	48	57	58	59	63	99	221	210	224	53	228	116
6.25	91	207	208	209	175	187	165	145	140	253	230	93	226	223	178	211	243	266	219	253	205	71	230	93	288	211	163	250	77	182	230	169	208	233	216	248	158	50	61	60	61	65	104	231	215	228	53	233	123
6.5	84	209	209	221	180	192	169	149	143	255	234	91	226	225	180	213	248	269	223	259	210	69	232	94	292	214	169	256	76	186	234	173	211	238	219	251	161	48	58	57	60	64	103	235	217	231	54	237	125
6.75	93	214	213	231	185	199	174	155	148	258	239	91	236	229	189	217	253	275	228	263	214	72	235	97	294	219	178	260	79	192	239	177	213	240	222	256	169	53	62	60	63	68	107	238	222	233	55	241	134
7	89	217	215	235	190	201	178	159	150	260	242	90	237	232	193	219	258	280	231	266	217	71	236	97	296	221	184	264	79	195	244	182	216	242	223	260	172	50	62	60	62	66	106	242	225	235	54	245	137
7.25	100	221	220	244	196	206	184	167	155	263	248	92	246	238	202	222	263	284	235	270	223	71	238	101	299	225	193	268	83	198	248	186	219	245	227	265	182	56	65	63	65	68	108	244	228	237	54	248	148
7.5	86	220	219	244	197	209	183	170	156	264	251	89	240	235	201	221	266	286	236	272	225	70	240	104	300	225	198	271	81	201	252	190	220	246	229	267	179	49	59	60	62	66	107	245	230	238	56	252	145
7.75	86	222	221	249	203	214	188	176	161	266	254	90	244	237	205	222	269	289	239	273	228	72	242	106	301	227	203	272	82	203	255	196	223	247	231	270	183	50	61	60	62	67	108	248	233	240	57	254	150
8	90	226	225	253	208	217	193	181	165	269	257	92	250	239	209	224	272	292	242	274	232	72	244	111	301	230	210	275	85	206	259	199	224	247	232	273	187	52	62	61	64	69	109	251	235	243	56	257	158
8.25	100	234	229	260	213	222	201	190	166	269	258	89	259	245	215	228	279	295	247	277	238	73	245	113	306	235	219	279	90	210	263	204	227	247	235	274	198	60	68	67	70	72	116	255	240	248	57	262	171
8.5	98	235	230	263	217	223	202	193	168	270	261	86	261	246	216	230	281	297	248	279	239	72	244	115	308	236	223	283	89	212	264	208	229	248	237	274	201	58	68	67	69	73	115	255	240	250	56	264	176
8.75	99	237	232	267	222	226	207	198	176	272	263	91	265	248	219	231	283	300	246	280	243	73	247	125	307	237	227	281	90	214	262	213	231	250	238	280	203	59	66	65	66	72	114	257	243	250	57	266	183
9	102	240	235	269	226	228	211	203	181	274	264	95	268	249	222	231	285	303	249	280	249	73	249	134	307	238	233	283	90	215	263	217	232	251	240	282	208	60	68	67	69	72	114	260	244	250	57	269	186
9.25	93	240	235	270	231	229	214	206	184	275	267	94	265	246	223	232	287	303	248	281	251	74	251	141	307	237	237	285	92	216	264	221	235	252	242	285	206	54	65	63	65	72	113	262	245	252	59	271	185
9.5	96	242	236	273	234	230	218	212	186	276	266	93	269	249	228	234	290	306	248	282	253	74	251	144	308	241	242	286	92	217	266	223	235	254	242	286	211	56	67	64	66	75	115	262	245	253	56	273	194
9.75	104	247	240	277	238	232	222	216	190	277	269	93	277	253	233	236	291	309	251	282	255	75	252	150	310	244	249	287	94	219	268	226	237	255	245	288	220	61	70	68	69	74	115	264	248	254	58	275	202
10	96	248	240	278	241	234	226	220	192	277	270	90	274	252	234	237	293	311	252	285	255	72	253	155	311	245	252	288	95	222	269	228	239	255	245	287	220	59	67	67	69	74	116	263	248	255	58	278	204
10.25	91	248	240	279	246	235	229	223	195	279	271	95	273	250	233	236	293	312	252	285	259	75	253	163	309	244	254	288	95	221	269	232	239	256	246	292	219	54	65	64	66	74	114	265	250	255	60	279	202
10.5	98	252	244	284	250	237	235	229	198	280	272	93	281	255	238	238	298	315	253	287	259	74	254	167	311	249	262	290	99	223	272	234	240	257	246	293	228	61	69	68	70	76	117	265	251	258	60	283	214
10.75	92	252	244	284	255	238	237	231	201	280	273	93	279	253	237	238	298	315	253	289	261	73	255	174	312	249	262	290	97	224	272	238	241	258	249	296	228	56	67	65	68	75	115	267	252	258	59	285	213
11	97	254	245	285	259	240	243	237	208	284	276	97	282	254	239	239	299	318	256	290	265	77	258	182	310	249	265	291	102	224	275	241	242	260	249	299	232	59	69	67	68	79	118	269	254	258	61	285	217
11.25	100	258	246	290	264	242	248	241	208	283	275	94	286	257	241	241	302	319	256	290	265	76	257	182	311	253	270	293	103	227	275	242	243	258	251	300	240	60	71	68	70	79	119	270	254	260	60	287	225
11.5	94	258	248	289	266	242	251	244	211	284	277	95	283	255	241	241	302	320	257	291	265	77	259	189	313	254	270	293	105	228	276	245	245	260	252	301	240	59	69	67	69	81	118	271	253	260	62	290	224
11.75	103	261	249	292	272	245	256	248	216	285	278	99	289	258	244	242	304	321	258	292	268	79	260	196	312	255	272	294	109	227	278	246	245	262	252	305	248	62	73	69	72	85	121	272	255	262	61	292	232
12	97	263	250	293	274	246	259	251	215	285	278	92	288	259	245	243	305	322	257	292	265	74	259	196	314	257	274	294	109	231	278	250	246	261	252	304	252	61	70	68	71	86	118	270	255	262	61	294	235
12.25	97	262	251	292	279	246	264	256	221	288	279	97	288	258	245	244	306	323	259	293	269	77	262	203	313	257	274	293	112	231	279	253	248	262	253	309	253	59	71	68	70	88	120	274	257	263	61	294	237
12.5	107	266	254	295	283	248	269	260	227	290	281	101	294	263	248	244	308	324	261	295	269	80	262	209	313	260	277	294	117	230	281	254	248	263	254	311	261	64	75	72	75	95	122	275	258	263	62	296	244
12.75	100	266	253	295	286	249	272	262	228	290	281	97	290	261	248	245	308	326	262	295	270	79	263	211	313	260	278	295	117	232	281	256	249	263	255	311	263	62	72	69	73	97	121	276	258	264	62	296	244
13	106	270	255	296	288	250	276	265	228	289	280	95	295	266	250	247	310	326	262	296	270	77	263	212	315	262	279	296	121	234	282	257	251	262	254	310	271	66	76	72	75	103	122	274	259	265	61	296	253
13.25	94	269	255	296	291	249	278	269	229	289	280	92	289	264	249	247	310	327	262	295	269	74	262	214	317	261	280	297	121	235	281	259	251	262	255	308	268	61	71	68	71	103	120	274	259	266	60	298	252
13.5	109	274	258	299	295	252	284	273	238	293	285	101	297	267	253	249	312	329	264	297	273	80	266	223	317	265	280	297	128	234	283	260	253	264	257	315	278	67	78	74	76	111	124	278	261	267	64	300	260
13.75	108	276	259	299	297	252	286	275	237	291	283	96	299	268	253	249	313	329	264	297	272	78	265	223	317	266	282	299	130	236	284	262	254	264	256	312	281	68	78	75	78	116	124	277	261	267	61	300	264
14	103	273	258	299	299	253	287	277	242	293	284	100	293	266	252	249	312	328	264	299	274	81	266	229	313	265	280	297	132	236	284	262	254	265	257	314	279	66	77	71	77	118	125	278	261	267	63	301	262
14.25	99	275	259	299	300	253	289	279	241	293	284	94	293	266	252	250	314	329	263	298	272	76	265	229	316	266	282	298	133	238	285	265	253	264	256	314	283	64	77	70	75	120	122	276	261	267	62	302	267
14.5	101	275	259	299	302	253	291	282	243	294	283	95	294	267	253	251	314	330	264	298	272	79	265	232	315	267	281	299	137	238	285	265	255	263	257	313	284	66	79	73	77	126	125	279	262	268	62	302	268
14.75	107	278	263	301	304	256	294	283	248	295	285	101	298	268	255	251	315	330	266	299	275	80	267	237	315	268	282	299	141	238	286	266	256	265	258	315	288	69	83	75	81	132	125	279	264	268	63	303	274
15	108	280	264	303	305	255	296	287	247	294	285	98	301	271	255	253	316	331	268	300	274	77	266	237	319	271	284	300	144	240	287	267	257	264	258	314	292	70	84	74	80	135	125	279	263	269	63	305	279
15.25	110	282	265	302	308	258	298	290	254	298	287	103	301	271	258	253	316	332	268	302	276	82	269	244	317	271	284	300	149	240	288	270	259	267	260	317	293	71	88	76	84	141	127	280	266	269	65	306	280
15.5	105	280	265	302	308	258	299	291	256	298	287	102	297	269	256	252	315	332	268	302	277	81	269	247	315	271	283	300	150	241	287	270	259	267	259	318	290	68	86	74	82	144	126	281	266	270	65	306	279
15.75	110	282	268	302	310	260	301	293	259	299	288	104	300	272	257	253	317	333	268	302	277	81	270	251	316	272	283	301	153	242	288	271	259	268	261	319	293	71	90	76	84	148	128	281	266	271	65	307	283
16	97	281	265	301	308	258	301	292	254	295	286	95	296	270	256	254	317	333	267	302	275	76	268	248	318	271	285	301	153	244	286	272	258	265	259	314	292	69	85	74	83	150	125	278	265	271	64	306	284
16.25	110	285	268	305	310	260	304	295	260	298	287	100	303	274	259	256	318	334	269	303	278	80	269	251	318	275	286	302	157	244	288	273	260	266	260	316	299	74	94	78	90	158	128	281	267	272	65	307	291
16.5	110	285	269	305	311	261	305	298	262	299	288	100	303	274	259	256	319	335	269	304	278	80	270	253	318	276	286	303	160	245	289	273	261	268	260	316	299	75	96	77	91	163	128	281	268	272	65	309	292
16.75	99	285	268	303	312	261	305	298	261	296	288	94	298	272	258	258	318	334	268	303	276	75	269	254	320	274	287	304	159	248	287	274	261	267	260	314	299	74	94	76	90	164	125	277	267	272	65	309	293
17	107	286	269	304	313	262	307	301	266	301	290	102	301	274	259	257	318	334	269	304	280	81	272	259	318	275	286	303	166	246	289	275	263	268	261	317	299	77	99	78	94	173	128	283	269	274	67	309	293
17.25	104	286	270	304	312	262	308	301	266	299	289	97	301	274	259	258	319	334	269	304	278	77	271	258	319	276	288	304	165	249	289	274	262	267	261	315	301	77	100	79	96	175	127	281	268	274	66	310	296
17.5	108	287	271	304	313	263	308	303	271	300	289	102	302	274	259	258	318	335	270	305	281	81	272	262	317	275	286	302	169	248	290	276	262	269	262	319	300	78	103	79	98	179	128	282	268	273	66	311	297
17.75	113	289	272	306	314	266	311	305	275	304	291	107	304	275	263	260	318	335	272	307	284	85	274	267	317	279	287	302	174	248	292	276	264	270	263	321	301	80	107	83	103	187	131	284	270	275	68	311	299
18	105	288	271	305	313	264	310	305	274	302	290	102	301	274	260	260	319	335	273	306	281	82	273	265	317	276	287	303	175	250	290	277	264	269	263	318	301	78	106	81	102	189	129	283	270	274	66	311	299
18.25	103	287	271	303	313	265	311	307	278	304	292	106	299	272	260	259	319	335	272	306	284	84	273	271	317	275	285	302	177	250	291	279	265	272	265	321	298	76	107	81	103	193	128	284	270	275	68	312	298
18.5	111	292	273	306	315	265	312	306	279	302	291	104	305	278	262	262	320	336	272	306	282	82	273	268	319	279	288	304	179	250	292	278	265	270	264	318	304	84	111	86	109	198	130	285	270	275	67	311	303
18.75	102	290	273	306	314	265	311	306	276	300	291	96	301	274	261	262	320	336	271	306	279	79	271	267	322	279	290	306	179	254	290	278	264	269	262	314	304	82	110	84	109	198	127	281	270	275	66	312	303
19	104	290	274	306	314	266	313	307	278	300	291	97	301	275	262	263	321	337	272	306	281	77	272	267	323	280	290	307	182	255	292	279	265	269	263	315	307	84	111	87	112	205	127	282	271	275	66	312	307
19.25	110	293	275	307	315	267	313	309	283	303	292	103	304	277	263	263	321	336	273	308	282	81	273	272	321	281	289	305	185	254	293	279	266	270	264	319	305	86	117	90	117	210	129	284	271	275	67	312	307
19.5	109	290	275	306	316	267	313	310	286	305	293	106	302	276	264	262	321	335	273	307	284	83	276	275	317	280	287	305	188	254	293	279	266	270	264	319	302	84	116	90	118	214	131	286	272	277	69	313	304
19.75	107	291	276	307	315	267	313	309	287	303	294	105	302	276	263	263	320	335	273	307	283	81	275	277	317	280	288	305	189	255	293	279	267	270	265	319	304	84	116	92	121	218	129	285	272	277	68	313	306
20	102	290	274	306	316	268	314	311	288	305	294	104	300	275	262	262	321	337	273	309	286	83	275	277	319	279	289	304	191	257	293	281	267	272	266	319	302	82	116	93	122	221	130	286	272	277	69	314	306
20.25	105	293	275	307	316	268	314	311	286	302	293	101	303	277	263	264	322	337	273	308	282	79	274	276	320	282	291	307	193	257	292	281	268	271	265	318	307	86	117	95	125	224	128	284	272	277	68	315	310
20.5	114	297	278	310	318	271	316	314	292	306	294	107	307	280	266	266	322	338	276	310	285	84	276	279	322	284	291	307	197	257	295	282	269	272	267	320	310	89	123	100	131	231	132	287	274	277	69	315	312
20.75	111	296	278	309	317	270	317	314	290	302	294	98	308	280	266	267	323	337	274	310	284	80	273	276	323	285	292	309	196	260	295	280	269	271	266	316	313	92	122	99	134	232	129	284	274	278	68	314	315
21	112	297	278	309	318	270	317	314	294	306	296	104	307	280	266	268	322	338	276	310	285	82	276	279	320	283	291	307	200	259	296	282	269	272	266	319	310	89	123	102	135	237	131	287	274	278	68	314	312
21.25	111	296	278	308	318	272	316	315	294	306	297	105	306	278	266	267	323	338	276	310	285	84	276	281	320	283	291	307	200	259	296	281	270	273	267	320	309	89	123	103	137	241	132	287	273	279	68	314	311
21.5	101	294	277	306	316	270	316	313	294	305	295	103	301	277	263	266	322	337	273	309	285	82	274	280	321	282	290	307	203	259	295	282	269	272	267	319	305	83	118	100	134	241	128	285	273	278	68	315	308
21.75	115	298	280	310	319	273	319	315	298	307	296	107	309	281	269	269	323	338	275	310	287	85	277	283	320	286	291	307	206	260	296	282	270	274	268	320	312	90	126	105	143	248	134	287	275	279	69	316	313
22	113	298	281	309	320	275	320	318	303	310	298	109	308	280	269	268	323	339	277	312	290	88	279	288	319	284	291	306	209	260	297	283	272	276	268	323	310	90	127	107	143	252	134	288	276	279	70	317	311
22.25	112	300	280	311	319	273	319	316	297	304	297	100	310	283	268	271	324	339	275	311	285	81	275	280	324	287	294	311	208	262	296	283	270	273	266	315	316	94	126	106	149	254	132	287	275	279	68	316	319
22.5	115	300	281	310	318	274	320	317	302	309	298	107	308	281	269	270	324	338	277	312	288	86	277	286	320	286	293	308	212	263	297	284	271	275	268	321	312	91	127	107	149	259	133	289	275	280	69	317	314
22.75	116	301	282	310	319	274	320	317	301	308	297	106	312	283	269	271	324	339	277	312	287	85	277	285	323	288	292	309	213	262	298	283	271	274	269	319	315	92	127	108	152	260	132	289	275	280	69	317	316
23	108	300	281	311	318	274	320	317	298	305	297	99	306	281	268	273	326	340	277	310	285	79	274	281	327	287	294	313	212	267	296	283	269	273	268	314	316	92	122	107	154	262	129	284	274	279	68	317	319
23.25	114	300	282	310	320	276	321	319	306	310	299	110	309	283	270	271	325	340	278	314	290	89	279	290	321	287	293	308	217	264	299	285	273	277	269	322	313	91	128	109	155	269	134	290	276	280	71	318	313
23.5	116	302	284	312	320	276	321	318	305	310	299	108	311	284	270	272	325	340	278	314	289	86	278	289	321	288	293	309	218	264	299	285	272	276	270	320	314	93	129	110	158	270	134	290	276	280	70	317	316
23.75	112	299	282	311	320	276	320	318	307	311	299	113	308	281	270	271	325	339	277	313	290	87	279	291	319	286	292	309	218	265	298	285	272	276	270	323	311	89	127	107	157	272	133	289	277	281	71	320	313
24	113	301	283	311	320	277	322	318	305	308	298	108	309	282	270	272	324	340	276	312	288	88	278	289	321	289	293	309	220	266	298	286	272	275	270	321	314	90	127	109	161	277	133	288	276	280	70	317	315
24.25	112	301	283	311	320	275	321	318	305	309	299	107	309	282	269	274	325	339	278	313	289	85	278	288	322	289	295	310	220	267	298	285	273	275	271	320	314	91	127	109	163	279	133	290	276	281	71	317	317
24.5	113	302	284	311	320	276	322	319	306	309	299	108	309	283	270	274	325	339	278	313	288	86	278	288	321	289	294	310	223	267	299	285	273	274	269	319	315	92	128	108	165	282	132	290	276	282	70	319	317
24.75	113	304	283	313	320	277	324	320	305	306	299	106	312	285	271	277	327	340	278	313	287	81	277	286	327	291	297	314	224	269	300	285	272	275	270	315	321	98	129	111	172	286	131	287	276	282	70	319	324
25	114	301	285	312	321	277	322	318	306	309	300	115	310	284	269	274	326	340	278	313	288	85	279	291	322	289	294	311	226	269	299	285	273	276	271	320	315	91	127	110	169	286	133	289	276	282	72	320	317
25.25	114	301	284	311	320	279	322	319	307	309	300	119	308	283	269	273	326	339	278	314	289	86	280	292	320	290	294	310	226	268	299	286	273	277	271	322	314	91	128	109	169	289	134	290	277	281	72	319	316
25.5	114	303	284	312	321	277	322	320	306	308	300	119	311	284	271	276	325	340	278	314	289	84	279	290	322	290	295	311	228	270	300	286	273	274	270	320	316	93	128	110	172	289	132	289	276	282	72	319	318
25.75	115	303	285	312	320	279	324	320	309	311	301	126	310	283	271	275	325	341	279	316	291	88	279	294	321	291	294	310	230	269	301	286	273	277	271	323	314	90	130	110	172	291	134	291	278	282	73	319	316
26	117	306	286	313	322	281	324	321	308	311	301	129	313	285	272	277	327	341	279	315	291	88	280	292	324	293	297	311	232	269	301	287	274	276	271	321	318	95	131	111	175	292	134	291	278	282	71	320	321
26.25	108	301	285	311	321	280	323	320	309	311	301	132	306	281	268	275	325	340	280	315	290	87	279	293	320	289	294	310	230	270	300	288	275	276	272	322	311	86	125	108	171	292	133	290	278	282	73	320	315
26.5	112	303	285	311	321	279	324	320	308	310	302	136	308	283	269	276	326	341	279	313	290	86	280	293	321	290	295	312	232	271	300	288	273	277	272	322	316	89	126	110	174	293	132	291	277	281	72	321	318
26.75	116	306	287	314	322	280	325	321	309	310	303	140	314	286	272	279	327	341	279	315	290	87	280	294	324	293	297	313	235	272	301	288	275	276	271	320	318	95	131	112	178	294	134	291	279	283	73	319	321
27	116	304	287	313	322	281	324	321	309	311	302	148	312	285	272	277	326	341	280	316	291	89	281	295	322	294	295	312	235	271	302	287	273	277	272	322	317	92	130	112	177	296	135	292	279	283	75	319	318
27.25	114	306	288	313	322	281	324	322	310	311	303	151	311	285	271	279	328	342	280	316	291	89	280	297	323	292	296	312	237	273	302	288	274	277	273	322	318	91	130	112	177	295	134	291	278	283	75	322	320
27.5	112	303	287	312	322	281	324	322	311	312	303	158	307	283	271	278	326	341	280	316	292	89	281	297	320	292	295	312	238	272	302	289	274	279	273	324	314	87	128	111	175	295	134	293	280	284	78	321	317
27.75	112	303	286	312	323	281	324	322	311	312	304	164	308	283	272	277	326	341	280	316	292	90	282	299	320	293	294	311	239	273	302	288	275	279	272	324	313	88	128	111	175	296	135	292	279	283	79	321	316
28	107	302	287	313	321	281	324	321	309	310	302	165	306	282	269	278	327	340	278	316	291	86	281	296	322	291	294	311	239	273	301	288	273	278	273	323	312	86	124	108	173	294	133	292	278	284	78	321	317
28.25	120	308	290	315	323	282	325	322	309	312	304	171	315	288	273	281	328	341	280	316	291	86	280	296	325	295	298	313	242	274	302	289	275	278	273	322	321	96	131	112	181	297	134	292	278	283	80	322	323
28.5	114	307	289	315	323	282	327	322	310	309	303	173	312	286	273	281	328	342	280	316	290	85	280	294	325	296	298	314	242	275	302	289	275	279	274	320	320	94	130	111	180	297	132	290	279	285	80	322	323
28.75	111	307	289	317	322	281	326	321	309	308	304	176	311	288	273	281	329	344	279	314	288	83	278	293	329	296	299	319	244	277	302	289	274	278	272	317	324	97	127	113	181	296	131	287	279	285	79	320	327
29	119	309	291	316	323	281	326	324	311	312	305	186	316	289	274	282	328	342	281	317	291	88	281	297	325	297	299	314	244	274	303	289	275	279	273	321	322	96	134	113	184	300	136	292	280	285	84	321	324
29.25	119	309	291	316	323	284	327	322	312	313	305	194	315	288	274	281	328	342	282	318	292	91	281	299	323	297	298	313	246	274	303	289	275	280	274	323	320	95	134	112	183	300	136	294	281	285	86	320	322
29.5	108	303	289	314	322	280	323	322	311	312	303	197	307	284	271	280	328	341	280	316	291	87	282	298	321	294	296	313	246	275	303	290	275	278	274	323	315	87	126	110	175	297	133	291	279	284	85	323	320
29.75	117	309	291	316	324	284	326	324	313	314	307	205	314	287	274	282	328	341	281	318	293	91	282	301	323	297	297	313	249	274	304	289	275	280	274	325	318	92	133	112	182	300	135	293	280	285	91	322	321
30	113	305	291	315	323	282	326	323	312	313	305	207	311	286	273	282	328	342	281	318	292	89	283	300	322	297	297	314	249	275	304	290	275	278	274	323	317	91	130	112	181	300	135	293	279	284	91	322	321
30.25	119	309	293	317	325	284	327	324	313	314	306	212	315	290	276	283	328	343	282	318	292	91	282	301	323	299	299	314	250	275	305	290	276	279	275	324	321	94	134	113	184	302	136	294	281	285	93	321	323
30.5	118	309	292	317	324	284	327	324	312	313	306	215	315	290	274	283	329	342	281	318	291	89	282	299	325	299	298	315	250	276	305	289	276	279	275	321	323	96	134	114	185	302	135	293	281	285	93	321	324
30.75	108	306	290	317	324	283	327	323	311	311	305	218	310	286	272	284	329	342	280	317	290	86	281	297	327	297	298	314	250	278	303	289	275	279	274	319	319	90	126	111	178	300	132	291	279	284	91	322	322
31	114	307	292	317	325	283	326	324	312	312	307	224	313	288	274	284	328	342	281	318	291	90	281	300	323	298	298	315	252	277	304	290	275	279	274	321	320	93	131	112	183	301	134	293	280	286	97	322	323
31.25	120	310	294	319	325	285	328	325	312	313	306	229	317	292	276	285	331	343	281	319	290	89	282	298	327	302	299	316	254	277	305	290	276	279	274	321	324	98	135	114	188	303	135	293	280	286	98	322	328
31.5	119	309	294	317	325	284	327	325	312	314	306	235	316	290	276	285	329	343	282	320	293	90	283	301	325	301	299	314	256	277	306	291	276	279	275	324	322	96	135	114	186	304	137	294	281	286	100	323	325
31.75	119	311	295	317	326	285	329	325	314	315	307	240	317	292	276	285	329	343	284	319	292	92	284	303	324	301	300	316	256	278	307	291	275	281	275	325	322	96	136	115	187	304	138	294	281	286	104	322	325
32	118	309	294	318	325	286	327	325	314	314	307	244	314	290	275	285	329	343	283	319	293	92	283	304	324	300	298	316	257	278	306	291	276	282	275	325	321	94	134	114	186	304	137	295	282	286	103	323	324
32.25	118	309	294	318	325	285	329	325	316	315	307	247	315	291	276	285	330	342	283	319	293	92	283	304	323	300	299	314	257	278	305	290	277	281	276	326	321	95	135	115	186	304	137	294	281	286	107	322	324
32.5	119	311	295	318	326	287	328	328	318	319	309	255	315	290	279	286	330	344	283	322	297	96	285	308	323	302	299	314	260	278	307	291	279	285	276	327	319	94	137	116	187	306	139	296	283	288	114	323	322
32.75	118	310	294	318	326	283	327	325	314	313	307	254	318	292	276	286	330	343	282	319	291	90	284	302	326	303	301	316	259	280	305	291	276	281	275	323	323	98	135	115	188	303	134	294	281	286	104	324	328
33	118	310	294	320	325	285	329	325	313	312	307	256	319	292	277	287	331	343	282	319	291	88	282	300	329	303	301	319	260	281	305	291	275	280	276	321	326	100	134	116	190	303	133	292	280	287	102	323	332
33.25	110	307	293	317	325	284	326	325	313	310	306	261	313	289	275	285	330	342	282	317	291	86	282	301	325	301	300	317	260	282	305	290	275	281	275	322	320	91	127	111	181	301	132	292	279	286	103	323	324
33.5	119	310	296	318	326	286	329	326	317	316	309	268	316	292	278	286	330	344	282	321	294	94	284	307	325	303	300	316	263	279	308	292	276	282	277	326	321	94	136	115	188	305	138	296	281	287	114	325	325
33.75	118	309	297	319	327	285	328	327	315	316	309	270	316	292	277	286	330	344	284	320	294	93	285	306	323	303	300	317	263	279	307	292	276	282	277	325	321	95	136	114	188	306	136	296	281	288	114	324	325
34	119	310	297	318	326	287	327	327	316	317	309	273	316	293	278	286	331	344	282	321	293	95	284	307	324	303	300	316	264	280	308	293	276	283	277	325	320	94	136	116	188	307	137	297	281	288	117	323	325
34.25	117	309	296	319	326	286	328	326	315	315	309	277	316	293	277	286	329	344	283	321	294	95	284	306	324	304	299	316	264	280	308	292	277	281	277	324	321	94	136	114	187	307	137	297	281	287	116	323	324
34.5	112	306	295	317	325	286	327	327	315	314	309	277	311	289	274	285	330	343	283	320	294	94	285	307	322	302	299	316	264	281	307	292	277	282	277	325	317	90	132	113	184	305	136	296	281	287	118	323	323
34.75	120	312	297	320	326	286	329	327	316	316	309	281	317	294	279	288	331	344	284	321	294	94	285	307	325	305	300	316	265	281	308	293	278	282	277	325	323	96	138	116	190	308	139	297	282	288	117	324	327
35	112	308	295	318	325	285	327	327	314	312	308	281	313	291	276	287	330	344	282	320	292	91	283	304	325	304	300	316	264	282	306	292	277	281	277	323	321	93	129	113	184	304	134	293	280	288	111	324	326
35.25	111	306	296	317	325	285	328	326	315	315	309	284	312	289	275	287	330	343	283	320	293	92	284	306	323	304	299	315	266	282	307	292	276	283	277	324	318	91	131	113	184	305	135	295	281	287	117	323	325
35.5	119	310	297	320	327	286	328	327	317	317	309	287	317	294	278	288	332	344	283	321	293	94	284	309	326	306	302	316	267	281	308	293	276	282	277	326	323	96	138	115	190	308	137	297	281	287	119	324	328
35.75	121	311	298	319	327	287	328	328	317	316	309	290	316	295	279	289	331	345	284	321	294	96	286	309	325	305	300	316	269	282	309	293	277	283	277	325	321	96	138	117	190	310	139	298	283	288	123	323	326
36	114	309	297	319	327	286	328	327	317	316	310	290	313	291	277	288	330	344	284	321	293	96	285	307	324	305	300	316	268	282	309	293	277	282	277	324	319	92	135	113	187	307	138	296	281	288	122	324	325
36.25	112	308	298	319	327	285	330	328	316	313	310	292	313	292	277	289	331	344	282	321	293	95	284	306	325	304	302	318	268	283	308	294	278	282	277	322	320	93	131	113	185	305	135	296	280	289	120	323	326
36.5	115	308	298	319	326	285	328	328	317	315	310	295	313	293	277	288	331	344	284	321	293	96	285	309	323	304	300	317	270	283	308	293	277	283	277	325	319	93	134	114	187	307	137	297	282	288	124	324	325
36.75	117	309	298	319	326	287	329	328	318	316	309	298	313	293	279	288	331	344	284	321	295	98	285	312	323	305	299	316	270	282	307	294	278	284	278	326	319	92	136	115	189	308	138	297	283	288	126	323	325
37	116	310	297	319	327	286	329	328	315	314	309	297	315	294	279	291	332	343	283	321	293	95	284	307	326	307	301	317	270	283	309	292	276	282	277	323	323	97	134	114	190	308	136	296	281	289	121	324	329
37.25	112	306	297	317	326	286	328	328	316	316	310	300	311	291	276	288	330	343	283	321	294	97	285	309	322	304	298	316	270	281	308	294	277	283	278	325	316	88	132	112	186	307	136	296	281	287	127	324	324
37.5	111	309	298	319	328	287	328	327	315	312	308	300	313	294	278	290	332	345	283	320	292	91	284	305	328	306	301	320	272	285	307	293	275	283	277	321	323	96	130	114	187	305	133	293	281	288	115	325	330
37.75	108	306	296	318	327	285	328	328	314	313	308	301	311	291	277	289	330	345	283	320	292	92	284	308	327	304	299	318	271	285	307	293	275	283	277	323	320	92	128	112	183	305	134	294	281	288	117	325	327
38	109	306	297	318	326	286	328	328	317	316	311	304	309	291	278	288	331	344	284	322	294	97	286	311	323	304	300	317	271	284	308	293	277	282	277	325	316	89	130	113	185	307	136	297	281	288	129	324	323
38.25	118	310	299	319	327	289	329	329	318	317	310	307	314	295	280	291	332	345	284	322	295	99	286	311	323	306	300	317	273	284	310	294	278	284	277	326	319	94	135	116	190	311	139	298	282	289	130	324	327
38.5	112	308	299	319	327	287	327	329	316	317	310	308	310	293	277	289	331	343	283	321	294	96	286	311	323	305	299	318	273	284	309	294	277	283	277	326	318	91	133	112	187	308	136	297	281	288	127	325	325
38.75	110	309	298	320	327	286	328	329	316	314	310	308	313	294	278	292	333	345	283	321	292	92	285	307	328	307	301	319	273	284	307	293	276	282	278	321	322	94	131	113	186	306	134	295	283	290	118	325	329
39	110	306	298	318	326	286	327	328	316	316	310	310	310	291	277	289	331	344	285	322	294	95	286	313	323	305	299	316	274	284	310	293	278	283	278	327	317	89	131	113	185	308	137	297	281	290	128	324	325
39.25	119	311	299	321	327	288	329	330	318	317	311	311	316	297	282	291	332	346	285	323	295	98	286	312	325	309	302	318	275	284	310	295	278	283	278	325	321	98	138	117	194	312	139	299	281	290	129	324	329
39.5	116	309	299	319	327	287	328	328	317	316	311	314	313	294	279	290	332	343	284	322	294	98	285	312	323	307	300	318	275	283	309	295	278	284	277	326	320	94	136	115	189	310	137	299	282	290	126	325	327
39.75	118	310	300	321	328	288	329	329	318	316	311	314	316	297	280	291	333	344	285	322	295	99	286	312	325	309	301	318	275	283	310	294	278	284	279	325	321	95	138	116	192	312	138	298	282	290	130	324	329
40	114	310	300	321	327	286	329	329	317	314	310	315	315	297	280	292	334	345	283	322	293	95	285	309	327	310	303	320	276	287	310	294	277	282	277	323	325	98	135	115	189	309	135	297	280	289	120	325	332
40.25	112	308	299	320	327	287	327	328	317	315	310	315	312	294	278	292	332	345	284	322	293	95	286	310	324	306	300	319	276	286	310	294	276	283	276	324	320	93	131	114	186	307	135	297	280	289	122	326	328
40.5	119	312	302	321	330	288	330	331	318	315	310	316	318	300	281	293	333	345	285	324	294	97	287	311	327	310	303	318	276	286	310	295	278	283	277	324	325	100	139	116	195	312	138	298	282	290	127	324	332
40.75	112	307	300	318	327	288	326	329	318	316	311	318	310	292	279	291	331	344	285	322	296	98	286	313	322	306	299	317	276	285	310	295	278	284	278	327	316	90	132	114	186	309	135	299	281	290	128	327	327
41	111	308	300	318	327	287	327	329	318	315	311	319	311	293	279	290	332	345	284	322	295	96	286	312	324	307	299	319	277	285	310	296	277	284	278	326	317	90	132	113	186	308	136	297	281	290	126	326	327
41.25	114	308	300	319	327	289	328	331	319	318	312	320	311	294	279	290	332	345	285	324	296	99	287	315	322	307	300	317	277	286	311	295	277	285	278	327	318	92	136	116	189	311	138	300	281	290	132	325	326
41.5	117	310	301	321	329	288	329	331	319	317	312	319	315	296	281	292	334	346	285	324	295	98	285	313	325	309	302	319	279	286	311	295	278	283	278	325	321	95	138	116	191	313	137	300	283	289	131	325	330
41.75	116	311	301	321	329	288	329	331	317	317	310	319	316	298	281	292	334	346	285	323	293	96	286	312	325	308	303	319	278	286	310	295	278	284	278	324	323	96	137	115	192	311	138	299	282	289	125	325	331
42	117	311	301	321	328	288	330	331	318	318	313	321	314	297	282	293	333	346	285	325	296	99	287	315	324	308	302	319	278	286	312	296	278	285	277	325	322	95	137	116	192	313	138	300	283	290	131	325	329
42.25	115	310	301	320	328	287	328	331	317	316	312	320	313	296	280	293	334	345	284	324	294	97	286	313	325	308	301	320	280	286	310	295	277	284	278	325	321	95	136	114	190	311	136	300	282	291	126	326	331
42.5	111	310	300	322	328	288	330	331	318	313	312	320	316	299	280	293	335	346	285	322	293	93	284	309	331	309	303	323	281	288	311	294	278	284	278	320	326	97	132	116	189	308	135	295	282	291	117	325	335
42.75	109	306	300	319	327	287	326	331	318	317	311	322	309	293	277	291	333	345	285	324	295	98	286	315	323	307	300	318	279	286	311	295	278	286	279	325	317	88	132	113	185	310	137	300	282	290	132	326	326
43	115	310	302	320	327	289	329	331	319	318	312	323	313	296	280	293	334	345	285	324	296	101	287	316	323	308	301	318	280	287	312	296	279	286	279	326	320	94	138	115	191	314	138	302	282	291	133	325	327
43.25	114	310	301	320	328	289	328	331	318	316	312	323	313	296	280	292	333	345	285	324	295	98	286	315	324	307	302	319	281	286	312	296	278	285	279	325	319	93	136	115	190	312	138	299	283	289	129	325	330
43.5	118	311	302	320	328	289	329	332	319	318	311	325	316	298	282	294	333	346	285	323	296	97	288	315	326	309	302	320	281	286	313	296	279	284	278	326	322	96	139	115	192	314	139	301	282	290	130	326	331
43.75	120	314	303	322	329	289	330	332	319	318	312	325	317	300	284	294	334	346	286	325	296	101	287	317	325	310	302	320	281	286	312	296	277	285	279	325	322	99	142	117	196	317	140	300	282	290	134	325	332
44	118	311	303	319	328	288	328	332	319	317	312	326	315	299	282	293	334	346	285	324	296	98	287	316	324	309	302	319	281	286	311	296	278	285	279	327	323	96	140	115	192	314	139	300	282	291	128	326	331
44.25	119	314	304	323	328	288	331	334	317	315	312	325	320	303	284	295	335	346	286	323	293	97	286	313	329	312	304	322	282	287	312	296	278	285	279	322	327	102	142	117	198	315	138	299	282	291	126	326	338
44.5	119	312	303	321	328	290	329	332	319	318	312	327	316	300	283	294	334	347	286	325	296	100	287	317	325	309	303	320	283	287	312	296	278	286	279	328	321	95	140	116	193	314	139	301	282	291	132	326	330
44.75	118	312	303	321	328	291	331	333	318	318	313	327	317	300	282	295	335	347	286	325	295	100	288	316	326	309	302	319	284	286	313	297	279	286	279	325	321	95	140	117	195	317	140	302	283	290	134	325	331
45	116	311	303	320	328	289	329	333	318	319	313	327	313	298	283	294	334	347	286	324	296	100	287	318	322	309	303	320	284	287	313	297	278	286	280	327	319	93	139	115	191	315	139	302	283	291	134	325	331
45.25	120	314	303	322	329	289	330	334	319	317	313	327	317	300	283	295	335	347	286	326	296	100	288	318	327	311	304	321	284	286	313	297	279	286	280	326	323	99	142	117	195	317	139	301	283	291	133	325	334
45.5	120	315	305	323	328	290	330	334	318	318	313	327	318	302	285	295	335	347	286	325	295	99	287	316	328	311	305	321	284	287	313	298	277	285	278	324	324	100	143	117	197	316	139	301	284	291	131	325	335
45.75	116	313	304	323	329	289	331	334	318	317	312	326	317	302	283	296	336	347	286	325	294	97	286	314	328	311	304	323	284	288	312	297	278	285	279	322	325	101	140	116	195	314	138	300	283	291	126	326	337
46	110	310	301	322	328	288	330	334	319	314	311	327	312	299	282	294	336	346	285	325	293	94	285	313	329	310	303	322	284	289	311	295	277	284	279	321	321	95	132	114	189	310	135	299	281	291	124	325	334
46.25	117	313	304	321	328	290	330	333	319	318	313	328	315	300	285	294	335	348	286	326	296	100	289	319	325	311	303	320	286	288	313	298	279	286	280	326	320	96	142	116	193	316	139	301	284	291	133	326	331
46.5	120	314	305	322	329	289	330	334	319	317	313	328	318	303	283	295	335	347	286	326	296	100	288	318	326	311	304	322	286	288	314	298	278	286	279	325	324	99	143	118	196	318	140	302	283	292	131	325	336
46.75	116	314	304	322	329	289	332	333	318	316	312	327	317	302	284	297	336	347	286	325	293	95	287	313	329	311	304	323	284	289	312	297	277	286	278	321	325	100	140	116	195	314	137	299	282	291	126	324	337
47	119	313	304	323	328	290	330	334	319	319	312	331	315	301	284	295	336	347	285	326	296	100	288	320	326	311	304	320	286	288	314	298	280	287	279	326	321	96	143	116	195	319	140	303	283	292	134	326	333
47.25	110	309	302	319	326	289	326	333	319	318	313	331	309	295	282	292	333	346	286	325	296	100	288	320	323	308	300	319	285	287	312	298	278	287	280	328	315	88	136	114	186	312	137	301	281	293	134	326	328
47.5	119	314	305	322	328	290	331	333	318	318	313	330	317	302	284	295	336	347	286	326	295	98	287	316	326	311	305	321	285	288	314	298	278	285	279	324	322	99	143	116	196	317	139	302	283	291	130	326	336
47.75	119	315	306	324	330	290	332	335	318	316	312	329	318	305	285	296	336	347	287	326	294	97	287	316	329	313	305	322	286	289	314	299	278	286	280	322	325	102	143	117	199	317	138	301	283	292	128	325	340
Data File	C:\Program Files\Biolog\OL_DC_23\MAX\Data_2020\11\MAX_300_201113_A_03.OKA
Set up Time	nov 13 2020 2:36 PM
Position	2-A
Plate Type	PM 2-A
Strain Type	---
Sample Number	1
Strain Name	Nissle 1917
Strain Number	Escherichia coli Nissle 1917
Other
Hour	A01	A02	A03	A04	A05	A06	A07	A08	A09	A10	A11	A12	B01	B02	B03	B04	B05	B06	B07	B08	B09	B10	B11	B12	C01	C02	C03	C04	C05	C06	C07	C08	C09	C10	C11	C12	D01	D02	D03	D04	D05	D06	D07	D08	D09	D10	D11	D12	E01
0	18	12	4	7	4	0	1	9	12	11	30	57	16	15	0	3	14	0	1	2	20	14	22	38	14	8	0	3	3	0	0	3	7	16	18	37	14	12	2	2	2	3	3	1	6	13	11	33	27
0.25	17	11	4	6	5	0	3	4	9	12	22	41	15	11	0	2	14	0	1	3	17	9	18	27	16	7	0	3	3	1	1	3	8	10	14	33	18	9	4	5	1	3	3	3	5	13	8	31	25
0.5	18	13	6	9	5	1	7	7	16	11	23	42	16	14	0	6	15	0	2	4	19	10	18	29	17	10	2	5	4	0	2	4	9	12	15	33	18	11	4	6	4	5	6	3	7	14	10	30	25
0.75	26	17	11	13	10	3	11	10	20	14	27	47	22	17	5	10	18	1	6	8	19	14	21	29	19	14	7	8	7	5	6	8	10	15	18	33	20	15	7	8	9	8	9	6	8	16	11	32	30
1	33	20	15	16	15	6	16	13	26	19	30	50	26	19	7	15	21	4	7	8	19	14	21	29	24	17	9	12	10	5	8	10	13	17	20	33	26	19	10	10	11	9	14	7	9	18	13	33	34
1.25	47	28	28	25	31	24	32	28	41	36	45	59	40	24	7	28	30	21	21	14	21	28	37	32	35	29	22	28	22	18	21	26	24	35	35	37	43	24	25	21	28	11	36	20	17	32	19	44	37
1.5	60	38	42	38	44	44	47	38	53	49	57	70	53	32	20	41	43	36	36	20	24	41	51	35	46	43	39	43	37	31	38	47	36	51	50	39	58	30	40	34	42	14	54	35	34	45	29	55	43
1.75	66	43	50	44	51	62	54	41	61	56	65	84	64	43	30	49	54	43	41	23	24	46	60	38	51	50	51	52	47	36	52	59	43	61	55	44	68	34	47	44	50	25	65	43	46	50	33	64	48
2	71	48	57	52	58	79	57	43	65	58	64	91	76	50	43	56	59	48	45	24	24	48	62	51	52	58	62	60	55	38	64	65	48	68	57	49	80	40	54	53	56	39	72	48	54	52	35	66	55
2.25	71	47	59	52	59	90	60	44	66	61	67	103	82	55	51	57	61	50	47	25	26	50	65	70	52	57	70	59	58	40	75	69	56	70	63	63	84	37	55	58	57	48	78	52	59	55	38	71	60
2.5	72	49	61	53	61	100	59	43	68	60	65	107	94	66	58	58	63	51	48	25	25	50	65	84	53	60	78	61	59	39	83	71	60	71	61	66	90	41	57	61	58	53	80	53	58	54	37	70	66
2.75	68	47	60	52	61	108	61	43	69	64	67	114	99	69	65	55	61	51	47	27	26	52	69	97	52	57	83	60	58	41	91	72	67	71	64	76	92	38	57	62	58	56	84	54	60	58	40	74	68
3	71	48	60	53	62	115	60	44	70	62	67	117	106	76	71	56	61	53	49	27	26	51	69	107	53	59	89	62	57	40	98	73	70	71	64	78	95	39	57	62	58	59	85	54	61	57	39	75	71
3.25	69	48	61	53	63	123	62	44	70	65	69	121	113	82	76	56	64	53	50	29	27	53	72	117	54	60	95	62	60	41	106	74	77	72	66	81	98	39	57	63	59	61	88	57	62	59	43	77	74
3.5	70	49	60	52	62	127	61	43	70	63	68	119	119	91	78	54	63	53	50	27	28	51	69	125	52	59	99	61	60	41	112	73	80	71	64	81	103	39	59	63	57	61	87	55	61	57	41	75	73
3.75	71	48	60	52	63	129	61	44	69	64	69	121	128	100	77	54	64	54	50	29	28	52	69	135	54	60	104	61	61	41	117	74	84	71	66	81	106	40	59	65	58	61	88	56	61	57	41	77	71
4	73	48	61	51	63	132	63	45	70	63	68	123	143	106	82	54	64	54	51	28	28	52	70	144	52	60	110	62	60	41	122	75	89	70	66	80	108	39	59	65	58	62	87	55	61	58	41	76	71
4.25	73	49	62	54	64	134	64	46	70	64	69	124	156	113	95	55	65	55	52	29	29	53	69	150	54	61	115	64	61	42	127	75	92	72	65	81	112	40	59	66	59	64	88	56	62	57	42	76	73
4.5	75	49	62	55	64	137	65	45	72	67	71	125	166	118	103	54	66	56	53	30	32	53	73	161	55	62	119	62	63	43	131	78	100	72	67	85	114	40	60	67	58	64	90	58	62	60	43	78	73
4.75	74	50	63	55	64	138	64	45	70	65	69	124	177	127	111	55	66	56	53	29	32	53	71	167	53	61	123	64	62	43	133	76	104	70	66	83	115	40	60	67	58	65	90	55	62	58	42	77	74
5	76	50	63	54	64	138	62	45	70	64	69	124	187	135	118	55	66	56	53	28	36	53	71	173	54	62	127	63	63	42	134	77	109	71	65	80	119	40	61	66	58	64	89	57	62	57	41	76	75
5.25	74	50	62	54	63	139	65	45	72	65	70	124	193	140	125	54	68	56	52	29	41	53	71	181	53	61	129	64	62	42	139	76	115	71	66	83	120	39	61	70	57	66	90	55	61	58	43	78	74
5.5	76	51	63	54	65	139	64	46	72	65	70	126	202	146	132	55	66	57	53	29	46	53	71	187	53	62	134	63	62	43	142	76	119	72	67	81	124	41	61	72	59	66	90	56	61	58	42	76	74
5.75	76	51	62	55	65	141	66	46	71	65	70	126	211	153	139	55	68	57	53	29	51	54	72	191	54	63	137	63	63	42	147	76	124	72	65	81	125	41	61	78	59	66	90	57	61	57	42	76	74
6	79	51	63	56	65	142	65	47	72	66	71	126	217	158	148	55	68	56	54	30	54	54	70	198	56	63	140	65	63	44	151	76	128	73	66	83	129	42	63	85	59	67	91	58	62	58	42	77	74
6.25	83	53	65	56	65	141	65	46	72	65	71	125	223	163	154	57	67	57	53	29	53	53	71	203	56	64	144	66	64	44	153	77	132	72	66	82	132	42	62	91	60	68	92	57	62	58	43	76	77
6.5	83	53	65	57	66	144	67	48	72	65	72	127	226	167	161	57	67	58	52	30	59	54	71	209	56	65	149	64	65	43	155	77	137	71	66	83	132	43	63	99	59	69	92	58	61	58	43	77	76
6.75	84	53	64	56	64	145	68	48	72	67	72	128	230	172	168	56	69	58	52	30	64	54	72	215	56	64	151	65	64	43	158	78	142	72	67	85	135	43	63	104	60	69	93	58	62	58	44	78	74
7	83	53	66	56	65	144	67	47	74	67	71	126	236	177	174	57	67	57	53	30	67	53	71	219	56	64	155	67	65	43	162	78	146	73	67	83	137	43	63	111	61	72	92	58	62	59	43	78	73
7.25	83	51	65	56	64	143	67	46	72	66	71	126	238	181	175	56	67	55	52	29	73	53	71	222	55	63	157	65	64	44	164	77	150	73	67	84	138	41	62	116	59	75	93	58	63	59	44	78	74
7.5	82	51	65	56	65	146	66	46	73	66	71	128	242	184	177	58	67	57	55	27	78	54	71	227	56	63	160	65	65	43	169	77	154	73	67	83	142	42	62	123	59	81	93	59	64	59	44	78	74
7.75	84	53	66	57	65	145	68	46	73	66	72	129	242	186	179	56	68	57	54	31	85	55	72	233	57	64	163	65	64	44	171	78	158	73	68	85	143	41	64	128	61	87	93	58	63	60	45	78	74
8	83	53	66	56	64	146	65	45	72	67	72	127	246	190	183	57	65	56	52	30	89	53	71	238	55	64	167	66	64	43	173	79	161	72	67	83	147	40	63	134	60	92	93	58	62	58	44	77	74
8.25	83	53	65	57	64	147	66	46	72	67	72	127	247	195	188	57	65	57	54	29	94	54	71	245	57	64	170	66	66	44	175	78	165	72	67	83	150	42	64	139	61	100	94	59	64	58	44	76	75
8.5	84	55	67	58	65	148	67	48	73	68	72	129	248	198	191	57	67	58	54	30	99	54	72	249	56	65	172	66	66	44	179	78	169	73	67	83	153	43	64	145	60	106	94	59	63	58	44	77	74
8.75	84	55	67	57	66	148	67	47	73	67	72	129	251	200	194	56	67	57	54	30	104	55	73	254	58	66	175	67	66	44	181	79	173	74	67	84	155	43	64	151	62	111	94	60	63	58	44	77	75
9	85	55	68	59	67	150	68	48	74	67	73	129	252	201	198	58	67	59	54	31	110	56	75	258	58	65	178	67	66	46	183	80	176	74	68	86	157	43	64	157	60	118	94	61	64	60	46	78	74
9.25	85	55	68	60	66	151	69	48	75	69	74	131	255	205	201	58	66	59	55	32	117	56	75	262	57	66	181	68	67	45	186	80	180	74	69	86	161	44	64	164	60	124	95	60	65	61	46	78	74
9.5	84	55	66	58	66	150	69	49	74	68	73	130	255	206	203	58	66	59	55	31	122	56	76	265	57	64	182	66	66	44	189	79	184	74	68	88	162	42	63	170	61	129	95	59	64	61	46	79	74
9.75	85	55	67	60	68	151	69	47	76	69	74	130	256	210	206	58	69	59	55	32	128	57	76	269	58	66	186	66	67	45	190	80	186	75	70	88	163	43	64	176	61	135	96	61	65	61	47	79	74
10	86	55	69	59	67	152	69	48	74	67	71	130	261	213	210	59	67	59	55	31	132	54	73	271	58	67	189	68	66	44	192	80	190	73	67	86	168	44	66	181	62	140	95	59	64	60	46	78	75
10.25	85	58	69	60	67	153	69	49	75	70	75	132	260	214	210	58	68	59	55	32	140	56	76	272	59	66	191	66	66	45	195	82	193	75	70	88	169	43	65	187	60	146	96	60	65	61	47	80	74
10.5	86	57	70	61	69	154	70	49	76	69	74	132	263	217	215	60	68	59	57	31	145	57	75	275	60	67	194	68	68	46	197	81	197	75	68	86	173	45	66	193	62	151	96	62	65	60	45	78	76
10.75	85	57	70	60	68	154	69	49	75	69	73	133	264	218	216	59	68	59	56	32	151	56	75	277	60	68	195	68	67	45	199	80	198	74	69	86	174	45	66	198	62	156	97	61	65	59	47	79	75
11	86	58	70	60	68	155	70	50	76	70	74	132	264	219	217	59	67	59	56	33	155	58	77	280	58	66	198	67	66	45	201	81	204	76	70	89	175	44	66	202	62	162	99	61	65	62	48	80	76
11.25	86	58	71	61	67	155	70	49	75	70	74	131	265	221	220	59	68	60	55	33	160	56	75	281	59	68	200	68	68	46	202	81	205	75	69	88	179	46	66	205	63	167	97	60	66	60	46	78	77
11.5	89	60	72	61	68	156	71	51	77	71	76	134	266	222	221	60	69	61	56	34	167	58	78	283	59	69	202	67	68	47	204	81	209	76	70	90	180	46	66	209	64	171	98	62	68	62	48	80	76
11.75	87	59	71	61	69	156	69	49	74	68	73	133	269	226	223	61	68	59	55	33	170	57	74	282	59	69	204	69	68	46	206	81	209	75	68	86	182	46	68	212	64	176	98	61	66	60	46	77	77
12	86	59	71	61	68	157	70	52	76	70	74	132	269	225	225	60	70	59	58	35	175	58	77	285	59	69	205	69	68	47	209	82	213	75	70	89	183	45	66	216	63	179	98	62	66	62	48	79	77
12.25	87	59	71	62	69	156	71	50	77	70	75	133	271	226	226	61	69	61	56	35	179	58	75	286	58	70	208	70	68	47	211	82	215	76	70	90	186	46	67	218	63	184	99	61	66	62	47	80	76
12.5	87	59	72	62	68	158	71	51	77	71	76	135	270	226	226	59	69	61	58	35	184	59	79	287	58	69	208	67	68	46	211	83	217	77	71	91	186	45	66	218	63	186	99	63	67	63	48	81	76
12.75	87	60	72	61	69	158	72	51	76	71	75	133	272	229	229	60	69	60	56	34	186	60	76	288	59	68	211	69	69	46	214	81	219	75	70	89	190	46	67	221	62	190	99	61	66	61	47	79	76
13	87	61	73	63	69	159	72	52	77	71	75	134	272	231	231	62	70	60	58	35	190	59	77	289	60	69	213	69	69	47	215	83	221	76	71	90	191	47	68	223	63	193	99	62	68	61	47	80	77
13.25	89	60	73	63	69	159	72	52	78	69	75	133	274	232	232	61	70	61	57	35	194	59	77	289	59	70	215	70	69	47	217	84	222	76	71	90	193	45	68	224	64	197	99	62	67	61	48	79	76
13.5	88	61	74	63	70	160	72	52	78	71	76	134	275	233	234	62	70	61	57	36	197	59	77	290	60	70	217	71	68	47	217	84	225	77	71	91	196	47	69	227	64	200	100	63	69	63	47	80	77
13.75	89	62	74	63	71	160	73	52	78	71	75	134	275	234	235	63	69	61	58	36	197	59	78	291	61	70	218	71	69	47	219	84	226	76	71	90	197	46	68	227	65	204	101	62	67	62	47	80	76
14	87	60	74	63	69	161	73	52	78	71	76	135	275	235	234	61	70	61	58	36	200	59	77	291	59	70	220	71	69	47	221	84	228	77	70	92	198	46	68	228	64	206	101	63	68	63	49	80	76
14.25	89	63	75	64	70	162	73	52	79	72	77	136	276	238	237	63	71	61	58	37	202	59	78	292	61	71	222	71	69	48	223	84	230	78	70	92	201	48	69	231	65	210	101	64	69	63	49	80	76
14.5	90	63	76	65	70	163	72	54	79	71	76	134	277	237	238	64	71	62	58	36	205	59	76	291	60	73	224	71	70	47	224	83	231	76	71	89	203	48	70	231	66	212	102	63	68	62	48	79	77
14.75	89	62	75	64	70	163	71	52	78	70	76	134	278	239	238	63	72	60	58	36	208	58	74	292	60	72	224	72	69	47	224	83	233	78	71	89	205	47	70	232	67	215	101	63	68	61	47	79	77
15	90	64	76	65	71	165	74	53	79	73	76	136	279	240	239	64	71	62	59	38	212	60	78	293	59	71	225	70	71	49	227	85	235	78	71	92	206	47	69	233	66	217	101	63	69	63	48	80	78
15.25	95	65	79	66	73	166	76	56	82	75	77	137	278	240	240	66	73	65	61	40	216	62	80	296	63	75	228	74	71	50	229	87	237	80	73	94	208	49	71	235	67	221	103	65	70	65	50	82	79
15.5	91	64	76	65	71	166	73	53	80	74	76	136	278	241	241	64	71	62	60	39	217	59	79	295	61	72	228	72	69	48	230	86	237	78	72	94	210	47	71	235	66	221	102	64	69	64	49	82	78
15.75	91	66	78	66	73	167	71	54	80	72	75	136	284	245	243	67	71	61	59	35	220	58	74	294	61	76	231	75	71	48	231	85	236	76	68	87	214	52	72	238	69	223	103	63	68	60	46	76	80
16	92	64	77	65	71	166	74	53	80	75	76	137	279	244	243	64	72	62	60	39	222	60	78	296	62	74	230	73	71	49	232	87	240	78	72	93	212	49	71	238	67	226	103	64	70	63	48	81	78
16.25	92	65	78	65	73	168	74	54	81	74	78	137	280	243	242	64	73	63	60	38	225	61	79	296	61	73	230	73	72	49	234	86	241	79	71	92	214	49	71	238	67	227	102	65	70	64	49	81	79
16.5	92	66	77	65	71	167	74	53	80	73	76	136	281	246	244	65	71	63	60	37	226	59	77	296	61	74	230	73	72	49	235	85	241	79	72	92	216	50	70	240	68	230	103	64	69	64	48	79	79
16.75	95	67	80	68	74	169	76	55	83	75	78	137	281	244	245	67	73	64	63	39	230	63	80	297	63	74	231	74	72	50	237	87	242	80	73	93	218	49	72	241	68	233	104	66	71	66	51	82	80
17	95	69	81	69	75	170	76	57	84	77	79	139	282	245	245	68	74	65	62	41	231	64	81	297	64	78	233	74	74	51	237	88	245	80	74	95	219	50	74	242	70	233	106	66	70	66	51	83	80
17.25	95	67	80	69	74	171	76	56	83	76	79	139	282	246	247	67	74	65	62	40	234	62	81	299	63	75	234	75	72	51	238	89	245	80	73	94	222	51	72	243	70	235	106	65	70	66	51	82	80
17.5	93	68	80	68	74	172	74	55	82	75	78	137	283	248	247	67	74	64	62	40	237	62	78	297	63	75	234	75	73	50	237	88	245	79	73	93	222	50	74	244	69	237	105	64	71	65	50	80	78
17.75	94	69	81	69	74	175	77	56	84	77	77	139	282	248	247	68	75	65	62	40	239	61	80	297	64	77	234	74	75	51	239	89	248	79	74	95	224	52	74	243	71	238	106	66	71	65	51	82	81
18	93	68	81	68	73	176	74	56	82	75	77	139	284	250	249	68	73	64	62	41	239	61	78	298	61	75	235	76	73	50	240	88	247	79	71	93	226	51	73	245	70	240	105	65	69	64	51	81	79
18.25	94	67	80	67	73	177	76	55	82	75	78	138	284	250	250	67	73	65	62	40	242	60	78	299	63	76	235	75	73	50	240	88	249	80	73	94	227	50	74	245	71	241	105	66	70	64	51	81	79
18.5	93	67	80	66	73	178	73	55	83	75	77	138	285	251	250	68	74	63	62	40	243	61	76	298	61	75	235	74	73	49	240	87	249	79	73	92	227	51	73	246	71	243	105	63	71	63	50	80	79
18.75	94	68	80	68	73	181	75	55	82	75	76	137	288	252	251	70	73	64	62	39	244	59	77	297	62	77	237	78	75	50	241	88	248	80	73	91	230	52	74	247	72	244	105	65	71	62	50	78	79
19	96	70	83	70	76	184	77	57	83	76	78	139	286	252	252	70	77	66	64	41	246	61	79	298	64	77	238	78	75	52	242	89	250	80	73	93	231	54	75	248	74	247	106	65	71	64	51	80	82
19.25	93	69	81	70	73	186	76	56	83	77	77	139	286	253	253	69	73	65	62	40	248	60	79	299	62	76	237	76	75	50	242	89	251	80	73	94	232	52	74	248	71	247	105	65	72	65	50	80	80
19.5	94	69	83	67	75	187	75	55	83	77	77	138	287	253	252	70	74	65	63	41	249	60	80	299	63	77	237	77	76	51	242	90	252	81	72	93	232	53	76	249	72	248	106	66	72	64	51	81	81
19.75	94	71	83	70	75	190	76	57	85	77	78	141	288	253	253	69	75	66	64	41	251	62	79	299	63	78	239	77	76	52	244	90	251	80	74	94	232	52	76	250	73	250	108	66	72	65	51	81	80
20	94	70	81	70	75	191	75	57	83	76	76	140	287	253	254	69	73	64	63	41	253	61	79	299	62	77	238	77	76	51	242	90	253	80	73	93	235	52	76	250	73	252	108	66	70	64	51	81	80
20.25	94	71	84	70	76	196	75	57	85	76	76	139	291	255	256	73	74	65	63	42	253	61	77	299	64	81	240	79	76	52	243	90	251	82	72	92	237	55	77	252	76	252	108	67	72	63	50	78	83
20.5	95	72	83	70	76	198	78	58	85	77	78	141	289	256	255	73	75	67	65	42	256	62	80	300	64	79	240	79	77	52	244	91	255	81	74	94	237	53	78	252	75	255	108	68	72	66	51	82	81
20.75	94	71	82	69	75	199	76	57	85	77	76	140	289	256	256	71	74	65	63	42	258	60	78	300	62	79	240	77	76	52	244	91	255	81	73	94	238	54	77	253	75	256	107	66	72	65	50	82	80
21	95	72	83	70	75	202	76	58	85	77	79	140	290	256	257	72	74	67	64	44	259	62	80	300	63	79	240	80	77	51	245	91	256	82	74	94	239	54	77	254	77	256	109	68	74	66	52	81	80
21.25	95	72	83	70	76	205	78	58	86	79	78	140	290	258	256	73	74	65	65	42	259	63	80	301	64	79	240	79	78	52	245	90	256	82	75	95	240	56	79	254	77	257	109	68	73	66	52	82	80
21.5	94	73	85	69	76	207	76	57	85	76	76	140	292	257	258	73	75	66	63	42	261	60	76	298	64	82	242	80	77	52	244	90	255	81	72	92	242	57	79	255	80	258	109	67	72	64	51	79	81
21.75	94	71	84	70	76	209	76	59	86	78	78	141	288	256	257	73	75	67	65	44	262	61	80	302	62	78	241	79	77	53	247	91	259	83	74	96	242	55	81	254	78	260	109	68	73	68	53	84	78
22	95	71	85	71	77	211	78	58	86	78	78	141	290	259	258	72	75	66	65	44	263	61	80	301	62	81	241	80	78	53	246	91	258	82	74	96	241	56	80	255	82	261	110	67	73	66	50	82	80
22.25	95	74	85	71	77	215	77	59	86	78	78	142	292	260	259	75	76	67	67	43	263	61	78	301	63	81	241	81	79	53	246	92	258	82	74	95	244	59	81	256	84	261	110	67	73	65	51	81	80
22.5	95	73	85	72	77	216	78	60	87	79	80	142	291	259	259	75	76	67	65	46	266	63	81	301	63	81	242	81	80	54	247	93	260	83	74	96	245	57	83	257	85	263	110	68	74	67	52	82	81
22.75	95	72	85	71	78	218	78	59	86	79	79	143	291	259	260	75	75	66	66	44	266	63	81	302	64	82	242	82	79	53	247	94	260	83	75	96	245	59	83	257	87	264	111	69	73	67	52	83	80
23	95	73	86	72	77	220	77	60	86	77	78	142	293	261	261	76	77	66	65	43	266	61	78	302	64	81	243	82	78	53	246	92	259	83	73	93	247	58	82	258	89	265	110	67	73	65	51	80	80
23.25	97	74	87	72	77	223	78	60	87	79	81	142	292	261	260	76	77	68	66	46	268	63	81	303	64	82	244	82	80	54	248	94	261	83	76	97	247	59	86	258	93	267	112	70	73	67	52	83	81
23.5	97	73	85	72	75	224	77	59	88	81	80	142	291	259	261	76	76	68	67	46	270	64	82	304	64	81	243	81	79	54	249	93	262	83	75	98	247	57	86	259	93	267	110	69	74	68	52	83	79
23.75	93	72	83	71	77	227	77	59	88	81	78	142	294	261	262	77	77	65	65	45	273	62	80	303	63	80	243	82	79	53	250	94	263	83	76	97	249	57	87	260	95	269	110	69	74	68	53	86	78
24	97	74	87	72	78	229	79	61	88	80	80	145	293	262	263	77	77	68	67	47	272	63	82	304	66	81	245	84	80	54	250	95	263	84	75	97	249	61	90	261	99	269	112	70	75	67	53	84	80
24.25	97	75	87	73	78	231	78	60	88	80	79	145	293	262	262	77	78	67	67	45	273	64	82	304	65	83	245	84	81	54	250	95	264	84	75	98	251	59	90	261	103	271	112	71	75	68	52	84	81
24.5	97	74	87	72	79	233	78	61	87	78	79	147	297	263	264	80	77	68	67	45	273	62	78	302	64	84	246	85	82	55	249	95	263	84	74	95	252	61	92	262	106	271	112	68	75	65	51	82	82
24.75	96	73	86	72	77	235	78	59	88	80	80	150	294	263	264	79	78	68	67	46	275	62	82	303	65	83	245	85	81	54	250	94	266	84	75	97	253	60	92	262	106	272	112	70	75	69	52	83	80
25	96	74	87	72	79	237	78	61	88	80	79	153	295	263	265	79	79	67	67	46	275	63	79	303	65	84	246	86	83	54	250	95	265	83	74	95	252	60	95	263	108	273	112	69	75	66	52	81	82
25.25	96	74	87	72	79	239	78	61	89	80	78	159	296	264	265	79	80	68	67	46	276	63	80	303	66	84	246	86	82	55	250	94	266	84	76	97	253	60	95	262	112	274	111	70	76	67	53	82	81
25.5	98	75	87	74	78	240	80	61	88	81	80	163	295	264	266	80	82	69	69	47	278	62	83	305	66	85	245	87	83	55	251	95	267	85	76	98	254	61	99	263	114	275	115	69	76	68	53	83	81
25.75	97	75	87	74	79	242	80	62	90	81	80	167	297	265	266	80	83	68	67	47	278	62	81	304	65	84	246	87	82	56	251	95	266	84	75	97	256	61	99	265	115	275	113	70	76	66	53	82	81
26	98	74	87	73	79	243	80	62	89	81	81	172	296	264	267	80	86	70	69	48	280	64	82	305	66	86	246	87	84	55	252	95	268	85	77	98	256	61	100	264	117	277	114	70	75	68	54	84	80
26.25	97	74	89	73	79	246	79	63	89	82	82	176	296	265	266	80	90	70	68	48	280	65	83	305	66	86	247	88	84	55	252	96	268	84	76	98	256	61	101	265	119	278	114	71	78	68	54	84	81
26.5	98	75	88	73	79	247	79	61	89	82	81	180	296	265	267	80	94	68	69	49	280	65	83	304	66	88	246	89	86	56	253	96	270	85	76	99	257	60	102	265	119	279	114	72	77	69	55	85	81
26.75	96	75	88	73	80	251	80	61	89	81	80	184	297	266	268	82	96	69	68	48	282	63	82	306	67	88	247	90	84	56	253	97	272	85	76	98	257	61	101	265	120	279	114	71	76	68	54	84	80
27	97	75	88	73	80	251	80	63	89	82	80	188	297	265	267	81	100	69	70	48	283	64	81	306	69	88	247	91	85	56	252	95	270	85	76	98	257	61	104	266	123	280	115	71	77	69	54	84	82
27.25	98	75	88	74	80	253	81	63	91	83	83	193	296	265	268	79	104	69	70	50	285	66	85	307	70	88	247	91	86	57	256	97	272	85	78	101	258	60	104	267	123	281	116	73	77	71	55	87	81
27.5	99	76	89	74	80	254	80	62	91	80	81	195	298	266	269	82	106	70	69	47	283	64	81	304	71	90	248	91	85	57	254	97	271	85	76	98	260	62	104	268	126	281	115	71	75	68	54	84	82
27.75	98	75	89	73	80	256	79	62	90	82	81	199	299	266	269	81	110	70	70	48	285	63	82	307	72	90	247	92	85	55	254	95	272	85	76	99	259	62	104	267	124	282	114	71	77	69	54	84	82
28	96	76	89	74	81	258	81	62	91	82	82	201	298	267	269	82	114	70	69	49	286	63	82	306	74	91	247	92	86	58	255	97	272	86	77	98	261	62	105	268	125	281	116	72	77	68	54	83	81
28.25	97	75	90	74	81	260	79	62	89	79	78	202	303	268	271	84	116	67	68	45	283	62	78	303	77	91	250	94	86	56	254	95	270	83	73	93	265	64	105	269	128	281	116	70	75	65	51	78	83
28.5	98	76	90	77	81	262	81	64	91	82	82	208	300	268	271	83	122	70	70	50	286	64	83	308	77	90	249	95	87	57	256	98	274	86	77	100	262	62	105	269	127	285	116	73	77	69	55	85	82
28.75	98	76	90	75	81	263	81	63	90	82	81	208	300	267	271	83	125	70	70	49	286	65	83	305	79	90	249	93	87	57	255	97	274	85	77	97	262	62	106	270	128	285	116	72	77	68	54	83	82
29	97	76	89	75	80	264	80	61	89	81	80	211	301	269	271	83	128	70	69	47	288	63	80	306	82	90	249	93	86	56	255	96	273	85	76	96	264	63	106	269	127	284	116	72	75	67	53	82	83
29.25	97	75	88	75	80	266	80	62	90	81	81	213	300	269	271	80	131	70	69	48	287	64	80	306	83	89	250	94	86	57	255	96	275	85	77	99	263	62	105	271	127	286	116	73	76	68	54	84	81
29.5	97	76	90	75	80	266	80	63	90	81	82	214	300	268	272	83	136	70	69	50	289	65	84	306	88	90	250	94	87	57	256	97	275	86	76	99	263	63	107	270	129	287	117	73	77	68	54	83	81
29.75	97	76	90	74	81	269	80	64	91	83	83	217	300	269	272	83	140	70	70	50	290	65	85	308	89	91	248	93	86	57	256	98	277	86	79	101	263	61	107	270	128	288	116	73	77	70	56	86	80
30	99	76	91	76	81	269	80	63	91	82	81	216	299	268	272	83	143	70	70	50	290	65	84	307	92	92	250	94	88	57	256	98	276	85	78	99	264	63	107	271	130	288	117	73	77	69	54	83	82
30.25	98	75	90	75	81	271	81	64	90	83	83	217	302	270	273	84	147	71	70	49	290	66	82	306	95	91	251	94	88	59	257	97	277	87	76	98	266	62	107	271	129	288	116	72	76	69	53	82	82
30.5	97	75	89	75	80	271	81	62	90	82	81	217	300	269	273	83	151	70	69	49	291	63	84	308	98	91	250	95	87	57	257	96	278	85	76	99	265	62	107	271	128	288	116	72	76	69	53	84	81
30.75	98	75	91	74	80	272	81	62	91	82	82	218	301	270	274	84	155	70	71	49	293	65	82	308	101	91	250	94	87	57	258	97	278	86	77	100	265	63	106	272	129	289	116	72	76	68	55	84	82
31	98	76	90	76	82	274	81	64	90	83	82	219	301	270	274	83	157	72	70	50	292	64	82	308	105	91	251	95	87	58	259	96	278	85	77	100	266	63	107	273	130	290	118	73	77	68	55	84	82
31.25	98	76	91	75	82	275	81	63	91	81	81	219	302	270	274	84	161	69	70	50	292	64	83	310	107	92	250	95	88	57	258	98	279	85	76	100	265	62	109	273	131	290	117	72	77	69	54	84	82
31.5	98	75	91	76	82	275	81	64	91	82	83	221	303	270	274	84	164	70	71	51	292	65	83	308	110	91	251	95	89	58	258	99	279	85	77	100	268	63	108	274	131	291	118	73	76	68	55	84	82
31.75	98	77	90	75	82	276	81	63	92	84	81	220	302	270	275	84	168	69	71	50	293	63	83	310	110	92	251	95	87	58	258	97	281	87	77	100	267	63	108	274	131	292	117	73	77	70	54	84	82
32	98	76	90	75	82	277	80	63	91	82	82	221	304	271	275	84	173	70	71	50	294	65	83	308	115	93	252	94	89	58	258	98	281	87	77	100	268	64	108	273	131	292	118	74	77	70	55	85	82
32.25	98	76	90	75	82	277	81	64	91	84	82	222	302	271	274	83	175	71	71	50	295	66	85	310	116	92	251	96	87	58	259	99	283	87	78	101	267	61	108	274	131	292	117	73	77	70	56	86	81
32.5	99	77	92	76	83	278	81	65	92	85	83	222	303	271	276	85	179	71	70	52	295	66	84	309	121	93	253	96	90	59	260	99	281	87	79	100	269	63	109	274	133	293	119	74	78	70	55	84	83
32.75	97	76	91	76	83	279	81	65	91	83	82	223	303	271	276	84	181	70	70	50	296	65	83	309	124	92	251	95	89	58	259	98	282	88	76	99	269	63	108	274	133	292	118	73	76	68	54	83	82
33	98	76	89	74	81	279	80	63	91	82	80	222	302	272	277	83	185	69	69	50	296	64	83	309	125	91	252	95	87	55	260	98	283	86	77	99	269	62	107	276	131	293	117	73	77	69	55	84	82
33.25	100	77	93	78	83	282	80	64	91	82	82	222	304	270	277	86	189	72	71	51	296	64	82	308	128	92	254	97	90	59	259	99	282	87	77	99	270	64	109	275	134	294	118	73	77	69	53	82	83
33.5	100	78	92	77	83	281	82	64	92	84	82	223	304	273	277	86	192	71	72	51	296	65	83	310	132	93	253	97	90	59	260	99	283	86	78	100	270	64	109	275	133	295	119	74	79	70	56	84	83
33.75	98	76	91	76	82	282	82	63	92	84	83	223	305	273	277	85	195	71	70	52	297	66	84	310	133	92	252	95	89	59	259	98	284	86	78	101	270	63	110	275	134	296	119	73	77	69	54	85	82
34	99	77	90	76	83	282	81	65	92	84	83	224	305	272	277	85	199	71	71	51	297	66	84	310	135	93	253	96	89	59	260	99	283	88	78	101	270	63	109	276	133	296	119	74	78	70	55	85	83
34.25	98	77	90	77	81	283	81	63	90	83	82	225	305	271	277	85	204	69	70	50	299	63	83	310	138	92	253	96	88	57	261	98	285	85	77	101	270	62	109	276	132	296	118	73	77	71	54	84	81
34.5	98	78	91	76	82	283	82	64	91	83	82	224	306	273	278	85	206	71	71	51	297	64	83	309	142	93	253	95	88	58	260	98	285	87	78	100	272	64	109	276	134	296	119	73	77	70	54	84	83
34.75	98	78	92	76	84	283	83	65	93	84	83	226	306	273	278	85	210	72	71	51	299	67	86	311	144	93	254	97	89	59	262	99	286	88	79	102	271	64	110	276	134	297	119	76	78	72	57	87	83
35	97	77	91	77	82	284	81	64	90	83	81	226	306	273	277	84	214	71	71	50	298	64	84	310	144	93	254	97	89	59	260	98	286	86	77	101	272	63	110	277	132	297	119	74	78	70	55	85	83
35.25	98	77	92	78	82	285	82	66	93	83	83	225	306	273	278	86	217	73	71	52	300	66	86	311	147	93	253	96	90	60	263	99	286	87	78	101	270	64	112	277	135	298	120	74	78	71	56	86	82
35.5	99	77	92	78	84	284	82	65	93	84	83	227	306	274	279	87	221	72	71	52	300	66	85	310	150	93	255	97	90	59	262	99	286	88	79	101	273	64	111	277	135	298	120	75	78	70	57	86	83
35.75	99	78	93	77	84	284	81	65	92	84	83	226	306	273	279	86	223	72	71	51	300	66	85	309	153	94	254	97	91	58	261	99	286	87	77	101	271	64	112	276	136	299	119	75	78	70	55	85	83
36	95	75	87	76	83	285	81	62	89	84	80	226	307	274	279	84	225	69	70	50	302	61	82	311	156	90	253	95	86	56	263	97	288	85	77	101	274	61	108	278	131	297	116	73	77	69	53	85	80
36.25	97	76	89	75	83	285	82	65	91	85	82	227	308	275	280	84	229	70	71	52	302	65	86	313	157	92	253	95	88	58	263	98	289	87	78	102	274	62	110	279	132	300	118	76	79	73	56	87	80
36.5	96	76	88	76	83	285	82	63	91	85	81	226	308	275	279	83	232	69	71	50	303	64	83	311	159	92	254	94	87	56	263	98	290	88	79	102	273	61	109	277	132	300	118	75	79	72	55	86	79
36.75	96	75	89	75	82	284	80	62	91	83	80	226	309	275	280	82	235	70	71	50	302	64	83	311	162	91	254	97	88	57	262	98	289	87	77	102	275	61	110	278	132	299	119	74	78	71	54	85	79
37	94	76	87	74	82	284	81	62	90	83	80	226	310	275	280	83	238	69	70	50	303	63	82	310	165	90	252	95	87	56	262	98	288	87	78	101	275	61	107	278	132	299	118	74	79	70	56	85	78
37.25	94	75	88	74	83	285	80	61	88	82	79	225	309	276	281	83	241	69	69	49	302	62	82	309	168	91	253	96	87	56	263	98	289	87	77	100	276	62	109	278	131	299	117	73	77	68	54	85	80
37.5	95	77	88	74	82	284	80	62	90	84	80	226	309	277	280	83	244	69	71	50	303	63	83	311	170	91	253	96	86	56	263	98	291	87	78	102	276	62	111	279	132	299	118	74	77	70	55	85	80
37.75	94	77	89	75	82	286	80	61	90	83	80	227	310	276	281	83	246	71	70	49	304	62	81	311	173	91	254	96	86	56	264	97	290	87	77	100	277	62	110	279	132	301	118	75	77	69	55	84	80
38	94	76	88	74	82	285	81	62	89	82	79	226	312	277	281	83	249	69	70	49	303	61	79	309	176	91	254	97	86	56	263	97	289	85	77	100	278	63	109	279	133	299	117	72	77	68	53	82	80
38.25	95	77	90	75	82	285	79	62	88	80	78	223	314	279	282	85	250	69	70	46	302	60	78	308	181	91	255	98	87	56	263	98	287	85	74	96	280	64	110	279	134	298	119	71	75	66	52	80	83
38.5	95	75	89	75	83	285	81	62	90	84	82	228	310	277	281	83	255	71	70	51	306	63	83	311	180	92	254	96	86	57	264	98	292	87	78	102	276	61	110	280	131	302	118	75	77	71	55	87	79
38.75	95	76	88	75	82	285	81	62	90	83	81	228	310	276	280	84	258	71	71	51	306	64	83	311	182	92	254	96	87	58	263	100	291	88	78	103	276	61	110	279	133	303	118	75	77	72	56	85	80
39	94	76	90	75	82	286	82	63	90	84	81	229	311	276	282	84	259	69	71	51	306	64	83	311	184	90	254	96	87	57	264	98	292	87	78	102	277	62	111	280	133	303	118	74	78	70	54	85	80
39.25	95	77	90	75	82	286	81	63	91	84	81	228	310	277	281	83	261	69	71	50	306	63	83	311	188	92	254	96	88	56	264	99	291	88	77	102	277	61	110	281	133	302	119	76	78	71	54	86	79
39.5	94	75	89	75	83	286	81	62	89	83	79	228	311	276	282	83	263	69	69	50	306	63	81	311	190	91	254	96	88	57	263	97	292	85	76	102	278	62	110	279	133	304	119	75	77	71	55	84	81
39.75	94	77	87	75	83	286	82	63	91	84	81	228	311	277	282	83	266	68	70	51	307	64	84	312	192	92	255	96	88	58	264	99	292	86	78	102	278	61	111	279	132	304	119	75	78	72	56	86	78
40	95	77	88	75	83	286	81	63	90	85	82	229	312	277	282	83	268	70	71	51	308	64	83	313	194	91	255	96	88	58	264	99	294	87	79	102	277	62	111	281	133	304	119	76	78	72	55	85	79
40.25	95	76	89	76	84	287	82	63	90	84	81	229	310	277	282	84	269	69	71	51	308	63	83	312	197	92	255	97	88	58	265	99	293	86	77	103	278	63	111	279	134	304	119	76	78	71	55	86	80
40.5	94	76	88	75	84	287	82	63	91	85	81	230	312	277	282	85	270	70	72	51	308	63	83	313	199	92	255	96	86	58	266	97	294	87	77	102	279	62	111	280	134	304	119	75	78	71	55	86	79
40.75	95	77	89	75	83	287	82	63	91	84	81	230	310	277	283	83	272	70	71	51	309	63	84	313	201	92	256	96	87	57	266	99	293	88	79	104	279	61	110	281	134	304	119	76	79	72	55	86	79
41	94	76	89	74	84	287	80	62	90	84	81	229	311	277	284	83	274	69	71	51	309	62	83	312	203	93	255	97	88	57	266	98	294	86	77	102	280	62	111	281	133	304	119	75	79	70	55	86	80
41.25	95	76	90	75	83	287	82	63	91	83	82	231	313	278	283	84	275	70	72	51	309	64	85	312	207	92	256	97	89	57	267	98	294	88	79	103	279	62	111	281	134	306	120	76	78	72	56	85	80
41.5	95	77	89	75	84	288	82	63	90	84	81	229	313	279	284	84	278	70	70	52	309	62	83	312	209	92	256	97	89	58	266	98	293	87	78	101	280	61	111	282	134	306	119	74	77	69	55	85	80
41.75	94	77	89	75	84	288	81	63	92	85	82	231	312	278	283	85	277	69	71	51	310	64	84	313	209	93	256	96	88	57	267	100	293	88	78	103	279	62	110	281	134	307	119	76	79	71	56	85	80
42	94	76	90	75	84	287	81	64	92	85	82	232	312	278	285	84	279	71	71	52	311	66	84	313	213	93	256	97	89	59	267	99	294	88	79	104	280	63	111	281	135	306	120	76	78	72	56	86	80
42.25	94	77	89	76	83	287	81	63	91	84	81	231	313	278	285	84	281	69	72	51	311	64	83	312	214	92	256	97	88	58	266	99	293	87	77	102	280	62	111	282	134	307	118	76	78	72	54	86	80
42.5	95	76	90	74	84	288	83	64	90	84	81	231	314	279	284	85	282	71	71	51	311	64	84	314	216	93	257	96	89	59	268	99	294	87	79	103	280	62	112	282	133	308	120	76	78	72	56	86	81
42.75	94	76	88	75	84	288	81	64	91	85	81	231	313	278	284	85	283	71	72	52	312	64	83	313	220	93	257	97	88	59	268	100	294	87	78	102	280	62	111	282	135	307	120	77	79	71	55	85	80
43	92	76	88	74	84	288	81	64	89	84	81	232	314	279	284	83	283	70	70	51	312	63	83	314	220	92	257	97	87	55	267	98	295	86	77	102	280	61	111	281	133	307	119	75	78	71	54	86	79
43.25	93	77	89	75	83	288	81	62	90	84	80	231	315	280	285	84	284	67	71	49	312	62	82	312	224	93	257	97	88	58	267	98	294	86	77	101	283	62	112	282	134	307	119	75	78	70	54	84	79
43.5	93	76	89	74	83	288	82	62	91	85	81	231	314	279	285	84	285	70	71	51	313	63	82	313	223	92	257	97	86	57	268	97	295	87	77	102	281	62	112	282	133	307	119	76	77	71	53	86	79
43.75	93	77	89	75	84	289	83	63	92	85	83	233	313	278	284	83	286	71	71	52	314	64	85	315	223	92	257	97	88	57	269	99	297	88	79	104	280	61	112	282	134	309	120	77	79	74	56	88	79
44	94	77	89	75	82	288	82	63	91	85	80	231	314	279	285	84	286	70	71	50	313	63	82	313	230	93	257	97	87	58	267	98	295	86	77	102	281	62	112	282	134	308	121	76	77	70	55	84	81
44.25	94	78	90	77	85	291	83	64	93	88	83	235	312	276	284	85	288	71	73	53	315	67	86	317	224	95	257	98	89	58	268	99	298	89	80	107	280	62	114	282	134	311	120	79	79	74	57	88	81
44.5	94	77	89	77	84	289	83	62	91	86	81	233	313	280	285	83	289	70	73	51	315	63	83	314	229	93	257	99	87	58	268	98	297	86	78	102	282	61	113	283	135	309	120	76	78	72	55	86	81
44.75	92	77	89	76	84	288	82	64	91	84	81	233	314	279	285	85	288	69	72	52	313	65	84	313	232	95	257	97	88	57	268	99	295	89	78	103	281	61	112	283	135	310	120	76	78	72	56	85	79
45	94	76	89	75	84	288	83	64	91	86	80	233	313	278	285	84	290	71	72	53	315	65	85	315	231	94	258	98	88	58	269	98	297	88	78	104	282	61	112	283	135	309	120	77	79	72	56	87	79
45.25	93	78	89	76	84	289	82	65	91	85	83	233	315	280	285	84	289	71	72	53	315	64	84	314	235	93	258	97	89	58	269	100	297	87	78	102	283	62	113	283	135	310	120	77	78	72	55	85	80
45.5	93	78	90	77	85	289	84	64	92	86	82	234	314	279	286	85	291	72	73	54	315	65	85	315	232	93	259	98	89	59	270	100	299	89	79	105	282	62	112	283	135	311	121	78	79	74	56	88	80
45.75	94	78	89	74	85	289	82	64	91	84	81	235	316	281	285	84	293	70	72	52	316	64	84	314	236	94	258	99	88	59	269	99	297	88	79	104	282	63	112	284	135	311	120	77	77	72	56	87	79
46	95	78	90	77	85	291	84	65	92	87	85	235	312	278	286	85	293	71	71	53	317	67	86	316	233	94	260	98	90	59	271	100	298	88	79	104	280	62	115	282	136	313	121	78	79	75	56	87	81
46.25	94	78	90	76	84	290	82	64	92	85	82	235	315	280	285	85	293	71	72	53	318	64	85	316	238	94	259	98	90	59	270	99	297	88	78	103	283	62	114	284	135	311	121	77	79	73	56	86	80
46.5	94	77	90	76	84	289	82	64	91	85	81	234	316	280	287	86	295	71	72	52	316	65	84	314	239	94	259	99	90	59	268	99	297	88	79	104	282	61	113	283	135	312	121	78	78	73	56	85	79
46.75	93	76	89	75	84	289	83	64	91	85	81	233	316	280	286	84	295	70	71	51	317	65	85	314	240	94	257	98	89	57	269	99	296	88	78	103	284	62	112	284	135	312	121	77	78	73	55	86	81
47	93	76	89	75	83	290	81	63	89	83	80	233	316	281	285	84	294	71	72	52	316	63	82	313	242	93	259	98	89	57	269	99	296	86	77	102	283	62	112	283	135	312	120	76	77	71	53	84	80
47.25	94	77	90	75	84	289	83	63	91	85	81	235	315	280	286	84	296	71	71	52	317	65	85	315	240	94	259	98	89	58	270	99	297	88	79	104	282	63	114	284	135	312	121	77	79	72	56	86	78
47.5	93	78	89	76	85	290	81	65	90	85	81	234	314	280	286	84	295	70	71	53	318	65	85	316	244	93	260	99	90	58	271	99	298	88	77	103	283	62	113	284	136	312	121	77	78	73	55	86	79
47.75	93	77	90	75	84	289	81	62	90	83	80	232	317	281	287	84	297	70	71	52	317	63	82	313	246	92	260	98	89	58	270	98	296	87	77	102	285	61	113	285	136	312	121	75	78	71	53	84	80
Data File	C:\Program Files\Biolog\OL_DC_23\MAX\Data_2020\11\MAX_300_201113_A_04.OKA
Set up Time	nov 13 2020 2:36 PM
Position	2-B
Plate Type	PM 2-A
Strain Type	---
Sample Number	2
Strain Name	Nissle 1917
Strain Number	Escherichia coli Nissle 1917
Other
Hour	A01	A02	A03	A04	A05	A06	A07	A08	A09	A10	A11	A12	B01	B02	B03	B04	B05	B06	B07	B08	B09	B10	B11	B12	C01	C02	C03	C04	C05	C06	C07	C08	C09	C10	C11	C12	D01	D02	D03	D04	D05	D06	D07	D08	D09	D10	D11	D12	E01
0	31	21	17	23	20	16	18	21	36	25	34	71	27	16	2	6	23	5	9	11	33	13	22	26	23	8	1	8	4	6	10	10	12	16	18	31	17	7	0	5	0	2	10	9	13	20	14	28	33
0.25	31	21	16	20	18	16	16	16	29	22	27	58	26	16	3	6	23	3	7	9	25	10	15	16	23	8	2	4	4	6	5	6	7	13	11	23	17	5	0	5	0	2	3	6	7	17	7	20	30
0.5	41	31	17	23	21	18	18	18	28	21	28	57	34	21	5	8	25	9	12	11	26	9	16	21	28	12	4	7	7	6	11	10	9	11	12	23	26	12	3	10	1	4	9	10	8	13	7	21	31
0.75	53	38	24	29	24	23	23	22	28	25	29	59	44	25	10	14	29	10	15	14	30	14	20	24	34	17	9	10	11	11	16	13	13	14	13	26	33	15	9	12	4	7	13	10	12	12	10	27	37
1	56	39	27	30	27	26	28	25	32	29	34	65	44	26	11	18	30	15	17	14	29	14	21	25	38	19	11	13	13	14	17	14	13	18	16	26	35	17	11	15	8	7	16	12	13	15	13	27	37
1.25	74	52	42	43	43	44	44	36	48	45	50	73	58	33	16	32	39	31	31	20	32	26	34	28	53	33	26	29	28	27	29	33	25	33	30	29	52	26	28	26	24	13	38	23	18	28	18	38	43
1.5	84	60	54	54	56	64	58	45	60	56	61	85	69	40	28	44	51	45	43	26	35	38	48	31	60	45	42	45	41	39	47	52	36	49	43	29	65	30	40	39	39	15	56	37	34	40	26	51	46
1.75	98	69	66	65	66	82	68	49	69	63	66	98	85	51	42	56	63	55	53	30	36	43	56	37	72	59	57	56	54	47	62	67	46	61	50	36	83	38	53	53	51	29	71	48	47	47	32	60	68
2	98	70	69	66	71	95	72	52	73	68	69	108	93	56	54	60	67	57	56	31	38	46	61	55	72	62	68	59	60	49	73	73	52	67	55	49	89	39	58	61	57	43	78	53	56	52	36	66	65
2.25	92	67	68	67	72	106	72	50	72	68	70	115	96	57	58	58	66	60	56	31	36	46	61	73	67	60	72	58	60	48	80	76	56	67	56	57	91	36	57	61	56	51	79	54	57	54	37	68	65
2.5	94	68	69	67	73	116	73	50	74	69	70	121	105	63	65	60	67	61	56	33	37	46	61	87	68	61	79	61	62	50	88	78	61	68	57	62	96	39	58	65	58	56	84	55	59	54	38	68	69
2.75	93	69	69	68	73	124	72	50	74	69	70	125	112	69	74	60	68	62	57	33	36	47	62	97	68	61	85	61	62	49	94	78	66	68	57	67	100	39	58	67	57	59	85	56	59	56	38	68	72
3	95	69	71	68	74	130	73	51	75	69	70	126	120	76	81	61	68	61	59	34	37	46	63	107	70	63	92	63	64	49	103	80	71	68	58	69	106	41	61	69	61	61	88	58	60	56	38	69	78
3.25	84	61	65	65	71	135	69	47	73	69	72	130	116	76	82	55	66	61	53	30	32	47	61	112	63	58	90	58	60	47	104	77	74	67	57	70	101	34	55	62	54	59	83	53	57	58	37	69	72
3.5	96	72	71	70	75	140	75	53	76	69	71	129	134	87	91	62	71	64	60	35	39	48	64	124	72	65	101	63	65	50	115	81	80	68	58	71	114	43	64	71	62	63	90	60	61	57	39	69	79
3.75	98	71	72	71	76	144	76	53	76	70	71	132	145	94	96	60	71	66	60	36	39	50	65	133	72	66	107	62	65	51	121	83	85	69	58	71	115	41	62	69	61	65	91	59	62	56	40	70	77
4	103	73	74	72	76	148	77	53	77	71	73	136	156	102	101	61	73	67	62	36	42	50	65	142	75	67	113	63	67	51	127	83	90	67	58	73	119	43	65	71	62	65	93	59	63	56	39	70	80
4.25	95	72	72	70	75	147	75	52	75	71	71	132	165	105	90	61	72	65	61	35	39	49	65	151	70	65	114	65	66	49	132	83	94	67	59	71	121	43	63	73	61	65	91	59	61	55	40	71	76
4.5	98	71	72	70	75	151	75	52	77	74	72	136	173	113	102	60	73	67	60	36	41	51	66	161	71	64	120	63	66	50	134	82	100	67	59	72	121	40	63	70	61	65	92	59	61	57	41	71	74
4.75	99	72	71	70	74	152	76	52	76	73	71	135	182	119	117	60	73	68	61	34	43	50	65	169	70	66	123	63	67	49	138	82	103	67	59	72	124	42	63	71	61	65	92	58	61	56	39	70	75
5	99	71	72	69	74	153	76	54	78	73	71	137	190	125	127	60	73	69	62	35	46	50	66	178	69	66	127	63	67	49	141	84	107	68	60	74	124	41	63	70	60	66	93	60	62	56	40	71	73
5.25	100	71	71	69	75	154	75	53	77	73	73	136	197	130	134	60	73	70	62	34	51	50	65	186	70	64	131	63	67	50	144	83	112	67	59	72	126	42	63	72	60	66	93	58	62	57	41	71	74
5.5	106	74	74	72	77	154	76	54	77	73	73	136	207	136	144	61	75	71	65	36	56	49	66	192	74	68	136	66	69	51	151	84	117	67	60	72	132	44	67	79	63	69	95	60	62	56	42	71	77
5.75	102	72	75	70	75	154	76	53	76	72	72	136	213	142	150	62	73	70	63	36	58	47	65	198	72	66	138	65	68	51	153	83	121	68	60	71	132	45	65	85	60	69	94	58	61	55	41	70	75
6	106	74	74	72	78	155	79	54	78	74	73	142	218	148	158	63	75	71	64	37	64	50	66	204	75	68	143	67	70	53	158	84	124	68	62	71	137	46	67	91	63	69	95	61	62	57	42	72	77
6.25	109	77	78	74	78	157	79	54	79	74	73	139	224	154	168	64	75	71	65	38	66	50	66	208	76	70	148	67	72	54	162	85	129	70	60	72	138	45	68	98	65	71	97	61	63	56	41	72	78
6.5	93	66	68	65	74	155	71	49	77	70	73	138	224	152	168	56	69	66	57	30	62	47	63	210	66	61	142	61	64	49	159	79	130	68	59	71	133	39	59	97	59	68	88	56	58	57	41	70	69
6.75	106	73	75	71	77	158	77	54	78	74	73	139	230	160	177	61	73	70	63	37	70	52	68	218	73	66	150	65	69	52	167	84	135	69	62	74	140	44	66	108	62	75	96	60	62	58	42	73	74
7	108	77	76	71	78	159	78	55	78	73	73	138	236	163	182	63	75	70	63	37	75	50	67	221	75	68	155	68	70	53	170	85	141	69	60	72	145	46	67	114	63	79	96	61	63	57	41	72	77
7.25	105	74	75	71	77	159	77	54	79	74	74	139	236	166	186	61	72	69	62	35	80	50	66	226	73	66	156	65	70	52	173	85	144	70	61	72	145	44	66	119	62	84	95	59	62	57	42	72	76
7.5	109	75	78	74	77	160	78	56	79	73	73	138	240	171	190	63	75	69	64	37	86	50	67	231	76	69	159	68	72	53	178	86	148	69	61	74	150	45	67	126	64	90	97	62	62	58	42	72	77
7.75	113	79	80	77	81	162	80	57	81	76	75	140	243	175	195	65	75	70	64	38	92	52	67	236	80	71	164	69	74	54	180	86	153	70	62	74	154	48	70	133	65	97	100	63	63	58	44	73	79
8	104	73	75	71	75	161	77	54	78	75	73	138	241	175	196	60	72	68	62	35	93	49	67	241	72	67	162	66	70	53	181	85	156	69	61	73	150	44	65	134	62	103	97	61	61	57	42	72	74
8.25	104	74	75	71	77	161	78	54	79	74	73	138	243	178	199	61	73	69	62	35	100	51	68	247	71	68	165	66	69	52	183	84	159	69	62	74	152	45	66	141	63	109	96	60	61	58	42	72	74
8.5	108	75	79	74	79	163	80	56	80	74	74	139	247	183	201	64	75	70	65	37	105	53	68	252	75	72	171	68	72	54	188	86	164	70	62	74	159	47	69	148	65	116	99	61	62	58	42	71	78
8.75	105	76	77	72	79	163	79	55	80	73	73	138	247	185	203	63	73	69	63	36	110	51	67	255	74	68	171	67	70	53	189	87	168	70	62	75	159	45	67	152	64	121	97	62	61	58	41	72	76
9	110	77	80	75	80	164	80	57	81	74	73	140	251	188	206	65	74	70	66	37	116	51	68	259	75	71	176	69	72	55	193	87	171	70	62	74	163	47	68	159	65	128	98	62	63	57	43	72	77
9.25	96	69	72	67	76	163	74	52	80	74	76	140	248	186	205	59	71	66	59	33	118	50	66	262	68	65	174	63	68	50	190	83	174	68	61	75	160	40	62	160	59	130	93	58	61	59	42	72	71
9.5	113	79	82	76	83	167	83	59	83	76	77	142	253	190	210	65	75	71	65	39	130	54	69	267	80	72	183	69	74	55	197	88	178	71	62	75	169	46	71	171	67	142	102	63	65	59	43	75	79
9.75	100	69	75	68	78	163	74	52	78	72	73	139	253	192	211	60	71	66	58	31	128	47	65	266	69	67	180	67	67	51	196	84	181	69	62	72	169	44	64	176	61	142	92	57	59	57	42	70	73
10	109	77	79	75	80	166	80	57	82	75	75	140	255	195	215	64	75	69	65	38	138	52	69	271	76	70	184	68	71	55	201	87	186	70	63	75	170	47	69	181	65	150	99	62	62	59	44	74	78
10.25	108	78	79	74	80	166	81	57	82	77	76	142	255	196	217	63	74	70	65	38	145	54	69	274	73	70	186	68	71	54	203	88	190	71	63	77	172	45	69	185	64	155	100	62	64	60	44	74	76
10.5	107	79	80	76	81	168	80	58	81	76	75	142	257	199	220	64	76	71	65	38	151	53	68	276	76	71	190	69	72	55	206	88	193	71	62	77	174	46	69	192	66	161	100	62	63	59	45	75	77
10.75	107	78	79	76	80	167	80	57	81	75	76	141	259	200	223	64	75	69	65	38	154	52	68	278	75	70	191	68	71	54	208	88	196	70	62	76	176	46	69	196	64	166	100	62	63	59	44	72	77
11	112	79	81	76	81	168	82	58	82	77	76	141	261	203	226	66	75	72	66	40	160	53	69	278	77	72	194	70	73	55	210	88	198	71	62	76	180	48	71	202	65	171	102	63	64	59	44	73	79
11.25	97	70	73	71	78	167	75	53	80	74	75	143	258	199	225	60	71	66	58	32	162	52	66	279	68	66	191	65	67	51	208	85	200	70	62	78	175	41	63	200	61	172	95	57	58	62	43	72	73
11.5	111	80	82	77	81	169	81	59	83	76	75	142	264	206	229	66	76	70	65	40	170	53	69	281	79	74	198	70	74	56	213	90	204	72	63	76	183	48	71	209	67	180	103	63	63	60	44	72	78
11.75	109	77	80	76	80	168	80	56	81	75	75	140	265	207	231	65	75	69	66	39	175	52	68	283	75	72	197	70	71	55	215	88	207	70	63	75	184	47	70	211	65	183	101	62	63	58	44	74	78
12	109	79	80	75	81	170	81	59	83	76	75	142	264	208	232	64	76	70	66	39	180	53	70	284	76	71	199	70	72	54	217	89	209	72	63	77	184	46	70	213	65	187	101	63	63	59	45	74	77
12.25	111	80	83	77	83	170	83	59	84	75	75	143	270	211	235	67	77	72	68	41	183	51	70	284	77	75	204	72	74	56	221	90	213	70	65	74	191	51	71	222	69	192	102	64	64	58	44	72	79
12.5	111	80	82	78	83	169	82	58	82	76	74	142	268	214	236	67	77	70	66	39	185	51	70	284	76	75	205	73	73	56	222	89	214	70	65	73	193	51	71	223	68	194	102	64	63	57	44	72	79
12.75	110	79	81	76	83	171	81	59	84	77	77	142	267	211	238	66	76	71	66	39	190	56	69	286	76	72	206	69	72	54	222	89	215	71	63	77	191	46	70	219	65	197	102	62	63	61	45	74	77
13	106	76	80	74	79	170	77	56	82	74	74	142	269	214	238	63	74	67	60	35	190	50	67	285	74	72	206	70	70	53	220	86	217	69	64	74	193	47	67	224	64	200	96	59	60	58	43	71	76
13.25	100	73	76	72	79	172	75	56	83	76	78	146	266	211	237	61	72	68	61	35	195	53	66	288	71	68	207	66	67	53	221	86	219	70	62	78	189	42	65	221	62	202	97	58	59	62	44	73	74
13.5	103	75	77	73	80	173	77	56	84	77	77	145	269	213	239	62	73	68	61	35	198	52	67	289	72	69	208	68	70	53	224	87	221	70	63	78	192	43	66	222	62	206	98	59	60	63	44	73	75
13.75	100	75	77	73	79	173	76	55	83	76	78	145	268	212	239	62	71	68	59	35	200	53	67	290	70	68	209	68	69	52	224	87	223	70	62	79	194	42	64	223	64	209	97	58	58	62	43	73	74
14	101	74	77	74	80	173	76	55	83	77	77	146	269	215	241	63	72	69	60	36	203	53	67	290	71	70	211	68	69	53	225	86	224	72	63	77	195	44	67	226	64	212	98	59	61	61	45	72	76
14.25	108	80	81	78	83	173	79	58	84	75	75	144	276	221	244	66	74	67	64	38	204	47	69	288	75	74	216	75	73	56	230	89	227	70	65	77	209	52	69	237	68	214	97	61	61	60	43	73	77
14.5	105	77	79	75	81	172	77	55	84	76	75	144	273	218	243	64	74	68	60	36	206	49	67	290	74	72	215	70	71	53	229	87	229	70	63	75	204	47	68	231	65	215	99	59	61	61	42	71	77
14.75	113	83	84	80	84	175	83	61	86	78	75	144	276	221	247	69	77	71	68	41	211	52	71	292	78	75	218	73	75	58	234	92	229	71	65	77	208	51	73	235	70	220	104	65	64	60	45	73	79
15	107	79	85	77	83	172	79	57	83	76	75	145	277	223	247	68	74	68	63	38	211	45	69	290	75	74	218	75	73	55	235	88	231	69	65	76	214	51	70	240	68	222	97	62	62	59	44	74	79
15.25	109	81	84	78	84	175	80	59	86	77	77	146	278	224	249	69	75	69	65	39	214	48	69	292	77	76	220	77	75	57	236	91	234	71	66	76	216	52	71	242	69	224	98	62	63	60	44	75	80
15.5	103	75	79	74	81	175	75	56	84	76	77	145	273	220	248	64	72	68	61	37	216	51	66	294	71	71	218	68	70	54	235	88	234	70	62	78	208	44	68	233	65	224	97	61	60	61	43	72	76
15.75	114	84	85	81	86	176	84	61	87	79	77	144	278	225	252	71	78	73	68	42	221	53	72	295	78	77	223	74	76	60	241	93	236	72	67	78	215	51	75	238	70	229	107	65	66	61	44	74	80
16	107	79	81	77	82	175	79	58	85	78	77	145	277	224	250	66	74	69	62	39	221	50	67	293	74	73	220	71	73	54	236	89	237	71	63	77	213	47	68	237	67	228	100	60	61	62	44	72	77
16.25	104	76	79	76	82	175	77	56	85	78	78	145	275	222	249	64	71	68	62	38	223	51	67	295	72	71	220	70	70	54	237	88	238	69	63	78	215	45	68	236	66	230	99	60	60	62	43	73	75
16.5	108	78	82	77	82	176	78	58	86	77	76	146	277	224	252	66	73	70	63	39	225	50	67	295	73	74	221	71	71	55	239	88	239	70	63	78	218	49	70	240	68	232	100	61	62	62	44	72	79
16.75	112	83	85	80	86	177	81	59	87	78	77	146	282	230	254	71	75	71	65	40	227	48	69	294	76	77	224	78	75	57	244	91	241	71	66	78	227	54	74	251	70	234	100	64	63	61	44	74	80
17	110	82	83	79	84	178	79	59	87	79	77	147	280	228	255	68	76	71	64	38	230	50	70	295	75	78	223	76	75	58	243	91	241	72	66	77	224	52	73	246	69	237	100	61	62	61	44	74	78
17.25	111	83	86	81	85	178	81	61	86	78	77	147	282	231	255	71	75	70	66	40	231	49	70	295	76	77	226	79	75	57	246	91	242	71	67	78	231	55	74	252	72	239	100	63	63	62	46	75	80
17.5	111	83	86	81	87	179	81	62	87	78	77	146	282	232	256	70	75	71	65	41	233	48	71	295	76	77	225	79	76	58	246	92	242	72	66	78	230	54	74	251	72	241	100	64	63	61	45	73	80
17.75	106	81	82	78	83	180	79	59	87	80	79	148	278	227	255	68	74	72	64	39	235	53	69	297	74	75	222	72	74	55	243	90	244	72	65	81	223	47	70	244	69	241	102	62	63	64	46	73	78
18	107	81	83	78	83	181	79	59	87	80	79	149	279	228	257	68	74	71	63	41	237	52	69	298	74	75	224	73	73	55	244	90	244	72	65	80	224	47	72	245	68	244	102	63	63	62	45	72	77
18.25	108	80	82	78	84	181	79	61	88	79	80	148	280	228	258	69	74	72	65	41	240	52	68	299	74	75	224	73	74	56	246	91	246	74	65	81	225	49	72	245	69	245	103	63	64	63	45	74	78
18.5	107	79	82	78	83	182	78	59	87	79	79	147	280	229	257	69	75	70	64	40	241	51	69	298	73	75	223	73	72	55	245	91	245	72	65	79	225	48	69	244	67	245	101	62	62	63	44	74	77
18.75	110	82	84	79	84	183	80	60	88	79	79	149	283	231	259	70	74	70	64	40	242	52	69	298	75	76	226	76	74	57	246	93	247	72	65	79	231	50	73	249	70	248	101	63	62	62	45	72	79
19	112	84	85	80	85	185	81	61	90	79	78	148	282	231	260	69	75	72	65	41	244	53	69	299	76	78	227	76	76	59	247	93	249	73	65	79	232	52	75	249	71	250	104	65	64	63	45	73	79
19.25	109	83	84	80	84	187	81	62	90	80	78	150	281	231	260	69	76	72	65	41	246	54	68	300	77	78	226	74	75	58	247	91	250	74	64	80	231	49	74	248	70	251	103	64	63	63	45	73	79
19.5	118	88	91	86	88	189	87	65	92	82	78	147	285	235	263	74	81	77	72	47	249	54	74	300	83	83	232	80	80	62	252	97	249	75	68	81	237	56	80	253	75	255	111	70	67	63	47	75	83
19.75	108	82	85	81	85	190	81	61	90	81	80	151	280	230	261	71	76	73	65	40	248	52	70	300	74	76	227	74	75	57	247	92	251	74	65	82	233	49	73	249	71	254	103	64	63	64	46	73	77
20	104	82	84	79	84	192	79	61	89	81	80	150	279	230	262	70	75	72	64	41	251	54	68	301	73	75	228	74	74	57	248	92	250	75	64	81	233	47	74	249	70	255	104	64	62	64	46	74	77
20.25	112	85	86	82	88	192	82	62	90	81	79	150	285	237	264	73	76	72	67	43	251	50	71	298	77	80	231	80	78	60	249	93	251	74	67	79	241	55	76	258	74	256	102	66	66	62	47	74	80
20.5	109	85	87	82	86	196	81	63	92	82	81	151	283	233	263	72	75	73	66	43	254	54	69	301	76	78	229	76	76	58	249	94	253	74	67	83	238	50	76	252	72	259	106	65	65	65	47	74	80
20.75	112	86	87	82	87	199	81	64	93	82	82	152	284	234	264	72	77	73	68	43	255	55	70	301	77	80	230	76	77	59	249	93	254	75	66	82	239	52	78	253	73	260	105	66	65	65	47	75	80
21	107	84	85	80	86	200	82	62	92	83	81	153	282	234	264	72	75	73	66	42	256	55	71	301	74	77	230	76	76	58	249	93	254	75	66	84	239	53	76	252	72	261	105	65	64	65	46	74	79
21.25	109	84	85	80	86	201	81	63	91	81	80	151	283	235	264	72	76	73	67	42	257	54	70	301	74	78	230	76	76	58	249	94	254	74	67	81	240	53	77	253	73	261	104	64	65	65	46	74	78
21.5	112	88	88	84	88	201	82	62	91	81	77	150	286	239	266	75	76	72	69	44	257	50	70	299	77	81	232	82	78	59	252	93	256	74	69	79	249	59	79	263	78	262	103	65	66	62	46	74	80
21.75	108	85	86	81	86	204	81	62	90	79	78	150	283	237	265	72	76	72	67	43	258	50	69	300	73	78	232	78	77	58	249	92	255	74	67	79	244	55	77	257	75	263	104	64	65	61	46	73	78
22	109	86	88	82	88	205	81	61	91	80	78	151	287	239	267	74	76	72	68	42	259	50	70	299	75	80	234	81	78	58	251	93	256	73	67	79	251	59	77	263	77	263	103	66	65	61	45	74	79
22.25	113	88	88	84	88	209	83	65	94	82	80	152	286	237	267	75	77	73	69	46	261	54	70	302	77	82	234	80	80	60	250	95	258	75	66	82	248	56	81	258	79	267	109	67	67	65	47	74	80
22.5	109	87	87	83	88	209	82	64	90	81	79	152	287	238	269	76	75	72	67	43	261	50	70	300	74	81	234	80	78	60	251	94	257	73	67	80	250	59	80	262	80	265	104	66	65	63	46	73	79
22.75	113	88	89	85	90	211	83	64	92	81	79	153	289	242	268	78	77	73	70	45	262	50	71	300	77	83	236	84	80	60	254	96	257	73	68	80	258	62	82	269	85	266	105	66	67	63	47	76	80
23	108	86	87	82	86	212	80	64	90	81	79	152	286	237	267	75	74	73	67	44	264	51	70	301	74	79	233	79	76	59	251	94	259	74	67	82	251	57	79	260	81	267	105	65	65	65	46	75	78
23.25	113	90	90	84	89	215	84	66	93	81	79	155	290	243	269	78	78	74	70	46	264	51	71	301	78	84	236	84	80	62	255	95	258	74	69	78	258	63	84	269	86	269	106	68	67	63	46	75	82
23.5	110	88	88	83	88	216	82	63	91	80	78	157	288	240	270	77	76	72	67	44	267	50	69	301	76	82	235	82	79	61	252	94	258	74	67	80	255	60	82	264	86	270	106	65	66	62	46	72	79
23.75	109	87	88	84	87	221	85	67	96	83	81	162	287	239	270	77	78	75	72	47	269	55	72	303	76	81	235	81	79	61	252	97	261	77	67	82	250	57	84	260	84	273	110	68	68	66	46	73	79
24	109	88	88	83	88	221	82	64	91	81	81	167	286	240	270	78	78	74	67	45	269	53	70	302	74	82	235	79	79	61	252	96	261	74	68	82	252	58	83	261	85	272	107	66	65	62	46	74	79
24.25	107	85	87	83	87	224	82	64	93	84	81	172	286	238	269	78	76	75	69	45	271	55	71	303	74	80	236	79	77	59	252	95	262	77	67	84	251	56	83	260	85	273	107	65	65	66	47	75	79
24.5	117	92	93	87	89	227	89	70	94	86	81	173	289	242	273	82	83	79	76	52	275	58	74	305	80	87	238	85	85	65	256	101	263	78	69	84	256	62	93	264	89	278	114	72	69	66	49	76	83
24.75	108	87	88	82	88	228	83	66	96	83	82	180	285	239	271	79	78	75	69	46	273	56	72	305	75	82	235	80	81	60	253	96	263	77	67	85	252	56	88	260	85	275	109	66	65	67	49	76	78
25	108	87	87	84	87	229	82	65	94	84	83	183	287	239	271	80	79	75	70	45	274	54	72	303	75	82	236	81	81	60	252	97	264	77	66	84	254	58	89	262	89	275	109	66	65	67	48	76	79
25.25	109	88	89	84	87	230	83	64	94	83	82	187	288	241	271	79	80	73	70	46	273	54	71	303	75	83	237	82	80	61	253	96	264	76	67	83	257	58	90	262	91	276	109	67	66	66	48	73	78
25.5	107	88	88	84	88	235	84	67	96	84	84	193	285	239	271	80	81	76	71	47	276	56	71	305	75	83	237	81	81	61	254	97	265	77	67	85	254	57	92	262	92	277	110	67	66	67	49	76	79
25.75	110	88	88	83	89	232	83	65	94	82	80	194	289	242	272	81	82	75	69	46	275	53	70	303	74	84	239	84	81	61	254	97	265	75	67	84	259	60	93	266	96	276	108	67	66	63	47	73	79
26	107	88	87	83	90	237	84	68	95	85	84	200	286	239	272	80	86	76	70	47	279	58	72	306	75	83	238	84	81	61	255	97	267	78	67	86	256	57	94	262	92	279	110	68	68	69	48	76	78
26.25	111	90	90	84	90	236	84	67	95	82	80	202	290	244	273	81	88	75	70	47	278	52	71	302	76	86	240	88	82	63	254	97	266	75	68	82	263	61	97	271	101	279	109	67	67	64	47	74	81
26.5	113	91	90	87	90	237	86	66	94	82	80	205	292	247	274	82	92	75	72	47	278	51	71	303	78	87	240	92	84	63	257	97	265	75	69	82	270	65	99	276	105	278	108	67	68	64	47	75	81
26.75	111	89	89	83	90	239	83	66	95	84	80	209	290	244	274	81	94	75	70	47	280	52	71	305	74	86	240	87	81	62	256	98	268	75	68	83	265	60	97	270	102	279	108	67	67	64	47	74	79
27	111	89	89	85	91	239	85	66	95	81	80	212	291	244	274	81	97	75	71	47	280	53	72	303	75	87	240	89	83	62	255	98	267	76	69	82	265	61	99	270	102	279	109	69	66	64	46	74	79
27.25	111	90	90	86	91	241	85	68	97	83	80	215	292	245	275	82	100	75	72	48	281	53	72	304	77	88	241	91	84	63	256	98	269	77	70	83	269	62	100	273	106	280	110	67	67	64	48	75	80
27.5	110	91	90	86	90	247	85	70	99	85	84	219	289	242	274	83	107	78	72	49	284	59	72	309	79	90	241	89	84	64	256	98	270	79	68	87	261	59	103	266	98	284	113	70	68	68	49	75	81
27.75	110	89	89	85	90	243	84	66	94	83	81	221	291	245	275	81	106	75	71	47	282	53	73	305	76	88	240	91	82	61	255	98	269	76	69	83	267	61	100	270	105	281	109	67	68	64	47	75	79
28	112	90	91	86	90	244	85	68	96	83	80	223	291	245	275	82	111	75	72	49	283	54	73	305	76	89	241	93	84	63	257	98	271	76	69	83	267	62	102	271	106	282	111	68	68	65	48	73	81
28.25	113	91	92	87	91	245	85	66	94	82	80	224	294	249	277	84	114	75	72	47	283	50	72	304	78	90	243	96	84	64	258	98	270	76	68	83	276	66	101	278	112	281	109	68	68	66	48	76	82
28.5	111	91	91	86	90	249	85	69	98	84	82	226	292	247	275	82	119	76	72	48	286	55	72	306	77	91	242	93	84	63	258	99	272	75	69	83	268	63	104	273	105	284	111	68	69	66	48	75	81
28.75	110	89	89	86	90	247	85	66	95	82	81	228	292	245	277	83	120	75	70	47	285	54	71	305	76	88	241	92	83	62	257	99	271	75	69	82	269	62	101	273	106	283	110	68	67	64	48	74	80
29	110	90	91	85	90	252	84	68	97	85	83	231	290	244	276	82	125	77	73	49	286	56	71	307	77	90	241	92	85	62	257	99	273	77	67	85	266	59	105	270	101	286	112	69	67	67	48	75	80
29.25	109	89	88	85	89	249	85	68	95	83	81	233	293	246	277	83	127	76	72	48	286	54	70	306	76	87	242	92	82	63	256	99	272	77	67	83	269	61	103	271	104	284	110	68	68	66	47	74	80
29.5	112	90	90	87	91	248	85	68	96	84	79	233	294	249	278	84	131	75	72	48	286	53	72	305	77	91	243	97	85	64	259	99	273	75	69	83	274	65	102	278	112	283	110	67	68	65	48	75	81
29.75	111	92	91	86	90	252	85	68	96	85	82	235	293	246	279	83	136	77	72	48	288	55	71	307	78	91	243	93	84	63	258	98	274	75	68	84	270	62	104	272	104	287	112	68	68	66	49	74	81
30	113	93	92	89	93	249	86	67	95	84	82	235	297	251	278	87	138	76	72	50	286	50	72	305	79	91	244	98	84	64	261	99	274	74	69	83	281	66	103	282	115	284	110	68	70	66	48	75	82
30.25	109	90	89	85	89	252	84	68	96	85	82	238	293	246	277	83	143	77	72	49	289	55	70	307	77	89	241	93	85	64	258	98	277	77	68	86	269	61	104	271	103	287	112	68	68	68	48	75	80
30.5	112	91	90	86	91	252	84	68	96	83	80	238	294	247	278	84	146	77	73	49	289	54	73	306	77	91	243	94	85	63	259	99	276	76	69	83	272	62	105	276	108	287	112	67	68	64	47	74	82
30.75	112	92	90	87	90	253	85	69	98	84	81	239	294	248	279	83	149	77	72	49	290	54	73	306	78	91	244	95	85	63	259	100	276	76	69	83	271	62	105	276	107	289	113	70	68	65	49	74	82
31	113	92	91	87	92	254	86	70	97	85	82	238	295	249	280	86	154	78	74	49	291	55	73	307	78	92	243	97	86	64	259	100	277	76	69	83	273	65	106	277	108	289	113	70	69	66	48	73	81
31.25	110	91	90	85	90	251	84	67	95	83	80	239	295	249	279	84	154	75	72	48	291	53	72	305	77	90	243	97	84	62	259	98	277	76	68	84	275	62	103	278	109	286	110	68	66	63	48	75	80
31.5	111	91	91	86	89	255	86	69	97	86	83	242	294	246	280	83	162	79	73	51	294	57	72	309	77	90	242	94	85	63	259	99	279	78	68	87	269	60	106	273	103	292	114	70	69	69	49	76	81
31.75	110	92	91	87	91	252	84	69	96	83	81	240	296	250	280	85	162	77	72	48	291	53	72	307	78	93	244	97	85	64	258	99	277	75	69	84	276	64	106	279	111	288	111	67	69	65	50	75	82
32	113	93	90	87	91	253	85	68	97	83	80	241	296	251	281	85	166	76	74	49	293	54	73	307	79	92	244	98	86	65	260	100	279	77	69	83	277	63	106	279	110	290	112	70	69	65	47	75	82
32.25	110	90	91	86	91	252	84	68	96	83	81	242	295	249	281	83	169	77	72	48	293	53	71	307	76	91	244	93	84	63	259	99	279	77	67	83	273	63	104	276	107	288	112	68	68	64	48	73	80
32.5	114	93	92	88	92	256	87	70	99	86	81	243	295	251	282	84	175	78	74	51	294	55	74	309	78	94	243	97	88	65	261	101	280	77	69	86	276	64	109	279	110	292	115	70	70	66	48	75	83
32.75	107	90	89	85	90	255	84	69	97	86	84	244	292	247	280	85	177	78	72	49	296	58	72	309	76	90	243	93	85	64	259	99	280	79	68	87	268	59	105	272	104	291	114	70	67	68	50	76	82
33	110	90	89	85	90	252	83	67	96	84	81	242	296	249	282	83	178	76	72	49	295	54	72	307	74	90	245	95	83	64	259	100	279	76	69	85	275	61	103	279	109	290	111	68	67	66	49	74	80
33.25	112	93	92	88	92	257	86	69	99	87	83	244	295	249	283	86	185	79	76	50	297	58	73	308	79	93	244	96	88	65	261	101	281	78	67	88	272	62	109	275	106	295	116	71	69	69	49	75	82
33.5	113	94	93	89	91	259	88	72	102	88	84	246	295	250	283	86	192	82	77	53	299	59	76	310	80	94	246	97	91	65	261	102	282	80	69	88	272	61	110	276	105	296	119	73	71	71	49	77	83
33.75	108	91	90	84	91	257	84	70	99	86	85	247	294	248	282	85	191	78	73	51	298	59	73	312	77	90	243	94	86	62	261	100	283	81	68	89	270	60	105	274	104	294	114	69	68	71	49	77	79
34	110	91	90	85	91	258	86	69	97	87	85	246	296	248	281	85	195	80	72	51	298	59	73	310	78	91	244	95	87	63	261	100	282	79	67	88	271	59	107	275	104	294	115	69	68	70	51	76	79
34.25	108	91	89	84	91	257	84	69	97	86	85	247	294	248	283	85	197	81	73	49	298	57	72	311	77	91	243	95	86	63	260	99	283	79	67	88	272	60	106	274	105	294	114	69	68	69	50	75	79
34.5	109	90	89	85	90	258	85	70	98	86	83	247	295	248	282	84	200	79	73	51	300	59	74	311	77	91	245	95	86	62	261	99	284	79	68	89	271	60	105	274	104	295	115	69	68	71	49	77	80
34.75	108	93	90	86	91	259	86	70	99	87	85	247	295	248	283	85	204	79	75	53	300	59	74	310	77	92	244	94	86	64	262	101	284	80	68	87	271	60	107	275	105	297	116	71	69	71	49	77	80
35	108	92	91	86	90	258	84	68	97	85	83	247	295	249	282	86	207	79	74	51	300	57	73	310	77	92	244	93	87	63	263	100	283	78	68	87	272	59	106	274	105	295	115	70	69	70	49	76	81
35.25	108	91	90	85	91	259	86	70	99	86	84	247	295	249	282	84	211	80	74	50	301	59	74	311	77	91	245	94	88	64	262	101	284	80	69	87	271	59	107	275	104	297	115	70	70	69	50	75	79
35.5	109	91	90	86	90	259	85	68	98	87	84	248	296	249	284	85	213	79	73	51	302	58	72	311	79	92	244	95	86	63	262	101	284	79	67	88	273	60	108	276	105	297	115	71	69	69	49	75	81
35.75	114	94	92	89	91	260	89	72	101	88	83	246	298	252	286	87	219	82	78	53	303	59	75	309	79	94	245	99	91	66	265	104	285	80	69	87	275	63	110	277	108	300	119	74	72	70	51	77	81
36	109	91	91	87	91	259	85	69	100	87	83	247	297	251	285	85	219	80	75	51	303	58	74	310	78	91	246	95	87	63	264	101	285	78	67	87	275	61	107	278	107	297	116	71	69	70	49	74	80
36.25	111	94	91	88	91	261	88	71	103	89	85	248	298	251	285	86	225	81	78	53	306	60	75	311	79	93	246	98	91	66	264	106	286	80	69	88	275	61	110	277	106	302	120	74	71	73	51	77	81
36.5	111	93	91	88	91	260	86	71	101	88	84	247	298	250	286	85	228	79	78	53	305	60	76	310	79	93	246	97	89	65	264	104	286	80	69	87	274	61	109	277	108	302	119	74	70	71	51	77	81
36.75	111	92	91	87	91	259	87	70	101	86	83	248	297	252	285	86	229	80	77	52	303	57	76	309	79	93	246	97	89	65	263	103	286	79	69	88	276	62	108	277	109	300	118	73	70	71	50	75	81
37	110	92	90	87	91	259	86	70	101	86	82	248	298	252	286	85	232	79	77	51	304	57	74	309	78	93	245	97	88	65	264	103	286	78	68	86	277	62	109	277	107	301	118	73	69	70	49	74	79
37.25	112	91	92	89	90	260	88	70	100	87	82	248	298	254	286	86	235	79	77	52	304	57	73	309	79	93	247	98	89	65	265	103	285	78	68	86	279	63	109	279	110	301	118	74	71	69	49	75	82
37.5	109	91	90	88	92	259	87	71	101	86	84	248	298	251	286	86	237	80	76	52	305	59	76	310	77	92	245	97	89	65	263	103	288	80	68	88	275	62	109	277	108	300	118	74	71	71	51	76	81
37.75	114	94	93	90	94	262	89	71	102	88	84	250	299	252	286	87	242	83	78	54	307	61	75	311	80	95	248	99	92	67	266	104	287	80	69	87	276	63	114	279	109	303	120	75	71	72	51	76	83
38	108	92	90	87	90	259	87	69	99	87	83	249	298	252	287	86	242	80	76	53	306	57	75	310	78	92	247	97	88	65	264	102	287	78	68	88	277	61	107	278	109	301	118	73	70	70	50	75	81
38.25	112	94	92	90	92	263	90	72	104	89	85	248	300	253	287	87	247	83	79	54	308	60	76	310	80	95	249	99	92	66	266	107	288	80	69	90	277	63	113	280	109	306	121	75	72	72	52	77	81
38.5	104	87	88	85	91	255	81	66	98	85	84	250	297	250	283	83	241	76	69	49	305	56	71	309	73	89	245	94	83	61	262	97	287	79	67	87	276	60	100	276	110	293	112	68	68	71	49	76	78
38.75	110	92	91	89	91	261	87	71	101	88	84	250	299	252	287	88	249	81	78	54	309	59	75	310	79	93	248	99	89	65	265	103	289	79	68	88	276	62	109	278	109	304	119	72	71	71	50	76	81
39	111	94	90	89	92	262	88	71	102	88	84	250	299	254	287	86	254	82	79	55	309	60	76	312	80	93	247	99	91	65	267	105	289	80	68	89	277	62	112	280	109	305	121	74	71	72	50	75	82
39.25	112	93	90	88	92	261	86	71	102	87	83	250	300	252	288	86	254	81	78	53	309	58	75	310	79	93	247	100	91	64	266	105	287	79	69	89	277	63	110	279	110	303	119	74	71	72	50	75	81
39.5	113	94	92	90	92	263	88	71	103	88	83	251	301	254	288	87	257	82	79	53	309	59	74	310	81	95	248	101	93	65	265	105	288	79	68	87	281	64	113	282	111	306	120	75	70	71	50	75	82
39.75	109	92	91	87	92	261	87	70	101	88	84	251	299	253	287	86	258	80	77	53	310	60	75	311	78	93	246	97	89	66	265	104	288	80	69	87	277	61	109	278	108	305	120	73	70	72	51	75	81
40	113	94	92	91	91	260	88	69	102	88	83	249	304	257	290	88	258	79	78	53	310	57	73	309	80	94	250	102	89	66	267	105	289	77	68	88	288	66	110	285	115	302	117	73	72	71	50	75	83
40.25	112	94	92	90	92	262	88	70	102	87	83	251	301	255	288	87	261	81	78	53	310	58	74	310	80	94	249	100	92	66	267	105	289	78	69	89	282	63	112	281	112	306	120	74	72	72	50	76	81
40.5	110	92	90	87	92	260	87	70	102	87	82	250	300	254	288	85	262	80	77	52	310	58	75	310	79	94	248	98	89	66	266	104	289	79	68	87	280	61	110	280	110	305	120	73	70	72	50	75	81
40.75	112	93	90	88	92	263	87	71	101	87	84	251	300	253	288	86	265	82	78	53	312	60	75	311	79	95	249	99	91	66	266	105	289	80	69	89	277	62	111	279	110	306	120	74	71	71	50	76	80
41	110	93	91	87	92	262	87	70	102	89	83	251	300	254	288	87	266	82	79	54	312	58	75	311	78	93	247	98	90	66	266	105	290	80	68	89	278	61	110	280	110	308	119	75	72	71	51	76	80
41.25	106	88	88	87	91	256	83	66	100	85	84	252	301	252	286	84	262	76	72	49	309	55	70	308	75	90	247	96	83	63	264	100	288	77	67	86	280	61	101	280	111	297	114	67	68	73	48	74	78
41.5	111	91	91	89	91	260	86	69	100	86	82	251	301	256	290	87	267	80	78	53	311	58	73	309	79	94	249	100	88	65	267	104	290	78	68	88	284	63	108	282	112	304	117	73	70	70	49	74	81
41.75	110	94	90	88	91	263	86	71	102	88	83	252	300	255	290	87	270	82	78	54	313	59	76	311	79	94	249	99	90	65	268	106	290	80	68	88	279	62	112	280	110	307	120	75	71	72	52	76	81
42	105	89	88	86	90	257	82	67	100	87	85	254	300	252	287	84	267	77	72	50	311	56	72	310	74	91	247	96	84	63	264	101	290	78	68	87	280	60	101	279	110	298	114	70	69	73	49	76	78
42.25	113	93	91	90	91	262	89	71	102	87	83	251	303	257	291	87	271	79	78	53	314	56	74	310	80	95	251	100	91	65	268	106	289	77	68	87	285	64	111	284	114	306	119	74	71	71	51	76	82
42.5	113	96	93	91	92	265	90	72	105	88	84	252	303	257	292	88	274	82	82	56	315	59	76	311	82	96	252	103	94	67	270	107	291	81	70	90	283	64	117	283	114	310	123	76	73	73	51	77	83
42.75	112	93	91	89	92	264	87	71	102	87	84	253	302	255	291	88	274	81	78	55	316	59	75	311	79	96	251	100	92	66	268	106	290	80	69	89	281	63	114	282	111	308	120	76	71	72	50	77	82
43	113	95	91	89	91	265	88	71	103	88	84	254	302	255	292	88	276	81	81	54	317	60	75	310	80	95	251	101	93	66	268	106	291	80	69	89	280	62	114	281	110	310	122	76	72	72	50	76	82
43.25	110	93	90	87	91	262	86	69	100	86	82	254	302	255	289	86	275	80	78	53	315	58	74	310	79	93	249	98	90	65	267	104	291	79	69	87	282	62	110	282	112	307	119	74	70	71	50	75	80
43.5	113	95	92	90	92	265	89	71	103	89	83	253	304	256	292	88	277	82	79	54	316	59	75	311	81	96	251	101	92	66	269	106	291	79	69	88	283	64	115	282	113	310	123	76	72	72	50	75	82
43.75	110	92	90	89	92	263	88	71	100	88	84	253	302	255	290	87	278	81	78	54	316	60	76	311	79	94	249	100	91	66	268	105	291	81	69	89	280	62	111	281	110	309	120	74	70	72	50	76	81
44	110	93	90	88	91	263	87	70	101	86	83	254	302	255	289	86	278	80	78	53	316	58	74	311	79	94	250	100	90	65	268	105	290	79	68	88	282	61	111	281	111	309	121	74	72	72	51	76	81
44.25	113	96	93	90	92	266	89	72	103	88	83	254	303	256	292	88	280	83	80	55	318	60	75	312	81	96	250	101	95	67	269	106	291	80	69	87	282	64	116	282	112	311	122	76	71	73	50	76	82
44.5	112	95	91	90	92	265	88	71	102	88	84	254	304	258	293	86	280	82	79	55	318	58	74	311	80	96	251	102	93	66	270	107	291	79	68	88	284	65	114	283	112	311	122	76	72	73	51	77	82
44.75	110	93	91	88	90	262	86	70	102	86	84	254	303	255	291	87	279	80	78	54	317	58	75	311	79	94	250	100	90	64	268	104	292	81	69	89	282	61	111	282	111	310	121	75	71	71	51	76	81
45	112	94	92	89	90	264	87	71	101	88	83	254	305	257	292	87	281	81	80	54	319	58	75	311	79	95	251	101	91	66	269	105	292	80	68	87	284	62	113	283	112	310	122	76	71	72	50	75	82
45.25	112	95	91	89	91	265	88	71	102	88	83	256	304	257	293	89	282	83	80	55	319	58	74	311	80	96	252	102	92	66	270	107	292	79	69	88	284	64	114	283	111	312	121	75	72	72	50	75	83
45.5	106	88	88	85	90	258	81	66	99	86	84	257	303	254	289	84	277	76	72	50	316	55	71	309	75	91	249	95	83	63	266	100	291	79	68	89	282	61	102	280	112	300	115	69	69	72	48	76	79
45.75	114	97	93	91	92	267	90	71	103	90	84	255	305	258	294	89	285	84	81	55	321	60	75	312	82	97	254	104	94	67	271	107	291	80	70	89	285	65	117	285	114	313	123	77	73	74	52	77	83
46	105	88	87	85	90	258	81	65	99	86	83	257	302	255	289	83	279	76	71	51	318	55	70	310	75	90	249	97	83	62	266	99	291	77	68	86	283	60	102	280	111	300	114	69	68	71	49	74	78
46.25	111	93	91	89	92	265	88	71	102	88	84	255	304	257	292	88	284	81	80	55	322	60	76	311	80	96	252	100	93	66	270	107	293	81	70	89	284	63	114	283	112	313	122	76	72	73	51	76	81
46.5	110	93	91	88	90	263	87	71	103	87	83	256	305	256	292	87	284	82	79	54	321	60	75	311	79	95	253	101	91	66	269	105	292	80	68	89	283	62	112	283	112	312	122	76	71	72	50	74	81
46.75	110	92	91	89	90	263	87	70	100	88	82	254	305	257	291	87	284	78	79	53	320	57	74	310	78	94	252	99	90	65	269	105	291	79	67	88	285	62	110	284	112	310	120	74	70	73	50	76	80
47	110	93	90	89	90	264	88	71	102	86	83	254	303	258	293	86	286	80	79	53	322	57	76	311	78	94	252	101	93	66	270	106	291	80	67	88	285	63	112	284	112	312	123	76	71	73	48	75	80
47.25	104	89	88	86	92	257	80	64	99	86	83	257	303	255	290	85	281	75	71	50	318	55	69	309	75	91	250	95	83	62	267	99	291	77	68	86	284	60	101	279	112	301	114	69	68	72	48	74	77
47.5	108	91	91	88	91	260	84	67	101	85	83	257	306	258	291	86	283	76	75	51	319	55	70	308	79	93	252	100	86	64	268	100	291	78	68	86	291	63	107	286	116	304	115	70	69	73	48	74	81
47.75	111	94	92	89	91	265	88	70	103	88	82	255	305	259	293	87	287	81	79	55	322	58	74	311	80	95	253	101	91	66	269	106	292	79	70	87	286	63	112	284	114	313	121	76	72	74	50	75	81
Data File	C:\Program Files\Biolog\OL_DC_23\MAX\Data_2020\11\MAX_300_201113_A_05.OKA
Set up Time	nov 13 2020 2:36 PM
Position	3-A
Plate Type	PM 2-A
Strain Type	---
Sample Number	3
Strain Name	Nissle 1917
Strain Number	Escherichia coli Nissle 1917
Other
Hour	A01	A02	A03	A04	A05	A06	A07	A08	A09	A10	A11	A12	B01	B02	B03	B04	B05	B06	B07	B08	B09	B10	B11	B12	C01	C02	C03	C04	C05	C06	C07	C08	C09	C10	C11	C12	D01	D02	D03	D04	D05	D06	D07	D08	D09	D10	D11	D12	E01
0	24	13	10	9	4	1	9	7	11	12	24	39	19	13	6	5	14	0	2	5	25	8	21	27	18	10	3	5	1	2	1	3	7	10	16	32	18	13	3	5	4	5	6	2	9	14	9	31	34
0.25	30	17	12	12	7	3	13	10	15	18	26	44	24	13	9	7	16	1	5	10	27	13	27	28	21	14	7	7	3	6	4	4	12	13	18	38	20	14	7	7	6	8	8	4	12	18	12	35	32
0.5	29	17	12	14	8	4	15	10	18	18	26	45	23	15	9	9	17	1	6	9	26	13	26	28	23	14	8	9	5	6	6	6	13	13	19	38	20	14	8	8	6	9	9	5	13	19	13	34	31
0.75	33	19	14	16	11	6	18	13	23	23	30	50	26	16	11	11	19	3	8	13	27	16	29	31	25	16	9	9	5	7	8	10	17	17	23	43	24	16	8	11	8	9	11	8	16	21	15	38	35
1	37	22	16	17	14	10	22	16	28	28	34	56	27	19	11	14	21	8	11	15	30	18	32	33	27	16	10	13	10	10	11	12	19	21	26	45	27	18	12	13	10	11	18	10	17	25	18	40	37
1.25	50	31	29	25	28	25	34	26	42	40	45	61	39	23	12	28	29	22	20	17	28	26	39	32	36	30	22	28	20	23	22	26	25	33	36	42	43	25	24	22	23	13	35	22	20	33	21	47	42
1.5	59	37	41	36	42	45	48	34	58	53	57	72	49	30	23	40	39	37	35	23	31	39	57	36	47	42	36	42	33	35	39	48	38	51	52	46	57	30	37	36	36	15	53	37	38	47	31	59	57
1.75	69	45	51	45	51	63	56	40	66	63	65	86	63	41	35	50	50	45	41	29	33	46	66	41	54	52	49	52	45	43	53	62	46	63	59	53	69	35	46	49	46	30	66	48	50	55	36	69	67
2	66	45	52	49	58	77	60	40	70	67	66	97	70	45	45	54	54	50	46	27	35	50	71	59	55	54	57	57	53	45	66	68	54	71	63	62	78	35	49	56	49	44	73	55	61	60	42	76	64
2.25	66	45	55	49	60	89	61	41	71	66	67	105	78	53	53	56	56	50	46	27	34	50	73	76	53	55	63	58	55	45	75	71	60	72	64	70	84	35	52	61	51	54	78	54	62	61	42	76	67
2.5	67	46	56	49	61	97	59	42	72	67	65	110	89	59	61	56	56	52	47	29	33	50	74	89	55	57	70	60	54	45	84	73	65	74	65	77	88	38	53	64	52	59	79	57	61	61	42	77	68
2.75	72	49	59	53	63	106	62	42	73	69	68	116	99	65	70	58	57	55	48	31	36	52	75	103	57	60	76	60	57	47	93	76	71	76	66	81	93	39	55	67	54	64	82	57	63	61	42	76	70
3	67	47	56	51	63	113	59	42	72	67	66	116	105	71	73	56	56	53	48	29	33	50	73	111	54	57	81	60	55	45	100	75	74	74	65	83	95	38	53	67	52	65	82	57	62	60	42	77	70
3.25	68	50	57	54	64	121	64	44	77	72	70	122	112	76	80	59	59	56	51	34	36	55	78	123	58	61	86	62	58	48	109	79	81	77	66	88	99	39	55	68	53	69	87	61	65	64	45	81	71
3.5	66	48	55	50	63	124	62	41	74	71	69	122	116	84	83	57	59	55	50	31	37	52	76	131	54	58	90	61	58	47	115	77	85	77	64	88	102	39	55	67	53	69	85	60	64	63	45	80	69
3.75	67	48	55	52	64	126	58	42	72	68	67	120	127	91	83	56	59	56	50	30	36	51	74	139	56	61	95	62	58	45	121	77	87	76	61	85	107	40	56	68	52	69	85	59	62	61	43	77	69
4	73	50	60	55	65	130	62	43	73	68	68	124	143	98	87	58	60	58	51	31	36	53	75	147	58	63	103	64	59	47	126	77	92	77	62	85	110	42	57	69	56	71	84	61	62	60	43	77	71
4.25	70	50	57	54	65	133	64	45	78	72	70	125	153	104	98	57	61	58	53	35	39	57	80	157	58	61	104	63	60	48	130	79	101	79	64	90	111	40	56	70	54	72	88	62	65	65	47	80	71
4.5	76	52	61	56	65	137	66	46	78	72	72	127	165	111	106	59	63	60	55	34	41	58	80	166	60	65	109	64	61	49	135	80	105	80	64	90	115	44	57	71	57	72	88	63	65	65	47	80	72
4.75	68	49	55	52	64	135	62	44	76	69	70	123	174	115	112	57	62	58	52	32	39	55	79	172	55	60	110	63	59	47	136	80	108	77	63	88	117	39	56	72	53	72	87	61	64	63	46	79	70
5	70	49	57	52	65	136	61	43	73	69	70	122	184	122	120	58	60	59	53	30	38	54	78	178	56	62	115	64	59	46	139	78	113	78	61	86	119	40	56	73	54	72	86	62	64	62	44	78	71
5.25	76	52	59	57	65	137	63	45	76	69	70	124	191	128	129	58	62	60	53	31	41	55	78	183	59	65	121	66	62	47	146	79	116	77	62	86	121	43	58	79	56	75	86	61	63	62	45	76	73
5.5	74	51	60	55	65	137	61	44	73	67	69	122	201	135	134	59	63	60	52	31	44	55	76	189	57	65	124	64	61	47	149	79	120	77	61	85	123	43	58	82	56	74	87	62	63	62	45	75	71
5.75	73	51	59	57	66	140	67	46	78	73	72	127	206	139	142	59	64	62	54	34	50	58	82	197	59	65	128	65	62	49	154	82	128	81	65	92	124	42	58	90	57	75	89	64	66	65	48	81	71
6	79	53	62	58	67	140	68	47	78	74	73	128	213	145	151	60	63	62	55	35	54	59	80	202	62	66	132	67	63	50	158	83	132	81	66	91	129	45	60	98	59	77	91	65	65	67	48	81	74
6.25	73	53	58	55	66	141	65	46	77	70	72	126	219	150	156	58	59	60	53	34	57	57	80	207	58	64	134	66	61	48	160	81	134	79	63	90	128	42	58	101	56	77	89	63	66	66	47	79	73
6.5	75	52	60	56	66	142	63	45	75	69	70	124	223	156	162	59	61	61	53	32	58	55	78	211	58	65	138	65	62	48	163	81	138	78	62	86	130	43	59	108	56	79	87	63	63	63	45	76	72
6.75	79	54	63	59	67	143	67	48	78	74	74	128	227	160	168	61	63	61	53	35	62	58	82	218	61	67	143	68	63	49	168	83	143	80	65	92	134	45	60	115	59	82	90	64	65	65	48	80	74
7	72	53	61	55	67	143	62	45	75	67	71	123	232	165	176	59	61	61	53	31	62	55	77	222	59	65	146	67	62	48	172	81	146	78	61	86	135	45	59	121	56	87	88	63	63	63	45	77	74
7.25	76	53	63	57	67	144	64	46	77	69	71	125	234	170	177	59	63	62	53	32	66	55	78	226	60	66	149	67	64	49	174	82	150	80	62	88	135	44	60	128	57	91	89	63	64	63	46	77	73
7.5	77	54	62	59	68	145	67	48	79	73	73	129	235	171	178	60	62	60	54	35	73	59	83	231	62	66	152	66	63	49	178	83	156	80	67	91	137	44	60	134	57	99	90	64	67	67	49	81	74
7.75	78	54	64	60	69	146	68	48	80	72	74	128	238	175	183	61	63	61	56	37	78	60	83	236	62	65	155	67	65	50	182	84	158	82	66	91	139	44	61	140	60	104	92	65	67	67	49	80	75
8	79	55	66	59	69	147	67	47	78	71	73	129	240	179	186	61	63	61	55	36	82	59	81	243	63	68	159	68	64	50	184	84	163	81	65	90	141	45	62	147	59	110	90	65	65	65	48	80	74
8.25	78	55	65	59	68	148	65	46	76	69	73	126	243	183	189	61	61	61	54	33	86	56	78	247	61	68	162	68	63	49	187	83	165	80	61	87	145	46	62	152	59	116	90	65	64	62	45	76	75
8.5	79	56	66	60	71	149	68	49	79	74	74	131	244	186	193	62	64	62	56	36	93	60	84	253	63	67	166	68	65	51	190	84	172	82	66	93	144	45	62	159	60	123	92	66	67	67	50	81	75
8.75	77	55	65	59	70	149	65	49	76	70	72	127	248	189	196	60	63	62	54	34	96	57	81	257	61	68	169	69	64	51	192	85	173	81	63	88	148	45	61	164	60	128	91	65	64	64	48	77	75
9	77	55	65	60	69	150	66	47	79	71	74	128	250	192	199	61	62	61	55	35	102	59	82	261	62	68	172	69	65	51	194	84	178	80	64	91	151	45	61	171	59	133	91	65	66	65	49	79	76
9.25	81	57	68	61	71	151	65	48	77	69	73	127	253	195	202	61	64	64	56	34	107	58	80	264	62	69	177	70	66	52	197	84	180	80	63	88	157	47	63	178	61	139	91	64	65	62	47	76	75
9.5	77	56	64	59	71	152	69	50	80	71	74	130	253	196	205	61	64	63	55	36	113	59	84	268	63	67	179	70	64	50	198	85	186	82	65	92	159	46	60	183	59	144	93	65	68	64	49	80	75
9.75	79	56	66	61	71	152	70	49	81	74	76	131	255	199	208	63	64	63	56	38	121	61	86	273	62	68	182	70	67	52	202	86	189	84	67	95	162	45	62	188	60	151	93	67	68	68	51	80	75
10	81	57	68	62	71	152	66	48	79	70	74	129	257	202	210	63	64	63	57	35	124	58	82	273	63	71	187	70	66	51	203	85	192	81	63	91	167	47	64	194	61	154	91	66	65	65	48	78	76
10.25	82	60	69	62	72	154	67	51	81	72	75	130	258	203	213	64	65	64	57	36	132	59	84	276	66	70	189	69	67	51	206	86	195	83	65	93	169	47	64	200	61	159	93	67	67	66	49	80	78
10.5	82	59	68	63	73	155	70	51	82	73	76	132	259	206	215	66	65	63	58	38	139	62	86	279	66	70	191	70	66	52	209	86	198	83	66	94	172	47	64	205	61	166	94	67	67	66	50	80	76
10.75	82	60	69	63	73	156	70	52	82	74	75	132	261	208	217	64	66	63	58	39	144	62	86	280	66	71	194	71	67	53	211	87	201	83	67	92	174	48	64	209	63	170	94	67	68	66	51	80	77
11	82	58	70	62	70	155	66	50	79	69	73	129	263	211	219	63	66	64	57	34	147	58	81	281	64	70	197	71	67	51	214	86	202	82	64	90	177	47	64	213	63	175	92	65	65	63	48	77	77
11.25	84	60	70	62	72	157	69	51	82	71	75	130	264	211	221	64	66	64	58	37	154	60	83	284	65	72	198	71	66	53	216	85	207	83	65	92	180	48	65	215	63	180	93	66	67	67	49	79	78
11.5	84	59	71	63	73	157	67	50	78	69	74	129	266	213	224	64	67	64	57	36	158	59	81	284	64	73	200	72	67	52	217	85	208	82	63	90	182	49	65	220	64	184	93	66	66	64	48	76	78
11.75	81	60	69	62	73	158	69	52	81	73	76	132	267	214	223	64	66	64	56	38	164	62	84	285	65	70	202	71	67	52	219	87	213	83	65	92	183	47	65	220	62	187	93	67	67	66	51	80	77
12	82	60	72	64	73	159	71	53	82	74	77	132	267	215	228	65	66	65	60	40	171	63	87	287	67	72	203	71	67	54	221	88	216	85	68	95	186	48	65	224	64	192	96	68	68	69	52	81	78
12.25	81	60	71	64	72	160	69	52	82	71	75	131	268	217	229	64	65	64	58	38	173	61	83	288	64	71	205	72	67	54	222	86	217	84	65	92	187	48	64	227	63	196	94	67	67	65	50	79	78
12.5	82	59	69	64	73	159	71	53	82	74	76	133	269	218	229	64	66	63	57	39	179	63	86	290	64	70	205	70	67	54	223	88	220	86	67	95	189	48	65	227	62	197	96	70	69	67	52	81	77
12.75	81	60	70	62	73	160	70	51	83	73	76	131	271	219	231	64	66	65	57	39	183	61	84	289	64	71	209	72	68	52	225	88	221	84	66	93	191	49	65	231	62	202	95	68	66	66	49	79	78
13	87	63	73	65	74	162	72	54	85	75	77	133	270	221	231	66	67	65	59	41	189	63	87	291	66	74	209	72	69	54	227	88	224	85	68	95	192	50	66	231	64	205	96	68	69	68	51	80	78
13.25	86	62	73	66	74	162	72	55	83	73	76	133	272	222	234	66	68	66	59	40	190	63	86	291	64	74	212	74	68	54	229	88	224	84	67	94	195	49	67	234	64	209	96	68	68	67	51	80	78
13.5	84	62	73	64	73	162	69	53	81	72	77	131	274	225	235	66	67	65	58	38	195	60	84	291	65	73	214	73	68	54	230	88	227	84	64	93	198	49	66	235	64	211	94	69	68	66	50	79	80
13.75	85	63	72	66	74	164	72	53	84	74	77	132	274	224	237	67	67	65	60	39	199	63	86	292	66	73	215	73	69	54	232	90	230	84	67	93	200	48	67	236	64	214	96	68	67	67	51	80	80
14	85	63	73	66	74	164	71	53	83	72	77	133	274	225	236	66	66	65	59	40	201	62	86	293	65	74	214	73	69	53	233	88	232	85	66	94	201	49	66	237	64	216	95	68	68	68	51	80	78
14.25	85	64	72	66	75	165	72	54	85	76	78	134	274	226	238	66	67	65	60	42	205	64	87	295	66	73	217	73	68	55	233	90	234	85	68	96	204	49	65	239	64	220	97	69	69	69	52	81	78
14.5	85	63	76	65	74	165	68	53	81	70	76	130	277	228	240	67	67	66	58	38	206	59	82	293	65	75	218	74	70	53	237	87	233	82	64	90	206	51	69	240	66	222	96	67	65	64	50	77	79
14.75	85	63	75	66	75	166	71	54	83	73	77	133	276	228	240	66	67	66	59	40	211	62	85	294	66	75	218	75	70	55	238	89	236	86	67	94	206	49	68	242	66	223	97	70	67	68	51	80	80
15	87	66	76	66	75	166	69	54	83	72	75	132	278	231	240	68	68	67	60	39	213	60	84	295	67	76	221	75	70	54	239	89	236	84	65	91	209	52	68	243	67	226	96	68	67	65	50	77	80
15.25	91	67	76	68	77	167	73	56	86	77	78	135	277	230	244	67	68	67	61	43	219	65	87	297	69	78	220	76	70	56	240	92	240	86	69	97	211	52	69	243	66	229	98	70	69	70	52	82	80
15.5	87	66	77	66	76	167	69	54	82	72	76	131	279	232	242	68	68	66	60	39	220	59	82	295	66	77	222	76	69	54	242	90	239	83	64	91	214	51	70	245	66	228	95	69	67	64	48	78	81
15.75	89	66	76	69	78	168	74	57	87	77	80	136	278	231	244	69	68	66	61	43	223	65	89	298	67	77	221	75	70	56	242	92	243	86	68	95	214	52	70	247	66	233	98	71	70	69	51	82	80
16	88	64	76	67	76	167	71	56	84	74	77	134	280	233	246	68	68	67	61	40	225	62	85	298	67	76	222	76	70	55	243	92	242	86	66	93	216	52	69	246	65	233	97	69	68	67	50	79	79
16.25	87	66	76	67	77	169	70	55	83	73	77	132	282	234	245	67	69	68	60	39	227	62	84	296	65	77	224	76	71	56	245	91	242	86	65	92	219	52	70	248	66	236	96	70	68	66	50	77	79
16.5	91	68	77	70	78	171	75	59	88	78	79	136	279	233	247	70	69	69	63	44	232	65	88	300	68	77	224	76	72	56	247	93	246	89	69	97	219	52	70	250	68	237	99	71	71	70	52	81	81
16.75	90	68	77	71	77	171	75	57	88	79	80	138	279	235	247	70	70	67	63	45	234	66	89	300	68	77	223	76	72	57	247	93	247	89	70	98	222	52	71	250	67	240	100	72	70	71	54	82	81
17	83	66	74	65	76	170	70	56	85	75	77	133	282	236	248	67	68	65	60	41	235	61	85	300	65	76	224	74	70	54	246	90	247	86	66	94	223	49	67	250	65	241	98	70	68	67	50	80	79
17.25	90	68	78	70	79	173	75	58	87	79	81	138	280	236	248	70	70	69	63	45	239	66	90	301	68	77	225	76	71	58	249	94	249	89	71	98	224	52	70	251	68	243	101	72	70	72	53	82	81
17.5	89	70	78	70	78	174	74	58	87	76	80	137	282	237	248	70	69	68	63	43	240	64	87	299	68	78	226	77	72	56	248	93	249	87	69	95	226	52	71	252	67	245	100	71	69	68	52	81	80
17.75	91	70	79	70	79	177	76	59	89	78	79	138	281	237	250	71	70	69	64	45	244	66	89	301	69	80	227	77	73	57	249	94	251	89	69	98	227	54	73	252	70	246	100	72	72	72	53	82	82
18	91	70	80	71	79	177	76	60	88	79	81	138	283	238	250	72	71	68	64	46	246	67	90	301	68	79	227	79	73	57	250	94	251	88	71	97	229	54	72	254	69	248	101	72	71	70	55	82	82
18.25	92	71	79	71	79	179	77	59	88	78	81	137	283	238	251	72	70	70	65	45	248	66	88	301	70	81	228	78	73	58	251	94	252	88	70	97	230	54	73	254	69	249	102	71	70	71	54	82	82
18.5	89	70	79	68	79	181	75	58	90	80	80	138	282	237	251	71	69	68	64	47	250	67	90	302	68	78	227	77	73	58	252	94	254	90	72	98	231	53	72	255	70	251	102	71	72	71	54	83	79
18.75	90	71	79	70	78	183	76	59	89	79	79	138	283	239	252	72	69	68	63	46	252	65	90	302	67	80	228	78	73	57	252	93	254	89	71	96	233	54	72	255	70	252	101	71	70	71	54	82	81
19	92	70	81	71	79	184	74	59	87	76	78	135	285	241	253	73	71	69	64	43	251	63	86	302	67	80	230	80	74	57	251	93	253	87	68	94	235	55	73	257	70	253	100	71	69	69	52	79	81
19.25	94	73	81	73	79	188	77	61	89	80	81	139	286	242	255	73	72	70	65	45	254	65	90	302	70	82	230	80	76	59	253	94	255	89	69	97	235	56	74	258	72	255	102	72	71	70	53	82	82
19.5	90	72	82	70	79	189	76	59	89	79	80	138	285	242	254	73	70	69	65	47	256	66	89	303	68	79	230	79	75	58	253	94	256	88	70	97	236	55	74	258	71	255	102	73	71	71	54	82	82
19.75	93	74	82	73	81	192	79	60	91	81	82	139	285	241	255	74	71	70	66	47	258	68	90	304	69	82	231	79	76	60	253	95	258	89	72	98	237	56	75	259	72	258	103	72	71	72	54	82	83
20	92	73	82	73	81	195	75	61	89	79	80	138	286	243	255	74	72	70	65	46	259	66	88	303	68	81	231	79	76	59	254	95	257	89	70	96	239	54	75	260	72	259	103	73	72	71	53	82	83
20.25	92	74	83	73	81	197	77	60	90	80	81	138	286	243	256	75	71	70	66	48	261	67	89	304	70	83	232	81	77	60	255	95	258	90	72	98	240	55	75	260	73	261	104	72	71	72	55	82	82
20.5	90	73	82	72	80	200	76	61	90	78	81	138	288	244	257	76	71	70	66	46	263	67	88	304	68	82	232	80	77	60	255	94	259	90	70	97	242	56	75	260	72	263	104	73	71	71	54	82	82
20.75	93	74	82	73	81	202	77	61	91	80	81	138	287	244	257	74	71	70	65	47	264	67	89	305	68	82	232	80	76	60	254	95	259	89	71	98	242	56	76	262	73	263	104	73	71	72	54	83	82
21	93	74	83	73	80	204	75	61	90	78	80	137	288	246	258	75	70	70	65	46	264	64	87	304	68	84	233	82	76	58	255	95	258	89	69	96	244	57	77	262	74	263	103	73	70	69	52	80	83
21.25	89	72	80	70	80	207	75	60	90	80	81	138	289	245	259	73	71	69	65	46	266	66	88	304	67	81	232	80	76	57	256	95	261	90	71	97	246	55	76	263	74	265	103	72	72	71	54	82	81
21.5	88	73	81	70	80	208	77	61	91	80	80	139	289	244	258	75	71	68	65	48	268	67	90	306	66	81	233	80	75	58	256	95	262	90	72	98	247	54	76	264	73	267	104	73	72	72	55	83	80
21.75	92	74	82	74	81	211	77	62	93	81	81	141	288	246	259	78	73	70	68	49	269	68	89	305	68	82	234	81	76	60	256	95	263	90	72	98	246	56	79	264	75	268	104	73	72	73	54	83	82
22	93	74	84	73	82	213	77	62	92	80	81	139	289	247	260	77	72	70	66	48	270	67	89	306	69	83	234	83	78	60	257	95	263	90	71	97	248	57	80	265	76	269	105	74	72	72	53	82	82
22.25	93	75	83	73	81	217	78	62	93	81	82	141	289	247	260	79	73	70	67	48	272	68	91	308	70	84	234	82	78	60	257	95	265	91	73	100	249	55	81	266	80	271	106	74	73	74	53	83	82
22.5	91	76	83	72	81	217	77	63	93	79	81	139	290	248	261	78	73	70	66	49	273	67	89	306	68	83	235	82	77	60	257	97	265	90	72	97	250	56	81	265	79	272	105	73	71	71	54	82	81
22.75	91	75	82	71	81	220	78	62	93	82	81	143	290	247	261	78	72	70	67	49	274	68	91	308	68	83	235	83	79	60	258	96	264	91	73	99	252	56	82	268	80	273	106	74	72	75	56	84	81
23	92	75	83	73	82	222	77	63	91	77	81	142	291	249	262	80	72	72	67	47	273	66	87	305	69	85	237	84	79	60	258	95	264	90	70	96	252	56	83	267	84	273	104	74	71	70	53	81	81
23.25	95	77	85	74	82	224	77	64	91	80	82	144	292	250	262	80	74	71	67	48	274	66	89	306	69	86	237	86	80	61	258	96	264	90	70	96	253	59	86	268	86	276	106	75	71	70	53	82	84
23.5	95	77	85	76	82	227	80	63	93	83	83	149	290	249	264	82	74	72	69	51	277	69	91	308	71	85	237	85	81	61	259	97	267	91	73	99	253	57	87	269	88	276	107	74	73	74	55	84	83
23.75	93	76	85	74	83	228	76	63	91	79	79	151	293	250	265	82	73	72	66	48	276	66	87	306	69	87	237	86	80	61	258	96	265	90	70	95	255	59	89	269	89	278	105	73	70	70	53	79	83
24	95	77	85	74	84	232	81	64	94	84	83	157	292	249	265	82	74	71	68	52	281	70	91	308	72	86	237	88	81	61	259	98	268	91	74	100	256	59	90	269	90	279	108	75	73	73	54	85	82
24.25	89	75	84	72	81	231	75	62	91	78	80	159	294	251	264	80	72	71	67	47	279	65	88	307	68	86	237	87	80	59	260	97	268	90	70	96	258	57	88	270	91	280	106	76	72	71	53	82	82
24.5	91	77	83	71	83	232	74	63	89	78	80	162	295	252	264	82	73	71	67	47	279	64	86	306	67	87	238	87	82	60	259	95	268	89	69	95	259	59	90	271	92	280	105	73	71	69	53	79	83
24.75	92	76	83	74	81	236	79	64	93	83	82	168	293	252	267	84	75	71	68	50	281	68	90	308	69	87	238	88	81	61	260	96	269	91	72	99	258	58	91	270	96	281	108	75	74	74	55	83	82
25	92	76	86	74	82	238	77	63	92	80	81	171	294	253	265	84	75	71	68	48	281	67	88	306	69	87	239	90	82	60	260	99	268	90	71	97	259	59	95	272	98	281	107	75	71	71	54	81	82
25.25	93	76	84	75	83	241	78	65	94	82	82	176	292	252	264	83	76	71	68	52	283	69	90	308	71	88	239	90	82	61	260	98	271	91	72	99	259	59	94	271	98	284	108	75	73	73	55	82	82
25.5	94	77	84	74	84	243	79	64	93	82	83	180	293	252	267	84	78	72	69	51	285	66	91	309	69	88	239	91	83	62	261	98	272	92	71	98	260	59	97	272	100	283	108	75	73	73	54	82	83
25.75	94	78	85	76	84	246	81	65	95	84	83	185	294	253	268	85	81	73	69	53	286	70	92	310	69	90	238	93	82	62	262	97	272	92	74	100	261	60	98	273	103	284	109	76	74	74	56	83	82
26	93	77	86	75	84	247	80	66	94	83	84	189	294	253	268	85	82	73	71	52	286	69	91	309	70	89	238	93	84	62	262	98	273	93	73	100	261	59	98	273	103	286	110	75	73	74	56	84	83
26.25	94	78	86	76	85	250	79	65	95	83	84	191	295	254	268	86	86	74	70	52	287	71	92	310	70	91	240	95	84	62	262	99	274	92	74	100	263	59	101	275	104	287	109	77	74	74	55	82	82
26.5	94	78	87	75	84	248	77	64	92	80	82	191	295	255	269	86	87	73	69	50	286	66	87	308	70	93	241	98	85	62	262	98	272	90	70	95	264	59	101	274	107	287	107	75	72	70	54	80	83
26.75	92	77	86	75	83	251	80	65	94	82	83	197	297	255	269	86	91	73	69	52	289	69	91	311	69	91	240	97	84	62	263	100	275	92	72	99	265	60	100	275	106	287	110	77	75	73	55	83	82
27	97	79	87	76	85	255	82	67	96	86	84	201	296	254	270	87	96	73	72	54	291	71	92	311	72	94	241	99	85	63	263	99	277	93	74	100	264	61	103	275	110	289	110	77	75	74	56	84	83
27.25	95	79	88	76	86	256	82	67	96	85	85	206	295	255	271	87	99	74	71	54	293	71	92	312	72	95	240	99	85	63	264	100	277	93	75	101	266	60	103	275	110	289	111	77	76	74	56	84	83
27.5	94	77	86	75	83	255	78	65	92	80	82	204	297	256	270	86	101	72	71	50	289	67	87	308	71	95	241	100	85	62	263	99	274	91	70	97	266	60	102	276	111	289	109	75	71	71	53	81	84
27.75	94	78	87	76	85	257	78	66	94	84	83	208	297	255	271	87	106	73	71	51	292	68	90	310	71	95	242	101	86	62	264	99	277	91	73	99	267	61	103	276	110	290	109	75	73	73	55	82	84
28	95	79	88	77	86	259	79	64	93	81	82	209	298	257	272	88	110	74	71	51	291	66	87	308	72	97	243	102	85	63	263	99	275	90	70	96	267	61	104	276	113	291	109	76	73	71	54	80	84
28.25	94	79	87	75	85	260	81	67	95	83	84	212	297	256	271	87	114	74	71	53	293	69	91	311	70	94	242	101	86	62	264	100	278	92	73	100	269	59	103	277	112	292	111	78	74	74	56	82	84
28.5	94	79	86	77	85	263	81	66	96	83	84	215	299	257	272	88	118	73	70	54	294	70	90	312	71	95	241	102	86	62	265	99	279	93	73	100	269	60	102	278	110	292	110	78	75	73	56	84	83
28.75	95	80	88	77	87	263	80	67	93	82	81	214	299	258	273	89	121	76	71	52	292	69	89	310	70	97	242	104	87	62	264	100	277	92	71	97	269	61	105	278	113	292	110	78	73	72	55	80	85
29	95	79	88	77	85	266	82	67	96	85	83	218	296	257	273	88	125	74	71	54	296	72	93	311	71	95	242	103	86	63	265	100	279	94	74	100	270	61	105	279	112	294	111	78	76	75	56	84	84
29.25	93	78	88	75	84	265	77	66	93	80	82	216	299	258	273	88	128	73	70	50	294	66	88	308	70	95	242	103	87	63	264	99	278	89	71	97	270	60	103	279	113	293	110	77	73	70	54	80	84
29.5	95	80	87	77	85	267	80	68	95	83	83	218	298	257	274	89	133	75	72	55	296	70	92	311	71	96	242	103	87	63	265	99	281	93	74	100	269	61	105	279	112	295	111	79	74	74	56	83	83
29.75	95	80	89	77	88	270	81	68	95	84	84	219	299	259	275	90	138	74	73	54	296	71	92	311	73	98	243	106	87	63	266	100	280	93	73	100	270	62	107	280	114	295	111	78	74	74	56	83	84
30	93	79	87	76	86	270	81	68	96	84	85	220	299	257	274	88	140	74	72	54	299	72	92	312	70	95	242	103	88	63	267	100	282	93	75	100	272	61	104	280	113	296	112	79	76	75	56	83	83
30.25	96	80	89	78	86	270	79	66	94	82	83	219	301	260	274	90	145	76	72	52	296	69	89	311	72	97	245	106	88	64	266	99	280	92	71	97	271	62	106	281	115	297	110	77	73	71	54	80	85
30.5	96	80	88	79	85	272	82	67	96	84	84	220	300	258	275	90	150	75	72	54	299	71	92	313	71	96	244	105	88	63	265	99	282	92	73	100	273	62	107	281	113	297	112	78	75	74	55	83	84
30.75	91	79	88	75	85	271	78	65	93	81	83	219	302	260	277	87	151	73	70	52	298	68	88	310	70	96	244	103	87	62	267	98	281	92	71	98	274	60	103	281	115	298	110	78	73	72	55	81	83
31	94	80	88	77	87	275	80	69	96	85	84	222	300	260	276	89	156	76	73	54	300	70	92	312	72	96	244	105	87	64	267	101	283	93	74	101	273	62	106	282	115	298	113	80	75	74	56	83	83
31.25	96	81	88	78	87	276	82	68	97	83	85	222	301	260	276	91	161	75	73	56	300	71	92	313	72	99	244	106	88	64	267	100	284	92	73	100	274	61	107	282	116	299	112	78	75	74	56	83	85
31.5	95	79	88	76	86	276	79	67	94	80	83	220	301	261	276	89	164	75	72	52	300	68	89	311	71	96	245	106	88	62	267	101	282	92	71	98	274	61	106	282	116	300	111	78	74	72	55	81	85
31.75	95	80	88	78	87	275	80	67	95	82	83	221	303	261	276	90	167	74	72	53	300	68	89	311	71	98	246	106	89	64	268	100	283	93	72	98	274	63	106	283	116	300	111	78	74	72	55	81	85
32	97	80	88	79	87	279	82	68	98	85	83	223	301	261	278	91	171	75	73	55	304	72	92	314	73	98	245	105	89	63	269	101	286	93	75	101	275	63	108	283	116	301	112	79	75	74	57	84	84
32.25	97	81	90	78	87	278	81	68	95	84	83	223	302	261	277	91	176	76	72	53	303	70	90	313	73	98	245	108	89	64	268	100	285	93	72	99	275	62	108	283	117	301	112	79	74	73	55	81	86
32.5	93	80	88	77	87	279	80	68	96	84	84	224	304	261	278	89	177	74	72	54	303	70	91	313	71	97	245	105	88	63	268	102	287	93	74	100	277	62	106	283	114	302	112	80	75	74	57	83	84
32.75	90	79	87	75	84	277	78	67	94	82	83	223	302	262	276	88	179	74	71	52	304	68	90	313	71	95	244	103	88	63	268	100	287	93	73	99	277	61	104	283	115	301	111	78	74	73	55	83	82
33	93	79	87	76	86	278	77	67	93	81	83	222	304	262	278	88	184	73	70	52	303	67	88	313	70	97	246	105	87	62	267	99	286	91	73	96	277	61	105	284	115	302	110	78	73	72	55	82	84
33.25	94	80	89	77	86	278	78	67	93	80	83	223	304	263	279	90	188	76	72	53	303	67	88	312	70	97	247	107	89	63	269	101	285	92	71	97	276	62	106	284	118	302	111	77	74	71	55	80	85
33.5	91	78	88	75	85	279	77	66	93	81	81	222	306	262	279	89	190	74	72	52	303	67	87	311	70	96	245	104	88	64	269	100	286	91	71	98	279	61	104	284	116	303	112	78	74	72	54	81	84
33.75	96	80	89	78	87	282	84	67	97	86	85	226	303	261	278	91	196	75	73	57	307	72	94	315	73	98	245	106	89	65	269	100	290	94	76	102	277	61	108	285	117	304	113	80	76	75	57	85	85
34	95	81	89	78	87	281	79	67	94	82	83	224	305	263	279	91	199	76	72	53	305	68	89	313	71	98	247	108	89	63	269	100	287	92	71	98	277	63	108	285	118	304	112	78	74	72	54	81	86
34.25	98	81	90	79	88	284	84	68	96	86	86	227	304	262	280	92	205	76	75	56	307	72	93	315	73	100	246	109	90	65	270	101	290	93	75	101	279	63	110	285	119	305	114	80	75	76	56	85	85
34.5	98	83	90	79	88	282	83	69	97	84	84	227	304	263	280	93	206	76	73	56	308	72	91	314	75	100	247	108	89	64	270	101	290	94	74	101	279	63	110	286	119	306	114	79	74	75	56	84	86
34.75	92	78	87	76	88	280	81	68	95	82	83	226	305	263	279	90	208	75	72	53	307	69	89	313	72	98	246	106	90	64	270	99	289	91	73	98	280	62	107	285	117	305	112	79	76	73	55	83	84
35	97	81	89	80	89	284	85	69	96	86	85	229	304	262	281	93	214	76	74	56	309	73	92	316	74	99	246	109	89	65	270	101	292	94	75	102	279	62	110	285	118	307	115	80	74	76	57	84	86
35.25	94	80	88	78	86	281	80	67	94	81	83	225	305	263	281	92	215	76	73	54	307	69	89	313	71	98	247	108	89	64	270	101	288	91	72	98	278	63	107	285	118	306	113	79	74	72	55	81	84
35.5	95	80	88	79	88	283	82	69	96	84	85	227	304	263	280	93	220	76	74	55	309	71	91	314	72	98	248	109	91	65	270	101	291	93	74	100	279	62	110	286	118	307	113	80	76	74	57	83	84
35.75	96	82	89	79	88	281	79	67	95	82	83	227	305	265	280	91	222	76	73	53	307	68	88	313	73	99	248	109	91	63	270	100	289	93	70	96	278	64	109	287	119	307	113	79	75	71	55	80	87
36	95	82	89	79	89	284	81	68	95	83	84	228	305	264	281	93	224	76	74	55	309	70	90	314	73	99	247	108	90	64	271	100	292	92	74	100	281	62	109	287	119	308	113	78	75	74	55	83	85
36.25	95	80	89	79	87	282	81	68	96	84	83	228	306	264	281	92	227	76	74	54	309	70	89	314	72	99	249	108	90	64	271	101	290	93	72	98	282	63	109	287	118	308	113	80	75	72	56	82	85
36.5	94	80	88	78	88	285	84	68	97	85	85	229	305	263	281	92	231	76	74	56	311	72	93	315	73	98	247	107	89	64	271	101	294	94	75	102	282	60	109	287	119	308	114	80	76	75	58	84	84
36.75	95	81	89	78	88	286	84	70	98	85	85	229	305	264	281	92	234	75	74	57	312	74	93	317	73	99	248	109	91	65	271	100	294	94	76	101	280	61	110	287	118	310	115	81	76	76	57	85	85
37	96	81	89	79	89	285	84	69	98	86	86	230	304	263	280	94	238	75	74	57	312	74	93	316	74	99	248	108	91	65	271	101	294	94	76	101	280	60	111	287	118	310	114	81	77	75	58	84	85
37.25	92	79	87	76	86	282	79	67	93	82	81	227	307	265	282	91	238	75	73	52	308	67	87	313	72	97	248	106	90	63	272	100	292	91	71	97	281	61	107	287	118	309	113	78	75	71	54	81	83
37.5	96	81	92	79	89	285	83	69	97	85	84	230	305	265	284	94	244	77	75	58	312	72	92	316	74	101	249	110	92	65	272	102	293	93	74	101	283	62	112	288	121	311	116	81	76	74	56	84	86
37.75	96	81	91	80	89	286	84	69	98	88	85	231	305	263	282	94	245	76	76	58	312	74	90	316	73	100	248	109	91	66	272	101	294	94	75	101	282	62	112	287	119	311	116	81	77	76	58	85	86
38	91	79	90	76	86	282	77	67	93	80	80	227	308	266	283	90	246	74	73	54	310	67	87	312	71	97	250	108	89	64	273	100	292	91	71	97	282	62	108	287	120	311	112	78	74	72	55	80	84
38.25	94	80	89	78	88	284	81	67	96	82	84	229	307	265	281	91	249	76	74	55	312	70	90	316	72	98	249	108	90	64	273	100	294	92	72	99	282	61	109	287	119	311	114	80	74	73	55	82	85
38.5	95	81	91	78	89	287	84	69	98	85	85	232	306	265	281	93	252	76	74	58	314	73	92	317	73	100	249	109	91	65	272	101	295	94	75	102	282	63	112	288	119	312	115	82	75	75	57	84	83
38.75	96	81	90	79	89	286	82	69	96	83	85	231	307	265	283	94	255	77	75	56	312	70	90	316	74	101	250	112	92	65	272	101	293	93	72	100	283	62	113	287	121	313	115	81	74	73	55	82	87
39	96	82	90	81	90	288	85	70	98	87	86	233	305	265	283	94	257	77	76	58	314	74	93	316	74	99	249	112	92	64	273	102	295	94	75	102	283	62	113	289	121	314	116	81	76	75	57	85	85
39.25	95	81	91	79	90	286	83	70	97	84	84	232	308	266	283	95	259	77	76	56	313	72	91	316	73	99	249	111	92	67	272	101	294	94	74	101	283	62	113	288	121	314	115	80	74	74	56	84	86
39.5	96	81	90	81	89	285	81	67	94	81	82	230	308	267	284	93	261	77	74	54	312	70	89	313	74	100	249	114	92	65	272	101	293	92	72	98	284	64	112	288	122	313	114	80	74	71	55	80	86
39.75	96	82	90	79	89	289	84	68	97	86	86	234	307	265	283	94	263	76	75	58	314	74	93	316	75	100	249	112	93	65	273	101	295	93	75	102	284	63	113	288	122	315	116	81	76	75	57	83	86
40	96	82	90	79	90	287	83	69	97	87	85	232	308	266	283	93	265	78	74	57	316	73	93	317	73	99	250	109	91	65	274	102	297	94	74	102	283	62	112	289	120	315	116	82	76	76	57	83	85
40.25	97	82	90	79	90	289	85	70	98	87	85	233	307	265	283	95	266	77	75	58	316	74	93	317	75	101	249	112	92	66	274	102	296	94	75	103	284	64	114	288	122	315	117	82	77	75	58	85	86
40.5	94	81	89	79	89	286	81	68	96	84	83	232	308	267	283	93	268	76	74	56	314	71	90	315	73	100	250	111	91	65	274	101	295	93	73	98	284	62	111	289	121	316	115	81	76	73	55	82	85
40.75	96	83	90	79	90	287	83	68	97	84	84	233	307	267	284	93	270	76	77	56	314	72	91	316	75	100	250	112	93	65	274	101	295	94	74	100	284	63	114	288	122	316	116	82	75	74	57	82	86
41	96	82	91	80	90	289	83	68	98	84	85	233	308	267	284	93	272	77	76	57	315	73	92	316	75	101	251	112	93	66	273	101	295	93	75	101	285	63	113	288	121	316	115	82	76	74	56	84	86
41.25	97	82	90	80	90	289	85	69	97	86	85	234	308	266	284	94	274	77	75	58	317	74	93	317	74	100	251	111	92	65	274	102	297	94	74	102	285	63	112	289	120	316	117	81	76	75	57	83	85
41.5	95	82	91	79	90	288	83	68	96	84	84	232	308	267	284	92	273	77	74	57	315	71	91	316	74	100	251	111	93	66	274	102	296	93	74	99	285	62	112	289	121	316	115	81	75	73	56	83	84
41.75	98	83	90	80	91	290	86	69	99	87	86	235	307	267	285	95	274	77	76	59	318	74	94	318	74	101	250	111	92	67	275	103	298	95	75	102	286	63	113	290	121	317	116	82	76	76	57	84	87
42	97	82	91	81	90	290	85	70	99	86	85	236	308	268	285	94	277	78	75	59	317	74	93	318	75	101	252	113	93	66	275	102	297	94	76	102	286	63	114	290	122	317	117	83	75	75	57	83	87
42.25	94	82	91	79	88	286	80	68	96	84	83	232	310	268	284	92	276	77	74	55	315	71	88	316	73	100	251	111	92	65	274	102	295	92	72	99	285	62	112	290	121	317	114	81	75	73	54	82	85
42.5	97	82	91	80	91	291	85	70	98	86	85	236	308	268	285	95	279	78	76	59	318	74	92	319	76	102	252	113	94	67	276	102	297	94	76	102	286	64	115	290	121	319	116	83	77	75	57	84	86
42.75	95	81	89	79	90	289	84	69	98	85	85	235	310	267	284	93	279	78	75	58	317	73	91	318	73	101	251	111	93	65	276	101	297	94	75	101	286	62	112	290	122	318	116	82	76	76	57	83	87
43	95	82	91	79	89	288	84	70	96	84	84	235	311	268	286	93	280	77	75	57	316	73	91	316	74	100	251	112	92	65	276	102	297	93	73	100	286	62	113	290	122	318	116	83	75	74	55	83	86
43.25	96	83	90	78	90	290	83	69	97	84	84	234	310	269	285	94	281	76	76	58	317	72	90	317	75	100	252	112	93	66	276	101	296	94	73	100	286	63	113	290	122	319	115	83	76	73	56	82	87
43.5	95	82	91	79	90	289	84	68	97	84	84	235	310	268	285	94	281	78	75	57	316	72	90	317	74	102	252	114	93	66	276	102	295	92	73	99	286	63	114	291	123	319	116	82	75	73	56	82	87
43.75	92	80	91	77	89	288	81	67	97	83	84	236	311	269	286	92	282	76	74	56	317	70	90	316	73	99	251	110	91	64	277	101	297	93	73	99	287	61	111	291	120	320	115	82	75	75	56	83	86
44	96	82	91	80	90	289	84	70	97	84	83	236	310	269	286	94	282	78	76	57	317	73	92	317	75	101	253	114	93	67	276	102	296	94	74	100	286	63	113	290	123	320	117	83	75	74	56	82	87
44.25	95	82	90	80	91	291	85	69	98	86	85	238	310	268	285	95	283	77	77	59	320	75	94	318	75	101	252	112	93	66	276	101	299	95	75	102	287	63	114	290	122	320	117	84	76	76	58	85	87
44.5	95	83	91	81	91	289	84	69	98	85	84	236	310	268	286	94	284	78	76	57	317	74	92	317	74	102	252	113	93	66	277	101	297	93	73	101	286	63	114	291	122	320	117	83	76	75	56	83	87
44.75	96	83	91	80	90	290	84	69	97	85	84	236	310	268	287	96	285	77	76	57	316	74	93	318	75	102	251	114	93	66	277	102	297	94	75	101	287	64	114	291	123	321	117	83	74	74	58	82	86
45	97	83	91	81	90	290	85	69	97	85	83	235	311	270	287	95	285	78	77	57	317	74	91	316	76	102	253	115	94	67	277	101	297	93	74	100	288	64	114	291	124	322	117	83	75	74	56	82	88
45.25	93	81	88	78	89	289	83	68	95	84	82	236	310	270	287	92	285	76	74	57	317	71	91	318	72	99	252	109	92	65	276	102	298	93	73	100	287	61	111	291	121	321	116	82	75	74	54	83	84
45.5	98	84	91	81	91	292	87	70	99	86	85	238	310	269	287	96	286	79	77	60	320	75	93	319	76	102	252	114	94	67	278	103	300	95	76	103	287	64	114	292	123	322	119	83	77	76	58	85	86
45.75	96	83	90	79	91	290	83	69	97	84	84	236	311	271	287	94	286	78	76	57	318	72	91	318	74	101	253	113	92	66	277	103	297	93	74	99	288	63	113	292	122	322	117	83	75	74	57	83	86
46	97	83	90	81	91	290	84	70	97	85	86	236	310	271	287	96	288	79	78	57	319	74	93	318	75	101	254	115	94	67	277	102	299	94	75	100	287	64	115	292	124	323	118	83	74	75	57	82	88
46.25	97	84	91	81	91	291	85	70	99	85	84	237	311	270	287	95	289	78	75	60	321	73	94	319	75	102	253	114	94	67	277	102	299	93	75	101	288	64	115	291	123	321	118	84	76	76	57	83	87
46.5	94	83	90	79	90	290	83	68	96	84	84	236	311	271	286	94	288	77	76	57	319	70	90	317	73	100	255	112	93	66	278	103	298	92	73	101	287	63	114	292	123	322	116	83	76	74	56	82	86
46.75	94	82	90	80	90	289	83	69	96	84	83	236	312	271	287	95	289	78	77	57	318	72	91	315	74	103	253	114	94	66	278	102	297	93	73	100	287	63	115	292	123	323	117	82	74	74	55	81	86
47	98	83	92	80	91	291	85	69	98	84	85	236	312	272	288	96	289	79	77	58	318	74	92	317	75	103	254	116	94	67	278	102	298	93	75	101	288	64	115	291	124	323	118	83	75	74	55	82	87
47.25	94	82	90	79	90	291	85	69	97	85	84	237	310	269	287	95	290	77	76	58	320	74	93	318	75	102	253	112	93	65	277	102	299	93	74	102	288	63	114	291	122	324	118	83	75	75	57	84	84
47.5	96	83	91	81	93	292	84	70	96	85	84	237	311	271	287	97	291	77	76	58	320	74	93	319	74	102	255	114	94	67	278	101	298	94	74	101	288	63	115	292	124	324	118	83	75	75	56	83	86
47.75	98	83	92	82	92	292	84	69	98	85	84	238	311	272	288	97	291	79	77	59	320	74	92	318	76	103	255	117	94	67	279	103	299	94	74	100	290	64	117	292	126	325	119	83	77	74	56	82	88
Data File	C:\Program Files\Biolog\OL_DC_23\MAX\Data_2020\11\MAX_300_201113_A_06.OKA
Set up Time	nov 13 2020 2:36 PM
Position	3-B
Plate Type	PM 3-B
Strain Type	---
Sample Number	1
Strain Name	Nissle 1917
Strain Number	Escherichia coli Nissle 1917
Other
Hour	A01	A02	A03	A04	A05	A06	A07	A08	A09	A10	A11	A12	B01	B02	B03	B04	B05	B06	B07	B08	B09	B10	B11	B12	C01	C02	C03	C04	C05	C06	C07	C08	C09	C10	C11	C12	D01	D02	D03	D04	D05	D06	D07	D08	D09	D10	D11	D12	E01
0	57	40	26	26	23	18	21	17	18	20	23	36	50	25	16	15	17	8	13	13	11	12	17	27	63	22	14	11	15	10	14	12	9	13	10	22	35	21	14	14	7	10	18	11	10	13	8	22	35
0.25	45	31	20	21	18	14	16	13	16	20	22	34	37	17	9	11	13	6	10	8	9	11	16	29	51	12	6	6	7	7	8	7	7	11	10	23	24	11	8	8	1	6	9	5	7	12	8	23	24
0.5	57	41	27	27	24	20	21	18	19	21	25	37	50	24	15	16	16	10	16	13	12	13	17	30	58	21	12	12	13	10	16	12	9	13	10	24	35	19	15	15	10	10	17	11	10	15	8	22	34
0.75	56	39	27	27	23	20	21	19	19	21	24	37	49	23	15	17	16	8	14	12	11	13	18	29	56	19	11	11	12	9	14	11	10	12	11	25	35	18	14	14	7	9	16	11	9	13	8	23	31
1	51	37	26	27	21	19	19	18	20	23	25	39	45	22	13	15	14	9	12	11	11	11	18	32	53	18	10	9	9	8	13	9	7	13	12	26	29	17	11	13	4	6	13	10	9	14	9	24	29
1.25	44	32	22	23	20	18	17	17	20	21	24	37	40	18	10	14	16	9	12	11	12	10	18	34	50	14	6	9	10	8	11	8	8	12	13	26	27	16	8	13	3	6	12	9	9	14	10	27	24
1.5	47	35	23	25	22	19	19	19	21	24	26	40	42	19	12	14	16	10	11	11	13	14	18	32	47	15	10	10	9	8	13	10	9	15	11	27	28	15	9	11	4	7	12	11	10	14	9	25	24
1.75	45	33	21	24	21	21	20	18	23	24	26	45	43	19	10	14	16	10	12	10	12	14	19	34	43	15	9	9	9	8	12	10	9	14	11	26	25	13	7	10	4	7	12	10	9	16	10	25	23
2	46	37	23	23	23	22	22	21	28	30	27	51	49	20	12	16	17	10	12	13	16	16	21	35	43	15	12	10	11	8	15	11	11	16	13	30	26	15	9	11	5	9	13	11	11	17	11	27	23
2.25	48	41	25	26	24	26	23	22	31	33	28	57	56	25	13	16	17	12	14	15	18	18	21	37	43	18	14	12	11	9	14	13	12	18	13	31	29	18	11	13	8	10	14	13	13	17	12	29	24
2.5	51	43	24	25	26	28	25	23	35	38	31	61	62	28	13	17	18	15	14	17	21	19	22	40	43	19	16	14	11	9	15	12	14	18	13	31	31	20	13	14	12	12	16	13	14	15	14	30	24
2.75	65	57	34	34	31	33	31	29	47	50	38	65	78	41	22	24	24	20	22	22	27	22	26	43	56	30	28	25	19	15	22	20	20	21	15	34	46	34	21	25	21	20	24	21	19	19	16	33	37
3	52	51	25	26	27	33	28	27	59	59	46	73	70	35	16	19	21	18	20	20	28	23	26	47	43	23	24	19	13	10	18	18	20	22	16	36	34	29	15	18	19	16	20	19	18	18	16	34	26
3.25	69	69	34	35	33	45	37	34	78	77	56	89	95	45	25	28	26	24	29	28	35	32	30	49	54	34	36	27	21	15	26	26	27	26	18	36	46	37	24	25	27	23	29	26	24	23	20	38	38
3.5	59	69	28	29	29	50	37	30	93	88	64	95	98	42	19	26	25	24	26	25	35	32	31	53	46	32	33	25	15	12	22	23	25	26	17	37	39	37	21	23	27	21	25	23	24	21	20	38	30
3.75	57	79	29	30	30	59	41	31	107	100	71	101	108	43	20	27	26	25	28	29	37	36	33	57	46	32	36	29	14	12	23	26	27	26	18	40	39	40	20	24	29	23	24	25	25	21	22	41	28
4	72	98	36	36	34	70	50	34	122	112	90	110	128	51	29	32	31	30	36	33	42	43	33	61	60	42	47	35	22	15	27	31	31	29	20	39	53	50	28	33	35	29	30	30	29	22	24	42	43
4.25	72	106	36	36	37	80	57	37	136	127	120	121	136	50	28	34	33	31	40	38	45	57	36	66	56	42	51	36	23	18	32	36	37	32	23	42	53	52	29	33	38	31	33	34	32	28	27	46	41
4.5	76	118	40	39	37	87	63	39	145	139	149	129	145	55	32	36	37	33	43	40	49	68	38	70	60	45	60	38	26	20	34	42	39	33	25	43	57	56	32	36	42	31	38	35	34	29	29	47	44
4.75	63	119	31	33	33	89	63	36	151	145	173	131	145	49	25	33	32	30	42	34	48	77	36	70	51	40	59	35	21	17	30	42	36	31	24	45	45	55	26	32	38	29	31	31	32	25	28	47	34
5	59	125	30	32	33	95	67	37	158	153	192	137	149	49	24	33	34	30	43	35	47	86	38	73	47	40	64	34	19	16	30	51	38	32	28	46	44	56	26	31	40	30	32	33	34	27	29	48	31
5.25	76	143	40	39	39	103	76	41	166	161	214	143	166	59	34	40	39	35	49	39	54	95	39	74	63	49	80	43	28	21	37	62	41	35	30	46	58	72	34	41	46	36	37	36	37	29	32	51	45
5.5	69	146	35	36	37	105	77	42	171	165	227	148	166	55	30	39	40	35	51	38	53	104	39	77	58	47	83	41	25	20	35	70	42	33	31	47	52	72	30	39	44	34	36	37	37	27	33	51	39
5.75	62	148	33	32	34	109	81	41	175	170	242	154	166	53	26	39	39	36	50	41	53	112	40	80	52	44	86	39	24	19	33	77	43	35	32	50	46	73	29	35	43	33	35	35	38	29	34	52	33
6	69	157	35	36	37	113	88	44	181	178	256	160	174	57	31	41	42	37	53	43	56	121	42	81	57	48	92	42	26	21	37	87	45	36	34	51	51	80	31	39	46	37	38	39	39	30	36	54	38
6.25	65	161	33	33	36	114	92	44	184	181	263	165	177	56	29	41	41	36	54	43	57	127	41	83	54	48	97	43	27	21	36	95	45	38	34	52	47	81	31	38	46	36	37	39	39	31	36	55	34
6.5	75	173	40	40	41	119	101	50	189	187	273	169	186	63	37	45	46	41	60	47	61	135	44	86	62	53	108	48	33	26	41	106	49	39	38	52	57	90	37	43	51	40	43	44	43	33	38	57	45
6.75	83	182	44	44	44	122	105	51	191	190	279	172	196	68	39	48	49	42	61	48	63	141	46	86	68	59	117	50	35	28	43	114	49	39	40	53	64	99	40	48	54	42	45	45	43	34	39	59	51
7	80	186	43	42	44	124	110	53	195	194	284	175	199	68	39	49	50	43	63	49	66	147	46	87	67	58	121	51	36	28	43	120	51	40	40	55	63	102	41	48	55	43	45	46	45	34	40	59	50
7.25	83	190	45	43	44	126	115	57	197	199	284	178	203	70	41	50	50	44	65	50	67	151	47	88	69	61	127	53	38	30	45	126	52	40	41	55	64	107	42	50	56	44	45	46	46	33	40	59	52
7.5	81	192	44	43	43	126	118	59	201	203	287	181	204	68	40	49	50	43	66	51	70	157	47	91	67	59	129	52	37	29	44	130	53	42	42	58	62	107	41	49	55	45	45	45	46	35	42	61	50
7.75	81	196	45	44	46	129	125	63	207	210	291	186	206	70	42	50	53	46	68	55	74	164	49	94	67	59	135	53	39	31	47	138	55	43	46	59	61	110	44	50	58	46	49	48	48	37	43	63	50
8	68	194	37	38	39	126	123	63	207	211	289	186	201	64	35	48	50	43	64	51	71	165	49	93	58	55	133	50	34	28	42	139	54	41	45	59	51	108	36	44	53	41	42	45	46	35	43	63	39
8.25	72	200	41	40	43	129	130	68	213	215	290	189	208	67	39	50	53	45	68	53	73	170	50	93	64	58	138	53	37	32	46	146	55	43	46	59	56	114	40	48	56	44	46	47	48	38	44	64	43
8.5	67	200	37	37	41	129	132	69	217	218	292	190	206	65	36	50	52	44	66	52	73	173	49	93	59	57	142	52	35	30	44	149	53	42	46	61	53	113	39	46	56	44	44	46	49	37	44	63	39
8.75	72	206	40	40	44	131	137	76	220	222	293	192	212	70	40	52	55	46	68	53	77	177	50	95	64	60	147	54	37	32	45	156	56	43	47	61	58	120	40	49	58	45	46	48	49	36	45	64	44
9	69	207	39	38	42	130	140	79	224	226	294	194	212	68	38	52	54	45	68	54	77	181	51	94	60	59	149	53	37	32	45	159	55	41	48	63	54	121	39	48	57	45	44	47	48	37	46	64	40
9.25	74	214	41	40	44	133	145	87	229	230	296	196	217	70	42	54	57	48	71	55	79	185	51	98	67	62	156	55	40	34	48	165	57	42	50	63	59	124	42	52	58	48	47	49	52	37	47	65	44
9.5	71	213	40	38	43	133	148	93	231	234	298	198	219	69	38	53	57	48	71	56	79	187	52	97	63	61	158	53	38	34	48	168	57	44	49	65	55	125	42	50	59	48	46	49	52	39	46	66	43
9.75	75	216	42	42	44	134	152	101	235	237	299	202	224	71	43	56	59	50	72	57	80	190	52	99	67	64	162	55	40	35	48	171	60	45	51	66	58	128	43	51	60	49	48	49	52	39	48	66	45
10	86	224	49	47	49	138	159	112	239	242	301	202	234	79	50	58	65	52	77	62	82	194	54	100	75	72	173	60	46	40	53	177	62	45	53	65	69	137	49	58	65	52	53	53	53	41	50	67	57
10.25	76	221	44	42	45	135	160	120	241	245	302	205	230	73	44	57	61	51	75	60	81	196	54	100	67	68	170	57	42	37	50	178	60	45	52	68	59	133	44	54	61	50	50	51	54	41	50	69	46
10.5	76	223	43	43	46	136	163	132	245	248	302	207	233	74	45	58	61	52	77	61	83	198	54	102	68	68	174	57	43	39	49	182	60	45	53	68	59	134	44	54	62	51	51	52	54	41	50	69	46
10.75	77	225	44	43	47	136	167	143	248	252	306	208	236	75	45	59	62	51	78	62	83	201	55	102	68	69	178	59	44	38	51	185	62	46	54	70	60	136	46	55	62	51	51	50	55	41	49	69	48
11	73	228	43	41	46	138	171	155	251	255	305	208	237	75	44	59	63	52	78	61	83	203	55	101	66	70	181	59	43	38	50	188	60	47	54	69	59	138	44	55	62	51	50	51	56	41	51	68	45
11.25	89	238	52	50	51	141	176	170	255	259	309	211	249	83	52	63	68	55	84	65	87	207	57	103	77	77	190	65	51	43	54	193	62	48	57	71	70	146	51	60	68	55	56	55	57	43	51	69	58
11.5	77	235	46	44	47	139	177	181	258	260	310	212	247	78	46	62	67	54	80	64	86	209	56	103	71	73	190	61	47	41	52	196	64	48	55	71	63	143	47	56	65	54	53	54	56	42	51	70	48
11.75	74	235	44	43	47	139	181	191	262	263	311	214	247	76	45	61	66	53	80	64	87	213	57	104	67	73	190	60	45	41	51	197	63	47	57	72	59	141	46	55	63	52	51	54	55	42	52	72	47
12	85	244	49	47	50	142	186	202	265	266	313	217	256	82	52	64	69	56	83	67	89	215	57	106	75	76	198	64	51	44	55	203	66	49	57	74	67	146	50	59	68	54	55	56	58	43	53	70	54
12.25	72	240	43	41	45	140	187	211	268	268	314	217	252	76	45	61	66	53	81	65	90	217	58	106	66	71	196	60	46	42	53	205	63	47	58	75	57	143	46	54	65	50	51	54	57	43	53	71	44
12.5	89	251	52	50	52	143	193	220	271	272	316	220	263	86	54	65	72	56	88	70	92	220	58	108	78	79	204	66	53	46	57	209	65	49	59	75	70	150	52	62	69	56	57	58	59	45	54	74	59
12.75	86	253	51	50	52	145	198	228	276	275	319	221	266	83	53	66	72	58	88	72	97	223	61	109	75	79	207	66	53	48	59	213	68	51	62	76	69	150	51	62	71	56	59	59	60	47	54	74	57
13	86	253	50	48	49	144	198	231	274	275	317	222	267	85	53	65	71	56	87	70	95	225	59	109	75	77	207	64	51	47	57	213	66	50	59	77	68	150	50	60	68	56	55	56	59	45	55	73	56
13.25	73	252	44	42	45	141	199	237	277	278	318	222	264	79	46	63	69	54	84	67	94	226	59	106	68	74	207	62	46	45	53	213	64	47	59	78	58	147	45	55	65	53	53	53	57	45	55	72	44
13.5	79	258	48	45	49	143	204	244	275	280	319	223	271	83	50	67	71	57	86	69	97	228	60	107	71	77	211	67	50	46	56	216	67	49	61	77	63	151	50	61	68	56	55	56	59	45	55	72	49
13.75	75	259	46	44	48	143	206	248	279	282	321	224	272	81	47	66	71	57	88	69	97	231	61	108	69	76	213	64	49	46	55	219	66	49	60	79	59	149	48	58	66	54	54	56	58	45	54	73	46
14	89	269	53	52	53	147	212	253	282	286	321	226	283	91	57	71	77	61	93	75	101	233	62	110	78	83	219	70	56	52	60	222	68	52	62	78	70	158	55	64	72	59	60	61	61	47	56	75	60
14.25	90	271	53	51	53	146	214	259	285	286	323	229	285	91	55	69	76	59	93	75	101	234	61	109	79	84	221	70	55	51	59	225	68	50	61	80	72	157	55	63	71	58	57	57	60	47	56	75	59
14.5	91	275	56	54	55	150	219	264	287	291	324	230	290	94	58	74	80	62	96	75	103	237	63	110	80	88	226	74	58	53	62	229	71	51	63	79	72	161	55	67	75	60	62	62	61	48	56	76	61
14.75	89	275	54	51	53	148	220	266	288	291	324	232	289	93	57	71	79	61	95	74	104	237	62	110	79	86	226	71	57	51	59	229	69	50	62	81	71	159	54	65	74	59	59	60	61	48	56	75	59
15	80	274	51	47	50	147	223	271	291	293	326	235	287	89	50	71	78	59	95	73	105	239	62	109	74	85	226	70	53	50	59	231	69	51	63	80	64	158	51	63	70	57	57	59	61	46	57	75	51
15.25	90	280	54	51	53	149	231	273	296	295	328	240	293	94	58	73	80	60	100	79	107	241	64	113	79	87	231	73	59	54	61	236	71	53	64	82	72	161	54	65	74	59	59	61	62	48	59	76	60
15.5	83	280	52	48	52	148	233	276	298	298	329	240	292	92	54	72	79	60	100	77	108	241	63	111	75	87	233	72	56	53	60	236	71	52	63	80	67	159	51	63	73	59	59	61	62	47	57	76	54
15.75	82	280	50	48	51	148	237	278	300	298	329	245	292	93	53	71	78	61	102	78	109	242	66	113	74	84	233	71	55	53	59	238	70	52	65	83	65	157	52	62	71	57	59	61	61	48	57	77	52
16	89	284	54	51	53	150	243	280	302	300	330	245	297	97	57	74	81	62	104	79	109	243	66	113	79	89	240	75	58	54	60	239	70	52	63	82	72	163	53	65	75	59	60	60	62	48	58	75	58
16.25	83	286	52	51	54	150	247	282	304	304	332	246	297	97	54	75	82	62	107	81	113	248	67	112	77	89	241	75	59	55	61	242	73	52	66	83	68	164	53	66	74	59	61	61	63	49	58	77	54
16.5	90	289	55	53	54	151	250	283	305	304	332	250	301	99	58	74	83	62	109	81	114	248	67	115	80	89	244	75	59	56	61	243	72	52	65	85	72	164	55	65	75	61	61	61	64	50	60	78	59
16.75	88	290	56	52	54	152	254	286	308	306	334	253	302	100	57	75	82	64	111	83	115	250	67	117	79	89	246	75	59	57	63	246	73	54	65	85	70	164	54	65	76	62	62	64	63	51	59	76	57
17	79	289	49	46	50	149	257	287	307	307	334	252	296	96	53	72	81	60	108	79	115	254	67	115	74	88	245	73	55	54	60	245	70	53	65	85	63	163	50	62	72	57	57	59	62	48	58	77	50
17.25	79	290	50	48	50	151	259	287	310	308	335	255	297	96	53	73	82	61	110	84	117	258	69	117	74	85	245	73	55	56	60	247	70	53	66	86	63	161	51	62	71	59	58	61	62	51	60	77	51
17.5	88	296	55	52	53	152	263	289	312	309	336	257	305	102	57	76	83	64	113	87	119	260	69	116	79	91	251	78	60	57	61	250	72	53	65	86	70	167	54	65	75	61	59	61	62	50	59	76	57
17.75	89	298	55	53	54	153	267	289	312	309	336	259	305	105	59	77	85	64	116	89	122	262	70	118	81	93	254	78	61	57	63	251	74	54	67	88	72	166	55	67	77	61	62	62	64	51	60	78	61
18	88	298	54	52	52	153	270	292	313	311	338	260	305	106	57	77	84	64	119	92	124	265	70	119	79	91	255	78	60	58	62	253	73	54	68	89	70	166	55	65	76	62	62	63	64	51	61	78	56
18.25	87	300	54	51	52	154	273	292	314	311	339	261	306	110	57	77	85	64	121	93	126	267	71	118	80	92	256	79	61	56	63	255	73	55	67	90	69	168	54	65	76	61	60	62	64	51	60	78	55
18.5	87	302	54	52	54	154	276	294	317	312	339	264	306	114	59	78	85	65	124	96	128	269	71	121	79	93	257	80	61	59	64	257	74	55	68	88	68	167	53	66	75	61	62	63	64	52	59	79	57
18.75	86	302	52	51	53	154	278	295	317	313	340	266	305	121	58	77	85	64	125	97	130	272	71	121	78	92	260	78	60	59	63	258	74	55	67	89	68	168	53	65	76	62	61	63	65	52	59	77	55
19	89	307	56	53	54	155	282	297	317	313	340	266	310	128	59	78	87	65	128	98	131	272	71	119	82	96	263	82	62	60	64	259	74	55	67	88	72	171	56	68	77	61	61	63	63	52	61	77	57
19.25	93	311	57	56	57	158	285	298	318	315	341	269	312	135	62	79	89	66	132	103	136	274	74	122	85	100	267	83	64	61	67	263	76	57	70	91	74	174	57	69	79	64	64	66	65	53	61	79	61
19.5	88	307	56	53	55	155	286	297	319	314	341	270	308	137	59	78	87	64	134	104	136	275	74	122	82	96	266	81	63	61	64	264	74	55	69	90	70	170	56	68	77	62	62	64	65	52	61	78	57
19.75	87	309	54	54	53	156	288	297	319	314	340	272	307	140	59	80	86	66	135	106	138	276	74	122	80	96	267	81	61	61	64	264	75	55	67	91	70	170	54	66	76	62	61	62	64	52	61	78	55
20	79	308	51	49	51	156	289	299	320	316	342	273	304	141	55	77	86	64	136	110	141	278	74	121	76	94	267	80	59	60	63	266	74	54	69	92	64	170	53	64	76	61	59	62	64	53	61	80	50
20.25	96	316	59	57	57	158	294	301	320	315	342	275	316	154	64	82	91	68	141	113	144	279	77	120	87	101	276	89	67	66	67	269	78	57	69	91	78	179	59	70	81	64	64	64	66	53	62	78	65
20.5	88	312	57	55	56	158	296	303	322	317	343	277	311	151	60	80	88	67	143	117	148	281	76	126	81	98	274	86	64	64	67	271	77	57	72	92	69	172	56	67	77	65	63	65	66	55	63	80	58
20.75	86	313	54	52	54	159	296	301	321	317	342	281	310	154	58	80	88	66	144	118	149	282	76	125	80	97	275	84	62	64	65	271	76	57	69	94	69	172	55	67	77	62	61	63	65	53	62	78	56
21	87	315	55	52	54	158	300	303	321	317	342	280	311	159	59	81	88	66	146	119	151	283	81	123	81	99	277	86	63	64	66	273	77	56	70	92	69	175	55	67	78	61	62	65	64	52	62	79	56
21.25	80	310	51	49	52	157	301	303	322	317	343	283	307	157	54	79	88	65	146	121	153	283	83	124	77	96	274	83	61	64	64	274	77	56	71	94	63	173	53	65	77	60	60	63	66	54	62	80	49
21.5	87	315	53	52	54	160	303	303	323	317	343	284	311	163	59	80	89	66	149	125	160	284	87	124	82	100	280	87	64	65	66	277	78	57	71	92	68	174	54	67	78	62	63	64	66	53	61	79	56
21.75	91	319	58	56	57	161	306	305	323	318	343	287	315	169	61	82	92	69	154	129	169	286	93	125	84	103	284	90	67	68	68	280	78	57	71	93	71	179	57	70	81	64	65	67	67	53	62	78	60
22	94	320	61	58	59	163	308	306	324	319	343	288	318	174	65	82	92	69	157	136	175	286	100	129	87	105	285	91	70	71	70	282	80	60	72	93	76	181	61	72	82	66	66	68	67	54	64	79	63
22.25	93	319	59	57	56	162	310	306	324	319	344	291	316	174	63	82	90	68	157	142	182	289	102	128	84	104	285	90	67	69	68	283	78	56	71	95	74	179	58	69	82	64	65	66	67	53	63	79	61
22.5	90	320	59	57	56	164	313	307	324	319	344	292	314	177	64	83	92	69	159	148	188	288	109	132	83	105	286	92	69	72	69	284	81	58	72	95	71	181	57	70	81	64	65	67	67	55	62	80	59
22.75	97	322	62	59	60	165	314	307	325	320	344	295	320	183	66	84	94	72	162	157	196	289	112	137	88	107	288	93	71	73	73	288	81	61	74	96	77	184	61	72	84	64	68	68	68	55	64	80	64
23	90	320	60	56	58	165	315	308	325	320	344	294	316	181	62	83	93	71	164	161	201	289	115	136	84	106	289	94	68	72	71	288	81	60	73	95	72	183	58	71	82	64	65	67	67	54	63	80	59
23.25	83	318	56	52	55	164	314	306	325	319	343	296	312	183	58	83	91	69	166	163	204	290	118	138	82	105	287	91	66	70	69	288	79	58	72	97	68	181	54	67	78	62	62	64	65	54	64	80	53
23.5	96	322	63	59	59	166	317	307	326	320	344	300	319	192	66	83	95	71	177	174	211	292	122	148	89	109	290	96	70	76	72	290	82	61	74	99	77	185	61	72	84	65	68	69	69	55	63	80	65
23.75	98	325	65	60	61	170	320	308	327	321	344	300	323	197	67	85	96	73	184	180	217	292	125	149	90	111	293	99	72	77	73	293	85	62	74	97	79	189	64	74	85	67	69	70	69	55	65	80	66
24	93	322	61	58	59	169	319	308	326	320	345	303	319	196	65	84	95	71	187	185	220	294	128	156	87	108	291	95	71	77	72	293	84	60	75	100	75	184	60	71	82	64	68	68	67	55	63	82	61
24.25	96	324	63	60	60	172	321	310	327	321	345	304	322	203	67	87	96	74	194	189	227	294	131	156	89	112	292	100	73	78	75	295	86	62	77	100	77	189	61	75	85	67	69	71	69	56	66	81	64
24.5	98	325	66	60	60	174	322	310	327	321	345	304	323	207	68	87	96	73	198	193	231	294	133	156	90	114	293	101	73	79	74	296	84	62	75	99	78	192	62	74	86	67	68	70	67	56	65	81	64
24.75	94	322	62	59	60	174	323	310	327	322	345	308	318	205	65	85	97	72	202	200	236	296	137	167	86	111	291	99	73	79	75	297	85	63	78	102	73	188	61	71	84	67	69	70	69	58	65	82	60
25	97	325	64	61	61	178	322	311	328	321	345	307	322	212	68	87	99	74	206	203	240	295	139	162	89	113	293	103	74	80	76	298	85	63	78	101	77	195	61	75	87	68	70	71	69	57	66	82	64
25.25	94	323	63	59	59	177	322	310	328	321	345	310	318	212	65	85	97	71	210	205	243	296	141	166	87	111	293	101	71	78	74	297	84	62	77	104	75	193	59	71	85	66	68	69	68	56	66	81	62
25.5	95	324	65	60	60	181	322	310	328	321	345	310	320	216	67	85	97	73	214	210	247	296	144	169	87	114	294	103	73	82	75	300	86	64	77	109	75	196	61	73	85	68	68	70	68	56	67	83	63
25.75	98	324	64	60	59	181	323	310	328	321	345	312	320	220	67	85	98	74	218	215	250	298	145	174	89	114	295	103	74	83	76	299	87	63	78	114	77	197	62	73	86	67	70	71	70	57	66	82	64
26	94	325	64	60	60	183	323	311	329	321	345	313	319	222	66	85	98	73	221	218	254	298	148	175	88	115	294	103	74	83	74	301	87	64	79	119	76	199	60	72	85	67	69	71	69	58	65	82	63
26.25	94	323	64	59	60	186	324	311	329	322	346	314	319	224	65	86	98	75	224	223	257	298	151	177	88	117	295	104	74	83	76	302	88	64	79	124	75	201	60	73	85	68	69	71	69	57	65	83	61
26.5	93	325	63	58	58	187	323	312	328	322	344	312	319	229	65	87	99	75	224	221	260	297	152	174	88	122	296	107	73	81	75	301	86	63	78	129	76	206	60	72	85	65	66	69	67	55	65	81	61
26.75	83	320	59	53	55	186	322	311	329	322	344	315	312	227	58	84	96	72	227	226	262	299	153	179	82	119	292	102	69	82	72	301	85	61	78	134	65	200	55	66	80	63	63	66	67	56	66	82	52
27	100	325	68	60	61	189	323	311	328	322	345	316	324	237	69	87	100	75	232	231	266	298	156	181	92	133	297	108	75	86	76	302	88	64	80	138	79	210	63	74	87	67	69	71	68	56	66	84	64
27.25	94	323	65	59	59	191	323	312	329	322	345	316	319	237	66	86	100	75	235	235	269	299	160	184	89	135	296	108	74	84	75	302	89	65	81	142	73	207	60	72	84	67	67	69	70	58	67	83	60
27.5	98	327	68	61	61	194	326	312	329	323	344	315	324	243	68	88	102	76	238	238	273	299	162	182	92	144	299	112	76	86	77	303	90	65	80	144	78	215	62	74	87	67	68	72	69	58	66	83	64
27.75	95	323	66	59	60	195	324	312	329	322	346	316	320	244	66	87	100	75	240	240	274	300	164	184	88	145	297	109	75	86	77	303	88	66	80	148	73	213	60	72	86	67	69	70	69	58	67	82	61
28	89	322	65	57	58	196	324	312	329	322	344	315	317	246	62	87	100	75	241	243	277	298	165	183	86	148	294	110	72	84	76	303	88	66	81	152	71	212	58	70	84	63	65	68	69	57	66	82	57
28.25	86	319	63	55	56	196	322	311	328	321	344	317	313	245	61	86	99	74	244	245	280	298	167	187	84	148	293	109	70	85	74	303	88	67	82	156	67	210	55	67	81	63	65	67	68	58	68	83	53
28.5	98	327	70	61	61	201	326	313	330	324	346	318	324	255	68	88	104	79	250	253	284	301	171	194	92	159	300	114	76	89	79	306	92	68	83	159	78	218	63	75	87	68	70	72	71	59	68	84	64
28.75	86	321	64	55	56	200	324	312	329	322	344	316	315	252	61	87	99	73	248	250	285	300	172	187	85	158	296	113	71	84	75	305	89	67	82	159	69	216	57	69	83	63	65	69	69	56	69	83	54
29	94	323	67	58	58	200	325	312	330	323	345	318	319	255	65	87	101	77	253	256	286	301	176	195	89	162	296	112	74	88	76	305	91	68	83	165	73	217	59	72	84	65	68	70	70	58	67	84	61
29.25	99	327	72	62	62	206	327	313	330	322	346	318	324	264	69	90	105	79	257	261	289	301	179	193	94	170	300	118	77	91	80	307	92	70	85	166	77	226	63	75	88	68	70	73	71	58	68	84	65
29.5	90	321	66	56	57	203	324	312	329	322	344	319	315	259	63	86	102	77	256	261	289	301	180	195	86	167	295	115	72	88	76	304	91	69	83	170	69	217	58	68	82	64	66	68	69	58	69	84	55
29.75	98	325	72	61	60	207	326	313	332	324	347	318	322	265	69	90	105	79	261	267	292	301	184	200	92	175	299	119	77	91	81	306	94	74	87	174	76	224	61	74	87	67	70	72	71	60	70	84	62
30	86	321	67	56	57	205	324	312	330	323	345	320	312	261	62	86	103	77	260	267	294	302	185	200	85	170	294	115	72	89	76	305	92	73	85	177	66	217	56	67	82	65	65	68	69	58	69	85	53
30.25	98	327	74	60	61	211	326	314	330	324	345	319	324	272	68	90	107	80	265	269	297	301	188	198	94	181	299	123	77	93	81	307	95	78	86	178	78	230	62	75	87	69	69	71	71	58	70	84	63
30.5	104	330	77	64	64	212	328	313	332	324	345	319	326	276	72	92	108	81	268	274	299	301	192	203	96	186	301	124	79	94	83	308	97	84	86	180	81	232	64	78	90	69	71	73	71	59	70	84	67
30.75	103	329	78	64	64	215	329	315	332	325	347	318	326	278	72	93	109	80	270	276	300	302	195	202	97	189	302	127	79	93	84	308	97	89	88	181	79	234	65	78	90	70	72	74	71	58	71	85	66
31	97	325	74	60	60	214	326	314	331	323	345	320	321	274	68	90	108	80	269	276	301	302	197	204	93	188	299	124	76	92	79	306	95	92	86	185	75	229	60	73	86	67	68	71	70	58	70	85	60
31.25	99	326	76	60	61	215	327	314	331	324	346	320	323	277	69	91	109	80	272	279	303	303	200	206	95	191	299	126	77	93	82	307	97	99	87	187	76	231	62	75	88	68	69	72	70	58	72	84	62
31.5	103	330	81	64	64	219	330	315	332	324	346	319	327	282	71	93	112	82	275	282	305	302	203	207	99	196	303	130	80	96	85	309	101	104	89	189	80	238	63	78	91	69	73	75	72	60	72	84	65
31.75	104	330	82	64	64	220	330	315	332	325	347	321	327	283	72	94	112	83	277	284	307	303	208	210	101	200	302	132	81	97	85	309	101	108	90	191	81	240	65	79	92	70	73	75	72	60	72	86	66
32	99	326	78	61	61	219	328	314	331	325	347	321	322	281	69	92	111	81	277	286	308	304	211	215	102	197	299	130	78	97	84	308	100	114	90	194	76	233	62	75	89	69	70	73	72	61	71	86	61
32.25	104	330	83	64	63	221	329	315	331	324	346	320	326	285	72	93	114	84	280	286	308	303	213	213	108	204	301	135	79	97	84	310	102	115	91	196	79	241	64	78	90	69	72	74	73	60	73	84	64
32.5	101	327	82	62	63	222	329	315	333	325	347	322	323	283	70	92	114	83	283	289	310	304	218	220	109	203	300	135	80	97	86	310	102	121	93	199	77	237	63	75	91	69	73	75	74	62	73	88	63
32.75	94	323	78	59	59	220	327	314	331	324	345	320	318	280	66	91	111	82	281	289	309	303	220	218	110	202	297	136	76	95	81	308	100	122	92	200	71	233	60	72	86	66	67	71	71	59	72	86	58
33	102	327	83	61	61	224	327	314	332	324	347	320	323	286	70	93	113	82	283	290	310	303	223	215	118	209	300	142	79	97	84	308	101	126	91	202	76	241	61	75	90	67	69	72	71	59	72	86	62
33.25	106	331	87	64	65	228	330	316	333	325	347	320	327	290	74	96	117	86	286	293	311	302	227	221	125	213	302	148	82	99	89	310	104	131	93	203	80	246	64	78	94	71	72	75	73	60	74	85	66
33.5	104	329	86	64	64	228	329	315	332	326	347	321	325	290	74	95	118	86	287	295	312	304	231	224	128	213	302	149	81	100	88	310	105	134	95	206	79	243	64	78	92	71	73	75	75	62	74	87	65
33.75	103	327	85	62	61	226	328	313	332	324	347	322	322	287	71	94	116	83	287	296	311	304	233	227	129	213	299	149	79	98	85	309	104	136	94	209	78	242	63	74	90	68	71	74	72	62	73	86	63
34	109	332	91	64	65	233	330	316	333	327	347	320	329	294	75	97	120	87	290	297	312	304	237	228	139	220	304	158	82	101	91	311	107	141	96	209	82	249	66	80	93	71	74	77	73	61	75	86	66
34.25	103	326	87	63	64	230	329	315	333	326	347	322	323	288	73	94	120	87	290	299	313	305	242	235	137	218	301	156	82	101	89	312	108	145	97	213	77	244	64	75	91	70	72	77	74	62	76	87	64
34.5	102	327	88	63	62	233	329	315	332	326	348	322	323	289	72	93	120	87	291	300	313	305	245	235	140	220	300	160	81	100	89	312	108	147	98	213	77	244	64	76	90	70	72	75	74	62	76	88	61
34.75	108	331	94	67	66	236	331	316	333	327	348	322	328	293	74	96	125	88	293	302	314	305	246	236	149	225	304	165	83	102	93	312	112	151	99	214	81	251	66	80	94	72	74	78	74	62	75	88	66
35	111	330	95	67	65	236	331	316	332	326	348	323	329	295	77	97	126	89	295	304	314	305	250	242	153	226	304	167	84	104	94	313	111	153	99	218	82	251	68	79	94	71	75	78	74	63	77	87	69
35.25	103	328	92	63	64	238	328	315	332	325	347	321	324	290	71	96	125	87	292	300	314	306	251	236	152	226	301	168	80	99	91	310	110	155	100	218	76	249	62	76	90	69	70	75	73	60	77	87	62
35.5	110	329	96	66	66	240	330	317	334	327	348	323	327	294	76	98	130	90	295	305	314	305	256	245	159	229	304	173	83	104	95	312	112	160	101	220	82	252	66	80	93	72	76	79	77	63	77	87	66
35.75	114	332	98	69	68	244	331	316	333	327	347	320	331	297	78	101	135	93	296	304	315	305	256	243	165	234	306	177	85	104	97	311	114	163	103	220	84	258	69	83	96	73	77	79	75	62	77	88	68
36	111	331	98	68	64	241	331	316	334	327	347	323	328	294	77	99	135	93	296	305	315	306	260	248	166	232	304	176	84	104	96	312	114	165	102	223	81	253	67	79	93	71	75	78	75	62	76	88	67
36.25	103	326	96	64	62	242	329	315	332	325	349	322	321	290	72	96	134	93	295	305	315	305	261	250	164	230	301	177	80	101	92	310	114	167	104	225	75	250	62	75	90	68	70	75	73	60	77	89	59
36.5	115	332	100	69	66	243	333	317	334	326	348	323	328	296	79	98	142	100	299	309	316	305	265	259	171	235	304	179	85	106	100	314	118	172	106	228	82	255	69	80	94	73	77	81	76	62	78	89	68
36.75	111	329	99	68	65	244	332	316	333	326	347	323	325	294	77	98	142	105	298	309	315	306	267	260	174	236	304	181	84	105	97	313	121	175	107	229	79	254	66	79	95	71	75	79	77	64	78	89	66
37	106	326	97	65	62	242	329	314	331	325	347	322	321	290	73	97	142	106	296	307	314	305	267	258	173	236	300	180	80	103	94	309	122	176	105	231	75	251	63	75	90	69	71	75	74	61	77	88	61
37.25	107	327	100	66	64	246	330	316	332	326	347	321	324	293	74	99	147	113	297	307	315	305	268	259	179	239	302	185	81	103	98	311	128	179	107	231	76	255	63	77	92	69	72	78	74	60	77	89	62
37.5	115	331	106	71	69	250	331	316	333	327	348	322	328	297	80	101	152	119	301	310	317	306	271	265	185	244	304	190	87	108	103	313	133	184	109	233	82	259	69	82	97	73	76	82	77	64	81	90	69
37.75	104	324	100	65	62	245	328	314	332	326	347	322	319	290	72	96	149	119	297	309	316	306	272	266	180	238	299	185	79	104	96	309	133	184	110	236	71	251	61	75	89	68	70	75	73	61	78	88	59
38	112	329	109	70	66	251	331	316	332	326	348	321	325	296	77	101	155	125	300	310	317	306	273	266	189	245	304	192	83	106	102	312	139	187	113	235	78	260	65	80	93	72	75	80	76	62	79	89	64
38.25	118	333	113	73	68	253	333	317	334	329	348	323	328	297	80	102	159	132	303	313	318	306	275	273	194	247	307	193	86	109	105	313	143	191	116	239	82	263	68	82	96	75	78	82	78	63	81	90	68
38.5	105	323	109	66	60	249	328	315	333	327	346	321	319	290	73	96	153	128	297	309	316	306	275	269	190	241	299	190	78	103	97	310	142	192	117	244	72	253	62	74	88	66	67	74	72	63	78	88	58
38.75	115	329	115	71	65	251	330	315	332	327	348	323	325	294	78	101	158	135	300	311	317	306	277	276	197	247	303	195	83	106	102	311	146	195	123	242	79	260	65	79	93	72	74	77	75	63	78	89	65
39	117	328	118	73	68	254	333	316	333	328	348	322	327	296	80	102	163	139	303	315	317	306	279	281	199	249	304	199	87	109	106	314	152	198	129	243	81	262	67	81	95	73	77	81	78	65	80	89	66
39.25	125	334	124	78	70	256	332	316	335	329	348	322	331	302	83	105	167	144	304	316	318	306	280	281	208	254	308	203	88	110	109	314	153	201	135	245	85	269	72	86	99	75	78	84	79	65	80	90	71
39.5	110	325	119	71	63	255	329	315	333	326	347	320	321	292	74	102	163	142	299	310	317	305	278	277	203	249	301	201	81	105	104	311	154	202	136	245	74	262	62	78	92	70	70	78	75	61	79	90	59
39.75	114	326	120	73	65	254	329	315	332	328	347	323	323	293	77	101	165	147	300	312	317	306	281	283	205	251	302	201	83	108	105	312	155	205	141	248	77	262	64	78	93	71	73	78	76	63	80	89	64
40	113	326	121	73	64	255	330	314	333	327	348	324	321	292	76	101	166	149	302	314	318	307	281	285	207	250	301	203	82	107	106	312	157	207	144	252	73	260	64	76	91	71	73	78	75	63	80	90	61
40.25	119	328	124	77	66	256	330	315	333	328	348	324	325	294	81	103	170	153	302	315	318	305	282	288	210	253	303	205	85	111	109	313	161	210	148	251	78	263	66	80	94	72	75	82	77	64	82	91	64
40.5	125	333	130	82	70	260	331	316	333	328	347	323	330	300	85	106	174	157	304	317	318	307	282	288	220	259	307	211	87	112	113	312	164	213	152	252	86	270	70	84	98	73	77	83	77	64	82	90	71
40.75	122	328	128	79	66	259	330	315	333	327	347	323	325	296	81	105	172	158	303	314	317	306	282	287	217	257	302	210	85	110	111	312	164	216	154	254	79	266	66	80	94	71	74	80	77	63	82	90	66
41	122	328	128	81	66	259	330	315	333	328	348	324	325	294	82	105	174	161	304	315	318	306	283	291	218	256	303	209	85	110	111	313	167	218	157	256	79	265	66	79	95	71	75	81	76	63	82	90	65
41.25	128	332	132	87	70	262	333	317	334	329	349	324	329	300	86	109	178	166	307	319	319	307	284	293	225	261	307	215	88	114	118	315	170	221	162	258	84	272	71	84	98	75	80	85	79	67	83	90	71
41.5	130	332	135	89	70	264	332	317	334	328	348	323	330	301	86	111	178	169	306	317	319	307	284	292	229	264	309	218	89	113	117	313	172	223	163	258	86	274	71	85	99	74	77	83	79	64	83	91	71
41.75	132	333	136	93	72	264	333	318	335	330	348	325	330	302	89	113	182	173	308	320	319	308	286	297	232	264	309	219	91	116	122	315	174	225	167	261	87	275	74	86	100	76	81	88	81	67	85	92	73
42	122	327	133	90	65	262	330	315	332	328	347	325	324	293	82	111	178	170	304	316	318	306	285	295	225	260	303	216	84	112	117	311	173	225	169	262	78	268	66	79	93	72	75	81	78	65	83	92	64
42.25	129	331	138	95	69	267	332	316	334	328	348	323	329	299	86	115	181	176	304	318	319	306	285	293	234	264	305	221	87	113	125	313	177	227	171	260	82	274	69	83	96	75	77	84	78	64	85	92	68
42.5	136	334	141	102	71	270	333	317	335	329	348	323	333	304	90	120	187	180	309	320	320	308	286	295	240	269	310	226	90	116	130	315	179	230	175	262	87	280	74	88	101	76	82	87	80	66	83	92	72
42.75	120	324	134	97	64	263	330	316	333	327	347	324	320	291	80	117	180	176	303	316	319	306	286	297	231	260	301	219	82	112	124	312	176	230	176	266	73	265	65	77	91	71	74	81	77	64	84	93	60
43	130	330	140	104	68	268	332	317	333	329	348	324	326	298	87	124	185	182	306	318	320	308	287	298	239	265	307	226	87	114	130	314	180	233	179	266	82	274	69	83	97	75	78	85	80	66	85	92	68
43.25	134	331	142	108	70	270	332	317	333	330	348	324	329	301	90	129	188	187	307	319	321	307	286	300	243	267	307	229	89	116	135	315	183	235	182	266	86	278	71	86	100	75	80	87	81	66	85	93	69
43.5	141	334	146	112	71	270	334	317	334	329	348	323	333	305	93	133	190	189	308	319	320	307	287	298	250	273	311	232	90	117	137	314	184	237	184	267	89	283	75	88	100	77	81	88	81	66	85	93	75
43.75	140	333	146	114	72	271	333	317	333	329	346	324	331	303	93	134	191	191	307	318	320	308	288	298	250	272	309	233	90	117	137	314	184	239	186	269	88	282	75	88	100	76	80	87	79	67	85	93	73
44	129	327	143	108	68	270	331	317	334	327	347	324	324	295	88	134	188	190	305	318	319	307	287	300	245	268	304	231	86	115	135	312	185	239	188	270	79	274	68	82	96	74	76	84	80	65	86	93	66
44.25	137	331	147	115	70	271	333	318	334	330	348	324	327	300	92	138	192	196	309	321	320	309	288	303	249	269	307	235	92	118	141	315	188	243	191	272	82	277	72	85	99	76	82	88	83	68	89	94	70
44.5	141	332	148	117	71	274	333	317	334	329	348	324	328	301	94	141	195	197	308	322	321	309	288	304	252	272	307	237	90	118	141	315	189	244	192	273	86	280	72	87	99	77	82	90	83	68	88	95	70
44.75	130	325	145	112	65	271	329	315	334	329	349	323	321	295	88	138	190	195	303	316	320	308	287	298	250	267	302	235	84	113	135	311	187	244	193	276	76	274	65	80	93	71	73	81	78	66	86	93	60
45	126	323	144	110	64	272	330	315	334	328	348	323	316	293	85	140	188	198	304	315	320	306	287	298	250	266	303	235	82	113	134	311	189	245	194	276	71	272	62	77	91	70	71	82	77	65	86	92	57
45.25	146	332	153	120	73	274	334	318	334	329	349	324	330	303	101	150	199	205	309	321	321	308	289	304	260	276	309	244	92	119	144	316	193	247	198	274	87	285	75	88	101	77	83	91	83	68	88	94	73
45.5	141	327	151	116	68	272	331	316	333	329	348	325	325	297	102	148	197	206	308	319	319	307	289	305	257	271	306	241	88	118	140	314	193	249	199	278	82	277	72	84	98	76	79	88	81	67	88	95	67
45.75	146	332	155	121	72	276	334	318	336	331	349	325	327	301	108	154	200	209	309	321	321	308	290	306	263	274	308	246	91	120	146	316	197	250	202	278	85	282	74	88	100	78	84	91	85	69	92	96	71
46	145	331	155	122	71	277	333	318	334	330	349	324	327	300	108	154	201	211	309	321	321	308	289	305	263	275	308	247	91	119	146	315	197	251	204	278	85	281	73	87	100	77	82	91	82	68	91	94	70
46.25	151	332	157	123	72	277	334	317	334	329	348	325	330	303	117	157	203	213	311	322	321	308	290	307	267	278	310	248	93	121	148	316	199	252	204	280	87	286	75	88	102	78	84	90	83	69	91	95	74
46.5	152	334	160	124	74	280	336	320	335	331	348	324	331	304	119	162	206	217	312	324	323	309	290	308	270	279	311	252	94	122	152	317	202	254	206	280	86	287	77	90	103	80	86	93	87	71	93	95	73
46.75	158	336	162	127	74	280	336	318	334	331	348	325	334	308	125	164	209	219	312	322	322	308	291	306	275	282	312	254	95	124	152	316	203	255	207	281	91	291	79	92	104	80	85	94	84	69	92	95	77
47	150	333	162	125	73	282	334	317	335	329	349	323	331	303	123	166	208	220	310	321	322	308	290	303	274	281	310	255	94	121	152	316	204	256	208	279	88	288	75	89	102	79	84	94	85	69	92	95	72
47.25	160	334	164	129	76	278	333	316	334	329	349	325	333	306	133	169	210	222	312	323	321	309	290	307	277	283	313	256	95	123	152	315	204	257	210	283	92	292	80	93	105	80	84	94	84	69	92	95	77
47.5	143	325	160	121	69	277	332	316	334	329	348	324	324	296	125	165	206	221	308	319	321	308	290	306	269	276	305	252	87	119	146	314	204	258	210	283	79	279	70	85	97	76	80	90	81	67	92	96	66
47.75	138	324	161	120	67	279	330	315	335	329	347	324	320	296	126	165	204	221	306	318	321	307	289	303	271	275	304	253	85	117	144	312	204	258	211	285	77	279	68	83	96	71	74	89	80	69	93	96	61
Data File	C:\Program Files\Biolog\OL_DC_23\MAX\Data_2020\11\MAX_300_201113_A_07.OKA
Set up Time	nov 13 2020 2:36 PM
Position	4-A
Plate Type	PM 3-B
Strain Type	---
Sample Number	2
Strain Name	Nissle 1917
Strain Number	Escherichia coli Nissle 1917
Other
Hour	A01	A02	A03	A04	A05	A06	A07	A08	A09	A10	A11	A12	B01	B02	B03	B04	B05	B06	B07	B08	B09	B10	B11	B12	C01	C02	C03	C04	C05	C06	C07	C08	C09	C10	C11	C12	D01	D02	D03	D04	D05	D06	D07	D08	D09	D10	D11	D12	E01
0	19	10	4	4	2	0	2	3	6	8	15	25	17	6	1	2	0	0	0	2	3	6	16	24	45	8	0	2	1	0	0	1	3	8	12	28	15	11	2	2	2	3	2	1	4	8	5	26	20
0.25	21	10	6	5	4	0	1	2	6	8	15	25	17	4	1	2	0	0	0	0	2	7	16	25	40	10	0	2	2	1	0	1	3	7	11	28	16	12	3	3	2	2	1	1	3	12	6	27	21
0.5	26	15	11	10	4	0	7	5	7	9	17	28	23	10	7	8	1	0	0	2	3	9	16	26	41	16	4	6	3	2	1	2	4	9	12	30	19	17	6	6	7	5	4	3	6	11	7	26	26
0.75	25	14	8	8	4	0	2	4	7	6	12	23	25	11	2	10	3	0	0	0	2	5	12	25	42	14	3	7	3	0	3	3	1	8	9	23	20	19	6	5	5	3	2	2	3	6	2	24	23
1	22	13	6	7	5	0	4	5	8	9	14	26	22	10	2	8	2	0	0	1	3	5	13	26	37	13	2	5	3	0	2	2	3	8	9	27	16	17	5	5	3	2	3	2	4	9	5	28	22
1.25	23	13	7	9	6	0	5	7	10	12	16	28	23	10	2	7	2	0	0	3	3	6	16	27	36	14	2	5	3	0	2	1	5	9	11	30	17	17	6	6	5	6	4	3	6	9	5	29	22
1.5	20	13	5	9	6	0	6	6	12	14	17	32	21	9	3	7	0	0	1	5	6	9	18	29	34	13	3	4	4	1	3	3	7	11	15	33	18	15	5	5	4	5	6	4	7	13	9	31	20
1.75	25	16	9	10	5	0	8	8	14	16	17	36	27	12	4	10	1	0	1	5	5	10	18	28	33	15	4	7	4	2	4	4	6	10	13	32	18	20	6	7	6	7	6	4	7	11	6	31	24
2	33	25	17	18	12	5	15	15	21	23	26	49	38	16	13	15	5	5	8	10	10	20	27	39	33	22	13	12	8	9	9	7	10	18	19	38	23	25	10	12	14	12	12	8	15	17	14	36	30
2.25	28	24	13	13	10	6	11	13	21	23	23	49	40	19	9	13	6	2	6	7	11	16	22	37	30	20	11	11	7	4	7	5	9	16	15	35	22	24	9	9	12	11	10	7	12	13	11	33	26
2.5	26	23	10	10	9	6	11	12	27	29	21	46	45	22	5	11	5	0	5	7	12	14	20	36	29	20	12	11	5	1	6	7	8	15	12	34	22	26	10	10	11	11	8	8	10	12	10	33	25
2.75	31	30	16	15	14	10	16	17	39	42	31	59	53	26	12	14	5	7	8	13	20	22	27	43	24	24	18	16	6	5	10	10	13	19	17	39	24	30	13	12	18	16	12	13	16	16	14	37	28
3	35	38	15	16	15	15	18	19	56	56	38	72	66	32	14	17	7	10	11	15	22	26	28	48	25	28	24	20	6	7	12	12	13	22	18	42	26	36	15	17	22	18	14	14	19	17	16	41	29
3.25	35	48	17	18	17	25	23	22	72	73	46	83	80	34	16	19	10	12	16	18	27	30	33	54	26	31	29	23	9	8	13	14	16	25	19	43	27	40	16	17	25	20	18	17	22	19	18	43	30
3.5	29	53	11	12	15	32	24	20	86	86	46	85	88	33	10	16	8	10	15	17	28	30	30	50	24	28	29	21	6	4	12	15	17	23	18	42	25	39	15	17	22	20	17	17	19	17	18	44	25
3.75	32	65	12	14	18	42	30	22	103	102	63	94	104	37	13	19	11	14	18	20	30	35	32	54	25	32	33	25	9	5	13	18	20	25	20	45	27	45	16	20	25	21	18	19	21	18	19	45	27
4	33	75	15	14	19	52	36	23	117	114	84	105	114	36	15	21	12	15	23	23	32	48	32	58	26	35	36	29	9	5	14	22	20	27	22	45	28	48	17	21	29	24	20	20	24	19	21	48	28
4.25	32	85	14	15	20	60	43	26	129	128	108	112	122	35	15	22	15	16	25	24	32	58	34	63	27	33	42	31	9	7	17	26	24	29	23	47	29	52	19	23	30	26	21	22	27	22	23	49	28
4.5	45	102	24	21	24	72	52	31	140	140	134	123	138	43	24	28	21	23	30	29	37	73	38	69	33	44	54	35	14	12	20	34	26	32	26	51	35	64	24	28	39	30	27	26	31	24	26	52	36
4.75	34	106	14	14	21	76	52	29	147	147	151	124	141	37	16	23	18	16	28	26	33	79	37	66	29	36	53	33	11	8	17	41	27	30	26	50	31	63	20	24	32	28	26	23	29	23	26	53	28
5	37	115	18	18	23	83	65	34	158	158	185	139	148	43	21	26	19	22	33	36	40	93	47	76	33	38	63	35	12	11	21	52	36	33	34	61	33	67	21	28	36	31	30	29	35	32	33	62	31
5.25	38	127	18	19	23	90	63	32	161	162	194	134	158	45	19	29	25	21	31	28	37	97	35	68	33	42	71	38	16	9	21	60	28	32	27	50	35	80	25	28	37	30	27	26	29	21	27	54	35
5.5	36	134	16	15	25	94	69	36	168	170	213	142	162	43	17	26	24	22	31	30	40	107	40	74	32	39	76	34	16	10	20	68	33	33	31	55	33	79	23	27	36	31	29	28	33	25	32	57	30
5.75	42	144	21	22	28	99	79	38	173	175	231	150	170	48	23	32	28	26	35	32	44	118	43	77	33	45	85	40	17	15	25	78	35	37	32	57	36	88	27	32	42	34	31	32	36	27	32	59	34
6	40	148	21	22	27	102	86	41	183	184	251	160	172	50	27	30	27	28	39	39	50	128	51	87	37	43	92	40	18	17	27	89	42	40	39	67	37	89	27	34	42	37	35	36	40	35	38	67	34
6.25	48	156	27	25	31	104	91	45	186	188	261	164	181	53	31	34	29	31	41	40	51	134	50	87	40	49	101	43	20	20	28	97	40	39	40	67	39	96	30	36	47	39	35	36	41	34	37	65	40
6.5	39	160	22	21	29	107	96	46	191	192	266	169	181	52	28	31	30	27	40	41	53	140	53	89	38	44	103	41	19	18	27	104	44	38	41	69	36	96	28	36	42	38	36	37	41	37	40	68	35
6.75	43	166	24	24	30	110	103	51	194	197	272	174	186	55	30	33	32	30	43	43	57	147	55	92	39	49	110	43	22	21	29	113	45	41	45	71	39	101	30	38	45	39	38	38	44	38	42	71	37
7	49	172	28	26	32	112	106	53	197	200	274	176	192	57	34	36	33	33	46	44	56	152	54	93	42	53	117	46	23	22	32	120	46	42	45	71	40	107	32	40	49	42	38	39	44	37	42	69	40
7.25	44	175	27	24	31	113	109	56	200	205	276	179	194	59	32	36	35	32	46	44	58	157	54	94	40	51	121	45	24	24	32	126	46	43	46	72	39	108	33	39	47	42	40	40	46	37	43	70	38
7.5	49	184	30	28	34	120	113	60	202	208	274	181	201	60	34	42	38	35	50	42	61	160	52	93	42	57	127	49	28	24	34	132	43	44	44	67	41	118	35	41	51	44	39	40	45	34	41	68	41
7.75	47	184	28	27	34	119	121	64	212	217	281	188	201	60	36	38	38	35	51	51	64	168	60	100	43	54	131	46	27	25	34	137	50	45	50	77	40	114	35	42	49	44	42	43	48	41	47	74	40
8	51	188	31	27	34	120	123	68	214	219	280	188	205	61	36	41	39	35	52	48	65	171	57	97	44	59	136	49	27	25	34	143	48	45	48	73	40	120	37	42	51	45	41	43	46	37	44	72	42
8.25	42	191	25	23	31	120	125	69	214	219	278	187	206	59	33	39	38	32	49	45	62	172	52	91	41	54	137	47	27	23	33	147	47	41	45	69	39	121	34	40	48	44	41	41	45	35	43	70	39
8.5	43	195	26	23	34	121	130	77	221	227	282	192	209	62	35	39	40	33	53	48	66	178	59	97	43	56	141	48	28	24	34	152	53	43	50	76	40	122	34	42	47	45	42	43	48	40	47	75	39
8.75	44	199	26	24	35	123	133	83	224	231	283	195	213	64	36	40	41	34	55	50	66	181	61	100	43	57	146	49	29	26	35	158	51	44	52	78	41	125	36	43	50	45	43	44	50	41	48	76	40
9	45	201	29	25	34	125	137	88	226	234	285	195	215	65	37	42	42	36	55	50	66	184	59	97	44	59	150	51	32	27	36	163	52	44	50	76	41	129	36	43	50	45	43	45	49	39	46	74	39
9.25	46	204	29	27	36	127	143	98	234	242	289	203	219	65	38	42	44	38	57	54	70	192	64	105	46	59	155	50	31	29	37	168	55	46	55	81	42	130	37	45	52	48	46	47	52	44	50	78	41
9.5	51	208	32	29	36	127	146	106	236	245	289	203	224	67	41	45	46	39	60	53	72	194	63	104	48	63	160	54	33	30	39	171	54	47	54	80	43	135	38	46	54	50	46	46	51	41	48	77	43
9.75	44	209	28	26	36	128	148	113	240	247	292	206	227	66	38	42	46	37	59	56	72	199	64	106	45	60	161	52	33	29	38	175	55	48	56	83	40	134	37	45	52	48	46	49	53	44	51	79	40
10	51	212	33	30	38	128	153	123	244	253	295	208	231	69	42	45	49	40	62	59	74	202	64	107	49	66	167	54	34	31	39	180	57	47	56	84	43	139	40	47	54	50	47	48	53	44	53	79	43
10.25	51	215	31	28	36	130	154	133	247	253	295	207	234	70	41	45	48	39	60	55	74	201	61	101	48	65	169	54	34	30	38	183	55	46	54	80	42	141	40	47	53	49	46	45	51	40	49	78	43
10.5	57	216	38	32	41	131	162	145	254	262	302	213	239	73	47	48	52	43	65	63	79	209	70	112	53	70	173	57	37	35	42	186	59	51	60	88	47	143	42	51	58	53	51	50	55	47	53	81	48
10.75	47	221	31	27	38	133	162	155	254	263	301	213	240	71	41	46	51	41	64	59	78	209	66	107	49	66	175	54	36	33	41	188	57	48	59	85	43	143	39	48	55	50	49	49	55	44	52	81	43
11	47	222	30	28	36	132	165	167	257	265	302	214	243	72	41	45	50	40	65	58	77	211	66	106	48	65	177	55	35	33	41	192	58	49	59	86	43	144	39	49	55	51	49	49	53	44	53	80	43
11.25	48	227	33	28	37	133	169	182	260	267	302	215	247	72	42	48	51	42	65	58	80	213	63	107	47	68	182	57	36	34	42	195	58	50	58	84	44	147	40	49	56	53	48	49	55	43	51	78	43
11.5	52	229	35	30	39	134	172	195	262	268	304	215	250	73	44	49	54	43	67	60	81	216	64	108	50	71	185	58	38	36	41	197	57	50	59	86	45	150	42	49	58	53	50	50	55	44	52	80	45
11.75	58	233	37	31	41	137	175	205	265	271	303	216	257	76	46	52	55	44	68	59	81	218	63	102	52	74	188	61	40	36	43	201	58	48	57	82	47	154	44	50	60	54	49	49	54	41	51	77	49
12	49	235	34	30	39	136	179	217	268	276	307	220	257	76	45	50	56	43	70	62	83	222	67	109	50	72	189	59	39	37	43	205	58	51	61	88	44	152	41	50	58	53	50	50	55	45	54	81	44
12.25	49	238	34	31	39	136	181	226	272	279	307	220	260	76	44	50	56	44	67	62	82	224	64	107	50	73	192	61	39	36	43	206	59	50	59	87	45	154	42	50	58	53	50	50	56	45	54	81	45
12.5	48	239	33	30	39	137	184	234	275	283	310	223	262	76	44	49	57	44	71	63	84	227	69	112	49	71	196	59	40	36	43	210	60	52	62	90	43	153	42	49	57	53	51	53	57	48	55	83	44
12.75	50	243	36	31	40	137	187	243	278	284	311	224	267	77	46	51	58	45	71	63	86	229	68	110	51	74	198	61	42	39	44	213	60	50	61	89	44	157	42	51	58	53	50	51	56	45	55	82	45
13	60	245	40	34	42	138	191	251	283	289	312	227	272	82	49	54	61	48	74	67	89	232	71	113	55	79	201	63	43	42	47	215	62	53	64	92	47	158	44	52	61	55	53	53	59	47	56	84	49
13.25	48	248	33	29	39	138	194	259	284	289	313	227	273	79	45	50	59	44	71	66	86	233	70	111	48	74	203	61	39	39	45	217	62	51	63	91	43	156	42	51	58	53	51	51	57	47	56	85	43
13.5	60	249	40	34	44	138	200	266	290	296	320	234	277	86	52	56	65	48	76	71	91	239	75	120	58	80	206	64	44	43	46	220	65	54	67	97	48	160	45	54	62	56	55	55	61	52	57	87	50
13.75	55	254	38	33	41	138	200	272	287	293	315	232	278	84	49	56	61	47	77	66	91	238	70	112	54	78	208	64	42	42	46	223	63	53	63	92	45	162	45	54	62	55	53	54	58	47	55	84	48
14	54	256	39	33	42	140	202	275	289	293	316	235	282	84	48	55	63	47	77	67	91	239	70	113	53	80	210	65	44	41	47	225	61	53	63	92	46	162	44	53	62	56	52	54	58	47	57	82	47
14.25	60	259	41	36	42	140	206	281	292	298	318	240	285	89	52	58	65	50	80	69	94	242	71	115	56	83	214	67	45	45	48	229	63	54	65	93	49	165	46	55	64	57	54	54	59	48	56	85	50
14.5	61	261	42	35	42	141	209	283	296	299	321	241	287	90	52	57	65	49	80	70	94	243	73	114	58	83	214	67	45	43	48	229	63	51	64	94	49	165	47	55	62	57	54	54	58	48	57	84	51
14.75	54	264	37	32	42	141	212	287	297	302	321	245	288	87	50	55	66	48	81	71	95	245	74	117	53	81	215	66	44	43	47	232	65	55	68	96	45	163	45	54	61	56	54	55	59	51	58	87	47
15	57	267	39	33	42	142	217	290	301	305	324	248	290	90	49	57	65	48	83	72	96	247	75	116	55	84	218	67	45	44	47	235	64	53	66	96	46	166	46	53	62	55	54	53	59	49	58	85	48
15.25	58	269	39	34	45	143	224	294	305	310	329	253	293	93	52	57	69	50	86	78	99	252	80	123	58	86	219	69	46	46	49	239	70	56	72	101	47	166	46	55	63	58	57	55	62	55	61	90	49
15.5	60	273	41	36	43	142	225	295	303	306	325	250	295	94	53	60	69	49	85	74	99	251	74	114	57	86	224	70	46	45	50	239	64	53	65	96	48	169	47	55	64	57	54	55	59	49	57	84	51
15.75	58	273	41	35	45	144	231	299	306	311	329	256	298	94	53	59	71	51	88	78	103	256	79	124	58	87	226	70	47	47	50	241	68	56	70	101	48	168	48	57	64	58	57	57	62	53	60	89	50
16	52	276	35	31	41	143	232	301	305	309	328	253	299	92	48	57	68	48	87	75	99	256	73	115	55	83	228	68	45	44	48	244	66	53	65	96	44	169	44	54	62	55	53	54	60	48	58	85	45
16.25	56	277	39	34	44	144	238	302	309	314	331	258	301	96	50	59	71	51	91	79	105	260	79	121	57	87	231	70	47	47	50	245	68	55	69	101	47	168	47	55	64	58	55	57	61	52	60	87	49
16.5	61	278	42	35	46	146	244	305	315	318	334	262	302	100	54	60	74	52	94	86	106	265	81	126	59	90	233	70	49	49	51	248	70	57	72	103	48	171	47	56	65	59	56	58	63	55	61	89	52
16.75	59	280	39	35	44	145	246	307	313	317	333	262	304	102	52	61	72	50	96	84	107	264	81	123	60	90	235	71	47	48	51	249	68	57	70	102	48	171	46	56	64	59	56	57	61	54	61	88	50
17	63	282	43	36	45	146	249	308	314	317	333	263	305	104	54	61	73	52	98	85	109	264	80	121	60	93	237	73	49	48	50	250	68	55	69	101	49	174	48	56	65	59	56	56	60	51	59	87	52
17.25	59	283	42	36	46	146	253	309	317	320	335	266	307	104	54	61	73	52	101	88	111	269	82	124	60	91	239	72	48	49	51	254	70	56	71	103	48	172	47	56	64	59	57	57	61	53	62	89	51
17.5	54	286	38	33	42	146	254	311	315	317	332	264	309	106	52	59	72	49	101	85	112	268	77	119	56	91	241	72	47	47	49	253	68	55	68	99	46	173	46	55	63	57	55	56	60	50	59	87	47
17.75	60	286	44	36	48	149	260	312	319	323	336	272	309	115	56	62	77	54	107	93	118	274	86	130	61	94	242	74	52	51	52	256	71	59	75	107	47	173	49	58	66	59	59	59	65	57	63	92	52
18	62	287	43	36	46	147	263	312	322	323	337	274	310	122	55	62	77	52	109	95	118	278	86	130	61	95	244	75	49	50	53	258	71	57	74	106	50	175	48	57	64	59	58	58	61	56	63	91	53
18.25	54	290	38	33	43	148	264	315	320	321	334	272	311	123	52	60	76	50	110	93	118	277	84	124	59	92	247	74	49	49	51	259	70	56	72	103	46	174	47	55	64	57	56	57	62	54	62	90	47
18.5	60	291	44	35	45	150	266	315	319	323	336	276	312	130	56	64	77	54	114	99	123	281	85	130	60	96	248	76	51	51	55	260	73	59	75	106	48	177	48	58	67	60	58	58	64	56	63	91	50
18.75	57	293	40	35	45	150	270	316	320	322	337	276	312	134	54	64	77	52	116	99	123	282	86	127	59	97	250	77	51	51	53	262	71	58	73	106	48	176	47	57	66	59	57	59	62	55	62	90	49
19	57	294	40	35	46	150	274	318	324	326	338	280	313	137	53	62	80	53	118	102	125	285	89	131	59	95	253	76	50	52	53	266	74	58	76	108	48	176	47	57	65	59	58	59	64	57	65	93	49
19.25	63	296	44	39	46	150	275	319	321	323	337	279	315	144	57	65	80	54	121	103	128	284	85	126	63	99	255	79	54	52	55	264	70	56	70	104	50	181	50	59	68	60	56	58	63	53	62	89	53
19.5	58	296	42	35	46	150	278	319	324	327	340	285	315	145	55	63	80	52	123	109	131	288	93	134	61	96	255	78	52	52	55	268	75	59	77	109	48	177	48	57	66	61	59	60	66	58	67	94	50
19.75	57	298	40	35	46	151	281	319	324	326	337	285	315	147	54	62	79	53	125	109	131	289	93	131	59	96	257	78	52	53	55	270	75	58	76	109	46	177	47	58	66	61	59	59	64	57	65	92	49
20	57	299	42	37	46	153	282	321	322	325	338	286	316	152	55	64	81	55	127	111	134	289	95	128	60	97	261	81	53	54	54	273	73	58	75	107	48	179	49	57	66	60	58	58	63	55	64	91	49
20.25	60	300	45	36	46	153	284	322	324	325	336	286	316	155	56	65	80	54	130	114	138	291	101	129	63	100	262	83	54	54	54	274	74	58	75	107	48	181	50	57	67	60	58	59	63	55	64	91	53
20.5	59	301	43	36	47	154	288	322	326	327	338	290	318	160	55	66	81	55	132	119	140	294	109	133	63	99	265	81	54	55	56	277	76	59	77	110	47	181	49	58	68	62	60	60	65	58	65	92	50
20.75	57	303	42	37	46	153	287	323	324	325	337	289	317	163	56	64	80	54	134	118	142	292	111	131	60	100	268	82	52	55	55	279	73	59	75	109	48	182	48	57	67	59	58	58	63	55	63	91	50
21	58	303	42	36	45	154	290	324	324	326	337	291	318	165	55	65	80	54	135	121	145	293	117	130	60	99	270	84	53	54	56	280	73	59	75	108	48	183	49	56	67	60	58	59	64	55	64	92	50
21.25	60	303	43	35	45	155	290	323	323	325	336	291	318	168	54	65	82	55	138	122	149	292	117	129	61	102	271	85	53	55	56	280	72	58	73	105	49	184	49	57	68	60	57	59	61	53	63	90	51
21.5	57	306	43	36	46	156	294	325	326	326	338	295	318	170	56	64	81	55	140	128	159	295	124	137	62	102	272	84	54	57	56	284	74	59	76	109	48	183	49	57	67	60	58	58	63	56	64	91	49
21.75	58	304	44	38	46	156	295	324	324	325	336	295	319	174	56	67	83	56	143	134	165	296	126	141	61	102	274	85	55	57	57	285	74	60	76	110	48	184	50	57	68	62	58	60	62	56	64	93	50
22	60	306	45	37	46	155	296	326	324	325	335	295	320	178	56	66	81	56	145	139	171	295	128	139	62	103	277	87	55	58	57	287	73	59	74	107	49	187	49	58	69	61	58	59	63	52	62	89	51
22.25	61	304	47	39	48	157	301	326	329	329	341	303	319	182	59	66	86	58	149	150	178	301	140	155	65	106	277	87	56	61	59	289	77	61	81	114	50	185	50	58	70	63	60	61	65	59	65	94	53
22.5	64	306	47	40	47	157	300	325	326	325	337	301	320	185	59	68	84	58	151	155	184	298	138	151	64	107	280	90	57	62	58	290	75	61	76	111	52	189	51	59	70	61	59	59	63	55	64	91	53
22.75	57	307	43	36	46	157	302	327	326	328	339	304	319	185	56	65	84	57	152	159	187	300	143	159	62	104	280	88	56	59	57	292	75	61	80	112	48	186	49	58	67	60	59	61	64	58	66	94	49
23	57	308	43	37	45	159	303	327	326	325	337	303	320	189	56	66	82	56	155	162	192	297	141	156	62	105	282	89	56	61	57	293	75	61	76	110	48	187	48	57	68	60	57	60	64	56	65	92	50
23.25	63	308	47	39	47	159	303	326	324	325	337	302	320	193	59	68	84	58	157	167	197	299	144	159	63	110	284	92	57	63	58	295	74	62	77	110	49	191	51	58	70	63	59	61	64	55	65	91	53
23.5	64	307	49	39	46	158	306	327	326	326	339	306	320	197	60	70	85	59	160	174	203	299	147	163	65	109	283	92	57	64	59	296	76	62	77	112	51	192	52	59	71	62	58	61	63	55	64	92	52
23.75	60	309	46	37	46	160	306	326	324	325	335	305	322	199	57	68	84	57	163	176	206	299	146	160	64	109	285	94	56	62	59	296	74	61	75	110	49	192	50	58	69	62	58	59	62	53	63	89	52
24	67	310	51	40	48	161	308	327	324	325	336	307	321	206	61	71	86	60	172	182	212	301	150	164	68	114	287	96	59	67	60	297	76	63	78	111	54	197	53	60	72	64	59	61	63	53	64	90	55
24.25	61	311	48	39	46	161	307	327	324	324	336	306	322	207	58	69	85	58	176	186	216	300	151	165	65	113	288	96	57	65	60	299	76	62	76	112	51	197	51	59	71	62	58	60	63	54	64	92	52
24.5	60	310	47	37	47	164	310	328	324	325	336	308	322	209	57	69	85	59	182	190	221	302	154	168	64	116	287	95	58	66	61	300	77	63	79	117	50	197	50	59	70	63	58	59	64	54	64	91	52
24.75	64	308	50	41	49	162	314	329	331	332	341	316	319	214	61	70	89	60	188	201	227	307	166	182	68	123	286	96	58	67	62	302	81	65	83	127	52	198	51	60	71	62	61	63	67	61	68	95	54
25	62	308	49	38	49	163	313	327	329	330	341	317	321	217	61	69	88	60	191	205	232	306	167	183	66	125	287	97	59	66	61	302	81	65	84	131	50	199	51	60	70	63	61	62	65	60	68	96	52
25.25	69	311	53	42	50	167	312	329	326	327	336	312	322	223	63	73	89	63	196	207	236	303	163	175	69	137	289	101	60	69	63	301	77	65	79	131	54	207	54	61	74	64	59	62	65	55	65	89	56
25.5	68	312	53	42	48	168	313	328	325	325	337	312	323	227	62	73	88	63	199	210	240	303	163	175	67	140	291	103	62	70	63	301	76	66	78	135	53	209	53	60	73	64	60	61	63	54	63	90	55
25.75	59	311	47	38	47	169	314	329	327	326	338	315	322	227	59	68	88	60	202	215	244	304	169	183	63	140	290	100	57	68	61	303	79	65	82	145	49	205	50	59	69	62	59	60	66	56	67	94	51
26	59	310	49	39	47	171	316	330	329	330	340	319	322	231	59	68	90	60	207	221	249	308	174	187	65	143	289	101	60	69	62	305	81	67	84	151	48	207	50	60	70	64	61	62	67	60	70	96	51
26.25	65	310	53	41	49	173	316	330	329	329	341	319	321	235	61	70	92	63	209	226	253	307	177	190	68	151	290	102	61	71	63	305	81	67	85	155	51	211	52	60	72	64	61	63	67	59	67	95	54
26.5	62	312	52	40	47	176	314	328	326	326	337	315	323	238	60	70	89	61	212	225	255	304	172	182	66	155	290	104	61	70	63	305	79	66	80	152	51	213	53	59	71	63	59	61	63	55	66	91	53
26.75	63	314	52	41	47	177	315	331	325	325	336	314	323	243	59	71	90	62	215	227	259	304	172	183	67	158	292	106	60	72	63	304	79	67	80	155	52	217	51	60	71	63	59	60	65	54	65	91	54
27	63	310	52	41	49	180	316	331	329	330	341	321	322	245	62	69	93	61	219	236	264	309	183	196	67	161	290	105	60	72	63	307	83	69	85	165	49	214	51	61	71	64	62	63	68	60	68	95	53
27.25	65	313	56	42	49	182	316	330	327	327	338	318	323	250	62	73	91	64	223	237	267	306	180	189	69	166	292	108	61	75	64	305	81	68	82	164	52	218	53	60	73	63	60	63	66	56	67	94	55
27.5	70	311	57	43	50	182	318	330	329	329	340	321	322	252	64	73	94	65	226	243	270	309	187	197	71	170	291	109	62	74	65	306	83	70	85	170	54	220	52	62	74	65	61	63	65	58	68	95	57
27.75	71	309	59	45	52	185	318	331	329	332	340	323	323	255	66	74	96	68	229	248	273	309	192	202	72	173	291	111	63	76	67	306	84	73	88	175	56	222	55	62	75	65	62	65	68	60	69	96	57
28	62	312	55	41	48	188	318	329	327	327	338	319	323	257	61	70	93	63	229	246	274	307	188	195	69	173	293	111	60	75	64	306	82	70	83	174	52	221	52	59	72	64	61	62	66	57	68	93	52
28.25	62	311	55	40	49	189	319	331	330	331	341	323	321	258	61	72	95	63	233	253	278	310	196	205	69	175	292	110	61	74	66	308	86	71	88	181	51	220	52	62	72	64	63	65	68	62	71	97	53
28.5	64	311	57	43	50	189	319	332	331	331	342	324	322	262	62	73	96	66	237	258	281	311	200	208	70	179	292	112	62	76	66	308	86	73	88	184	52	221	51	61	72	66	62	65	68	61	71	97	55
28.75	67	313	59	44	50	193	319	330	327	328	338	320	323	266	64	74	95	65	239	257	282	308	195	200	69	183	293	115	62	77	66	309	84	73	85	181	53	226	53	62	74	65	60	64	66	57	68	94	56
29	61	313	56	41	47	195	318	331	328	328	338	319	323	268	61	71	94	64	240	258	284	307	197	202	67	182	293	113	61	76	67	308	83	73	85	185	51	224	51	60	72	63	61	63	65	58	69	94	51
29.25	64	313	59	43	48	196	318	330	328	328	338	319	323	271	63	73	96	64	244	262	286	307	201	202	69	187	294	117	62	78	67	309	85	75	85	186	53	228	53	61	73	64	61	64	65	58	70	94	54
29.5	66	313	60	42	48	195	319	331	329	328	339	321	324	272	63	72	97	66	246	266	288	309	206	208	72	188	292	117	62	77	66	309	86	77	88	190	52	228	52	60	72	65	60	64	67	59	70	96	53
29.75	69	312	64	45	50	199	318	331	329	329	339	321	323	275	66	76	100	68	248	269	290	310	210	210	74	194	294	121	63	78	68	308	87	78	88	192	54	231	55	61	76	67	62	65	67	58	70	97	56
30	69	314	64	45	49	200	318	330	327	327	337	319	325	277	64	75	98	68	250	268	291	307	209	204	73	195	295	121	64	79	69	308	84	80	87	190	54	234	54	62	76	64	60	63	65	57	68	93	56
30.25	68	313	64	45	49	202	319	332	329	330	339	322	324	279	64	74	101	69	254	274	293	309	216	214	74	197	295	121	64	81	70	310	87	85	90	197	54	233	55	61	74	65	62	65	67	59	70	95	55
30.5	64	312	62	44	50	202	321	332	331	330	340	325	323	279	63	73	102	68	256	276	294	310	222	218	73	197	295	121	63	78	69	310	89	89	90	202	52	230	53	62	72	66	62	65	68	61	72	97	53
30.75	64	313	63	42	48	204	319	330	329	329	338	320	323	282	62	73	100	66	258	276	296	308	220	213	74	198	296	123	63	79	69	310	86	94	89	201	51	234	52	60	73	66	61	64	67	58	72	95	52
31	66	314	66	44	49	207	319	331	329	328	338	321	325	283	64	75	102	69	261	279	297	309	225	215	77	202	296	126	63	81	70	309	88	100	91	202	52	235	54	61	74	66	63	65	65	58	71	94	54
31.25	74	314	70	48	52	208	320	331	327	327	338	320	325	285	68	79	103	71	263	282	298	309	229	216	82	208	296	130	66	83	72	308	87	105	89	203	57	239	56	63	77	67	62	65	67	58	70	94	60
31.5	69	313	68	45	50	207	322	332	330	330	339	323	324	286	66	75	105	69	265	286	300	312	235	222	85	206	296	130	64	81	70	310	90	109	92	209	53	237	54	61	74	66	62	65	68	60	73	97	55
31.75	67	314	68	44	50	210	319	332	328	328	338	321	324	288	65	76	104	68	268	285	300	309	235	217	87	209	295	133	64	81	70	310	89	115	90	207	53	239	53	62	75	67	62	65	66	58	71	96	55
32	68	313	69	45	50	210	320	331	331	331	340	324	323	288	65	75	108	70	270	289	301	311	244	228	92	210	296	134	64	82	71	311	93	119	94	213	53	238	54	62	75	66	63	66	69	62	74	98	55
32.25	73	315	73	47	51	214	319	331	328	328	338	320	326	290	67	79	110	72	271	288	302	309	241	222	97	214	296	141	65	84	72	310	91	123	92	210	55	243	56	64	77	67	62	66	66	57	71	95	58
32.5	71	313	73	46	53	213	321	332	330	331	341	324	324	290	67	77	114	71	274	293	302	312	251	234	101	214	295	141	65	84	73	311	94	128	96	218	54	240	55	62	76	67	64	67	69	61	75	97	56
32.75	72	315	75	47	51	215	320	332	330	329	339	323	325	291	67	77	116	71	276	293	304	313	252	231	106	217	296	145	66	84	73	311	93	131	95	216	55	244	55	64	77	66	63	66	69	59	75	96	56
33	68	314	72	44	52	215	322	332	330	330	340	324	325	290	65	75	120	70	277	294	305	312	255	235	108	216	296	148	64	82	73	311	95	133	97	219	53	242	53	63	74	67	63	66	69	60	74	98	54
33.25	70	313	75	46	52	216	322	332	332	331	340	325	324	292	67	77	124	71	280	297	306	313	261	238	112	220	295	150	65	85	75	312	96	137	97	223	55	242	54	63	76	69	64	67	69	62	75	98	56
33.5	78	314	80	49	53	219	322	332	331	331	339	324	326	294	70	81	129	75	281	299	307	312	262	239	120	223	298	155	68	87	75	312	96	140	98	224	58	247	57	64	78	69	64	68	70	61	75	97	59
33.75	77	314	80	48	54	219	323	331	331	331	341	325	325	294	70	81	133	76	283	301	306	314	266	244	124	225	296	157	67	88	75	312	98	145	99	226	57	247	57	64	79	68	65	68	70	62	75	98	59
34	75	314	79	47	52	222	322	332	329	329	339	322	326	294	68	80	134	75	283	299	306	312	265	241	124	226	297	161	66	87	77	311	97	148	96	224	56	249	55	64	77	67	64	67	68	60	75	96	58
34.25	72	315	78	46	51	221	324	333	333	333	342	327	324	294	68	78	140	73	285	304	308	316	274	251	127	225	297	161	65	87	77	312	101	150	101	232	54	244	56	63	76	68	65	68	71	65	78	101	55
34.5	75	315	82	47	51	224	320	333	330	330	339	323	326	295	68	81	140	75	285	301	306	312	270	245	131	229	298	165	66	88	77	312	98	152	99	228	56	250	56	64	78	68	63	67	69	60	75	99	58
34.75	75	315	83	48	53	225	322	332	330	329	339	324	327	296	69	81	144	75	286	302	307	312	272	248	136	230	298	168	67	89	77	312	99	156	99	230	57	251	56	65	78	70	65	68	71	60	75	97	59
35	79	314	85	50	54	224	323	333	331	333	341	327	325	295	72	81	149	77	288	306	308	315	279	257	141	233	298	170	67	90	78	312	101	159	102	235	59	251	57	65	77	69	65	68	71	63	77	99	60
35.25	71	316	81	46	50	228	322	333	329	329	338	322	325	296	67	80	147	76	289	304	309	313	277	252	139	232	298	172	66	88	78	313	102	161	101	233	55	250	54	63	76	67	63	67	70	60	76	98	55
35.5	76	315	85	49	54	228	322	332	331	331	340	324	325	296	70	82	153	76	290	307	308	314	280	258	144	233	298	175	67	89	79	313	103	165	103	238	56	252	57	65	76	69	65	69	71	62	78	98	58
35.75	78	314	89	51	55	228	323	333	332	333	341	327	325	295	72	81	158	79	290	310	309	315	286	266	149	236	297	175	68	90	80	312	105	169	105	242	56	251	58	65	79	70	67	71	72	66	79	101	59
36	78	315	88	51	54	229	322	333	331	332	341	327	326	296	71	82	158	78	291	310	310	315	287	267	152	236	297	177	66	89	81	313	106	171	107	241	56	253	57	65	78	69	66	68	71	62	78	100	58
36.25	82	316	91	52	54	232	322	334	329	331	339	324	327	298	72	84	160	79	293	309	310	313	285	265	156	240	298	181	68	91	81	313	105	175	105	239	59	257	58	66	79	70	65	69	71	61	78	98	59
36.5	84	315	91	53	57	232	325	333	334	335	343	329	325	298	73	83	165	81	294	314	310	317	293	276	160	240	298	181	67	91	82	313	108	178	109	247	59	255	58	65	79	69	67	71	72	65	80	101	59
36.75	83	313	92	51	55	231	325	332	333	335	342	329	325	296	74	81	167	81	294	315	311	317	295	278	164	241	297	183	67	92	84	313	111	180	112	250	58	254	58	66	78	70	67	72	73	66	81	102	59
37	81	315	91	51	53	235	322	332	329	329	337	324	326	298	71	83	166	80	294	311	310	314	290	272	164	242	298	186	68	90	82	313	108	182	108	244	56	257	58	65	79	70	65	70	71	61	80	99	59
37.25	79	315	92	51	53	237	322	332	329	329	338	323	325	298	71	83	167	79	295	311	310	314	292	273	165	244	298	189	68	90	84	313	109	185	110	246	56	257	57	64	79	69	65	70	71	61	78	100	57
37.5	79	315	94	51	54	238	323	333	331	331	339	325	325	298	71	81	171	80	296	314	311	316	294	277	167	243	298	188	68	90	84	314	112	189	114	251	55	257	57	64	77	70	67	70	72	63	81	101	57
37.75	87	316	102	55	55	238	323	332	330	330	338	324	327	299	76	85	174	86	298	313	311	314	294	278	175	248	299	193	70	94	86	313	113	190	115	248	61	262	60	66	79	71	66	70	72	61	80	99	61
38	83	315	101	52	53	240	325	333	331	331	339	325	326	298	73	85	176	85	298	314	312	315	296	282	175	247	299	194	69	93	86	313	117	193	121	251	57	261	58	65	78	69	66	71	73	62	81	101	58
38.25	90	316	106	57	56	242	324	332	332	331	339	325	325	298	75	87	180	91	298	315	311	315	297	285	179	251	300	196	70	95	87	313	120	197	125	252	59	262	59	67	81	72	67	72	72	63	81	101	62
38.5	85	315	106	54	56	239	325	333	333	334	341	327	324	298	73	85	180	93	300	318	312	317	301	291	180	249	298	196	69	93	87	314	127	199	133	260	56	258	58	65	77	70	68	72	74	66	84	103	58
38.75	87	315	109	56	55	242	323	332	331	331	340	325	326	299	75	86	181	98	299	315	312	315	298	287	183	252	299	197	70	94	90	313	128	202	135	257	57	262	59	65	79	71	68	72	72	64	81	101	60
39	91	314	114	60	58	242	327	333	335	336	343	330	326	298	77	87	187	106	301	322	313	319	305	297	188	253	298	199	70	95	91	315	135	205	143	265	60	261	59	68	81	73	70	74	75	68	85	105	61
39.25	92	316	115	59	57	246	323	333	330	331	339	324	326	300	76	88	184	109	301	316	312	315	299	288	189	255	301	203	71	96	90	314	133	208	143	256	60	265	60	67	81	74	68	72	72	64	82	101	61
39.5	90	316	115	59	56	247	324	332	330	331	338	323	326	300	77	88	184	112	300	316	312	314	297	288	191	255	301	205	69	94	91	312	136	210	147	257	59	266	60	66	80	71	67	73	72	63	81	100	61
39.75	90	315	115	61	57	245	326	333	334	335	342	329	325	298	77	87	188	116	303	321	314	320	306	299	193	255	299	203	71	96	93	315	143	212	155	267	58	262	59	67	80	72	69	74	75	68	86	104	59
40	90	316	116	60	56	248	325	334	332	332	341	326	327	300	76	87	188	120	303	321	314	317	302	297	194	256	300	206	69	95	92	314	143	216	155	266	57	265	58	67	80	71	68	74	74	67	84	102	58
40.25	98	314	122	67	60	248	327	333	335	335	342	330	326	300	81	92	195	128	303	323	314	320	307	304	203	258	298	209	72	100	96	313	146	218	162	271	63	267	62	69	83	73	70	75	76	69	85	104	63
40.5	91	317	119	63	56	251	324	333	330	330	337	324	327	300	77	90	189	127	304	317	313	315	299	292	199	259	301	210	71	97	94	314	145	219	160	263	59	269	59	68	81	72	68	74	73	63	82	101	59
40.75	93	316	122	66	57	252	324	332	331	330	339	324	326	300	80	91	192	132	303	320	313	315	301	296	203	260	300	213	71	97	95	314	148	222	164	266	60	268	60	67	82	73	68	73	74	66	83	101	60
41	95	316	124	67	57	253	324	333	332	331	338	324	326	300	79	92	194	134	304	320	313	316	301	297	204	261	301	214	72	98	97	314	150	225	166	268	59	270	59	68	80	72	68	73	74	65	85	103	60
41.25	95	317	124	70	57	253	324	332	331	331	339	324	327	300	79	94	195	138	303	320	314	316	303	297	206	263	301	216	71	98	98	314	151	226	170	269	59	269	59	68	81	72	68	73	74	65	84	102	60
41.5	104	316	130	76	61	254	326	333	332	332	340	326	328	301	84	100	200	144	305	322	314	317	305	301	214	266	301	218	73	100	99	315	154	229	174	271	63	272	62	69	83	74	69	75	75	65	85	104	63
41.75	96	316	125	74	57	255	325	334	332	332	338	326	327	301	80	99	198	143	305	321	314	317	304	301	209	263	301	219	70	98	101	315	155	232	177	273	58	270	59	67	80	72	69	74	76	68	84	104	59
42	106	316	132	84	60	256	325	333	332	331	339	325	329	301	85	105	203	151	307	321	314	317	304	300	218	267	302	222	74	100	102	314	157	233	179	272	64	274	63	70	85	75	69	75	74	66	84	102	66
42.25	99	316	128	82	59	253	327	333	334	335	342	329	325	299	81	102	203	150	306	326	315	320	310	311	214	263	300	220	72	98	103	316	160	236	187	282	59	269	59	69	80	74	70	77	79	72	89	108	60
42.5	106	314	133	87	61	256	327	334	334	336	342	330	327	300	85	108	206	156	306	326	316	320	309	310	220	267	301	223	72	103	105	316	161	238	189	283	64	272	63	72	83	76	73	77	78	71	89	107	64
42.75	102	315	131	88	61	255	329	334	337	338	344	332	325	299	82	106	208	157	309	329	315	323	313	315	219	266	301	224	72	101	108	317	164	241	194	289	61	269	61	70	83	74	73	77	80	74	92	110	62
43	108	316	136	95	61	261	325	333	331	332	341	327	327	302	86	115	208	163	307	322	314	317	306	305	225	270	302	228	74	103	107	314	162	241	192	279	63	277	64	71	85	75	72	77	76	68	87	105	65
43.25	107	317	136	95	59	260	326	334	332	333	338	326	327	301	86	115	208	163	307	323	315	318	306	306	225	271	302	229	74	103	108	315	165	244	193	282	62	275	63	71	84	74	71	78	77	68	87	105	63
43.5	104	317	136	94	58	263	326	334	332	331	339	325	326	302	83	115	206	163	307	321	314	317	304	304	224	270	302	231	72	100	108	316	164	246	194	280	60	274	61	68	82	73	70	76	76	66	87	105	61
43.75	106	316	138	96	59	262	326	333	332	331	338	325	326	301	86	116	208	167	308	323	315	317	305	306	227	270	301	231	72	99	110	314	167	248	197	283	60	275	62	69	83	75	71	77	76	69	88	105	62
44	108	317	138	97	59	264	325	333	331	331	338	325	326	302	87	119	209	169	308	323	314	317	305	305	229	272	303	234	73	103	111	315	167	250	198	283	61	277	62	70	83	74	71	77	76	67	87	105	62
44.25	110	317	141	100	60	265	325	333	331	332	339	325	327	302	89	122	211	173	308	324	316	317	306	307	231	273	303	236	74	104	114	314	169	251	201	286	62	278	64	71	84	75	72	78	77	69	88	105	64
44.5	113	315	143	102	63	263	328	335	335	335	342	330	326	301	89	122	214	175	310	328	317	322	312	314	234	273	301	235	74	104	118	316	173	253	207	292	62	275	63	73	84	76	74	78	80	73	92	110	64
44.75	115	316	144	102	60	265	326	334	331	332	339	327	327	301	91	125	214	177	308	325	316	317	307	308	236	276	302	239	74	102	119	315	171	254	205	288	63	278	64	72	84	76	71	79	77	69	90	106	64
45	118	317	145	103	60	268	326	332	331	330	337	324	327	303	93	128	214	180	309	322	316	317	304	306	237	277	303	240	74	104	121	314	172	256	206	286	62	280	64	72	84	75	70	78	77	67	89	106	64
45.25	120	317	146	105	60	269	326	333	330	330	338	323	328	303	95	131	216	183	309	323	316	317	304	305	240	277	304	243	74	104	122	315	173	257	207	286	63	281	65	73	84	75	71	78	77	67	89	105	64
45.5	127	318	149	109	63	272	327	332	330	330	337	324	329	304	101	136	219	188	310	323	316	317	305	304	242	280	304	246	78	106	124	315	173	258	210	286	67	284	66	74	88	78	72	79	78	67	89	106	67
45.75	126	318	150	106	64	269	327	333	333	333	340	327	327	303	104	132	220	187	310	325	315	319	309	312	244	279	301	245	74	106	124	316	176	262	213	293	65	279	65	74	85	77	74	80	81	71	93	108	65
46	125	317	149	106	62	271	326	333	332	332	339	326	327	302	107	134	219	189	310	324	316	318	308	309	243	278	303	247	75	106	126	315	177	262	214	293	64	281	66	72	85	77	73	80	79	70	93	108	64
46.25	131	316	153	110	65	270	328	334	333	334	341	329	328	302	112	137	225	194	309	327	317	320	310	314	248	281	302	248	77	107	127	317	180	263	219	296	67	281	67	75	87	78	75	81	81	72	95	109	67
46.5	132	316	155	110	64	272	327	333	332	334	341	327	328	302	117	139	225	195	310	326	316	318	309	313	248	281	303	250	76	107	127	315	181	265	219	296	65	281	66	74	87	78	74	82	80	71	94	107	66
46.75	127	317	154	107	61	273	325	333	331	331	338	325	328	303	118	139	223	196	309	324	316	318	306	310	248	281	304	251	75	105	127	314	180	265	219	293	63	282	65	72	85	77	73	80	78	70	95	107	64
47	128	316	155	108	62	274	326	333	332	331	339	326	326	304	120	140	225	198	310	324	316	318	308	312	249	280	304	252	75	106	128	316	182	268	221	297	63	282	65	73	85	77	74	81	80	70	94	109	65
47.25	137	316	160	112	65	273	328	333	332	333	341	328	327	302	128	144	231	202	310	328	316	319	311	315	254	283	304	254	77	108	129	315	185	269	224	300	67	283	68	76	87	78	76	82	82	71	97	110	67
47.5	133	315	158	111	66	272	330	334	335	337	343	332	326	301	128	143	231	203	311	331	318	324	316	320	254	282	303	253	76	108	130	317	187	271	228	305	67	280	67	76	87	78	77	83	84	77	100	113	66
47.75	131	318	160	110	63	275	326	333	332	332	339	326	327	303	131	145	229	204	310	326	317	319	310	312	254	281	305	257	77	107	131	316	186	271	225	298	64	283	67	75	86	77	75	82	81	71	96	109	65
Data File	C:\Program Files\Biolog\OL_DC_23\MAX\Data_2020\11\MAX_300_201113_A_08.OKA
Set up Time	nov 13 2020 2:36 PM
Position	4-B
Plate Type	PM 3-B
Strain Type	---
Sample Number	3
Strain Name	Nissle 1917
Strain Number	Escherichia coli Nissle 1917
Other
Hour	A01	A02	A03	A04	A05	A06	A07	A08	A09	A10	A11	A12	B01	B02	B03	B04	B05	B06	B07	B08	B09	B10	B11	B12	C01	C02	C03	C04	C05	C06	C07	C08	C09	C10	C11	C12	D01	D02	D03	D04	D05	D06	D07	D08	D09	D10	D11	D12	E01
0	38	27	18	20	18	13	15	15	20	19	24	35	35	14	5	8	13	6	7	10	7	9	15	22	52	12	5	4	6	6	7	5	7	10	10	22	27	11	2	6	0	3	6	5	5	13	6	20	24
0.25	38	26	18	19	17	13	14	14	19	18	23	34	33	15	5	8	12	4	6	7	8	8	14	24	48	10	3	6	4	4	6	5	6	10	10	22	25	10	3	7	0	2	3	4	5	12	10	18	22
0.5	37	26	15	20	17	13	14	14	19	19	24	36	31	12	5	7	11	5	7	7	8	10	13	28	43	10	4	4	4	4	7	4	5	10	8	24	24	8	3	6	0	2	4	2	4	12	6	20	19
0.75	42	28	20	23	19	16	16	15	21	18	24	37	38	16	6	11	15	5	9	8	7	8	15	26	47	13	5	8	8	5	10	7	7	11	11	25	29	12	5	10	1	4	6	6	6	12	7	21	23
1	44	31	22	25	21	17	19	18	25	23	26	40	39	18	7	12	17	8	11	10	11	10	17	27	48	14	8	9	10	7	13	8	8	14	14	25	28	14	6	12	3	6	9	10	8	16	8	22	24
1.25	46	33	23	25	22	17	18	19	24	22	26	40	42	19	10	12	15	8	11	10	11	10	16	27	48	14	10	10	10	7	13	8	8	12	11	25	31	15	6	12	4	7	11	8	9	15	9	23	24
1.5	43	28	20	24	21	17	18	19	25	24	26	41	38	16	8	12	16	8	10	11	11	12	17	28	44	12	7	9	8	6	11	8	8	14	11	26	26	14	5	10	2	5	7	8	9	15	8	23	20
1.75	48	32	21	26	22	19	20	20	27	26	27	46	45	19	8	13	14	8	11	12	11	13	19	28	44	15	9	11	9	7	13	9	9	14	11	25	27	14	7	11	4	7	10	10	8	16	9	23	24
2	55	38	24	26	24	20	22	22	30	28	28	51	54	24	12	15	15	9	12	13	13	14	18	32	45	17	14	13	11	8	15	10	10	16	12	27	32	17	10	15	7	9	11	11	9	17	10	24	26
2.25	55	41	26	28	25	23	23	25	33	31	28	54	59	26	13	15	19	12	14	15	16	15	20	34	46	19	15	14	11	9	15	11	12	17	12	29	33	21	11	17	9	10	12	13	12	18	11	26	25
2.5	58	44	27	28	27	26	27	26	40	37	32	60	64	30	14	17	17	13	14	18	20	20	21	35	45	20	18	16	13	9	17	15	14	19	13	30	34	22	12	16	12	13	16	15	14	17	14	28	27
2.75	65	48	30	31	30	28	29	27	49	44	37	61	72	36	17	22	24	17	19	20	22	22	24	41	52	26	22	24	16	11	20	16	16	19	16	32	43	31	16	25	19	18	18	18	15	18	17	32	33
3	57	45	22	26	26	30	27	26	61	53	43	74	68	31	13	18	18	16	19	20	24	24	24	43	40	21	22	18	11	7	15	15	17	22	14	33	33	25	11	16	16	16	15	15	17	18	16	32	24
3.25	66	55	24	28	29	39	32	30	76	68	51	84	85	37	17	21	18	20	23	25	27	28	26	45	44	26	27	22	12	9	19	18	21	24	15	33	36	30	15	20	21	19	19	19	19	20	18	34	27
3.5	74	70	32	33	32	49	45	38	96	85	57	96	100	45	22	28	26	25	32	31	35	37	33	49	50	33	36	29	18	13	28	27	27	29	18	36	43	39	22	27	31	26	28	27	28	25	22	37	32
3.75	76	79	32	34	33	57	50	37	112	98	71	102	112	46	23	27	27	27	35	32	38	40	34	51	50	36	36	32	17	13	28	29	30	29	19	39	42	42	20	28	33	28	28	29	28	24	23	40	32
4	75	86	30	32	31	66	51	33	121	109	94	108	121	47	23	27	26	28	36	32	37	47	31	54	49	35	37	31	16	11	26	26	30	30	18	38	41	43	21	27	33	28	27	27	28	23	24	39	32
4.25	72	95	29	32	33	73	56	34	133	121	119	115	126	43	20	28	26	29	39	34	37	58	32	60	46	34	42	33	17	11	27	29	32	31	20	40	39	47	20	27	36	30	28	29	29	25	26	43	30
4.5	80	107	31	32	32	82	61	36	143	134	146	122	138	47	24	30	29	30	41	36	37	68	33	61	51	37	51	33	18	12	28	33	33	31	20	42	44	52	23	30	38	30	31	29	29	26	26	43	32
4.75	73	113	27	32	32	88	66	37	152	143	164	128	140	44	19	30	30	30	45	37	39	80	35	63	45	36	55	34	19	13	30	41	34	32	23	43	39	54	21	30	39	31	29	29	31	26	28	45	28
5	82	126	31	34	35	96	72	42	161	154	186	137	152	50	25	32	32	31	50	39	42	92	36	67	50	40	63	35	21	14	33	51	38	35	25	45	45	63	25	30	41	34	34	33	34	28	29	47	33
5.25	78	133	33	34	36	100	78	42	167	161	200	141	157	50	24	34	36	35	52	41	46	99	37	68	51	39	70	38	23	16	35	61	40	35	26	47	44	69	25	34	43	36	34	36	35	29	31	48	33
5.5	78	140	32	34	37	103	81	44	173	169	218	145	161	49	24	34	38	34	54	43	47	108	39	71	49	40	75	40	24	17	34	70	41	35	29	49	44	72	25	35	44	36	36	37	35	30	33	49	30
5.75	78	147	31	33	36	106	85	43	177	175	233	152	166	51	24	35	36	33	53	46	47	115	39	73	49	40	82	39	22	16	33	77	42	37	27	48	42	77	26	34	43	37	33	36	35	28	35	50	31
6	84	156	32	35	37	109	90	45	182	182	245	158	174	55	28	36	39	36	53	47	49	124	40	77	54	44	90	42	26	17	35	86	41	37	29	49	48	83	28	36	45	38	35	38	37	30	35	52	36
6.25	82	160	31	33	36	110	95	46	187	185	255	163	177	55	28	37	39	36	55	47	51	130	41	79	52	44	96	43	27	18	35	95	43	38	30	51	47	87	29	36	45	39	36	38	37	30	36	53	34
6.5	77	165	30	32	37	113	98	50	191	190	261	168	178	54	28	38	41	37	55	48	52	136	42	81	49	43	99	42	25	18	35	102	44	39	31	51	42	89	27	34	46	39	35	39	38	32	38	54	32
6.75	95	177	39	39	42	119	107	58	192	196	263	173	192	64	36	44	48	42	64	53	57	144	46	86	62	52	111	48	33	24	45	115	50	43	34	53	54	100	37	41	54	46	47	47	44	32	41	56	43
7	80	177	31	34	38	118	107	54	197	199	266	175	188	57	30	39	44	39	58	49	55	149	45	85	52	45	110	44	28	19	38	118	48	41	33	54	45	96	30	37	49	41	37	41	43	33	40	56	35
7.25	80	180	32	34	39	121	112	59	199	205	267	178	192	59	30	40	45	40	60	50	57	154	44	84	51	47	115	45	30	21	39	125	49	42	34	55	46	101	31	38	51	43	40	42	42	33	40	57	36
7.5	94	190	41	41	44	126	120	67	205	210	266	181	202	64	36	45	52	44	67	55	63	160	47	84	62	54	125	52	36	25	47	134	52	43	36	55	55	111	37	46	57	48	47	47	46	36	43	57	44
7.75	83	189	35	36	42	124	121	67	209	213	269	184	198	61	33	43	50	41	62	53	61	163	46	87	53	51	126	47	32	23	41	137	51	43	37	56	47	108	34	41	52	45	42	45	44	35	44	59	36
8	96	198	42	42	45	128	128	75	211	220	269	187	209	68	40	49	56	46	70	57	66	169	51	90	64	58	135	53	40	29	49	146	56	45	39	58	56	119	40	47	60	50	52	51	48	34	45	61	46
8.25	94	201	42	42	47	128	132	78	215	221	269	189	213	69	40	50	58	46	70	58	66	173	50	89	61	59	139	53	39	29	49	151	54	44	40	59	57	123	41	50	61	51	50	51	50	34	46	62	45
8.5	88	200	37	38	43	129	133	81	221	227	275	192	210	66	36	47	55	45	66	56	66	179	49	90	56	56	140	50	36	27	47	154	53	45	40	60	51	120	37	44	57	48	48	47	48	37	46	61	40
8.75	93	206	40	40	45	130	138	88	224	232	276	195	214	69	40	49	58	47	69	59	69	183	49	95	61	59	145	51	40	28	48	160	57	47	41	62	54	126	40	46	59	51	49	49	51	36	46	61	44
9	107	215	48	48	51	135	146	99	229	237	278	199	223	77	47	56	63	52	79	63	74	188	54	96	70	67	156	58	46	35	55	167	60	50	45	62	64	136	47	54	66	57	57	56	54	37	49	64	54
9.25	87	210	37	37	44	131	144	101	233	239	280	199	217	67	39	50	59	47	71	60	70	191	52	92	57	58	153	51	40	27	47	169	56	45	44	62	50	127	38	46	58	50	47	50	51	38	47	63	38
9.5	85	211	35	37	44	130	146	108	236	243	282	201	220	67	36	48	58	46	69	59	70	192	52	94	56	57	156	51	37	26	45	172	54	46	44	62	49	129	38	45	58	50	46	49	50	38	46	62	39
9.75	86	214	36	37	44	132	151	117	239	247	284	203	224	68	39	51	61	48	70	59	72	197	52	95	57	58	159	50	39	28	46	176	57	47	45	63	49	132	38	46	59	50	46	50	50	39	48	63	40
10	96	219	41	42	47	135	156	130	244	254	287	206	231	73	44	53	63	50	76	63	74	201	53	97	63	64	164	54	43	32	52	181	60	49	47	64	55	138	42	50	64	53	52	52	51	40	50	65	46
10.25	106	227	48	47	52	137	162	143	245	258	286	208	240	78	49	59	69	53	82	68	79	204	56	100	70	69	173	59	47	36	57	188	63	51	49	65	64	146	48	55	68	59	59	58	57	39	52	67	52
10.5	99	229	45	44	50	137	164	150	247	259	287	209	241	77	45	58	70	52	81	67	78	206	55	99	66	67	175	59	46	35	55	190	61	49	48	66	60	145	45	55	66	57	57	56	56	40	52	67	49
10.75	101	230	46	45	50	136	167	163	252	263	291	211	243	78	47	58	70	52	81	69	79	209	56	101	69	68	177	59	47	36	57	193	63	50	49	68	61	147	48	55	65	57	56	56	57	38	51	66	50
11	102	233	44	44	49	138	170	173	256	267	294	212	246	78	47	59	68	53	81	67	80	212	55	104	67	69	181	58	47	35	55	196	62	51	48	68	59	148	47	53	66	57	57	55	57	39	53	66	50
11.25	102	236	47	46	50	138	173	186	258	268	296	214	251	79	49	60	71	54	81	67	81	214	57	102	69	71	185	60	48	36	56	200	62	51	51	69	61	151	48	55	67	57	59	57	57	39	53	66	52
11.5	112	244	51	49	54	141	176	198	262	271	296	216	260	85	53	63	75	57	85	70	83	217	56	103	77	78	192	64	53	40	59	204	66	52	51	69	68	157	52	60	72	61	61	60	58	40	53	67	58
11.75	104	245	48	47	52	139	180	207	264	271	297	216	260	81	49	63	75	56	83	70	84	219	57	103	71	75	191	64	50	38	58	208	64	51	50	69	64	156	50	58	70	59	59	59	57	40	54	68	53
12	103	245	47	44	51	141	181	215	267	274	301	219	259	82	49	61	74	56	83	70	85	222	58	104	70	74	194	63	51	39	59	211	65	52	52	71	60	155	48	54	70	59	58	58	57	41	54	68	50
12.25	100	249	46	44	50	140	184	223	270	277	303	220	262	79	48	62	75	56	84	70	86	225	59	106	69	75	195	61	50	39	57	214	65	51	52	72	59	156	48	55	69	59	57	59	57	40	55	68	48
12.5	105	251	48	48	51	141	189	232	273	280	304	223	266	84	51	63	77	57	86	72	87	228	57	107	72	77	200	62	52	40	59	217	66	53	53	73	61	158	50	56	70	59	61	59	59	42	55	70	52
12.75	106	256	49	47	53	142	192	239	275	281	304	224	272	84	52	63	78	58	87	72	89	230	61	105	72	77	202	65	52	41	61	221	67	54	55	74	63	160	52	58	71	62	61	61	60	42	57	70	52
13	101	257	46	45	50	142	193	244	277	283	307	225	272	84	51	62	78	57	86	73	88	231	60	108	68	77	204	63	50	40	59	222	67	54	53	73	59	158	49	55	69	60	59	59	60	42	56	69	49
13.25	101	260	46	43	50	142	195	250	278	287	309	226	274	85	49	62	77	56	86	72	89	233	59	108	69	76	207	62	49	40	57	224	65	52	53	75	58	158	48	55	68	59	58	58	59	42	55	68	49
13.5	105	264	49	46	53	143	201	257	280	290	310	229	278	87	52	66	80	58	90	76	92	236	63	108	70	79	209	66	53	43	61	228	69	54	57	76	61	162	51	58	70	63	61	62	61	43	57	71	51
13.75	109	270	51	49	55	144	203	262	283	292	311	232	285	88	53	67	81	58	91	76	92	238	62	107	75	82	214	68	55	44	61	233	68	54	55	76	66	166	53	59	73	64	62	61	60	43	56	70	56
14	111	271	51	50	56	145	206	266	286	294	312	235	287	92	55	69	82	60	93	78	95	239	62	109	76	83	216	68	56	45	63	233	68	55	56	76	66	169	53	61	75	64	64	63	61	42	57	70	58
14.25	110	275	50	49	55	145	209	270	289	296	314	239	288	91	55	68	82	59	94	78	95	242	61	110	75	84	218	69	56	45	63	237	69	55	57	78	67	168	54	60	74	64	62	61	61	44	58	70	56
14.5	120	281	57	55	58	147	213	273	291	298	315	241	296	98	59	73	87	62	97	79	97	244	63	109	82	91	224	73	60	48	66	240	70	54	55	77	72	177	59	66	78	67	66	65	62	43	57	72	65
14.75	105	277	49	48	54	146	214	276	292	299	315	243	290	90	53	67	83	60	95	79	98	246	64	109	71	83	221	68	55	45	62	241	70	54	57	80	60	167	52	58	72	63	62	62	61	44	59	72	51
15	121	286	58	54	58	148	219	280	294	301	318	245	301	99	60	73	87	63	100	81	100	248	64	109	83	92	229	74	60	49	67	245	71	55	57	80	72	177	58	65	78	67	66	65	63	42	59	72	65
15.25	118	285	56	54	59	151	223	284	300	305	321	251	300	98	62	74	88	63	103	83	103	251	68	114	80	91	230	73	63	51	70	247	75	60	61	83	70	175	59	64	78	69	68	67	65	46	61	74	63
15.5	121	289	57	54	57	151	227	284	300	305	321	251	303	100	62	73	87	65	103	82	102	251	64	113	83	93	234	74	62	50	68	247	72	56	57	81	72	179	59	64	78	69	67	66	64	45	58	72	64
15.75	113	287	54	52	56	150	231	287	302	306	323	254	300	100	58	71	87	63	103	83	105	254	67	115	77	90	234	73	59	50	66	249	73	58	61	83	67	173	56	61	76	66	67	66	64	46	60	73	58
16	113	289	53	51	57	149	234	289	304	307	324	255	303	99	58	71	88	62	104	83	105	255	66	115	78	90	236	74	60	49	65	251	72	56	59	82	67	176	55	62	76	66	66	63	62	46	60	72	60
16.25	121	294	59	57	61	152	244	292	306	310	326	258	309	106	62	77	91	66	112	88	109	258	69	115	84	95	243	78	65	54	71	254	76	58	62	85	72	181	61	66	81	71	70	69	66	45	61	74	64
16.5	123	296	58	55	59	152	245	293	308	311	327	260	310	105	62	74	90	66	111	89	109	260	67	115	83	96	244	76	63	53	69	254	74	59	60	84	72	181	61	66	80	70	68	66	65	46	60	74	66
16.75	118	295	57	54	59	152	248	295	310	312	328	261	309	105	63	74	90	65	111	90	110	261	70	117	81	94	245	76	64	53	70	256	76	59	62	87	70	180	59	64	79	69	68	66	66	47	60	73	62
17	123	300	57	55	59	152	250	296	310	312	330	263	313	107	62	76	90	65	113	89	112	263	69	115	84	98	248	77	64	53	69	256	74	59	59	85	73	183	60	65	80	69	67	67	64	47	60	73	65
17.25	122	301	59	55	60	153	255	298	312	314	331	265	315	109	62	76	92	65	116	92	112	265	70	117	84	97	250	78	64	54	69	258	74	58	61	84	72	184	60	66	81	70	69	67	65	47	61	74	65
17.5	123	305	59	56	59	153	260	299	313	313	330	266	316	112	64	77	91	67	118	94	115	267	69	116	85	100	252	79	64	55	69	261	74	59	60	86	73	187	61	67	82	70	68	68	65	47	61	73	66
17.75	113	299	54	54	56	152	261	300	314	314	332	268	310	111	60	76	91	65	119	94	115	270	72	119	78	95	249	76	63	52	69	262	76	59	64	88	66	179	56	64	79	69	68	66	66	48	61	75	58
18	120	304	56	54	57	152	264	303	315	314	333	270	316	120	62	76	92	66	122	96	117	272	71	118	82	98	253	78	63	53	69	264	74	58	62	88	70	183	59	64	78	68	67	66	63	46	60	73	62
18.25	124	308	58	56	60	155	270	304	315	315	333	271	318	128	65	78	93	67	125	99	120	274	72	118	85	100	258	81	67	55	72	269	76	60	63	88	72	188	60	69	82	70	70	69	67	48	62	74	65
18.5	111	304	51	51	55	151	268	303	315	314	333	271	312	126	58	75	91	65	123	98	118	275	71	118	77	97	253	77	60	52	68	269	75	58	62	87	64	179	53	63	76	67	64	65	65	47	61	73	56
18.75	120	308	56	54	58	153	274	306	317	315	335	274	317	137	62	78	92	67	128	101	123	278	73	120	82	100	260	80	65	55	69	273	75	59	62	88	70	185	59	65	80	69	67	66	64	47	62	74	62
19	119	309	56	53	57	154	277	307	318	317	336	276	317	141	61	77	93	67	130	104	124	279	73	122	83	100	262	80	65	55	70	276	76	61	64	90	70	185	58	66	80	69	67	67	64	48	63	74	62
19.25	127	317	62	58	62	156	281	308	318	316	335	278	324	151	66	81	97	70	135	107	127	280	74	120	90	106	268	85	68	59	74	279	78	60	62	90	76	192	62	70	84	73	71	70	67	48	63	75	68
19.5	120	311	59	58	61	156	283	310	319	318	337	281	318	151	63	78	95	69	138	109	130	282	77	124	82	103	265	82	68	58	74	280	79	62	65	92	70	187	60	67	83	72	72	70	68	51	65	75	62
19.75	121	313	58	57	59	155	283	310	320	316	337	282	318	157	64	79	95	69	137	110	131	282	77	123	84	103	268	82	66	58	72	281	76	60	63	90	72	189	60	67	82	72	68	68	65	49	62	73	63
20	124	317	60	57	61	158	287	312	319	317	338	283	322	162	66	81	98	71	142	115	134	284	79	122	86	105	273	86	68	60	76	285	78	61	65	91	75	192	63	70	84	74	72	70	66	49	64	76	66
20.25	124	316	59	58	62	157	289	311	321	318	336	286	321	165	66	81	96	70	142	115	140	286	83	123	86	105	273	85	69	62	76	285	78	62	65	91	74	191	61	68	84	72	71	70	67	50	64	76	65
20.5	123	317	60	58	61	158	290	314	321	319	338	288	320	168	66	81	97	71	146	119	148	286	89	125	87	106	276	87	69	62	76	287	79	63	68	92	73	191	62	67	82	73	71	70	67	50	65	74	65
20.75	125	319	61	58	62	159	292	313	322	319	338	289	323	172	68	81	97	71	148	121	155	286	94	125	87	108	279	86	70	62	76	288	79	63	66	93	75	193	63	69	84	74	71	70	67	50	64	75	66
21	109	313	52	50	54	155	292	312	322	320	339	292	314	168	58	75	92	66	143	119	157	286	95	121	76	101	274	83	63	57	69	288	76	60	66	95	62	185	53	61	78	68	63	65	62	50	63	74	54
21.25	126	321	60	58	63	159	297	314	321	319	337	292	323	179	67	81	98	72	152	125	167	290	104	125	87	109	281	89	71	65	77	292	81	62	68	93	73	196	62	70	85	73	72	72	68	51	64	77	65
21.5	109	313	52	50	55	156	293	312	321	320	341	296	314	175	59	76	93	66	147	125	169	291	103	124	76	101	276	85	63	58	69	291	78	62	66	94	63	185	53	61	78	68	64	64	64	51	62	75	54
21.75	126	323	62	58	63	160	300	315	322	319	338	297	324	186	69	82	100	73	157	133	176	292	110	126	88	111	284	91	72	66	77	295	81	63	68	94	73	197	63	71	86	75	73	71	67	48	64	75	66
22	120	320	59	56	61	159	300	316	321	320	338	299	321	184	65	80	97	71	157	137	181	295	115	129	84	109	283	89	70	65	76	296	81	64	69	95	70	194	60	68	84	73	71	71	68	50	66	76	62
22.25	119	318	57	56	59	158	301	315	322	320	340	301	320	187	64	80	97	70	158	144	186	296	116	134	82	108	282	89	70	65	75	296	81	63	68	94	69	192	59	66	82	72	70	69	67	50	66	76	60
22.5	121	322	60	57	60	161	303	316	322	319	338	303	323	192	65	82	98	72	160	150	190	296	120	135	86	110	286	91	70	66	76	297	80	63	67	95	71	196	61	69	83	73	69	71	66	49	64	75	63
22.75	122	321	59	55	60	160	304	317	321	320	340	305	323	195	65	81	98	72	160	155	196	297	124	140	85	111	287	91	69	66	76	298	80	62	68	97	72	196	61	67	84	72	69	70	66	49	65	76	63
23	126	324	63	59	63	162	308	319	324	321	340	307	323	199	68	83	101	74	167	163	202	300	128	145	89	114	290	94	73	70	80	301	84	67	71	98	74	198	63	70	86	74	74	73	70	53	66	77	65
23.25	128	326	64	60	65	163	312	316	324	321	339	308	325	205	70	83	102	76	170	170	206	301	132	148	89	116	292	95	75	73	82	303	84	66	70	99	75	201	65	73	86	76	75	75	68	52	67	78	67
23.5	115	319	56	53	57	159	309	316	322	319	339	308	318	202	61	79	99	70	167	172	208	301	129	151	81	112	287	92	68	68	75	302	80	63	68	97	66	194	58	65	82	69	67	69	66	49	65	76	57
23.75	126	324	61	59	62	163	313	317	323	321	340	310	326	209	68	82	100	75	174	178	215	303	134	153	89	120	292	97	72	71	78	305	84	66	69	99	73	202	63	70	86	74	73	72	67	50	67	77	65
24	122	323	61	57	61	163	312	318	324	321	340	311	323	212	67	82	101	73	177	184	220	304	135	158	87	122	291	96	73	71	77	306	83	65	70	100	72	201	60	69	84	72	71	71	65	49	65	77	62
24.25	129	326	64	61	63	164	316	318	323	320	339	313	328	218	70	84	103	76	184	189	227	303	139	160	90	131	295	99	74	74	79	306	84	66	71	101	77	206	63	71	88	75	73	73	66	50	67	76	68
24.5	130	328	65	60	63	165	318	318	324	322	340	313	328	221	70	85	103	75	190	194	234	305	141	161	90	137	294	101	75	76	81	307	85	66	71	105	75	210	64	72	89	76	74	74	67	51	67	78	67
24.75	125	322	61	58	61	165	318	319	325	322	341	314	325	222	67	83	101	73	193	198	237	305	144	168	87	139	292	97	73	73	79	307	84	66	72	110	71	207	62	69	85	73	71	72	66	50	67	78	63
25	128	325	64	61	64	170	320	321	326	323	342	316	326	227	70	84	104	77	202	204	244	306	150	172	89	145	295	101	77	77	84	307	88	70	74	116	74	211	63	70	89	77	77	75	70	53	69	79	66
25.25	118	321	58	54	57	166	318	317	324	321	339	315	320	226	62	79	100	70	198	204	246	304	145	164	83	142	291	99	68	72	76	307	82	65	69	119	68	207	57	66	82	69	66	69	63	50	66	75	57
25.5	127	325	63	59	63	172	319	319	325	321	339	317	326	232	68	82	103	74	206	212	249	305	150	171	88	150	295	102	74	76	80	309	85	66	72	124	72	214	61	71	86	74	72	72	66	50	67	78	65
25.75	129	326	65	61	64	175	322	321	326	323	342	318	326	238	70	84	104	77	212	215	255	307	156	179	90	156	297	103	76	79	85	310	89	71	75	132	75	218	64	70	89	76	76	76	69	52	70	78	65
26	130	327	65	62	64	177	322	320	325	323	340	319	327	240	70	85	105	77	216	218	258	307	155	179	91	159	297	105	76	79	83	310	87	70	74	134	75	221	64	71	88	76	75	75	68	52	68	79	67
26.25	130	326	64	58	63	176	321	319	325	322	340	319	327	243	69	85	103	77	217	220	262	307	157	180	90	162	297	104	74	78	81	311	87	69	74	137	74	222	63	71	87	75	73	74	67	50	67	78	67
26.5	128	328	65	61	62	178	323	320	325	322	341	320	327	246	69	84	105	77	221	224	264	307	158	180	90	165	296	107	76	79	83	312	87	69	74	142	74	223	63	71	88	75	73	75	67	51	68	78	65
26.75	125	325	64	58	61	179	322	320	325	322	340	319	325	248	67	84	104	76	223	227	267	308	160	181	89	167	297	106	75	79	80	312	87	68	73	145	72	223	61	71	87	73	71	73	67	50	67	79	62
27	128	325	65	59	62	180	322	320	326	322	340	320	326	250	69	84	105	76	228	229	271	308	164	187	89	172	297	106	75	81	83	312	87	69	74	147	73	226	63	71	87	75	73	74	67	51	68	78	64
27.25	131	328	68	61	64	182	323	321	327	323	340	321	330	256	71	85	107	78	232	234	274	309	166	186	92	175	299	108	77	82	83	314	88	71	77	152	76	230	65	74	89	76	74	74	68	51	69	79	67
27.5	134	331	70	64	65	185	325	322	327	324	341	321	331	260	73	87	109	78	237	239	277	309	169	189	94	180	300	111	79	85	87	313	90	72	76	156	77	234	65	75	91	78	76	77	68	53	70	79	69
27.75	127	326	67	60	64	186	322	321	327	323	340	321	325	259	69	84	107	78	238	241	277	309	172	191	88	179	296	109	77	84	85	314	90	73	77	159	70	229	62	70	88	76	76	75	69	53	69	78	64
28	127	325	66	59	62	185	324	320	326	322	340	321	325	261	68	84	107	77	238	243	280	308	173	190	88	179	298	110	77	84	84	314	89	72	76	159	72	231	62	69	87	73	72	75	67	52	70	78	63
28.25	135	328	71	63	65	189	324	321	326	322	341	322	331	268	73	88	109	79	244	246	283	308	176	195	94	187	301	114	79	85	86	313	90	74	78	163	78	237	66	72	88	77	76	76	68	53	70	79	69
28.5	127	326	67	58	61	188	324	322	328	324	342	322	325	266	67	83	108	77	245	249	284	310	177	196	88	186	298	111	76	84	82	315	89	73	78	166	72	232	62	70	86	74	73	74	68	52	69	79	63
28.75	131	329	70	62	65	192	326	321	328	324	341	322	328	271	72	87	109	79	250	254	287	310	182	196	91	189	301	115	80	87	89	316	93	76	80	170	75	238	65	73	90	78	77	79	69	53	72	80	66
29	135	332	72	62	65	193	326	321	327	323	340	322	331	274	73	88	110	80	254	256	288	309	182	197	94	194	302	117	80	87	88	315	91	75	79	172	78	241	66	75	91	77	76	78	69	52	70	80	68
29.25	132	329	72	63	65	194	326	322	327	322	339	321	329	275	72	87	111	81	255	259	290	309	184	198	94	193	302	118	80	88	87	316	92	77	80	175	75	242	65	73	90	78	76	78	70	53	71	79	66
29.5	134	328	72	62	64	194	325	321	328	325	342	322	328	276	71	87	111	79	257	261	292	311	189	203	94	196	301	117	80	87	87	314	93	78	80	177	75	242	65	72	90	76	75	76	68	53	71	80	66
29.75	138	332	76	64	65	196	326	322	328	322	340	322	332	281	74	89	112	81	260	264	292	311	189	202	98	201	303	120	80	89	89	314	93	81	80	180	79	247	67	76	90	78	76	77	69	52	72	80	69
30	139	333	77	65	67	197	327	321	327	323	340	321	333	283	74	89	114	82	263	265	294	311	192	200	99	204	304	123	82	90	89	315	94	83	79	181	79	250	68	77	92	79	76	77	67	52	71	80	71
30.25	137	330	75	64	64	198	326	322	328	323	341	323	332	284	73	89	112	83	264	268	295	312	197	206	97	204	302	123	81	90	89	315	95	90	82	184	78	249	67	75	91	78	75	77	69	53	73	80	69
30.5	137	331	76	64	65	200	326	322	328	325	342	322	332	283	74	89	113	82	266	270	296	312	202	208	98	207	303	124	81	89	90	314	96	95	81	186	77	249	66	74	92	78	76	77	69	52	71	81	68
30.75	139	332	78	64	65	199	327	322	328	324	341	323	332	286	74	89	113	82	268	272	297	312	205	209	98	208	303	125	81	90	89	315	95	100	82	187	78	251	68	75	92	77	77	77	69	51	71	80	69
31	137	330	78	64	66	202	326	322	327	323	342	323	330	287	73	90	115	83	271	275	299	313	211	210	98	211	302	127	81	91	90	316	97	106	83	191	77	252	67	74	91	77	77	79	69	52	72	80	67
31.25	136	329	78	63	64	200	326	322	327	325	341	324	330	286	71	89	115	83	272	275	298	311	214	212	99	211	302	128	80	91	89	314	97	111	82	192	76	251	65	73	91	77	76	77	69	52	72	80	68
31.5	133	327	78	64	64	202	328	323	329	325	342	325	328	287	73	88	116	83	275	280	301	313	219	216	97	210	302	129	80	92	92	316	99	115	87	196	73	249	65	73	91	78	77	78	72	55	73	80	65
31.75	139	332	82	65	66	204	327	323	328	324	342	324	331	290	73	90	117	84	277	281	300	314	221	216	103	217	303	135	81	93	91	316	99	119	85	199	79	257	66	76	93	80	78	78	71	53	74	82	69
32	132	327	77	62	63	202	325	322	328	324	341	324	327	286	69	87	114	83	276	280	300	314	225	218	101	214	300	133	78	91	89	315	97	123	85	198	73	251	63	71	89	76	74	76	69	53	72	81	62
32.25	133	327	79	63	64	204	326	324	329	325	342	324	327	287	71	88	115	83	278	283	301	313	228	221	105	216	301	137	80	93	90	317	99	128	86	202	72	252	64	73	90	77	75	78	70	53	74	80	62
32.5	138	329	81	65	65	205	327	323	328	325	342	325	329	291	73	89	117	84	281	284	302	312	233	224	112	221	302	141	81	93	91	316	99	131	87	204	76	257	66	74	91	78	77	77	70	55	74	81	66
32.75	140	331	83	67	66	208	328	324	330	326	342	325	331	293	75	91	119	86	285	288	303	312	237	224	117	222	304	146	83	96	94	317	103	136	89	206	76	259	68	76	93	80	79	81	73	54	76	83	69
33	138	328	83	64	64	207	326	323	329	325	342	325	327	291	73	89	118	83	284	287	303	314	239	227	117	223	303	148	82	94	91	317	100	138	88	208	74	257	66	73	92	77	76	79	70	54	75	82	66
33.25	125	323	77	59	60	204	325	321	329	325	343	325	321	287	67	84	115	81	282	287	302	313	240	228	113	218	299	147	75	89	86	316	99	139	87	210	65	249	59	67	87	72	69	73	67	56	73	79	55
33.5	138	328	84	66	65	209	327	324	330	325	343	327	328	292	73	91	120	86	287	289	305	315	246	233	124	226	302	154	82	95	92	316	102	145	92	211	74	258	66	74	92	77	77	78	72	55	77	82	66
33.75	142	331	88	68	66	211	327	324	329	325	341	325	332	295	76	92	121	86	290	291	304	314	246	229	133	230	304	162	84	95	95	318	104	148	90	212	77	265	67	76	94	80	77	80	72	56	78	84	68
34	138	327	84	64	63	209	327	323	328	325	341	325	327	292	72	90	120	86	288	292	304	314	250	233	132	228	302	160	81	95	92	317	101	150	90	214	73	260	65	73	91	76	75	79	70	55	76	82	64
34.25	133	326	84	65	63	210	325	323	328	326	342	326	324	291	70	88	120	86	288	292	305	315	252	237	133	228	300	161	80	94	90	317	103	154	92	217	71	258	63	71	90	76	72	77	71	54	77	81	61
34.5	139	328	87	67	64	211	326	323	329	326	342	326	329	294	71	90	122	87	291	294	306	314	256	239	139	231	302	166	81	96	93	317	104	156	93	218	74	263	65	74	90	77	75	78	71	55	76	83	63
34.75	144	332	92	72	69	215	329	325	330	327	343	326	330	297	76	93	125	89	295	297	307	316	260	241	147	235	304	171	84	99	99	319	108	162	94	222	77	268	69	77	94	82	81	83	74	56	78	83	67
35	148	333	95	75	70	216	331	325	330	327	343	326	333	300	78	96	127	91	298	300	308	315	262	244	154	240	306	174	86	100	101	318	109	164	97	223	80	273	72	78	96	81	82	83	76	57	79	83	71
35.25	145	331	93	71	67	215	329	324	329	325	342	325	331	297	75	93	126	90	295	298	307	315	264	244	153	237	304	175	84	98	96	318	108	167	96	223	77	269	67	77	94	79	77	79	72	55	79	84	68
35.5	143	330	93	71	65	216	327	323	329	326	342	326	329	295	74	92	126	89	295	299	307	316	265	247	155	238	303	177	82	97	97	318	109	170	96	225	76	269	66	75	93	79	78	81	71	55	78	83	65
35.75	144	328	93	72	66	216	328	324	329	326	342	326	329	296	74	93	129	90	296	299	306	315	268	251	157	239	302	178	82	98	97	317	108	173	98	226	75	269	67	75	93	79	78	80	72	55	78	83	66
36	146	330	96	74	67	218	328	324	329	326	342	326	331	297	77	94	131	92	299	302	308	316	270	253	163	241	304	181	85	99	100	319	111	177	98	229	77	271	70	76	96	79	80	82	73	57	80	83	68
36.25	145	330	95	73	66	218	328	324	329	327	342	326	331	297	75	94	133	91	298	303	308	314	271	256	165	242	304	183	83	99	98	319	112	179	100	230	76	271	67	76	92	80	78	80	71	57	79	84	66
36.5	150	331	98	76	67	219	329	325	330	327	342	328	332	298	77	94	135	92	300	303	308	316	273	260	171	244	305	185	82	99	100	317	113	182	101	232	77	274	69	77	94	80	78	80	72	55	79	84	69
36.75	146	328	98	76	68	220	328	324	330	326	342	327	330	298	77	94	138	93	303	304	308	315	277	262	171	244	303	187	85	101	101	318	118	186	104	235	75	271	67	76	95	81	80	83	74	58	80	83	68
37	151	331	101	80	70	222	331	325	330	327	342	326	333	299	79	96	141	96	304	307	308	316	277	263	177	248	305	191	86	103	103	318	122	189	105	236	78	277	70	78	96	82	82	84	74	57	81	83	69
37.25	153	332	102	81	70	223	331	325	330	326	342	326	333	300	79	97	144	99	305	308	309	316	277	266	180	249	305	193	88	103	105	319	126	191	108	236	78	278	70	78	98	82	82	85	77	57	82	84	70
37.5	150	329	101	81	70	224	329	325	330	328	343	327	329	298	78	96	143	103	304	307	309	317	280	269	180	247	303	193	87	103	105	318	128	194	109	240	77	275	68	78	96	82	81	84	75	60	82	84	68
37.75	151	330	102	81	69	222	328	324	328	326	341	326	331	297	77	95	143	108	304	308	308	316	279	269	184	249	304	196	85	102	101	319	130	196	111	237	76	277	69	77	96	80	79	82	72	56	80	84	68
38	149	330	101	81	67	222	328	323	328	326	341	326	330	297	77	95	145	112	304	308	309	316	280	271	185	249	303	197	84	102	102	318	133	198	115	240	74	276	67	77	94	79	79	82	73	57	81	84	66
38.25	149	328	102	82	66	224	327	323	330	327	341	326	328	296	74	95	146	116	305	309	309	315	281	272	187	250	303	198	83	102	102	319	135	201	119	242	74	275	66	76	94	80	77	82	72	56	80	84	65
38.5	139	323	98	79	63	220	326	323	329	326	342	327	321	292	70	89	142	116	302	308	307	316	280	276	183	246	300	195	78	98	95	318	133	201	122	243	66	268	61	71	89	74	70	76	68	57	79	84	57
38.75	158	333	110	93	71	228	331	325	329	328	343	327	333	302	81	102	151	127	311	312	310	317	284	278	199	255	306	205	88	105	108	320	141	209	131	247	80	283	71	81	98	85	84	85	78	60	83	86	71
39	154	328	107	90	69	226	329	324	329	327	342	327	329	297	77	96	149	128	307	311	309	317	283	281	197	253	302	203	85	102	105	319	142	208	133	248	75	279	67	76	95	80	80	82	74	58	82	85	67
39.25	163	334	116	99	71	228	331	325	330	328	342	327	335	304	83	101	155	134	311	313	310	316	284	280	208	259	307	209	89	105	110	320	146	211	138	248	82	287	73	81	99	84	82	86	75	58	83	85	73
39.5	159	330	116	97	69	228	328	324	329	326	342	326	332	300	79	99	153	135	310	311	310	316	283	280	205	257	305	210	87	103	107	319	146	214	140	247	79	284	69	80	96	81	81	84	74	57	83	85	69
39.75	153	327	115	96	67	227	328	324	330	327	343	327	328	297	76	96	152	138	309	312	310	317	284	285	203	254	302	208	84	104	107	319	148	217	145	251	74	279	67	75	96	79	78	83	74	58	82	84	64
40	152	326	116	99	66	228	328	323	331	328	341	326	326	295	77	98	152	141	308	313	310	316	284	286	204	255	302	210	83	103	106	319	149	219	147	252	71	280	68	75	92	79	77	82	74	58	83	85	63
40.25	162	330	121	105	68	230	329	324	328	328	342	327	331	300	81	101	156	145	311	313	310	317	285	288	213	258	304	214	87	106	111	318	152	222	152	254	77	284	70	80	97	81	81	85	75	58	84	85	68
40.5	151	324	118	99	65	226	326	322	329	326	342	326	323	294	74	94	152	143	307	313	309	316	284	285	206	254	301	212	80	103	102	318	150	222	152	254	70	276	63	72	92	75	71	79	70	59	82	86	60
40.75	152	325	119	101	63	227	327	322	330	327	341	326	323	295	73	95	152	147	307	314	309	316	284	286	207	254	300	213	81	101	106	319	153	224	156	255	67	275	62	71	91	75	72	79	71	58	81	85	58
41	162	327	124	105	68	231	328	324	329	327	342	326	327	296	77	100	157	153	311	314	310	316	285	288	214	257	302	217	84	104	110	320	156	228	160	256	73	280	66	77	95	79	77	84	74	57	84	86	62
41.25	164	327	125	107	67	231	328	324	329	327	341	327	326	297	77	101	157	155	311	315	310	317	285	289	217	260	302	220	84	106	110	319	158	230	163	258	72	282	67	77	95	79	78	84	74	58	84	85	64
41.5	177	332	131	113	70	234	330	325	330	328	342	326	334	303	84	106	162	159	315	317	311	317	286	292	227	265	307	224	89	109	115	321	160	232	164	260	80	290	72	81	100	83	82	86	75	58	85	87	72
41.75	176	331	131	114	70	235	330	325	330	328	343	327	332	302	84	106	163	161	314	318	311	317	287	293	227	266	306	224	89	107	115	321	162	234	168	261	79	289	71	80	98	82	82	87	76	58	86	86	69
42	179	331	133	118	73	236	332	326	331	329	343	327	333	303	86	110	166	165	316	319	312	317	287	296	230	266	306	227	91	110	120	320	165	237	173	264	82	291	73	81	100	85	85	88	77	61	87	87	72
42.25	180	331	133	118	72	238	332	326	331	330	343	328	332	301	86	111	166	167	316	319	313	318	287	296	232	266	306	227	90	109	119	321	166	238	176	265	78	290	72	80	99	84	84	89	78	60	88	87	71
42.5	167	325	130	112	66	233	329	323	330	329	343	328	325	296	80	106	161	166	312	317	310	317	286	297	225	260	302	224	84	106	115	319	165	239	176	265	72	281	66	75	94	79	77	83	74	61	85	86	62
42.75	166	324	130	112	66	233	328	323	330	329	343	329	323	295	78	107	161	168	310	317	311	318	287	298	227	261	302	227	83	105	114	319	165	242	179	267	70	281	64	73	94	78	75	84	73	62	85	87	61
43	173	327	133	113	65	234	329	322	330	328	343	326	327	297	81	111	163	171	313	318	311	317	286	295	232	262	303	230	84	106	116	319	167	242	178	267	74	286	66	77	95	79	76	84	75	62	85	86	64
43.25	185	331	139	119	72	239	330	325	329	328	342	327	333	302	86	118	168	176	317	319	312	317	288	298	242	269	306	234	90	111	124	321	171	245	182	267	80	293	71	82	100	84	83	89	78	60	88	87	70
43.5	174	327	134	115	66	236	329	323	331	328	342	328	326	297	82	114	164	176	312	318	311	316	287	297	236	265	302	232	84	107	120	318	169	246	184	268	71	286	67	76	95	78	76	84	74	61	85	86	62
43.75	188	331	141	122	73	241	331	325	329	329	342	326	332	303	88	121	171	180	318	319	312	318	287	297	246	271	307	238	91	111	129	320	173	248	187	270	80	295	73	82	100	84	84	90	77	60	89	87	71
44	184	330	140	119	71	240	329	324	329	328	342	326	329	300	87	121	168	182	316	320	312	317	288	299	244	269	305	238	88	110	129	320	173	249	189	271	76	292	70	80	98	82	83	88	77	60	89	86	68
44.25	195	335	146	127	75	244	333	326	330	328	341	327	336	307	92	128	176	187	320	322	314	319	289	300	254	276	311	243	94	114	138	321	177	252	191	272	85	301	77	86	104	87	88	92	81	60	91	88	76
44.5	187	329	142	122	71	242	329	325	330	327	341	327	330	300	89	125	172	187	316	320	313	318	289	302	247	270	305	240	89	111	134	320	176	253	194	274	79	293	71	81	99	83	83	89	78	61	89	88	69
44.75	192	332	146	124	73	243	331	326	331	329	343	326	333	304	91	128	175	190	318	320	313	318	289	300	255	274	308	244	91	113	136	320	178	255	195	274	82	297	74	83	101	86	85	91	79	61	90	88	71
45	190	331	145	122	71	242	329	325	330	327	341	326	331	301	89	127	174	190	317	320	313	317	288	301	253	273	307	244	90	113	136	321	177	256	196	274	79	295	72	81	99	83	84	90	78	60	91	88	70
45.25	194	332	148	125	73	245	332	326	331	329	342	326	333	304	93	131	177	194	320	321	313	318	290	302	258	277	308	249	91	113	140	322	181	259	198	275	81	299	74	84	102	86	86	92	80	62	90	88	73
45.5	187	329	146	121	71	243	330	324	330	328	341	325	329	299	89	129	174	195	317	321	313	318	288	298	255	272	306	248	88	112	136	321	179	259	198	275	77	295	71	82	100	82	81	90	78	59	90	89	66
45.75	199	336	153	129	76	248	334	325	331	330	342	327	336	306	98	136	181	199	322	322	314	318	290	304	264	279	310	252	95	117	144	322	183	261	202	279	84	302	77	86	105	88	88	94	83	64	93	90	77
46	188	330	148	124	71	244	330	324	330	328	341	327	329	300	96	132	176	199	317	321	313	318	289	302	259	274	306	249	89	113	140	321	182	261	202	277	77	295	72	81	100	83	83	90	78	61	93	89	68
46.25	196	331	153	128	74	248	332	326	332	330	343	327	334	304	103	137	180	202	320	322	315	318	290	305	266	277	308	253	94	115	144	321	186	264	206	281	81	299	75	84	104	87	88	93	81	62	94	89	73
46.5	181	326	148	120	68	243	328	323	331	329	342	326	324	298	100	131	175	201	315	320	312	317	289	304	257	271	304	250	86	110	136	320	182	263	204	280	72	290	68	78	96	81	78	88	75	62	91	87	62
46.75	199	335	157	130	76	249	334	326	330	330	341	326	336	307	112	141	184	206	322	322	314	318	290	305	272	280	310	258	93	117	148	321	187	265	207	281	84	302	76	86	104	88	88	94	82	63	93	89	75
47	185	327	151	123	70	245	329	323	330	328	342	327	326	299	107	134	178	204	315	320	312	318	288	304	263	273	306	254	87	112	138	320	184	266	206	281	77	293	69	79	99	81	79	88	77	63	91	89	65
47.25	194	331	156	127	74	248	331	324	330	329	341	327	331	302	114	140	182	208	319	322	313	318	288	304	269	278	307	258	91	115	143	321	188	268	209	282	80	298	73	84	101	85	84	93	80	61	95	89	69
47.5	200	332	158	131	76	249	332	325	330	329	343	327	335	304	117	143	186	211	320	322	314	319	291	307	274	281	309	260	93	116	146	321	190	268	211	284	84	303	76	85	104	86	88	94	80	62	96	90	74
47.75	185	327	155	125	69	246	330	323	330	329	343	327	326	298	114	138	180	211	317	321	312	317	288	304	267	273	306	256	86	112	138	321	188	268	211	283	75	293	68	80	97	81	77	90	77	63	93	89	63
Data File	C:\Program Files\Biolog\OL_DC_23\MAX\Data_2020\11\MAX_300_201113_A_09.OKA
Set up Time	nov 13 2020 2:36 PM
Position	5-A
Plate Type	PM 4-A
Strain Type	---
Sample Number	1
Strain Name	Nissle 1917
Strain Number	Escherichia coli Nissle 1917
Other
Hour	A01	A02	A03	A04	A05	A06	A07	A08	A09	A10	A11	A12	B01	B02	B03	B04	B05	B06	B07	B08	B09	B10	B11	B12	C01	C02	C03	C04	C05	C06	C07	C08	C09	C10	C11	C12	D01	D02	D03	D04	D05	D06	D07	D08	D09	D10	D11	D12	E01
0	19	12	28	6	3	0	10	3	11	17	21	31	17	6	4	4	0	0	4	9	9	11	24	26	16	7	1	5	1	3	2	5	13	13	19	35	16	8	1	6	0	4	18	5	14	19	10	33	20
0.25	22	12	31	7	5	0	10	5	11	16	23	33	18	6	5	4	0	0	5	9	8	13	25	28	16	8	3	5	2	5	2	6	13	12	19	38	18	11	2	7	2	5	16	4	13	19	13	36	22
0.5	20	12	30	7	4	0	12	5	11	18	23	35	16	6	4	5	0	0	5	10	9	15	27	30	16	7	4	6	3	4	3	7	16	14	22	42	19	10	3	7	0	6	18	5	15	23	15	38	21
0.75	19	11	30	7	4	0	9	4	10	12	21	31	17	7	3	4	0	0	2	6	7	10	22	27	15	8	3	6	2	3	2	5	11	12	18	37	18	10	2	8	1	4	15	4	12	17	12	33	20
1	21	14	30	9	6	0	15	8	16	22	25	38	17	7	5	5	1	0	6	12	11	16	29	33	17	8	4	6	4	6	4	10	17	15	24	44	18	10	4	9	0	6	19	6	17	24	18	40	23
1.25	23	15	31	10	10	1	17	11	18	25	28	41	19	9	7	7	4	1	9	17	13	18	32	36	19	10	6	7	5	8	5	10	18	17	26	47	21	12	5	10	3	8	21	8	20	25	19	42	23
1.5	22	14	31	9	7	0	13	8	14	21	25	36	19	8	6	8	2	0	7	12	12	15	28	32	18	12	6	9	3	7	5	9	15	16	23	43	21	13	6	9	2	7	19	6	17	22	16	38	22
1.75	25	16	35	12	9	2	17	11	17	25	30	41	21	11	8	9	4	2	8	16	14	20	33	33	21	12	7	11	5	10	7	11	18	17	28	48	22	15	5	12	5	10	22	7	21	27	20	42	25
2	28	20	42	16	14	3	20	14	19	27	32	43	24	12	13	12	7	6	13	20	17	25	37	38	25	16	12	14	8	14	9	14	21	23	31	51	26	18	9	15	8	12	24	10	24	30	23	45	28
2.25	29	22	50	16	16	3	19	15	20	28	33	44	25	13	18	15	9	8	14	21	18	26	37	38	24	18	14	16	7	14	11	14	20	23	31	50	29	20	12	15	8	12	23	9	23	30	23	44	29
2.5	29	23	57	17	19	5	23	16	23	29	36	45	29	17	22	17	12	11	16	26	22	29	40	39	28	23	16	18	6	17	14	16	22	26	34	52	31	22	14	17	9	14	25	11	26	34	26	45	32
2.75	30	28	65	21	23	3	26	18	24	32	37	45	32	19	27	20	14	15	16	29	27	33	43	39	30	25	17	21	8	19	17	17	22	29	36	52	34	24	17	20	12	16	27	12	27	37	25	45	34
3	30	33	70	25	28	5	26	21	28	33	41	44	35	21	32	22	16	19	19	35	30	36	45	39	33	29	21	23	8	22	20	18	21	31	38	51	39	26	20	22	13	18	29	14	29	39	28	45	36
3.25	26	38	78	31	33	4	23	23	26	32	42	37	38	26	39	25	21	23	20	37	37	36	44	33	38	36	24	26	9	25	23	18	15	32	35	42	45	31	28	28	16	21	30	17	27	37	25	39	41
3.5	32	47	86	42	47	7	31	33	38	48	54	47	46	34	53	33	30	32	32	53	52	52	60	40	45	44	29	30	12	35	36	27	23	45	47	54	54	35	40	41	24	32	44	24	34	49	33	47	51
3.75	34	58	96	51	62	10	37	41	46	58	62	50	55	46	66	42	43	48	44	68	68	65	72	43	55	58	35	35	15	45	50	34	26	55	58	56	65	40	52	54	35	44	54	30	41	59	39	49	60
4	32	67	103	60	71	10	37	47	52	62	70	48	60	56	77	50	54	60	54	81	81	75	81	42	62	69	40	39	14	54	61	41	25	63	67	54	73	45	61	67	44	54	62	34	46	67	44	49	68
4.25	36	78	113	71	83	11	44	56	64	74	81	52	71	65	89	60	67	72	68	97	98	89	93	46	74	83	47	46	18	66	77	52	29	75	79	59	85	53	74	79	57	66	76	41	55	78	54	53	79
4.5	43	90	122	82	92	15	46	66	73	83	91	53	83	76	100	69	78	85	80	109	110	97	102	46	86	95	54	50	20	77	87	62	28	85	89	58	93	63	85	90	69	76	84	46	62	86	59	51	90
4.75	44	101	130	91	102	16	51	75	84	93	102	57	93	85	110	78	86	95	90	121	124	110	112	49	94	106	60	56	21	88	100	72	33	92	101	63	102	69	94	101	79	85	95	50	73	96	68	56	100
5	35	109	131	96	106	16	50	85	90	98	110	55	98	92	114	84	90	103	96	130	135	117	120	48	102	111	64	59	21	97	106	78	33	100	111	62	108	72	101	109	85	93	105	52	84	105	75	56	106
5.25	39	119	139	106	110	19	54	94	101	107	119	57	106	101	121	91	99	113	105	140	144	126	126	49	113	121	73	67	23	107	117	88	34	110	119	63	118	81	111	119	97	105	113	57	90	113	82	57	117
5.5	39	127	144	112	116	17	55	104	111	115	127	57	113	108	126	99	105	119	112	146	153	133	132	49	119	128	79	72	23	115	124	97	34	117	126	63	123	88	117	127	106	111	122	61	98	120	88	55	125
5.75	42	136	153	122	124	18	59	113	119	121	134	56	126	116	132	105	113	127	120	154	161	138	139	46	127	138	87	80	25	125	132	105	31	124	131	59	132	98	127	135	116	120	128	63	106	126	94	52	136
6	44	144	158	128	131	19	62	123	131	131	143	60	132	124	138	113	120	134	128	163	170	146	145	50	135	145	92	89	27	134	140	116	35	133	139	63	138	105	132	142	124	128	137	68	114	137	104	56	143
6.25	41	151	159	134	135	20	62	133	139	137	149	59	137	129	141	119	126	138	132	170	177	152	152	50	139	151	97	94	26	140	143	123	35	139	147	64	143	109	137	147	129	134	146	69	125	144	109	57	150
6.5	39	156	161	140	142	23	65	140	147	147	158	62	141	135	145	124	133	144	138	179	187	159	161	52	144	155	102	98	27	147	151	130	39	147	155	67	147	114	143	154	134	138	153	69	131	151	116	61	157
6.75	39	163	166	147	145	22	67	149	154	152	165	60	149	140	149	130	139	151	143	184	193	164	164	51	150	163	108	107	29	154	155	136	37	151	161	66	153	121	150	160	142	143	158	71	137	155	121	59	164
7	40	170	172	157	149	19	61	157	160	149	168	51	157	147	155	134	142	154	145	185	197	167	164	45	157	171	114	113	29	158	160	142	30	156	162	53	161	129	158	166	150	150	161	68	139	158	122	50	173
7.25	48	175	180	165	157	23	73	164	172	163	176	64	163	152	161	141	154	162	155	194	205	176	176	53	163	175	121	122	33	168	167	149	38	164	172	65	165	135	163	171	159	156	167	76	148	168	131	59	179
7.5	45	178	179	168	162	25	75	172	180	172	182	68	166	156	163	145	160	167	160	200	211	182	185	56	167	178	125	125	33	173	172	156	43	171	179	71	169	138	166	176	163	161	175	76	157	175	137	64	184
7.75	45	184	182	173	166	25	76	177	183	175	187	65	171	160	168	148	165	171	164	205	214	185	187	55	170	182	128	131	32	177	176	161	40	174	183	68	171	142	172	180	169	165	181	76	160	181	141	62	189
8	43	188	185	177	169	25	77	182	188	181	190	66	175	166	168	151	170	174	167	210	220	189	190	54	173	186	132	137	32	181	178	166	41	179	189	68	176	145	176	184	174	170	185	76	166	184	146	62	195
8.25	48	191	190	185	175	28	82	189	195	188	196	70	181	171	174	156	176	182	173	214	230	195	195	57	178	190	138	142	34	186	183	173	43	183	193	71	178	152	180	187	181	177	189	81	171	190	151	64	200
8.5	48	196	195	189	176	26	80	194	198	188	197	64	187	176	178	160	181	184	176	216	233	196	197	52	182	196	141	148	35	190	186	176	39	187	194	65	183	157	184	190	185	180	191	80	175	191	152	59	207
8.75	46	199	196	194	179	26	82	199	204	194	204	67	189	181	179	163	185	188	180	220	239	200	201	54	186	200	145	155	35	195	189	182	39	190	200	67	187	160	188	195	191	182	197	79	181	198	158	62	210
9	45	203	198	197	182	27	82	205	208	197	206	66	193	184	183	167	190	193	184	223	242	202	204	53	187	203	148	159	34	199	193	187	40	195	203	68	190	164	189	196	194	186	201	80	186	202	161	61	214
9.25	52	206	204	204	191	32	90	211	216	208	214	77	198	188	188	172	199	200	193	230	251	212	211	61	192	205	153	166	37	202	197	194	46	201	211	76	193	169	195	199	201	192	205	86	194	210	168	67	218
9.5	51	210	205	208	193	30	92	215	219	209	216	75	202	192	191	174	205	203	194	232	253	214	214	61	196	209	157	169	38	207	202	198	46	205	213	75	196	173	198	203	205	195	208	86	197	213	171	66	222
9.75	51	213	208	210	196	31	92	217	224	214	220	76	206	195	192	177	210	207	197	237	257	215	216	60	200	210	159	172	38	210	205	203	46	211	218	76	199	175	201	207	208	199	212	87	203	216	177	67	224
10	51	218	214	220	198	27	89	220	224	210	218	69	215	201	198	181	214	211	200	236	259	215	212	54	204	219	164	178	39	215	210	206	37	212	213	65	204	182	208	211	214	201	211	85	202	217	175	58	231
10.25	49	220	211	220	204	32	93	224	230	219	225	77	214	204	197	184	218	215	205	244	264	219	220	60	208	216	167	180	37	218	215	211	45	220	221	76	204	181	209	216	215	208	219	87	210	225	183	68	232
10.5	52	223	215	225	211	33	97	229	234	222	230	79	220	209	200	187	223	220	210	247	270	223	224	61	213	220	169	185	39	223	219	216	47	225	224	78	207	184	212	220	222	212	222	90	212	228	185	68	234
10.75	48	226	215	225	212	32	97	232	235	226	234	80	221	211	200	188	226	222	212	251	273	227	228	60	214	223	172	187	39	228	222	218	46	228	228	78	209	186	215	223	223	216	227	88	220	232	192	70	237
11	50	229	218	230	216	33	99	238	242	228	238	82	226	216	203	191	228	227	217	254	276	231	232	62	216	225	175	192	40	231	226	222	48	233	232	79	212	189	217	226	229	220	229	91	220	236	195	70	240
11.25	53	233	223	237	218	30	99	242	245	228	240	78	232	220	207	195	231	231	220	256	278	232	231	60	220	230	177	197	39	235	228	225	42	233	233	73	215	193	221	228	233	222	229	90	222	236	194	64	245
11.5	54	238	228	243	221	31	98	246	248	229	242	77	239	225	215	198	237	235	222	257	279	234	232	59	225	235	178	200	42	238	230	230	38	235	236	68	218	198	226	232	236	225	232	89	225	239	195	61	251
11.75	55	240	226	246	230	36	107	253	257	240	251	89	240	227	216	199	243	240	229	265	285	240	241	65	228	234	181	202	42	241	235	235	49	241	243	82	217	197	227	234	238	228	236	95	232	246	205	71	252
12	54	243	231	250	232	35	107	256	260	241	254	87	245	230	218	203	247	243	232	267	287	242	242	63	230	236	184	204	42	245	238	239	48	245	248	80	220	200	229	237	241	231	238	94	234	248	207	70	256
12.25	53	246	233	253	234	35	108	260	263	245	258	89	248	234	220	206	250	246	234	270	288	244	245	62	234	239	185	208	41	248	242	242	49	248	251	80	222	202	232	241	245	234	243	93	238	252	210	71	258
12.5	53	250	235	257	238	35	110	263	266	249	261	92	251	237	222	208	254	250	238	269	290	245	248	64	237	240	187	208	43	251	243	246	49	250	254	82	222	204	235	243	248	236	244	94	241	256	214	71	262
12.75	49	253	235	259	239	35	108	266	271	253	263	90	254	239	224	213	258	253	239	273	293	246	250	63	240	241	189	212	42	255	247	249	49	254	258	82	225	205	237	246	250	240	249	89	245	258	218	73	267
13	53	258	241	264	245	36	111	271	274	255	266	94	259	243	229	216	261	258	243	275	293	249	250	64	245	245	190	214	43	258	251	251	48	256	258	81	226	210	240	249	254	242	248	94	245	260	221	71	269
13.25	52	261	242	267	248	36	113	275	279	259	271	98	261	246	230	219	266	263	248	282	295	252	255	65	247	246	193	217	42	261	254	255	50	259	262	83	229	211	241	253	257	245	252	95	249	264	226	73	272
13.5	54	266	246	270	252	35	115	279	282	262	274	98	265	251	233	223	269	267	251	284	297	253	256	64	251	249	196	219	42	265	257	258	50	262	262	83	233	214	245	255	260	249	254	94	252	267	229	73	278
13.75	54	269	249	275	257	37	117	282	285	266	278	102	268	253	235	225	270	272	255	287	298	257	259	66	254	250	197	223	43	268	260	261	51	265	265	84	233	218	248	259	264	251	257	95	254	269	232	73	279
14	54	272	252	279	258	36	116	284	286	265	279	104	272	258	237	228	274	274	257	288	298	258	260	64	258	252	199	225	43	270	263	261	47	267	265	81	237	221	251	261	267	253	259	95	255	270	234	71	284
14.25	51	276	253	280	260	36	115	287	289	270	283	104	275	262	238	230	279	278	259	291	300	261	263	64	260	254	204	228	43	275	267	266	49	271	268	83	240	223	254	266	269	257	262	94	259	273	238	73	286
14.5	57	277	258	286	266	39	119	291	293	274	288	113	278	265	243	232	281	282	265	294	300	266	266	67	261	255	206	230	45	276	272	268	51	273	269	85	239	225	256	268	273	259	265	98	260	277	240	74	287
14.75	59	280	263	290	269	39	122	293	295	277	289	116	281	268	244	235	284	286	268	295	300	268	268	68	265	257	208	234	45	279	274	270	51	275	271	85	241	228	258	270	276	261	266	99	262	280	242	75	291
15	56	283	263	291	272	40	122	296	298	281	291	120	282	272	246	239	287	289	271	297	301	271	272	68	268	259	212	237	45	283	277	274	52	279	274	87	242	230	259	273	279	264	270	98	266	284	245	76	291
15.25	54	286	265	293	273	39	122	297	299	283	292	121	284	275	249	242	290	292	274	299	303	272	274	66	270	262	214	240	45	284	280	277	52	280	277	86	246	231	263	276	281	266	274	95	268	285	248	75	295
15.5	54	288	268	296	276	39	123	299	301	286	295	125	287	276	251	244	292	293	277	301	302	273	277	67	272	263	216	241	44	287	283	278	51	282	279	86	247	232	265	278	283	268	275	97	271	287	249	74	296
15.75	60	289	271	302	282	42	128	303	305	291	299	133	290	277	256	246	294	297	282	303	304	279	281	70	275	267	217	243	46	289	285	281	54	284	282	89	248	235	267	280	286	271	277	101	274	289	252	77	298
16	59	291	272	302	282	40	126	304	305	290	298	132	291	280	258	248	296	299	282	304	302	280	281	68	278	269	219	244	45	291	286	283	51	286	282	88	250	238	268	281	289	273	279	98	277	290	253	75	300
16.25	59	294	274	305	285	40	128	306	307	293	300	137	294	283	260	251	299	301	285	306	304	282	283	67	280	271	221	247	47	293	289	284	51	288	284	87	252	239	272	283	290	275	281	98	278	291	256	75	303
16.5	60	296	274	306	288	41	129	308	310	295	303	140	293	283	264	253	302	303	286	307	305	285	287	71	282	272	223	249	48	294	291	287	54	291	287	89	252	241	272	286	293	278	283	99	281	294	258	76	303
16.75	62	297	277	310	290	43	130	311	312	299	305	146	296	285	266	255	304	306	289	310	306	287	291	72	283	274	224	251	48	295	293	289	54	292	288	90	254	243	275	286	295	279	285	102	284	296	262	78	305
17	58	299	278	310	292	42	131	312	314	301	305	147	297	287	268	256	306	308	292	311	306	289	292	71	286	276	226	253	48	299	294	292	54	294	291	91	254	242	276	289	295	280	289	100	287	297	264	78	307
17.25	62	300	282	313	294	42	131	313	315	302	307	150	300	288	272	259	308	309	294	311	307	290	293	70	287	279	228	256	49	302	296	294	54	294	292	90	257	247	278	290	298	282	289	100	288	298	266	78	308
17.5	67	303	286	316	297	43	133	315	315	303	308	152	305	290	276	261	308	312	297	312	307	291	293	71	290	282	229	258	49	302	296	294	52	295	293	88	257	249	282	291	299	283	289	102	289	298	267	75	309
17.75	64	304	285	316	297	45	133	315	318	305	309	154	304	289	277	262	310	312	297	313	307	292	295	70	291	283	231	260	49	303	299	296	54	297	295	91	259	250	280	293	300	286	292	101	291	298	270	78	310
18	63	307	286	318	299	44	133	317	318	306	311	155	304	292	279	266	311	314	300	316	307	294	297	71	292	286	233	263	49	305	301	300	53	298	297	90	261	253	282	295	302	287	294	101	293	299	272	78	311
18.25	64	308	288	319	301	43	133	318	319	308	312	158	307	293	282	267	312	314	301	316	308	295	299	72	294	286	234	266	48	305	301	301	54	300	299	91	261	254	284	295	304	287	295	101	295	301	275	78	312
18.5	62	308	291	319	302	44	134	319	319	309	312	161	306	293	284	269	312	316	303	316	308	297	299	73	295	288	236	267	49	306	304	302	55	300	301	92	262	255	285	296	304	289	297	101	296	300	277	79	312
18.75	61	310	291	320	303	45	133	320	319	311	314	161	308	295	285	271	314	317	304	317	308	297	301	71	296	290	238	270	49	307	305	305	53	301	302	92	266	257	287	299	306	291	300	100	297	302	278	79	313
19	60	312	291	320	304	44	135	321	321	312	315	164	309	295	286	272	315	317	305	318	308	299	302	72	297	291	239	272	49	308	306	305	55	302	303	92	267	258	286	301	306	292	302	100	299	302	281	80	314
19.25	59	313	290	321	305	45	135	321	321	312	316	166	309	297	288	276	316	319	307	320	310	300	304	71	298	293	241	275	50	308	308	307	54	302	305	92	269	260	289	303	306	293	304	99	301	304	284	81	313
19.5	63	314	293	322	309	45	137	321	322	314	316	172	310	297	291	275	317	320	308	320	309	302	305	75	300	293	242	277	50	308	307	307	56	303	306	94	269	263	289	302	307	294	304	104	302	303	285	81	314
19.75	64	315	295	324	310	45	138	322	323	315	317	174	311	298	292	277	317	322	309	320	308	303	306	75	301	294	244	278	50	307	307	308	56	304	306	95	272	265	290	304	308	294	304	104	301	304	287	80	313
20	57	317	293	321	308	45	135	322	322	314	317	169	311	300	292	280	319	321	309	321	310	304	307	72	303	297	246	282	49	310	308	310	55	305	309	93	277	266	293	307	308	296	309	97	307	306	289	81	316
20.25	59	317	294	322	310	46	136	323	323	316	318	173	312	300	294	281	319	322	309	322	311	305	309	74	302	299	248	283	50	310	309	311	56	306	309	95	277	269	293	308	309	297	309	100	306	306	292	82	316
20.5	58	318	296	322	310	45	135	323	324	317	318	174	313	302	296	284	319	324	310	323	311	307	309	72	304	301	250	286	50	311	310	312	55	306	311	94	280	270	296	309	310	298	311	100	308	308	295	82	317
20.75	59	319	299	324	311	44	137	323	323	316	318	177	314	302	298	285	319	324	311	323	310	308	310	73	304	301	252	288	48	310	309	312	53	306	310	94	282	272	295	310	310	299	312	100	306	309	294	81	317
21	61	320	300	324	313	46	137	324	324	316	320	180	314	303	299	288	319	324	313	324	311	308	311	74	305	303	253	291	49	311	310	312	54	307	312	95	283	274	296	309	309	300	312	102	308	307	296	82	316
21.25	61	319	301	324	312	46	138	323	325	317	320	182	315	302	299	288	318	325	314	323	309	310	312	74	306	303	256	292	50	311	311	313	56	307	312	95	285	277	297	310	310	300	314	101	309	309	298	82	316
21.5	63	320	303	325	315	46	138	324	325	317	320	185	315	303	302	290	320	326	315	323	310	311	313	75	305	303	258	293	50	311	310	313	56	307	312	96	286	277	296	312	310	299	312	104	308	309	301	82	316
21.75	59	320	303	326	314	47	137	325	324	318	321	185	314	305	303	292	319	326	315	324	311	311	312	73	306	305	261	296	51	312	311	313	56	308	314	95	289	280	300	313	311	302	316	102	310	309	302	83	317
22	62	320	305	327	316	46	139	325	325	320	322	188	316	305	304	292	320	327	315	324	311	312	315	76	306	306	263	296	50	312	311	314	56	309	313	97	290	282	299	314	311	302	315	103	311	309	302	82	318
22.25	64	322	307	328	318	49	140	325	327	321	323	192	316	305	305	294	320	327	317	324	311	314	315	78	306	306	263	298	51	312	312	313	58	309	314	98	291	284	299	314	312	303	315	105	310	311	304	84	317
22.5	62	322	306	328	317	46	138	326	326	319	322	192	317	306	305	296	320	328	316	325	311	313	315	74	307	307	266	301	51	313	311	315	54	309	314	96	295	285	301	313	311	304	314	103	311	309	305	83	318
22.75	58	322	305	326	316	46	138	325	325	322	322	191	316	306	305	297	322	328	316	326	312	315	317	75	307	308	268	302	50	313	313	316	56	310	316	97	297	287	302	317	312	304	320	99	313	312	309	85	319
23	60	322	307	327	316	48	139	325	326	322	323	194	315	306	306	298	320	328	317	325	311	314	317	75	306	308	271	303	50	313	312	316	57	309	315	98	298	289	302	315	311	304	318	101	313	312	309	84	319
23.25	62	324	308	329	317	47	139	325	326	322	323	197	317	306	309	299	320	328	317	324	311	315	316	76	307	309	273	306	51	313	312	315	55	309	314	96	298	290	302	315	312	305	318	103	311	310	308	83	319
23.5	66	322	310	331	318	48	140	326	327	323	323	201	317	305	309	301	319	329	319	324	312	315	316	78	308	309	275	305	52	312	312	314	57	309	315	98	300	290	303	315	312	305	317	105	311	311	308	84	317
23.75	67	323	311	331	321	49	141	326	327	324	323	204	317	306	310	302	321	330	320	323	312	317	317	78	309	310	276	307	52	312	313	315	57	311	315	99	301	293	303	314	313	304	318	107	312	311	309	84	319
24	65	323	311	330	321	49	141	327	326	324	324	206	318	306	311	302	320	329	321	325	312	316	318	78	309	310	277	309	53	312	313	315	58	310	316	99	303	293	304	316	312	306	318	107	313	312	311	85	318
24.25	63	326	315	335	316	44	136	325	322	317	319	193	323	310	314	307	320	329	319	320	309	313	311	72	312	316	280	312	50	312	312	313	47	307	311	89	308	298	307	318	315	306	317	102	309	309	307	76	324
24.5	66	323	311	331	321	50	142	327	327	325	325	209	318	307	311	304	319	329	321	326	311	317	317	79	308	312	280	309	53	313	313	315	58	311	316	99	305	296	304	316	313	306	319	106	313	311	311	85	319
24.75	66	324	312	332	321	50	142	327	327	324	324	210	318	307	312	306	320	329	321	325	312	317	317	78	309	313	282	310	52	313	314	316	56	311	315	100	307	297	304	317	313	305	318	107	312	311	311	85	319
25	62	323	310	329	319	49	141	326	326	325	324	208	318	307	312	306	320	329	321	326	312	317	318	78	308	312	284	312	51	315	313	318	57	312	317	101	309	297	305	318	313	307	321	103	314	313	312	86	319
25.25	62	323	310	328	319	48	141	326	327	325	324	209	317	307	311	306	320	328	320	326	312	317	319	77	308	312	285	312	50	315	314	317	58	312	318	100	308	297	305	318	313	307	321	102	315	313	314	86	319
25.5	68	325	315	333	321	51	143	328	327	324	324	214	320	308	314	308	319	330	322	324	313	317	318	79	309	315	285	313	54	315	314	315	57	311	316	100	308	299	305	317	314	307	319	107	312	311	311	84	320
25.75	63	324	311	331	320	49	141	327	326	325	324	213	318	308	312	309	319	329	321	327	312	318	319	79	308	313	288	313	50	316	314	318	58	311	318	101	311	298	306	318	314	308	322	104	315	313	314	86	319
26	65	323	314	333	321	49	143	329	328	326	326	219	319	307	313	309	320	329	323	326	312	318	319	80	310	314	288	313	53	315	314	317	57	312	318	102	310	299	306	318	314	308	321	106	313	313	313	87	318
26.25	67	325	315	333	323	50	143	329	328	327	325	220	318	309	314	309	320	330	322	326	313	320	320	81	308	314	290	314	54	314	314	317	59	311	318	102	312	300	306	318	314	307	321	109	314	313	312	87	319
26.5	66	325	314	333	323	48	143	327	327	326	325	221	319	308	314	310	319	329	322	325	312	318	319	79	309	315	292	314	53	315	314	316	57	311	317	101	312	299	307	319	314	308	320	106	313	313	313	86	319
26.75	65	326	316	334	323	49	142	328	326	326	325	222	320	308	316	312	320	331	323	325	312	319	319	79	310	316	292	315	54	316	315	317	56	312	317	101	313	302	307	319	314	308	321	108	314	313	312	85	321
27	63	325	313	330	322	51	142	328	327	327	324	224	318	309	314	312	319	330	323	327	311	320	320	80	309	314	293	315	52	316	315	319	59	313	319	102	314	300	307	321	314	308	324	105	315	314	315	88	320
27.25	65	326	315	334	323	50	142	327	327	325	325	224	320	310	315	313	319	330	324	326	313	319	319	80	310	316	294	316	53	315	315	317	57	312	317	101	314	301	307	320	315	308	321	106	314	312	313	86	321
27.5	68	324	316	335	323	51	143	328	327	326	324	228	320	309	316	313	318	329	323	325	312	319	319	81	310	316	295	316	53	315	314	316	56	312	318	102	313	302	307	319	316	308	321	110	313	312	313	86	320
27.75	68	325	317	334	324	51	143	329	327	326	324	229	321	310	316	313	318	330	323	325	312	320	319	79	311	316	296	315	54	315	315	317	56	312	317	102	314	302	308	319	314	308	320	108	313	312	312	85	320
28	66	325	316	335	323	51	143	328	327	327	325	231	320	309	315	314	318	330	324	326	312	319	319	81	310	315	296	316	53	316	315	317	58	312	319	103	315	301	307	320	314	309	321	108	315	313	313	87	319
28.25	65	325	314	333	323	51	144	329	328	327	325	232	317	309	315	314	319	330	323	328	313	320	321	81	310	315	297	315	53	316	315	318	60	312	319	104	314	301	307	321	315	309	323	106	315	314	316	88	318
28.5	65	326	315	333	323	52	143	328	330	329	326	235	319	309	316	315	320	331	324	327	313	321	321	82	311	316	298	316	52	316	317	318	58	313	320	105	315	302	307	321	315	310	322	106	315	314	316	88	320
28.75	64	327	316	334	322	49	143	328	327	325	323	234	320	310	316	315	319	331	322	325	312	319	318	80	311	318	299	317	52	315	315	318	56	312	317	102	316	302	308	322	315	309	321	107	314	311	313	86	320
29	67	326	315	334	325	52	144	328	328	328	325	239	319	309	315	314	319	331	323	327	312	321	322	83	310	315	299	316	52	316	316	318	59	313	320	106	315	302	309	320	315	310	322	109	315	313	315	89	319
29.25	70	325	317	336	325	54	145	329	328	328	326	240	321	310	316	314	319	331	324	325	313	320	320	82	311	316	299	316	54	316	315	318	58	313	318	104	314	302	309	320	315	309	322	109	314	313	314	87	319
29.5	65	325	313	332	322	51	143	328	328	327	326	238	318	309	316	316	319	330	323	327	313	322	322	81	311	317	300	317	53	317	316	320	59	314	320	106	316	302	310	321	314	310	324	107	316	314	316	89	320
29.75	67	326	316	334	324	53	143	329	328	326	326	243	320	310	316	316	319	331	324	326	314	321	320	84	311	317	300	318	53	316	315	317	59	313	319	106	315	302	308	321	315	310	322	109	315	313	314	89	320
30	65	325	314	334	322	51	142	328	327	326	326	241	319	311	316	317	319	330	323	326	313	319	321	81	311	318	301	318	52	317	317	319	58	313	319	105	318	303	309	322	315	310	324	105	316	314	315	88	320
30.25	66	326	315	334	323	53	144	328	328	328	326	245	319	310	316	317	319	332	325	326	314	321	321	82	310	317	301	317	53	316	316	319	59	314	320	107	316	302	308	321	315	310	323	106	317	314	315	90	320
30.5	67	325	316	335	325	53	146	330	328	329	326	249	319	310	316	316	320	331	323	326	312	321	322	83	310	317	301	317	53	317	316	318	59	313	320	108	316	302	309	321	315	310	322	109	315	315	315	90	320
30.75	67	326	314	334	325	53	145	329	328	329	326	248	319	310	317	317	320	331	324	327	313	321	322	83	311	317	302	317	53	317	316	319	59	314	321	109	317	302	308	321	316	311	323	107	317	314	316	90	319
31	67	327	316	336	324	52	142	328	327	325	325	247	321	311	317	318	319	331	324	325	312	319	319	82	312	318	302	317	53	317	316	317	56	312	318	106	317	304	311	322	316	310	323	108	314	312	314	88	321
31.25	65	325	313	333	324	52	144	328	329	329	325	251	319	310	316	318	320	331	325	329	314	321	323	84	310	317	303	318	52	318	317	320	59	313	321	109	318	303	309	322	315	310	325	104	318	315	318	92	320
31.5	64	326	313	333	323	53	144	328	328	328	326	252	319	311	317	318	320	331	324	327	314	320	322	84	311	318	303	319	53	318	317	320	60	314	321	109	318	302	310	322	315	311	326	105	318	316	317	93	322
31.75	66	326	315	335	324	54	144	328	328	327	325	257	319	312	317	318	320	331	324	327	313	320	321	82	311	318	302	318	53	318	317	319	58	313	320	110	318	304	309	322	315	312	324	106	316	313	316	91	321
32	69	325	318	336	326	55	146	330	328	329	326	265	320	311	317	317	320	332	325	326	314	323	321	87	311	318	302	318	55	317	316	319	62	314	320	112	316	304	309	321	316	311	323	111	315	314	316	92	320
32.25	70	327	317	338	326	54	146	329	328	327	325	264	321	311	318	318	320	332	325	325	313	320	320	84	311	319	303	318	54	317	316	318	58	313	319	109	316	304	310	322	316	311	322	110	315	313	314	88	322
32.5	70	327	316	336	326	54	146	328	328	329	325	270	321	311	318	318	321	331	324	326	314	322	322	86	311	318	302	319	55	318	316	319	61	313	320	112	316	303	310	322	316	311	324	110	315	314	315	91	321
32.75	71	326	317	338	326	54	147	329	329	329	326	273	320	311	317	318	320	331	325	326	314	322	322	87	312	318	302	318	55	317	316	318	60	314	319	113	316	304	309	322	317	310	323	111	315	313	316	92	320
33	73	325	317	336	327	56	147	329	329	328	327	276	320	309	316	317	321	332	324	325	313	322	322	87	311	317	303	318	54	317	316	319	60	314	320	113	316	304	308	322	316	313	324	111	315	313	316	93	320
33.25	72	326	316	336	328	55	147	330	329	331	327	279	321	311	318	318	320	332	325	328	313	322	322	88	311	318	303	318	55	318	317	319	61	315	321	113	316	302	310	322	316	311	323	112	316	314	316	93	319
33.5	71	325	316	337	327	56	148	330	329	330	327	281	320	312	317	319	320	332	326	328	314	324	322	89	311	317	303	317	55	318	317	319	61	315	321	115	317	304	309	322	316	311	323	111	316	315	316	93	321
33.75	68	326	315	335	325	55	147	329	328	329	325	279	320	312	318	319	320	333	324	327	313	321	322	86	312	318	303	318	53	317	317	319	61	314	320	114	318	304	310	322	317	311	325	109	316	315	317	93	321
34	70	326	316	336	326	55	147	329	329	330	327	285	320	312	318	318	320	332	325	327	314	323	323	89	310	318	303	319	54	317	318	319	61	314	320	116	318	303	309	322	316	312	323	112	315	314	316	94	320
34.25	71	326	316	338	326	57	148	330	329	329	325	287	320	312	318	318	321	332	324	326	313	321	323	88	313	317	303	319	55	318	317	319	61	314	320	117	318	304	310	322	316	311	323	111	314	315	316	93	320
34.5	72	327	316	338	327	56	148	329	329	329	327	290	321	312	318	318	321	332	325	327	314	323	323	89	311	318	303	318	54	317	317	319	61	314	321	118	317	304	310	321	317	310	323	111	315	314	316	95	321
34.75	66	328	315	336	325	54	147	329	327	327	325	288	321	313	318	321	321	333	325	326	312	321	320	88	312	320	304	319	54	317	317	318	59	314	319	116	319	304	311	323	317	312	324	109	316	315	316	93	321
35	66	327	314	335	323	54	145	328	326	326	325	288	320	312	318	321	320	333	324	326	312	320	321	86	312	320	304	320	52	318	317	320	59	313	321	116	320	305	311	323	316	312	324	105	316	313	316	93	322
35.25	70	326	315	336	325	56	147	329	328	327	326	293	320	313	318	320	320	332	325	327	313	321	322	89	311	319	304	319	54	318	317	320	61	313	321	121	319	304	310	323	317	312	324	109	315	314	315	94	322
35.5	67	327	314	334	324	54	146	328	328	328	326	294	319	313	317	321	322	332	325	328	313	321	322	89	312	319	304	320	55	317	318	320	60	315	321	123	319	304	311	324	316	312	325	109	318	315	317	96	321
35.75	66	326	312	334	324	56	146	327	327	328	325	296	319	313	318	320	320	332	325	327	314	321	322	89	310	319	304	319	55	317	317	321	61	315	321	126	319	304	311	324	316	312	326	107	318	315	318	96	321
36	67	327	314	335	325	57	147	329	329	329	325	299	319	313	317	320	321	333	324	327	313	322	324	90	311	319	305	320	55	319	318	319	61	315	323	130	319	303	311	324	316	312	326	106	318	316	318	96	321
36.25	71	327	315	335	326	58	149	329	327	330	326	302	320	312	318	321	321	333	327	328	314	323	324	90	312	319	305	320	56	319	318	319	63	315	322	134	320	303	311	324	316	312	325	110	317	315	317	97	321
36.5	67	326	316	336	323	55	146	328	326	326	324	301	321	313	319	322	320	332	325	326	312	321	322	89	312	320	305	320	54	318	317	319	59	314	321	135	320	305	311	323	316	313	324	108	316	315	317	95	322
36.75	67	326	314	334	324	58	146	328	326	327	325	304	319	312	318	320	321	332	325	326	313	320	322	91	311	319	305	319	54	318	317	319	61	313	321	139	319	302	311	323	316	312	324	107	317	315	316	96	320
37	64	326	314	336	320	54	145	327	324	324	323	301	321	314	318	322	320	333	324	326	312	320	320	87	312	321	305	320	53	318	317	319	57	312	320	140	322	304	312	325	317	312	324	103	316	313	317	94	322
37.25	70	326	315	335	326	59	149	328	328	330	326	310	319	311	318	319	321	332	325	328	314	323	324	94	311	317	304	318	56	318	317	319	62	315	323	152	318	303	310	322	317	311	323	111	316	315	318	100	320
37.5	70	326	315	336	325	57	148	329	327	327	325	312	319	312	318	320	322	333	325	326	312	322	322	93	312	319	304	319	56	318	317	319	62	315	320	154	319	304	310	323	315	311	325	109	315	314	316	98	320
37.75	70	328	317	337	324	56	147	328	326	326	324	310	322	313	318	321	320	333	325	324	312	321	318	91	312	321	304	320	54	317	318	319	59	313	319	154	319	304	312	322	316	312	323	110	315	312	314	95	321
38	68	327	315	335	324	58	149	328	328	328	326	313	320	312	319	320	322	332	325	328	314	323	322	93	311	319	306	320	55	319	318	320	63	314	321	162	320	303	311	324	317	312	324	108	317	315	318	99	320
38.25	71	327	316	337	325	58	147	328	327	328	325	316	320	314	318	320	321	333	326	326	313	322	321	94	313	319	304	319	55	318	316	318	62	314	320	166	319	304	310	323	317	313	323	110	315	313	316	98	321
38.5	68	326	313	335	323	58	148	328	327	329	325	316	319	313	318	321	321	333	325	328	314	323	323	95	311	320	306	319	54	319	318	321	63	315	323	172	320	304	311	324	315	312	327	108	317	314	317	101	320
38.75	68	326	313	334	323	58	147	328	327	328	325	317	319	313	318	322	321	333	325	327	314	322	322	94	311	320	306	319	55	319	318	319	62	314	322	175	321	303	311	323	315	312	325	107	317	315	319	100	321
39	71	327	317	337	324	58	149	328	327	327	325	319	320	312	319	320	322	333	325	325	312	321	321	93	311	319	305	319	56	318	317	318	61	313	320	178	319	304	311	323	317	312	323	110	316	314	315	99	320
39.25	73	327	316	336	325	59	149	329	327	328	325	323	321	313	317	320	323	333	326	326	312	323	322	98	311	319	305	318	57	317	317	318	62	314	321	185	318	304	311	323	316	311	324	112	315	314	316	101	320
39.5	72	326	316	336	325	58	148	328	327	327	324	323	320	313	319	319	321	333	326	325	312	322	321	98	313	319	305	319	57	317	317	318	61	314	320	188	319	303	309	322	315	311	324	112	315	314	316	100	321
39.75	70	327	314	335	326	60	149	328	327	328	324	323	320	312	317	320	322	333	326	328	314	323	323	98	311	318	305	318	57	319	317	321	64	315	321	192	319	303	310	323	317	312	325	109	316	314	318	101	320
40	73	328	317	339	326	59	149	328	326	327	325	325	323	313	319	320	322	334	324	325	313	322	322	98	312	320	305	319	57	318	317	318	62	315	320	196	319	305	311	324	317	312	323	113	315	314	315	100	322
40.25	70	326	316	335	324	59	149	327	327	327	324	325	321	313	319	320	322	333	325	327	314	322	322	98	312	320	304	319	56	319	317	319	63	314	321	201	320	305	310	323	317	311	325	109	316	314	317	102	320
40.5	71	327	315	335	325	59	149	328	327	327	326	326	319	313	319	320	321	334	325	327	313	322	322	101	310	320	305	319	56	318	317	319	64	315	321	204	319	305	311	324	317	312	325	111	316	314	316	103	320
40.75	74	326	316	336	327	62	150	329	328	329	326	330	320	312	319	319	322	334	326	327	313	323	322	104	311	319	304	318	58	317	317	319	65	315	321	210	317	304	309	323	316	311	325	114	315	315	317	103	321
41	74	326	317	337	327	61	149	328	328	328	325	330	321	312	318	319	322	333	326	326	313	322	323	106	312	320	305	317	58	318	317	318	64	313	320	212	318	305	310	323	316	312	323	114	315	313	316	105	321
41.25	70	327	315	337	322	59	147	326	325	323	323	325	321	314	319	321	322	333	325	325	312	320	320	103	313	321	306	320	56	318	318	319	60	313	320	211	322	304	312	324	318	312	324	107	316	314	316	103	322
41.5	76	327	317	336	327	62	150	328	328	329	326	331	321	312	319	319	324	334	326	328	314	323	323	112	312	319	305	318	59	319	318	319	66	315	322	220	319	304	310	324	317	313	324	114	315	315	317	108	320
41.75	78	327	316	337	328	63	152	329	329	329	326	334	321	312	319	320	323	335	327	327	313	324	324	116	312	318	304	318	59	318	317	318	66	317	321	225	317	304	309	323	317	311	324	115	316	314	317	110	320
42	73	327	315	337	325	61	149	329	328	328	325	331	320	312	318	321	323	335	327	326	314	324	323	116	311	319	305	319	57	319	318	320	64	315	322	227	320	304	310	324	316	313	325	112	316	314	317	111	321
42.25	72	327	314	335	324	61	149	327	326	328	324	330	320	313	319	321	323	334	326	327	313	323	323	116	311	320	305	319	57	319	318	319	63	314	321	230	320	304	311	324	317	313	325	110	316	315	317	115	321
42.5	74	327	316	337	324	61	149	327	326	327	324	330	320	313	319	321	323	333	325	325	313	321	322	120	312	321	306	319	58	318	318	318	62	314	322	231	318	304	311	324	316	312	324	112	315	315	316	117	321
42.75	72	326	314	336	324	63	149	328	328	328	326	331	320	313	319	321	323	334	325	327	314	323	324	124	311	320	305	319	58	319	318	321	65	315	323	237	320	304	311	324	317	312	326	110	316	315	318	122	321
[truncated: 1,030 more rows]
[truncated: 47 more columns]

## Sheet: AIC
#plate_id	well_id	chemical	category	moa	co_id	replica	activity	min	max	height	plateau	slope	lag	area	source
PM01	A01	Negative Control	carbon	C-Source, negative control		1	0	0	0	0	0	0	0	0	DuctApe
PM01	A01	Negative Control	carbon	C-Source, negative control		2	0	0	0	0	0	0	0	0	DuctApe
PM01	A01	Negative Control	carbon	C-Source, negative control		3	0	0	0	0	0	0	0	0	DuctApe
PM01	A02	L-Arabinose	carbon	C-Source, carbohydrate	C00259	1	8	11.8798	215.645	181.496	566.36	34.3979	0	8626.54	DuctApe
PM01	A02	L-Arabinose	carbon	C-Source, carbohydrate	C00259	2	8	19.2396	205.012	174.753	212.002	19.4659	0	8304.32	DuctApe
PM01	A02	L-Arabinose	carbon	C-Source, carbohydrate	C00259	3	8	15.4707	198.258	163.686	218.923	17.6664	0	7776.73	DuctApe
PM01	A03	N-Acetyl-D-Glucosamine	carbon	C-Source, carbohydrate	C00140	1	8	0.1	207.679	170.37	0	0	0	8099.82	DuctApe
PM01	A03	N-Acetyl-D-Glucosamine	carbon	C-Source, carbohydrate	C00140	2	8	0.1	208.631	171.126	324.821	25.0809	0	8135.9	DuctApe
PM01	A03	N-Acetyl-D-Glucosamine	carbon	C-Source, carbohydrate	C00140	3	8	0.1	190.882	151.782	1480.3	84.2569	0	7213.91	DuctApe
PM01	A04	D-Saccharic acid	carbon	C-Source, carboxylic acid	C00818	1	9	0.1	240.743	203.883	238.304	33.158	1.89396	9696.09	DuctApe
PM01	A04	D-Saccharic acid	carbon	C-Source, carboxylic acid	C00818	2	9	0.1	234.333	199.608	230.997	35.6227	2.36622	9493.34	DuctApe
PM01	A04	D-Saccharic acid	carbon	C-Source, carboxylic acid	C00818	3	8	0.1	208.048	173.533	202.398	31.7673	2.57438	8251.53	DuctApe
PM01	A05	Succinic acid	carbon	C-Source, carboxylic acid	C00042	1	9	0.1	245.716	198.357	249.326	20.9086	1.62566	9428.98	DuctApe
PM01	A05	Succinic acid	carbon	C-Source, carboxylic acid	C00042	2	9	0.1	240.214	197.438	238.263	24.2238	2.30155	9386.96	DuctApe
PM01	A05	Succinic acid	carbon	C-Source, carboxylic acid	C00042	3	8	0.1	214.994	173.221	213.901	21.0939	2.3318	8233.94	DuctApe
PM01	A06	D-Galactose	carbon	C-Source, carbohydrate	C00124	1	8	0.1	200.36	164.5	524.394	32.222	0	7820.82	DuctApe
PM01	A06	D-Galactose	carbon	C-Source, carbohydrate	C00124	2	8	0.1	189.142	156.244	207.769	19.0105	0	7428.75	DuctApe
PM01	A06	D-Galactose	carbon	C-Source, carbohydrate	C00124	3	7	0.1	177.425	142.932	208.935	17.1443	0	6794.15	DuctApe
PM01	A07	L-Aspartic acid	carbon	C-Source, amino acid	C00049	1	9	0.1	253.119	199.85	260.591	19.7079	1.28185	9498.37	DuctApe
PM01	A07	L-Aspartic acid	carbon	C-Source, amino acid	C00049	2	9	0.1	238.085	191.072	238.861	21.9831	2.47272	9082.13	DuctApe
PM01	A07	L-Aspartic acid	carbon	C-Source, amino acid	C00049	3	8	0.1	215.289	170.619	216.996	18.7984	2.44248	8108.96	DuctApe
PM01	A08	L-Proline	carbon	C-Source, amino acid	C00148	1	9	0.1	254.524	186.013	258.326	16.2489	3.13114	8833.15	DuctApe
PM01	A08	L-Proline	carbon	C-Source, amino acid	C00148	2	9	0.1	240.988	185.701	238.503	20.8411	2.99513	8823.25	DuctApe
PM01	A08	L-Proline	carbon	C-Source, amino acid	C00148	3	8	0.0626595	221.599	166.443	216.315	18.8082	3.26593	7906.15	DuctApe
PM01	A09	D-Alanine	carbon	C-Source, amino acid	C00133	1	8	0.1	231.691	169.78	238.437	13.5349	2.29925	8062.5	DuctApe
PM01	A09	D-Alanine	carbon	C-Source, amino acid	C00133	2	8	0.1	218.916	161.176	230.004	13.5921	1.62206	7655.14	DuctApe
PM01	A09	D-Alanine	carbon	C-Source, amino acid	C00133	3	8	0.00910537	207.304	150.559	211.122	13.1216	2.32861	7149.11	DuctApe
PM01	A10	D-Trehalose	carbon	C-Source, carbohydrate	C01083	1	9	0.1	225.36	193.65	254.739	32.1826	0	9210.63	DuctApe
PM01	A10	D-Trehalose	carbon	C-Source, carbohydrate	C01083	2	9	0.1	217.161	192.585	218.59	38.329	0.782646	9163.19	DuctApe
PM01	A10	D-Trehalose	carbon	C-Source, carbohydrate	C01083	3	8	0.1	206.29	176.236	205.416	32.8456	0.850333	8381.93	DuctApe
PM01	A11	D-Mannose	carbon	C-Source, carbohydrate	C00159	1	8	0.1	218.451	184.285	237.682	27.5881	0	8763.74	DuctApe
PM01	A11	D-Mannose	carbon	C-Source, carbohydrate	C00159	2	8	0.1	211.954	180.769	208.862	30.1579	1.11953	8597.66	DuctApe
PM01	A11	D-Mannose	carbon	C-Source, carbohydrate	C00159	3	8	0.1	201.352	166.863	195.578	28.1422	1.30274	7933.88	DuctApe
PM01	A12	Dulcitol	carbon	C-Source, carbohydrate	C01697	1	6	1.54275	237.402	69.3595	238.207	21.554	27.9907	3239.65	DuctApe
PM01	A12	Dulcitol	carbon	C-Source, carbohydrate	C01697	2	6	0.1	223.671	66.9427	225.99	20.2827	27.0126	3129.33	DuctApe
PM01	A12	Dulcitol	carbon	C-Source, carbohydrate	C01697	3	6	0.1	218.614	71.1404	215.663	19.2841	25.3516	3332.38	DuctApe
PM01	B01	D-Serine	carbon	C-Source, amino acid	C00740	1	9	0.1	245.516	209.233	282.508	27.8659	0	9951.37	DuctApe
PM01	B01	D-Serine	carbon	C-Source, amino acid	C00740	2	9	0.1	242.634	215.531	252.59	35.2802	0.538467	10255	DuctApe
PM01	B01	D-Serine	carbon	C-Source, amino acid	C00740	3	8	0.1	199.216	173.74	208.806	26.2474	0.498478	8264.84	DuctApe
PM01	B02	D-Sorbitol	carbon	C-Source, carbohydrate	C00794	1	9	0.1	227.368	190.588	0	0	0	9062.9	DuctApe
PM01	B02	D-Sorbitol	carbon	C-Source, carbohydrate	C00794	2	8	0.1	214.695	181.921	235.743	28.5514	0	8651.81	DuctApe
PM01	B02	D-Sorbitol	carbon	C-Source, carbohydrate	C00794	3	8	0.1	184.788	153.863	197.596	23.8781	0	7316.11	DuctApe
PM01	B03	Glycerol	carbon	C-Source, carbohydrate	C00116	1	8	0.1	204.574	164.122	248.38	19.1422	0	7801.12	DuctApe
PM01	B03	Glycerol	carbon	C-Source, carbohydrate	C00116	2	8	0.1	194.628	161.219	196.874	22.7392	0.955031	7665.62	DuctApe
PM01	B03	Glycerol	carbon	C-Source, carbohydrate	C00116	3	7	0.1	170.647	136.237	166.24	19.4874	1.69652	6475.34	DuctApe
PM01	B04	L-Fucose	carbon	C-Source, carbohydrate	C01019	1	8	0.1	206.524	168.906	0	0	0	8030	DuctApe
PM01	B04	L-Fucose	carbon	C-Source, carbohydrate	C01019	2	8	0.1	206.606	169.841	403.36	30.5041	0	8075.01	DuctApe
PM01	B04	L-Fucose	carbon	C-Source, carbohydrate	C01019	3	7	0.1	181.077	144.011	0	0	0	6844.56	DuctApe
PM01	B05	D-Glucuronic acid	carbon	C-Source, carboxylic acid	C00191	1	9	0.1	260.242	223.083	268.998	34.6363	0.972529	10610.6	DuctApe
PM01	B05	D-Glucuronic acid	carbon	C-Source, carboxylic acid	C00191	2	9	0.1	252.322	220.713	249.597	43.8404	1.90622	10500.8	DuctApe
PM01	B05	D-Glucuronic acid	carbon	C-Source, carboxylic acid	C00191	3	9	0.1	221.875	187.335	216.628	34.8163	2.0034	8908.83	DuctApe
PM01	B06	D-Gluconic acid	carbon	C-Source, carboxylic acid	C00257	1	9	0.1	264.225	229.287	263.069	42.7677	1.59411	10906.7	DuctApe
PM01	B06	D-Gluconic acid	carbon	C-Source, carboxylic acid	C00257	2	9	0.1	253.552	221.315	248.852	47.8253	2.21746	10529.3	DuctApe
PM01	B06	D-Gluconic acid	carbon	C-Source, carboxylic acid	C00257	3	9	0.1	234.627	200.78	228.574	41.5669	2.15903	9549.44	DuctApe
PM01	B07	DL-a-Glycerol Phosphate	carbon	C-Source, carbohydrate	C00093	1	8	0.1	206.608	177.901	211.884	29.6126	0.603578	8461.75	DuctApe
PM01	B07	DL-a-Glycerol Phosphate	carbon	C-Source, carbohydrate	C00093	2	8	0.1	199.275	173.483	196.74	32.218	1.28467	8252.48	DuctApe
PM01	B07	DL-a-Glycerol Phosphate	carbon	C-Source, carbohydrate	C00093	3	7	0.1	174.435	147.62	168.965	28.1408	1.47605	7020.31	DuctApe
PM01	B08	D-Xylose	carbon	C-Source, carbohydrate	C00181	1	9	5.17176	223.643	192.699	213.619	36.2569	1.46327	9163.75	DuctApe
PM01	B08	D-Xylose	carbon	C-Source, carbohydrate	C00181	2	9	15.3671	234.964	204.884	213.673	34.5113	1.2914	9740.82	DuctApe
PM01	B08	D-Xylose	carbon	C-Source, carbohydrate	C00181	3	8	7.80263	213.458	180.476	197.898	31.9763	1.44591	8579.85	DuctApe
PM01	B09	L-Lactic acid	carbon	C-Source, carboxylic acid	C01432	1	8	0.1	204.555	174.899	220.754	24.212	0.045215	8318.39	DuctApe
PM01	B09	L-Lactic acid	carbon	C-Source, carboxylic acid	C01432	2	8	0.1	194.192	168.491	194.407	26.9795	1.28873	8015.36	DuctApe
PM01	B09	L-Lactic acid	carbon	C-Source, carboxylic acid	C01432	3	8	0.1	184.259	153.902	183.101	23.5478	1.21178	7318.15	DuctApe
PM01	B10	Formic acid	carbon	C-Source, carboxylic acid	C00058	1	1	0.1	25.0162	7.02819	24.7831	2.86083	29.192	327.935	DuctApe
PM01	B10	Formic acid	carbon	C-Source, carboxylic acid	C00058	2	0	0.1	0.1	0.1	0	0	0	4.725	DuctApe
PM01	B10	Formic acid	carbon	C-Source, carboxylic acid	C00058	3	0	0.1	0.1	0.1	0	0	0	4.725	DuctApe
PM01	B11	D-Mannitol	carbon	C-Source, carbohydrate	C00392	1	8	0.1	202.563	174.486	231.856	28.3991	0	8299.34	DuctApe
PM01	B11	D-Mannitol	carbon	C-Source, carbohydrate	C00392	2	8	0.1	196.092	171.303	199.694	30.4253	0.756894	8149	DuctApe
PM01	B11	D-Mannitol	carbon	C-Source, carbohydrate	C00392	3	7	0.1	176.23	149.543	170.398	30.4036	1.3201	7111.96	DuctApe
PM01	B12	L-Glutamic acid	carbon	C-Source, amino acid	C00025	1	8	0.1	248.239	170.841	235.758	14.6589	4.24606	8107.23	DuctApe
PM01	B12	L-Glutamic acid	carbon	C-Source, amino acid	C00025	2	8	0.1	227.613	159.568	214.228	15.8028	4.83126	7574.27	DuctApe
PM01	B12	L-Glutamic acid	carbon	C-Source, amino acid	C00025	3	7	0.1	207.688	136.697	195.817	15.7786	6.25369	6483.54	DuctApe
PM01	C01	D-Glucose-6-Phosphate	carbon	C-Source, carbohydrate	C00092	1	9	0.1	253.415	223.167	245.141	56.7396	1.70507	10617	DuctApe
PM01	C01	D-Glucose-6-Phosphate	carbon	C-Source, carbohydrate	C00092	2	9	0.1	251.551	224.964	243.569	65.1107	2.10129	10705.1	DuctApe
PM01	C01	D-Glucose-6-Phosphate	carbon	C-Source, carbohydrate	C00092	3	9	0.1	213.317	190.013	206.067	61.6556	2.37373	9041.07	DuctApe
PM01	C02	D-Galactonic acid-g-Lactone	carbon	C-Source, carboxylic acid	C03383	1	9	0.1	234.516	189.813	0	0	0	9023.06	DuctApe
PM01	C02	D-Galactonic acid-g-Lactone	carbon	C-Source, carboxylic acid	C03383	2	8	0.1	223.706	184.269	302.162	24.787	0	8761.16	DuctApe
PM01	C02	D-Galactonic acid-g-Lactone	carbon	C-Source, carboxylic acid	C03383	3	8	0.1	196.975	156.858	290.499	21.2231	0	7455.26	DuctApe
PM01	C03	DL-Malic acid	carbon	C-Source, carboxylic acid	C00497	1	8	0.1	218.37	177.716	220.846	21.0586	1.91715	8448.45	DuctApe
PM01	C03	DL-Malic acid	carbon	C-Source, carboxylic acid	C00497	2	8	0.1	219.204	182.796	215.271	26.6119	2.75235	8692.29	DuctApe
PM01	C03	DL-Malic acid	carbon	C-Source, carboxylic acid	C00497	3	8	0.0243615	189.205	153.998	183.52	26.33	3.43418	7320.93	DuctApe
PM01	C04	D-Ribose	carbon	C-Source, carbohydrate	C00121	1	9	6.50238	245.949	211.121	267.357	31.7071	0	10039.2	DuctApe
PM01	C04	D-Ribose	carbon	C-Source, carbohydrate	C00121	2	9	32.6683	238.131	210.602	201.105	34.1066	1.57825	10007.6	DuctApe
PM01	C04	D-Ribose	carbon	C-Source, carbohydrate	C00121	3	8	17.1452	208.039	178.918	184.34	33.4225	1.79954	8503.6	DuctApe
PM01	C05	Tween 20	carbon	C-Source, fatty acid	C11624	1	6	0.1	189.515	103.308	188.711	11.6618	11.6315	4887.7	DuctApe
PM01	C05	Tween 20	carbon	C-Source, fatty acid	C11624	2	7	0.091383	184.42	104.981	192.419	7.84513	6.3944	4969.96	DuctApe
PM01	C05	Tween 20	carbon	C-Source, fatty acid	C11624	3	6	0.1	173.375	88.6805	172.246	8.26774	10.2882	4191.61	DuctApe
PM01	C06	L-Rhamnose	carbon	C-Source, carbohydrate	C00507	1	8	0.1	200.411	160.331	0	0	0	7620.7	DuctApe
PM01	C06	L-Rhamnose	carbon	C-Source, carbohydrate	C00507	2	7	0.1	183.035	144.315	0	0	0	6858.47	DuctApe
PM01	C06	L-Rhamnose	carbon	C-Source, carbohydrate	C00507	3	7	0.1	175.589	134.921	0	0	0	6410.31	DuctApe
PM01	C07	D-Fructose	carbon	C-Source, carbohydrate	C00095	1	9	0.1	228.551	193.558	253.546	29.1384	0	9205.03	DuctApe
PM01	C07	D-Fructose	carbon	C-Source, carbohydrate	C00095	2	9	0.1	223.156	191.369	220.132	33.4321	1.25757	9102.27	DuctApe
PM01	C07	D-Fructose	carbon	C-Source, carbohydrate	C00095	3	8	0.1	200.635	166.335	193.629	29.3115	1.5211	7908.79	DuctApe
PM01	C08	Acetic acid	carbon	C-Source, carboxylic acid	C00033	1	7	0.1	184.477	144.399	191.083	14.3467	1.17972	6861.93	DuctApe
PM01	C08	Acetic acid	carbon	C-Source, carboxylic acid	C00033	2	8	0.1	194.943	159.968	191.64	20.6356	1.97559	7605.87	DuctApe
PM01	C08	Acetic acid	carbon	C-Source, carboxylic acid	C00033	3	7	0.1	186.304	146.198	183.559	17.57	1.66151	6947.6	DuctApe
PM01	C09	a-D-Glucose	carbon	C-Source, carbohydrate	C00031	1	8	0.1	193.534	165.161	222.65	24.5494	0	7855.12	DuctApe
PM01	C09	a-D-Glucose	carbon	C-Source, carbohydrate	C00031	2	8	0.1	181.273	157.044	186.104	26.4971	1.06719	7470.15	DuctApe
PM01	C09	a-D-Glucose	carbon	C-Source, carbohydrate	C00031	3	7	0.1	166.435	139.602	169.161	22.6495	1.02284	6638.46	DuctApe
PM01	C10	Maltose	carbon	C-Source, carbohydrate	C00208	1	8	0.1	204.38	177.596	207.744	32.2526	0.525763	8447.94	DuctApe
PM01	C10	Maltose	carbon	C-Source, carbohydrate	C00208	2	8	0.1	199.195	177.363	195.269	37.5006	1.21557	8438.99	DuctApe
PM01	C10	Maltose	carbon	C-Source, carbohydrate	C00208	3	7	0.1	175.149	147.977	164.675	31.9989	1.58803	7037.17	DuctApe
PM01	C11	D-Melibiose	carbon	C-Source, carbohydrate	C05402	1	8	0.1	212.37	180.459	223.661	28.1366	0.20824	8582.36	DuctApe
PM01	C11	D-Melibiose	carbon	C-Source, carbohydrate	C05402	2	8	0.1	201.1	175.922	197.786	33.6668	1.47093	8369.41	DuctApe
PM01	C11	D-Melibiose	carbon	C-Source, carbohydrate	C05402	3	7	0.1	168.271	140.389	160.687	27.9048	1.86043	6675.53	DuctApe
PM01	C12	Thymidine	carbon	C-Source, carbohydrate	C00214	1	9	0.1	241.877	213.769	257.734	34.7145	0.2204	10170.6	DuctApe
PM01	C12	Thymidine	carbon	C-Source, carbohydrate	C00214	2	9	0.1	235.054	204.394	233.492	34.4749	0.911385	9725.42	DuctApe
PM01	C12	Thymidine	carbon	C-Source, carbohydrate	C00214	3	8	0.1	215.655	184.749	211.47	32.958	1.43458	8787.07	DuctApe
PM01	D01	L-Asparagine	carbon	C-Source, amino acid	C00152	1	9	0.1	241.144	195.68	255.463	19.5353	0.549748	9302.18	DuctApe
PM01	D01	L-Asparagine	carbon	C-Source, amino acid	C00152	2	9	0.1	229.138	186.231	235.518	19.1463	1.16194	8854.03	DuctApe
PM01	D01	L-Asparagine	carbon	C-Source, amino acid	C00152	3	8	0.1	205.9	164.33	207.769	17.9643	2.48549	7810.87	DuctApe
PM01	D02	D-Aspartic acid	carbon	C-Source, amino acid	C00402	1	0	0.1	2.73241	0.696641	0	0	0	32.3766	DuctApe
PM01	D02	D-Aspartic acid	carbon	C-Source, amino acid	C00402	2	2	0.1	6.03532	2.24705	3.30925	4.3617	17.6397	106.884	DuctApe
PM01	D02	D-Aspartic acid	carbon	C-Source, amino acid	C00402	3	0	0.1	0.1	0.1	0	0	0	4.725	DuctApe
PM01	D03	D-Glucosaminic acid	carbon	C-Source, carboxylic acid	C03752	1	2	0.1	30.9896	15.7322	27.9011	5.9361	18.0144	743.488	DuctApe
PM01	D03	D-Glucosaminic acid	carbon	C-Source, carboxylic acid	C03752	2	2	0.1	62.0712	37.349	59.3144	8.34955	13.4866	1769.45	DuctApe
PM01	D03	D-Glucosaminic acid	carbon	C-Source, carboxylic acid	C03752	3	2	0.1	25.467	10.715	22.0911	1.33802	14.3248	504.732	DuctApe
PM01	D04	1,2-Propanediol	carbon	C-Source, alcohol	C00583	1	2	0.1	10.0498	4.70365	9.26538	1.29859	19.4047	222.026	DuctApe
PM01	D04	1,2-Propanediol	carbon	C-Source, alcohol	C00583	2	2	0.1	5.39445	2.65466	4.58802	2.52364	20.0213	125.731	DuctApe
PM01	D04	1,2-Propanediol	carbon	C-Source, alcohol	C00583	3	0	0.1	3.21143	0.461195	0	0	0	20.8956	DuctApe
PM01	D05	Tween 40	carbon	C-Source, fatty acid		1	3	0.1	103.19	52.6411	100.747	10.0623	16.9197	2488.06	DuctApe
PM01	D05	Tween 40	carbon	C-Source, fatty acid		2	6	0.1	118.702	63.6739	114.588	9.7302	14.1374	3011.8	DuctApe
PM01	D05	Tween 40	carbon	C-Source, fatty acid		3	2	0.1	76.7806	37.6434	74.7149	8.12877	18.0979	1778.26	DuctApe
PM01	D06	a-Ketoglutaric acid	carbon	C-Source, carboxylic acid	C00026	1	7	0.1	233.548	128.058	232.531	17.2782	13.3128	6059.16	DuctApe
PM01	D06	a-Ketoglutaric acid	carbon	C-Source, carboxylic acid	C00026	2	7	0.1	214.852	124.59	213.656	16.6647	12.207	5899.73	DuctApe
PM01	D06	a-Ketoglutaric acid	carbon	C-Source, carboxylic acid	C00026	3	6	0.1	201.21	113.277	196.397	17.999	13.539	5361.82	DuctApe
PM01	D07	a-Ketobutyric acid	carbon	C-Source, carboxylic acid	C00109	1	1	0.1	0.956978	0.186207	0.530722	0.290495	38.8145	8.54156	DuctApe
PM01	D07	a-Ketobutyric acid	carbon	C-Source, carboxylic acid	C00109	2	4	0.1	38.2085	32.2755	37.4005	5.88715	1.70767	1534.99	DuctApe
PM01	D07	a-Ketobutyric acid	carbon	C-Source, carboxylic acid	C00109	3	0	0.1	25.8369	18.043	22.3746	2.69178	1.54007	856.338	DuctApe
PM01	D08	a-Methyl-D-Galactoside	carbon	C-Source, carbohydrate	C03619	1	8	0.1	207.216	175.453	326.297	29.1327	0	8344	DuctApe
PM01	D08	a-Methyl-D-Galactoside	carbon	C-Source, carbohydrate	C03619	2	8	0.1	202.683	175.06	199.959	31.288	1.14992	8327.56	DuctApe
PM01	D08	a-Methyl-D-Galactoside	carbon	C-Source, carbohydrate	C03619	3	8	0.1	189.461	158.571	181.35	29.3743	1.43264	7540.3	DuctApe
PM01	D09	a-D-Lactose	carbon	C-Source, carbohydrate	C00243	1	8	0.1	199.444	171.076	211.398	27.418	0.290296	8136.82	DuctApe
PM01	D09	a-D-Lactose	carbon	C-Source, carbohydrate	C00243	2	8	0.1	185.416	162.009	184.906	30.466	1.40819	7706.95	DuctApe
PM01	D09	a-D-Lactose	carbon	C-Source, carbohydrate	C00243	3	7	0.1	169.83	144.898	167.541	27.3311	1.61131	6891.37	DuctApe
PM01	D10	Lactulose	carbon	C-Source, carbohydrate	C07064	1	8	0.1	216.28	184.53	246.506	28.6927	0	8776.32	DuctApe
PM01	D10	Lactulose	carbon	C-Source, carbohydrate	C07064	2	8	0.1	204.412	179.209	203.664	32.9241	0.909358	8525.43	DuctApe
PM01	D10	Lactulose	carbon	C-Source, carbohydrate	C07064	3	8	0.1	181.111	151.692	174.979	27.5191	1.08021	7213.28	DuctApe
PM01	D11	Sucrose	carbon	C-Source, carbohydrate	C00089	1	1	0.1	60.2294	16.2351	57.8313	8.40516	30.2212	756.661	DuctApe
PM01	D11	Sucrose	carbon	C-Source, carbohydrate	C00089	2	3	0.1	67.8499	20.9224	65.8018	8.77584	28.0388	978.794	DuctApe
PM01	D11	Sucrose	carbon	C-Source, carbohydrate	C00089	3	1	0.1	21.5272	3.60889	16.7425	1.94051	32.5673	165.117	DuctApe
PM01	D12	Uridine	carbon	C-Source, carbohydrate	C00299	1	9	0.1	236.744	205.575	359.499	33.6261	0	9778.98	DuctApe
PM01	D12	Uridine	carbon	C-Source, carbohydrate	C00299	2	9	0.1	219.284	193.078	249.754	29.2266	0	9186.09	DuctApe
PM01	D12	Uridine	carbon	C-Source, carbohydrate	C00299	3	8	0.1	214.316	181.692	235.738	25.8896	0	8640.79	DuctApe
PM01	E01	L-Glutamine	carbon	C-Source, amino acid	C00064	1	9	0.1	244.878	185.739	237.004	17.6864	2.78451	8823.6	DuctApe
PM01	E01	L-Glutamine	carbon	C-Source, amino acid	C00064	2	8	0.1	234.13	180.633	224.945	17.1717	2.79193	8583.44	DuctApe
PM01	E01	L-Glutamine	carbon	C-Source, amino acid	C00064	3	8	0.1	217.954	161.606	212.014	17.9606	4.23073	7675.31	DuctApe
PM01	E02	m-Tartaric acid	carbon	C-Source, carboxylic acid	C00552	1	0	0.1	0.1	0.1	0	0	0	4.725	DuctApe
PM01	E02	m-Tartaric acid	carbon	C-Source, carboxylic acid	C00552	2	0	0.1	0.1	0.1	0	0	0	4.725	DuctApe
PM01	E02	m-Tartaric acid	carbon	C-Source, carboxylic acid	C00552	3	0	0.1	0.1	0.1	0	0	0	4.725	DuctApe
PM01	E03	D-Glucose-1-Phosphate	carbon	C-Source, carbohydrate	C00103	1	9	0.1	219.097	195.025	222.462	35.0569	0.558065	9278.99	DuctApe
PM01	E03	D-Glucose-1-Phosphate	carbon	C-Source, carbohydrate	C00103	2	9	0.1	220.078	194.942	210.61	41.976	1.19357	9277.84	DuctApe
PM01	E03	D-Glucose-1-Phosphate	carbon	C-Source, carbohydrate	C00103	3	8	0.1	190.246	167.727	181.195	37.3296	1.75059	7980.31	DuctApe
PM01	E04	D-Fructose-6-Phosphate	carbon	C-Source, carbohydrate	C00085	1	9	0.1	243.988	215.599	236.976	56.7918	1.97047	10257.2	DuctApe
PM01	E04	D-Fructose-6-Phosphate	carbon	C-Source, carbohydrate	C00085	2	9	0.1	243.411	216.112	234.896	63.4773	2.26359	10284.2	DuctApe
PM01	E04	D-Fructose-6-Phosphate	carbon	C-Source, carbohydrate	C00085	3	9	0.1	217.965	192.614	211.366	60.049	2.53998	9163.69	DuctApe
PM01	E05	Tween 80	carbon	C-Source, fatty acid	C11625	1	0	0.1	0.1	0.1	0	0	0	4.725	DuctApe
PM01	E05	Tween 80	carbon	C-Source, fatty acid	C11625	2	2	0.1	6.90199	3.21705	4.16664	1.5334	11.5888	152.957	DuctApe
PM01	E05	Tween 80	carbon	C-Source, fatty acid	C11625	3	0	0.1	0.1	0.1	0	0	0	4.725	DuctApe
PM01	E06	a-Hydroxyglutaric acid-g-Lactone	carbon	C-Source, carboxylic acid		1	0	0.1	0.1	0.1	0	0	0	4.725	DuctApe
PM01	E06	a-Hydroxyglutaric acid-g-Lactone	carbon	C-Source, carboxylic acid		2	0	0.1	0.1	0.1	0	0	0	4.725	DuctApe
PM01	E06	a-Hydroxyglutaric acid-g-Lactone	carbon	C-Source, carboxylic acid		3	0	0.1	0.1	0.1	0	0	0	4.725	DuctApe
PM01	E07	a-Hydroxybutyric acid	carbon	C-Source, carboxylic acid	C05984	1	4	0.1	89.2156	62.6946	0	0	0	2975.85	DuctApe
PM01	E07	a-Hydroxybutyric acid	carbon	C-Source, carboxylic acid	C05984	2	4	0.1	88.2635	66.2535	115.983	7.40413	0	3147.34	DuctApe
PM01	E07	a-Hydroxybutyric acid	carbon	C-Source, carboxylic acid	C05984	3	4	0.033936	82.834	56.508	0	0	0	2681.31	DuctApe
PM01	E08	b-Methyl-D-Glucoside	carbon	C-Source, carbohydrate		1	7	0.1	205.37	135.341	208.317	12.7141	5.56969	6419.31	DuctApe
PM01	E08	b-Methyl-D-Glucoside	carbon	C-Source, carbohydrate		2	8	0.1	203.525	152.503	203.552	13.1072	2.07162	7244.17	DuctApe
PM01	E08	b-Methyl-D-Glucoside	carbon	C-Source, carbohydrate		3	7	0.1	188.344	135.576	188.025	11.8366	2.29918	6437	DuctApe
PM01	E09	Adonitol	carbon	C-Source, carbohydrate	C00474	1	6	0.1	135.664	59.2211	134.711	11.4447	19.6313	2791.7	DuctApe
PM01	E09	Adonitol	carbon	C-Source, carbohydrate	C00474	2	6	0.1	127.738	59.9151	125.418	10.973	17.9859	2827.99	DuctApe
PM01	E09	Adonitol	carbon	C-Source, carbohydrate	C00474	3	3	0.1	115.375	46.9821	111.509	8.80886	19.9676	2211.84	DuctApe
PM01	E10	Maltotriose	carbon	C-Source, carbohydrate	C01835	1	8	0.1	211.177	185.96	218.481	38.5286	0.245028	8846.85	DuctApe
PM01	E10	Maltotriose	carbon	C-Source, carbohydrate	C01835	2	8	0.1	201.406	182.189	202.515	41.5921	0.68608	8669.86	DuctApe
PM01	E10	Maltotriose	carbon	C-Source, carbohydrate	C01835	3	8	0.1	196.387	170.471	188.809	39.5734	1.06082	8108.91	DuctApe
PM01	E11	2`-Deoxyadenosine	carbon	C-Source, carbohydrate	C00559	1	9	0.1	227.099	199.754	226.818	38.2588	1.14808	9503	DuctApe
PM01	E11	2`-Deoxyadenosine	carbon	C-Source, carbohydrate	C00559	2	9	0.1	214.79	188.077	205.208	41.5432	1.74021	8950.49	DuctApe
PM01	E11	2`-Deoxyadenosine	carbon	C-Source, carbohydrate	C00559	3	8	0.1	202.271	176.103	196.246	38.6523	2.04232	8377.05	DuctApe
PM01	E12	Adenosine	carbon	C-Source, carbohydrate	C00212	1	9	0.1	224.553	201.584	227.236	43.1331	0.600156	9592.2	DuctApe
PM01	E12	Adenosine	carbon	C-Source, carbohydrate	C00212	2	9	0.1	212.766	191.698	207.797	45.9591	0.961068	9123.73	DuctApe
PM01	E12	Adenosine	carbon	C-Source, carbohydrate	C00212	3	8	0.1	206.652	181.332	197.691	43.4991	1.29201	8626.39	DuctApe
PM01	F01	Gly-Asp	carbon	C-Source, amino acid	C02871	1	9	0.1	229.387	194.027	298.421	26.3834	0	9227.23	DuctApe
PM01	F01	Gly-Asp	carbon	C-Source, amino acid	C02871	2	9	4.13728	226.892	194.255	244.235	25.7032	0	9238.68	DuctApe
PM01	F01	Gly-Asp	carbon	C-Source, amino acid	C02871	3	8	0.1	196.871	166.813	204.6	23.9376	0.548985	7933.18	DuctApe
PM01	F02	Citric acid	carbon	C-Source, carboxylic acid	C00158	1	0	0.1	2.27635	0.456945	0	0	0	21.8584	DuctApe
PM01	F02	Citric acid	carbon	C-Source, carboxylic acid	C00158	2	0	0.1	7.0063	1.39154	0	0	0	66.719	DuctApe
PM01	F02	Citric acid	carbon	C-Source, carboxylic acid	C00158	3	0	0.1	0.1	0.1	0	0	0	4.725	DuctApe
PM01	F03	m-Inositol	carbon	C-Source, carbohydrate	C00137	1	0	0.1	0.1	0.1	0	0	0	4.725	DuctApe
PM01	F03	m-Inositol	carbon	C-Source, carbohydrate	C00137	2	0	0.1	0.1	0.1	0	0	0	4.725	DuctApe
PM01	F03	m-Inositol	carbon	C-Source, carbohydrate	C00137	3	0	0.1	0.1	0.1	0	0	0	4.725	DuctApe
PM01	F04	D-Threonine	carbon	C-Source, amino acid	C00820	1	0	0.1	0.1	0.1	0	0	0	4.725	DuctApe
PM01	F04	D-Threonine	carbon	C-Source, amino acid	C00820	2	0	0.0626595	22.7757	17.6192	20.3347	2.7825	4.48508	837.953	DuctApe
PM01	F04	D-Threonine	carbon	C-Source, amino acid	C00820	3	2	0.1	4.14903	0.67953	0.907103	0.687538	16.3612	31.024	DuctApe
PM01	F05	Fumaric acid	carbon	C-Source, carboxylic acid	C00122	1	9	0.1	232.023	190.182	234.864	23.0948	1.46779	9041.67	DuctApe
PM01	F05	Fumaric acid	carbon	C-Source, carboxylic acid	C00122	2	8	0.1	220.359	185.579	218.06	25.4229	1.97818	8825.75	DuctApe
PM01	F05	Fumaric acid	carbon	C-Source, carboxylic acid	C00122	3	8	0.1	200.505	167.361	197.69	28.4302	3.23317	7958.44	DuctApe
PM01	F06	Bromosuccinic acid	carbon	C-Source, carboxylic acid		1	8	0.1	238.216	160.181	743.129	16.1004	0	7599.31	DuctApe
PM01	F06	Bromosuccinic acid	carbon	C-Source, carboxylic acid		2	8	0.1	232.635	160.974	508.297	13.867	0	7640.24	DuctApe
PM01	F06	Bromosuccinic acid	carbon	C-Source, carboxylic acid		3	8	0.1	224.322	146.819	303.759	10.0325	0	6963.13	DuctApe
PM01	F07	Propionic acid	carbon	C-Source, carboxylic acid	C00163	1	8	0.1	219.888	163.946	216.168	16.5508	3.10572	7786.91	DuctApe
PM01	F07	Propionic acid	carbon	C-Source, carboxylic acid	C00163	2	8	0.1	199.53	153.545	194.009	17.8359	3.67134	7295.95	DuctApe
PM01	F07	Propionic acid	carbon	C-Source, carboxylic acid	C00163	3	8	0.1	202.581	152.797	193.656	22.2677	5.18306	7258.27	DuctApe
PM01	F08	Mucic acid	carbon	C-Source, carboxylic acid	C01807	1	9	0.1	218.411	186.394	218.82	30.2128	1.89111	8865.29	DuctApe
PM01	F08	Mucic acid	carbon	C-Source, carboxylic acid	C01807	2	8	0.1	200.535	173.499	194.867	35.2078	2.75095	8253.84	DuctApe
PM01	F08	Mucic acid	carbon	C-Source, carboxylic acid	C01807	3	8	0.1	189.961	159.84	185.219	31.9288	3.20366	7601.05	DuctApe
PM01	F09	Glycolic acid	carbon	C-Source, carboxylic acid	C00160	1	8	0.1	203.135	154.936	206.697	15.256	1.72967	7360.71	DuctApe
PM01	F09	Glycolic acid	carbon	C-Source, carboxylic acid	C00160	2	8	0.1	199.898	157.259	194.372	20.8627	3.57857	7473.93	DuctApe
PM01	F09	Glycolic acid	carbon	C-Source, carboxylic acid	C00160	3	7	0.1	192.883	143.005	183.711	19.3215	4.47038	6791.89	DuctApe
PM01	F10	Glyoxylic acid	carbon	C-Source, carboxylic acid	C00048	1	7	0.1	183.332	124.504	195.706	9.29441	2.65444	5907.74	DuctApe
PM01	F10	Glyoxylic acid	carbon	C-Source, carboxylic acid	C00048	2	7	0.1	179.726	118.016	190.418	9.15381	3.55759	5597.54	DuctApe
PM01	F10	Glyoxylic acid	carbon	C-Source, carboxylic acid	C00048	3	7	0.1	173.938	104.867	176.068	8.66325	5.95579	4968.34	DuctApe
PM01	F11	D-Cellobiose	carbon	C-Source, carbohydrate	C00185	1	0	0.1	35.2771	28.3161	0	0	0	1346.22	DuctApe
PM01	F11	D-Cellobiose	carbon	C-Source, carbohydrate	C00185	2	4	0.1	35.7303	30.5264	0	0	0	1452.41	DuctApe
PM01	F11	D-Cellobiose	carbon	C-Source, carbohydrate	C00185	3	0	0.1	5.31235	1.90255	1.92302	3.48762	4.22678	89.4548	DuctApe
PM01	F12	Inosine	carbon	C-Source, carbohydrate	C00294	1	9	0.1	233.794	206.63	266.725	36.9682	0	9830.68	DuctApe
PM01	F12	Inosine	carbon	C-Source, carbohydrate	C00294	2	9	0.1	223.3	200.375	227.156	40.4184	0.565945	9535.55	DuctApe
PM01	F12	Inosine	carbon	C-Source, carbohydrate	C00294	3	9	0.1	225.781	194.626	223.006	37.894	0.838825	9257.36	DuctApe
PM01	G01	Gly-Glu	carbon	C-Source, amino acid		1	8	0.1	222.406	172.75	0	0	0	8208.55	DuctApe
PM01	G01	Gly-Glu	carbon	C-Source, amino acid		2	8	4.61641	205.928	163.996	2787.61	125.803	0	7793.65	DuctApe
PM01	G01	Gly-Glu	carbon	C-Source, amino acid		3	7	0.1	189.488	146.902	272.411	15.0984	0	6980.62	DuctApe
PM01	G02	Tricarballylic acid	carbon	C-Source, carboxylic acid		1	0	0.1	0.1	0.1	0	0	0	4.725	DuctApe
PM01	G02	Tricarballylic acid	carbon	C-Source, carboxylic acid		2	0	0.1	0.981808	0.155733	0	0	0	7.06952	DuctApe
PM01	G02	Tricarballylic acid	carbon	C-Source, carboxylic acid		3	0	0.1	0.1	0.1	0	0	0	4.725	DuctApe
PM01	G03	L-Serine	carbon	C-Source, amino acid	C00065	1	9	0.1	226.997	185.612	319.214	23.1787	0	8824.23	DuctApe
PM01	G03	L-Serine	carbon	C-Source, amino acid	C00065	2	9	0.1	220.173	188.817	235.181	27.376	0.00747781	8981.51	DuctApe
PM01	G03	L-Serine	carbon	C-Source, amino acid	C00065	3	8	0.1	196.799	162.015	202.903	21.871	0.739061	7702.91	DuctApe
PM01	G04	L-Threonine	carbon	C-Source, amino acid	C00188	1	8	0.1	218.909	172.603	267.073	16.8801	0	8202.8	DuctApe
PM01	G04	L-Threonine	carbon	C-Source, amino acid	C00188	2	8	0.1	207.154	170.471	235.119	19.0792	0	8105.72	DuctApe
PM01	G04	L-Threonine	carbon	C-Source, amino acid	C00188	3	8	0.1	199.433	157.765	221.093	15.6537	0	7497.92	DuctApe
PM01	G05	L-Alanine	carbon	C-Source, amino acid	C00041	1	8	0.1	237.113	179.784	234.274	15.964	2.57779	8540.7	DuctApe
PM01	G05	L-Alanine	carbon	C-Source, amino acid	C00041	2	8	0.1	231.947	178.068	236.197	15.2359	1.50292	8461.36	DuctApe
PM01	G05	L-Alanine	carbon	C-Source, amino acid	C00041	3	8	0.1	214.342	157.781	210.373	17.6138	4.90021	7493.08	DuctApe
PM01	G06	Ala-Gly	carbon	C-Source, amino acid		1	8	0.1	230.216	164.115	231.483	12.6277	3.05654	7791.15	DuctApe
PM01	G06	Ala-Gly	carbon	C-Source, amino acid		2	8	0.1	216.683	157.081	217.137	12.6689	3.02059	7459.35	DuctApe
PM01	G06	Ala-Gly	carbon	C-Source, amino acid		3	7	0.1	208.756	138.836	206.206	13.3607	6.52157	6585.79	DuctApe
PM01	G07	Acetoacetic acid	carbon	C-Source, carboxylic acid	C00164	1	0	0.1	29.1481	23.5524	0	0	0	1119.83	DuctApe
PM01	G07	Acetoacetic acid	carbon	C-Source, carboxylic acid	C00164	2	0	0.1	29.9245	24.6555	25.5617	9.0152	0.848465	1175.82	DuctApe
PM01	G07	Acetoacetic acid	carbon	C-Source, carboxylic acid	C00164	3	0	0.072234	4.79638	1.1859	0	0	0	55.9908	DuctApe
PM01	G08	N-Acetyl-D-Mannosamine	carbon	C-Source, carbohydrate	C00645	1	8	0.1	212.978	157.756	244.786	12.5298	0	7492.4	DuctApe
PM01	G08	N-Acetyl-D-Mannosamine	carbon	C-Source, carbohydrate	C00645	2	8	0.1	207.435	160.515	226.638	14.286	0	7627.28	DuctApe
PM01	G08	N-Acetyl-D-Mannosamine	carbon	C-Source, carbohydrate	C00645	3	7	0.1	192.055	142.805	226.766	12.4991	0	6782.59	DuctApe
PM01	G09	Mono-Methylsuccinate	carbon	C-Source, carboxylic acid		1	2	0.1	62.1864	42.7695	45.1527	4.17001	12.8829	2029.66	DuctApe
PM01	G09	Mono-Methylsuccinate	carbon	C-Source, carboxylic acid		2	0	0.1	31.9898	28.1388	31.1529	6.65056	0.845623	1339.44	DuctApe
PM01	G09	Mono-Methylsuccinate	carbon	C-Source, carboxylic acid		3	2	0.1	10.2326	3.20734	5.95443	0.31637	14.1516	150.078	DuctApe
PM01	G10	Methylpyruvate	carbon	C-Source, ester		1	9	0.1	221.747	190.313	231.442	29.4193	0.674428	9052.02	DuctApe
PM01	G10	Methylpyruvate	carbon	C-Source, ester		2	8	0.1	206.822	180.514	204.796	34.1207	1.85843	8588.16	DuctApe
PM01	G10	Methylpyruvate	carbon	C-Source, ester		3	8	0.1	197.226	167.335	194.024	30.8774	2.19047	7958.09	DuctApe
PM01	G11	D-Malic acid	carbon	C-Source, carboxylic acid	C00497	1	6	0.1	207.942	103.824	217.921	10.3591	12.7844	4905.53	DuctApe
PM01	G11	D-Malic acid	carbon	C-Source, carboxylic acid	C00497	2	5	0.1	176.552	73.2725	175.267	171.422	12	3450.84	DuctApe
PM01	G11	D-Malic acid	carbon	C-Source, carboxylic acid	C00497	3	5	0.1	199.14	72.327	199.14	192.505	15.75	3396.98	DuctApe
PM01	G12	L-Malic acid	carbon	C-Source, carboxylic acid	C00149	1	9	0.1	223.287	192.295	222.697	28.9948	1.22758	9147.52	DuctApe
PM01	G12	L-Malic acid	carbon	C-Source, carboxylic acid	C00149	2	8	0.1	210.533	182.637	199.532	30.4815	2.01529	8691.2	DuctApe
PM01	G12	L-Malic acid	carbon	C-Source, carboxylic acid	C00149	3	9	0.1	222.897	187.097	214.528	31.0924	2.65235	8899.04	DuctApe
PM01	H01	Gly-Pro	carbon	C-Source, amino acid		1	8	18.3535	244.877	175.638	0	0	0	8331.94	DuctApe
PM01	H01	Gly-Pro	carbon	C-Source, amino acid		2	8	28.3418	238.925	178.104	0	0	0	8448.95	DuctApe
PM01	H01	Gly-Pro	carbon	C-Source, amino acid		3	8	0.1	214.126	143.467	2232.03	48.714	0	6806.1	DuctApe
PM01	H02	p-Hydroxyphenyl Acetic acid	carbon	C-Source, carboxylic acid	C00642	1	0	0.1	9	0.360376	0	0	0	13.8855	DuctApe
PM01	H02	p-Hydroxyphenyl Acetic acid	carbon	C-Source, carboxylic acid	C00642	2	0	0.1	13.1453	2.24851	0.271099	7.24884	0	102.961	DuctApe
PM01	H02	p-Hydroxyphenyl Acetic acid	carbon	C-Source, carboxylic acid	C00642	3	0	0.1	0.1	0.1	0	0	0	4.725	DuctApe
PM01	H03	m-Hydroxyphenyl Acetic acid	carbon	C-Source, carboxylic acid	C05593	1	2	0.1	9.83525	2.22143	1.02647e-08	4.00012	11.1614	102.903	DuctApe
PM01	H03	m-Hydroxyphenyl Acetic acid	carbon	C-Source, carboxylic acid	C05593	2	0	0.1	16.8633	5.03282	0.394403	4	0	235.716	DuctApe
PM01	H03	m-Hydroxyphenyl Acetic acid	carbon	C-Source, carboxylic acid	C05593	3	0	0.1	0.1	0.1	0	0	0	4.725	DuctApe
PM01	H04	Tyramine	carbon	C-Source, amine	C00483	1	0	0.1	1.02857	0.159771	0	0	0	7.59399	DuctApe
PM01	H04	Tyramine	carbon	C-Source, amine	C00483	2	0	0.1	9.05074	1.85481	0	0	0	86.5674	DuctApe
PM01	H04	Tyramine	carbon	C-Source, amine	C00483	3	0	0.1	0.1	0.1	0	0	0	4.725	DuctApe
PM01	H05	D-Psicose	carbon	C-Source, carbohydrate	C06468	1	4	0.1	84.088	76.708	79.7733	30.4524	0.75148	3651.65	DuctApe
PM01	H05	D-Psicose	carbon	C-Source, carbohydrate	C06468	2	4	0.1	98.7045	86.3938	89.4501	33.6375	0.852187	4114.45	DuctApe
PM01	H05	D-Psicose	carbon	C-Source, carbohydrate	C06468	3	4	0.1	67.0758	57.3504	58.8141	23.0254	1.5371	2728.72	DuctApe
PM01	H06	L-Lyxose	carbon	C-Source, carbohydrate	C01508	1	3	19.3	109.61	42.741	109.61	78.0875	31.5	1987.64	DuctApe
PM01	H06	L-Lyxose	carbon	C-Source, carbohydrate	C01508	2	4	30.9656	155.133	78.1427	0	0	0	3665.37	DuctApe
PM01	H06	L-Lyxose	carbon	C-Source, carbohydrate	C01508	3	6	0.1	138.802	50.5769	146.709	5.1215	16.9185	2363.03	DuctApe
PM01	H07	Glucuronamide	carbon	C-Source, amide	D01791	1	1	0.1	5.84066	1.93128	4.40993	1.18412	30.7668	91.1871	DuctApe
PM01	H07	Glucuronamide	carbon	C-Source, amide	D01791	2	0	0.1	0.1	0.1	0	0	0	4.725	DuctApe
PM01	H07	Glucuronamide	carbon	C-Source, amide	D01791	3	0	0.1	0.1	0.1	0	0	0	4.725	DuctApe
PM01	H08	Pyruvic acid	carbon	C-Source, carboxylic acid	C00022	1	9	0.1	236.109	207.514	249.838	35.613	0.369802	9872.08	DuctApe
PM01	H08	Pyruvic acid	carbon	C-Source, carboxylic acid	C00022	2	9	0.1	236.895	209.097	226.188	54.831	1.80456	9951.93	DuctApe
PM01	H08	Pyruvic acid	carbon	C-Source, carboxylic acid	C00022	3	9	0.1	215.302	189.511	208.865	50.7872	2.25452	9016.68	DuctApe
PM01	H09	L-Galactonic acid-g-Lactone	carbon	C-Source, carboxylic acid	C01115	1	9	0.1	254.864	222.573	252.35	43.9616	1.55639	10587.9	DuctApe
PM01	H09	L-Galactonic acid-g-Lactone	carbon	C-Source, carboxylic acid	C01115	2	9	0.1	250.236	220.506	241.116	52.0779	1.87898	10493.5	DuctApe
PM01	H09	L-Galactonic acid-g-Lactone	carbon	C-Source, carboxylic acid	C01115	3	9	0.1	228.94	198.279	222.413	46.0804	2.22193	9431.49	DuctApe
PM01	H10	D-Galacturonic acid	carbon	C-Source, carboxylic acid	C00333	1	9	0.1	260.019	227.886	260.449	41.7857	1.25786	10841	DuctApe
PM01	H10	D-Galacturonic acid	carbon	C-Source, carboxylic acid	C00333	2	9	0.1	255.103	223.756	246.439	46.3652	1.79252	10647.7	DuctApe
PM01	H10	D-Galacturonic acid	carbon	C-Source, carboxylic acid	C00333	3	9	0.1	224.976	194.213	219.317	42.3818	2.40825	9237.82	DuctApe
PM01	H11	Phenylethylamine	carbon	C-Source, amine	C05332	1	0	0.1	0.1	0.1	0	0	0	4.725	DuctApe
PM01	H11	Phenylethylamine	carbon	C-Source, amine	C05332	2	0	0.1	0.963837	0.149148	0	0	0	7.08409	DuctApe
PM01	H11	Phenylethylamine	carbon	C-Source, amine	C05332	3	0	0.1	0.1	0.1	0	0	0	4.725	DuctApe
PM01	H12	2-Aminoethanol	carbon	C-Source, alcohol	C00189	1	0	1.64007	14.8141	7.99585	0	0	0	375.762	DuctApe
PM01	H12	2-Aminoethanol	carbon	C-Source, alcohol	C00189	2	0	0.1	11.7424	1.47231	0	0	0	66.2298	DuctApe
PM01	H12	2-Aminoethanol	carbon	C-Source, alcohol	C00189	3	0	0.1	0.1	0.1	0	0	0	4.725	DuctApe
PM02	A01	Negative Control	carbon	C-Source, negative control		1	0	0	0	0	0	0	0	0	DuctApe
PM02	A01	Negative Control	carbon	C-Source, negative control		2	0	0	0	0	0	0	0	0	DuctApe
PM02	A01	Negative Control	carbon	C-Source, negative control		3	0	0	0	0	0	0	0	0	DuctApe
PM02	A02	Chondroitin Sulfate C	carbon	C-Source, polymer	C00635	1	0	0.1	0.1	0.1	0	0	0	4.725	DuctApe
PM02	A02	Chondroitin Sulfate C	carbon	C-Source, polymer	C00635	2	0	0.1	0.1	0.1	0	0	0	4.725	DuctApe
PM02	A02	Chondroitin Sulfate C	carbon	C-Source, polymer	C00635	3	0	0.1	0.1	0.1	0	0	0	4.725	DuctApe
PM02	A03	a-Cyclodextrin	carbon	C-Source, polymer		1	0	0.1	0.1	0.1	0	0	0	4.725	DuctApe
PM02	A03	a-Cyclodextrin	carbon	C-Source, polymer		2	0	0.1	0.1	0.1	0	0	0	4.725	DuctApe
PM02	A03	a-Cyclodextrin	carbon	C-Source, polymer		3	0	0.1	0.1	0.1	0	0	0	4.725	DuctApe
PM02	A04	b-Cyclodextrin	carbon	C-Source, polymer		1	0	0.1	0.1	0.1	0	0	0	4.725	DuctApe
PM02	A04	b-Cyclodextrin	carbon	C-Source, polymer		2	0	0.1	0.1	0.1	0	0	0	4.725	DuctApe
PM02	A04	b-Cyclodextrin	carbon	C-Source, polymer		3	0	0.1	0.1	0.1	0	0	0	4.725	DuctApe
PM02	A05	g-Cyclodextrin	carbon	C-Source, polymer		1	0	0.1	0.1	0.1	0	0	0	4.725	DuctApe
PM02	A05	g-Cyclodextrin	carbon	C-Source, polymer		2	0	0.1	0.1	0.1	0	0	0	4.725	DuctApe
PM02	A05	g-Cyclodextrin	carbon	C-Source, polymer		3	0	0.1	0.1	0.1	0	0	0	4.725	DuctApe
PM02	A06	Dextrin	carbon	C-Source, polymer	C00721	1	7	0.1	195.099	123.692	202.245	5.59391	4.38578	5864.08	DuctApe
PM02	A06	Dextrin	carbon	C-Source, polymer	C00721	2	7	0.1	152.962	101.016	175.621	4.33713	0	4791.39	DuctApe
PM02	A06	Dextrin	carbon	C-Source, polymer	C00721	3	7	0.1	196.536	126.556	215.38	5.4681	0.79556	6000.94	DuctApe
PM02	A07	Gelatin	carbon	C-Source, polymer	C01498	1	0	0.1	0.1	0.1	0	0	0	4.725	DuctApe
PM02	A07	Gelatin	carbon	C-Source, polymer	C01498	2	0	0.1	0.1	0.1	0	0	0	4.725	DuctApe
PM02	A07	Gelatin	carbon	C-Source, polymer	C01498	3	0	0.1	0.1	0.1	0	0	0	4.725	DuctApe
PM02	A08	Glycogen	carbon	C-Source, polymer	C00182	1	0	0.1	0.1	0.1	0	0	0	4.725	DuctApe
PM02	A08	Glycogen	carbon	C-Source, polymer	C00182	2	0	0.1	0.1	0.1	0	0	0	4.725	DuctApe
PM02	A08	Glycogen	carbon	C-Source, polymer	C00182	3	0	0.1	0.1	0.1	0	0	0	4.725	DuctApe
PM02	A09	Inulin	carbon	C-Source, polymer	C00368	1	0	0.1	0.1	0.1	0	0	0	4.725	DuctApe
PM02	A09	Inulin	carbon	C-Source, polymer	C00368	2	0	0.1	5	0.243353	0	0	0	9.76844	DuctApe
PM02	A09	Inulin	carbon	C-Source, polymer	C00368	3	0	0.1	3.47882	1.0701	0	0	0	50.3294	DuctApe
PM02	A10	Laminarin	carbon	C-Source, polymer	C00771	1	0	0.1	0.1	0.1	0	0	0	4.725	DuctApe
PM02	A10	Laminarin	carbon	C-Source, polymer	C00771	2	0	0.1	0.1	0.1	0	0	0	4.725	DuctApe
PM02	A10	Laminarin	carbon	C-Source, polymer	C00771	3	0	0.091383	0.314286	0.113928	0	0	0	5.39677	DuctApe
PM02	A11	Mannan	carbon	C-Source, polymer	C00464	1	0	0.1	12.182	0.459692	0	0	0	17.4595	DuctApe
PM02	A11	Mannan	carbon	C-Source, polymer	C00464	2	0	0.1	3	0.184842	0	0	0	7.70989	DuctApe
PM02	A11	Mannan	carbon	C-Source, polymer	C00464	3	0	0.0337821	0.314286	0.111414	0	0	0	5.29771	DuctApe
PM02	A12	Pectin	carbon	C-Source, polymer	C00714	1	6	29.9744	140.843	81.6896	92.6499	11.6494	23.233	3854.09	DuctApe
PM02	A12	Pectin	carbon	C-Source, polymer	C00714	2	6	21.0309	151.016	81.5006	109.077	12.5075	21.7094	3841.17	DuctApe
PM02	A12	Pectin	carbon	C-Source, polymer	C00714	3	6	12.1366	142.507	85.2419	93.2803	12.2931	22.2063	4033.62	DuctApe
PM02	B01	N-Acetyl-D-Galactosamine	carbon	C-Source, carbohydrate	C01074	1	8	0.1	221.049	177.984	243.323	24.1201	0	8460.28	DuctApe
PM02	B01	N-Acetyl-D-Galactosamine	carbon	C-Source, carbohydrate	C01074	2	8	0.1	197.773	156.951	223.698	19.9081	0	7459.43	DuctApe
PM02	B01	N-Acetyl-D-Galactosamine	carbon	C-Source, carbohydrate	C01074	3	8	0.1	215.921	177.734	224.931	25.1674	0.270807	8450.25	DuctApe
PM02	B02	N-Acetyl-Neuraminic acid	carbon	C-Source, carboxylic acid	C00270	1	7	0.1	185.959	143.191	228.893	15.0597	0	6803.4	DuctApe
PM02	B02	N-Acetyl-Neuraminic acid	carbon	C-Source, carboxylic acid	C00270	2	7	0.1	149.775	109.52	158.51	10.6155	0.356757	5200.78	DuctApe
PM02	B02	N-Acetyl-Neuraminic acid	carbon	C-Source, carboxylic acid	C00270	3	7	0.1	175.066	135.12	190.736	14.4235	0	6420.05	DuctApe
PM02	B03	b-D-Allose	carbon	C-Source, carbohydrate	C01487	1	7	0.0435105	191.95	143.753	227.514	14.2917	0	6828.17	DuctApe
PM02	B03	b-D-Allose	carbon	C-Source, carbohydrate	C01487	2	7	0.1	184.939	134.982	198.132	13.1236	0.212596	6409.74	DuctApe
PM02	B03	b-D-Allose	carbon	C-Source, carbohydrate	C01487	3	7	0.1	192.629	147.249	213.452	15.2941	0	6995.68	DuctApe
PM02	B04	Amygdalin	carbon	C-Source, carbohydrate	C08325	1	0	0.1	0.1	0.1	0	0	0	4.725	DuctApe
PM02	B04	Amygdalin	carbon	C-Source, carbohydrate	C08325	2	0	0.1	0.1	0.1	0	0	0	4.725	DuctApe
PM02	B04	Amygdalin	carbon	C-Source, carbohydrate	C08325	3	0	0.1	0.818022	0.120973	0	0	0	5.46245	DuctApe
PM02	B05	D-Arabinose	carbon	C-Source, carbohydrate	C00216	1	6	0.1	201.392	55.569	213.202	15.5923	27.3867	2591.75	DuctApe
PM02	B05	D-Arabinose	carbon	C-Source, carbohydrate	C00216	2	3	0.1	175.915	46.6518	180.984	14.9992	28.3846	2173.28	DuctApe
PM02	B05	D-Arabinose	carbon	C-Source, carbohydrate	C00216	3	3	0.1	195.014	54.8009	202.879	15.5891	27.2417	2557.27	DuctApe
PM02	B06	D-Arabitol	carbon	C-Source, carbohydrate	C01904	1	0	0.1	0.1	0.1	0	0	0	4.725	DuctApe
PM02	B06	D-Arabitol	carbon	C-Source, carbohydrate	C01904	2	0	0.1	0.1	0.1	0	0	0	4.725	DuctApe
PM02	B06	D-Arabitol	carbon	C-Source, carbohydrate	C01904	3	0	0.1	0.1	0.1	0	0	0	4.725	DuctApe
PM02	B07	L-Arabitol	carbon	C-Source, carbohydrate	C00532	1	0	0.1	0.1	0.1	0	0	0	4.725	DuctApe
PM02	B07	L-Arabitol	carbon	C-Source, carbohydrate	C00532	2	0	0.1	0.1	0.1	0	0	0	4.725	DuctApe
PM02	B07	L-Arabitol	carbon	C-Source, carbohydrate	C00532	3	0	0.1	0.1	0.1	0	0	0	4.725	DuctApe
PM02	B08	Arbutin	carbon	C-Source, carbohydrate	C06186	1	0	0.1	0.1	0.1	0	0	0	4.725	DuctApe
PM02	B08	Arbutin	carbon	C-Source, carbohydrate	C06186	2	0	0.1	0.1	0.1	0	0	0	4.725	DuctApe
PM02	B08	Arbutin	carbon	C-Source, carbohydrate	C06186	3	0	0.1	0.1	0.1	0	0	0	4.725	DuctApe
PM02	B09	2-Deoxy-D-Ribose	carbon	C-Source, carbohydrate	C01801	1	7	0.1	222.75	139.425	219.326	12.6148	5.46671	6608.09	DuctApe
PM02	B09	2-Deoxy-D-Ribose	carbon	C-Source, carbohydrate	C01801	2	7	0.1	212.889	127.199	209.512	10.9518	5.79925	6024.99	DuctApe
PM02	B09	2-Deoxy-D-Ribose	carbon	C-Source, carbohydrate	C01801	3	8	0.1	225.386	145.011	222.418	14.4258	6.27308	6875.64	DuctApe
PM02	B10	i-Erythritol	carbon	C-Source, carbohydrate	C00503	1	0	0.1	0.1	0.1	0	0	0	4.725	DuctApe
PM02	B10	i-Erythritol	carbon	C-Source, carbohydrate	C00503	2	0	0.1	0.1	0.1	0	0	0	4.725	DuctApe
PM02	B10	i-Erythritol	carbon	C-Source, carbohydrate	C00503	3	0	0.1	0.1	0.1	0	0	0	4.725	DuctApe
PM02	B11	D-Fucose	carbon	C-Source, carbohydrate	C01018	1	0	0.1	4	0.214097	0	0	0	8.73917	DuctApe
PM02	B11	D-Fucose	carbon	C-Source, carbohydrate	C01018	2	0	0.1	0.1	0.1	0	0	0	4.725	DuctApe
PM02	B11	D-Fucose	carbon	C-Source, carbohydrate	C01018	3	0	0.1	4.8679	1.03274	0	0	0	49.4964	DuctApe
PM02	B12	3-O-b-D-Galactopyranosyl-D-Arabinose	carbon	C-Source, carbohydrate		1	8	13.6199	220.865	183.404	202.738	25.6638	1.83747	8713.58	DuctApe
PM02	B12	3-O-b-D-Galactopyranosyl-D-Arabinose	carbon	C-Source, carbohydrate		2	8	0.1	203.875	166.493	202.57	23.3831	1.71232	7915.15	DuctApe
PM02	B12	3-O-b-D-Galactopyranosyl-D-Arabinose	carbon	C-Source, carbohydrate		3	9	0.1	223.571	188.383	222.656	27.41	1.21973	8958.53	DuctApe
PM02	C01	Gentiobiose	carbon	C-Source, carbohydrate	C08240	1	3	0.1	145.128	30.642	162.643	11.6717	30.9995	1416.36	DuctApe
PM02	C01	Gentiobiose	carbon	C-Source, carbohydrate	C08240	2	0	0.1	0.1	0.1	0	0	0	4.725	DuctApe
PM02	C01	Gentiobiose	carbon	C-Source, carbohydrate	C08240	3	0	0.1	0.1	0.1	0	0	0	4.725	DuctApe
PM02	C02	L-Glucose	carbon	C-Source, carbohydrate		1	0	0.1	0.314286	0.114062	0	0	0	5.39677	DuctApe
PM02	C02	L-Glucose	carbon	C-Source, carbohydrate		2	0	0.1	0.1	0.1	0	0	0	4.725	DuctApe
PM02	C02	L-Glucose	carbon	C-Source, carbohydrate		3	0	0.1	7.4838	1.71589	0	0	0	79.5186	DuctApe
PM02	C03	D-Lactitol	carbon	C-Source, carbohydrate		1	7	0.1	164.869	126.362	184.923	12.2016	0	6003.53	DuctApe
PM02	C03	D-Lactitol	carbon	C-Source, carbohydrate		2	7	0.014787	144.962	104.911	150.324	9.59516	0.620547	4981.37	DuctApe
PM02	C03	D-Lactitol	carbon	C-Source, carbohydrate		3	7	0.1	158.881	122.527	162.636	12.8157	0.816653	5821.66	DuctApe
PM02	C04	D-Melezitose	carbon	C-Source, carbohydrate	C08243	1	1	0.1	4.42114	0.772308	5.18533	0.4364	35.0898	35.4754	DuctApe
PM02	C04	D-Melezitose	carbon	C-Source, carbohydrate	C08243	2	0	0.1	0.1	0.1	0	0	0	4.725	DuctApe
PM02	C04	D-Melezitose	carbon	C-Source, carbohydrate	C08243	3	2	0.1	17.9169	5.91586	17.3885	1.36981	24.0046	277.205	DuctApe
PM02	C05	Maltitol	carbon	C-Source, carbohydrate	G00275	1	0	0.1	0.1	0.1	0	0	0	4.725	DuctApe
PM02	C05	Maltitol	carbon	C-Source, carbohydrate	G00275	2	0	0.1	0.1	0.1	0	0	0	4.725	DuctApe
PM02	C05	Maltitol	carbon	C-Source, carbohydrate	G00275	3	0	0.1	0.1	0.1	0	0	0	4.725	DuctApe
PM02	C06	a-Methyl-D-Glucoside	carbon	C-Source, carbohydrate		1	0	0.1	0.1	0.1	0	0	0	4.725	DuctApe
PM02	C06	a-Methyl-D-Glucoside	carbon	C-Source, carbohydrate		2	0	0.1	0.1	0.1	0	0	0	4.725	DuctApe
PM02	C06	a-Methyl-D-Glucoside	carbon	C-Source, carbohydrate		3	0	0.1	0.1	0.1	0	0	0	4.725	DuctApe
PM02	C07	b-Methyl-D-Galactoside	carbon	C-Source, carbohydrate	C03619	1	7	0.1	175.707	132.909	538.895	22.8448	0	6313.71	DuctApe
PM02	C07	b-Methyl-D-Galactoside	carbon	C-Source, carbohydrate	C03619	2	7	0.1	161.939	120.679	176.836	11.1977	0	5731.85	DuctApe
PM02	C07	b-Methyl-D-Galactoside	carbon	C-Source, carbohydrate	C03619	3	7	0.1	182.8	143.743	247.533	15.3685	0	6831.1	DuctApe
PM02	C08	3-Methylglucose	carbon	C-Source, carbohydrate		1	0	0.1	4.96177	1.26692	1.16452	1.15557	1.23465	58.9139	DuctApe
PM02	C08	3-Methylglucose	carbon	C-Source, carbohydrate		2	0	0.1	0.1	0.1	0	0	0	4.725	DuctApe
PM02	C08	3-Methylglucose	carbon	C-Source, carbohydrate		3	0	0.1	7.83518	4.67844	4.38279	4.69932	1.06867	221.59	DuctApe
PM02	C09	b-Methyl-D-Glucuronic acid	carbon	C-Source, carboxylic acid	C08350	1	7	0.1	203.045	143.742	291.295	12.2202	0	6823.46	DuctApe
PM02	C09	b-Methyl-D-Glucuronic acid	carbon	C-Source, carboxylic acid	C08350	2	7	0.1	185.506	125.87	195.623	10.3388	1.24626	5972.15	DuctApe
PM02	C09	b-Methyl-D-Glucuronic acid	carbon	C-Source, carboxylic acid	C08350	3	8	0.1	204.424	148.815	244.599	12.6119	0	7066.44	DuctApe
PM02	C10	a-Methyl-D-Mannoside	carbon	C-Source, carbohydrate		1	0	0.1	0.1	0.1	0	0	0	4.725	DuctApe
PM02	C10	a-Methyl-D-Mannoside	carbon	C-Source, carbohydrate		2	0	0.1	0.1	0.1	0	0	0	4.725	DuctApe
PM02	C10	a-Methyl-D-Mannoside	carbon	C-Source, carbohydrate		3	0	0.1	5.32759	0.860794	0	0	0	41.2431	DuctApe
PM02	C11	b-Methyl-D-Xyloside	carbon	C-Source, carbohydrate		1	0	0.1	0.1	0.1	0	0	0	4.725	DuctApe
PM02	C11	b-Methyl-D-Xyloside	carbon	C-Source, carbohydrate		2	0	0.1	0.1	0.1	0	0	0	4.725	DuctApe
PM02	C11	b-Methyl-D-Xyloside	carbon	C-Source, carbohydrate		3	0	0.1	0.1	0.1	0	0	0	4.725	DuctApe
PM02	C12	Palatinose	carbon	C-Source, carbohydrate	C01742	1	0	0.118192	20.0366	4.09943	0	0	0	185.498	DuctApe
PM02	C12	Palatinose	carbon	C-Source, carbohydrate	C01742	2	0	0.1	0.1	0.1	0	0	0	4.725	DuctApe
PM02	C12	Palatinose	carbon	C-Source, carbohydrate	C01742	3	0	3.70085	13.3411	7.06923	0	0	0	333.216	DuctApe
PM02	D01	D-Raffinose	carbon	C-Source, carbohydrate	C00492	1	7	0.1	187.981	130.599	308.363	9.41199	0	6198.24	DuctApe
PM02	D01	D-Raffinose	carbon	C-Source, carbohydrate	C00492	2	7	0.1	178.361	118.107	188.161	8.02237	0.454294	5602.24	DuctApe
PM02	D01	D-Raffinose	carbon	C-Source, carbohydrate	C00492	3	7	0.1	193.638	136.427	244.276	9.00797	0	6475.87	DuctApe
PM02	D02	Salicin	carbon	C-Source, carbohydrate	C01451	1	0	0.1	0.1	0.1	0	0	0	4.725	DuctApe
PM02	D02	Salicin	carbon	C-Source, carbohydrate	C01451	2	0	0.1	0.1	0.1	0	0	0	4.725	DuctApe
PM02	D02	Salicin	carbon	C-Source, carbohydrate	C01451	3	0	0.1	0.1	0.1	0	0	0	4.725	DuctApe
PM02	D03	Sedoheptulosan	carbon	C-Source, carbohydrate		1	2	0.1	19.6956	6.1254	20.4922	1.16908	23.5263	286.596	DuctApe
PM02	D03	Sedoheptulosan	carbon	C-Source, carbohydrate		2	0	0.1	2.03909	0.305792	0	0	0	14.4421	DuctApe
PM02	D03	Sedoheptulosan	carbon	C-Source, carbohydrate		3	2	0.1	19.655	6.45003	18.7613	1.25554	22.5556	302.193	DuctApe
PM02	D04	L-Sorbose	carbon	C-Source, carbohydrate	C00247	1	7	0.1	189.862	135.097	184.068	15.9865	4.29389	6413.4	DuctApe
PM02	D04	L-Sorbose	carbon	C-Source, carbohydrate	C00247	2	7	0.1	174.334	122.471	170.354	14.5397	5.10775	5813.2	DuctApe
PM02	D04	L-Sorbose	carbon	C-Source, carbohydrate	C00247	3	7	0.091383	196.873	145.084	192.926	17.8426	3.9423	6890.19	DuctApe
PM02	D05	Stachyose	carbon	C-Source, carbohydrate	C01613	1	2	0.1	40.9904	16.6281	39.39	4.69432	22.4471	782.741	DuctApe
PM02	D05	Stachyose	carbon	C-Source, carbohydrate	C01613	2	0	0.1	6.5562	0.485983	0	0	0	20.8311	DuctApe
PM02	D05	Stachyose	carbon	C-Source, carbohydrate	C01613	3	2	0.1	27.8859	10.5655	26.0005	2.99448	23.1178	496.649	DuctApe
PM02	D06	D-Tagatose	carbon	C-Source, carbohydrate	C00795	1	7	0.1	217.802	138.598	215.948	12.5929	5.01684	6570.99	DuctApe
PM02	D06	D-Tagatose	carbon	C-Source, carbohydrate	C00795	2	7	0.1	198.753	127.298	198.026	12.0504	5.74744	6036.16	DuctApe
PM02	D06	D-Tagatose	carbon	C-Source, carbohydrate	C00795	3	8	0.0818085	229.305	149.173	229.748	12.9998	3.8273	7074.27	DuctApe
PM02	D07	Turanose	carbon	C-Source, carbohydrate	G03588	1	0	0.1	26.8786	16.3652	0	0	0	775.415	DuctApe
PM02	D07	Turanose	carbon	C-Source, carbohydrate	G03588	2	1	0.1	10.1402	2.84687	9.61043	1.39447	30.5381	132.833	DuctApe
PM02	D07	Turanose	carbon	C-Source, carbohydrate	G03588	3	0	0.1	23.4456	14.5279	0	0	0	688.509	DuctApe
PM02	D08	Xylitol	carbon	C-Source, carbohydrate	C00379	1	0	0.1	0.1	0.1	0	0	0	4.725	DuctApe
PM02	D08	Xylitol	carbon	C-Source, carbohydrate	C00379	2	0	0.1	0.1	0.1	0	0	0	4.725	DuctApe
PM02	D08	Xylitol	carbon	C-Source, carbohydrate	C00379	3	0	0.1	0.1	0.1	0	0	0	4.725	DuctApe
PM02	D09	N-Acetyl-D-Glucosaminitol	carbon	C-Source, carbohydrate		1	0	0.1	0.1	0.1	0	0	0	4.725	DuctApe
PM02	D09	N-Acetyl-D-Glucosaminitol	carbon	C-Source, carbohydrate		2	0	0.1	0.1	0.1	0	0	0	4.725	DuctApe
PM02	D09	N-Acetyl-D-Glucosaminitol	carbon	C-Source, carbohydrate		3	0	0.1	0.1	0.1	0	0	0	4.725	DuctApe
PM02	D10	g-Amino-N-Butyric acid	carbon	C-Source, carboxylic acid	C00334	1	0	0.1	0.1	0.1	0	0	0	4.725	DuctApe
PM02	D10	g-Amino-N-Butyric acid	carbon	C-Source, carboxylic acid	C00334	2	0	0.1	0.1	0.1	0	0	0	4.725	DuctApe
PM02	D10	g-Amino-N-Butyric acid	carbon	C-Source, carboxylic acid	C00334	3	0	0.1	0.1	0.1	0	0	0	4.725	DuctApe
PM02	D11	d-Amino Valeric acid	carbon	C-Source, carboxylic acid	C00431	1	0	0.1	0.1	0.1	0	0	0	4.725	DuctApe
PM02	D11	d-Amino Valeric acid	carbon	C-Source, carboxylic acid	C00431	2	0	0.1	0.1	0.1	0	0	0	4.725	DuctApe
PM02	D11	d-Amino Valeric acid	carbon	C-Source, carboxylic acid	C00431	3	0	0.1	0.1	0.1	0	0	0	4.725	DuctApe
PM02	D12	Butyric acid	carbon	C-Source, carboxylic acid	C00246	1	0	0.1	15.9874	0.866614	0	0	0	35.5647	DuctApe
PM02	D12	Butyric acid	carbon	C-Source, carboxylic acid	C00246	2	0	0.1	0.1	0.1	0	0	0	4.725	DuctApe
PM02	D12	Butyric acid	carbon	C-Source, carboxylic acid	C00246	3	0	0.1	7.25252	0.99869	0.101521	4	0	45.3537	DuctApe
PM02	E01	Capric acid	carbon	C-Source, carboxylic acid	C01571	1	0	0.1	9.78857	0.41042	0	0	0	15.992	DuctApe
PM02	E01	Capric acid	carbon	C-Source, carboxylic acid	C01571	2	0	0.1	2	0.155586	0	0	0	6.68062	DuctApe
PM02	E01	Capric acid	carbon	C-Source, carboxylic acid	C01571	3	0	0.1	10.1889	0.497542	0	0	0	20.0237	DuctApe
PM02	E02	Caproic acid	carbon	C-Source, carboxylic acid	C01585	1	0	0.1	0.1	0.1	0	0	0	4.725	DuctApe
PM02	E02	Caproic acid	carbon	C-Source, carboxylic acid	C01585	2	0	0.1	0.1	0.1	0	0	0	4.725	DuctApe
PM02	E02	Caproic acid	carbon	C-Source, carboxylic acid	C01585	3	0	0.1	0.1	0.1	0	0	0	4.725	DuctApe
PM02	E03	Citraconic acid	carbon	C-Source, carboxylic acid	C02226	1	0	0.1	0.1	0.1	0	0	0	4.725	DuctApe
PM02	E03	Citraconic acid	carbon	C-Source, carboxylic acid	C02226	2	0	0.1	0.1	0.1	0	0	0	4.725	DuctApe
PM02	E03	Citraconic acid	carbon	C-Source, carboxylic acid	C02226	3	0	0.1	0.1	0.1	0	0	0	4.725	DuctApe
PM02	E04	Citramalic acid	carbon	C-Source, carboxylic acid	C00815	1	0	0.1	0.1	0.1	0	0	0	4.725	DuctApe
PM02	E04	Citramalic acid	carbon	C-Source, carboxylic acid	C00815	2	0	0.1	0.1	0.1	0	0	0	4.725	DuctApe
PM02	E04	Citramalic acid	carbon	C-Source, carboxylic acid	C00815	3	0	0.1	0.1	0.1	0	0	0	4.725	DuctApe
PM02	E05	D-Glucosamine	carbon	C-Source, carbohydrate	C00329	1	8	5.97194	211.24	173.666	211.324	23.0418	0.452516	8254.57	DuctApe
PM02	E05	D-Glucosamine	carbon	C-Source, carbohydrate	C00329	2	8	0.1	202.623	159.794	202.035	19.9521	1.24824	7594.07	DuctApe
PM02	E05	D-Glucosamine	carbon	C-Source, carbohydrate	C00329	3	8	0.1	209.521	174.912	210.177	26.1528	0.7924	8317.19	DuctApe
PM02	E06	2-Hydroxybenzoic acid	carbon	C-Source, carboxylic acid	C00805	1	0	0.1	0.1	0.1	0	0	0	4.725	DuctApe
PM02	E06	2-Hydroxybenzoic acid	carbon	C-Source, carboxylic acid	C00805	2	0	0.1	0.1	0.1	0	0	0	4.725	DuctApe
PM02	E06	2-Hydroxybenzoic acid	carbon	C-Source, carboxylic acid	C00805	3	0	0.1	0.1	0.1	0	0	0	4.725	DuctApe
PM02	E07	4-Hydroxybenzoic acid	carbon	C-Source, carboxylic acid	C00156	1	0	0.1	0.1	0.1	0	0	0	4.725	DuctApe
PM02	E07	4-Hydroxybenzoic acid	carbon	C-Source, carboxylic acid	C00156	2	0	0.1	0.1	0.1	0	0	0	4.725	DuctApe
PM02	E07	4-Hydroxybenzoic acid	carbon	C-Source, carboxylic acid	C00156	3	0	0.1	0.1	0.1	0	0	0	4.725	DuctApe
PM02	E08	b-Hydroxybutyric acid	carbon	C-Source, carboxylic acid	C01089	1	1	0.1	41.4452	3.46804	41.4452	40.2703	40.5	150.886	DuctApe
PM02	E08	b-Hydroxybutyric acid	carbon	C-Source, carboxylic acid	C01089	2	1	0.1	53.3415	5.54884	53.3415	51.6765	38.25	246.304	DuctApe
PM02	E08	b-Hydroxybutyric acid	carbon	C-Source, carboxylic acid	C01089	3	1	0.1	42.2358	3.66388	42.2358	39.671	40.5	159.99	DuctApe
PM02	E09	g-Hydroxybutyric acid	carbon	C-Source, carboxylic acid	C00989	1	7	0.1	185.757	119.717	187.086	9.6042	4.63224	5676.7	DuctApe
PM02	E09	g-Hydroxybutyric acid	carbon	C-Source, carboxylic acid	C00989	2	7	0.1	188.715	119.914	183.876	12.36	7.08914	5685.07	DuctApe
PM02	E09	g-Hydroxybutyric acid	carbon	C-Source, carboxylic acid	C00989	3	7	0.1	192.103	127.284	191.403	10.2496	4.44698	6037.55	DuctApe
PM02	E10	a-Keto-Valeric acid	carbon	C-Source, carboxylic acid	C00567	1	0	0.1	0.1	0.1	0	0	0	4.725	DuctApe
PM02	E10	a-Keto-Valeric acid	carbon	C-Source, carboxylic acid	C00567	2	0	0.1	0.1	0.1	0	0	0	4.725	DuctApe
PM02	E10	a-Keto-Valeric acid	carbon	C-Source, carboxylic acid	C00567	3	0	0.1	0.1	0.1	0	0	0	4.725	DuctApe
PM02	E11	Itaconic acid	carbon	C-Source, carboxylic acid	C00490	1	0	0.1	0.1	0.1	0	0	0	4.725	DuctApe
PM02	E11	Itaconic acid	carbon	C-Source, carboxylic acid	C00490	2	0	0.1	0.1	0.1	0	0	0	4.725	DuctApe
PM02	E11	Itaconic acid	carbon	C-Source, carboxylic acid	C00490	3	0	0.1	0.1	0.1	0	0	0	4.725	DuctApe
PM02	E12	5-Keto-D-Gluconic acid	carbon	C-Source, carboxylic acid	C01062	1	0	0.1	25.077	1.73684	0	0	0	73.2116	DuctApe
PM02	E12	5-Keto-D-Gluconic acid	carbon	C-Source, carboxylic acid	C01062	2	0	0.1	2	0.155586	0	0	0	6.68062	DuctApe
PM02	E12	5-Keto-D-Gluconic acid	carbon	C-Source, carboxylic acid	C01062	3	0	2.41496	14.5945	5.83848	0	0	0	274.441	DuctApe
PM02	F01	D-Lactic acid Methyl Ester	carbon	C-Source, ester		1	8	2.16749	209.869	169.154	203.873	18.7861	2.62938	8039.89	DuctApe
[truncated: 971 more rows]

## Sheet: Growth_source
		This work		Kim et al. (2021)
[truncated: 22 more rows]

## Sheet: GEM_comparison_pyruvate
index	#plate_id	well_id	chemical	category	moa	co_id	EcNissle	EcNissle_gt3	MNXM	bigg	exchange	iHM1533_growth_rate	EcNissle_biolog_growth	iHM1533_growth	iHM1533_Prediction	iDK1463_growth_rate	iDK1463_Prediction
[truncated: 480 more rows]

[truncated: 1 more sheets: GEM_comparison_succinate]
