# Supplementary material for: High-quality genome-scale metabolic network reconstruction of probiotic bacterium Escherichia coli Nissle 1917
Source: BMC Bioinformatics. 2022 Dec 30;23:566. doi: 10.1186/s12859-022-05108-9 (PMC9801561; doi:10.1186/s12859-022-05108-9)
Supplement: Supplementary file 6 — Additional file 6. Data S4. [file 12859_2022_5108_MOESM6_ESM.xlsx]

## Sheet: carbon_df
Growth rate of iHM1533 on different carbon sources
Exchange reaction	Carbon source	Growth rate
EX_arab__L_e	L-Arabinose exchange	1.04792
EX_fuc__L_e	L-Fucose exchange	0.908459
EX_gal_e	D-Galactose exchange	1.13662
EX_glcn_e	D-Gluconate exchange	1.10211
EX_man_e	D-Mannose exchange	1.18097
EX_acgal_e	N-Acetyl-D-galactosamine exchange	1.21674
EX_acnam_e	N-Acetylneuraminate exchange	1.35952
EX_galur_e	D-Galacturonate exchange	1.01736
EX_xyl__D_e	D-Xylose exchange	0.914868
EX_ac_e	Acetate exchange	0.450662
EX_fru_e	D-Fructose exchange	1.18097
EX_mal__D_e	D-Malate exchange	0.65326
EX_mal__L_e	L-Malate exchange	0.80215
EX_malt_e	Maltose exchange	1.67755
EX_rib__D_e	D-Ribose exchange	0.914868
EX_glcur_e	D-Glucuronate exchange	1.01736
EX_lcts_e	Lactose exchange	1.63175
EX_acgam_e	N-Acetyl-D-glucosamine exchange	1.22635
EX_rmn_e	L-Rhamnose exchange	0.908459
EX_sbt__D_e	D-Sorbitol exchange	1.12796
EX_arg__L_e	L-Arginine exchange	0.871769
