# Supplementary material for: High-quality genome-scale metabolic network reconstruction of probiotic bacterium Escherichia coli Nissle 1917
Source: BMC Bioinformatics. 2022 Dec 30;23:566. doi: 10.1186/s12859-022-05108-9 (PMC9801561; doi:10.1186/s12859-022-05108-9)
Supplement: Supplementary file 7 — Additional file 7. Data S5. [file 12859_2022_5108_MOESM7_ESM.xlsx]

## Sheet: Overview
Comparison of 13C fluxomic data to iHM1533 flux predictions on minimal media
flux_pred_glucose	Flux Variability Analysis (FVA) and parsimonious flux balance analysis (pFBA) on glucose
flux_pred_gluconate	Flux Variability Analysis (FVA) and parsimonious flux balance analysis (pFBA) on gluconate

## Sheet: flux_pred_glucose
						FVA												pFBA
						0.9		0.95		0.96		0.97		0.98		0.99
ID	glc_flux_mean	glc_flux_sd	Flux*	LB*	UB*	silico_LB	silico_UB	silico_LB	silico_UB	silico_LB	silico_UB	silico_LB	silico_UB	silico_LB	silico_UB	silico_LB	silico_UB	pfba	pfba_min	pfba_max
PGI	0.653333	0.0080829	9.8	9.67876	9.92124	-12.0256	23.7607	-1.5128	19.3803	0.982933	18.5043	4.4872	17.6282	7.99147	16.7521	11.4957	15.8761	15	15	15
PFK	0.715	0.025632	10.725	10.3405	11.1095	0	23.1248	0	18.7091	0	17.826	0	16.9429	0	16.0597	0	15.1766	3.56447	0	14.2933
TPI	0.715	0.025632	10.725	10.3405	11.1095	5.44287	22.9644	9.77896	18.5398	10.6462	17.6549	11.5134	16.77	12.3806	15.885	13.2478	15.0001	14.115	14.115	14.115
PGK	1.606	0.025632	24.09	23.7055	24.4745	28.2059	19.3758	28.1062	23.6526	28.0862	24.508	28.0663	25.3634	28.0464	26.2187	28.0264	27.0741	-28.0057	-28.0057	-28.0057
ENO	1.511	0.025632	22.665	22.2805	23.0495	18.0143	31.7287	22.2155	29.1221	23.0557	28.5859	23.8959	28.0497	24.7362	27.5135	25.5764	26.9773	26.4166	26.4166	26.4166
PYK	0.203	0.0208087	3.045	2.73287	3.35713	0	31.315	0	26.7293	0	25.0749	0	21.5296	0	17.9843	0	14.4389	0	0	8.90503
G6PDH2r	0.333667	0.0080829	5.005	4.88376	5.12624	0	19.6149	0	10.5128	0	8.41024	0	6.30768	0	4.20512	0	2.10256	0	0	-1.11904e-11
GND	0.171667	0.0325167	2.575	2.08725	3.06275	0	19.6149	0	10.5128	0	8.41024	0	6.30768	0	4.20512	0	2.10256	0	0	-1.11904e-11
TKT1	0.0463333	0.0109697	0.695	0.530455	0.859545	-2.02029	6.36252	-1.10789	3.31873	-0.925411	2.61593	-0.742931	1.91312	-0.560451	1.21032	-0.377971	0.507509	-0.195298	-0.195298	-0.195298
TKT2	0.0213333	0.0109697	0.32	0.155455	0.484545	-3.26733	6.15397	-2.08573	3.09856	-1.77479	2.39344	-1.45372	1.68831	-1.13264	0.98319	-0.811569	0.278066	-0.427435	-0.427435	-0.427435
EDA	0.166667	0.0371663	2.5	1.94251	3.05749	0	8.76067	0	4.38033	0	3.50427	0	2.6282	0	1.75213	0	0.876067	0	0	3.55997e-13
CS	0.592333	0.0085049	8.885	8.75743	9.01257	0.697533	27.3089	0.736285	23.694	0.744036	21.8478	0.751786	19.532	0.879304	16.765	3.27097	13.432	7.37435	6.77633	9.81949
ICDHyr	0.592333	0.0085049	8.885	8.75743	9.01257	0.697533	12.5534	0.736285	10.2754	0.744036	9.57562	0.751786	8.87587	0.759536	8.17612	0.872307	7.47636	4.35364	4.35364	6.77633
AKGDH	0.523333	0.0085049	7.85	7.72243	7.97757	0	11.8559	0	9.53909	0	8.83159	0	8.12408	0	7.41658	0	6.70908	3.5786	0	6.00129
FUM	0.523333	0.00757188	7.85	7.73642	7.96358	-4.20172	37.9438	-1.067	24.9618	-0.440056	22.2244	0.186888	19.4869	0.833793	16.7194	3.22499	13.386	6.72989	6.72989	8.5109
MDH	0.457667	0.0136504	6.865	6.66024	7.06976	-16.9655	37.9438	-10.7088	24.9618	-9.45744	22.2244	-8.20609	19.4869	-6.95475	16.7194	-5.7034	13.386	7.12571	4.70302	9.77365
DMALRED	0.457667	0.0136504	6.865	6.66024	7.06976	0	14.0404	0	12.0931	0	11.7036	0	11.3142	0	10.9247	0	10.5352	2.02747	0	2.02747
ME1	0.066	0.00818535	0.99	0.86722	1.11278	0	8.76067	0	4.38033	0	3.50427	0	2.6282	0	1.75213	0	0.876067	0	0	-1.43704e-13
ME2	0.066	0.00818535	0.99	0.86722	1.11278	0	8.76067	0	4.38033	0	3.50427	0	2.6282	0	1.75213	0	0.876067	0	0	-4.66265e-12
PPC	0.26	0.01253	3.9	3.71205	4.08795	0	13.6589	0	8.48609	0	7.27352	0	6.06095	0	4.84839	0	3.63582	0	0	2.42269
PDH	1.26267	0.0109697	18.94	18.7755	19.1045	0	52.3269	0	42.5073	0	40.5434	0	38.5795	2.58526	36.4354	6.11939	30.8955	12.101	9.65373	15.1141
*flux corrected for 15 mM glucose (glc_flux *15)

## Sheet: flux_pred_gluconate
						FVA												pFBA
						0.9		0.95		0.96		0.97		0.98		0.99
ID	glcn_flux_mean	glc_flux_sd	Flux*	LB*	UB*	silico_LB	silico_UB	silico_LB	silico_UB	silico_LB	silico_UB	silico_LB	silico_UB	silico_LB	silico_UB	silico_LB	silico_UB	pfba	pfba_min	pfba_max
PGI	0.653333	0.0080829	9.8	9.67876	9.92124	-15.2476	8.19817	-9.8378	4.09908	-7.87024	3.27927	-5.90268	2.45945	-3.93512	1.63963	-1.96756	0.819817	0	-2.41204e-12	6.21227e-13
PFK	0.715	0.025632	10.725	10.3405	11.1095	0	17.6031	0	13.471	0	12.6446	0	11.8181	0	10.9917	0	10.1653	0	0	8.88248
TPI	0.715	0.025632	10.725	10.3405	11.1095	-0.114657	17.453	4.5286	13.3125	5.45725	12.4844	6.38591	11.6563	7.31456	10.8282	8.24321	10.0001	9.17186	9.17186	9.17186
PGK	1.606	0.025632	24.09	23.7055	24.4745	23.3211	13.9103	23.2278	18.4994	23.2091	19.4172	23.1905	20.335	23.1718	21.2528	23.1532	22.1706	-23.1338	-23.1338	-23.1338
ENO	1.511	0.025632	22.665	22.2805	23.0495	12.6127	26.5133	17.1297	24.1785	18.0331	23.6767	18.9365	23.1749	19.8399	22.6732	20.7433	22.1714	21.6467	21.6467	21.6467
PYK	0.203	0.0208087	3.045	2.73287	3.35713	0	29.7398	0	25.4485	0	24.5903	0	23.7321	0	22.8738	0	22.0156	10.7607	0	21.1572
G6PDH2r	0.333667	0.0080829	5.005	4.88376	5.12624	0	15.2476	0	9.8378	0	7.87024	0	5.90268	0	3.93512	0	1.96756	0	0	4.43484e-12
GND	0.171667	0.0325167	2.575	2.08725	3.06275	0.946	30.2476	7.973	24.8378	9.3784	22.8702	10.7838	20.9027	12.1892	18.9351	13.5946	16.9676	15	15	15
TKT1	0.0463333	0.0109697	0.695	0.530455	0.859545	0.150696	9.91802	2.48388	8.10565	2.95052	7.44797	3.41716	6.79028	3.8838	6.1326	4.35043	5.47492	4.81724	4.81724	4.81724
TKT2	0.0213333	0.0109697	0.32	0.155455	0.484545	-0.0650486	9.72287	2.25615	7.89961	2.72039	7.23976	3.18463	6.57991	3.64887	5.92006	4.11311	5.26021	4.60001	4.60001	4.60001
EDA	0.166667	0.0371663	2.5	1.94251	3.05749	0	14.054	0	7.027	0	5.6216	0	4.2162	0	2.8108	0	1.4054	0	0	1.06496e-12
CS	0.592333	0.0085049	8.885	8.75743	9.01257	0.652747	25.4645	0.68901	22.718	0.696263	22.0158	0.703516	21.1317	0.710768	19.7999	0.988997	17.7421	11.1816	4.26929	11.1816
ICDHyr	0.592333	0.0085049	8.885	8.75743	9.01257	0.652747	10.8178	0.68901	7.54367	0.696263	6.88885	0.703516	6.23402	0.710768	5.5792	0.718021	4.92437	2.00215	2.00215	4.26929
AKGDH	0.523333	0.0085049	7.85	7.72243	7.97757	0	10.165	0	6.85466	0	6.19258	0	5.53051	0	4.86843	0	4.20635	1.27688	0	3.54402
FUM	0.523333	0.00757188	7.85	7.73642	7.96358	-5.32462	44.754	-2.39117	34.1595	-1.80448	31.5978	-1.2178	29.0361	-0.332509	26.4744	0.945973	23.8449	4.22583	4.22583	6.44645
MDH	0.457667	0.0136504	6.865	6.66024	7.06976	-17.1133	44.754	-11.2583	34.1595	-10.0873	31.5978	-8.9163	29.0361	-7.7453	26.4744	-6.57429	23.8449	4.59624	2.3291	8.71415
DMALRED	0.457667	0.0136504	6.865	6.66024	7.06976	0	12.3989	0	10.5766	0	10.2122	0	9.84772	0	9.48327	0	9.11881	1.89729	0	1.89729
ME1	0.066	0.00818535	0.99	0.86722	1.11278	0	8.19817	0	4.09908	0	3.27927	0	2.45945	0	1.63963	0	0.819817	0	0	1.19365e-12
ME2	0.066	0.00818535	0.99	0.86722	1.11278	0	8.19817	0	4.09908	0	3.27927	0	2.45945	0	1.63963	0	0.819817	0	0	1.84785e-12
PPC	0.26	0.01253	3.9	3.71205	4.08795	0	12.8476	0	7.94122	0	6.80651	0	5.6718	0	4.53708	0	3.40237	0	0	2.26714
PDH	1.26267	0.0109697	18.94	18.7755	19.1045	0	56.1758	0	46.9867	0	45.1489	0	43.311	0.347315	41.4732	3.65453	39.2284	9.31496	6.96194	13.7562
*flux corrected for 15 mM gluconate (glcn_flux *15)
