# Supplementary material for: High-quality genome-scale metabolic network reconstruction of probiotic bacterium Escherichia coli Nissle 1917
Source: BMC Bioinformatics. 2022 Dec 30;23:566. doi: 10.1186/s12859-022-05108-9 (PMC9801561; doi:10.1186/s12859-022-05108-9)
Supplement: Supplementary file 8 — Additional file 8. Data S6. [file 12859_2022_5108_MOESM8_ESM.xlsx]

## Sheet: Overview
Gene essentiality
EcN_ae	Essential single genes of EcN in aerobic gut microbiome media
EcN_an	Essential single genes of EcN in anaerobic gut microbiome media, compared to essential single genes of EcN
Subsystems	Subsystems of essential single genes of EcN in anaerobic gut microbiome media
EcN_double_ae	Double lethal genes of EcN in aerobic gut microbiome media, excluding combinations with single essential genes
EcN_double_an	Double lethal genes of EcN in anaerobic gut microbiome media, excluding combinations with single essential genes
K12_an	Essential single genes of K12 in anaerobic gut microbiome media, compared to essential single genes of EcN

## Sheet: EcN_ae
EcN_id	Essentiality (0 = essential)
CIW80_07980	1
CIW80_04930	1
CIW80_13525	1
CIW80_14200	1
CIW80_08055	1
CIW80_09785	1
CIW80_08105	1
CIW80_22140	1
CIW80_01560	1
CIW80_06405	0
CIW80_00760	1
CIW80_20345	1
CIW80_20220	0
CIW80_24065	1
CIW80_10510	1
CIW80_20230	1
CIW80_01545	1
CIW80_18765	1
CIW80_11495	1
CIW80_00865	1
CIW80_08340	1
CIW80_22655	1
CIW80_24085	1
CIW80_13195	1
CIW80_03915	1
CIW80_01135	1
CIW80_20665	1
CIW80_04720	1
CIW80_11505	1
CIW80_23920	0
CIW80_17435	1
CIW80_06765	1
CIW80_14005	1
CIW80_23010	1
CIW80_02200	1
CIW80_20960	1
CIW80_05120	1
CIW80_22380	1
CIW80_12845	1
CIW80_08135	1
CIW80_05060	1
CIW80_14710	1
CIW80_11990	1
CIW80_15770	1
CIW80_14725	1
CIW80_18630	0
CIW80_20700	1
CIW80_15010	1
CIW80_23100	1
CIW80_21095	1
CIW80_25150	1
CIW80_13320	1
CIW80_08545	1
CIW80_06400	1
CIW80_17715	1
CIW80_07380	1
CIW80_20975	1
CIW80_22050	1
CIW80_20240	1
CIW80_22510	1
CIW80_13940	1
CIW80_15220	1
CIW80_19985	1
CIW80_08415	1
CIW80_07685	1
CIW80_25025	1
CIW80_19760	1
CIW80_20765	1
CIW80_15305	1
CIW80_21075	1
CIW80_05965	1
CIW80_22980	1
CIW80_04730	1
CIW80_22665	1
CIW80_05845	1
CIW80_05715	1
CIW80_13555	1
CIW80_16285	1
CIW80_00645	1
CIW80_08020	1
CIW80_18095	1
CIW80_04440	1
CIW80_03895	1
CIW80_06715	1
CIW80_00140	1
CIW80_19680	1
CIW80_11735	1
CIW80_07650	1
CIW80_05450	1
CIW80_15955	1
CIW80_14475	1
CIW80_22250	1
CIW80_13825	1
CIW80_04290	1
CIW80_04650	1
CIW80_12775	1
CIW80_12430	1
CIW80_02180	1
CIW80_05575	0
CIW80_11340	0
CIW80_16525	1
CIW80_14205	1
CIW80_01740	1
CIW80_22310	1
CIW80_20380	1
CIW80_10095	1
CIW80_05940	1
CIW80_07895	0
CIW80_10650	1
CIW80_19745	1
CIW80_05175	1
CIW80_15730	1
CIW80_15785	1
CIW80_21775	1
CIW80_20870	1
CIW80_16585	0
CIW80_08730	1
CIW80_08255	1
CIW80_03405	1
CIW80_05180	1
CIW80_11745	0
CIW80_11620	1
CIW80_21245	1
CIW80_20680	1
CIW80_04940	1
CIW80_18370	1
CIW80_10560	1
CIW80_01795	1
CIW80_06600	1
CIW80_11855	1
CIW80_24785	1
CIW80_21870	1
CIW80_16050	1
CIW80_05955	1
CIW80_20730	1
CIW80_15680	1
CIW80_01270	1
CIW80_07610	1
CIW80_24245	1
CIW80_16015	1
CIW80_21770	1
CIW80_05570	1
CIW80_07680	1
CIW80_07450	1
CIW80_07890	1
CIW80_17870	1
CIW80_01020	1
CIW80_04590	1
CIW80_17250	1
CIW80_08170	1
CIW80_05400	1
CIW80_06120	1
CIW80_22680	1
CIW80_07730	1
CIW80_05420	1
CIW80_04280	1
CIW80_06350	0
CIW80_01745	1
CIW80_05065	1
CIW80_03395	1
CIW80_22190	1
CIW80_07660	1
CIW80_15605	1
CIW80_10070	1
CIW80_09425	1
CIW80_01555	1
CIW80_00660	1
CIW80_00350	1
CIW80_07035	1
CIW80_13470	1
CIW80_11980	1
CIW80_05670	1
CIW80_06830	0
CIW80_18065	0
CIW80_20850	1
CIW80_13800	1
CIW80_20385	1
CIW80_08190	1
CIW80_21940	1
CIW80_21215	0
CIW80_00325	1
CIW80_19960	1
CIW80_17035	1
CIW80_17055	1
CIW80_05775	1
CIW80_22315	1
CIW80_05975	1
CIW80_20440	1
CIW80_00930	1
CIW80_01280	1
CIW80_06560	1
CIW80_15915	1
CIW80_21125	1
CIW80_06565	1
CIW80_09405	1
CIW80_11865	1
CIW80_14210	1
CIW80_04680	1
CIW80_16300	1
CIW80_12475	1
CIW80_24925	1
CIW80_09370	1
CIW80_10685	1
CIW80_14855	1
CIW80_10050	1
CIW80_13275	1
CIW80_19910	1
CIW80_22135	1
CIW80_12645	1
CIW80_21115	1
CIW80_04600	1
CIW80_12445	1
CIW80_08585	1
CIW80_11835	1
CIW80_25035	1
CIW80_20200	0
CIW80_00360	1
CIW80_11455	0
CIW80_17965	0
CIW80_10175	1
CIW80_01040	1
CIW80_06165	1
CIW80_05530	1
CIW80_03390	1
CIW80_15425	1
CIW80_07195	1
CIW80_16025	1
CIW80_20860	1
CIW80_10570	1
CIW80_05270	1
CIW80_05655	1
CIW80_04935	1
CIW80_13790	1
CIW80_05110	1
CIW80_02210	1
CIW80_15245	1
CIW80_15300	1
CIW80_00625	1
CIW80_22805	1
CIW80_20970	1
CIW80_06180	1
CIW80_18515	1
CIW80_05385	1
CIW80_03510	1
CIW80_24590	1
CIW80_15580	1
CIW80_06530	1
CIW80_15050	0
CIW80_25450	1
CIW80_20985	1
CIW80_04360	1
CIW80_01130	1
CIW80_22690	1
CIW80_00620	1
CIW80_20435	1
CIW80_18040	1
CIW80_14630	1
CIW80_18060	0
CIW80_25155	1
CIW80_16315	1
CIW80_07225	1
CIW80_21350	1
CIW80_10065	1
CIW80_13610	1
CIW80_15490	1
CIW80_15145	0
CIW80_00635	1
CIW80_04420	1
CIW80_01345	1
CIW80_19395	1
CIW80_24060	1
CIW80_13190	1
CIW80_01715	1
CIW80_19865	1
CIW80_16380	1
CIW80_03965	1
CIW80_09965	1
CIW80_21135	1
CIW80_07485	1
CIW80_21370	1
CIW80_21275	1
CIW80_22210	1
CIW80_18780	1
CIW80_14590	1
CIW80_03275	1
CIW80_15150	1
CIW80_25620	1
CIW80_05545	1
CIW80_20685	1
CIW80_25130	1
CIW80_07295	1
CIW80_10380	1
CIW80_07985	1
CIW80_09375	1
CIW80_21840	1
CIW80_13330	1
CIW80_06450	1
CIW80_18590	0
CIW80_20950	1
CIW80_24140	1
CIW80_05070	1
CIW80_18275	1
CIW80_00335	1
CIW80_16510	1
CIW80_18525	1
CIW80_14735	1
CIW80_11740	1
CIW80_21445	1
CIW80_09695	0
CIW80_02195	1
CIW80_04240	1
CIW80_21765	1
CIW80_18555	1
CIW80_25260	0
CIW80_03425	1
CIW80_00090	1
CIW80_25120	1
CIW80_17875	1
CIW80_20515	1
CIW80_13735	0
CIW80_01990	1
CIW80_18560	0
CIW80_18520	1
CIW80_12085	1
CIW80_21805	1
CIW80_21640	1
CIW80_15170	1
CIW80_07675	1
CIW80_16645	1
CIW80_10145	1
CIW80_18355	1
CIW80_14215	1
CIW80_12515	1
CIW80_06475	1
CIW80_15965	1
CIW80_18230	0
CIW80_20995	1
CIW80_13170	1
CIW80_25355	1
CIW80_03430	1
CIW80_25190	1
CIW80_01105	1
CIW80_06050	1
CIW80_23065	1
CIW80_21080	1
CIW80_20925	1
CIW80_14525	1
CIW80_20735	0
CIW80_18140	0
CIW80_11280	1
CIW80_07590	1
CIW80_22670	1
CIW80_18360	1
CIW80_21040	1
CIW80_25590	1
CIW80_08245	1
CIW80_01255	1
CIW80_08350	1
CIW80_25615	1
CIW80_24180	1
CIW80_07585	0
CIW80_14545	1
CIW80_07040	1
CIW80_14155	1
CIW80_09840	1
CIW80_09345	1
CIW80_12620	1
CIW80_02250	1
CIW80_07220	1
CIW80_00320	1
CIW80_12105	1
CIW80_06235	0
CIW80_22160	1
CIW80_09415	1
CIW80_12610	1
CIW80_13765	1
CIW80_06720	1
CIW80_25165	1
CIW80_05320	1
CIW80_11600	1
CIW80_13810	1
CIW80_22640	1
CIW80_20675	1
CIW80_15960	1
CIW80_02690	1
CIW80_25290	1
CIW80_12315	1
CIW80_12665	1
CIW80_13620	1
CIW80_13235	1
CIW80_05465	1
CIW80_17800	1
CIW80_20855	1
CIW80_14380	1
CIW80_13900	1
CIW80_04640	1
CIW80_21300	1
CIW80_10565	1
CIW80_21920	1
CIW80_11935	1
CIW80_22695	1
CIW80_07290	1
CIW80_01515	1
CIW80_18840	1
CIW80_18090	1
CIW80_10330	0
CIW80_00125	1
CIW80_21250	1
CIW80_24120	1
CIW80_09255	1
CIW80_17620	1
CIW80_00685	1
CIW80_17560	1
CIW80_07070	1
CIW80_00145	1
CIW80_23005	1
CIW80_24595	1
CIW80_07210	1
CIW80_12955	1
CIW80_20260	1
CIW80_05825	1
CIW80_08175	1
CIW80_20205	1
CIW80_21210	1
CIW80_14115	1
CIW80_14890	0
CIW80_16465	1
CIW80_09765	0
CIW80_08075	1
CIW80_16305	1
CIW80_01495	1
CIW80_15790	1
CIW80_04035	1
CIW80_17915	1
CIW80_01620	1
CIW80_22850	1
CIW80_07170	1
CIW80_03440	1
CIW80_07320	1
CIW80_18675	0
CIW80_18075	0
CIW80_00315	1
CIW80_09790	1
CIW80_21760	1
CIW80_19485	0
CIW80_23535	1
CIW80_07995	0
CIW80_02600	1
CIW80_15205	1
CIW80_05075	1
CIW80_03900	1
CIW80_10270	1
CIW80_07185	1
CIW80_24880	1
CIW80_21915	1
CIW80_21420	1
CIW80_15215	1
CIW80_10720	1
CIW80_02205	1
CIW80_18535	0
CIW80_13885	0
CIW80_01385	1
CIW80_03055	1
CIW80_01340	1
CIW80_03325	1
CIW80_24235	1
CIW80_11200	1
CIW80_06305	1
CIW80_12835	1
CIW80_14580	1
CIW80_00835	1
CIW80_01380	1
CIW80_22700	1
CIW80_20655	1
CIW80_06740	1
CIW80_12555	1
CIW80_14825	0
CIW80_15795	1
CIW80_15155	1
CIW80_23760	1
CIW80_21035	1
CIW80_24895	1
CIW80_01030	1
CIW80_04435	1
CIW80_07175	1
CIW80_14010	1
CIW80_12870	0
CIW80_20040	0
CIW80_04255	1
CIW80_24075	0
CIW80_07695	1
CIW80_15720	1
CIW80_10105	1
CIW80_13560	1
CIW80_18775	1
CIW80_14540	1
CIW80_24240	1
CIW80_13600	1
CIW80_14275	1
CIW80_12840	1
CIW80_23035	1
CIW80_05875	0
CIW80_03850	1
CIW80_14595	1
CIW80_21605	1
CIW80_21090	1
CIW80_11890	1
CIW80_05335	1
CIW80_01245	1
CIW80_12405	1
CIW80_21540	1
CIW80_10920	1
CIW80_16605	1
CIW80_10740	0
CIW80_16010	1
CIW80_06005	1
CIW80_03245	1
CIW80_14925	0
CIW80_17630	1
CIW80_01615	1
CIW80_19740	1
CIW80_08495	1
CIW80_21585	1
CIW80_25255	0
CIW80_05755	1
CIW80_06015	1
CIW80_04670	1
CIW80_17940	1
CIW80_17840	1
CIW80_05325	1
CIW80_06315	1
CIW80_14520	1
CIW80_05370	1
CIW80_23905	1
CIW80_21345	1
CIW80_14165	1
CIW80_15715	1
CIW80_12810	1
CIW80_13820	1
CIW80_05480	1
CIW80_22855	1
CIW80_11970	1
CIW80_16520	1
CIW80_14915	0
CIW80_23545	1
CIW80_22020	1
CIW80_05275	1
CIW80_12745	1
CIW80_12725	1
CIW80_16505	1
CIW80_18205	1
CIW80_11625	1
CIW80_22710	1
CIW80_12300	1
CIW80_20130	1
CIW80_13785	1
CIW80_00570	1
CIW80_19950	1
CIW80_07455	1
CIW80_05970	1
CIW80_13780	1
CIW80_18660	0
CIW80_05200	1
CIW80_25160	1
CIW80_00900	1
CIW80_15615	1
CIW80_25045	1
CIW80_22460	1
CIW80_20190	0
CIW80_06295	0
CIW80_08360	1
CIW80_20990	1
CIW80_20915	1
CIW80_09795	1
CIW80_22590	0
CIW80_05225	1
CIW80_08590	1
CIW80_14815	0
CIW80_05490	0
CIW80_21530	1
CIW80_13995	1
CIW80_18815	1
CIW80_04970	1
CIW80_16545	1
CIW80_18695	1
CIW80_14640	1
CIW80_10830	1
CIW80_24080	0
CIW80_12560	1
CIW80_11780	1
CIW80_20935	1
CIW80_15045	1
CIW80_12945	0
CIW80_22130	1
CIW80_22830	1
CIW80_04270	1
CIW80_16655	1
CIW80_10355	0
CIW80_21730	1
CIW80_01610	1
CIW80_05150	1
CIW80_11860	1
CIW80_20780	1
CIW80_12850	1
CIW80_00735	1
CIW80_12635	1
CIW80_15610	1
CIW80_15200	1
CIW80_04530	1
CIW80_22165	1
CIW80_17595	1
CIW80_11665	1
CIW80_06000	1
CIW80_21500	1
CIW80_19965	1
CIW80_09340	1
CIW80_04955	1
CIW80_13345	1
CIW80_25030	1
CIW80_16440	1
CIW80_11840	1
CIW80_01955	0
CIW80_21085	1
CIW80_04235	1
CIW80_20090	1
CIW80_23020	1
CIW80_12800	1
CIW80_17830	0
CIW80_19855	1
CIW80_10965	1
CIW80_06990	1
CIW80_04410	1
CIW80_19770	1
CIW80_09865	1
CIW80_03280	1
CIW80_04535	1
CIW80_01875	1
CIW80_01050	1
CIW80_16770	1
CIW80_06150	1
CIW80_09565	1
CIW80_17425	1
CIW80_04430	1
CIW80_00920	1
CIW80_19490	0
CIW80_07155	1
CIW80_14790	1
CIW80_21620	1
CIW80_10540	1
CIW80_21195	0
CIW80_08060	1
CIW80_05915	1
CIW80_06310	1
CIW80_08230	1
CIW80_02000	1
CIW80_12550	1
CIW80_21820	1
CIW80_04300	1
CIW80_01960	1
CIW80_22105	1
CIW80_15765	1
CIW80_23025	1
CIW80_07275	1
CIW80_22360	1
CIW80_03435	1
CIW80_03410	1
CIW80_05260	1
CIW80_16615	1
CIW80_00405	1
CIW80_01275	1
CIW80_15350	1
CIW80_07460	1
CIW80_16085	1
CIW80_25040	1
CIW80_03415	1
CIW80_07690	1
CIW80_05995	1
CIW80_22455	1
CIW80_16170	1
CIW80_06965	1
CIW80_15320	1
CIW80_13960	1
CIW80_05345	1
CIW80_10960	1
CIW80_18530	1
CIW80_03905	1
CIW80_16125	1
CIW80_22390	1
CIW80_15910	1
CIW80_07595	1
CIW80_22685	1
CIW80_12805	1
CIW80_02815	1
CIW80_18475	0
CIW80_18375	1
CIW80_22605	0
CIW80_10190	1
CIW80_13230	1
CIW80_06480	1
CIW80_00630	1
CIW80_15800	1
CIW80_20670	1
CIW80_17255	1
CIW80_10415	0
CIW80_05660	1
CIW80_20455	1
CIW80_05990	1
CIW80_08160	1
CIW80_22280	1
CIW80_13315	1
CIW80_11435	1
CIW80_24830	1
CIW80_14050	1
CIW80_09950	1
CIW80_00150	1
CIW80_10405	0
CIW80_07580	1
CIW80_10655	1
CIW80_14660	1
CIW80_08300	1
CIW80_04965	1
CIW80_16560	1
CIW80_24890	1
CIW80_19165	1
CIW80_13025	1
CIW80_08430	1
CIW80_21600	1
CIW80_09380	1
CIW80_17685	1
CIW80_09385	1
CIW80_14635	1
CIW80_04925	1
CIW80_04405	1
CIW80_08420	1
CIW80_03955	1
CIW80_13540	1
CIW80_15775	1
CIW80_07495	1
CIW80_00820	1
CIW80_05510	0
CIW80_03255	1
CIW80_22895	1
CIW80_13185	1
CIW80_21595	1
CIW80_05740	1
CIW80_00775	1
CIW80_20420	1
CIW80_17995	1
CIW80_13625	1
CIW80_10950	1
CIW80_17575	1
CIW80_15460	1
CIW80_24810	1
CIW80_25595	1
CIW80_20875	1
CIW80_00755	1
CIW80_17695	0
CIW80_10165	1
CIW80_14830	0
CIW80_18565	1
CIW80_01250	1
CIW80_09435	1
CIW80_22550	1
CIW80_10155	1
CIW80_07480	1
CIW80_00425	1
CIW80_20185	0
CIW80_12420	1
CIW80_21365	1
CIW80_13500	1
CIW80_02810	1
CIW80_19870	1
CIW80_02170	1
CIW80_00950	1
CIW80_06420	1
CIW80_18155	0
CIW80_12625	1
CIW80_21645	1
CIW80_16775	1
CIW80_16580	1
CIW80_04460	1
CIW80_19955	1
CIW80_02855	1
CIW80_02910	1
CIW80_05985	1
CIW80_24090	1
CIW80_22155	1
CIW80_13585	1
CIW80_10180	1
CIW80_15030	1
CIW80_21545	1
CIW80_13325	1
CIW80_00575	1
CIW80_12825	1
CIW80_14515	1
CIW80_22285	1
CIW80_03445	1
CIW80_22325	1
CIW80_24885	1
CIW80_08325	1
CIW80_13720	0
CIW80_17340	1
CIW80_18430	1
CIW80_04665	1
CIW80_12830	1
CIW80_00945	1
CIW80_03525	1
CIW80_20710	1
CIW80_06435	1
CIW80_17355	1
CIW80_17725	1
CIW80_20920	1
CIW80_08025	1
CIW80_25770	1
CIW80_04380	1
CIW80_18380	1
CIW80_22540	1
CIW80_05160	1
CIW80_24115	1
CIW80_12865	0
CIW80_14645	1
CIW80_11830	1
CIW80_10060	1
CIW80_18665	1
CIW80_20170	1
CIW80_01475	1
CIW80_03290	1
CIW80_02175	1
CIW80_08250	1
CIW80_17990	1
CIW80_03485	1
CIW80_08740	1
CIW80_10115	1
CIW80_08530	1
CIW80_18165	0
CIW80_01330	1
CIW80_09455	1
CIW80_04245	1
CIW80_19845	1
CIW80_03520	1
CIW80_11875	1
CIW80_13715	0
CIW80_18145	0
CIW80_22070	1
CIW80_17480	1
CIW80_04545	1
CIW80_08580	1
CIW80_02565	1
CIW80_21425	1
CIW80_22145	1
CIW80_04950	1
CIW80_10030	1
CIW80_11530	1
CIW80_01295	1
CIW80_06425	1
CIW80_13515	0
CIW80_00420	1
CIW80_13605	1
CIW80_03860	1
CIW80_07060	1
CIW80_04515	1
CIW80_12640	1
CIW80_21815	1
CIW80_15260	1
CIW80_05640	1
CIW80_15340	0
CIW80_16310	1
CIW80_11985	1
CIW80_05220	1
CIW80_01435	1
CIW80_11370	1
CIW80_00590	1
CIW80_24100	0
CIW80_08440	1
CIW80_09235	1
CIW80_20510	1
CIW80_01600	1
CIW80_14000	1
CIW80_24300	0
CIW80_18320	1
CIW80_01605	1
CIW80_11765	1
CIW80_20255	1
CIW80_04045	1
CIW80_14025	1
CIW80_21590	1
CIW80_17925	1
CIW80_11335	1
CIW80_09770	1
CIW80_20280	1
CIW80_04030	1
CIW80_17920	1
CIW80_22225	1
CIW80_11845	1
CIW80_05170	1
CIW80_06590	0
CIW80_21260	1
CIW80_12630	1
CIW80_21180	1
CIW80_04115	1
CIW80_05415	1
CIW80_24095	1
CIW80_22885	1
CIW80_25730	1
CIW80_16295	1
CIW80_10735	0
CIW80_15885	1
CIW80_04995	1
CIW80_09620	1
CIW80_15875	1
CIW80_24585	1
CIW80_17565	1
CIW80_04645	1
CIW80_25250	0
CIW80_05210	1
CIW80_24790	1
CIW80_07055	1
CIW80_06500	1
CIW80_10160	1
CIW80_05265	1
CIW80_22495	1
CIW80_05750	1
CIW80_00765	1
CIW80_11365	1
CIW80_12975	1
CIW80_22535	1
CIW80_17795	0
CIW80_03910	1
CIW80_10545	1
CIW80_16550	1
CIW80_22500	1
CIW80_22530	1
CIW80_08085	1
CIW80_22115	1
CIW80_15645	1
CIW80_21635	1
CIW80_18170	1
CIW80_21465	1
CIW80_21475	1
CIW80_13750	1
CIW80_07120	1
CIW80_06515	1
CIW80_13530	1
CIW80_18260	1
CIW80_16095	1
CIW80_12540	1
CIW80_25180	1
CIW80_21725	1
CIW80_22945	1
CIW80_02015	1
CIW80_14405	1
CIW80_14335	0
CIW80_05340	1
CIW80_02685	1
CIW80_01535	1
CIW80_12290	1
CIW80_06285	1
CIW80_14750	1
CIW80_08745	1
CIW80_16000	1
CIW80_11580	1
CIW80_15620	1
CIW80_15820	1
CIW80_00380	1
CIW80_22555	0
CIW80_22860	1
CIW80_12595	1
CIW80_16495	1
CIW80_05125	1
CIW80_01995	1
CIW80_21610	1
CIW80_11720	1
CIW80_22035	1
CIW80_12485	1
CIW80_17820	1
CIW80_04285	1
CIW80_16500	1
CIW80_10470	0
CIW80_18130	0
CIW80_24290	1
CIW80_00860	1
CIW80_05360	1
CIW80_12995	1
CIW80_00015	1
CIW80_03330	1
CIW80_07300	1
CIW80_08050	1
CIW80_07075	1
CIW80_05390	1
CIW80_04400	1
CIW80_22505	1
CIW80_24145	1
CIW80_11870	1
CIW80_23550	1
CIW80_12660	1
CIW80_03400	1
CIW80_14585	1
CIW80_22880	1
CIW80_23080	1
CIW80_00615	1
CIW80_22660	1
CIW80_12895	0
CIW80_20355	1
CIW80_09250	1
CIW80_06080	1
CIW80_00180	1
CIW80_06160	1
CIW80_23530	1
CIW80_05315	1
CIW80_15210	1
CIW80_22585	0
CIW80_12910	0
CIW80_07745	1
CIW80_20015	1
CIW80_06075	1
CIW80_10835	1
CIW80_25345	1
CIW80_08130	1
CIW80_25415	1
CIW80_11965	1
CIW80_06805	1
CIW80_10110	1
CIW80_08015	1
CIW80_07110	1
CIW80_08235	1
CIW80_05140	1
CIW80_23955	0
CIW80_17845	1
CIW80_24935	0
CIW80_22330	1
CIW80_05350	1
CIW80_14720	1
CIW80_05155	1
CIW80_20480	1
CIW80_15440	1
CIW80_25505	1
CIW80_12795	1
CIW80_22365	1
CIW80_05240	1
CIW80_03270	1
CIW80_18235	1
CIW80_06055	1
CIW80_22045	1
CIW80_12760	1
CIW80_00530	1
CIW80_07430	0
CIW80_02255	1
CIW80_24820	1
CIW80_04960	1
CIW80_20135	1
CIW80_15020	1
CIW80_08200	1
CIW80_19460	1
CIW80_16515	1
CIW80_02705	1
CIW80_19225	1
CIW80_10455	1
CIW80_13890	0
CIW80_16780	1
CIW80_14370	1
CIW80_18435	1
CIW80_11380	0
CIW80_20865	1
CIW80_08305	1
CIW80_22290	1
CIW80_21230	1
CIW80_14485	1
CIW80_05365	1
CIW80_13830	1
CIW80_23050	1
CIW80_09260	1
CIW80_20980	1
CIW80_00915	1
CIW80_24970	0
CIW80_12415	1
CIW80_06300	1
CIW80_12545	1
CIW80_18035	1
CIW80_03260	1
CIW80_21255	1
CIW80_14885	1
CIW80_15015	1
CIW80_19850	1
CIW80_12410	1
CIW80_10350	0
CIW80_23540	1
CIW80_07435	0
CIW80_12900	1
CIW80_14760	1
CIW80_17815	0
CIW80_24125	1
CIW80_00750	1
CIW80_05145	1
CIW80_02165	1
CIW80_06020	1
CIW80_12970	1
CIW80_18150	0
CIW80_19465	1
CIW80_20705	1
CIW80_25560	1
CIW80_17775	1
CIW80_08355	1
CIW80_12580	1
CIW80_12855	1
CIW80_19405	1
CIW80_11730	1
CIW80_19410	1
CIW80_06835	1
CIW80_06695	1
CIW80_20545	1
CIW80_15185	1
CIW80_17025	1
CIW80_10150	1
CIW80_20695	1
CIW80_16760	1
CIW80_22345	1
CIW80_01335	0
CIW80_04725	1
CIW80_12685	1
CIW80_18325	1
CIW80_01540	1
CIW80_15295	1
CIW80_14765	1
CIW80_09335	1
CIW80_06210	0
CIW80_25715	1
CIW80_15335	1
CIW80_25675	1
CIW80_18385	0
CIW80_09240	1
CIW80_03420	1
CIW80_15315	1
CIW80_03455	1
CIW80_00340	1
CIW80_13505	1
CIW80_11430	1
CIW80_04445	1
CIW80_11440	1
CIW80_18770	1
CIW80_12030	1
CIW80_10460	0
CIW80_07280	1
CIW80_21360	1
CIW80_07000	1
CIW80_01400	1
CIW80_02805	1
CIW80_01265	1
CIW80_08285	1
CIW80_16210	0
CIW80_20275	1
CIW80_13495	1
CIW80_08345	1
CIW80_17240	1
CIW80_00130	1
CIW80_15970	1
CIW80_11770	1
CIW80_21470	1
CIW80_01175	0
CIW80_01810	1
CIW80_12735	1
CIW80_01965	1
CIW80_07420	1
CIW80_01170	1
CIW80_00330	1
CIW80_18000	1
CIW80_16115	1
CIW80_06195	1
CIW80_15815	1
CIW80_02580	1
CIW80_24945	0
CIW80_06635	1
CIW80_13520	1
CIW80_10100	1
CIW80_19820	1
CIW80_20955	1
CIW80_22565	1
CIW80_05470	1
CIW80_13440	1
CIW80_04540	1
CIW80_04550	1
CIW80_17885	1
CIW80_15445	1
CIW80_04700	1
CIW80_05910	1
CIW80_18510	1
CIW80_09560	1
CIW80_20740	0
CIW80_03365	1
CIW80_06825	0
CIW80_11615	1
CIW80_00375	1
CIW80_14810	1
CIW80_24805	1
CIW80_25100	1
CIW80_21880	1
CIW80_14705	0
CIW80_03945	1
CIW80_07050	1
CIW80_06255	1
CIW80_16385	1
CIW80_25245	0
CIW80_15100	0
CIW80_01920	1
CIW80_12815	1
CIW80_21045	1
CIW80_23085	1
CIW80_05310	1
CIW80_25550	1
CIW80_06030	1
CIW80_13925	0
CIW80_18070	0
CIW80_22320	1
CIW80_03930	1
CIW80_25350	0
CIW80_20050	1
CIW80_02190	1
CIW80_23000	1
CIW80_09420	1
CIW80_13475	1
CIW80_12510	1
CIW80_12575	1
CIW80_04660	1
CIW80_20965	1
CIW80_24210	1
CIW80_06245	0
CIW80_20215	0
CIW80_00305	1
CIW80_18135	0
CIW80_01800	1
CIW80_13535	1
CIW80_20125	1
CIW80_21495	1
CIW80_01450	1
CIW80_12250	1
CIW80_06950	1
CIW80_18345	1
CIW80_04120	1
CIW80_03465	1
CIW80_16090	1
CIW80_22200	1
CIW80_13550	1
CIW80_06905	0
CIW80_13445	1
CIW80_11850	1
CIW80_21070	1
CIW80_04275	1
CIW80_21755	1
CIW80_14480	1
CIW80_07105	0
CIW80_24930	1
CIW80_25170	1
CIW80_05330	1
CIW80_25725	1
CIW80_00845	1
CIW80_17585	1
CIW80_16100	1
CIW80_05255	1
CIW80_15900	1
CIW80_05250	1
CIW80_21825	1
CIW80_18620	1
CIW80_12655	1
CIW80_05445	1
CIW80_01775	1
CIW80_14230	0
CIW80_04710	1
CIW80_11490	1
CIW80_18190	0
CIW80_20270	1
CIW80_19220	1
CIW80_04735	1
CIW80_06010	1
CIW80_06640	1
CIW80_03920	1
CIW80_02800	1
CIW80_17710	1
CIW80_06755	0
CIW80_20025	1
CIW80_15555	1
CIW80_24155	1
CIW80_15755	1
CIW80_17720	1
CIW80_12615	1
CIW80_14740	0
CIW80_22215	1
CIW80_11725	1
CIW80_15710	1
CIW80_02695	1
CIW80_21240	1
CIW80_09960	1
CIW80_14745	1
CIW80_06960	1
CIW80_04050	1
CIW80_01035	1
CIW80_11375	1
CIW80_10185	1
CIW80_00545	1
CIW80_20265	1
CIW80_14255	1
CIW80_01690	1
CIW80_04055	1
CIW80_18265	1
CIW80_14820	0
CIW80_01425	1
CIW80_01905	1
CIW80_09970	1
CIW80_19885	1
CIW80_21810	1
CIW80_10790	1
CIW80_00895	1
CIW80_18410	1
CIW80_14555	1
CIW80_16660	0
CIW80_06485	1
CIW80_11975	1
CIW80_02750	1
CIW80_25240	0
CIW80_07620	1
CIW80_10465	0
CIW80_09610	1
CIW80_24985	1
CIW80_07190	1
CIW80_05840	1
CIW80_05230	1
CIW80_19860	1
CIW80_19480	1
CIW80_18750	1
CIW80_14195	0
CIW80_08240	1
CIW80_17865	1
CIW80_22525	1
CIW80_00220	1
CIW80_12750	1
CIW80_17570	1
CIW80_21170	1
CIW80_21885	1
CIW80_20755	0
CIW80_14785	1
CIW80_25200	1
CIW80_08140	1
CIW80_05960	1
CIW80_15450	1
CIW80_15850	1
CIW80_19880	1
CIW80_17060	1
CIW80_19685	1
CIW80_17400	1
CIW80_16190	1
CIW80_01580	0
CIW80_01760	1
CIW80_17680	1
CIW80_21505	1
CIW80_15345	1
CIW80_10170	1
CIW80_16570	1
CIW80_20525	1
CIW80_21570	0
CIW80_10555	1
CIW80_23880	1
CIW80_16120	0
CIW80_22465	1
CIW80_10450	0
CIW80_18160	0
CIW80_00135	1
CIW80_05780	1
CIW80_19970	0
CIW80_04945	1
CIW80_13985	1
CIW80_22950	1
CIW80_09720	1
CIW80_05460	1
CIW80_04630	1
CIW80_13410	1
CIW80_02775	0
CIW80_05020	1
CIW80_21750	1
CIW80_06955	1
CIW80_22755	1
CIW80_09760	1
CIW80_05505	0
CIW80_15810	1
CIW80_02215	1
CIW80_17165	1
CIW80_05215	1
CIW80_13725	1
CIW80_00825	1
CIW80_04455	1
CIW80_05950	1
CIW80_04570	0
CIW80_11660	1
CIW80_15455	1
CIW80_14225	1
CIW80_25395	1
CIW80_23930	1
CIW80_21615	1
CIW80_15745	1
CIW80_18330	1
CIW80_22040	1
CIW80_04305	1
CIW80_06355	1
CIW80_16420	1
CIW80_17955	1
CIW80_20575	1
CIW80_14260	1
CIW80_07615	1
CIW80_19915	1
CIW80_17605	1
CIW80_04330	1
CIW80_01680	1
CIW80_08735	1
CIW80_01125	1
CIW80_20580	1
CIW80_25140	1
CIW80_03515	1
CIW80_14600	1
CIW80_17690	0
CIW80_18690	0
CIW80_21735	1
CIW80_20630	1
CIW80_02700	1
CIW80_15035	1
CIW80_13805	1
CIW80_00890	1
CIW80_07940	0
CIW80_16555	1
CIW80_04415	1
CIW80_16765	1
CIW80_04585	1
CIW80_01445	1
CIW80_05635	1
CIW80_21910	1
CIW80_09625	1
CIW80_13435	1
CIW80_18635	0
CIW80_04025	1
CIW80_15725	1
CIW80_15095	0
CIW80_23015	1
CIW80_10075	1
CIW80_15025	1
CIW80_24275	0
CIW80_06280	1
CIW80_22675	1
CIW80_25370	0
CIW80_01080	1
CIW80_02575	1
CIW80_13415	1
CIW80_02080	1
CIW80_08475	1
CIW80_12785	1
CIW80_21225	0
CIW80_18835	1
CIW80_00840	1
CIW80_19675	1
CIW80_22995	1
CIW80_09665	1
CIW80_14315	1
CIW80_24230	1
CIW80_08470	0
CIW80_01285	1
CIW80_04705	1
CIW80_07665	1
CIW80_18670	0
CIW80_07285	1
CIW80_03460	1
CIW80_11460	1
CIW80_12065	1
CIW80_01430	1
CIW80_20120	1
CIW80_07490	1
CIW80_13545	1
CIW80_16290	1
CIW80_18640	0
CIW80_07180	1
s0001	0
CIW80_10475	0
CIW80_25745	1
CIW80_05355	1
CIW80_17520	1
CIW80_22970	1
CIW80_11820	1
CIW80_16625	1
CIW80_16415	1
CIW80_15465	1
CIW80_22150	1
CIW80_20625	1
CIW80_10140	1
CIW80_13815	1
CIW80_17030	1
CIW80_21865	1
CIW80_16675	1
CIW80_18045	1
CIW80_00940	1
CIW80_20880	1
CIW80_21900	1
CIW80_00355	1
CIW80_18540	1
CIW80_12860	1
CIW80_03925	1
CIW80_01565	1
CIW80_09515	0
CIW80_04450	1
CIW80_12120	1
CIW80_21550	1
CIW80_03940	1
CIW80_01260	1
CIW80_16160	1
CIW80_13835	1
CIW80_16665	0
CIW80_21150	1
CIW80_08450	1
CIW80_09450	1
CIW80_08010	1
CIW80_04260	1
CIW80_05235	1
CIW80_12260	1
CIW80_04250	1
CIW80_22770	1
CIW80_13510	0
CIW80_13615	1
CIW80_15475	1
CIW80_13795	1
CIW80_10630	1
CIW80_12690	1
CIW80_16445	1
CIW80_05475	1
CIW80_15590	1
CIW80_15760	1
CIW80_14375	1
CIW80_13490	1
CIW80_21875	1
CIW80_22295	1
CIW80_24070	0

## Sheet: EcN_an
EcN_id	Aerobic	Anaerobic	Difference		Essential = 0, difference = 1
CIW80_07980	1	1	0
CIW80_04930	1	1	0
CIW80_13525	1	1	0
CIW80_14200	1	1	0
CIW80_08055	1	1	0
CIW80_09785	1	1	0
CIW80_08105	1	1	0
CIW80_22140	1	1	0
CIW80_01560	1	1	0
CIW80_06405	0	0	0
CIW80_00760	1	1	0
CIW80_20345	1	1	0
CIW80_20220	0	0	0
CIW80_24065	1	1	0
CIW80_10510	1	1	0
CIW80_20230	1	1	0
CIW80_01545	1	1	0
CIW80_18765	1	1	0
CIW80_11495	1	1	0
CIW80_00865	1	1	0
CIW80_08340	1	1	0
CIW80_22655	1	1	0
CIW80_24085	1	1	0
CIW80_13195	1	1	0
CIW80_03915	1	1	0
CIW80_01135	1	1	0
CIW80_20665	1	1	0
CIW80_04720	1	1	0
CIW80_11505	1	1	0
CIW80_23920	0	0	0
CIW80_17435	1	1	0
CIW80_06765	1	1	0
CIW80_14005	1	1	0
CIW80_23010	1	1	0
CIW80_02200	1	1	0
CIW80_20960	1	1	0
CIW80_05120	1	1	0
CIW80_22380	1	1	0
CIW80_12845	1	1	0
CIW80_08135	1	1	0
CIW80_05060	1	1	0
CIW80_14710	1	1	0
CIW80_11990	1	1	0
CIW80_15770	1	1	0
CIW80_14725	1	1	0
CIW80_18630	0	0	0
CIW80_20700	1	1	0
CIW80_15010	1	1	0
CIW80_23100	1	1	0
CIW80_21095	1	1	0
CIW80_25150	1	1	0
CIW80_13320	1	1	0
CIW80_08545	1	1	0
CIW80_06400	1	1	0
CIW80_17715	1	1	0
CIW80_07380	1	1	0
CIW80_20975	1	1	0
CIW80_22050	1	1	0
CIW80_20240	1	1	0
CIW80_22510	1	1	0
CIW80_13940	1	1	0
CIW80_15220	1	1	0
CIW80_19985	1	1	0
CIW80_08415	1	1	0
CIW80_07685	1	1	0
CIW80_25025	1	1	0
CIW80_19760	1	1	0
CIW80_20765	1	1	0
CIW80_15305	1	1	0
CIW80_21075	1	1	0
CIW80_05965	1	1	0
CIW80_22980	1	1	0
CIW80_04730	1	1	0
CIW80_22665	1	1	0
CIW80_05845	1	1	0
CIW80_05715	1	1	0
CIW80_13555	1	1	0
CIW80_16285	1	1	0
CIW80_00645	1	1	0
CIW80_08020	1	1	0
CIW80_18095	1	1	0
CIW80_04440	1	1	0
CIW80_03895	1	1	0
CIW80_06715	1	1	0
CIW80_00140	1	1	0
CIW80_19680	1	1	0
CIW80_11735	1	1	0
CIW80_07650	1	1	0
CIW80_05450	1	1	0
CIW80_15955	1	1	0
CIW80_14475	1	1	0
CIW80_22250	1	1	0
CIW80_13825	1	1	0
CIW80_04290	1	1	0
CIW80_04650	1	1	0
CIW80_12775	1	1	0
CIW80_12430	1	1	0
CIW80_02180	1	1	0
CIW80_05575	0	0	0
CIW80_11340	0	0	0
CIW80_16525	1	1	0
CIW80_14205	1	1	0
CIW80_01740	1	1	0
CIW80_22310	1	1	0
CIW80_20380	1	1	0
CIW80_10095	1	1	0
CIW80_05940	1	1	0
CIW80_07895	0	0	0
CIW80_10650	1	1	0
CIW80_19745	1	1	0
CIW80_05175	1	1	0
CIW80_15730	1	1	0
CIW80_15785	1	1	0
CIW80_21775	1	1	0
CIW80_20870	1	1	0
CIW80_16585	0	0	0
CIW80_08730	1	1	0
CIW80_08255	1	1	0
CIW80_03405	1	1	0
CIW80_05180	1	1	0
CIW80_11745	0	0	0
CIW80_11620	1	1	0
CIW80_21245	1	1	0
CIW80_20680	1	1	0
CIW80_04940	1	1	0
CIW80_18370	1	1	0
CIW80_10560	1	1	0
CIW80_01795	1	1	0
CIW80_06600	1	1	0
CIW80_11855	1	1	0
CIW80_24785	1	1	0
CIW80_21870	1	1	0
CIW80_16050	1	1	0
CIW80_05955	1	1	0
CIW80_20730	1	1	0
CIW80_15680	1	1	0
CIW80_01270	1	1	0
CIW80_07610	1	1	0
CIW80_24245	1	1	0
CIW80_16015	1	1	0
CIW80_21770	1	1	0
CIW80_05570	1	1	0
CIW80_07680	1	1	0
CIW80_07450	1	1	0
CIW80_07890	1	1	0
CIW80_17870	1	1	0
CIW80_01020	1	1	0
CIW80_04590	1	1	0
CIW80_17250	1	1	0
CIW80_08170	1	1	0
CIW80_05400	1	1	0
CIW80_06120	1	1	0
CIW80_22680	1	1	0
CIW80_07730	1	1	0
CIW80_05420	1	1	0
CIW80_04280	1	1	0
CIW80_06350	0	0	0
CIW80_01745	1	1	0
CIW80_05065	1	1	0
CIW80_03395	1	1	0
CIW80_22190	1	1	0
CIW80_07660	1	1	0
CIW80_15605	1	1	0
CIW80_10070	1	1	0
CIW80_09425	1	1	0
CIW80_01555	1	1	0
CIW80_00660	1	1	0
CIW80_00350	1	1	0
CIW80_07035	1	1	0
CIW80_13470	1	1	0
CIW80_11980	1	1	0
CIW80_05670	1	1	0
CIW80_06830	0	0	0
CIW80_18065	0	0	0
CIW80_20850	1	1	0
CIW80_13800	1	1	0
CIW80_20385	1	1	0
CIW80_08190	1	1	0
CIW80_21940	1	1	0
CIW80_21215	0	0	0
CIW80_00325	1	1	0
CIW80_19960	1	1	0
CIW80_17035	1	1	0
CIW80_17055	1	1	0
CIW80_05775	1	1	0
CIW80_22315	1	1	0
CIW80_05975	1	1	0
CIW80_20440	1	1	0
CIW80_00930	1	1	0
CIW80_01280	1	1	0
CIW80_06560	1	1	0
CIW80_15915	1	1	0
CIW80_21125	1	1	0
CIW80_06565	1	1	0
CIW80_09405	1	1	0
CIW80_11865	1	1	0
CIW80_14210	1	1	0
CIW80_04680	1	1	0
CIW80_16300	1	1	0
CIW80_12475	1	1	0
CIW80_24925	1	1	0
CIW80_09370	1	1	0
CIW80_10685	1	1	0
CIW80_14855	1	1	0
CIW80_10050	1	1	0
CIW80_13275	1	1	0
CIW80_19910	1	1	0
CIW80_22135	1	1	0
CIW80_12645	1	1	0
CIW80_21115	1	1	0
CIW80_04600	1	1	0
CIW80_12445	1	1	0
CIW80_08585	1	1	0
CIW80_11835	1	1	0
CIW80_25035	1	1	0
CIW80_20200	0	0	0
CIW80_00360	1	1	0
CIW80_11455	0	0	0
CIW80_17965	0	0	0
CIW80_10175	1	1	0
CIW80_01040	1	1	0
CIW80_06165	1	1	0
CIW80_05530	1	1	0
CIW80_03390	1	1	0
CIW80_15425	1	1	0
CIW80_07195	1	1	0
CIW80_16025	1	1	0
CIW80_20860	1	1	0
CIW80_10570	1	1	0
CIW80_05270	1	1	0
CIW80_05655	1	1	0
CIW80_04935	1	1	0
CIW80_13790	1	1	0
CIW80_05110	1	1	0
CIW80_02210	1	1	0
CIW80_15245	1	1	0
CIW80_15300	1	1	0
CIW80_00625	1	1	0
CIW80_22805	1	1	0
CIW80_20970	1	1	0
CIW80_06180	1	1	0
CIW80_18515	1	1	0
CIW80_05385	1	1	0
CIW80_03510	1	1	0
CIW80_24590	1	1	0
CIW80_15580	1	1	0
CIW80_06530	1	1	0
CIW80_15050	0	0	0
CIW80_25450	1	1	0
CIW80_20985	1	1	0
CIW80_04360	1	1	0
CIW80_01130	1	1	0
CIW80_22690	1	1	0
CIW80_00620	1	1	0
CIW80_20435	1	1	0
CIW80_18040	1	1	0
CIW80_14630	1	1	0
CIW80_18060	0	0	0
CIW80_25155	1	1	0
CIW80_16315	1	1	0
CIW80_07225	1	1	0
CIW80_21350	1	1	0
CIW80_10065	1	1	0
CIW80_13610	1	1	0
CIW80_15490	1	1	0
CIW80_15145	0	0	0
CIW80_00635	1	1	0
CIW80_04420	1	1	0
CIW80_01345	1	1	0
CIW80_19395	1	1	0
CIW80_24060	1	1	0
CIW80_13190	1	1	0
CIW80_01715	1	1	0
CIW80_19865	1	1	0
CIW80_16380	1	1	0
CIW80_03965	1	1	0
CIW80_09965	1	1	0
CIW80_21135	1	1	0
CIW80_07485	1	1	0
CIW80_21370	1	1	0
CIW80_21275	1	1	0
CIW80_22210	1	1	0
CIW80_18780	1	1	0
CIW80_14590	1	1	0
CIW80_03275	1	1	0
CIW80_15150	1	1	0
CIW80_25620	1	1	0
CIW80_05545	1	1	0
CIW80_20685	1	1	0
CIW80_25130	1	1	0
CIW80_07295	1	1	0
CIW80_10380	1	1	0
CIW80_07985	1	1	0
CIW80_09375	1	1	0
CIW80_21840	1	1	0
CIW80_13330	1	1	0
CIW80_06450	1	1	0
CIW80_18590	0	0	0
CIW80_20950	1	1	0
CIW80_24140	1	1	0
CIW80_05070	1	1	0
CIW80_18275	1	1	0
CIW80_00335	1	1	0
CIW80_16510	1	1	0
CIW80_18525	1	1	0
CIW80_14735	1	1	0
CIW80_11740	1	1	0
CIW80_21445	1	1	0
CIW80_09695	0	0	0
CIW80_02195	1	1	0
CIW80_04240	1	1	0
CIW80_21765	1	1	0
CIW80_18555	1	1	0
CIW80_25260	0	0	0
CIW80_03425	1	1	0
CIW80_00090	1	1	0
CIW80_25120	1	1	0
CIW80_17875	1	1	0
CIW80_20515	1	1	0
CIW80_13735	0	0	0
CIW80_01990	1	1	0
CIW80_18560	0	0	0
CIW80_18520	1	1	0
CIW80_12085	1	1	0
CIW80_21805	1	1	0
CIW80_21640	1	1	0
CIW80_15170	1	1	0
CIW80_07675	1	1	0
CIW80_16645	1	1	0
CIW80_10145	1	1	0
CIW80_18355	1	1	0
CIW80_14215	1	1	0
CIW80_12515	1	1	0
CIW80_06475	1	1	0
CIW80_15965	1	1	0
CIW80_18230	0	0	0
CIW80_20995	1	1	0
CIW80_13170	1	1	0
CIW80_25355	1	1	0
CIW80_03430	1	1	0
CIW80_25190	1	1	0
CIW80_01105	1	1	0
CIW80_06050	1	1	0
CIW80_23065	1	1	0
CIW80_21080	1	1	0
CIW80_20925	1	1	0
CIW80_14525	1	1	0
CIW80_20735	0	0	0
CIW80_18140	0	0	0
CIW80_11280	1	1	0
CIW80_07590	1	1	0
CIW80_22670	1	1	0
CIW80_18360	1	1	0
CIW80_21040	1	1	0
CIW80_25590	1	1	0
CIW80_08245	1	1	0
CIW80_01255	1	1	0
CIW80_08350	1	1	0
CIW80_25615	1	1	0
CIW80_24180	1	1	0
CIW80_07585	0	0	0
CIW80_14545	1	1	0
CIW80_07040	1	1	0
CIW80_14155	1	1	0
CIW80_09840	1	1	0
CIW80_09345	1	1	0
CIW80_12620	1	1	0
CIW80_02250	1	1	0
CIW80_07220	1	1	0
CIW80_00320	1	1	0
CIW80_12105	1	1	0
CIW80_06235	0	0	0
CIW80_22160	1	1	0
CIW80_09415	1	1	0
CIW80_12610	1	1	0
CIW80_13765	1	1	0
CIW80_06720	1	1	0
CIW80_25165	1	1	0
CIW80_05320	1	1	0
CIW80_11600	1	1	0
CIW80_13810	1	1	0
CIW80_22640	1	1	0
CIW80_20675	1	1	0
CIW80_15960	1	1	0
CIW80_02690	1	1	0
CIW80_25290	1	1	0
CIW80_12315	1	1	0
CIW80_12665	1	1	0
CIW80_13620	1	1	0
CIW80_13235	1	1	0
CIW80_05465	1	1	0
CIW80_17800	1	1	0
CIW80_20855	1	1	0
CIW80_14380	1	1	0
CIW80_13900	1	1	0
CIW80_04640	1	1	0
CIW80_21300	1	1	0
CIW80_10565	1	1	0
CIW80_21920	1	1	0
CIW80_11935	1	1	0
CIW80_22695	1	1	0
CIW80_07290	1	1	0
CIW80_01515	1	1	0
CIW80_18840	1	1	0
CIW80_18090	1	1	0
CIW80_10330	0	0	0
CIW80_00125	1	1	0
CIW80_21250	1	1	0
CIW80_24120	1	1	0
CIW80_09255	1	1	0
CIW80_17620	1	1	0
CIW80_00685	1	1	0
CIW80_17560	1	1	0
CIW80_07070	1	1	0
CIW80_00145	1	1	0
CIW80_23005	1	1	0
CIW80_24595	1	1	0
CIW80_07210	1	1	0
CIW80_12955	1	1	0
CIW80_20260	1	1	0
CIW80_05825	1	1	0
CIW80_08175	1	1	0
CIW80_20205	1	1	0
CIW80_21210	1	1	0
CIW80_14115	1	1	0
CIW80_14890	0	0	0
CIW80_16465	1	1	0
CIW80_09765	0	0	0
CIW80_08075	1	1	0
CIW80_16305	1	1	0
CIW80_01495	1	1	0
CIW80_15790	1	1	0
CIW80_04035	1	1	0
CIW80_17915	1	1	0
CIW80_01620	1	1	0
CIW80_22850	1	1	0
CIW80_07170	1	1	0
CIW80_03440	1	1	0
CIW80_07320	1	1	0
CIW80_18675	0	0	0
CIW80_18075	0	0	0
CIW80_00315	1	1	0
CIW80_09790	1	1	0
CIW80_21760	1	1	0
CIW80_19485	0	0	0
CIW80_23535	1	1	0
CIW80_07995	0	0	0
CIW80_02600	1	1	0
CIW80_15205	1	1	0
CIW80_05075	1	1	0
CIW80_03900	1	1	0
CIW80_10270	1	1	0
CIW80_07185	1	1	0
CIW80_24880	1	1	0
CIW80_21915	1	1	0
CIW80_21420	1	1	0
CIW80_15215	1	1	0
CIW80_10720	1	1	0
CIW80_02205	1	1	0
CIW80_18535	0	0	0
CIW80_13885	0	0	0
CIW80_01385	1	1	0
CIW80_03055	1	1	0
CIW80_01340	1	1	0
CIW80_03325	1	1	0
CIW80_24235	1	1	0
CIW80_11200	1	1	0
CIW80_06305	1	1	0
CIW80_12835	1	1	0
CIW80_14580	1	1	0
CIW80_00835	1	1	0
CIW80_01380	1	1	0
CIW80_22700	1	1	0
CIW80_20655	1	1	0
CIW80_06740	1	1	0
CIW80_12555	1	1	0
CIW80_14825	0	0	0
CIW80_15795	1	1	0
CIW80_15155	1	1	0
CIW80_23760	1	1	0
CIW80_21035	1	1	0
CIW80_24895	1	1	0
CIW80_01030	1	1	0
CIW80_04435	1	1	0
CIW80_07175	1	1	0
CIW80_14010	1	1	0
CIW80_12870	0	0	0
CIW80_20040	0	0	0
CIW80_04255	1	1	0
CIW80_24075	0	0	0
CIW80_07695	1	1	0
CIW80_15720	1	1	0
CIW80_10105	1	1	0
CIW80_13560	1	1	0
CIW80_18775	1	1	0
CIW80_14540	1	1	0
CIW80_24240	1	1	0
CIW80_13600	1	1	0
CIW80_14275	1	1	0
CIW80_12840	1	1	0
CIW80_23035	1	1	0
CIW80_05875	0	0	0
CIW80_03850	1	1	0
CIW80_14595	1	1	0
CIW80_21605	1	1	0
CIW80_21090	1	1	0
CIW80_11890	1	1	0
CIW80_05335	1	1	0
CIW80_01245	1	1	0
CIW80_12405	1	1	0
CIW80_21540	1	1	0
CIW80_10920	1	1	0
CIW80_16605	1	1	0
CIW80_10740	0	0	0
CIW80_16010	1	1	0
CIW80_06005	1	1	0
CIW80_03245	1	1	0
CIW80_14925	0	0	0
CIW80_17630	1	1	0
CIW80_01615	1	1	0
CIW80_19740	1	1	0
CIW80_08495	1	1	0
CIW80_21585	1	1	0
CIW80_25255	0	0	0
CIW80_05755	1	1	0
CIW80_06015	1	1	0
CIW80_04670	1	1	0
CIW80_17940	1	1	0
CIW80_17840	1	1	0
CIW80_05325	1	1	0
CIW80_06315	1	1	0
CIW80_14520	1	1	0
CIW80_05370	1	1	0
CIW80_23905	1	1	0
CIW80_21345	1	1	0
CIW80_14165	1	1	0
CIW80_15715	1	1	0
CIW80_12810	1	1	0
CIW80_13820	1	1	0
CIW80_05480	1	1	0
CIW80_22855	1	1	0
CIW80_11970	1	1	0
CIW80_16520	1	1	0
CIW80_14915	0	0	0
CIW80_23545	1	1	0
CIW80_22020	1	1	0
CIW80_05275	1	1	0
CIW80_12745	1	1	0
CIW80_12725	1	1	0
CIW80_16505	1	1	0
CIW80_18205	1	1	0
CIW80_11625	1	1	0
CIW80_22710	1	1	0
CIW80_12300	1	1	0
CIW80_20130	1	1	0
CIW80_13785	1	1	0
CIW80_00570	1	1	0
CIW80_19950	1	1	0
CIW80_07455	1	1	0
CIW80_05970	1	1	0
CIW80_13780	1	1	0
CIW80_18660	0	0	0
CIW80_05200	1	1	0
CIW80_25160	1	1	0
CIW80_00900	1	1	0
CIW80_15615	1	1	0
CIW80_25045	1	1	0
CIW80_22460	1	1	0
CIW80_20190	0	0	0
CIW80_06295	0	0	0
CIW80_08360	1	1	0
CIW80_20990	1	1	0
CIW80_20915	1	1	0
CIW80_09795	1	1	0
CIW80_22590	0	0	0
CIW80_05225	1	1	0
CIW80_08590	1	1	0
CIW80_14815	0	0	0
CIW80_05490	0	0	0
CIW80_21530	1	1	0
CIW80_13995	1	1	0
CIW80_18815	1	1	0
CIW80_04970	1	1	0
CIW80_16545	1	1	0
CIW80_18695	1	1	0
CIW80_14640	1	1	0
CIW80_10830	1	1	0
CIW80_24080	0	0	0
CIW80_12560	1	1	0
CIW80_11780	1	1	0
CIW80_20935	1	1	0
CIW80_15045	1	1	0
CIW80_12945	0	0	0
CIW80_22130	1	1	0
CIW80_22830	1	1	0
CIW80_04270	1	1	0
CIW80_16655	1	1	0
CIW80_10355	0	0	0
CIW80_21730	1	1	0
CIW80_01610	1	1	0
CIW80_05150	1	1	0
CIW80_11860	1	1	0
CIW80_20780	1	1	0
CIW80_12850	1	1	0
CIW80_00735	1	1	0
CIW80_12635	1	1	0
CIW80_15610	1	1	0
CIW80_15200	1	1	0
CIW80_04530	1	1	0
CIW80_22165	1	1	0
CIW80_17595	1	1	0
CIW80_11665	1	1	0
CIW80_06000	1	1	0
CIW80_21500	1	1	0
CIW80_19965	1	1	0
CIW80_09340	1	1	0
CIW80_04955	1	1	0
CIW80_13345	1	1	0
CIW80_25030	1	1	0
CIW80_16440	1	1	0
CIW80_11840	1	1	0
CIW80_01955	0	0	0
CIW80_21085	1	1	0
CIW80_04235	1	1	0
CIW80_20090	1	1	0
CIW80_23020	1	1	0
CIW80_12800	1	1	0
CIW80_17830	0	0	0
CIW80_19855	1	1	0
CIW80_10965	1	1	0
CIW80_06990	1	1	0
CIW80_04410	1	1	0
CIW80_19770	1	1	0
CIW80_09865	1	1	0
CIW80_03280	1	1	0
CIW80_04535	1	1	0
CIW80_01875	1	1	0
CIW80_01050	1	1	0
CIW80_16770	1	1	0
CIW80_06150	1	1	0
CIW80_09565	1	1	0
CIW80_17425	1	1	0
CIW80_04430	1	1	0
CIW80_00920	1	1	0
CIW80_19490	0	0	0
CIW80_07155	1	1	0
CIW80_14790	1	1	0
CIW80_21620	1	1	0
CIW80_10540	1	1	0
CIW80_21195	0	0	0
CIW80_08060	1	1	0
CIW80_05915	1	1	0
CIW80_06310	1	1	0
CIW80_08230	1	1	0
CIW80_02000	1	1	0
CIW80_12550	1	1	0
CIW80_21820	1	1	0
CIW80_04300	1	1	0
CIW80_01960	1	1	0
CIW80_22105	1	1	0
CIW80_15765	1	1	0
CIW80_23025	1	1	0
CIW80_07275	1	1	0
CIW80_22360	1	1	0
CIW80_03435	1	1	0
CIW80_03410	1	1	0
CIW80_05260	1	1	0
CIW80_16615	1	1	0
CIW80_00405	1	1	0
CIW80_01275	1	1	0
CIW80_15350	1	1	0
CIW80_07460	1	1	0
CIW80_16085	1	1	0
CIW80_25040	1	1	0
CIW80_03415	1	1	0
CIW80_07690	1	1	0
CIW80_05995	1	1	0
CIW80_22455	1	1	0
CIW80_16170	1	1	0
CIW80_06965	1	1	0
CIW80_15320	1	1	0
CIW80_13960	1	1	0
CIW80_05345	1	1	0
CIW80_10960	1	1	0
CIW80_18530	1	1	0
CIW80_03905	1	1	0
CIW80_16125	1	1	0
CIW80_22390	1	1	0
CIW80_15910	1	1	0
CIW80_07595	1	1	0
CIW80_22685	1	1	0
CIW80_12805	1	1	0
CIW80_02815	1	1	0
CIW80_18475	0	0	0
CIW80_18375	1	1	0
CIW80_22605	0	0	0
CIW80_10190	1	1	0
CIW80_13230	1	1	0
CIW80_06480	1	1	0
CIW80_00630	1	1	0
CIW80_15800	1	1	0
CIW80_20670	1	1	0
CIW80_17255	1	1	0
CIW80_10415	0	0	0
CIW80_05660	1	1	0
CIW80_20455	1	1	0
CIW80_05990	1	1	0
CIW80_08160	1	1	0
CIW80_22280	1	1	0
CIW80_13315	1	1	0
CIW80_11435	1	1	0
CIW80_24830	1	1	0
CIW80_14050	1	1	0
CIW80_09950	1	1	0
CIW80_00150	1	1	0
CIW80_10405	0	0	0
CIW80_07580	1	1	0
CIW80_10655	1	1	0
CIW80_14660	1	1	0
CIW80_08300	1	1	0
CIW80_04965	1	1	0
CIW80_16560	1	1	0
CIW80_24890	1	1	0
CIW80_19165	1	1	0
CIW80_13025	1	1	0
CIW80_08430	1	1	0
CIW80_21600	1	1	0
CIW80_09380	1	1	0
CIW80_17685	1	1	0
CIW80_09385	1	1	0
CIW80_14635	1	1	0
CIW80_04925	1	1	0
CIW80_04405	1	1	0
CIW80_08420	1	1	0
CIW80_03955	1	1	0
CIW80_13540	1	1	0
CIW80_15775	1	1	0
CIW80_07495	1	1	0
CIW80_00820	1	1	0
CIW80_05510	0	0	0
CIW80_03255	1	1	0
CIW80_22895	1	1	0
CIW80_13185	1	1	0
CIW80_21595	1	1	0
CIW80_05740	1	1	0
CIW80_00775	1	1	0
CIW80_20420	1	1	0
CIW80_17995	1	1	0
CIW80_13625	1	1	0
CIW80_10950	1	1	0
CIW80_17575	1	1	0
CIW80_15460	1	1	0
CIW80_24810	1	1	0
CIW80_25595	1	1	0
CIW80_20875	1	1	0
CIW80_00755	1	1	0
CIW80_17695	0	0	0
CIW80_10165	1	1	0
CIW80_14830	0	0	0
CIW80_18565	1	1	0
CIW80_01250	1	1	0
CIW80_09435	1	1	0
CIW80_22550	1	1	0
CIW80_10155	1	1	0
CIW80_07480	1	1	0
CIW80_00425	1	1	0
CIW80_20185	0	0	0
CIW80_12420	1	1	0
CIW80_21365	1	1	0
CIW80_13500	1	1	0
CIW80_02810	1	1	0
CIW80_19870	1	1	0
CIW80_02170	1	1	0
CIW80_00950	1	1	0
CIW80_06420	1	1	0
CIW80_18155	0	0	0
CIW80_12625	1	1	0
CIW80_21645	1	1	0
CIW80_16775	1	1	0
CIW80_16580	1	1	0
CIW80_04460	1	1	0
CIW80_19955	1	1	0
CIW80_02855	1	1	0
CIW80_02910	1	1	0
CIW80_05985	1	1	0
CIW80_24090	1	1	0
CIW80_22155	1	1	0
CIW80_13585	1	1	0
CIW80_10180	1	1	0
CIW80_15030	1	1	0
CIW80_21545	1	1	0
CIW80_13325	1	1	0
CIW80_00575	1	1	0
CIW80_12825	1	1	0
CIW80_14515	1	1	0
CIW80_22285	1	1	0
CIW80_03445	1	1	0
CIW80_22325	1	1	0
CIW80_24885	1	1	0
CIW80_08325	1	1	0
CIW80_13720	0	0	0
CIW80_17340	1	1	0
CIW80_18430	1	1	0
CIW80_04665	1	1	0
CIW80_12830	1	1	0
CIW80_00945	1	1	0
CIW80_03525	1	1	0
CIW80_20710	1	1	0
CIW80_06435	1	1	0
CIW80_17355	1	1	0
CIW80_17725	1	1	0
CIW80_20920	1	1	0
CIW80_08025	1	1	0
CIW80_25770	1	1	0
CIW80_04380	1	1	0
CIW80_18380	1	1	0
CIW80_22540	1	1	0
CIW80_05160	1	1	0
CIW80_24115	1	1	0
CIW80_12865	0	0	0
CIW80_14645	1	1	0
CIW80_11830	1	1	0
CIW80_10060	1	1	0
CIW80_18665	1	1	0
CIW80_20170	1	1	0
CIW80_01475	1	1	0
CIW80_03290	1	1	0
CIW80_02175	1	1	0
CIW80_08250	1	1	0
CIW80_17990	1	1	0
CIW80_03485	1	1	0
CIW80_08740	1	1	0
CIW80_10115	1	1	0
CIW80_08530	1	1	0
CIW80_18165	0	0	0
CIW80_01330	1	1	0
CIW80_09455	1	1	0
CIW80_04245	1	1	0
CIW80_19845	1	1	0
CIW80_03520	1	1	0
CIW80_11875	1	1	0
CIW80_13715	0	0	0
CIW80_18145	0	0	0
CIW80_22070	1	1	0
CIW80_17480	1	1	0
CIW80_04545	1	1	0
CIW80_08580	1	1	0
CIW80_02565	1	1	0
CIW80_21425	1	1	0
CIW80_22145	1	1	0
CIW80_04950	1	1	0
CIW80_10030	1	1	0
CIW80_11530	1	1	0
CIW80_01295	1	1	0
CIW80_06425	1	1	0
CIW80_13515	0	0	0
CIW80_00420	1	1	0
CIW80_13605	1	1	0
CIW80_03860	1	1	0
CIW80_07060	1	1	0
CIW80_04515	1	1	0
CIW80_12640	1	1	0
CIW80_21815	1	1	0
CIW80_15260	1	1	0
CIW80_05640	1	1	0
CIW80_15340	0	0	0
CIW80_16310	1	1	0
CIW80_11985	1	1	0
CIW80_05220	1	1	0
CIW80_01435	1	1	0
CIW80_11370	1	1	0
CIW80_00590	1	1	0
CIW80_24100	0	0	0
CIW80_08440	1	1	0
CIW80_09235	1	1	0
CIW80_20510	1	1	0
CIW80_01600	1	1	0
CIW80_14000	1	1	0
CIW80_24300	0	0	0
CIW80_18320	1	1	0
CIW80_01605	1	1	0
CIW80_11765	1	1	0
CIW80_20255	1	1	0
CIW80_04045	1	1	0
CIW80_14025	1	1	0
CIW80_21590	1	1	0
CIW80_17925	1	1	0
CIW80_11335	1	1	0
CIW80_09770	1	1	0
CIW80_20280	1	1	0
CIW80_04030	1	1	0
CIW80_17920	1	1	0
CIW80_22225	1	1	0
CIW80_11845	1	1	0
CIW80_05170	1	1	0
CIW80_06590	0	0	0
CIW80_21260	1	1	0
CIW80_12630	1	1	0
CIW80_21180	1	1	0
CIW80_04115	1	1	0
CIW80_05415	1	1	0
CIW80_24095	1	1	0
CIW80_22885	1	1	0
CIW80_25730	1	1	0
CIW80_16295	1	1	0
CIW80_10735	0	0	0
CIW80_15885	1	1	0
CIW80_04995	1	1	0
CIW80_09620	1	1	0
CIW80_15875	1	1	0
CIW80_24585	1	1	0
CIW80_17565	1	1	0
CIW80_04645	1	1	0
CIW80_25250	0	0	0
CIW80_05210	1	1	0
CIW80_24790	1	1	0
CIW80_07055	1	1	0
CIW80_06500	1	1	0
CIW80_10160	1	1	0
CIW80_05265	1	1	0
CIW80_22495	1	1	0
CIW80_05750	1	1	0
CIW80_00765	1	1	0
CIW80_11365	1	1	0
CIW80_12975	1	1	0
CIW80_22535	1	1	0
CIW80_17795	0	0	0
CIW80_03910	1	1	0
CIW80_10545	1	1	0
CIW80_16550	1	1	0
CIW80_22500	1	1	0
CIW80_22530	1	1	0
CIW80_08085	1	1	0
CIW80_22115	1	1	0
CIW80_15645	1	1	0
CIW80_21635	1	1	0
CIW80_18170	1	1	0
CIW80_21465	1	1	0
CIW80_21475	1	1	0
CIW80_13750	1	1	0
CIW80_07120	1	1	0
CIW80_06515	1	1	0
CIW80_13530	1	1	0
CIW80_18260	1	1	0
CIW80_16095	1	1	0
CIW80_12540	1	1	0
CIW80_25180	1	1	0
CIW80_21725	1	1	0
CIW80_22945	1	1	0
CIW80_02015	1	1	0
CIW80_14405	1	1	0
CIW80_14335	0	0	0
CIW80_05340	1	1	0
CIW80_02685	1	1	0
CIW80_01535	1	1	0
CIW80_12290	1	1	0
CIW80_06285	1	1	0
CIW80_14750	1	1	0
CIW80_08745	1	1	0
CIW80_16000	1	1	0
CIW80_11580	1	1	0
CIW80_15620	1	1	0
CIW80_15820	1	1	0
CIW80_00380	1	1	0
CIW80_22555	0	0	0
CIW80_22860	1	1	0
CIW80_12595	1	1	0
CIW80_16495	1	1	0
CIW80_05125	1	1	0
CIW80_01995	1	1	0
CIW80_21610	1	1	0
CIW80_11720	1	1	0
CIW80_22035	1	1	0
CIW80_12485	1	1	0
CIW80_17820	1	1	0
CIW80_04285	1	1	0
CIW80_16500	1	1	0
CIW80_10470	0	0	0
CIW80_18130	0	0	0
CIW80_24290	1	1	0
CIW80_00860	1	1	0
CIW80_05360	1	1	0
CIW80_12995	1	1	0
CIW80_00015	1	1	0
CIW80_03330	1	1	0
CIW80_07300	1	1	0
CIW80_08050	1	1	0
CIW80_07075	1	1	0
CIW80_05390	1	1	0
CIW80_04400	1	1	0
CIW80_22505	1	1	0
CIW80_24145	1	1	0
CIW80_11870	1	1	0
CIW80_23550	1	1	0
CIW80_12660	1	1	0
CIW80_03400	1	1	0
CIW80_14585	1	1	0
CIW80_22880	1	1	0
CIW80_23080	1	1	0
CIW80_00615	1	1	0
CIW80_22660	1	1	0
CIW80_12895	0	0	0
CIW80_20355	1	1	0
CIW80_09250	1	1	0
CIW80_06080	1	1	0
CIW80_00180	1	1	0
CIW80_06160	1	1	0
CIW80_23530	1	1	0
CIW80_05315	1	1	0
CIW80_15210	1	1	0
CIW80_22585	0	0	0
CIW80_12910	0	0	0
CIW80_07745	1	1	0
CIW80_20015	1	1	0
CIW80_06075	1	1	0
CIW80_10835	1	1	0
CIW80_25345	1	1	0
CIW80_08130	1	1	0
CIW80_25415	1	1	0
CIW80_11965	1	1	0
CIW80_06805	1	1	0
CIW80_10110	1	1	0
CIW80_08015	1	1	0
CIW80_07110	1	1	0
CIW80_08235	1	1	0
CIW80_05140	1	1	0
CIW80_23955	0	0	0
CIW80_17845	1	1	0
CIW80_24935	0	0	0
CIW80_22330	1	1	0
CIW80_05350	1	1	0
CIW80_14720	1	1	0
CIW80_05155	1	1	0
CIW80_20480	1	1	0
CIW80_15440	1	1	0
CIW80_25505	1	1	0
CIW80_12795	1	1	0
CIW80_22365	1	1	0
CIW80_05240	1	1	0
CIW80_03270	1	1	0
CIW80_18235	1	1	0
CIW80_06055	1	1	0
CIW80_22045	1	1	0
CIW80_12760	1	1	0
CIW80_00530	1	1	0
CIW80_07430	0	0	0
CIW80_02255	1	1	0
CIW80_24820	1	1	0
CIW80_04960	1	1	0
CIW80_20135	1	1	0
CIW80_15020	1	1	0
CIW80_08200	1	1	0
CIW80_19460	1	1	0
CIW80_16515	1	1	0
CIW80_02705	1	1	0
CIW80_19225	1	1	0
CIW80_10455	1	1	0
CIW80_13890	0	0	0
CIW80_16780	1	1	0
CIW80_14370	1	1	0
CIW80_18435	1	1	0
CIW80_11380	0	0	0
CIW80_20865	1	1	0
CIW80_08305	1	1	0
CIW80_22290	1	1	0
CIW80_21230	1	1	0
CIW80_14485	1	1	0
CIW80_05365	1	1	0
CIW80_13830	1	1	0
CIW80_23050	1	1	0
CIW80_09260	1	1	0
CIW80_20980	1	1	0
CIW80_00915	1	1	0
CIW80_24970	0	0	0
CIW80_12415	1	1	0
CIW80_06300	1	1	0
CIW80_12545	1	1	0
CIW80_18035	1	1	0
CIW80_03260	1	1	0
CIW80_21255	1	1	0
CIW80_14885	1	1	0
CIW80_15015	1	1	0
CIW80_19850	1	1	0
CIW80_12410	1	1	0
CIW80_10350	0	0	0
CIW80_23540	1	1	0
CIW80_07435	0	0	0
CIW80_12900	1	1	0
CIW80_14760	1	1	0
CIW80_17815	0	0	0
CIW80_24125	1	1	0
CIW80_00750	1	1	0
CIW80_05145	1	1	0
CIW80_02165	1	1	0
CIW80_06020	1	1	0
CIW80_12970	1	1	0
CIW80_18150	0	0	0
CIW80_19465	1	1	0
CIW80_20705	1	1	0
CIW80_25560	1	1	0
CIW80_17775	1	1	0
CIW80_08355	1	1	0
CIW80_12580	1	1	0
CIW80_12855	1	1	0
CIW80_19405	1	1	0
CIW80_11730	1	1	0
CIW80_19410	1	1	0
CIW80_06835	1	1	0
CIW80_06695	1	1	0
CIW80_20545	1	1	0
CIW80_15185	1	1	0
CIW80_17025	1	1	0
CIW80_10150	1	1	0
CIW80_20695	1	1	0
CIW80_16760	1	1	0
CIW80_22345	1	1	0
CIW80_01335	0	0	0
CIW80_04725	1	1	0
CIW80_12685	1	1	0
CIW80_18325	1	1	0
CIW80_01540	1	1	0
CIW80_15295	1	1	0
CIW80_14765	1	1	0
CIW80_09335	1	1	0
CIW80_06210	0	0	0
CIW80_25715	1	1	0
CIW80_15335	1	1	0
CIW80_25675	1	1	0
CIW80_18385	0	0	0
CIW80_09240	1	1	0
CIW80_03420	1	1	0
CIW80_15315	1	1	0
CIW80_03455	1	1	0
CIW80_00340	1	1	0
CIW80_13505	1	1	0
CIW80_11430	1	1	0
CIW80_04445	1	1	0
CIW80_11440	1	1	0
CIW80_18770	1	1	0
CIW80_12030	1	1	0
CIW80_10460	0	0	0
CIW80_07280	1	1	0
CIW80_21360	1	1	0
CIW80_07000	1	1	0
CIW80_01400	1	1	0
CIW80_02805	1	1	0
CIW80_01265	1	1	0
CIW80_08285	1	1	0
CIW80_16210	0	0	0
CIW80_20275	1	1	0
CIW80_13495	1	1	0
CIW80_08345	1	1	0
CIW80_17240	1	1	0
CIW80_00130	1	1	0
CIW80_15970	1	1	0
CIW80_11770	1	1	0
CIW80_21470	1	1	0
CIW80_01175	0	0	0
CIW80_01810	1	1	0
CIW80_12735	1	1	0
CIW80_01965	1	1	0
CIW80_07420	1	1	0
CIW80_01170	1	1	0
CIW80_00330	1	1	0
CIW80_18000	1	1	0
CIW80_16115	1	1	0
CIW80_06195	1	1	0
CIW80_15815	1	1	0
CIW80_02580	1	1	0
CIW80_24945	0	0	0
CIW80_06635	1	1	0
CIW80_13520	1	1	0
CIW80_10100	1	1	0
CIW80_19820	1	1	0
CIW80_20955	1	1	0
CIW80_22565	1	1	0
CIW80_05470	1	1	0
CIW80_13440	1	1	0
CIW80_04540	1	1	0
CIW80_04550	1	1	0
CIW80_17885	1	1	0
CIW80_15445	1	1	0
CIW80_04700	1	1	0
CIW80_05910	1	1	0
CIW80_18510	1	1	0
CIW80_09560	1	1	0
CIW80_20740	0	0	0
CIW80_03365	1	1	0
CIW80_06825	0	0	0
CIW80_11615	1	1	0
CIW80_00375	1	1	0
CIW80_14810	1	1	0
CIW80_24805	1	1	0
CIW80_25100	1	1	0
CIW80_21880	1	1	0
CIW80_14705	0	0	0
CIW80_03945	1	1	0
CIW80_07050	1	1	0
CIW80_06255	1	1	0
CIW80_16385	1	1	0
CIW80_25245	0	0	0
CIW80_15100	0	0	0
CIW80_01920	1	1	0
CIW80_12815	1	1	0
CIW80_21045	1	1	0
CIW80_23085	1	1	0
CIW80_05310	1	1	0
CIW80_25550	1	1	0
CIW80_06030	1	1	0
CIW80_13925	0	0	0
CIW80_18070	0	0	0
CIW80_22320	1	1	0
CIW80_03930	1	1	0
CIW80_25350	0	0	0
CIW80_20050	1	1	0
CIW80_02190	1	1	0
CIW80_23000	1	1	0
CIW80_09420	1	1	0
CIW80_13475	1	1	0
CIW80_12510	1	1	0
CIW80_12575	1	1	0
CIW80_04660	1	1	0
CIW80_20965	1	1	0
CIW80_24210	1	1	0
CIW80_06245	0	0	0
CIW80_20215	0	0	0
CIW80_00305	1	1	0
CIW80_18135	0	0	0
CIW80_01800	1	1	0
CIW80_13535	1	1	0
CIW80_20125	1	1	0
CIW80_21495	1	1	0
CIW80_01450	1	1	0
CIW80_12250	1	1	0
CIW80_06950	1	1	0
CIW80_18345	1	1	0
CIW80_04120	1	1	0
CIW80_03465	1	1	0
CIW80_16090	1	1	0
CIW80_22200	1	1	0
CIW80_13550	1	1	0
CIW80_06905	0	0	0
CIW80_13445	1	1	0
CIW80_11850	1	1	0
CIW80_21070	1	1	0
CIW80_04275	1	1	0
CIW80_21755	1	1	0
CIW80_14480	1	1	0
CIW80_07105	0	0	0
CIW80_24930	1	1	0
CIW80_25170	1	1	0
CIW80_05330	1	1	0
CIW80_25725	1	1	0
CIW80_00845	1	1	0
CIW80_17585	1	1	0
CIW80_16100	1	1	0
CIW80_05255	1	1	0
CIW80_15900	1	1	0
CIW80_05250	1	1	0
CIW80_21825	1	1	0
CIW80_18620	1	1	0
CIW80_12655	1	1	0
CIW80_05445	1	1	0
CIW80_01775	1	1	0
CIW80_14230	0	0	0
CIW80_04710	1	1	0
CIW80_11490	1	1	0
CIW80_18190	0	0	0
CIW80_20270	1	1	0
CIW80_19220	1	1	0
CIW80_04735	1	1	0
CIW80_06010	1	1	0
CIW80_06640	1	1	0
CIW80_03920	1	1	0
CIW80_02800	1	1	0
CIW80_17710	1	1	0
CIW80_06755	0	0	0
CIW80_20025	1	1	0
CIW80_15555	1	1	0
CIW80_24155	1	1	0
CIW80_15755	1	1	0
CIW80_17720	1	1	0
CIW80_12615	1	1	0
CIW80_14740	0	0	0
CIW80_22215	1	1	0
CIW80_11725	1	1	0
CIW80_15710	1	1	0
CIW80_02695	1	1	0
CIW80_21240	1	1	0
CIW80_09960	1	1	0
CIW80_14745	1	1	0
CIW80_06960	1	1	0
CIW80_04050	1	1	0
CIW80_01035	1	1	0
CIW80_11375	1	1	0
CIW80_10185	1	1	0
CIW80_00545	1	1	0
CIW80_20265	1	1	0
CIW80_14255	1	1	0
CIW80_01690	1	1	0
CIW80_04055	1	1	0
CIW80_18265	1	1	0
CIW80_14820	0	0	0
CIW80_01425	1	1	0
CIW80_01905	1	1	0
CIW80_09970	1	1	0
CIW80_19885	1	1	0
CIW80_21810	1	1	0
CIW80_10790	1	1	0
CIW80_00895	1	1	0
CIW80_18410	1	1	0
CIW80_14555	1	1	0
CIW80_16660	0	0	0
CIW80_06485	1	1	0
CIW80_11975	1	1	0
CIW80_02750	1	1	0
CIW80_25240	0	0	0
CIW80_07620	1	1	0
CIW80_10465	0	0	0
CIW80_09610	1	1	0
CIW80_24985	1	1	0
CIW80_07190	1	1	0
CIW80_05840	1	1	0
CIW80_05230	1	1	0
CIW80_19860	1	1	0
CIW80_19480	1	1	0
CIW80_18750	1	1	0
CIW80_14195	0	0	0
CIW80_08240	1	1	0
CIW80_17865	1	1	0
CIW80_22525	1	1	0
CIW80_00220	1	1	0
CIW80_12750	1	1	0
CIW80_17570	1	1	0
CIW80_21170	1	1	0
CIW80_21885	1	1	0
CIW80_20755	0	0	0
CIW80_14785	1	1	0
CIW80_25200	1	1	0
CIW80_08140	1	1	0
CIW80_05960	1	1	0
CIW80_15450	1	1	0
CIW80_15850	1	1	0
CIW80_19880	1	1	0
CIW80_17060	1	1	0
CIW80_19685	1	1	0
CIW80_17400	1	1	0
CIW80_16190	1	1	0
CIW80_01580	0	0	0
CIW80_01760	1	1	0
CIW80_17680	1	1	0
CIW80_21505	1	1	0
CIW80_15345	1	1	0
CIW80_10170	1	1	0
CIW80_16570	1	1	0
CIW80_20525	1	1	0
CIW80_21570	0	0	0
CIW80_10555	1	1	0
CIW80_23880	1	1	0
CIW80_16120	0	0	0
CIW80_22465	1	1	0
CIW80_10450	0	0	0
CIW80_18160	0	0	0
CIW80_00135	1	1	0
CIW80_05780	1	1	0
CIW80_19970	0	0	0
CIW80_04945	1	1	0
CIW80_13985	1	1	0
CIW80_22950	1	1	0
CIW80_09720	1	1	0
CIW80_05460	1	1	0
CIW80_04630	1	1	0
CIW80_13410	1	1	0
CIW80_02775	0	0	0
CIW80_05020	1	1	0
CIW80_21750	1	1	0
CIW80_06955	1	1	0
CIW80_22755	1	1	0
CIW80_09760	1	1	0
CIW80_05505	0	0	0
CIW80_15810	1	1	0
CIW80_02215	1	1	0
CIW80_17165	1	1	0
CIW80_05215	1	1	0
CIW80_13725	1	1	0
CIW80_00825	1	1	0
CIW80_04455	1	1	0
CIW80_05950	1	1	0
CIW80_04570	0	0	0
CIW80_11660	1	1	0
CIW80_15455	1	1	0
CIW80_14225	1	1	0
CIW80_25395	1	1	0
CIW80_23930	1	1	0
CIW80_21615	1	1	0
CIW80_15745	1	1	0
CIW80_18330	1	1	0
CIW80_22040	1	1	0
CIW80_04305	1	1	0
CIW80_06355	1	1	0
CIW80_16420	1	1	0
CIW80_17955	1	1	0
CIW80_20575	1	1	0
CIW80_14260	1	1	0
CIW80_07615	1	1	0
CIW80_19915	1	1	0
CIW80_17605	1	1	0
CIW80_04330	1	1	0
CIW80_01680	1	1	0
CIW80_08735	1	1	0
CIW80_01125	1	1	0
CIW80_20580	1	1	0
CIW80_25140	1	1	0
CIW80_03515	1	1	0
CIW80_14600	1	1	0
CIW80_17690	0	0	0
CIW80_18690	0	0	0
CIW80_21735	1	1	0
CIW80_20630	1	1	0
CIW80_02700	1	1	0
CIW80_15035	1	1	0
CIW80_13805	1	1	0
CIW80_00890	1	1	0
CIW80_07940	0	0	0
CIW80_16555	1	1	0
CIW80_04415	1	1	0
CIW80_16765	1	1	0
CIW80_04585	1	1	0
CIW80_01445	1	1	0
CIW80_05635	1	1	0
CIW80_21910	1	1	0
CIW80_09625	1	1	0
CIW80_13435	1	1	0
CIW80_18635	0	0	0
CIW80_04025	1	1	0
CIW80_15725	1	1	0
CIW80_15095	0	0	0
CIW80_23015	1	1	0
CIW80_10075	1	1	0
CIW80_15025	1	1	0
CIW80_24275	0	0	0
CIW80_06280	1	1	0
CIW80_22675	1	1	0
CIW80_25370	0	0	0
CIW80_01080	1	1	0
CIW80_02575	1	1	0
CIW80_13415	1	1	0
CIW80_02080	1	1	0
CIW80_08475	1	1	0
CIW80_12785	1	1	0
CIW80_21225	0	0	0
CIW80_18835	1	1	0
CIW80_00840	1	1	0
CIW80_19675	1	1	0
CIW80_22995	1	1	0
CIW80_09665	1	1	0
CIW80_14315	1	0	1
CIW80_24230	1	1	0
CIW80_08470	0	0	0
CIW80_01285	1	1	0
CIW80_04705	1	1	0
CIW80_07665	1	1	0
CIW80_18670	0	0	0
CIW80_07285	1	1	0
CIW80_03460	1	1	0
CIW80_11460	1	1	0
CIW80_12065	1	1	0
CIW80_01430	1	1	0
CIW80_20120	1	1	0
CIW80_07490	1	1	0
CIW80_13545	1	1	0
CIW80_16290	1	1	0
CIW80_18640	0	0	0
CIW80_07180	1	1	0
s0001	0	0	0
CIW80_10475	0	0	0
CIW80_25745	1	1	0
CIW80_05355	1	1	0
CIW80_17520	1	1	0
CIW80_22970	1	1	0
CIW80_11820	1	1	0
CIW80_16625	1	1	0
CIW80_16415	1	1	0
CIW80_15465	1	1	0
CIW80_22150	1	1	0
CIW80_20625	1	1	0
CIW80_10140	1	1	0
CIW80_13815	1	1	0
CIW80_17030	1	1	0
CIW80_21865	1	1	0
CIW80_16675	1	1	0
CIW80_18045	1	1	0
CIW80_00940	1	1	0
CIW80_20880	1	1	0
CIW80_21900	1	1	0
CIW80_00355	1	1	0
CIW80_18540	1	1	0
CIW80_12860	1	1	0
CIW80_03925	1	1	0
CIW80_01565	1	1	0
CIW80_09515	0	0	0
CIW80_04450	1	1	0
CIW80_12120	1	1	0
CIW80_21550	1	1	0
CIW80_03940	1	1	0
CIW80_01260	1	1	0
CIW80_16160	1	1	0
CIW80_13835	1	1	0
CIW80_16665	0	0	0
CIW80_21150	1	1	0
CIW80_08450	1	1	0
CIW80_09450	1	1	0
CIW80_08010	1	1	0
CIW80_04260	1	1	0
CIW80_05235	1	1	0
CIW80_12260	1	1	0
CIW80_04250	1	1	0
CIW80_22770	1	1	0
CIW80_13510	0	0	0
CIW80_13615	1	1	0
CIW80_15475	1	1	0
CIW80_13795	1	1	0
CIW80_10630	1	1	0
CIW80_12690	1	1	0
CIW80_16445	1	1	0
CIW80_05475	1	1	0
CIW80_15590	1	1	0
CIW80_15760	1	1	0
CIW80_14375	1	1	0
CIW80_13490	1	1	0
CIW80_21875	1	1	0
CIW80_22295	1	1	0
CIW80_24070	0	0	0

## Sheet: Subsystems
Subsystem	# Essential reactions
Cofactor and Prosthetic Group Biosynthesis	77
Cell Envelope Biosynthesis	17
Purine and Pyrimidine Biosynthesis	17
Tyrosine, Tryptophan, and Phenylalanine Metabolism	16
Extracellular exchange	16
Glycerophospholipid Metabolism	15
Valine, Leucine, and Isoleucine Metabolism	14
Transport, Outer Membrane	12
Threonine and Lysine Metabolism	12
Lipopolysaccharide Biosynthesis / Recycling	12
Arginine and Proline Metabolism	12
Methionine Metabolism	9
Histidine Metabolism	9
Cysteine Metabolism	6
Transport, Inner Membrane	5
Nucleotide Salvage Pathway	5
Inorganic Ion Transport and Metabolism	4
Citric Acid Cycle	4
Intracellular demand	3
Murein Biosynthesis	2
Membrane Lipid Metabolism	2
Alanine and Aspartate Metabolism	2
Folate Metabolism	1
Unassigned	1
Biomass and maintenance functions	1
tRNA Charging	1
Anaplerotic Reactions	1
Alternate Carbon Metabolism	1
Glutamate Metabolism	1

## Sheet: EcN_doube_ae
EcN_ids
CIW80_15030CIW80_24140
CIW80_06475CIW80_01280
CIW80_15020CIW80_18045
CIW80_18435CIW80_10790
CIW80_24140CIW80_15035
CIW80_11460CIW80_20050
CIW80_22550CIW80_06560
CIW80_02805CIW80_07490
CIW80_25415CIW80_20385
CIW80_06475CIW80_01285
CIW80_05545CIW80_14210
CIW80_12745CIW80_02800
CIW80_21805CIW80_05995
CIW80_24085CIW80_20385
CIW80_06560CIW80_08300
CIW80_15030CIW80_18040
CIW80_04300CIW80_24140
CIW80_21810CIW80_05995
CIW80_10075CIW80_13725
CIW80_15010CIW80_18040
CIW80_18510CIW80_11490
CIW80_18035CIW80_06485
CIW80_21810CIW80_05990
CIW80_07455CIW80_02815
CIW80_01265CIW80_06485
CIW80_02805CIW80_16445
CIW80_25345CIW80_18345
CIW80_02250CIW80_18205
CIW80_06480CIW80_01265
CIW80_24140CIW80_06485
CIW80_18045CIW80_15015
CIW80_17685CIW80_14710
CIW80_02800CIW80_07490
CIW80_18035CIW80_15030
CIW80_06300CIW80_02165
CIW80_05545CIW80_20385
CIW80_02815CIW80_07480
CIW80_24140CIW80_15015
CIW80_13235CIW80_18095
CIW80_13960CIW80_09665
CIW80_14025CIW80_15170
CIW80_01690CIW80_10545
CIW80_18170CIW80_20015
CIW80_01280CIW80_06480
CIW80_05545CIW80_24085
CIW80_18040CIW80_20230
CIW80_19465CIW80_06355
CIW80_14210CIW80_25415
CIW80_15335CIW80_24090
CIW80_18045CIW80_15035
CIW80_07985CIW80_25415
CIW80_06000CIW80_21815
CIW80_20510CIW80_15765
CIW80_20730CIW80_17840
CIW80_18040CIW80_15035
CIW80_02800CIW80_16445
CIW80_18090CIW80_13235
CIW80_24140CIW80_15025
CIW80_12750CIW80_01515
CIW80_01270CIW80_06485
CIW80_04300CIW80_18040
CIW80_07480CIW80_02805
CIW80_18090CIW80_13230
CIW80_18040CIW80_06485
CIW80_10540CIW80_01690
CIW80_10920CIW80_01330
CIW80_18095CIW80_13230
CIW80_12745CIW80_02815
CIW80_15030CIW80_18045
CIW80_06055CIW80_14315
CIW80_21805CIW80_05990
CIW80_06480CIW80_01260
CIW80_06560CIW80_17595
CIW80_07460CIW80_02805
CIW80_06475CIW80_01265
CIW80_18045CIW80_15025
CIW80_14640CIW80_12750
CIW80_07485CIW80_02815
CIW80_02815CIW80_07490
CIW80_00865CIW80_17925
CIW80_15020CIW80_18040
CIW80_25355CIW80_20205
CIW80_04300CIW80_18035
CIW80_00945CIW80_09435
CIW80_21815CIW80_05990
CIW80_07455CIW80_02805
CIW80_06000CIW80_21810
CIW80_21725CIW80_22670
CIW80_07985CIW80_24085
CIW80_17845CIW80_20730
CIW80_24930CIW80_15765
CIW80_01270CIW80_06480
CIW80_07485CIW80_02805
CIW80_05545CIW80_07985
CIW80_09770CIW80_15345
CIW80_18035CIW80_15015
CIW80_14210CIW80_24085
CIW80_01280CIW80_06485
CIW80_06480CIW80_01285
CIW80_15010CIW80_24140
CIW80_02800CIW80_07450
CIW80_02800CIW80_07480
CIW80_13940CIW80_22225
CIW80_07455CIW80_02800
CIW80_18045CIW80_06485
CIW80_16605CIW80_16625
CIW80_24930CIW80_20510
CIW80_06475CIW80_01275
CIW80_25415CIW80_01345
CIW80_06000CIW80_21805
CIW80_04300CIW80_18045
CIW80_07460CIW80_02815
CIW80_11440CIW80_03945
CIW80_24060CIW80_15345
CIW80_00775CIW80_18540
CIW80_18045CIW80_15010
CIW80_10455CIW80_07210
CIW80_02815CIW80_16445
CIW80_15020CIW80_18035
CIW80_24810CIW80_15425
CIW80_15020CIW80_24140
CIW80_06165CIW80_08430
CIW80_08060CIW80_06355
CIW80_14210CIW80_22755
CIW80_06695CIW80_22670
CIW80_07485CIW80_02800
CIW80_02800CIW80_07460
CIW80_24140CIW80_20230
CIW80_18040CIW80_15015
CIW80_06355CIW80_08050
CIW80_02805CIW80_07450
CIW80_17570CIW80_20510
CIW80_06480CIW80_01275
CIW80_24930CIW80_17570
CIW80_25415CIW80_19405
CIW80_18040CIW80_15025
CIW80_06355CIW80_08055
CIW80_12745CIW80_02805
CIW80_18045CIW80_20230
CIW80_22755CIW80_20385
CIW80_10790CIW80_18430
CIW80_18035CIW80_15025
CIW80_22655CIW80_15440
CIW80_06485CIW80_01260
CIW80_18035CIW80_15035
CIW80_06485CIW80_01275
CIW80_02815CIW80_07450
CIW80_18260CIW80_22670
CIW80_01270CIW80_06475
CIW80_01285CIW80_06485
CIW80_10790CIW80_18410
CIW80_18035CIW80_20230
CIW80_22565CIW80_18620
CIW80_13585CIW80_21345
CIW80_18035CIW80_15010
CIW80_07985CIW80_22755
CIW80_06475CIW80_01260
CIW80_21815CIW80_05995

## Sheet: EcN_double_an
EcN_ids
CIW80_21725CIW80_22670
CIW80_07985CIW80_24085
CIW80_17845CIW80_20730
CIW80_24930CIW80_15765
CIW80_01270CIW80_06480
CIW80_07485CIW80_02805
CIW80_05545CIW80_07985
CIW80_09770CIW80_15345
CIW80_18035CIW80_15015
CIW80_14210CIW80_24085
CIW80_01280CIW80_06485
CIW80_06480CIW80_01285
CIW80_15010CIW80_24140
CIW80_15020CIW80_18035
CIW80_24810CIW80_15425
CIW80_15020CIW80_24140
CIW80_06165CIW80_08430
CIW80_08060CIW80_06355
CIW80_14210CIW80_22755
CIW80_06695CIW80_22670
CIW80_07485CIW80_02800
CIW80_02800CIW80_07460
CIW80_24140CIW80_20230
CIW80_15030CIW80_24140
CIW80_06475CIW80_01280
CIW80_15020CIW80_18045
CIW80_18435CIW80_10790
CIW80_24140CIW80_15035
CIW80_11460CIW80_20050
CIW80_22550CIW80_06560
CIW80_02805CIW80_07490
CIW80_25415CIW80_20385
CIW80_06475CIW80_01285
CIW80_05545CIW80_14210
CIW80_12745CIW80_02800
CIW80_21805CIW80_05995
CIW80_24085CIW80_20385
CIW80_21810CIW80_05990
CIW80_07455CIW80_02815
CIW80_01265CIW80_06485
CIW80_02805CIW80_16445
CIW80_25345CIW80_18345
CIW80_02250CIW80_18205
CIW80_06480CIW80_01265
CIW80_24140CIW80_06485
CIW80_18045CIW80_15015
CIW80_17685CIW80_14710
CIW80_06000CIW80_21805
CIW80_04300CIW80_18045
CIW80_07460CIW80_02815
CIW80_11440CIW80_03945
CIW80_24060CIW80_15345
CIW80_00775CIW80_18540
CIW80_18045CIW80_15010
CIW80_10455CIW80_07210
CIW80_02815CIW80_16445
CIW80_18045CIW80_15025
CIW80_14640CIW80_12750
CIW80_07485CIW80_02815
CIW80_02815CIW80_07490
CIW80_00865CIW80_17925
CIW80_15020CIW80_18040
CIW80_25355CIW80_20205
CIW80_04300CIW80_18035
CIW80_00945CIW80_09435
CIW80_21815CIW80_05990
CIW80_07455CIW80_02805
CIW80_06000CIW80_21810
CIW80_02800CIW80_07490
CIW80_18035CIW80_15030
CIW80_06300CIW80_02165
CIW80_05545CIW80_20385
CIW80_02815CIW80_07480
CIW80_24140CIW80_15015
CIW80_13235CIW80_18095
CIW80_13960CIW80_09665
CIW80_14025CIW80_15170
CIW80_01690CIW80_10545
CIW80_18170CIW80_20015
CIW80_01270CIW80_06485
CIW80_04300CIW80_18040
CIW80_07480CIW80_02805
CIW80_18090CIW80_13230
CIW80_18040CIW80_06485
CIW80_10540CIW80_01690
CIW80_10920CIW80_01330
CIW80_18095CIW80_13230
CIW80_12745CIW80_02815
CIW80_15030CIW80_18045
CIW80_21805CIW80_05990
CIW80_06480CIW80_01260
CIW80_06560CIW80_17595
CIW80_07460CIW80_02805
CIW80_06475CIW80_01265
CIW80_06560CIW80_08300
CIW80_15030CIW80_18040
CIW80_04300CIW80_24140
CIW80_21810CIW80_05995
CIW80_10075CIW80_13725
CIW80_15010CIW80_18040
CIW80_18510CIW80_11490
CIW80_18035CIW80_06485
CIW80_18045CIW80_15035
CIW80_07985CIW80_25415
CIW80_06000CIW80_21815
CIW80_20510CIW80_15765
CIW80_20730CIW80_17840
CIW80_18040CIW80_15035
CIW80_02800CIW80_16445
CIW80_18090CIW80_13235
CIW80_24140CIW80_15025
CIW80_12750CIW80_01515
CIW80_01270CIW80_06475
CIW80_01285CIW80_06485
CIW80_10790CIW80_18410
CIW80_18035CIW80_20230
CIW80_22565CIW80_18620
CIW80_13585CIW80_21345
CIW80_18035CIW80_15010
CIW80_07985CIW80_22755
CIW80_06475CIW80_01260
CIW80_21815CIW80_05995
CIW80_01280CIW80_06480
CIW80_05545CIW80_24085
CIW80_18040CIW80_20230
CIW80_19465CIW80_06355
CIW80_14210CIW80_25415
CIW80_15335CIW80_24090
CIW80_02800CIW80_07450
CIW80_02800CIW80_07480
CIW80_13940CIW80_22225
CIW80_07455CIW80_02800
CIW80_18045CIW80_06485
CIW80_16605CIW80_16625
CIW80_24930CIW80_20510
CIW80_06475CIW80_01275
CIW80_25415CIW80_01345
CIW80_22755CIW80_20385
CIW80_10790CIW80_18430
CIW80_18035CIW80_15025
CIW80_22655CIW80_15440
CIW80_06485CIW80_01260
CIW80_18035CIW80_15035
CIW80_06485CIW80_01275
CIW80_02815CIW80_07450
CIW80_18260CIW80_22670
CIW80_18040CIW80_15015
CIW80_06355CIW80_08050
CIW80_02805CIW80_07450
CIW80_17570CIW80_20510
CIW80_06480CIW80_01275
CIW80_24930CIW80_17570
CIW80_25415CIW80_19405
CIW80_18040CIW80_15025
CIW80_06355CIW80_08055
CIW80_12745CIW80_02805
CIW80_18045CIW80_20230

## Sheet: K12_an
K12 ID	K12 anaerobic	EcN ID	EcN anaerobic	Difference
b1415	1	CIW80_00015	1	0
b1430	1	CIW80_00090	1	0
b1440	1	CIW80_00130	1	0
b1441	1	CIW80_00135	1	0
b1442	1	CIW80_00140	1	0
b1443	1	CIW80_00145	1	0
b1444	1	CIW80_00150	1	0
b1448	1	CIW80_00180	1	0
b1453	1	CIW80_00220	1	0
b1463	1	CIW80_00305	1	0
b1465	1	CIW80_00315	1	0
b1466	1	CIW80_00320	1	0
b1467	1	CIW80_00325	1	0
b1468	1	CIW80_00330	1	0
b1469	1	CIW80_00335	1	0
b1473	1	CIW80_00340	1	0
b1474	1	CIW80_00350	1	0
b1475	1	CIW80_00355	1	0
b1476	1	CIW80_00360	1	0
b1478	1	CIW80_00375	1	0
b1479	1	CIW80_00380	1	0
b1489	1	CIW80_00405	1	0
b1492	1	CIW80_00420	1	0
b1493	1	CIW80_00425	1	0
b1519	1	CIW80_00530	1	0
b1521	1	CIW80_00545	1	0
b1524	1	CIW80_00570	1	0
b1525	1	CIW80_00575	1	0
b1528	1	CIW80_00590	1	0
b1533	1	CIW80_00645	1	0
b1535	1	CIW80_00660	1	0
b1539	1	CIW80_00685	1	0
b1584	1	CIW80_00735	1	0
b1587	1	CIW80_00750	1	0
b1588	1	CIW80_00755	1	0
b1589	1	CIW80_00760	1	0
b1590	1	CIW80_00765	1	0
b1592	1	CIW80_00775	1	0
b1599	1	CIW80_00820	1	0
b1600	1	CIW80_00825	1	0
b1601	1	CIW80_00835	1	0
b1602	1	CIW80_00840	1	0
b1603	1	CIW80_00845	1	0
b1605	1	CIW80_00860	1	0
b1606	1	CIW80_00865	1	0
b1611	1	CIW80_00890	1	0
b1612	1	CIW80_00895	1	0
b1613	1	CIW80_00900	1	0
b1616	1	CIW80_00915	1	0
b1617	1	CIW80_00920	1	0
b1619	1	CIW80_00930	1	0
b1621	1	CIW80_00940	1	0
b1622	1	CIW80_00945	1	0
b1623	1	CIW80_00950	1	0
b1634	1	CIW80_01020	1	0
b1636	1	CIW80_01030	1	0
b1638	1	CIW80_01040	1	0
b1640	1	CIW80_01050	1	0
b1646	1	CIW80_01080	1	0
b1651	1	CIW80_01105	1	0
b1654	1	CIW80_01125	1	0
b1655	1	CIW80_01130	1	0
b1656	1	CIW80_01135	1	0
b1661	1	CIW80_01170	1	0
b1662	0	CIW80_01175	0	0
b1676	1	CIW80_01245	1	0
b1677	1	CIW80_01250	1	0
b1678	1	CIW80_01255	1	0
b1679	1	CIW80_01260	1	0
b1680	1	CIW80_01265	1	0
b1681	1	CIW80_01270	1	0
b1682	1	CIW80_01275	1	0
b1683	1	CIW80_01280	1	0
b1684	1	CIW80_01285	1	0
b1686	1	CIW80_01295	1	0
b1692	1	CIW80_01330	1	0
b1693	0	CIW80_01335	0	0
b1694	1	CIW80_01340	1	0
b1695	1	CIW80_01345	1	0
b1701	1	CIW80_01380	1	0
b1702	1	CIW80_01385	1	0
b1704	1	CIW80_01400	1	0
b1709	1	CIW80_01425	1	0
b1710	1	CIW80_01430	1	0
b1711	1	CIW80_01435	1	0
b1723	1	CIW80_01495	1	0
b1727	1	CIW80_01515	1	0
b1732	1	CIW80_01535	1	0
b1733	1	CIW80_01540	1	0
b1734	1	CIW80_01545	1	0
b1736	1	CIW80_01555	1	0
b1737	1	CIW80_01560	1	0
b1738	1	CIW80_01565	1	0
b1740	0	CIW80_01580	0	0
b1744	1	CIW80_01600	1	0
b1745	1	CIW80_01605	1	0
b1746	1	CIW80_01610	1	0
b1747	1	CIW80_01615	1	0
b1748	1	CIW80_01620	1	0
b1759	1	CIW80_01680	1	0
b1761	1	CIW80_01690	1	0
b1764	1	CIW80_01715	1	0
b1767	1	CIW80_01740	1	0
b1768	1	CIW80_01745	1	0
b1771	1	CIW80_01760	1	0
b1778	1	CIW80_01795	1	0
b1779	1	CIW80_01800	1	0
b1781	1	CIW80_01810	1	0
b1794	1	CIW80_01875	1	0
b1798	1	CIW80_01905	1	0
b1805	1	CIW80_01920	1	0
b1812	0	CIW80_01955	0	0
b1813	1	CIW80_01960	1	0
b1814	1	CIW80_01965	1	0
b1817	1	CIW80_01990	1	0
b1818	1	CIW80_01995	1	0
b1819	1	CIW80_02000	1	0
b1821	1	CIW80_02015	1	0
b1832	1	CIW80_02080	1	0
b1849	1	CIW80_02165	1	0
b1850	1	CIW80_02170	1	0
b1851	1	CIW80_02175	1	0
b1852	1	CIW80_02180	1	0
b1854	1	CIW80_02190	1	0
b1855	1	CIW80_02195	1	0
b1856	1	CIW80_02200	1	0
b1857	1	CIW80_02205	1	0
b1858	1	CIW80_02210	1	0
b1859	1	CIW80_02215	1	0
b1865	1	CIW80_02250	1	0
b1870	1	CIW80_02565	1	0
b1872	1	CIW80_02575	1	0
b1873	1	CIW80_02580	1	0
b1896	1	CIW80_02685	1	0
b1897	1	CIW80_02690	1	0
b4460	1	CIW80_02695	1	0
b1900	1	CIW80_02700	1	0
b1901	1	CIW80_02705	1	0
b1907	1	CIW80_02750	1	0
b1912	1	CIW80_02775	0	-1
b1917	1	CIW80_02800	1	0
b1918	1	CIW80_02805	1	0
b1919	1	CIW80_02810	1	0
b1920	1	CIW80_02815	1	0
b1927	1	CIW80_02855	1	0
b0543	1	CIW80_02910	1	0
b1967	1	CIW80_03055	1	0
b1981	1	CIW80_03325	1	0
b1982	1	CIW80_03330	1	0
b1985	1	CIW80_03365	1	0
b1990	1	CIW80_03510	1	0
b1991	1	CIW80_03515	1	0
b1992	1	CIW80_03520	1	0
b1993	1	CIW80_03525	1	0
b2010	1	CIW80_03850	1	0
b2014	1	CIW80_03860	1	0
b2019	1	CIW80_03895	1	0
b2020	1	CIW80_03900	1	0
b2021	1	CIW80_03905	1	0
b2022	1	CIW80_03910	1	0
b2023	1	CIW80_03915	1	0
b2024	1	CIW80_03920	1	0
b2025	1	CIW80_03925	1	0
b2026	1	CIW80_03930	1	0
b2028	1	CIW80_03940	1	0
b2029	1	CIW80_03945	1	0
b2047	1	CIW80_04025	1	0
b2048	1	CIW80_04030	1	0
b2049	1	CIW80_04035	1	0
b2051	1	CIW80_04045	1	0
b2052	1	CIW80_04050	1	0
b2053	1	CIW80_04055	1	0
b2065	1	CIW80_04115	1	0
b2066	1	CIW80_04120	1	0
b2091	1	CIW80_04235	1	0
b2092	1	CIW80_04240	1	0
b2093	1	CIW80_04245	1	0
b2094	1	CIW80_04250	1	0
b2095	1	CIW80_04255	1	0
b2096	1	CIW80_04260	1	0
b2097	1	CIW80_04270	1	0
b2103	1	CIW80_04300	1	0
b2104	1	CIW80_04305	1	0
b2128	1	CIW80_04430	1	0
b2129	1	CIW80_04435	1	0
b2130	1	CIW80_04440	1	0
b2131	1	CIW80_04445	1	0
b2132	1	CIW80_04450	1	0
b2133	1	CIW80_04455	1	0
b2134	1	CIW80_04460	1	0
b2143	1	CIW80_04515	1	0
b2146	1	CIW80_04530	1	0
b2147	1	CIW80_04535	1	0
b2148	1	CIW80_04540	1	0
b2149	1	CIW80_04545	1	0
b2150	1	CIW80_04550	1	0
b2153	0	CIW80_04570	0	0
b2154	1	CIW80_04585	1	0
b2155	1	CIW80_04590	1	0
b2156	1	CIW80_04600	1	0
b2162	1	CIW80_04630	1	0
b2164	1	CIW80_04640	1	0
b2165	1	CIW80_04645	1	0
b2166	1	CIW80_04650	1	0
b2167	1	CIW80_04660	1	0
b2168	1	CIW80_04665	1	0
b2169	1	CIW80_04670	1	0
b2170	1	CIW80_04680	1	0
b2173	1	CIW80_04700	1	0
b2174	1	CIW80_04705	1	0
b2175	1	CIW80_04710	1	0
b2177	1	CIW80_04720	1	0
b2178	1	CIW80_04725	1	0
b2179	1	CIW80_04730	1	0
b2180	1	CIW80_04735	1	0
b2197	1	CIW80_04925	1	0
b2198	1	CIW80_04930	1	0
b2199	1	CIW80_04935	1	0
b2200	1	CIW80_04940	1	0
b2201	1	CIW80_04945	1	0
b2202	1	CIW80_04950	1	0
b2203	1	CIW80_04955	1	0
b2204	1	CIW80_04960	1	0
b2205	1	CIW80_04965	1	0
b2206	1	CIW80_04970	1	0
b2210	1	CIW80_04995	1	0
b2215	1	CIW80_05020	1	0
b2221	1	CIW80_05060	1	0
b2222	1	CIW80_05065	1	0
b2223	1	CIW80_05070	1	0
b2224	1	CIW80_05075	1	0
b2232	1	CIW80_05110	1	0
b2234	1	CIW80_05120	1	0
b2235	1	CIW80_05125	1	0
b2239	1	CIW80_05140	1	0
b2240	1	CIW80_05145	1	0
b2241	1	CIW80_05150	1	0
b2242	1	CIW80_05155	1	0
b2243	1	CIW80_05160	1	0
b2245	1	CIW80_05170	1	0
b2247	1	CIW80_05180	1	0
b2251	1	CIW80_05200	1	0
b2253	1	CIW80_05210	1	0
b2254	1	CIW80_05215	1	0
b2255	1	CIW80_05220	1	0
b2256	1	CIW80_05225	1	0
b2257	1	CIW80_05230	1	0
b4544	1	CIW80_05235	1	0
b2258	1	CIW80_05240	1	0
b2260	1	CIW80_05250	1	0
b2261	1	CIW80_05255	1	0
b2262	1	CIW80_05260	1	0
b2263	1	CIW80_05265	1	0
b2264	1	CIW80_05270	1	0
b2265	1	CIW80_05275	1	0
b2276	1	CIW80_05310	1	0
b2277	1	CIW80_05315	1	0
b2278	1	CIW80_05320	1	0
b2279	1	CIW80_05325	1	0
b2280	1	CIW80_05330	1	0
b2281	1	CIW80_05335	1	0
b2282	1	CIW80_05340	1	0
b2283	1	CIW80_05345	1	0
b2284	1	CIW80_05350	1	0
b2285	1	CIW80_05355	1	0
b2286	1	CIW80_05360	1	0
b2287	1	CIW80_05365	1	0
b2288	1	CIW80_05370	1	0
b2290	1	CIW80_05385	1	0
b2291	1	CIW80_05390	1	0
b2293	1	CIW80_05400	1	0
b2296	1	CIW80_05415	1	0
b2297	1	CIW80_05420	1	0
b2302	1	CIW80_05445	1	0
b2303	1	CIW80_05450	1	0
b2306	1	CIW80_05460	1	0
b2307	1	CIW80_05465	1	0
b2308	1	CIW80_05470	1	0
b2309	1	CIW80_05475	1	0
b2310	1	CIW80_05480	1	0
b2312	0	CIW80_05490	0	0
b2315	0	CIW80_05505	0	0
b2316	0	CIW80_05510	0	0
b2320	1	CIW80_05530	1	0
b2323	1	CIW80_05545	1	0
b2328	1	CIW80_05570	1	0
b2329	0	CIW80_05575	0	0
b2341	1	CIW80_05635	1	0
b2342	1	CIW80_05640	1	0
b2366	1	CIW80_05715	1	0
b2371	1	CIW80_05740	1	0
b2373	1	CIW80_05750	1	0
b2374	1	CIW80_05755	1	0
b2378	1	CIW80_05775	1	0
b2379	1	CIW80_05780	1	0
b2388	1	CIW80_05825	1	0
b2392	1	CIW80_05840	1	0
b2393	1	CIW80_05845	1	0
b2400	0	CIW80_05875	0	0
b2406	1	CIW80_05910	1	0
b2407	1	CIW80_05915	1	0
b2411	1	CIW80_05940	1	0
b2413	1	CIW80_05950	1	0
b2414	1	CIW80_05955	1	0
b2415	1	CIW80_05960	1	0
b2416	1	CIW80_05965	1	0
b2417	1	CIW80_05970	1	0
b2418	1	CIW80_05975	1	0
b2421	1	CIW80_05985	1	0
b2422	1	CIW80_05990	1	0
b2423	1	CIW80_05995	1	0
b2424	1	CIW80_06000	1	0
b2425	1	CIW80_06005	1	0
b2428	1	CIW80_06015	1	0
b2429	1	CIW80_06020	1	0
b2431	1	CIW80_06030	1	0
b2435	1	CIW80_06050	1	0
b2436	1	CIW80_06055	1	0
b2440	1	CIW80_06075	1	0
b2441	1	CIW80_06080	1	0
b2458	1	CIW80_06120	1	0
b2463	1	CIW80_06150	1	0
b2464	1	CIW80_06160	1	0
b2465	1	CIW80_06165	1	0
b2467	1	CIW80_06180	1	0
b2470	1	CIW80_06195	1	0
b2472	0	CIW80_06210	0	0
b2476	0	CIW80_06235	0	0
b2478	0	CIW80_06245	0	0
b2480	1	CIW80_06255	1	0
b2497	1	CIW80_06280	1	0
b2498	1	CIW80_06285	1	0
b2499	0	CIW80_06295	0	0
b2500	1	CIW80_06300	1	0
b2501	1	CIW80_06305	1	0
b2502	1	CIW80_06310	1	0
b2503	1	CIW80_06315	1	0
b2507	0	CIW80_06350	0	0
b2508	1	CIW80_06355	1	0
b2515	0	CIW80_06405	0	0
b2518	1	CIW80_06420	1	0
b2519	1	CIW80_06425	1	0
b2521	1	CIW80_06435	1	0
b2523	1	CIW80_06450	1	0
b2528	1	CIW80_06475	1	0
b2529	1	CIW80_06480	1	0
b2530	1	CIW80_06485	1	0
b2533	1	CIW80_06500	1	0
b2536	1	CIW80_06515	1	0
b2551	1	CIW80_06560	1	0
b2552	1	CIW80_06565	1	0
b2557	0	CIW80_06590	0	0
b2558	1	CIW80_06600	1	0
b2563	1	CIW80_06635	1	0
b2564	1	CIW80_06640	1	0
b2574	1	CIW80_06695	1	0
b2578	1	CIW80_06715	1	0
b2579	1	CIW80_06720	1	0
b2582	1	CIW80_06740	1	0
b2585	0	CIW80_06755	0	0
b2587	1	CIW80_06765	1	0
b2599	0	CIW80_06825	0	0
b2600	0	CIW80_06830	0	0
b2601	1	CIW80_06835	1	0
b2615	0	CIW80_06905	0	0
b2660	1	CIW80_06950	1	0
b2661	1	CIW80_06955	1	0
b2662	1	CIW80_06960	1	0
b2663	1	CIW80_06965	1	0
b2668	1	CIW80_06990	1	0
b2670	1	CIW80_07000	1	0
b2675	1	CIW80_07035	1	0
b2676	1	CIW80_07040	1	0
b2677	1	CIW80_07050	1	0
b2678	1	CIW80_07055	1	0
b2679	1	CIW80_07060	1	0
b2682	1	CIW80_07070	1	0
b2683	1	CIW80_07075	1	0
b2687	0	CIW80_07105	0	0
b2688	1	CIW80_07110	1	0
b2690	1	CIW80_07120	1	0
b2700	1	CIW80_07170	1	0
b2701	1	CIW80_07175	1	0
b2702	1	CIW80_07180	1	0
b2703	1	CIW80_07185	1	0
b2704	1	CIW80_07190	1	0
b2705	1	CIW80_07195	1	0
b2708	1	CIW80_07210	1	0
b2710	1	CIW80_07220	1	0
b2711	1	CIW80_07225	1	0
b2719	1	CIW80_07275	1	0
b2720	1	CIW80_07280	1	0
b2721	1	CIW80_07285	1	0
b2722	1	CIW80_07290	1	0
b2723	1	CIW80_07295	1	0
b2724	1	CIW80_07300	1	0
b2727	1	CIW80_07320	1	0
b2738	1	CIW80_07380	1	0
b2744	1	CIW80_07420	1	0
b2746	0	CIW80_07430	0	0
b2747	0	CIW80_07435	0	0
b2750	1	CIW80_07450	1	0
b2751	1	CIW80_07455	1	0
b2752	1	CIW80_07460	1	0
b2762	1	CIW80_07480	1	0
b2763	1	CIW80_07485	1	0
b2764	1	CIW80_07490	1	0
b2765	1	CIW80_07495	1	0
b2779	1	CIW80_07580	1	0
b2780	0	CIW80_07585	0	0
b2781	1	CIW80_07590	1	0
b2784	1	CIW80_07595	1	0
b2787	1	CIW80_07610	1	0
b2788	1	CIW80_07615	1	0
b2789	1	CIW80_07620	1	0
b2794	1	CIW80_07650	1	0
b2796	1	CIW80_07660	1	0
b2797	1	CIW80_07665	1	0
b2799	1	CIW80_07675	1	0
b2800	1	CIW80_07680	1	0
b2801	1	CIW80_07685	1	0
b2802	1	CIW80_07690	1	0
b2803	1	CIW80_07695	1	0
b2810	1	CIW80_07730	1	0
b2813	1	CIW80_07745	1	0
b2817	1	CIW80_07890	1	0
b2818	0	CIW80_07895	0	0
b2827	0	CIW80_07940	0	0
b2835	1	CIW80_07980	1	0
b2836	1	CIW80_07985	1	0
b2838	0	CIW80_07995	0	0
b2841	1	CIW80_08010	1	0
b2842	1	CIW80_08015	1	0
b2843	1	CIW80_08020	1	0
b2866	1	CIW80_08050	1	0
b2867	1	CIW80_08055	1	0
b2868	1	CIW80_08060	1	0
b2871	1	CIW80_08075	1	0
b2873	1	CIW80_08085	1	0
b2877	1	CIW80_08105	1	0
b2882	1	CIW80_08130	1	0
b2883	1	CIW80_08135	1	0
b4464	1	CIW80_08140	1	0
b2888	1	CIW80_08160	1	0
b2889	1	CIW80_08170	1	0
b2893	1	CIW80_08190	1	0
b2895	1	CIW80_08200	1	0
b2901	1	CIW80_08230	1	0
b2903	1	CIW80_08235	1	0
b2904	1	CIW80_08240	1	0
b2905	1	CIW80_08245	1	0
b2906	1	CIW80_08250	1	0
b2907	1	CIW80_08255	1	0
b2912	1	CIW80_08285	1	0
b2913	1	CIW80_08300	1	0
b2914	1	CIW80_08305	1	0
b2917	1	CIW80_08325	1	0
b2923	1	CIW80_08340	1	0
b2924	1	CIW80_08345	1	0
b2925	1	CIW80_08350	1	0
b2926	1	CIW80_08355	1	0
b2927	1	CIW80_08360	1	0
b2933	1	CIW80_08415	1	0
b2934	1	CIW80_08420	1	0
b2935	1	CIW80_08430	1	0
b2937	1	CIW80_08440	1	0
b2938	1	CIW80_08450	1	0
b2942	0	CIW80_08470	0	0
b2943	1	CIW80_08475	1	0
b2947	1	CIW80_08495	1	0
b2954	1	CIW80_08530	1	0
b2957	1	CIW80_08545	1	0
b2963	1	CIW80_08580	1	0
b2964	1	CIW80_08585	1	0
b2965	1	CIW80_08590	1	0
b2975	1	CIW80_09235	1	0
b2976	1	CIW80_09240	1	0
b4467	1	CIW80_09250	1	0
b4468	1	CIW80_09255	1	0
b2979	1	CIW80_09260	1	0
b2987	1	CIW80_09335	1	0
b2988	1	CIW80_09340	1	0
b2989	1	CIW80_09345	1	0
b2994	1	CIW80_09370	1	0
b2995	1	CIW80_09375	1	0
b2996	1	CIW80_09380	1	0
b2997	1	CIW80_09385	1	0
b3001	1	CIW80_09405	1	0
b3003	1	CIW80_09415	1	0
b3005	1	CIW80_09420	1	0
b3006	1	CIW80_09425	1	0
b3008	1	CIW80_09435	1	0
b3011	1	CIW80_09450	1	0
b3012	1	CIW80_09455	1	0
b3018	0	CIW80_09515	0	0
b3028	1	CIW80_09560	1	0
b3029	1	CIW80_09565	1	0
b3032	1	CIW80_09610	1	0
b3034	1	CIW80_09620	1	0
b3035	1	CIW80_09625	1	0
b3040	0	CIW80_09665	1	1
b3041	0	CIW80_09695	0	0
b3052	1	CIW80_09720	1	0
b3057	1	CIW80_09760	1	0
b3058	0	CIW80_09765	0	0
b3059	1	CIW80_09770	1	0
b3061	1	CIW80_09785	1	0
b3062	1	CIW80_09790	1	0
b3063	1	CIW80_09795	1	0
b3070	1	CIW80_09840	1	0
b3073	1	CIW80_09865	1	0
b3089	1	CIW80_09950	1	0
b3091	1	CIW80_09960	1	0
b3092	1	CIW80_09965	1	0
b3093	1	CIW80_09970	1	0
b4471	1	CIW80_10050	1	0
b3114	1	CIW80_10060	1	0
b3115	1	CIW80_10065	1	0
b3116	1	CIW80_10070	1	0
b3117	1	CIW80_10075	1	0
b3124	1	CIW80_10095	1	0
b3125	1	CIW80_10100	1	0
b3126	1	CIW80_10105	1	0
b3127	1	CIW80_10110	1	0
b3128	1	CIW80_10115	1	0
b3132	1	CIW80_10140	1	0
b3137	1	CIW80_10175	1	0
b3161	1	CIW80_10270	1	0
b3172	0	CIW80_10330	0	0
b3176	0	CIW80_10350	0	0
b3177	0	CIW80_10355	0	0
b3182	1	CIW80_10380	1	0
b3187	0	CIW80_10405	0	0
b3189	0	CIW80_10415	0	0
b3196	0	CIW80_10450	0	0
b3197	1	CIW80_10455	1	0
b3198	0	CIW80_10460	0	0
b3199	0	CIW80_10465	0	0
b3200	0	CIW80_10470	0	0
b3201	0	CIW80_10475	0	0
b3208	1	CIW80_10510	1	0
b3212	1	CIW80_10540	1	0
b3213	1	CIW80_10545	1	0
b3222	1	CIW80_10555	1	0
b3223	1	CIW80_10560	1	0
b3224	1	CIW80_10565	1	0
b3225	1	CIW80_10570	1	0
b3236	1	CIW80_10630	1	0
b3240	1	CIW80_10650	1	0
b3241	1	CIW80_10655	1	0
b3248	1	CIW80_10685	1	0
b3253	1	CIW80_10720	1	0
b3255	0	CIW80_10735	0	0
b3256	0	CIW80_10740	0	0
b3258	1	CIW80_10790	1	0
b3265	1	CIW80_10830	1	0
b3266	1	CIW80_10835	1	0
b3281	1	CIW80_10920	1	0
b3290	1	CIW80_10960	1	0
b3291	1	CIW80_10965	1	0
b3336	1	CIW80_11200	1	0
b3350	1	CIW80_11280	1	0
b3359	1	CIW80_11335	1	0
b3360	0	CIW80_11340	0	0
b3365	1	CIW80_11365	1	0
b3366	1	CIW80_11370	1	0
b3367	1	CIW80_11375	1	0
b3368	0	CIW80_11380	0	0
b3385	1	CIW80_11435	1	0
b3386	1	CIW80_11440	1	0
b3389	0	CIW80_11455	0	0
b3390	1	CIW80_11460	1	0
b3396	1	CIW80_11490	1	0
b3397	1	CIW80_11495	1	0
b3399	1	CIW80_11505	1	0
b3403	1	CIW80_11530	1	0
b3409	1	CIW80_11580	1	0
b3412	1	CIW80_11600	1	0
b3415	1	CIW80_11615	1	0
b3416	1	CIW80_11620	1	0
b3417	1	CIW80_11625	1	0
b3425	1	CIW80_11660	1	0
b3426	1	CIW80_11665	1	0
b3428	1	CIW80_11720	1	0
b3429	1	CIW80_11725	1	0
b3430	1	CIW80_11730	1	0
b3431	1	CIW80_11735	1	0
b3432	1	CIW80_11740	1	0
b3433	0	CIW80_11745	0	0
b4476	1	CIW80_11765	1	0
b3437	1	CIW80_11770	1	0
b3447	1	CIW80_11820	1	0
b3449	1	CIW80_11830	1	0
b3450	1	CIW80_11835	1	0
b3451	1	CIW80_11840	1	0
b3452	1	CIW80_11845	1	0
b3453	1	CIW80_11850	1	0
b3454	1	CIW80_11855	1	0
b3455	1	CIW80_11860	1	0
b3456	1	CIW80_11865	1	0
b3457	1	CIW80_11870	1	0
b3458	1	CIW80_11875	1	0
b3460	1	CIW80_11890	1	0
b3469	1	CIW80_11935	1	0
b3475	1	CIW80_11965	1	0
b3476	1	CIW80_11970	1	0
b3477	1	CIW80_11975	1	0
b3478	1	CIW80_11980	1	0
b3479	1	CIW80_11985	1	0
b3480	1	CIW80_11990	1	0
b3493	1	CIW80_12065	1	0
b3496	1	CIW80_12085	1	0
b3500	1	CIW80_12105	1	0
b3503	1	CIW80_12120	1	0
b3517	1	CIW80_12250	1	0
b3519	1	CIW80_12260	1	0
b3525	1	CIW80_12290	1	0
b3526	1	CIW80_12300	1	0
b3528	1	CIW80_12315	1	0
b3540	1	CIW80_12405	1	0
b3541	1	CIW80_12410	1	0
b3542	1	CIW80_12415	1	0
b3543	1	CIW80_12420	1	0
b3544	1	CIW80_12430	1	0
b3546	1	CIW80_12445	1	0
b3551	1	CIW80_12475	1	0
b3553	1	CIW80_12485	1	0
b3564	1	CIW80_12540	1	0
b3565	1	CIW80_12545	1	0
b3566	1	CIW80_12550	1	0
b3567	1	CIW80_12555	1	0
b3568	1	CIW80_12560	1	0
b3571	1	CIW80_12575	1	0
b3572	1	CIW80_12580	1	0
b3575	1	CIW80_12595	1	0
b3578	1	CIW80_12615	1	0
b3579	1	CIW80_12620	1	0
b3580	1	CIW80_12625	1	0
b3581	1	CIW80_12630	1	0
b3582	1	CIW80_12635	1	0
b3583	1	CIW80_12640	1	0
b3588	1	CIW80_12645	1	0
b3589	1	CIW80_12655	1	0
b3590	1	CIW80_12660	1	0
b3599	1	CIW80_12685	1	0
b3600	1	CIW80_12690	1	0
b3603	1	CIW80_12725	1	0
b3605	1	CIW80_12735	1	0
b3607	1	CIW80_12745	1	0
b3608	1	CIW80_12750	1	0
b3610	1	CIW80_12760	1	0
b3612	1	CIW80_12775	1	0
b3614	1	CIW80_12785	1	0
b3616	1	CIW80_12795	1	0
b3617	1	CIW80_12800	1	0
b3619	1	CIW80_12805	1	0
b3620	1	CIW80_12810	1	0
b3621	1	CIW80_12815	1	0
b3630	1	CIW80_12850	1	0
b3631	1	CIW80_12855	1	0
b3633	0	CIW80_12865	0	0
b3634	0	CIW80_12870	0	0
b3639	0	CIW80_12895	0	0
b3640	1	CIW80_12900	1	0
b3642	0	CIW80_12910	0	0
b3648	0	CIW80_12945	0	0
b3650	1	CIW80_12955	1	0
b3653	1	CIW80_12970	1	0
b3654	1	CIW80_12975	1	0
b3656	1	CIW80_13025	1	0
b3662	1	CIW80_13170	1	0
b3664	1	CIW80_13185	1	0
b3665	1	CIW80_13190	1	0
b3666	1	CIW80_13195	1	0
b3670	1	CIW80_13230	1	0
b3671	1	CIW80_13235	1	0
b3679	1	CIW80_13275	1	0
b3691	1	CIW80_13315	1	0
b4478	1	CIW80_13320	1	0
b4477	1	CIW80_13325	1	0
b3693	1	CIW80_13330	1	0
b3697	1	CIW80_13345	1	0
b3708	1	CIW80_13410	1	0
b3709	1	CIW80_13415	1	0
b3713	1	CIW80_13435	1	0
b3714	1	CIW80_13440	1	0
b3715	1	CIW80_13445	1	0
b3721	1	CIW80_13470	1	0
b3722	1	CIW80_13475	1	0
b3725	1	CIW80_13490	1	0
b3726	1	CIW80_13495	1	0
b3727	1	CIW80_13500	1	0
b3728	1	CIW80_13505	1	0
b3729	0	CIW80_13510	0	0
b3730	0	CIW80_13515	0	0
b3731	1	CIW80_13520	1	0
b3732	1	CIW80_13525	1	0
b3733	1	CIW80_13530	1	0
b3734	1	CIW80_13535	1	0
b3735	1	CIW80_13540	1	0
b3736	1	CIW80_13545	1	0
b3737	1	CIW80_13550	1	0
b3738	1	CIW80_13555	1	0
b3739	1	CIW80_13560	1	0
b3744	1	CIW80_13585	1	0
b3747	1	CIW80_13600	1	0
b3748	1	CIW80_13605	1	0
b3749	1	CIW80_13610	1	0
b3750	1	CIW80_13615	1	0
b3751	1	CIW80_13620	1	0
b3752	1	CIW80_13625	1	0
b3770	0	CIW80_13715	0	0
b3771	0	CIW80_13720	0	0
b3772	1	CIW80_13725	1	0
b3774	0	CIW80_13735	0	0
b3779	1	CIW80_13750	1	0
b3781	1	CIW80_13765	1	0
b3784	1	CIW80_13780	1	0
b3785	1	CIW80_13785	1	0
b3786	1	CIW80_13790	1	0
b3787	1	CIW80_13795	1	0
b3788	1	CIW80_13800	1	0
b3789	1	CIW80_13805	1	0
b3790	1	CIW80_13810	1	0
b3791	1	CIW80_13815	1	0
b3792	1	CIW80_13820	1	0
b4481	1	CIW80_13825	1	0
b3793	1	CIW80_13830	1	0
b3794	1	CIW80_13835	1	0
b3804	0	CIW80_13885	0	0
b3805	0	CIW80_13890	0	0
b3806	1	CIW80_13900	1	0
b3809	0	CIW80_13925	0	0
b3812	1	CIW80_13940	1	0
b3816	1	CIW80_13960	1	0
b3821	1	CIW80_13985	1	0
b3823	1	CIW80_13995	1	0
b3824	1	CIW80_14000	1	0
b3825	1	CIW80_14005	1	0
b3826	1	CIW80_14010	1	0
b3829	1	CIW80_14025	1	0
b3831	1	CIW80_14115	1	0
b3833	1	CIW80_14155	1	0
b3843	0	CIW80_14195	0	0
b3844	1	CIW80_14200	1	0
b3845	1	CIW80_14205	1	0
b3846	1	CIW80_14210	1	0
b3849	1	CIW80_14225	1	0
b3850	0	CIW80_14230	0	0
b3856	1	CIW80_14255	1	0
b3857	1	CIW80_14260	1	0
b3860	1	CIW80_14275	1	0
b3867	0	CIW80_14315	0	0
b3870	0	CIW80_14335	0	0
b3885	1	CIW80_14405	1	0
b3892	1	CIW80_14475	1	0
b3893	1	CIW80_14480	1	0
b3894	1	CIW80_14485	1	0
b3902	1	CIW80_14515	1	0
b3903	1	CIW80_14520	1	0
b3904	1	CIW80_14525	1	0
b3907	1	CIW80_14540	1	0
b3908	1	CIW80_14545	1	0
b3909	1	CIW80_14555	1	0
b3915	1	CIW80_14580	1	0
b3916	1	CIW80_14585	1	0
b3917	1	CIW80_14590	1	0
b3918	1	CIW80_14595	1	0
b3919	1	CIW80_14600	1	0
b3924	1	CIW80_14630	1	0
b3925	1	CIW80_14635	1	0
b3926	1	CIW80_14640	1	0
b3927	1	CIW80_14645	1	0
b3930	1	CIW80_14660	1	0
b3939	0	CIW80_14705	0	0
b3940	1	CIW80_14710	1	0
b3941	0	CIW80_14740	0	0
b3942	1	CIW80_14745	1	0
b3943	1	CIW80_14750	1	0
b3945	1	CIW80_14760	1	0
b3946	1	CIW80_14765	1	0
b3951	1	CIW80_14785	1	0
b3952	1	CIW80_14790	1	0
b3956	1	CIW80_14810	1	0
b3957	0	CIW80_14815	0	0
b3958	0	CIW80_14820	0	0
b3959	0	CIW80_14825	0	0
b3960	0	CIW80_14830	0	0
b3962	1	CIW80_14855	1	0
b3966	1	CIW80_14885	1	0
b3967	0	CIW80_14890	0	0
b3972	0	CIW80_14915	0	0
b3974	0	CIW80_14925	0	0
b3990	1	CIW80_15010	1	0
b3991	1	CIW80_15015	1	0
b4407	1	CIW80_15020	1	0
b3992	1	CIW80_15025	1	0
b3993	1	CIW80_15030	1	0
b3994	1	CIW80_15035	1	0
b3996	1	CIW80_15045	1	0
b3997	0	CIW80_15050	0	0
b4005	0	CIW80_15095	0	0
b4006	0	CIW80_15100	0	0
b4013	0	CIW80_15145	0	0
b4014	1	CIW80_15150	1	0
b4015	1	CIW80_15155	1	0
b4019	1	CIW80_15170	1	0
b4020	1	CIW80_15185	1	0
b4024	1	CIW80_15245	1	0
b4025	1	CIW80_15260	1	0
b4032	1	CIW80_15295	1	0
b4033	1	CIW80_15300	1	0
b4034	1	CIW80_15305	1	0
b4035	1	CIW80_15315	1	0
b4036	1	CIW80_15320	1	0
b4039	1	CIW80_15335	1	0
b4040	0	CIW80_15340	0	0
b4041	1	CIW80_15345	1	0
b4042	1	CIW80_15350	1	0
b4053	1	CIW80_15425	1	0
b4054	1	CIW80_15440	1	0
b4055	1	CIW80_15490	1	0
b4064	1	CIW80_15555	1	0
b4067	1	CIW80_15580	1	0
b4069	1	CIW80_15590	1	0
b4070	1	CIW80_15605	1	0
b4071	1	CIW80_15610	1	0
b4072	1	CIW80_15615	1	0
b4073	1	CIW80_15620	1	0
b4077	1	CIW80_15645	1	0
b4079	1	CIW80_15680	1	0
b4084	1	CIW80_15710	1	0
b4085	1	CIW80_15715	1	0
b4086	1	CIW80_15720	1	0
b4087	1	CIW80_15725	1	0
b4088	1	CIW80_15730	1	0
b4090	1	CIW80_15745	1	0
b4092	1	CIW80_15755	1	0
b4093	1	CIW80_15760	1	0
b4094	1	CIW80_15765	1	0
b4095	1	CIW80_15770	1	0
b4096	1	CIW80_15775	1	0
b4098	1	CIW80_15785	1	0
b4099	1	CIW80_15790	1	0
b4100	1	CIW80_15795	1	0
b4101	1	CIW80_15800	1	0
b4105	1	CIW80_15815	1	0
b4106	1	CIW80_15820	1	0
b4111	1	CIW80_15850	1	0
b4115	1	CIW80_15875	1	0
b4117	1	CIW80_15885	1	0
b4119	1	CIW80_15900	1	0
b4122	1	CIW80_15910	1	0
b4123	1	CIW80_15915	1	0
b4129	1	CIW80_15955	1	0
b4130	1	CIW80_15960	1	0
b4131	1	CIW80_15965	1	0
b4132	1	CIW80_15970	1	0
b4136	1	CIW80_16000	1	0
b4138	1	CIW80_16010	1	0
b4139	1	CIW80_16015	1	0
b4141	1	CIW80_16025	1	0
b4146	1	CIW80_16050	1	0
b4151	1	CIW80_16085	1	0
b4152	1	CIW80_16090	1	0
b4153	1	CIW80_16095	1	0
b4154	1	CIW80_16100	1	0
b4159	1	CIW80_16115	1	0
b4160	0	CIW80_16120	0	0
b4161	1	CIW80_16125	1	0
b4167	1	CIW80_16160	1	0
b4169	1	CIW80_16170	1	0
b4173	1	CIW80_16190	1	0
b4177	0	CIW80_16210	0	0
b4192	1	CIW80_16285	1	0
b4193	1	CIW80_16290	1	0
b4194	1	CIW80_16295	1	0
b4195	1	CIW80_16300	1	0
b4196	1	CIW80_16305	1	0
b4197	1	CIW80_16310	1	0
b4198	1	CIW80_16315	1	0
b4208	1	CIW80_16415	1	0
b4209	1	CIW80_16420	1	0
b4213	1	CIW80_16440	1	0
b4214	1	CIW80_16445	1	0
b4219	1	CIW80_16465	1	0
b4226	1	CIW80_16495	1	0
b4227	1	CIW80_16500	1	0
b4485	1	CIW80_16505	1	0
b4230	1	CIW80_16510	1	0
b4231	1	CIW80_16515	1	0
b4232	1	CIW80_16520	1	0
b4233	1	CIW80_16525	1	0
b4237	1	CIW80_16545	1	0
b4238	1	CIW80_16550	1	0
b4239	1	CIW80_16555	1	0
b4240	1	CIW80_16560	1	0
b4242	1	CIW80_16570	1	0
b4244	1	CIW80_16580	1	0
b4245	0	CIW80_16585	0	0
b4254	1	CIW80_16625	1	0
b4260	1	CIW80_16655	1	0
b4261	0	CIW80_16660	0	0
b4262	0	CIW80_16665	0	0
b4269	1	CIW80_16675	1	0
b4287	1	CIW80_16760	1	0
b4288	1	CIW80_16765	1	0
b4289	1	CIW80_16770	1	0
b4290	1	CIW80_16775	1	0
b4291	1	CIW80_16780	1	0
b4297	1	CIW80_17055	1	0
b4298	1	CIW80_17060	1	0
b4311	1	CIW80_17165	1	0
b4321	1	CIW80_17240	1	0
b4322	1	CIW80_17250	1	0
b4323	1	CIW80_17255	1	0
b4337	1	CIW80_17340	1	0
b4352	1	CIW80_17400	1	0
b4356	1	CIW80_17425	1	0
b4358	1	CIW80_17435	1	0
b4367	1	CIW80_17480	1	0
b4374	1	CIW80_17520	1	0
b4381	1	CIW80_17560	1	0
b4382	1	CIW80_17565	1	0
b4383	1	CIW80_17570	1	0
b4384	1	CIW80_17575	1	0
b4386	1	CIW80_17585	1	0
b4388	1	CIW80_17595	1	0
b4390	1	CIW80_17605	1	0
b4392	1	CIW80_17620	1	0
b4394	1	CIW80_17630	1	0
b0002	1	CIW80_17685	1	0
b0003	0	CIW80_17690	0	0
b0004	0	CIW80_17695	0	0
b0007	1	CIW80_17710	1	0
b0008	1	CIW80_17715	1	0
b0009	1	CIW80_17720	1	0
b0010	1	CIW80_17725	1	0
b0019	1	CIW80_17775	1	0
b0025	0	CIW80_17795	0	0
b0029	0	CIW80_17815	0	0
b0030	1	CIW80_17820	1	0
b0031	0	CIW80_17830	0	0
b0032	1	CIW80_17840	1	0
b0033	1	CIW80_17845	1	0
b0036	1	CIW80_17865	1	0
b0037	1	CIW80_17870	1	0
b0038	1	CIW80_17875	1	0
b0040	1	CIW80_17885	1	0
b0046	1	CIW80_17915	1	0
b0047	1	CIW80_17920	1	0
b0048	1	CIW80_17925	1	0
b0049	1	CIW80_17940	1	0
b0052	1	CIW80_17955	1	0
b0054	0	CIW80_17965	0	0
b0061	1	CIW80_17990	1	0
b0062	1	CIW80_17995	1	0
b0063	1	CIW80_18000	1	0
b0066	1	CIW80_18035	1	0
b0067	1	CIW80_18040	1	0
b0068	1	CIW80_18045	1	0
b0071	0	CIW80_18060	0	0
b0072	0	CIW80_18065	0	0
b0073	1	CIW80_18070	0	-1
b0074	0	CIW80_18075	0	0
b0077	1	CIW80_18090	1	0
b0078	1	CIW80_18095	1	0
b0084	0	CIW80_18130	0	0
b0085	0	CIW80_18135	0	0
b0086	0	CIW80_18140	0	0
b0087	0	CIW80_18145	0	0
b0088	0	CIW80_18150	0	0
b0089	0	CIW80_18155	0	0
b0090	0	CIW80_18160	0	0
b0091	0	CIW80_18165	0	0
b0092	1	CIW80_18170	1	0
b0096	0	CIW80_18190	0	0
b0099	1	CIW80_18205	1	0
b0103	0	CIW80_18230	0	0
b0104	1	CIW80_18235	1	0
b0109	1	CIW80_18260	1	0
b0110	1	CIW80_18265	1	0
b0112	1	CIW80_18275	1	0
b0114	1	CIW80_18320	1	0
b0115	1	CIW80_18325	1	0
b0116	1	CIW80_18330	1	0
b0118	1	CIW80_18345	1	0
b0120	1	CIW80_18355	1	0
b0121	1	CIW80_18360	1	0
b0123	1	CIW80_18370	1	0
b0124	1	CIW80_18375	1	0
b0125	1	CIW80_18380	1	0
b0126	1	CIW80_18385	0	-1
b0131	1	CIW80_18410	1	0
b0133	1	CIW80_18430	1	0
b0134	1	CIW80_18435	1	0
b0142	0	CIW80_18475	0	0
b0149	1	CIW80_18510	1	0
b0150	1	CIW80_18515	1	0
b0151	1	CIW80_18520	1	0
b0152	1	CIW80_18525	1	0
b0153	1	CIW80_18530	1	0
b0154	0	CIW80_18535	0	0
b0155	1	CIW80_18540	1	0
b0158	1	CIW80_18555	1	0
b0159	0	CIW80_18560	0	0
b0160	1	CIW80_18565	1	0
b0166	0	CIW80_18590	0	0
b0171	1	CIW80_18620	1	0
b0173	0	CIW80_18630	0	0
b0174	0	CIW80_18635	0	0
b0175	0	CIW80_18640	0	0
b0179	0	CIW80_18660	0	0
b0180	1	CIW80_18665	1	0
b0181	0	CIW80_18670	0	0
b0182	0	CIW80_18675	0	0
b0185	0	CIW80_18690	0	0
b0186	1	CIW80_18695	1	0
b0197	1	CIW80_18765	1	0
b0198	1	CIW80_18770	1	0
b0199	1	CIW80_18775	1	0
b0200	1	CIW80_18780	1	0
b0207	1	CIW80_18815	1	0
b0211	1	CIW80_18835	1	0
b0212	1	CIW80_18840	1	0
b0221	1	CIW80_19405	1	0
b0222	1	CIW80_19410	1	0
b0237	1	CIW80_19460	1	0
b0238	1	CIW80_19465	1	0
b0241	1	CIW80_19480	1	0
b0242	0	CIW80_19485	0	0
b0243	0	CIW80_19490	0	0
b0306	1	CIW80_19675	1	0
b0307	1	CIW80_19680	1	0
b0308	1	CIW80_19685	1	0
b0311	1	CIW80_19740	1	0
b0312	1	CIW80_19745	1	0
b0314	1	CIW80_19760	1	0
b0315	1	CIW80_19770	1	0
b0325	1	CIW80_19820	1	0
b0331	1	CIW80_19845	1	0
b0333	1	CIW80_19850	1	0
b0334	1	CIW80_19855	1	0
b0335	1	CIW80_19860	1	0
b0336	1	CIW80_19865	1	0
b0337	1	CIW80_19870	1	0
b0343	1	CIW80_19880	1	0
b0344	1	CIW80_19885	1	0
b0355	1	CIW80_19910	1	0
b0356	1	CIW80_19915	1	0
b0365	1	CIW80_19950	1	0
b0366	1	CIW80_19955	1	0
b0367	1	CIW80_19960	1	0
b0368	1	CIW80_19965	1	0
b0369	0	CIW80_19970	0	0
b0376	1	CIW80_19985	1	0
b0381	1	CIW80_20015	1	0
b0383	1	CIW80_20025	1	0
b0386	0	CIW80_20040	0	0
b0388	1	CIW80_20050	1	0
b0394	1	CIW80_20090	1	0
b0401	1	CIW80_20120	1	0
b0402	1	CIW80_20125	1	0
b0403	1	CIW80_20130	1	0
b0404	1	CIW80_20135	1	0
b0411	1	CIW80_20170	1	0
b0414	0	CIW80_20185	0	0
b0415	0	CIW80_20190	0	0
b0417	0	CIW80_20200	0	0
b0418	1	CIW80_20205	1	0
b0420	0	CIW80_20215	0	0
b0421	0	CIW80_20220	0	0
b0423	1	CIW80_20230	1	0
b0425	1	CIW80_20240	1	0
b0428	1	CIW80_20255	1	0
b0429	1	CIW80_20260	1	0
b0430	1	CIW80_20265	1	0
b0431	1	CIW80_20270	1	0
b0432	1	CIW80_20275	1	0
b0433	1	CIW80_20280	1	0
b0444	1	CIW80_20345	1	0
b0446	1	CIW80_20355	1	0
b0451	1	CIW80_20380	1	0
b0452	1	CIW80_20385	1	0
b0459	1	CIW80_20420	1	0
b0462	1	CIW80_20435	1	0
b0463	1	CIW80_20440	1	0
b0465	1	CIW80_20455	1	0
b0469	1	CIW80_20480	1	0
b0474	1	CIW80_20510	1	0
b0475	1	CIW80_20515	1	0
b0477	1	CIW80_20525	1	0
b0480	1	CIW80_20545	1	0
b0484	1	CIW80_20575	1	0
b0485	1	CIW80_20580	1	0
b0493	1	CIW80_20625	1	0
b0494	1	CIW80_20630	1	0
b0505	1	CIW80_20655	1	0
b0507	1	CIW80_20665	1	0
b0508	1	CIW80_20670	1	0
b0509	1	CIW80_20675	1	0
b0511	1	CIW80_20680	1	0
b0512	1	CIW80_20685	1	0
b0514	1	CIW80_20695	1	0
b0515	1	CIW80_20700	1	0
b0516	1	CIW80_20705	1	0
b0517	1	CIW80_20710	1	0
b0521	1	CIW80_20730	1	0
b0522	0	CIW80_20735	0	0
b0523	0	CIW80_20740	0	0
b0524	0	CIW80_20755	0	0
b0529	1	CIW80_20780	1	0
b0572	1	CIW80_20850	1	0
b0573	1	CIW80_20855	1	0
b0574	1	CIW80_20860	1	0
b0575	1	CIW80_20865	1	0
b0576	1	CIW80_20870	1	0
b0577	1	CIW80_20875	1	0
b0578	1	CIW80_20880	1	0
b0583	1	CIW80_20915	1	0
b0584	1	CIW80_20920	1	0
b0585	1	CIW80_20925	1	0
b0586	1	CIW80_20935	1	0
b0588	1	CIW80_20950	1	0
b0589	1	CIW80_20955	1	0
b0590	1	CIW80_20960	1	0
b0591	1	CIW80_20965	1	0
b0592	1	CIW80_20970	1	0
b0593	1	CIW80_20975	1	0
b0594	1	CIW80_20980	1	0
b0595	1	CIW80_20985	1	0
b0596	1	CIW80_20990	1	0
b0597	1	CIW80_20995	1	0
b0604	1	CIW80_21035	1	0
b0605	1	CIW80_21040	1	0
b0606	1	CIW80_21045	1	0
b0612	1	CIW80_21070	1	0
b0613	1	CIW80_21075	1	0
b0614	1	CIW80_21080	1	0
b0615	1	CIW80_21085	1	0
b0616	1	CIW80_21090	1	0
b0617	1	CIW80_21095	1	0
b0621	1	CIW80_21115	1	0
b0622	1	CIW80_21125	1	0
b0624	1	CIW80_21135	1	0
b0628	1	CIW80_21150	1	0
b0630	1	CIW80_21170	1	0
b0632	1	CIW80_21180	1	0
b0635	0	CIW80_21195	0	0
b0638	1	CIW80_21210	1	0
b0639	0	CIW80_21215	0	0
b0641	0	CIW80_21225	0	0
b0651	1	CIW80_21240	1	0
b0652	1	CIW80_21245	1	0
b0653	1	CIW80_21250	1	0
b0654	1	CIW80_21255	1	0
b0655	1	CIW80_21260	1	0
b0657	1	CIW80_21275	1	0
b0662	1	CIW80_21300	1	0
b0674	1	CIW80_21345	1	0
b0675	1	CIW80_21350	1	0
b0677	1	CIW80_21360	1	0
b0678	1	CIW80_21365	1	0
b0679	1	CIW80_21370	1	0
b0681	1	CIW80_21425	1	0
b0684	1	CIW80_21445	1	0
b0688	1	CIW80_21465	1	0
b0692	1	CIW80_21470	1	0
b0693	1	CIW80_21475	1	0
b0696	1	CIW80_21495	1	0
b0697	1	CIW80_21500	1	0
b0698	1	CIW80_21505	1	0
b0709	1	CIW80_21530	1	0
b0720	0	CIW80_21570	0	0
b0721	1	CIW80_21585	1	0
b0722	1	CIW80_21590	1	0
b0723	1	CIW80_21595	1	0
b0724	1	CIW80_21600	1	0
b0726	1	CIW80_21605	1	0
b0727	1	CIW80_21610	1	0
b0728	1	CIW80_21615	1	0
b0729	1	CIW80_21620	1	0
b0733	1	CIW80_21635	1	0
b0734	1	CIW80_21640	1	0
b4515	1	CIW80_21645	1	0
b0750	1	CIW80_21725	1	0
b0751	1	CIW80_21730	1	0
b0752	1	CIW80_21735	1	0
b0754	1	CIW80_21750	1	0
b0755	1	CIW80_21755	1	0
b0756	1	CIW80_21760	1	0
b0757	1	CIW80_21765	1	0
b0758	1	CIW80_21770	1	0
b0759	1	CIW80_21775	1	0
b0763	1	CIW80_21805	1	0
b0764	1	CIW80_21810	1	0
b0765	1	CIW80_21815	1	0
b0766	1	CIW80_21820	1	0
b0767	1	CIW80_21825	1	0
b0774	1	CIW80_21865	1	0
b0775	1	CIW80_21870	1	0
b0776	1	CIW80_21875	1	0
b0777	1	CIW80_21880	1	0
b0778	1	CIW80_21885	1	0
b0781	1	CIW80_21900	1	0
b0783	1	CIW80_21910	1	0
b0784	1	CIW80_21915	1	0
b0785	1	CIW80_21920	1	0
b0789	1	CIW80_21940	1	0
b0805	1	CIW80_22020	1	0
b0808	1	CIW80_22035	1	0
b0809	1	CIW80_22040	1	0
b0810	1	CIW80_22045	1	0
b0811	1	CIW80_22050	1	0
b0813	1	CIW80_22070	1	0
b0819	1	CIW80_22105	1	0
b0822	1	CIW80_22115	1	0
b0825	1	CIW80_22130	1	0
b0826	1	CIW80_22135	1	0
b0827	1	CIW80_22140	1	0
b0828	1	CIW80_22145	1	0
b0829	1	CIW80_22150	1	0
b0830	1	CIW80_22155	1	0
b0831	1	CIW80_22160	1	0
b0832	1	CIW80_22165	1	0
b0837	1	CIW80_22190	1	0
b0839	1	CIW80_22200	1	0
b0841	1	CIW80_22210	1	0
b0842	1	CIW80_22215	1	0
b0844	1	CIW80_22225	1	0
b0849	1	CIW80_22250	1	0
b0854	1	CIW80_22280	1	0
b0855	1	CIW80_22285	1	0
b0856	1	CIW80_22290	1	0
b0857	1	CIW80_22295	1	0
b0860	1	CIW80_22310	1	0
b0861	1	CIW80_22315	1	0
b0862	1	CIW80_22320	1	0
b0863	1	CIW80_22325	1	0
b0864	1	CIW80_22330	1	0
b0867	1	CIW80_22345	1	0
b0870	1	CIW80_22360	1	0
b0871	1	CIW80_22365	1	0
b0874	1	CIW80_22380	1	0
b0875	1	CIW80_22390	1	0
b0886	1	CIW80_22455	1	0
b0887	1	CIW80_22460	1	0
b0888	1	CIW80_22465	1	0
b0894	1	CIW80_22500	1	0
b0895	1	CIW80_22505	1	0
b0896	1	CIW80_22510	1	0
b0902	1	CIW80_22525	1	0
b0903	1	CIW80_22530	1	0
b0904	1	CIW80_22535	1	0
b0905	1	CIW80_22540	1	0
b0907	1	CIW80_22550	1	0
b0908	0	CIW80_22555	0	0
b0910	1	CIW80_22565	1	0
b0914	0	CIW80_22585	0	0
b0915	0	CIW80_22590	0	0
b0918	0	CIW80_22605	0	0
b0925	1	CIW80_22640	1	0
b0928	1	CIW80_22655	1	0
b0929	1	CIW80_22660	1	0
b0931	1	CIW80_22670	1	0
b0932	1	CIW80_22675	1	0
b0933	1	CIW80_22680	1	0
b0934	1	CIW80_22685	1	0
b0935	1	CIW80_22690	1	0
b0936	1	CIW80_22695	1	0
b0937	1	CIW80_22700	1	0
b0945	1	CIW80_22710	1	0
b0954	1	CIW80_22755	1	0
b0957	1	CIW80_22770	1	0
b0963	1	CIW80_22805	1	0
b0968	1	CIW80_22830	1	0
b0972	1	CIW80_22850	1	0
b0973	1	CIW80_22855	1	0
b0974	1	CIW80_22860	1	0
b0978	1	CIW80_22880	1	0
b0979	1	CIW80_22885	1	0
b0980	1	CIW80_22895	1	0
b0996	1	CIW80_22945	1	0
b0997	1	CIW80_22950	1	0
b1002	1	CIW80_22970	1	0
b1004	1	CIW80_22980	1	0
b1006	1	CIW80_22995	1	0
b1007	1	CIW80_23000	1	0
b1008	1	CIW80_23005	1	0
b1009	1	CIW80_23010	1	0
b1010	1	CIW80_23015	1	0
b1011	1	CIW80_23020	1	0
b1012	1	CIW80_23025	1	0
b1014	1	CIW80_23035	1	0
b1015	1	CIW80_23050	1	0
b1019	1	CIW80_23065	1	0
b1021	1	CIW80_23080	1	0
b1022	1	CIW80_23085	1	0
b1025	1	CIW80_23100	1	0
b1033	1	CIW80_23760	1	0
b1054	1	CIW80_23880	1	0
b1059	1	CIW80_23905	1	0
b1062	0	CIW80_23920	0	0
b1064	1	CIW80_23930	1	0
b1069	0	CIW80_23955	0	0
b1090	1	CIW80_24060	1	0
b1091	1	CIW80_24065	1	0
b1092	0	CIW80_24070	0	0
b1093	0	CIW80_24075	0	0
b1094	0	CIW80_24080	0	0
b1095	1	CIW80_24085	1	0
b1096	1	CIW80_24090	1	0
b1097	1	CIW80_24095	1	0
b1098	0	CIW80_24100	0	0
b1101	1	CIW80_24115	1	0
b1102	1	CIW80_24120	1	0
b1103	1	CIW80_24125	1	0
b1106	1	CIW80_24140	1	0
b1107	1	CIW80_24145	1	0
b1109	1	CIW80_24155	1	0
b1113	1	CIW80_24180	1	0
b1119	1	CIW80_24210	1	0
b1123	1	CIW80_24230	1	0
b1124	1	CIW80_24235	1	0
b1125	1	CIW80_24240	1	0
b1126	1	CIW80_24245	1	0
b1131	0	CIW80_24275	0	0
b1134	1	CIW80_24290	1	0
b1136	0	CIW80_24300	0	0
b1185	1	CIW80_24785	1	0
b1186	1	CIW80_24790	1	0
b1189	1	CIW80_24805	1	0
b1190	1	CIW80_24810	1	0
b1192	1	CIW80_24820	1	0
b1193	1	CIW80_24830	1	0
b1197	1	CIW80_24880	1	0
b1198	1	CIW80_24885	1	0
b1199	1	CIW80_24890	1	0
b1200	1	CIW80_24895	1	0
b1206	1	CIW80_24925	1	0
b1207	1	CIW80_24930	1	0
b1208	0	CIW80_24935	0	0
b1210	0	CIW80_24945	0	0
b1215	0	CIW80_24970	0	0
b1216	1	CIW80_24985	1	0
b1223	1	CIW80_25025	1	0
b1224	1	CIW80_25030	1	0
b1225	1	CIW80_25035	1	0
b1226	1	CIW80_25040	1	0
b1227	1	CIW80_25045	1	0
b1232	1	CIW80_25100	1	0
b1236	1	CIW80_25120	1	0
b1238	1	CIW80_25130	1	0
b1241	1	CIW80_25140	1	0
b1243	1	CIW80_25150	1	0
b1244	1	CIW80_25155	1	0
b1245	1	CIW80_25160	1	0
b1246	1	CIW80_25165	1	0
b1247	1	CIW80_25170	1	0
b1249	1	CIW80_25180	1	0
b1250	1	CIW80_25190	1	0
b1252	1	CIW80_25200	1	0
b1260	0	CIW80_25240	0	0
b1261	0	CIW80_25245	0	0
b1262	0	CIW80_25250	0	0
b1263	0	CIW80_25255	0	0
b1264	0	CIW80_25260	0	0
b1270	1	CIW80_25290	1	0
b1276	1	CIW80_25345	1	0
b1277	0	CIW80_25350	0	0
b1278	1	CIW80_25355	1	0
b1281	0	CIW80_25370	0	0
b1285	1	CIW80_25395	1	0
b1288	1	CIW80_25415	1	0
b1291	1	CIW80_25450	1	0
b1308	1	CIW80_25505	1	0
b1317	1	CIW80_25550	1	0
b1319	1	CIW80_25560	1	0
b1325	1	CIW80_25590	1	0
b1326	1	CIW80_25595	1	0
b1329	1	CIW80_25615	1	0
b1330	1	CIW80_25620	1	0
b1341	1	CIW80_25675	1	0
b1377	1	CIW80_25725	1	0
b1378	1	CIW80_25730	1	0
b1380	1	CIW80_25745	1	0
