# Supplementary material for: High-quality genome-scale metabolic network reconstruction of probiotic bacterium Escherichia coli Nissle 1917
Source: BMC Bioinformatics. 2022 Dec 30;23:566. doi: 10.1186/s12859-022-05108-9 (PMC9801561; doi:10.1186/s12859-022-05108-9)
Supplement: Supplementary file 9 — Additional file 9. Data S7. [file 12859_2022_5108_MOESM9_ESM.xlsx]

## Sheet: Overview
FSEOF predicted targets for secondary metabolites pathways
Yersiniabactin	Predicted targets for altering yersiniabactin production
Colibactin	Predicted targets for altering colibactin production
Enterobactin	Predicted targets for altering enterobactin production
Salmochelin	Predicted targets for altering salmochelin production
Aerobactin	Predicted targets for altering aerobactin production
Slopes	Presence of targets across pathways and subsystem information

## Sheet: Yersiniabactin
	1	2	3	4	5	6	7	8	9	10	11	12	13	14	15	16	17	18	19	20	21	22	23	24	25	26	27	28	29	30	Name	Subsystem
R1PK	32.243	31.2542	30.2567	29.2592	28.2618	27.2643	26.2668	25.2693	24.2719	23.2744	22.2769	21.2794	20.282	19.2845	18.287	17.2895	16.2921	15.2946	14.2971	13.2997	12.3022	11.3047	10.3072	9.30976	8.31228	7.31481	6.31733	5.31986	4.32239	3.32491	Ribose 1-phosphokinase	Alternate Carbon Metabolism
CELLB6PH	531.388	535.951	541.804	547.656	553.509	559.361	565.214	571.066	576.918	582.771	588.623	594.476	600.328	606.181	612.033	617.886	623.738	629.59	635.443	641.295	647.148	653	658.853	664.705	670.558	676.41	672.802	663.861	654.92	645.979	D-cellobiose 6`-phosphate hydrolase	Alternate Carbon Metabolism
PGMT	0	0	0	0	0	0	0	0	0	0	0	0	0	0	0	0	0	0	0	0	0	0	0	0	0	0	9.46068	24.254	39.0473	53.8407	Phosphoglucomutase	Alternate Carbon Metabolism
AMALT2	0	0	0	0	0	0	0	0	0	0	0	0	0	0	0	0	0	0	0	0	0	0	0	0	0	0	9.46068	24.254	39.0473	53.8407	Amylomaltase (maltotetraose)	Alternate Carbon Metabolism
PPM	-42.1307	-51.0111	-59.8828	-68.7545	-77.6263	-86.498	-95.3697	-104.241	-113.113	-121.985	-130.857	-139.728	-148.6	-157.472	-166.344	-175.215	-184.087	-192.959	-201.83	-210.702	-219.574	-228.446	-237.317	-246.189	-255.061	-263.933	-272.804	-281.676	-290.548	-299.419	Phosphopentomutase	Alternate Carbon Metabolism
GLYCTO2	2.61722	0.026078	0.025245	0.024413	0.023581	0.022749	0.021916	0.021084	0.020252	0.019419	0.018587	0.017755	0.016923	0.01609	0.015258	0.014426	0.013594	0.012761	0.011929	0.011097	0.010265	0.009432	0.0086	0.007768	0.006936	0.006103	0.005271	0.004439	0.003606	0.002774	Glycolate oxidase	Alternate Carbon Metabolism
MLTP1	0	0	0	0	0	0	0	0	0	0	0	0	0	0	0	0	0	0	0	0	0	0	0	0	0	0	9.46068	24.254	39.0473	53.8407	Maltodextrin phosphorylase (maltopentaose)	Alternate Carbon Metabolism
R15BPK	32.243	31.2542	30.2567	29.2592	28.2618	27.2643	26.2668	25.2693	24.2719	23.2744	22.2769	21.2794	20.282	19.2845	18.287	17.2895	16.2921	15.2946	14.2971	13.2997	12.3022	11.3047	10.3072	9.30976	8.31228	7.31481	6.31733	5.31986	4.32239	3.32491	Ribose-1,5-bisphosphokinase	Alternate Carbon Metabolism
PPA	133.817	153.449	173.051	192.653	212.255	231.857	251.459	271.061	290.663	310.266	329.868	349.47	369.072	388.674	408.276	427.878	447.48	467.082	486.684	506.286	525.889	545.491	565.093	584.695	604.297	623.899	643.501	663.103	682.705	702.307	Inorganic diphosphatase	Anaplerotic Reactions
PPC	106.513	105.758	102.382	99.0072	95.6319	92.2567	88.8814	85.5062	82.131	78.7557	75.3805	72.0052	68.63	65.2547	61.8795	58.5042	55.129	51.7538	48.3785	45.0033	41.628	38.2528	34.8775	31.5023	20.126	5.33265	0	0	0	0	Phosphoenolpyruvate carboxylase	Anaplerotic Reactions
FUM	306.226	306.324	304.269	302.215	300.16	298.105	296.051	293.996	291.942	289.887	287.832	285.778	283.723	281.669	279.614	277.56	275.505	273.45	271.396	269.341	267.287	265.232	263.177	261.123	259.068	257.014	254.959	252.905	250.85	248.795	Fumarase	Citric Acid Cycle
SUCOAS	-260.988	-262.474	-261.818	-261.163	-260.508	-259.853	-259.198	-258.543	-257.888	-257.233	-256.578	-255.922	-255.267	-254.612	-253.957	-253.302	-252.647	-251.992	-251.337	-250.682	-250.026	-249.371	-248.716	-248.061	-239.405	-227.332	-224.719	-227.439	-230.159	-232.88	Succinyl-CoA synthetase (ADP-forming)	Citric Acid Cycle
MDH3	216.43	216.771	217.574	218.378	219.181	219.985	220.788	221.592	222.395	223.199	224.002	224.806	225.609	226.413	227.216	228.02	228.823	229.627	230.43	231.234	232.037	232.841	233.644	234.448	243.252	255.474	258.235	255.663	253.091	250.519	Malate dehydrogenase (menaquinone 8 as acceptor)	Citric Acid Cycle
ACONTb	311.483	311.42	309.202	306.985	304.768	302.551	300.333	298.116	295.899	293.682	291.465	289.247	287.03	284.813	282.596	280.379	278.161	275.944	273.727	271.51	269.292	267.075	264.858	262.641	260.424	258.206	255.989	253.772	251.555	249.337	Aconitase (half-reaction B, Isocitrate hydro-lyase)	Citric Acid Cycle
ACONTa	311.483	311.42	309.202	306.985	304.768	302.551	300.333	298.116	295.899	293.682	291.465	289.247	287.03	284.813	282.596	280.379	278.161	275.944	273.727	271.51	269.292	267.075	264.858	262.641	260.424	258.206	255.989	253.772	251.555	249.337	Aconitase (half-reaction A, Citrate hydro-lyase)	Citric Acid Cycle
ICDHyr	311.483	311.42	309.202	306.985	304.768	302.551	300.333	298.116	295.899	293.682	291.465	289.247	287.03	284.813	282.596	280.379	278.161	275.944	273.727	271.51	269.292	267.075	264.858	262.641	252.422	238.787	234.613	235.771	236.929	238.087	Isocitrate dehydrogenase (NADP)	Citric Acid Cycle
CS	311.483	311.42	309.202	306.985	304.768	302.551	300.333	298.116	295.899	293.682	291.465	289.247	287.03	284.813	282.596	280.379	278.161	275.944	273.727	271.51	269.292	267.075	264.858	262.641	260.424	258.206	255.989	253.772	251.555	249.337	Citrate synthase	Citric Acid Cycle
AKGDH	276.411	277.423	276.291	275.159	274.027	272.894	271.762	270.63	269.498	268.366	267.233	266.101	264.969	263.837	262.704	261.572	260.44	259.308	258.175	257.043	255.911	254.779	253.646	252.514	243.381	230.831	227.741	229.984	232.227	234.47	2-Oxogluterate dehydrogenase	Citric Acid Cycle
PYDXK	0.008968	0.008693	0.008415	0.008138	0.00786	0.007583	0.007305	0.007028	0.006751	0.006473	0.006196	0.005918	0.005641	0.005363	0.005086	0.004809	0.004531	0.004254	0.003976	0.003699	0.003422	0.003144	0.002867	0.002589	0.002312	0.002034	0.001757	0.00148	0.001202	0.000925	Pyridoxal kinase	Cofactor and Prosthetic Group Biosynthesis
PYDXOR	-0.008968	-0.008693	-0.008415	-0.008138	-0.00786	-0.007583	-0.007305	-0.007028	-0.006751	-0.006473	-0.006196	-0.005918	-0.005641	-0.005363	-0.005086	-0.004809	-0.004531	-0.004254	-0.003976	-0.003699	-0.003422	-0.003144	-0.002867	-0.002589	-0.002312	-0.002034	-0.001757	-0.00148	-0.001202	-0.000925	Pyridoxine:NADP+ 4-oxidoreductase	Cofactor and Prosthetic Group Biosynthesis
IPDDI	-0.08489	-0.082287	-0.07966	-0.077034	-0.074408	-0.071782	-0.069156	-0.06653	-0.063903	-0.061277	-0.058651	-0.056025	-0.053399	-0.050773	-0.048146	-0.04552	-0.042894	-0.040268	-0.037642	-0.035016	-0.032389	-0.029763	-0.027137	-0.024511	-0.021885	-0.019259	-0.016632	-0.014006	-0.01138	-0.008754	Isopentenyl-diphosphate D-isomerase	Cofactor and Prosthetic Group Biosynthesis
DMPPS	0.096069	0.093123	0.090151	0.087179	0.084207	0.081235	0.078263	0.075291	0.072319	0.069347	0.066375	0.063403	0.060431	0.057459	0.054487	0.051515	0.048543	0.045571	0.042599	0.039627	0.036655	0.033683	0.030711	0.027739	0.024767	0.021795	0.018823	0.015851	0.012879	0.009907	1-hydroxy-2-methyl-2-(E)-butenyl 4-diphosphate reductase (dmpp)	Cofactor and Prosthetic Group Biosynthesis
EX_ybt_e	3.28992	6.57984	9.86976	13.1597	16.4496	19.7395	23.0294	26.3193	29.6093	32.8992	36.1891	39.479	42.7689	46.0589	49.3488	52.6387	55.9286	59.2185	62.5085	65.7984	69.0883	72.3782	75.6681	78.958	82.248	85.5379	88.8278	92.1177	95.4076	98.6976	Yersiniabactin Exchange	Extracellular exchange
GLYCL	0	3.83078	8.95839	14.086	19.2136	24.3412	29.4688	34.5965	39.7241	44.8517	49.9793	55.1069	60.2345	65.3621	70.4897	75.6173	80.745	85.8726	91.0002	96.1278	101.255	106.383	111.511	116.638	121.766	126.893	132.021	137.149	142.276	147.404	Glycine Cleavage System	Folate Metabolism
MTHFR2	14.0192	23.7617	33.5031	43.2445	52.9858	62.7272	72.4686	82.21	91.9514	101.693	111.434	121.176	130.917	140.658	150.4	160.141	169.883	179.624	189.365	199.107	208.848	218.589	228.331	238.072	247.814	257.555	267.296	277.038	286.779	296.521	5,10-methylenetetrahydrofolate reductase (NADH)	Folate Metabolism
PSP_L	63.1645	67.569	70.6624	73.7558	76.8492	79.9426	83.0361	86.1295	89.2229	92.3163	95.4097	98.5031	101.597	104.69	107.783	110.877	113.97	117.064	120.157	123.25	126.344	129.437	132.531	135.624	138.717	141.811	144.904	147.998	151.091	154.185	Phosphoserine phosphatase (L-serine)	Glycine and Serine Metabolism
PGCD	63.1645	67.569	70.6624	73.7558	76.8492	79.9426	83.0361	86.1295	89.2229	92.3163	95.4097	98.5031	101.597	104.69	107.783	110.877	113.97	117.064	120.157	123.25	126.344	129.437	132.531	135.624	138.717	141.811	144.904	147.998	151.091	154.185	Phosphoglycerate dehydrogenase	Glycine and Serine Metabolism
GHMT2r	46.1964	51.1213	54.7397	58.358	61.9763	65.5947	69.213	72.8314	76.4497	80.068	83.6864	87.3047	90.923	94.5414	98.1597	101.778	105.396	109.015	112.633	116.251	119.87	123.488	127.106	130.725	134.343	137.961	141.58	145.198	148.816	152.435	Glycine hydroxymethyltransferase, reversible	Glycine and Serine Metabolism
PSERT	63.1645	67.569	70.6624	73.7558	76.8492	79.9426	83.0361	86.1295	89.2229	92.3163	95.4097	98.5031	101.597	104.69	107.783	110.877	113.97	117.064	120.157	123.25	126.344	129.437	132.531	135.624	138.717	141.811	144.904	147.998	151.091	154.185	Phosphoserine transaminase	Glycine and Serine Metabolism
PGI	290.659	300.853	317.195	333.536	349.878	366.219	382.561	398.902	415.243	431.585	447.926	464.268	480.609	496.951	513.292	529.634	545.975	562.316	572.992	582.915	592.839	602.762	612.686	622.61	632.533	642.457	652.38	670.863	692.837	714.812	Glucose-6-phosphate isomerase	Glycolysis/Gluconeogenesis
HEX1	531.388	535.951	541.804	547.656	553.509	559.361	565.214	571.066	576.918	582.771	588.623	594.476	600.328	606.181	612.033	617.886	623.738	629.59	635.443	641.295	647.148	653	658.853	664.705	670.558	676.41	682.262	688.115	693.967	699.82	Hexokinase (D-glucose:ATP)	Glycolysis/Gluconeogenesis
FBA	0	0	0	0	0	0	0	0	0	0	0	0	0	0	0	0	0	0	0	0	0	0	0	0	1.96982	1.73344	1.49706	1.26068	1.02431	0.787927	Fructose-bisphosphate aldolase	Glycolysis/Gluconeogenesis
F6PA	252.247	256.544	266.133	275.722	285.311	294.9	304.49	314.079	323.668	333.257	342.846	352.435	362.024	371.613	381.202	390.791	400.381	409.97	413.892	417.064	420.235	423.406	426.578	429.749	430.95	434.358	437.766	449.732	465.19	480.649	Fructose 6-phosphate aldolase	Glycolysis/Gluconeogenesis
PFK	0	0	0	0	0	0	0	0	0	0	0	0	0	0	0	0	0	0	0	0	0	0	0	0	1.96982	1.73344	1.49706	1.26068	1.02431	0.787927	Phosphofructokinase	Glycolysis/Gluconeogenesis
NO3t7pp	653.152	651.629	650.575	649.521	648.467	647.413	646.359	645.305	644.251	643.197	642.142	641.088	640.034	638.98	637.926	636.872	635.818	634.764	634.363	634.05	633.736	633.423	633.109	632.795	632.482	632.168	631.855	630.553	628.849	627.145	Nitrate transport in via nitrite antiport (periplasm)	Inorganic Ion Transport and Metabolism
CLtipp	2.1005	2.03608	1.9711	1.90612	1.84113	1.77615	1.71117	1.64619	1.58121	1.51623	1.45125	1.38627	1.32128	1.2563	1.19132	1.12634	1.06136	0.996378	0.931397	0.866416	0.801435	0.736454	0.671472	0.606491	0.54151	0.476529	0.411548	0.346566	0.281585	0.216604	Chloride ion transport in via diffusion (periplasm)	Inorganic Ion Transport and Metabolism
FEROpp	12.8999	11.7646	10.3716	8.97854	7.58549	6.19243	4.79938	3.40633	2.01328	0.620229	0	0	0	0	0	0	0	0	0	0	0	0	0	0	0	0	0	0	0	0	Ferroxidase	Inorganic Ion Transport and Metabolism
O2tpp	116.768	115.391	113.095	110.8	108.505	106.209	103.914	101.619	99.3234	97.0281	94.7328	92.4375	90.1422	87.8469	85.5516	83.2563	80.961	78.6657	75.0627	71.2864	67.51	63.7337	59.9573	56.181	52.4046	48.6283	44.852	43.0507	42.0553	41.0599	O2 transport via diffusion (periplasm)	Inorganic Ion Transport and Metabolism
ACCOAC	6.41947	9.61341	12.8065	15.9996	19.1927	22.3858	25.5789	28.772	31.9651	35.1582	38.3513	41.5444	44.7375	47.9306	51.1237	54.3168	57.5099	60.7031	63.8962	67.0893	70.2824	73.4755	76.6686	79.8617	83.0548	86.2479	89.441	92.6341	95.8272	99.0203	Acetyl-CoA carboxylase	Membrane Lipid Metabolism
RHCCE	9.88769	19.7569	29.6261	39.4953	49.3645	59.2337	69.1029	78.9721	88.8413	98.7105	108.58	118.449	128.318	138.187	148.057	157.926	167.795	177.664	187.533	197.403	207.272	217.141	227.01	236.879	246.749	256.618	266.487	276.356	286.225	296.095	S-ribosylhomocysteine cleavage enzyme	Methionine Metabolism
METAT	9.89666	19.7656	29.6345	39.5034	49.3724	59.2413	69.1102	78.9791	88.8481	98.717	108.586	118.455	128.324	138.193	148.062	157.931	167.799	177.668	187.537	197.406	207.275	217.144	227.013	236.882	246.751	256.62	266.489	276.358	286.227	296.095	Methionine adenosyltransferase	Methionine Metabolism
MTHTHFSs	9.88769	19.7569	29.6261	39.4953	49.3645	59.2337	69.1029	78.9721	88.8413	98.7105	108.58	118.449	128.318	138.187	148.057	157.926	167.795	177.664	187.533	197.403	207.272	217.141	227.01	236.879	246.749	256.618	266.487	276.356	286.225	296.095	(2R,4S)-2-methyl-2,3,3,4-tetrahydroxytetrahydrofuran synthesis (spontaneous)	Methionine Metabolism
AHCYSNS	9.88769	19.7569	29.6261	39.4953	49.3645	59.2337	69.1029	78.9721	88.8413	98.7105	108.58	118.449	128.318	138.187	148.057	157.926	167.795	177.664	187.533	197.403	207.272	217.141	227.01	236.879	246.749	256.618	266.487	276.356	286.225	296.095	S-adenosylhomocysteine nucleosidase	Methionine Metabolism
METS	14.0192	23.7617	33.5031	43.2445	52.9858	62.7272	72.4686	82.21	91.9514	101.693	111.434	121.176	130.917	140.658	150.4	160.141	169.883	179.624	189.365	199.107	208.848	218.589	228.331	238.072	247.814	257.555	267.296	277.038	286.779	296.521	Methionine synthase	Methionine Metabolism
DHPTDCs2	9.88769	19.7569	29.6261	39.4953	49.3645	59.2337	69.1029	78.9721	88.8413	98.7105	108.58	118.449	128.318	138.187	148.057	157.926	167.795	177.664	187.533	197.403	207.272	217.141	227.01	236.879	246.749	256.618	266.487	276.356	286.225	296.095	4,5-dihydroxy-2,3-pentanedione cyclization (spontaneous)	Methionine Metabolism
NTRIR3pp	407.453	410.952	413.443	415.935	418.426	420.918	423.409	425.901	428.393	430.884	433.376	435.867	438.359	440.85	443.342	445.833	448.325	450.816	455.814	461.144	466.474	471.805	477.135	482.465	487.795	493.125	498.455	500	500	500	Nitrite Reductase (Ubiquinole-8, periplasm)	Nitrogen Metabolism
NDPK5	0.960617	0.931156	0.901439	0.871721	0.842003	0.812285	0.782568	0.75285	0.723132	0.693414	0.663697	0.633979	0.604261	0.574543	0.544826	0.515108	0.48539	0.455672	0.425955	0.396237	0.366519	0.336801	0.307083	0.277366	0.247648	0.21793	0.188212	0.158495	0.128777	0.099059	Nucleoside-diphosphate kinase (ATP:dGDP)	Nucleotide Salvage Pathway
ADNK1	9.88769	19.7569	29.6261	39.4953	49.3645	59.2337	69.1029	78.9721	88.8413	98.7105	108.58	118.449	128.318	138.187	148.057	157.926	167.795	177.664	187.533	197.403	207.272	217.141	227.01	236.879	246.749	256.618	266.487	276.356	286.225	296.095	Adenosine kinase	Nucleotide Salvage Pathway
RNDR2	0.960617	0.931156	0.901439	0.871721	0.842003	0.812285	0.782568	0.75285	0.723132	0.693414	0.663697	0.633979	0.604261	0.574543	0.544826	0.515108	0.48539	0.455672	0.425955	0.396237	0.366519	0.336801	0.307083	0.277366	0.247648	0.21793	0.188212	0.158495	0.128777	0.099059	Ribonucleoside-diphosphate reductase (GDP)	Nucleotide Salvage Pathway
NDPK1	14.611	14.1629	13.7109	13.2589	12.8069	12.3549	11.9029	11.4509	10.9989	10.5469	10.0949	9.64286	9.19085	8.73884	8.28683	7.83482	7.38281	6.93081	6.4788	6.02679	5.57478	5.12277	4.67076	4.21875	3.76674	3.31473	2.86272	2.41072	1.95871	1.5067	Nucleoside-diphosphate kinase (ATP:GDP)	Nucleotide Salvage Pathway
RNTR4c2	1.01599	0.984828	0.953397	0.921966	0.890536	0.859105	0.827674	0.796244	0.764813	0.733382	0.701952	0.670521	0.63909	0.60766	0.576229	0.544798	0.513368	0.481937	0.450506	0.419076	0.387645	0.356214	0.324784	0.293353	0.261922	0.230492	0.199061	0.16763	0.1362	0.104769	Ribonucleoside-triphosphate reductase (UTP) (flavodoxin)	Nucleotide Salvage Pathway
NDPK6	-1.01599	-0.984828	-0.953397	-0.921966	-0.890536	-0.859105	-0.827674	-0.796244	-0.764813	-0.733382	-0.701952	-0.670521	-0.63909	-0.60766	-0.576229	-0.544798	-0.513368	-0.481937	-0.450506	-0.419076	-0.387645	-0.356214	-0.324784	-0.293353	-0.261922	-0.230492	-0.199061	-0.16763	-0.1362	-0.104769	Nucleoside-diphosphate kinase (ATP:dUDP)	Nucleotide Salvage Pathway
PUNP1	-9.88769	-19.7569	-29.6261	-39.4953	-49.3645	-59.2337	-69.1029	-78.9721	-88.8413	-98.7105	-108.58	-118.449	-128.318	-138.187	-148.057	-157.926	-167.795	-177.664	-187.533	-197.403	-207.272	-217.141	-227.01	-236.879	-246.749	-256.618	-266.487	-276.356	-286.225	-296.095	Purine-nucleoside phosphorylase (Adenosine)	Nucleotide Salvage Pathway
NDPK4	1.01599	0.984828	0.953397	0.921966	0.890536	0.859105	0.827674	0.796244	0.764813	0.733382	0.701952	0.670521	0.63909	0.60766	0.576229	0.544798	0.513368	0.481937	0.450506	0.419076	0.387645	0.356214	0.324784	0.293353	0.261922	0.230492	0.199061	0.16763	0.1362	0.104769	Nucleoside-diphosphate kinase (ATP:dTDP)	Nucleotide Salvage Pathway
NDPK2	18.8179	18.2408	17.6587	17.0765	16.4943	15.9122	15.33	14.7479	14.1657	13.5836	13.0014	12.4193	11.8371	11.255	10.6728	10.0907	9.5085	8.92635	8.3442	7.76204	7.17989	6.59774	6.01558	5.43343	4.85128	4.26912	3.68697	3.10482	2.52266	1.94051	Nucleoside-diphosphate kinase (ATP:UDP)	Nucleotide Salvage Pathway
NDPK3	7.45094	7.22243	6.99193	6.76143	6.53092	6.30042	6.06992	5.83941	5.60891	5.37841	5.1479	4.9174	4.6869	4.45639	4.22589	3.99539	3.76489	3.53438	3.30388	3.07337	2.84287	2.61237	2.38187	2.15136	1.92086	1.69036	1.45985	1.22935	0.998847	0.768344	Nucleoside-diphosphate kinase (ATP:CDP)	Nucleotide Salvage Pathway
ADK1	67.6936	89.3533	111.001	132.649	154.296	175.944	197.592	219.239	240.887	262.535	284.183	305.83	327.478	349.126	370.773	392.421	414.069	435.716	457.364	479.012	500.659	522.307	543.955	565.603	587.25	608.898	630.546	652.193	673.841	695.489	Adenylate kinase	Nucleotide Salvage Pathway
NADPHQR2	620.692	623.146	618.702	614.258	609.813	605.369	600.925	596.481	592.037	587.592	583.148	578.704	574.26	569.815	565.371	560.927	556.483	552.038	547.594	543.15	538.706	534.261	529.817	525.373	512.928	497.065	490.664	489.595	488.526	487.457	NADPH Quinone Reductase (Ubiquinone-8)	Oxidative Phosphorylation
NO3R2pp	653.152	651.629	650.575	649.521	648.467	647.413	646.359	645.305	644.251	643.197	642.142	641.088	640.034	638.98	637.926	636.872	635.818	634.764	634.363	634.05	633.736	633.423	633.109	632.795	632.482	632.168	631.855	630.553	628.849	627.145	Nitrate reductase (Menaquinol-8) (periplasm)	Oxidative Phosphorylation
SUCDi	291.452	292.003	290.406	288.808	287.211	285.613	284.016	282.418	280.82	279.223	277.625	276.028	274.43	272.833	271.235	269.638	268.04	266.443	264.845	263.247	261.65	260.052	258.455	256.857	255.26	253.662	252.065	250.467	248.869	247.272	Succinate dehydrogenase (irreversible)	Oxidative Phosphorylation
TKT2	-25.4944	-28.6899	-33.6075	-38.525	-43.4426	-48.3601	-53.2777	-58.1953	-63.1128	-68.0304	-72.9479	-77.8655	-82.783	-87.7006	-92.6181	-97.5357	-102.453	-107.371	-112.288	-117.206	-122.123	-127.041	-131.959	-136.876	-141.794	-146.711	-151.629	-156.546	-161.464	-166.381	Transketolase	Pentose Phosphate Pathway
RPE	-34.6129	-40.6263	-47.4962	-54.3661	-61.2359	-68.1058	-74.9757	-81.8456	-88.7155	-95.5853	-102.455	-109.325	-116.195	-123.065	-129.935	-136.805	-143.675	-150.544	-157.414	-164.284	-171.154	-178.024	-184.894	-191.764	-198.634	-205.503	-212.373	-219.243	-226.113	-232.983	Ribulose 5-phosphate 3-epimerase	Pentose Phosphate Pathway
RPI	-33.0122	-39.0747	-45.9941	-52.9135	-59.8329	-66.7523	-73.6717	-80.5911	-87.5105	-94.4299	-101.349	-108.269	-115.188	-122.108	-129.027	-135.946	-142.866	-149.785	-156.705	-163.624	-170.543	-177.463	-184.382	-191.302	-198.221	-205.14	-212.06	-218.979	-225.899	-232.818	Ribose-5-phosphate isomerase	Pentose Phosphate Pathway
TALA	-9.1185	-11.9364	-13.8887	-15.841	-17.7933	-19.7457	-21.698	-23.6503	-25.6027	-27.555	-29.5073	-31.4596	-33.412	-35.3643	-37.3166	-39.2689	-41.2213	-43.1736	-45.1259	-47.0783	-49.0306	-50.9829	-52.9352	-54.8876	-56.8399	-58.7922	-60.7446	-62.6969	-64.6492	-66.6015	Transaldolase	Pentose Phosphate Pathway
EDD	772.116	771.049	766.413	761.776	757.14	752.503	747.867	743.23	738.593	733.957	729.32	724.684	720.047	715.411	710.774	706.138	701.501	696.864	697.894	699.675	701.457	703.238	705.019	706.801	708.582	710.363	712.144	705.367	695.097	684.828	6-phosphogluconate dehydratase	Pentose Phosphate Pathway
PGL	772.116	771.049	766.413	761.776	757.14	752.503	747.867	743.23	738.593	733.957	729.32	724.684	720.047	715.411	710.774	706.138	701.501	696.864	697.894	699.675	701.457	703.238	705.019	706.801	708.582	710.363	712.144	705.367	695.097	684.828	6-phosphogluconolactonase	Pentose Phosphate Pathway
EDA	772.116	771.049	766.413	761.776	757.14	752.503	747.867	743.23	738.593	733.957	729.32	724.684	720.047	715.411	710.774	706.138	701.501	696.864	697.894	699.675	701.457	703.238	705.019	706.801	708.582	710.363	712.144	705.367	695.097	684.828	2-dehydro-3-deoxy-phosphogluconate aldolase	Pentose Phosphate Pathway
TKT1	-9.1185	-11.9364	-13.8887	-15.841	-17.7933	-19.7457	-21.698	-23.6503	-25.6027	-27.555	-29.5073	-31.4596	-33.412	-35.3643	-37.3166	-39.2689	-41.2213	-43.1736	-45.1259	-47.0783	-49.0306	-50.9829	-52.9352	-54.8876	-56.8399	-58.7922	-60.7446	-62.6969	-64.6492	-66.6015	Transketolase	Pentose Phosphate Pathway
G6PDH2r	772.116	771.049	766.413	761.776	757.14	752.503	747.867	743.23	738.593	733.957	729.32	724.684	720.047	715.411	710.774	706.138	701.501	696.864	697.894	699.675	701.457	703.238	705.019	706.801	708.582	710.363	712.144	705.367	695.097	684.828	Glucose 6-phosphate dehydrogenase	Pentose Phosphate Pathway
DHORDfum	15.0183	14.5577	14.0931	13.6285	13.1638	12.6992	12.2346	11.77	11.3054	10.8408	10.3762	9.9116	9.447	8.98239	8.51778	8.05318	7.58857	7.12397	6.65936	6.19475	5.73015	5.26554	4.80093	4.33633	3.87172	3.40711	2.94251	2.4779	2.01329	1.54869	Fumarate dependent DHORD	Purine and Pyrimidine Biosynthesis
PFL	999.919	999.922	999.924	999.927	999.929	999.932	999.934	999.937	999.939	999.942	999.944	999.947	999.949	999.952	999.954	999.957	999.959	999.962	999.964	999.967	999.969	999.972	999.974	999.977	999.979	999.982	999.984	999.987	999.989	999.992	Pyruvate formate lyase	Pyruvate Metabolism
PTAr	992.242	992.48	992.72	992.96	993.2	993.44	993.68	993.92	994.16	994.4	994.64	994.88	995.12	995.36	995.6	995.84	996.08	996.32	996.56	996.8	997.04	997.28	997.52	997.76	998	998.24	998.48	998.72	998.96	999.2	Phosphotransacetylase	Pyruvate Metabolism
ACKr	-992.242	-992.48	-992.72	-992.96	-993.2	-993.44	-993.68	-993.92	-994.16	-994.4	-994.64	-994.88	-995.12	-995.36	-995.6	-995.84	-996.08	-996.32	-996.56	-996.8	-997.04	-997.28	-997.52	-997.76	-998	-998.24	-998.48	-998.72	-998.96	-999.2	Acetate kinase	Pyruvate Metabolism
MALTabcpp	0	0	0	0	0	0	0	0	0	0	0	0	0	0	0	0	0	0	0	0	0	0	0	0	0	0	9.46068	24.254	39.0473	53.8407	Maltose transport via ABC system (periplasm)	Transport, Inner Membrane
CELBpts	531.388	535.951	541.804	547.656	553.509	559.361	565.214	571.066	576.918	582.771	588.623	594.476	600.328	606.181	612.033	617.886	623.738	629.59	635.443	641.295	647.148	653	658.853	664.705	670.558	676.41	672.802	663.861	654.92	645.979	Cellobiose transport via PEPPyr PTS	Transport, Inner Membrane
ALAtpp	0	0	0	0	0	0	0	0	0	0	0	0	0	0	0	0	0	0	5.66634	12.0842	18.502	24.9198	31.3377	37.7555	44.1734	50.5912	57.009	54.8682	49.2352	43.6022	L-alanine export via facilited diffusion	Transport, Inner Membrane
CYSabcpp	16.0228	25.7039	35.3833	45.0627	54.7421	64.4215	74.1009	83.7803	93.4597	103.139	112.819	122.498	132.177	141.857	151.536	161.216	170.895	180.574	190.254	199.933	209.613	219.292	228.971	238.651	248.33	258.01	267.689	277.368	287.048	296.727	L-cysteine uptake via ABC system (periplasm)	Transport, Inner Membrane
THRt4pp	4.99584	4.84263	4.68808	4.53352	4.37897	4.22442	4.06987	3.91532	3.76076	3.60621	3.45166	3.29711	3.14256	2.988	2.83345	2.6789	2.52435	2.3698	2.21524	2.06069	1.90614	1.75159	1.59704	1.44249	1.28793	1.13338	0.978829	0.824277	0.669725	0.515173	L-threonine via sodium symport (periplasm)	Transport, Inner Membrane
MNt2pp	1.35551	1.31394	1.272	1.23007	1.18813	1.1462	1.10427	1.06233	1.0204	0.978463	0.936528	0.894594	0.85266	0.810726	0.768792	0.726858	0.684924	0.64299	0.601056	0.559121	0.517187	0.475253	0.433319	0.391385	0.349451	0.307517	0.265583	0.223649	0.181714	0.13978	Manganese (Mn+2) transport in via proton symport (periplasm)	Transport, Inner Membrane
THRt2pp	4.99584	4.84263	4.68808	4.53352	4.37897	4.22442	4.06987	3.91532	3.76076	3.60621	3.45166	3.29711	3.14256	2.988	2.83345	2.6789	2.52435	2.3698	2.21524	2.06069	1.90614	1.75159	1.59704	1.44249	1.28793	1.13338	0.978829	0.824277	0.669725	0.515173	L-threonine efflux transport via proton antiport (periplasm)	Transport, Inner Membrane
DHAtpp	-244.606	-249.137	-258.963	-268.788	-278.614	-288.439	-298.265	-308.09	-317.916	-327.741	-337.567	-347.392	-357.218	-367.043	-376.869	-386.694	-396.52	-406.345	-410.504	-413.912	-417.32	-420.727	-424.135	-427.543	-430.95	-434.358	-437.766	-449.732	-465.19	-480.649	Dihydroxyacetone transport via facilitated diffusion (periplasm)	Transport, Inner Membrane
FE3tex	-51.5994	-47.0586	-41.4864	-35.9141	-30.3419	-24.7697	-19.1975	-13.6253	-8.05312	-2.48092	0	0	0	0	0	0	0	0	0	0	0	0	0	0	0	0	0	0	0	0	Iron (III) transport via diffusion (extracellular to periplasm)	Transport, Outer Membrane
NH4tex	-263.264	-273.699	-284.707	-295.714	-306.722	-317.729	-328.737	-339.744	-350.752	-361.759	-372.767	-383.774	-394.782	-405.789	-416.797	-427.804	-438.812	-449.819	-455.814	-461.144	-466.474	-471.805	-477.135	-482.465	-487.795	-493.125	-498.455	-511.357	-527.347	-543.338	Ammonia transport via diffusion (extracellular to periplasm)	Transport, Outer Membrane
O2tex	129.668	127.155	123.467	119.779	116.09	112.402	108.713	105.025	101.337	97.6484	94.7328	92.4375	90.1422	87.8469	85.5516	83.2563	80.961	78.6657	75.0627	71.2864	67.51	63.7337	59.9573	56.181	52.4046	48.6283	44.852	43.0507	42.0553	41.0599	Oxygen transport via diffusion (extracellular to periplasm)	Transport, Outer Membrane
DHAtex	-244.606	-249.137	-258.963	-268.788	-278.614	-288.439	-298.265	-308.09	-317.916	-327.741	-337.567	-347.392	-357.218	-367.043	-376.869	-386.694	-396.52	-406.345	-410.504	-413.912	-417.32	-420.727	-424.135	-427.543	-430.95	-434.358	-437.766	-449.732	-465.19	-480.649	Dihydroxyacetone transport via diffusion (extracellular to periplasm)	Transport, Outer Membrane
MALTtexi	0	0	0	0	0	0	0	0	0	0	0	0	0	0	0	0	0	0	0	0	0	0	0	0	0	0	9.46068	24.254	39.0473	53.8407	MaltoseMaltotriose transport via diffusion (extracellular to periplasm) irreversible	Transport, Outer Membrane
CYStex	16.0228	25.7039	35.3833	45.0627	54.7421	64.4215	74.1009	83.7803	93.4597	103.139	112.819	122.498	132.177	141.857	151.536	161.216	170.895	180.574	190.254	199.933	209.613	219.292	228.971	238.651	248.33	258.01	267.689	277.368	287.048	296.727	L-cysteine transport via diffusion (extracellular to periplasm)	Transport, Outer Membrane
FE2tex	54.3282	49.7037	44.0471	38.3905	32.7338	27.0772	21.4206	15.764	10.1073	4.45071	1.88537	1.80095	1.71653	1.63211	1.54769	1.46327	1.37885	1.29443	1.21001	1.12559	1.04117	0.956754	0.872335	0.787915	0.703496	0.619076	0.534657	0.450237	0.365818	0.281398	Iron (II) transport via diffusion (extracellular to periplasm)	Transport, Outer Membrane
ALAtex	0	0	0	0	0	0	0	0	0	0	0	0	0	0	0	0	0	0	-5.66634	-12.0842	-18.502	-24.9198	-31.3377	-37.7555	-44.1734	-50.5912	-57.009	-54.8682	-49.2352	-43.6022	L-alanine transport via diffusion (extracellular to periplasm)	Transport, Outer Membrane
SHK3Dr	13.7855	16.7536	19.7188	22.684	25.6493	28.6145	31.5797	34.5449	37.5102	40.4754	43.4406	46.4058	49.3711	52.3363	55.3015	58.2667	61.232	64.1972	67.1624	70.1276	73.0929	76.0581	79.0233	81.9885	84.9537	87.919	90.8842	93.8494	96.8146	99.7799	Shikimate dehydrogenase	Tyrosine, Tryptophan, and Phenylalanine Metabolism
DHQTi	13.7855	16.7536	19.7188	22.684	25.6493	28.6145	31.5797	34.5449	37.5102	40.4754	43.4406	46.4058	49.3711	52.3363	55.3015	58.2667	61.232	64.1972	67.1624	70.1276	73.0929	76.0581	79.0233	81.9885	84.9537	87.919	90.8842	93.8494	96.8146	99.7799	3-dehydroquinate dehydratase, irreversible	Tyrosine, Tryptophan, and Phenylalanine Metabolism
CHORS	13.7855	16.7536	19.7188	22.684	25.6493	28.6145	31.5797	34.5449	37.5102	40.4754	43.4406	46.4058	49.3711	52.3363	55.3015	58.2667	61.232	64.1972	67.1624	70.1276	73.0929	76.0581	79.0233	81.9885	84.9537	87.919	90.8842	93.8494	96.8146	99.7799	Chorismate synthase	Tyrosine, Tryptophan, and Phenylalanine Metabolism
PSCVT	13.7855	16.7536	19.7188	22.684	25.6493	28.6145	31.5797	34.5449	37.5102	40.4754	43.4406	46.4058	49.3711	52.3363	55.3015	58.2667	61.232	64.1972	67.1624	70.1276	73.0929	76.0581	79.0233	81.9885	84.9537	87.919	90.8842	93.8494	96.8146	99.7799	3-phosphoshikimate 1-carboxyvinyltransferase	Tyrosine, Tryptophan, and Phenylalanine Metabolism
SHKK	13.7855	16.7536	19.7188	22.684	25.6493	28.6145	31.5797	34.5449	37.5102	40.4754	43.4406	46.4058	49.3711	52.3363	55.3015	58.2667	61.232	64.1972	67.1624	70.1276	73.0929	76.0581	79.0233	81.9885	84.9537	87.919	90.8842	93.8494	96.8146	99.7799	Shikimate kinase	Tyrosine, Tryptophan, and Phenylalanine Metabolism
DHQS	13.7855	16.7536	19.7188	22.684	25.6493	28.6145	31.5797	34.5449	37.5102	40.4754	43.4406	46.4058	49.3711	52.3363	55.3015	58.2667	61.232	64.1972	67.1624	70.1276	73.0929	76.0581	79.0233	81.9885	84.9537	87.919	90.8842	93.8494	96.8146	99.7799	3-dehydroquinate synthase	Tyrosine, Tryptophan, and Phenylalanine Metabolism
DDPA	13.7855	16.7536	19.7188	22.684	25.6493	28.6145	31.5797	34.5449	37.5102	40.4754	43.4406	46.4058	49.3711	52.3363	55.3015	58.2667	61.232	64.1972	67.1624	70.1276	73.0929	76.0581	79.0233	81.9885	84.9537	87.919	90.8842	93.8494	96.8146	99.7799	3-deoxy-D-arabino-heptulosonate 7-phosphate synthetase	Tyrosine, Tryptophan, and Phenylalanine Metabolism
HCO3E	21.9911	24.7075	27.4189	30.1303	32.8416	35.553	38.2644	40.9758	43.6871	46.3985	49.1099	51.8213	54.5326	57.244	59.9554	62.6668	65.3782	68.0895	70.8009	73.5123	76.2237	78.935	81.6464	84.3578	87.0692	89.7805	92.4919	95.2033	97.9147	100.626	HCO3 equilibration reaction	Unassigned
VPAMTr	-35.1284	-34.051	-32.9643	-31.8776	-30.7908	-29.7041	-28.6174	-27.5306	-26.4439	-25.3572	-24.2704	-23.1837	-22.097	-21.0102	-19.9235	-18.8368	-17.75	-16.6633	-21.2429	-26.574	-31.9051	-37.2362	-42.5673	-47.8984	-53.2295	-58.5606	-63.8917	-60.6641	-53.9444	-47.2246	Valine-pyruvate aminotransferase	Valine, Leucine, and Isoleucine Metabolism
VALTA	-52.164	-50.5642	-48.9505	-47.3367	-45.723	-44.1092	-42.4955	-40.8817	-39.268	-37.6542	-36.0405	-34.4267	-32.813	-31.1992	-29.5854	-27.9717	-26.3579	-24.7442	-28.7968	-33.6009	-38.4049	-43.209	-48.0131	-52.8172	-57.6213	-62.4254	-67.2295	-63.4748	-56.2281	-48.9813	Valine transaminase	Valine, Leucine, and Isoleucine Metabolism

## Sheet: Colibactin
	1	2	3	4	5	6	7	8	9	10	11	12	13	14	15	16	17	18	19	20	21	22	23	24	25	26	27	28	29	30	Name	Subsystem
ALAR	2.24101	2.18037	2.11972	2.05907	1.99843	1.93778	1.87713	1.36073	1.30702	1.25331	1.19959	1.14588	1.09217	1.03845	0.984741	0.931028	0.877315	0.823602	0.769888	0.716175	0.662462	0.608749	0.555036	0.501323	0.44761	0.393896	0.340183	0.28647	0.232757	0.179044	Alanine racemase	Alanine and Aspartate Metabolism
ASPTA	-110.034	-113.092	-116.149	-119.206	-122.263	-125.32	-128.378	-131.334	-133.881	-136.429	-138.976	-141.523	-144.071	-146.618	-149.165	-151.713	-154.26	-156.807	-159.355	-161.902	-164.449	-166.997	-169.544	-172.091	-174.639	-177.186	-179.733	-182.281	-184.828	-187.375	Aspartate transaminase	Alanine and Aspartate Metabolism
R1PK	32.3314	31.4564	30.5815	29.7065	28.8316	27.9566	27.0816	26.1753	25.1421	24.1088	23.0756	22.0423	21.0091	19.9759	18.9426	17.9094	16.8762	15.8429	14.8097	13.7765	12.7432	11.71	10.6768	9.64353	8.61029	7.57706	6.54382	5.51059	4.47735	3.44412	Ribose 1-phosphokinase	Alternate Carbon Metabolism
HEX7	534.39	534.213	534.037	533.861	533.685	533.508	533.332	533.941	534.535	535.128	535.721	536.314	536.907	537.5	538.093	538.686	539.279	539.872	540.466	541.059	541.652	542.245	542.838	543.431	544.024	544.617	545.21	545.803	546.397	546.99	Hexokinase (D-fructose:ATP)	Alternate Carbon Metabolism
PPM	-35.2874	-37.3499	-39.4125	-41.475	-43.5376	-45.6001	-47.6627	-49.6938	-51.598	-53.5022	-55.4064	-57.3106	-59.2148	-61.119	-63.0232	-64.9274	-66.8315	-68.7357	-70.6399	-72.5441	-74.4483	-76.3525	-78.2567	-80.1609	-82.0651	-83.9692	-85.8734	-87.7776	-89.6818	-91.586	Phosphopentomutase	Alternate Carbon Metabolism
PPCSCT	0	0	0	0	0	0	0	0	0	0	0	0	0	0	0	0	0	0	0	0	0	0	0	0	0	7.16499	17.4902	27.8154	38.1406	48.4658	Propanoyl-CoA: succinate CoA-transferase	Alternate Carbon Metabolism
XYLI2	534.39	534.213	534.037	533.861	533.685	533.508	533.332	533.941	534.535	535.128	535.721	536.314	536.907	537.5	538.093	538.686	539.279	539.872	540.466	541.059	541.652	542.245	542.838	543.431	544.024	544.617	545.21	545.803	546.397	546.99	Xylose isomerase	Alternate Carbon Metabolism
R15BPK	32.3314	31.4564	30.5815	29.7065	28.8316	27.9566	27.0816	26.1753	25.1421	24.1088	23.0756	22.0423	21.0091	19.9759	18.9426	17.9094	16.8762	15.8429	14.8097	13.7765	12.7432	11.71	10.6768	9.64353	8.61029	7.57706	6.54382	5.51059	4.47735	3.44412	Ribose-1,5-bisphosphokinase	Alternate Carbon Metabolism
CELLB6PH	534.39	534.213	534.037	533.861	533.685	533.508	533.332	533.941	534.535	535.128	535.721	536.314	536.907	537.5	538.093	538.686	539.279	539.872	540.466	541.059	541.652	542.245	542.838	543.431	544.024	544.617	545.21	545.803	546.397	546.99	D-cellobiose 6`-phosphate hydrolase	Alternate Carbon Metabolism
ACCOAL	0	0	0	0	0	0	0	0	0	0	0	0	0	0	0	0	0	0	0	0	0	0	0	0	0	7.16499	17.4902	27.8154	38.1406	48.4658	Acetate-CoA ligase (ADP-forming)	Alternate Carbon Metabolism
PPC	104.254	108.976	113.698	118.421	123.143	127.866	132.588	135.58	137.959	140.339	142.719	145.099	147.478	149.858	152.238	154.618	156.997	159.377	161.757	164.137	166.516	168.896	171.276	173.656	176.035	178.415	180.795	183.175	185.554	187.934	Phosphoenolpyruvate carboxylase	Anaplerotic Reactions
PPA	131.657	149.217	166.776	184.336	201.896	219.455	237.015	254.467	271.482	288.498	305.514	322.53	339.546	356.561	373.577	390.593	407.609	424.624	441.64	458.656	475.672	492.688	509.703	526.719	543.735	560.751	577.766	594.782	611.798	628.814	Inorganic diphosphatase	Anaplerotic Reactions
PROD2	106.688	118.888	131.089	143.289	155.489	167.689	179.89	192.001	203.751	215.501	227.251	239.001	250.751	262.501	274.251	286	297.75	309.5	321.25	333	344.75	356.5	368.25	374.838	359.237	343.636	344.228	364.815	385.403	405.991	Proline dehydrogenase	Arginine and Proline Metabolism
MTAN	2.938	5.876	8.814	11.752	14.69	17.628	20.566	23.504	26.442	29.38	32.318	35.256	38.194	41.132	44.07	47.008	49.946	52.884	55.822	58.76	61.698	64.636	67.574	70.512	73.45	76.388	79.326	82.264	85.202	88.14	Methylthioadenosine nucleosidase	Arginine and Proline Metabolism
P5CR	116.279	128.22	140.161	152.101	164.042	175.983	187.924	199.766	211.209	222.653	234.096	245.54	256.983	268.426	279.87	291.313	302.757	314.2	325.644	337.087	348.531	359.974	371.417	377.699	361.791	345.883	346.169	366.45	386.731	407.012	Pyrroline-5-carboxylate reductase	Arginine and Proline Metabolism
MDH3	303.381	294.133	284.885	275.638	266.39	257.142	247.894	238.939	230.101	221.264	212.426	203.588	194.75	185.913	177.075	168.237	159.399	150.562	141.724	132.886	124.049	115.211	106.373	92.3738	56.1847	19.9956	0	0	0	0	Malate dehydrogenase (menaquinone 8 as acceptor)	Citric Acid Cycle
IPDDI	-0.085123	-0.082819	-0.080516	-0.078212	-0.075908	-0.073605	-0.071301	-0.068915	-0.066194	-0.063474	-0.060754	-0.058034	-0.055313	-0.052593	-0.049873	-0.047152	-0.044432	-0.041712	-0.038991	-0.036271	-0.033551	-0.03083	-0.02811	-0.02539	-0.022669	-0.019949	-0.017229	-0.014508	-0.011788	-0.009068	Isopentenyl-diphosphate D-isomerase	Cofactor and Prosthetic Group Biosynthesis
OPHHXy	0.008992	0.008749	0.008505	0.008262	0.008019	0.007775	0.007532	0	0	0	0	0	0	0	0	0	0	0	0	0	0	0	0	0	0	0	0	0	0	0	2-Octaprenylphenol hydroxylase (NADPH)	Cofactor and Prosthetic Group Biosynthesis
ALATA_L2	188.605	208.566	228.526	244.667	207.768	133.467	59.1653	0.541273	0.519907	0.498541	0.477175	0.455809	0.434443	0.413077	0.391711	0.370345	0.348979	0.327613	0.306247	0.28488	0.263514	0.242148	0.220782	0.199416	0.17805	0.156684	0	0	0	0	Alanine transaminase	Cofactor and Prosthetic Group Biosynthesis
DMPPS	0.096333	0.093726	0.091119	0.088512	0.085905	0.083298	0.080691	0.07799	0.074912	0.071833	0.068755	0.065676	0.062597	0.059519	0.05644	0.053362	0.050283	0.047205	0.044126	0.041048	0.037969	0.03489	0.031812	0.028733	0.025655	0.022576	0.019498	0.016419	0.01334	0.010262	1-hydroxy-2-methyl-2-(E)-butenyl 4-diphosphate reductase (dmpp)	Cofactor and Prosthetic Group Biosynthesis
PYAM5PO	188.605	208.566	228.526	244.667	207.768	133.467	59.1653	0.541273	0.519907	0.498541	0.477175	0.455809	0.434443	0.413077	0.391711	0.370345	0.348979	0.327613	0.306247	0.28488	0.263514	0.242148	0.220782	0.199416	0.17805	0.156684	0	0	0	0	Pyridoxamine 5'-phosphate oxidase	Cofactor and Prosthetic Group Biosynthesis
CYSDS	0	0	0	0	0	0	0	2.59654	17.8286	33.0606	48.2926	63.5246	78.7567	93.9887	109.221	124.453	139.685	154.917	170.149	185.381	200.613	215.845	231.077	246.309	261.541	276.773	292.005	307.237	322.469	337.701	Cysteine Desulfhydrase	Cysteine Metabolism
EX_clbtn_e	1.469	2.938	4.407	5.876	7.345	8.814	10.283	11.752	13.221	14.69	16.159	17.628	19.097	20.566	22.035	23.504	24.973	26.442	27.911	29.38	30.849	32.318	33.787	35.256	36.725	38.194	39.663	41.132	42.601	44.07	Colibactin exchange	Extracellular exchange
MTHFR2	7.0988	9.9242	12.7496	15.575	18.4004	21.2258	24.0512	26.8725	29.6776	32.4826	35.2876	38.0927	40.8977	43.7027	46.5078	49.3128	52.1178	54.9228	57.7279	60.5329	63.3379	66.143	68.948	71.753	74.558	77.3631	80.1681	82.9731	85.7782	88.5832	5,10-methylenetetrahydrofolate reductase (NADH)	Folate Metabolism
GLYCL	0	0	0	0	0	0	0	0.818376	1.75252	2.68666	3.6208	4.55495	5.48909	6.42323	7.35738	8.29152	9.22566	10.1598	11.0939	12.0281	12.9622	13.8964	14.8305	15.7647	16.6988	17.6329	18.5671	19.5012	20.4354	21.3695	Glycine Cleavage System	Folate Metabolism
GLUDy	-621.381	-614.642	-607.902	-598.616	-553.971	-484.39	-414.809	-360.966	-365.08	-369.194	-373.308	-377.421	-381.535	-385.649	-389.763	-393.877	-397.991	-402.104	-406.218	-410.332	-414.446	-418.56	-422.674	-426.787	-430.901	-435.015	-438.994	-443.129	-447.264	-451.399	Glutamate dehydrogenase (NADP)	Glutamate Metabolism
PGCD	59.3168	63.7466	68.1763	72.6061	77.0359	81.4656	85.8954	89.4549	92.6889	95.9229	99.157	102.391	105.625	108.859	112.093	115.327	118.561	121.795	125.029	128.263	131.497	134.731	137.965	141.199	144.433	147.667	150.901	154.135	157.369	160.603	Phosphoglycerate dehydrogenase	Glycine and Serine Metabolism
PSERT	59.3168	63.7466	68.1763	72.6061	77.0359	81.4656	85.8954	89.4549	92.6889	95.9229	99.157	102.391	105.625	108.859	112.093	115.327	118.561	121.795	125.029	128.263	131.497	134.731	137.965	141.199	144.433	147.667	150.901	154.135	157.369	160.603	Phosphoserine transaminase	Glycine and Serine Metabolism
PSP_L	59.3168	63.7466	68.1763	72.6061	77.0359	81.4656	85.8954	89.4549	92.6889	95.9229	99.157	102.391	105.625	108.859	112.093	115.327	118.561	121.795	125.029	128.263	131.497	134.731	137.965	141.199	144.433	147.667	150.901	154.135	157.369	160.603	Phosphoserine phosphatase (L-serine)	Glycine and Serine Metabolism
GHMT2r	39.3643	41.3165	43.2687	45.2209	47.1731	49.1253	51.0776	52.1761	53.0158	53.8556	54.6953	55.5351	56.3749	57.2146	58.0544	58.8941	59.7339	60.5737	61.4134	62.2532	63.0929	63.9327	64.7725	65.6122	66.452	67.2917	68.1315	68.9713	69.811	70.6508	Glycine hydroxymethyltransferase, reversible	Glycine and Serine Metabolism
PDH	469.669	486.096	502.523	518.95	535.378	551.805	568.232	584.819	600.986	617.153	633.32	649.487	665.654	681.821	697.988	714.155	730.322	746.489	762.656	778.823	794.99	811.157	827.324	843.491	859.658	875.825	891.786	907.985	924.185	940.384	Pyruvate dehydrogenase	Glycolysis/Gluconeogenesis
PGI	-355.76	-345.997	-336.233	-327.743	-336.932	-358.589	-380.246	-395.478	-396.612	-397.745	-398.879	-400.012	-401.145	-402.279	-403.412	-404.546	-405.679	-406.813	-407.946	-409.079	-410.213	-411.346	-412.48	-413.613	-414.746	-415.88	-417.013	-418.147	-419.28	-420.414	Glucose-6-phosphate isomerase	Glycolysis/Gluconeogenesis
F6PA	143.041	152.083	161.124	168.893	158.982	136.603	114.224	98.5429	97.0012	95.4595	93.9178	92.376	90.8343	89.2926	87.7509	86.2092	84.6675	83.1257	81.584	80.0423	78.5006	76.9589	75.4171	73.8754	72.3337	70.792	69.2503	67.7086	66.1668	64.6251	Fructose 6-phosphate aldolase	Glycolysis/Gluconeogenesis
O2tpp	94.6549	104.626	114.596	122.657	104.198	67.038	29.8777	0.552193	0.530396	0.508599	0.486802	0.465005	0.443207	0.42141	0.399613	0.377816	0.356019	0.334222	0.312425	0.290628	0.268831	0.247034	0.225237	0.203439	0.181642	0.159845	0.138048	0.116251	0.094454	0.072657	O2 transport via diffusion (periplasm)	Inorganic Ion Transport and Metabolism
NH4tpp	380.809	350.04	319.271	290.094	279.918	283.1	286.283	284.442	267.782	251.122	234.462	217.801	201.141	184.481	167.821	151.16	134.5	119.354	105.818	92.2828	78.7474	65.212	51.6766	38.1412	24.6058	11.0703	4.19145	5.74915	7.30684	8.86454	Ammonia reversible transport (periplasm)	Inorganic Ion Transport and Metabolism
NO3t7pp	658.221	645.009	631.797	619.539	611.248	605.629	600.009	593.653	584.312	574.971	565.631	556.29	546.949	537.609	528.268	518.928	509.587	494.192	472.352	450.512	428.672	406.832	384.992	363.152	341.312	319.472	310.945	319.292	327.638	335.984	Nitrate transport in via nitrite antiport (periplasm)	Inorganic Ion Transport and Metabolism
FEROpp	38.4936	37.0384	35.5832	33.9689	30.1447	24.7619	19.3792	15.4137	16.8939	18.374	19.8542	21.3344	22.8146	24.2947	25.7749	27.2551	28.7352	30.2154	31.6956	33.1758	34.6559	36.1361	37.6163	39.0965	40.5766	42.0568	43.537	45.0172	46.4973	47.9775	Ferroxidase	Inorganic Ion Transport and Metabolism
NAt3_1p5pp	0	0	0	0.636586	1.43887	2.24116	3.04344	3.84816	4.6627	5.47725	6.29179	7.10634	7.92089	8.73543	9.54998	10.3645	11.1791	11.9936	12.8082	13.6227	14.4373	15.2518	16.0663	16.8809	17.6954	18.51	19.3245	20.1391	20.9536	21.7682	Sodium proton antiporter (H:NA is 1.5) (periplasm)	Inorganic Ion Transport and Metabolism
ACACT4r	17.4846	20.0289	22.5732	25.1176	27.6619	30.2062	32.7506	35.2808	37.7539	40.227	42.7002	45.1733	47.6464	50.1195	52.5927	55.0658	57.5389	60.012	62.4852	64.9583	67.4314	69.9045	72.3777	74.8508	77.3239	79.797	82.2702	84.7433	87.2164	89.6895	Acetyl-CoA C-acyltransferase (octanoyl-CoA) (r)	Membrane Lipid Metabolism
ECOAH4	17.4846	20.0289	22.5732	25.1176	27.6619	30.2062	32.7506	35.2808	37.7539	40.227	42.7002	45.1733	47.6464	50.1195	52.5927	55.0658	57.5389	60.012	62.4852	64.9583	67.4314	69.9045	72.3777	74.8508	77.3239	79.797	82.2702	84.7433	87.2164	89.6895	3-hydroxyacyl-CoA dehydratase (3-hydroxydecanoyl-CoA)	Membrane Lipid Metabolism
ACACT3r	17.4846	20.0289	22.5732	25.1176	27.6619	30.2062	32.7506	35.2808	37.7539	40.227	42.7002	45.1733	47.6464	50.1195	52.5927	55.0658	57.5389	60.012	62.4852	64.9583	67.4314	69.9045	72.3777	74.8508	77.3239	79.797	82.2702	84.7433	87.2164	89.6895	Acetyl-CoA C-acyltransferase (hexanoyl-CoA) (r)	Membrane Lipid Metabolism
ACACT2r	17.4846	20.0289	22.5732	25.1176	27.6619	30.2062	32.7506	35.2808	37.7539	40.227	42.7002	45.1733	47.6464	50.1195	52.5927	55.0658	57.5389	60.012	62.4852	64.9583	67.4314	69.9045	72.3777	74.8508	77.3239	79.797	82.2702	84.7433	87.2164	89.6895	Acetyl-CoA C-acyltransferase (butanoyl-CoA) (r)	Membrane Lipid Metabolism
ACOAD1fr	17.4846	20.0289	22.5732	25.1176	27.6619	30.2062	32.7506	35.2808	37.7539	40.227	42.7002	45.1733	47.6464	50.1195	52.5927	55.0658	57.5389	60.012	62.4852	64.9583	67.4314	69.9045	72.3777	74.8508	77.3239	79.797	82.2702	84.7433	87.2164	89.6895	Acyl-CoA dehydrogenase (butanoyl-CoA)	Membrane Lipid Metabolism
ECOAH6	14.3464	16.9757	19.6049	22.2342	24.8635	27.4927	30.122	32.7402	35.3136	37.887	40.4604	43.0338	45.6072	48.1806	50.7541	53.3275	55.9009	58.4743	61.0477	63.6211	66.1945	68.7679	71.3414	73.9148	76.4882	79.0616	81.635	84.2084	86.7818	89.3553	3-hydroxyacyl-CoA dehydratase (3-hydroxytetradecanoyl-CoA)	Membrane Lipid Metabolism
HACD1	17.4846	20.0289	22.5732	25.1176	27.6619	30.2062	32.7506	35.2808	37.7539	40.227	42.7002	45.1733	47.6464	50.1195	52.5927	55.0658	57.5389	60.012	62.4852	64.9583	67.4314	69.9045	72.3777	74.8508	77.3239	79.797	82.2702	84.7433	87.2164	89.6895	3-hydroxyacyl-CoA dehydrogenase (acetoacetyl-CoA)	Membrane Lipid Metabolism
HACD2	17.4846	20.0289	22.5732	25.1176	27.6619	30.2062	32.7506	35.2808	37.7539	40.227	42.7002	45.1733	47.6464	50.1195	52.5927	55.0658	57.5389	60.012	62.4852	64.9583	67.4314	69.9045	72.3777	74.8508	77.3239	79.797	82.2702	84.7433	87.2164	89.6895	3-hydroxyacyl-CoA dehydrogenase (3-oxohexanoyl-CoA)	Membrane Lipid Metabolism
ECOAH5	17.4846	20.0289	22.5732	25.1176	27.6619	30.2062	32.7506	35.2808	37.7539	40.227	42.7002	45.1733	47.6464	50.1195	52.5927	55.0658	57.5389	60.012	62.4852	64.9583	67.4314	69.9045	72.3777	74.8508	77.3239	79.797	82.2702	84.7433	87.2164	89.6895	3-hydroxyacyl-CoA dehydratase (3-hydroxydodecanoyl-CoA)	Membrane Lipid Metabolism
ACCOAC	11.9521	20.6812	29.4103	38.1393	46.8684	55.5975	64.3266	73.0526	81.7663	90.48	99.1937	107.907	116.621	125.335	134.049	142.762	151.476	160.19	168.903	177.617	186.331	195.045	203.758	212.472	221.186	229.899	238.613	247.327	256.04	264.754	Acetyl-CoA carboxylase	Membrane Lipid Metabolism
ACACT6r	14.3464	16.9757	19.6049	22.2342	24.8635	27.4927	30.122	32.7402	35.3136	37.887	40.4604	43.0338	45.6072	48.1806	50.7541	53.3275	55.9009	58.4743	61.0477	63.6211	66.1945	68.7679	71.3414	73.9148	76.4882	79.0616	81.635	84.2084	86.7818	89.3553	Acetyl-CoA C-acyltransferase (dodecanoyl-CoA) (r)	Membrane Lipid Metabolism
HACD4	17.4846	20.0289	22.5732	25.1176	27.6619	30.2062	32.7506	35.2808	37.7539	40.227	42.7002	45.1733	47.6464	50.1195	52.5927	55.0658	57.5389	60.012	62.4852	64.9583	67.4314	69.9045	72.3777	74.8508	77.3239	79.797	82.2702	84.7433	87.2164	89.6895	3-hydroxyacyl-CoA dehydrogenase (3-oxodecanoyl-CoA)	Membrane Lipid Metabolism
ACOAD6f	-14.3464	-16.9757	-19.6049	-22.2342	-24.8635	-27.4927	-30.122	-32.7402	-35.3136	-37.887	-40.4604	-43.0338	-45.6072	-48.1806	-50.7541	-53.3275	-55.9009	-58.4743	-61.0477	-63.6211	-66.1945	-68.7679	-71.3414	-73.9148	-76.4882	-79.0616	-81.635	-84.2084	-86.7818	-89.3553	Acyl-CoA dehydrogenase (tetradecanoyl-CoA)	Membrane Lipid Metabolism
ACOAD4f	-17.4846	-20.0289	-22.5732	-25.1176	-27.6619	-30.2062	-32.7506	-35.2808	-37.7539	-40.227	-42.7002	-45.1733	-47.6464	-50.1195	-52.5927	-55.0658	-57.5389	-60.012	-62.4852	-64.9583	-67.4314	-69.9045	-72.3777	-74.8508	-77.3239	-79.797	-82.2702	-84.7433	-87.2164	-89.6895	Acyl-CoA dehydrogenase (decanoyl-CoA)	Membrane Lipid Metabolism
ACACT1r	17.4846	20.0289	22.5732	25.1176	27.6619	30.2062	32.7506	35.2808	37.7539	40.227	42.7002	45.1733	47.6464	50.1195	52.5927	55.0658	57.5389	60.012	62.4852	64.9583	67.4314	69.9045	72.3777	74.8508	77.3239	79.797	82.2702	84.7433	87.2164	89.6895	Acetyl-CoA C-acetyltransferase	Membrane Lipid Metabolism
HACD6	14.3464	16.9757	19.6049	22.2342	24.8635	27.4927	30.122	32.7402	35.3136	37.887	40.4604	43.0338	45.6072	48.1806	50.7541	53.3275	55.9009	58.4743	61.0477	63.6211	66.1945	68.7679	71.3414	73.9148	76.4882	79.0616	81.635	84.2084	86.7818	89.3553	3-hydroxyacyl-CoA dehydrogenase (3-oxotetradecanoyl-CoA)	Membrane Lipid Metabolism
ACACT5r	17.4846	20.0289	22.5732	25.1176	27.6619	30.2062	32.7506	35.2808	37.7539	40.227	42.7002	45.1733	47.6464	50.1195	52.5927	55.0658	57.5389	60.012	62.4852	64.9583	67.4314	69.9045	72.3777	74.8508	77.3239	79.797	82.2702	84.7433	87.2164	89.6895	Acetyl-CoA C-acyltransferase (decanoyl-CoA) (r)	Membrane Lipid Metabolism
ACOAD2f	-17.4846	-20.0289	-22.5732	-25.1176	-27.6619	-30.2062	-32.7506	-35.2808	-37.7539	-40.227	-42.7002	-45.1733	-47.6464	-50.1195	-52.5927	-55.0658	-57.5389	-60.012	-62.4852	-64.9583	-67.4314	-69.9045	-72.3777	-74.8508	-77.3239	-79.797	-82.2702	-84.7433	-87.2164	-89.6895	Acyl-CoA dehydrogenase (hexanoyl-CoA)	Membrane Lipid Metabolism
HACD5	17.4846	20.0289	22.5732	25.1176	27.6619	30.2062	32.7506	35.2808	37.7539	40.227	42.7002	45.1733	47.6464	50.1195	52.5927	55.0658	57.5389	60.012	62.4852	64.9583	67.4314	69.9045	72.3777	74.8508	77.3239	79.797	82.2702	84.7433	87.2164	89.6895	3-hydroxyacyl-CoA dehydrogenase (3-oxododecanoyl-CoA)	Membrane Lipid Metabolism
ECOAH1	17.4846	20.0289	22.5732	25.1176	27.6619	30.2062	32.7506	35.2808	37.7539	40.227	42.7002	45.1733	47.6464	50.1195	52.5927	55.0658	57.5389	60.012	62.4852	64.9583	67.4314	69.9045	72.3777	74.8508	77.3239	79.797	82.2702	84.7433	87.2164	89.6895	3-hydroxyacyl-CoA dehydratase (3-hydroxybutanoyl-CoA)	Membrane Lipid Metabolism
ECOAH2	17.4846	20.0289	22.5732	25.1176	27.6619	30.2062	32.7506	35.2808	37.7539	40.227	42.7002	45.1733	47.6464	50.1195	52.5927	55.0658	57.5389	60.012	62.4852	64.9583	67.4314	69.9045	72.3777	74.8508	77.3239	79.797	82.2702	84.7433	87.2164	89.6895	3-hydroxyacyl-CoA dehydratase (3-hydroxyhexanoyl-CoA)	Membrane Lipid Metabolism
HACD3	17.4846	20.0289	22.5732	25.1176	27.6619	30.2062	32.7506	35.2808	37.7539	40.227	42.7002	45.1733	47.6464	50.1195	52.5927	55.0658	57.5389	60.012	62.4852	64.9583	67.4314	69.9045	72.3777	74.8508	77.3239	79.797	82.2702	84.7433	87.2164	89.6895	3-hydroxyacyl-CoA dehydrogenase (3-oxooctanoyl-CoA)	Membrane Lipid Metabolism
ACOAD3f	-17.4846	-20.0289	-22.5732	-25.1176	-27.6619	-30.2062	-32.7506	-35.2808	-37.7539	-40.227	-42.7002	-45.1733	-47.6464	-50.1195	-52.5927	-55.0658	-57.5389	-60.012	-62.4852	-64.9583	-67.4314	-69.9045	-72.3777	-74.8508	-77.3239	-79.797	-82.2702	-84.7433	-87.2164	-89.6895	Acyl-CoA dehydrogenase (octanoyl-CoA)	Membrane Lipid Metabolism
ACOAD5f	-17.4846	-20.0289	-22.5732	-25.1176	-27.6619	-30.2062	-32.7506	-35.2808	-37.7539	-40.227	-42.7002	-45.1733	-47.6464	-50.1195	-52.5927	-55.0658	-57.5389	-60.012	-62.4852	-64.9583	-67.4314	-69.9045	-72.3777	-74.8508	-77.3239	-79.797	-82.2702	-84.7433	-87.2164	-89.6895	Acyl-CoA dehydrogenase (dodecanoyl-CoA)	Membrane Lipid Metabolism
ECOAH3	17.4846	20.0289	22.5732	25.1176	27.6619	30.2062	32.7506	35.2808	37.7539	40.227	42.7002	45.1733	47.6464	50.1195	52.5927	55.0658	57.5389	60.012	62.4852	64.9583	67.4314	69.9045	72.3777	74.8508	77.3239	79.797	82.2702	84.7433	87.2164	89.6895	3-hydroxyacyl-CoA dehydratase (3-hydroxyoctanoyl-CoA)	Membrane Lipid Metabolism
METS	7.0988	9.9242	12.7496	15.575	18.4004	21.2258	24.0512	26.8725	29.6776	32.4826	35.2876	38.0927	40.8977	43.7027	46.5078	49.3128	52.1178	54.9228	57.7279	60.5329	63.3379	66.143	68.948	71.753	74.558	77.3631	80.1681	82.9731	85.7782	88.5832	Methionine synthase	Methionine Metabolism
METAT	2.96497	5.90224	8.83951	11.7768	14.7141	17.6513	20.5886	23.5258	26.463	29.4001	32.3372	35.2744	38.2115	41.1487	44.0858	47.0229	49.9601	52.8972	55.8343	58.7715	61.7086	64.6457	67.5829	70.52	73.4572	76.3943	79.3314	82.2686	85.2057	88.1428	Methionine adenosyltransferase	Methionine Metabolism
SHSL1	7.08081	9.9067	12.7326	15.5585	18.3844	21.2102	24.0361	26.858	29.6636	32.4692	35.2748	38.0804	40.886	43.6916	46.4972	49.3028	52.1084	54.914	57.7196	60.5252	63.3308	66.1364	68.942	71.7477	74.5533	77.3589	80.1645	82.9701	85.7757	88.5813	O-succinylhomoserine lyase (L-cysteine)	Methionine Metabolism
CYSTL	7.08081	9.9067	12.7326	15.5585	18.3844	21.2102	24.0361	26.858	29.6636	32.4692	35.2748	38.0804	40.886	43.6916	46.4972	49.3028	52.1084	54.914	57.7196	60.5252	63.3308	66.1364	68.942	71.7477	74.5533	77.3589	80.1645	82.9701	85.7757	88.5813	Cystathionine b-lyase	Methionine Metabolism
HSST	7.08081	9.9067	12.7326	15.5585	18.3844	21.2102	24.0361	26.858	29.6636	32.4692	35.2748	38.0804	40.886	43.6916	46.4972	49.3028	52.1084	54.914	57.7196	60.5252	63.3308	66.1364	68.942	71.7477	74.5533	77.3589	80.1645	82.9701	85.7757	88.5813	Homoserine O-succinyltransferase	Methionine Metabolism
NTRIR4pp	0	0	0	0	0	0	0	0	0	0	0	0	0	0	0	0	0	3.53184	10.8231	18.1144	25.4056	32.6969	39.9881	45.5588	43.7329	41.9071	42.3451	45.5432	48.7413	51.9393	Nitrite Reductase (Menaquinole-8, periplasm)	Nitrogen Metabolism
NTRIR3pp	531.774	519.526	507.278	496.303	499.91	513.758	527.606	535.329	524.261	513.193	502.124	491.056	479.988	468.919	457.851	446.782	435.714	422.628	407.393	392.158	376.923	361.688	346.454	332.939	326.822	320.704	318.979	322.93	326.882	330.833	Nitrite Reductase (Ubiquinole-8, periplasm)	Nitrogen Metabolism
PYK2	278.302	269.968	261.635	253.301	244.968	236.634	228.301	221.806	216.357	210.909	205.461	200.013	194.564	189.116	183.668	178.22	172.771	167.323	161.875	156.427	150.978	145.53	140.082	134.634	129.185	123.737	118.289	112.841	107.393	101.944	Pyruvate kinase(2)	Nucleotide Salvage Pathway
ADNK1	2.95598	5.89349	8.83101	11.7685	14.706	17.6435	20.5811	23.5186	26.456	29.3934	32.3308	35.2682	38.2057	41.1431	44.0805	47.0179	49.9554	52.8928	55.8302	58.7676	61.7051	64.6425	67.5799	70.5173	73.4548	76.3922	79.3296	82.267	85.2045	88.1419	Adenosine kinase	Nucleotide Salvage Pathway
RNTR4c2	0	0	0	0	0	0	0	0	0	0	0	0	0	0	0	0	0	0	0	0	0	0	0	0	0	0	0.206198	0.17364	0.141083	0.108525	Ribonucleoside-triphosphate reductase (UTP) (flavodoxin)	Nucleotide Salvage Pathway
NDPK6	0	0	0	0	0	0	0	0	0	0	0	0	0	0	0	0	0	0	0	0	0	0	0	0	0	0	-0.206198	-0.17364	-0.141083	-0.108525	Nucleoside-diphosphate kinase (ATP:dUDP)	Nucleotide Salvage Pathway
NDPK2	-260.451	-252.6	-244.75	-236.9	-229.049	-221.199	-213.348	-207.354	-202.476	-197.598	-192.72	-187.843	-182.965	-178.087	-173.209	-168.332	-163.454	-158.576	-153.698	-148.82	-143.943	-139.065	-134.187	-129.309	-124.432	-119.554	-114.47	-109.625	-104.779	-99.9342	Nucleoside-diphosphate kinase (ATP:UDP)	Nucleotide Salvage Pathway
PUNP1	-2.95598	-5.89349	-8.83101	-11.7685	-14.706	-17.6435	-20.5811	-23.5186	-26.456	-29.3934	-32.3308	-35.2682	-38.2057	-41.1431	-44.0805	-47.0179	-49.9554	-52.8928	-55.8302	-58.7676	-61.7051	-64.6425	-67.5799	-70.5173	-73.4548	-76.3922	-79.3296	-82.267	-85.2045	-88.1419	Purine-nucleoside phosphorylase (Adenosine)	Nucleotide Salvage Pathway
ADK1	65.3526	84.7066	104.061	123.414	142.768	162.122	181.476	200.787	219.922	239.056	258.191	277.326	296.46	315.595	334.73	353.865	372.999	392.134	411.269	430.403	449.538	468.673	487.808	506.942	526.077	545.212	564.347	583.481	602.616	621.751	Adenylate kinase	Nucleotide Salvage Pathway
NDPK3	7.47136	7.26917	7.06698	6.86479	6.66259	6.4604	6.25821	6.04877	5.81	5.57123	5.33247	5.0937	4.85493	4.61616	4.3774	4.13863	3.89986	3.66109	3.42233	3.18356	2.94479	2.70603	2.46726	2.22849	1.98973	1.75096	1.51219	1.27342	1.03466	0.79589	Nucleoside-diphosphate kinase (ATP:CDP)	Nucleotide Salvage Pathway
NDPK4	1.01877	0.991201	0.963631	0.93606	0.90849	0.880919	0.853349	0.82479	0.792233	0.759675	0.727118	0.69456	0.662003	0.629445	0.596888	0.56433	0.531773	0.499215	0.466658	0.4341	0.401543	0.368985	0.336428	0.30387	0.271313	0.238755	0.206198	0.17364	0.141083	0.108525	Nucleoside-diphosphate kinase (ATP:dTDP)	Nucleotide Salvage Pathway
NDPK1	15.6143	15.1918	14.7692	14.3467	13.9241	13.5015	13.079	12.6413	12.1423	11.6433	11.1443	10.6453	10.1463	9.64729	9.14829	8.64929	8.15029	7.6513	7.1523	6.6533	6.1543	5.65531	5.15631	4.65731	4.15831	3.65931	3.16032	2.66132	2.16232	1.66332	Nucleoside-diphosphate kinase (ATP:GDP)	Nucleotide Salvage Pathway
SUCDi	277.515	270.476	263.437	256.398	249.359	242.32	235.281	226.924	218.56	210.197	201.833	193.47	185.107	176.743	168.38	160.016	151.653	143.289	134.926	126.563	118.199	109.836	101.472	93.1088	84.7454	76.382	68.0185	59.6551	51.2917	42.9282	Succinate dehydrogenase (irreversible)	Oxidative Phosphorylation
QMO2	0	0	0	0	0	0	0	0	0	0	0	0	0	0	0	0	0	0	0	0	0	0	0	0	0	0	0.135318	0.113952	0.092586	0.07122	Quinol monooxygenase (Ubiquinol-8)	Oxidative Phosphorylation
NADPHQR2	306.754	278.857	250.96	226.882	255.843	322.208	388.572	432.46	405.109	377.757	350.406	323.054	295.703	268.352	241	213.649	186.298	158.946	131.595	104.244	76.8923	49.541	22.1896	0	0	0	0	0	0	0	NADPH Quinone Reductase (Ubiquinone-8)	Oxidative Phosphorylation
NO3R2pp	658.221	645.009	631.797	619.539	611.248	605.629	600.009	593.653	584.312	574.971	565.631	556.29	546.949	537.609	528.268	518.928	509.587	494.192	472.352	450.512	428.672	406.832	384.992	363.152	341.312	319.472	310.945	319.292	327.638	335.984	Nitrate reductase (Menaquinol-8) (periplasm)	Oxidative Phosphorylation
EDA	890.15	880.21	870.27	861.603	870.616	892.097	913.578	929.42	931.146	932.873	934.599	936.326	938.052	939.779	941.505	943.232	944.958	946.685	948.411	950.138	951.865	953.591	955.318	957.044	958.771	960.497	962.224	963.95	965.677	967.403	2-dehydro-3-deoxy-phosphogluconate aldolase	Pentose Phosphate Pathway
EDD	890.15	880.21	870.27	861.603	870.616	892.097	913.578	929.42	931.146	932.873	934.599	936.326	938.052	939.779	941.505	943.232	944.958	946.685	948.411	950.138	951.865	953.591	955.318	957.044	958.771	960.497	962.224	963.95	965.677	967.403	6-phosphogluconate dehydratase	Pentose Phosphate Pathway
TKT2	-26.6639	-25.9423	-25.2207	-24.4991	-23.7775	-23.056	-22.3344	-22.6781	-23.0715	-23.4649	-23.8583	-24.2517	-24.6451	-25.0385	-25.4319	-25.8253	-26.2188	-26.6122	-27.0056	-27.399	-27.7924	-28.1858	-28.5792	-28.9726	-29.366	-29.7594	-30.1528	-30.5463	-30.9397	-31.3331	Transketolase	Pentose Phosphate Pathway
TALA	-5.11427	-6.48462	-7.85497	-9.22532	-10.5957	-11.966	-13.3364	-14.1576	-14.8873	-15.6171	-16.3468	-17.0766	-17.8063	-18.5361	-19.2658	-19.9955	-20.7253	-21.455	-22.1848	-22.9145	-23.6443	-24.374	-25.1037	-25.8335	-26.5632	-27.293	-28.0227	-28.7525	-29.4822	-30.212	Transaldolase	Pentose Phosphate Pathway
RPE	-31.7782	-32.4269	-33.0757	-33.7244	-34.3732	-35.022	-35.6707	-36.8357	-37.9588	-39.082	-40.2051	-41.3283	-42.4514	-43.5746	-44.6977	-45.8209	-46.944	-48.0672	-49.1903	-50.3135	-51.4367	-52.5598	-53.683	-54.8061	-55.9293	-57.0524	-58.1756	-59.2987	-60.4219	-61.545	Ribulose 5-phosphate 3-epimerase	Pentose Phosphate Pathway
PGL	890.15	880.21	870.27	861.603	870.616	892.097	913.578	929.42	931.146	932.873	934.599	936.326	938.052	939.779	941.505	943.232	944.958	946.685	948.411	950.138	951.865	953.591	955.318	957.044	958.771	960.497	962.224	963.95	965.677	967.403	6-phosphogluconolactonase	Pentose Phosphate Pathway
RPI	-30.1731	-30.8653	-31.5575	-32.2497	-32.9419	-33.6341	-34.3263	-35.5362	-36.7107	-37.8851	-39.0596	-40.234	-41.4085	-42.5829	-43.7574	-44.9318	-46.1063	-47.2807	-48.4551	-49.6296	-50.804	-51.9785	-53.1529	-54.3274	-55.5018	-56.6763	-57.8507	-59.0252	-60.1996	-61.374	Ribose-5-phosphate isomerase	Pentose Phosphate Pathway
TKT1	-5.11427	-6.48462	-7.85497	-9.22532	-10.5957	-11.966	-13.3364	-14.1576	-14.8873	-15.6171	-16.3468	-17.0766	-17.8063	-18.5361	-19.2658	-19.9955	-20.7253	-21.455	-22.1848	-22.9145	-23.6443	-24.374	-25.1037	-25.8335	-26.5632	-27.293	-28.0227	-28.7525	-29.4822	-30.212	Transketolase	Pentose Phosphate Pathway
G6PDH2r	890.15	880.21	870.27	861.603	870.616	892.097	913.578	929.42	931.146	932.873	934.599	936.326	938.052	939.779	941.505	943.232	944.958	946.685	948.411	950.138	951.865	953.591	955.318	957.044	958.771	960.497	962.224	963.95	965.677	967.403	Glucose 6-phosphate dehydrogenase	Pentose Phosphate Pathway
DHORDfum	15.0594	14.6519	14.2443	13.8368	13.4292	13.0217	12.6142	12.192	11.7107	11.2295	10.7482	10.267	9.78569	9.30443	8.82316	8.3419	7.86064	7.37937	6.89811	6.41685	5.93558	5.45432	4.97305	4.49179	4.01053	3.52927	3.048	2.56674	2.08547	1.60421	Fumarate dependent DHORD	Purine and Pyrimidine Biosynthesis
POR5	3.14598	3.06084	2.9757	2.89056	2.80543	2.72029	2.63515	2.54696	2.44642	2.34588	2.24535	2.14481	2.04427	1.94373	1.84319	1.74266	1.64212	1.54158	1.44104	1.34051	1.23997	1.13943	1.03889	0.938354	0.837816	0.737278	0.842938	0.709842	0.576747	0.443651	Pyruvate synthase	Pyruvate Metabolism
ACKr	-992.221	-992.431	-992.642	-992.853	-993.063	-993.274	-993.484	-993.702	-993.951	-994.199	-994.448	-994.697	-994.945	-995.194	-995.442	-995.691	-995.94	-996.188	-996.437	-996.685	-996.934	-997.183	-997.431	-997.68	-997.928	-998.177	-998.426	-998.674	-998.923	-999.171	Acetate kinase	Pyruvate Metabolism
PTAr	992.221	992.431	992.642	992.853	993.063	993.274	993.484	993.702	993.951	994.199	994.448	994.697	994.945	995.194	995.442	995.691	995.94	996.188	996.437	996.685	996.934	997.183	997.431	997.68	997.928	998.177	998.426	998.674	998.923	999.171	Phosphotransacetylase	Pyruvate Metabolism
PFL	999.919	999.921	999.923	999.926	999.928	999.93	999.932	999.934	999.937	999.94	999.942	999.945	999.947	999.95	999.953	999.955	999.958	999.96	999.963	999.966	999.968	999.971	999.973	999.976	999.978	999.981	999.984	999.986	999.989	999.991	Pyruvate formate lyase	Pyruvate Metabolism
ASPK	42.3455	44.2171	46.0886	47.9601	49.8317	51.7032	53.5748	55.4081	57.0867	58.7653	60.4439	62.1226	63.8012	65.4798	67.1585	68.8371	70.5157	72.1943	73.873	75.5516	77.2302	78.9088	80.5875	82.2661	83.9447	85.6234	87.302	88.9806	90.6592	92.3379	Aspartate kinase	Threonine and Lysine Metabolism
ASAD	-42.3455	-44.2171	-46.0886	-47.9601	-49.8317	-51.7032	-53.5748	-55.4081	-57.0867	-58.7653	-60.4439	-62.1226	-63.8012	-65.4798	-67.1585	-68.8371	-70.5157	-72.1943	-73.873	-75.5516	-77.2302	-78.9088	-80.5875	-82.2661	-83.9447	-85.6234	-87.302	-88.9806	-90.6592	-92.3379	Aspartate-semialdehyde dehydrogenase	Threonine and Lysine Metabolism
HSDy	-31.0272	-33.205	-35.3829	-37.5607	-39.7385	-41.9164	-44.0942	-46.2448	-48.2851	-50.3255	-52.3658	-54.4061	-56.4465	-58.4868	-60.5272	-62.5675	-64.6078	-66.6482	-68.6885	-70.7288	-72.7692	-74.8095	-76.8498	-78.8902	-80.9305	-82.9708	-85.0112	-87.0515	-89.0918	-91.1322	Homoserine dehydrogenase (NADPH)	Threonine and Lysine Metabolism
THRt2pp	3.54054	1.93597	0.331398	0	0	0	0	0	0	0	0	0	0	0	0	0	0	0	0	0	0	0	0	0	0	0	0	0	0	0	L-threonine efflux transport via proton antiport (periplasm)	Transport, Inner Membrane
ALAtpp	105.456	74.0358	42.6152	12.4678	0	0	0	0	0	0	0	0	0	0	0	0	0	0	0	0	0	0	0	0	0	0	0	0	0	0	L-alanine export via facilited diffusion	Transport, Inner Membrane
5MTRtpp	2.938	5.876	8.814	11.752	14.69	17.628	20.566	23.504	26.442	29.38	32.318	35.256	38.194	41.132	44.07	47.008	49.946	52.884	55.822	58.76	61.698	64.636	67.574	70.512	73.45	76.388	79.326	82.264	85.202	88.14	5-Methylthio-D-ribose transport via proton symport (periplasm)	Transport, Inner Membrane
CYSabcpp	12.0459	17.7549	23.464	29.173	34.882	40.591	46.3001	54.5996	75.5105	96.4213	117.332	138.243	159.154	180.065	200.976	221.886	242.797	263.708	284.619	305.53	326.441	347.352	368.262	389.173	410.084	430.995	451.906	472.817	493.727	514.638	L-cysteine uptake via ABC system (periplasm)	Transport, Inner Membrane
THRt4pp	3.54054	1.93597	0.331398	0	0	0	0	0	0	0	0	0	0	0	0	0	0	0	0	0	0	0	0	0	0	0	0	0	0	0	L-threonine via sodium symport (periplasm)	Transport, Inner Membrane
CELBpts	534.39	534.213	534.037	533.861	533.685	533.508	533.332	533.941	534.535	535.128	535.721	536.314	536.907	537.5	538.093	538.686	539.279	539.872	540.466	541.059	541.652	542.245	542.838	543.431	544.024	544.617	545.21	545.803	546.397	546.99	Cellobiose transport via PEPPyr PTS	Transport, Inner Membrane
H2St1pp	0	0	0	0	0	0	0	2.59654	17.8286	33.0606	48.2926	63.5246	78.7567	93.9887	109.221	124.453	139.685	154.917	170.149	185.381	200.613	215.845	231.077	246.309	261.541	276.773	292.005	307.237	322.469	337.701	H2s transport (periplasm)	Transport, Inner Membrane
DHAtpp	-143.041	-152.083	-161.124	-168.893	-158.982	-136.603	-114.224	-98.5429	-97.0012	-95.4595	-93.9178	-92.376	-90.8343	-89.2926	-87.7509	-86.2092	-84.6675	-83.1257	-81.584	-80.0423	-78.5006	-76.9589	-75.4171	-73.8754	-72.3337	-70.792	-69.2503	-67.7086	-66.1668	-64.6251	Dihydroxyacetone transport via facilitated diffusion (periplasm)	Transport, Inner Membrane
NH4tex	-152.434	-172.424	-192.414	-212.085	-227.337	-239.472	-251.607	-262.639	-269.7	-276.761	-283.822	-290.882	-297.943	-305.004	-312.065	-319.126	-326.187	-333.248	-340.309	-347.369	-354.43	-361.491	-368.552	-375.613	-382.674	-389.735	-396.796	-403.856	-410.917	-417.978	Ammonia transport via diffusion (extracellular to periplasm)	Transport, Outer Membrane
DALAtex	-0.560254	-0.545092	-0.52993	-0.514768	-0.499607	-0.484445	-0.469283	0	0	0	0	0	0	0	0	0	0	0	0	0	0	0	0	0	0	0	0	0	0	0	D-Alanine transport via diffusion (extracellular to periplasm)	Transport, Outer Membrane
FE3tex	-153.974	-148.154	-142.333	-135.876	-120.579	-99.0477	-77.5167	-61.6547	-67.5754	-73.4961	-79.4168	-85.3375	-91.2582	-97.1789	-103.1	-109.02	-114.941	-120.862	-126.782	-132.703	-138.624	-144.544	-150.465	-156.386	-162.307	-168.227	-174.148	-180.069	-185.989	-191.91	Iron (III) transport via diffusion (extracellular to periplasm)	Transport, Outer Membrane
CYStex	12.0459	17.7549	23.464	29.173	34.882	40.591	46.3001	54.5996	75.5105	96.4213	117.332	138.243	159.154	180.065	200.976	221.886	242.797	263.708	284.619	305.53	326.441	347.352	368.262	389.173	410.084	430.995	451.906	472.817	493.727	514.638	L-cysteine transport via diffusion (extracellular to periplasm)	Transport, Outer Membrane
DHAtex	-143.041	-152.083	-161.124	-168.893	-158.982	-136.603	-114.224	-98.5429	-97.0012	-95.4595	-93.9178	-92.376	-90.8343	-89.2926	-87.7509	-86.2092	-84.6675	-83.1257	-81.584	-80.0423	-78.5006	-76.9589	-75.4171	-73.8754	-72.3337	-70.792	-69.2503	-67.7086	-66.1668	-64.6251	Dihydroxyacetone transport via diffusion (extracellular to periplasm)	Transport, Outer Membrane
H2Stex	0	0	0	0	0	0	0	-2.59654	-17.8286	-33.0606	-48.2926	-63.5246	-78.7567	-93.9887	-109.221	-124.453	-139.685	-154.917	-170.149	-185.381	-200.613	-215.845	-231.077	-246.309	-261.541	-276.773	-292.005	-307.237	-322.469	-337.701	H2s transport via diffusion (extracellular to periplasm)	Transport, Outer Membrane
5MTRtex	-2.938	-5.876	-8.814	-11.752	-14.69	-17.628	-20.566	-23.504	-26.442	-29.38	-32.318	-35.256	-38.194	-41.132	-44.07	-47.008	-49.946	-52.884	-55.822	-58.76	-61.698	-64.636	-67.574	-70.512	-73.45	-76.388	-79.326	-82.264	-85.202	-88.14	5-Methylthio-D-ribose transport via proton diffusion (extracellular to periplasm)	Transport, Outer Membrane
FE2tex	156.711	150.816	144.921	138.39	123.019	101.414	79.8087	63.87	69.7033	75.5365	81.3698	87.203	93.0363	98.8695	104.703	110.536	116.369	122.203	128.036	133.869	139.702	145.536	151.369	157.202	163.035	168.869	174.702	180.535	186.368	192.202	Iron (II) transport via diffusion (extracellular to periplasm)	Transport, Outer Membrane
O2tex	133.149	141.664	150.179	156.626	134.343	91.7999	49.2569	15.9659	17.4242	18.8826	20.341	21.7994	23.2578	24.7161	26.1745	27.6329	29.0913	30.5496	32.008	33.4664	34.9248	36.3832	37.8415	39.2999	40.7583	42.2167	43.675	45.1334	46.5918	48.0502	Oxygen transport via diffusion (extracellular to periplasm)	Transport, Outer Membrane
ALAtex	-105.456	-74.0358	-42.6152	-12.4678	0	0	0	0	0	0	0	0	0	0	0	0	0	0	0	0	0	0	0	0	0	0	0	0	0	0	L-alanine transport via diffusion (extracellular to periplasm)	Transport, Outer Membrane
HCO3E	27.5665	35.873	44.1795	52.486	60.7925	69.099	77.4055	85.6939	93.9086	102.123	110.338	118.553	126.767	134.982	143.197	151.412	159.626	167.841	176.056	184.27	192.485	200.7	208.915	217.129	225.344	233.559	241.773	249.988	258.203	266.418	HCO3 equilibration reaction	Unassigned
CAT	93.9684	103.958	113.947	122.026	103.586	66.4444	29.3026	0	0	0	0	0	0	0	0	0	0	0	0	0	0	0	0	0	0	0	0	0	0	0	Catalase	Unassigned
SPODM	0	0	0	0	0	0	0	0	0	0	0	0	0	0	0	0	0	0	0	0	0	0	0	0	0	0	0.135318	0.113952	0.092586	0.07122	Superoxide dismutase	Unassigned
VPAMTr	-332.785	-323.294	-313.803	-301.766	-254.37	-182.038	-109.706	-52.5629	-54.3539	-56.1448	-57.9357	-59.7267	-61.5176	-63.3085	-65.0995	-66.8904	-68.6813	-70.4723	-72.2632	-74.0541	-75.8451	-77.636	-79.427	-81.2179	-83.0088	-84.7998	-86.4554	-88.2677	-90.08	-91.8923	Valine-pyruvate aminotransferase	Valine, Leucine, and Isoleucine Metabolism
VALTA	-349.867	-339.914	-329.961	-317.461	-269.603	-196.809	-124.014	-66.3927	-67.6377	-68.8827	-70.1277	-71.3728	-72.6178	-73.8628	-75.1078	-76.3529	-77.5979	-78.8429	-80.0879	-81.333	-82.578	-83.823	-85.068	-86.3131	-87.5581	-88.8031	-89.9128	-91.1792	-92.4456	-93.712	Valine transaminase	Valine, Leucine, and Isoleucine Metabolism

## Sheet: Enterobactin
	1	2	3	4	5	6	7	8	9	10	11	12	13	14	15	16	17	18	19	20	21	22	23	24	25	26	27	28	29	30	Name	Subsystem
PGMT	538.649	542.732	546.815	550.899	554.982	559.065	563.148	567.231	571.314	575.397	579.431	583.394	587.357	591.32	595.282	599.245	603.208	607.17	611.133	615.096	619.044	622.968	626.892	630.816	634.74	638.665	642.589	646.513	650.437	654.361	Phosphoglucomutase	Alternate Carbon Metabolism
MLTP3	538.649	542.732	546.815	550.899	554.982	559.065	563.148	567.231	571.314	575.397	579.431	583.394	587.357	591.32	595.282	599.245	603.208	607.17	611.133	615.096	619.044	622.968	626.892	630.816	634.74	638.665	642.589	646.513	650.437	654.361	Maltodextrin phosphorylase (maltoheptaose)	Alternate Carbon Metabolism
GLYCTO3	12.5106	12.161	11.8115	11.462	11.1125	10.763	10.4135	10.064	9.7145	9.36499	8.99729	8.60298	8.20868	7.81437	7.42007	7.02576	6.63146	6.23716	5.84285	5.44855	5.04872	4.64008	4.23143	3.82279	3.41415	3.00551	2.59686	2.18822	1.77958	1.37094	Glycolate oxidase	Alternate Carbon Metabolism
R15BPK	32.3039	31.4014	30.499	29.5965	28.694	27.7915	26.8891	25.9866	25.0841	24.1817	23.2322	22.214	21.1959	20.1777	19.1596	18.1415	17.1233	16.1052	15.087	14.0689	13.0365	11.9813	10.9261	9.87095	8.81578	7.76061	6.70545	5.65028	4.59511	3.53994	Ribose-1,5-bisphosphokinase	Alternate Carbon Metabolism
PPM	-32.3219	-31.4189	-30.5159	-29.613	-28.71	-27.807	-26.904	-26.0011	-25.0981	-24.1951	-23.2451	-22.2264	-21.2077	-20.189	-19.1703	-18.1515	-17.1328	-16.1141	-15.0954	-14.0767	-13.0437	-11.988	-10.9322	-9.87644	-8.82069	-7.76493	-6.70918	-5.65342	-4.59766	-3.54191	Phosphopentomutase	Alternate Carbon Metabolism
AMALT4	538.649	542.732	546.815	550.899	554.982	559.065	563.148	567.231	571.314	575.397	579.431	583.394	587.357	591.32	595.282	599.245	603.208	607.17	611.133	615.096	619.044	622.968	626.892	630.816	634.74	638.665	642.589	646.513	650.437	654.361	Amylomaltase (maltohexaose)	Alternate Carbon Metabolism
R1PK	32.3039	31.4014	30.499	29.5965	28.694	27.7915	26.8891	25.9866	25.0841	24.1817	23.2322	22.214	21.1959	20.1777	19.1596	18.1415	17.1233	16.1052	15.087	14.0689	13.0365	11.9813	10.9261	9.87095	8.81578	7.76061	6.70545	5.65028	4.59511	3.53994	Ribose 1-phosphokinase	Alternate Carbon Metabolism
PPA	131.087	148.076	165.066	182.055	199.044	216.033	233.023	250.012	267.001	283.99	300.818	317.41	334.002	350.594	367.185	383.777	400.369	416.961	433.553	450.145	466.687	483.152	499.617	516.081	532.546	549.01	565.475	581.94	598.404	614.869	Inorganic diphosphatase	Anaplerotic Reactions
PPC	96.8261	94.1211	91.4161	88.711	86.006	83.301	80.596	77.8909	75.1859	72.4809	69.635	66.5833	63.5315	60.4798	57.428	54.3763	51.3245	48.2728	45.2211	42.1693	39.0748	35.9121	32.7494	29.5867	26.424	23.2613	20.0986	16.9359	13.7731	10.6104	Phosphoenolpyruvate carboxylase	Anaplerotic Reactions
ICDHyr	305.948	306.713	307.478	308.243	309.008	309.773	310.538	311.303	312.068	312.834	313.638	314.502	315.365	316.228	317.091	317.954	318.817	319.68	320.543	321.407	320.593	317.104	313.616	310.127	306.638	303.15	299.661	296.172	292.684	289.195	Isocitrate dehydrogenase (NADP)	Citric Acid Cycle
SUCOAS	-255.358	-257.536	-259.715	-261.893	-264.072	-266.25	-268.428	-270.607	-272.785	-274.964	-277.255	-279.713	-282.171	-284.628	-287.086	-289.543	-292.001	-294.459	-296.916	-299.374	-300.177	-298.341	-296.505	-294.668	-292.832	-290.996	-289.16	-287.324	-285.487	-283.651	Succinyl-CoA synthetase (ADP-forming)	Citric Acid Cycle
FUM	300.681	301.593	302.505	303.418	304.33	305.242	306.154	307.066	307.979	308.891	309.851	310.88	311.909	312.938	313.967	314.996	316.025	317.054	318.084	319.113	318.467	315.151	311.834	308.517	305.201	301.884	298.568	295.251	291.935	288.618	Fumarase	Citric Acid Cycle
CS	305.948	306.713	307.478	308.243	309.008	309.773	310.538	311.303	312.068	312.834	313.638	314.502	315.365	316.228	317.091	317.954	318.817	319.68	320.543	321.407	320.593	317.104	313.616	310.127	306.638	303.15	299.661	296.172	292.684	289.195	Citrate synthase	Citric Acid Cycle
ACONTa	305.948	306.713	307.478	308.243	309.008	309.773	310.538	311.303	312.068	312.834	313.638	314.502	315.365	316.228	317.091	317.954	318.817	319.68	320.543	321.407	320.593	317.104	313.616	310.127	306.638	303.15	299.661	296.172	292.684	289.195	Aconitase (half-reaction A, Citrate hydro-lyase)	Citric Acid Cycle
ACONTb	305.948	306.713	307.478	308.243	309.008	309.773	310.538	311.303	312.068	312.834	313.638	314.502	315.365	316.228	317.091	317.954	318.817	319.68	320.543	321.407	320.593	317.104	313.616	310.127	306.638	303.15	299.661	296.172	292.684	289.195	Aconitase (half-reaction B, Isocitrate hydro-lyase)	Citric Acid Cycle
AKGDH2	270.81	272.557	274.303	276.05	277.797	279.544	281.29	283.037	284.784	286.53	288.368	290.339	292.309	294.28	296.25	298.221	300.192	302.162	304.133	306.103	306.413	304.072	301.731	299.39	297.049	294.708	292.367	290.026	287.685	285.345	2-Oxoglutarate dehydrogenase (anaerobe)	Citric Acid Cycle
MDH3	220.613	223.762	226.911	230.06	233.209	236.358	239.507	242.656	245.805	248.954	252.268	255.82	259.373	262.926	266.478	270.031	273.584	277.136	280.689	284.242	286.155	285.454	284.753	284.051	283.35	282.649	281.948	281.246	280.545	279.844	Malate dehydrogenase (menaquinone 8 as acceptor)	Citric Acid Cycle
DMPPS	0.096251	0.093562	0.090873	0.088184	0.085495	0.082806	0.080117	0.077428	0.074739	0.07205	0.069221	0.066188	0.063154	0.06012	0.057087	0.054053	0.05102	0.047986	0.044952	0.041919	0.038843	0.035699	0.032555	0.029411	0.026267	0.023123	0.019979	0.016835	0.013691	0.010547	1-hydroxy-2-methyl-2-(E)-butenyl 4-diphosphate reductase (dmpp)	Cofactor and Prosthetic Group Biosynthesis
IPDDI	-0.08505	-0.082674	-0.080298	-0.077922	-0.075546	-0.07317	-0.070794	-0.068418	-0.066042	-0.063666	-0.061166	-0.058486	-0.055805	-0.053124	-0.050444	-0.047763	-0.045083	-0.042402	-0.039721	-0.037041	-0.034323	-0.031545	-0.028767	-0.025988	-0.02321	-0.020432	-0.017654	-0.014876	-0.012098	-0.00932	Isopentenyl-diphosphate D-isomerase	Cofactor and Prosthetic Group Biosynthesis
PDX5POi	0.008984	0.008733	0.008482	0.008231	0.00798	0.007729	0.007478	0.007227	0.006976	0.006725	0.006461	0.006178	0.005895	0.005612	0.005329	0.005046	0.004762	0.004479	0.004196	0.003913	0.003626	0.003332	0.003039	0.002745	0.002452	0.002158	0.001865	0.001571	0.001278	0.000985	Pyridoxine 5'-phosphate oxidase	Cofactor and Prosthetic Group Biosynthesis
GTHOr	3.07644	2.99049	2.90454	2.8186	2.73265	2.64671	2.56076	2.47481	2.38887	2.30292	2.2125	2.11554	2.01857	1.92161	1.82465	1.72769	1.63072	1.53376	1.4368	1.33984	1.24152	1.14103	1.04054	0.940052	0.839564	0.739076	0.638588	0.5381	0.437611	0.337123	Glutathione oxidoreductase	Cofactor and Prosthetic Group Biosynthesis
CYSDS	0	0	0	0	0	0	0	0	0	0	4.70759	16.2953	27.8831	39.4708	51.0586	62.6464	74.2341	85.8219	97.4096	108.997	120.325	131.239	142.152	153.065	163.979	174.892	185.805	196.719	207.632	218.545	Cysteine Desulfhydrase	Cysteine Metabolism
EX_enter_e	3.34836	6.69673	10.0451	13.3935	16.7418	20.0902	23.4385	26.7869	30.1353	33.4836	36.832	40.1804	43.5287	46.8771	50.2255	53.5738	56.9222	60.2706	63.6189	66.9673	70.3156	73.664	77.0124	80.3607	83.7091	87.0575	90.4058	93.7542	97.1026	100.451	Enterochelin exchange	Extracellular exchange
GLUDy	-323.317	-324.61	-325.903	-327.196	-328.49	-329.783	-331.076	-332.369	-333.663	-334.956	-335.793	-335.965	-336.136	-336.308	-336.479	-336.651	-336.822	-336.994	-337.165	-337.337	-337.37	-337.182	-336.995	-336.807	-336.62	-336.432	-336.244	-336.057	-335.869	-335.682	Glutamate dehydrogenase (NADP)	Glutamate Metabolism
PGCD	63.4404	71.9938	80.5472	89.1006	97.654	106.207	114.761	123.314	131.868	140.421	148.897	157.259	165.621	173.983	182.345	190.708	199.07	207.432	215.794	224.156	232.495	240.796	249.097	257.398	265.699	274	282.301	290.602	298.903	307.204	Phosphoglycerate dehydrogenase	Glycine and Serine Metabolism
PSP_L	63.4404	71.9938	80.5472	89.1006	97.654	106.207	114.761	123.314	131.868	140.421	148.897	157.259	165.621	173.983	182.345	190.708	199.07	207.432	215.794	224.156	232.495	240.796	249.097	257.398	265.699	274	282.301	290.602	298.903	307.204	Phosphoserine phosphatase (L-serine)	Glycine and Serine Metabolism
PSERT	63.4404	71.9938	80.5472	89.1006	97.654	106.207	114.761	123.314	131.868	140.421	148.897	157.259	165.621	173.983	182.345	190.708	199.07	207.432	215.794	224.156	232.495	240.796	249.097	257.398	265.699	274	282.301	290.602	298.903	307.204	Phosphoserine transaminase	Glycine and Serine Metabolism
PYK	789.556	764.458	739.36	714.262	689.164	664.066	638.968	613.87	588.772	563.674	538.838	514.386	489.934	465.481	441.029	416.577	392.124	367.672	343.22	318.767	294.394	270.149	245.903	221.657	197.412	173.166	148.92	124.674	100.429	76.1831	Pyruvate kinase	Glycolysis/Gluconeogenesis
F6PA	268.799	266.147	263.494	260.842	258.189	255.537	252.885	250.232	247.58	244.927	247.542	257.854	268.166	278.478	288.79	299.102	309.414	319.726	330.038	340.35	352.261	366.723	381.184	395.645	410.107	424.568	439.03	453.491	467.952	482.414	Fructose 6-phosphate aldolase	Glycolysis/Gluconeogenesis
HEX1	538.649	542.732	546.815	550.899	554.982	559.065	563.148	567.231	571.314	575.397	579.431	583.394	587.357	591.32	595.282	599.245	603.208	607.17	611.133	615.096	619.044	622.968	626.892	630.816	634.74	638.665	642.589	646.513	650.437	654.361	Hexokinase (D-glucose:ATP)	Glycolysis/Gluconeogenesis
PGI	306.238	305.981	305.725	305.468	305.212	304.956	304.699	304.443	304.186	303.93	308.891	321.477	334.063	346.649	359.235	371.821	384.407	396.992	409.578	422.164	436.334	453.031	469.727	486.423	503.119	519.815	536.512	553.208	569.904	586.6	Glucose-6-phosphate isomerase	Glycolysis/Gluconeogenesis
O2tpp	105.162	94.137	82.8905	71.6439	60.3974	49.1508	37.9043	18.9751	0.529174	0.510135	0.490105	0.468627	0.447148	0.425669	0.40419	0.382711	0.361233	0.339754	0.318275	0.296796	0.275017	0.252757	0.230497	0.208237	0.185977	0.163718	0.141458	0.119198	0.096938	0.074678	O2 transport via diffusion (periplasm)	Inorganic Ion Transport and Metabolism
NO3t7pp	667.201	678.721	690.351	701.981	713.612	725.242	736.872	768.99	799.818	781.509	766.546	756.476	746.406	736.336	726.266	716.196	706.125	696.055	685.985	675.915	664.327	650.32	636.312	622.304	608.296	594.288	580.281	566.273	552.265	538.257	Nitrate transport in via nitrite antiport (periplasm)	Inorganic Ion Transport and Metabolism
FEROpp	7.73145	2.00154	0	0	0	0	0	0	0	0	0	0	0	0	0	0	0	0	0	0	0	0	0	0	0	0	0	0	0	0	Ferroxidase	Inorganic Ion Transport and Metabolism
MG2tpp	3.06972	2.98396	2.8982	2.81244	2.72668	2.64093	2.55517	2.46941	2.38365	2.29789	2.20767	2.11092	2.01417	1.91742	1.82066	1.72391	1.62716	1.53041	1.43366	1.33691	1.2388	1.13854	1.03827	0.937999	0.837731	0.737462	0.637193	0.536924	0.436656	0.336387	Magnesium (+2) transport in via diffusion	Inorganic Ion Transport and Metabolism
CLtipp	2.10446	2.04567	1.98688	1.92809	1.86929	1.8105	1.75171	1.69292	1.63412	1.57533	1.51348	1.44715	1.38082	1.31449	1.24817	1.18184	1.11551	1.04918	0.982855	0.916527	0.84927	0.78053	0.71179	0.643051	0.574311	0.505571	0.436831	0.368091	0.299352	0.230612	Chloride ion transport in via diffusion (periplasm)	Inorganic Ion Transport and Metabolism
NTRIR4pp	188.641	185.734	182.791	179.847	176.903	173.96	171.016	161.244	149.056	136.868	128.317	125.082	121.846	118.611	115.376	112.14	108.905	105.67	102.434	99.1992	97.068	96.698	96.3281	95.9581	95.5881	95.2181	94.8482	94.4782	94.1082	93.7383	Nitrite Reductase (Menaquinole-8, periplasm)	Nitrogen Metabolism
NTRIR3pp	224.842	241.31	258.12	274.931	291.741	308.551	325.361	372.048	428.235	478.28	512.464	523.466	534.469	545.472	556.474	567.477	578.479	589.482	600.484	611.487	618.097	617.699	617.302	616.904	616.507	616.11	615.712	615.315	614.918	614.52	Nitrite Reductase (Ubiquinole-8, periplasm)	Nitrogen Metabolism
NO3R2bpp	0	0	0	0	0	0	0	0	8.53461	66.2076	109.768	132.702	155.637	178.571	201.506	224.44	247.375	270.309	293.243	316.178	335.673	349.68	363.688	377.696	391.704	405.712	419.719	433.727	447.735	461.743	Nitrate reductase (Menaquinol-8) (periplasm)	Nitrogen Metabolism
RNDR3b	1.0961	1.06548	1.03486	1.00424	0.973615	0.942993	0.912371	0.881749	0.851128	0.820506	0.78829	0.753743	0.719196	0.68465	0.650103	0.615556	0.58101	0.546463	0.511916	0.47737	0.442339	0.406536	0.370733	0.334931	0.299128	0.263325	0.227522	0.191719	0.155916	0.120113	Ribonucleoside-diphosphate reductase (CDP) (glutaredoxin)	Nucleotide Salvage Pathway
RNDR2b	0.962431	0.935543	0.908656	0.881769	0.854881	0.827994	0.801106	0.774219	0.747332	0.720444	0.692157	0.661823	0.63149	0.601156	0.570822	0.540489	0.510155	0.479821	0.449488	0.419154	0.388395	0.356959	0.325522	0.294085	0.262649	0.231212	0.199775	0.168339	0.136902	0.105465	Ribonucleoside-diphosphate reductase (GDP) (glutaredoxin)	Nucleotide Salvage Pathway
RNDR4b	1.01791	0.989468	0.96103	0.932593	0.904156	0.875719	0.847282	0.818845	0.790408	0.76197	0.732052	0.69997	0.667888	0.635806	0.603724	0.571642	0.53956	0.507478	0.475396	0.443314	0.410782	0.377534	0.344285	0.311036	0.277788	0.244539	0.21129	0.178042	0.144793	0.111544	Ribonucleoside-diphosphate reductase (UDP) (glutaredoxin)	Nucleotide Salvage Pathway
NDPK5	0.962431	0.935543	0.908656	0.881769	0.854881	0.827994	0.801106	0.774219	0.747332	0.720444	0.692157	0.661823	0.63149	0.601156	0.570822	0.540489	0.510155	0.479821	0.449488	0.419154	0.388395	0.356959	0.325522	0.294085	0.262649	0.231212	0.199775	0.168339	0.136902	0.105465	Nucleoside-diphosphate kinase (ATP:dGDP)	Nucleotide Salvage Pathway
NDPK1	14.6386	14.2297	13.8207	13.4118	13.0028	12.5938	12.1849	11.7759	11.367	10.958	10.5278	10.0664	9.605	9.14362	8.68224	8.22087	7.75949	7.29811	6.83674	6.37536	5.90752	5.42936	4.95121	4.47306	3.9949	3.51675	3.0386	2.56044	2.08229	1.60414	Nucleoside-diphosphate kinase (ATP:GDP)	Nucleotide Salvage Pathway
NDPK4	1.01791	0.989468	0.96103	0.932593	0.904156	0.875719	0.847282	0.818845	0.790408	0.76197	0.732052	0.69997	0.667888	0.635806	0.603724	0.571642	0.53956	0.507478	0.475396	0.443314	0.410782	0.377534	0.344285	0.311036	0.277788	0.244539	0.21129	0.178042	0.144793	0.111544	Nucleoside-diphosphate kinase (ATP:dTDP)	Nucleotide Salvage Pathway
NDPK2	17.8355	17.3373	16.839	16.3407	15.8425	15.3442	14.8459	14.3477	13.8494	13.3511	12.8269	12.2648	11.7026	11.1405	10.5783	10.0162	9.45408	8.89194	8.3298	7.76767	7.19765	6.61508	6.0325	5.44992	4.86735	4.28477	3.70219	3.11962	2.53704	1.95446	Nucleoside-diphosphate kinase (ATP:UDP)	Nucleotide Salvage Pathway
ADK1	64.8387	83.6787	102.519	121.359	140.199	159.039	177.879	196.719	215.559	234.399	253.174	271.854	290.534	309.214	327.893	346.573	365.253	383.933	402.613	421.292	439.952	458.581	477.209	495.838	514.467	533.095	551.724	570.352	588.981	607.609	Adenylate kinase	Nucleotide Salvage Pathway
NDPK7	1.0961	1.06548	1.03486	1.00424	0.973615	0.942993	0.912371	0.881749	0.851128	0.820506	0.78829	0.753743	0.719196	0.68465	0.650103	0.615556	0.58101	0.546463	0.511916	0.47737	0.442339	0.406536	0.370733	0.334931	0.299128	0.263325	0.227522	0.191719	0.155916	0.120113	Nucleoside-diphosphate kinase (ATP:dCDP)	Nucleotide Salvage Pathway
GLCDpp	0	0	0	0	0	0	0	66.5831	163.116	296.503	391.329	429.798	468.267	506.736	545.205	583.674	622.143	660.612	699.081	737.55	766.002	778.475	790.948	803.421	815.894	828.367	840.84	853.313	865.787	878.26	Glucose dehydrogenase (ubiquinone-8 as acceptor) (periplasm)	Oxidative Phosphorylation
NADH17pp	1000	1000	1000	1000	1000	1000	1000	1000	1000	1000	1000	1000	1000	1000	1000	1000	1000	1000	1000	1000	1000	1000	1000	1000	1000	1000	1000	1000	1000	1000	NADH dehydrogenase (menaquinone-8 & 3 protons) (periplasm)	Oxidative Phosphorylation
NO3R2pp	667.201	678.721	690.351	701.981	713.612	725.242	736.872	768.99	799.818	781.509	766.546	756.476	746.406	736.336	726.266	716.196	706.125	696.055	685.985	675.915	664.327	650.32	636.312	622.304	608.296	594.288	580.281	566.273	552.265	538.257	Nitrate reductase (Menaquinol-8) (periplasm)	Oxidative Phosphorylation
SUCDi	285.88	287.205	288.531	289.857	291.182	292.508	293.834	295.16	296.485	297.811	299.206	300.701	302.197	303.693	305.188	306.684	308.18	309.675	311.171	312.666	312.494	309.661	306.828	303.995	301.162	298.328	295.495	292.662	289.829	286.996	Succinate dehydrogenase (irreversible)	Oxidative Phosphorylation
NADPHQR2	597.607	599.536	601.465	603.395	605.324	607.253	609.183	611.112	613.041	614.971	612.293	602.882	593.47	584.059	574.648	565.237	555.826	546.415	537.004	527.593	515.094	497.67	480.246	462.822	445.398	427.975	410.551	393.127	375.703	358.279	NADPH Quinone Reductase (Ubiquinone-8)	Oxidative Phosphorylation
RPI	-32.0281	-34.5752	-37.1224	-39.6695	-42.2166	-44.7638	-47.3109	-49.8581	-52.4052	-54.9523	-57.4578	-59.9022	-62.3466	-64.7911	-67.2355	-69.68	-72.1244	-74.5689	-77.0133	-79.4578	-81.8895	-84.3011	-86.7127	-89.1243	-91.5358	-93.9474	-96.359	-98.7706	-101.182	-103.594	Ribose-5-phosphate isomerase	Pentose Phosphate Pathway
EDA	771.061	779.483	787.906	796.329	804.751	813.174	821.597	830.019	838.442	846.865	849.972	845.312	840.651	835.991	831.33	826.669	822.009	817.348	812.688	808.027	801.753	792.905	784.057	775.209	766.362	757.514	748.666	739.818	730.97	722.122	2-dehydro-3-deoxy-phosphogluconate aldolase	Pentose Phosphate Pathway
PGL	771.061	779.483	787.906	796.329	804.751	813.174	821.597	830.019	838.442	846.865	849.972	845.312	840.651	835.991	831.33	826.669	822.009	817.348	812.688	808.027	801.753	792.905	784.057	775.209	766.362	757.514	748.666	739.818	730.97	722.122	6-phosphogluconolactonase	Pentose Phosphate Pathway
RPE	-33.6317	-36.1341	-38.6364	-41.1388	-43.6411	-46.1434	-48.6458	-51.1481	-53.6505	-56.1528	-58.6111	-61.005	-63.3989	-65.7928	-68.1867	-70.5806	-72.9745	-75.3684	-77.7623	-80.1562	-82.5367	-84.8959	-87.2551	-89.6143	-91.9735	-94.3327	-96.6919	-99.0511	-101.41	-103.769	Ribulose 5-phosphate 3-epimerase	Pentose Phosphate Pathway
EDD	771.061	779.483	787.906	796.329	804.751	813.174	821.597	830.019	838.442	846.865	849.972	845.312	840.651	835.991	831.33	826.669	822.009	817.348	812.688	808.027	801.753	792.905	784.057	775.209	766.362	757.514	748.666	739.818	730.97	722.122	6-phosphogluconate dehydratase	Pentose Phosphate Pathway
TKT2	-33.3379	-39.2904	-45.2428	-51.1953	-57.1478	-63.1002	-69.0527	-75.0051	-80.9576	-86.91	-92.8237	-98.6808	-104.538	-110.395	-116.252	-122.109	-127.966	-133.823	-139.68	-145.537	-151.383	-157.209	-163.036	-168.862	-174.689	-180.515	-186.342	-192.168	-197.995	-203.821	Transketolase	Pentose Phosphate Pathway
G6PDH2r	771.061	779.483	787.906	796.329	804.751	813.174	821.597	830.019	838.442	846.865	849.972	845.312	840.651	835.991	831.33	826.669	822.009	817.348	812.688	808.027	801.753	792.905	784.057	775.209	766.362	757.514	748.666	739.818	730.97	722.122	Glucose 6-phosphate dehydrogenase	Pentose Phosphate Pathway
DHORDfum	15.0466	14.6263	14.2059	13.7855	13.3652	12.9448	12.5245	12.1041	11.6838	11.2634	10.8212	10.3469	9.87269	9.39845	8.92422	8.44998	7.97575	7.50151	7.02728	6.55304	6.07216	5.58068	5.0892	4.59772	4.10624	3.61476	3.12328	2.6318	2.14032	1.64884	Fumarate dependent DHORD	Purine and Pyrimidine Biosynthesis
ACKr	-992.228	-992.445	-992.662	-992.879	-993.096	-993.313	-993.53	-993.748	-993.965	-994.182	-994.41	-994.655	-994.9	-995.145	-995.39	-995.635	-995.88	-996.125	-996.37	-996.615	-996.863	-997.117	-997.371	-997.625	-997.879	-998.133	-998.387	-998.641	-998.894	-999.148	Acetate kinase	Pyruvate Metabolism
PFL	999.919	999.921	999.924	999.926	999.928	999.93	999.933	999.935	999.937	999.939	999.942	999.944	999.947	999.949	999.952	999.955	999.957	999.96	999.962	999.965	999.967	999.97	999.973	999.975	999.978	999.981	999.983	999.986	999.988	999.991	Pyruvate formate lyase	Pyruvate Metabolism
PTAr	992.228	992.445	992.662	992.879	993.096	993.313	993.53	993.748	993.965	994.182	994.41	994.655	994.9	995.145	995.39	995.635	995.88	996.125	996.37	996.615	996.863	997.117	997.371	997.625	997.879	998.133	998.387	998.641	998.894	999.148	Phosphotransacetylase	Pyruvate Metabolism
MALTabcpp	538.649	542.732	546.815	550.899	554.982	559.065	563.148	567.231	571.314	575.397	579.431	583.394	587.357	591.32	595.282	599.245	603.208	607.17	611.133	615.096	619.044	622.968	626.892	630.816	634.74	638.665	642.589	646.513	650.437	654.361	Maltose transport via ABC system (periplasm)	Transport, Inner Membrane
THRt2pp	5.00527	4.86544	4.72561	4.58578	4.44595	4.30611	4.16628	4.02645	3.88662	3.74679	3.59967	3.44192	3.28416	3.12641	2.96865	2.8109	2.65314	2.49539	2.33763	2.17988	2.01991	1.85642	1.69293	1.52944	1.36595	1.20246	1.03896	0.875472	0.711981	0.54849	L-threonine efflux transport via proton antiport (periplasm)	Transport, Inner Membrane
DHAtpp	-268.799	-266.147	-263.494	-260.842	-258.189	-255.537	-252.885	-250.232	-247.58	-244.927	-247.542	-257.854	-268.166	-278.478	-288.79	-299.102	-309.414	-319.726	-330.038	-340.35	-352.261	-366.723	-381.184	-395.645	-410.107	-424.568	-439.03	-453.491	-467.952	-482.414	Dihydroxyacetone transport via facilitated diffusion (periplasm)	Transport, Inner Membrane
THRt4pp	5.00527	4.86544	4.72561	4.58578	4.44595	4.30611	4.16628	4.02645	3.88662	3.74679	3.59967	3.44192	3.28416	3.12641	2.96865	2.8109	2.65314	2.49539	2.33763	2.17988	2.01991	1.85642	1.69293	1.52944	1.36595	1.20246	1.03896	0.875472	0.711981	0.54849	L-threonine via sodium symport (periplasm)	Transport, Inner Membrane
H2St1pp	0	0	0	0	0	0	0	0	0	0	4.70759	16.2953	27.8831	39.4708	51.0586	62.6464	74.2341	85.8219	97.4096	108.997	120.325	131.239	142.152	153.065	163.979	174.892	185.805	196.719	207.632	218.545	H2s transport (periplasm)	Transport, Inner Membrane
MNt2pp	1.35807	1.32013	1.28219	1.24425	1.2063	1.16837	1.13043	1.09248	1.05454	1.0166	0.976688	0.933885	0.891082	0.848279	0.805476	0.762672	0.719869	0.677066	0.634263	0.59146	0.548057	0.503697	0.459337	0.414978	0.370618	0.326259	0.281899	0.237539	0.19318	0.14882	Manganese (Mn+2) transport in via proton symport (periplasm)	Transport, Inner Membrane
CYSabcpp	6.16467	5.99245	5.82023	5.648	5.47578	5.30356	5.13134	4.95912	4.78689	4.61467	9.14107	20.5345	31.928	43.3214	54.7149	66.1084	77.5018	88.8953	100.289	111.682	122.813	133.525	144.237	154.949	165.661	176.373	187.085	197.797	208.509	219.221	L-cysteine uptake via ABC system (periplasm)	Transport, Inner Membrane
GLCNtex	0	0	0	0	0	0	0	-66.5831	-163.116	-296.503	-391.329	-429.798	-468.267	-506.736	-545.205	-583.674	-622.143	-660.612	-699.081	-737.55	-766.002	-778.475	-790.948	-803.421	-815.894	-828.367	-840.84	-853.313	-865.787	-878.26	D-gluconate transport via diffusion (extracellular to periplasm)	Transport, Outer Membrane
O2tex	112.894	96.1385	82.8905	71.6439	60.3974	49.1508	37.9043	18.9751	0.529174	0.510135	0.490105	0.468627	0.447148	0.425669	0.40419	0.382711	0.361233	0.339754	0.318275	0.296796	0.275017	0.252757	0.230497	0.208237	0.185977	0.163718	0.141458	0.119198	0.096938	0.074678	Oxygen transport via diffusion (extracellular to periplasm)	Transport, Outer Membrane
NO3tex	667.201	678.721	690.351	701.981	713.612	725.242	736.872	768.99	808.353	847.716	876.314	889.179	902.043	914.907	927.771	940.636	953.5	966.364	979.229	992.093	1000	1000	1000	1000	1000	1000	1000	1000	1000	1000	Nitrate transport via diffusion (extracellular to periplasm)	Transport, Outer Membrane
CYStex	6.16467	5.99245	5.82023	5.648	5.47578	5.30356	5.13134	4.95912	4.78689	4.61467	9.14107	20.5345	31.928	43.3214	54.7149	66.1084	77.5018	88.8953	100.289	111.682	122.813	133.525	144.237	154.949	165.661	176.373	187.085	197.797	208.509	219.221	L-cysteine transport via diffusion (extracellular to periplasm)	Transport, Outer Membrane
MALTtexi	538.649	542.732	546.815	550.899	554.982	559.065	563.148	567.231	571.314	575.397	579.431	583.394	587.357	591.32	595.282	599.245	603.208	607.17	611.133	615.096	619.044	622.968	626.892	630.816	634.74	638.665	642.589	646.513	650.437	654.361	MaltoseMaltotriose transport via diffusion (extracellular to periplasm) irreversible	Transport, Outer Membrane
H2Stex	0	0	0	0	0	0	0	0	0	0	-4.70759	-16.2953	-27.8831	-39.4708	-51.0586	-62.6464	-74.2341	-85.8219	-97.4096	-108.997	-120.325	-131.239	-142.152	-153.065	-163.979	-174.892	-185.805	-196.719	-207.632	-218.545	H2s transport via diffusion (extracellular to periplasm)	Transport, Outer Membrane
DHAtex	-268.799	-266.147	-263.494	-260.842	-258.189	-255.537	-252.885	-250.232	-247.58	-244.927	-247.542	-257.854	-268.166	-278.478	-288.79	-299.102	-309.414	-319.726	-330.038	-340.35	-352.261	-366.723	-381.184	-395.645	-410.107	-424.568	-439.03	-453.491	-467.952	-482.414	Dihydroxyacetone transport via diffusion (extracellular to periplasm)	Transport, Outer Membrane
FE2tex	33.6598	10.6638	2.58123	2.50485	2.42847	2.35209	2.27571	2.19933	2.12295	2.04657	1.96622	1.88005	1.79388	1.70771	1.62154	1.53537	1.4492	1.36303	1.27686	1.1907	1.10332	1.01402	0.924713	0.835411	0.746109	0.656806	0.567504	0.478201	0.388899	0.299597	Iron (II) transport via diffusion (extracellular to periplasm)	Transport, Outer Membrane
FE3tex	-30.9258	-8.00617	0	0	0	0	0	0	0	0	0	0	0	0	0	0	0	0	0	0	0	0	0	0	0	0	0	0	0	0	Iron (III) transport via diffusion (extracellular to periplasm)	Transport, Outer Membrane
NH4tex	-266.532	-278.919	-291.418	-303.916	-316.414	-328.912	-341.41	-374.395	-414.626	-454.857	-489.599	-516.317	-543.036	-569.754	-596.473	-623.191	-649.91	-676.628	-703.347	-730.065	-751.739	-765.367	-778.994	-792.622	-806.249	-819.877	-833.504	-847.132	-860.759	-874.387	Ammonia transport via diffusion (extracellular to periplasm)	Transport, Outer Membrane
DHQS	20.5605	30.3119	40.0632	49.8145	59.5658	69.3172	79.0685	88.8198	98.5711	108.322	118.058	127.772	137.486	147.199	156.913	166.627	176.34	186.054	195.768	205.481	215.191	224.892	234.594	244.295	253.997	263.699	273.4	283.102	292.803	302.505	3-dehydroquinate synthase	Tyrosine, Tryptophan, and Phenylalanine Metabolism
CHORS	20.5605	30.3119	40.0632	49.8145	59.5658	69.3172	79.0685	88.8198	98.5711	108.322	118.058	127.772	137.486	147.199	156.913	166.627	176.34	186.054	195.768	205.481	215.191	224.892	234.594	244.295	253.997	263.699	273.4	283.102	292.803	302.505	Chorismate synthase	Tyrosine, Tryptophan, and Phenylalanine Metabolism
SHKK	20.5605	30.3119	40.0632	49.8145	59.5658	69.3172	79.0685	88.8198	98.5711	108.322	118.058	127.772	137.486	147.199	156.913	166.627	176.34	186.054	195.768	205.481	215.191	224.892	234.594	244.295	253.997	263.699	273.4	283.102	292.803	302.505	Shikimate kinase	Tyrosine, Tryptophan, and Phenylalanine Metabolism
PSCVT	20.5605	30.3119	40.0632	49.8145	59.5658	69.3172	79.0685	88.8198	98.5711	108.322	118.058	127.772	137.486	147.199	156.913	166.627	176.34	186.054	195.768	205.481	215.191	224.892	234.594	244.295	253.997	263.699	273.4	283.102	292.803	302.505	3-phosphoshikimate 1-carboxyvinyltransferase	Tyrosine, Tryptophan, and Phenylalanine Metabolism
DHQTi	20.5605	30.3119	40.0632	49.8145	59.5658	69.3172	79.0685	88.8198	98.5711	108.322	118.058	127.772	137.486	147.199	156.913	166.627	176.34	186.054	195.768	205.481	215.191	224.892	234.594	244.295	253.997	263.699	273.4	283.102	292.803	302.505	3-dehydroquinate dehydratase, irreversible	Tyrosine, Tryptophan, and Phenylalanine Metabolism
SHK3Dr	20.5605	30.3119	40.0632	49.8145	59.5658	69.3172	79.0685	88.8198	98.5711	108.322	118.058	127.772	137.486	147.199	156.913	166.627	176.34	186.054	195.768	205.481	215.191	224.892	234.594	244.295	253.997	263.699	273.4	283.102	292.803	302.505	Shikimate dehydrogenase	Tyrosine, Tryptophan, and Phenylalanine Metabolism
DDPA	20.5605	30.3119	40.0632	49.8145	59.5658	69.3172	79.0685	88.8198	98.5711	108.322	118.058	127.772	137.486	147.199	156.913	166.627	176.34	186.054	195.768	205.481	215.191	224.892	234.594	244.295	253.997	263.699	273.4	283.102	292.803	302.505	3-deoxy-D-arabino-heptulosonate 7-phosphate synthetase	Tyrosine, Tryptophan, and Phenylalanine Metabolism
GRXR	3.07644	2.99049	2.90454	2.8186	2.73265	2.64671	2.56076	2.47481	2.38887	2.30292	2.2125	2.11554	2.01857	1.92161	1.82465	1.72769	1.63072	1.53376	1.4368	1.33984	1.24152	1.14103	1.04054	0.940052	0.839564	0.739076	0.638588	0.5381	0.437611	0.337123	Glutaredoxin reductase	Unassigned
VALTA	-52.2625	-50.8024	-49.3424	-47.8823	-46.4223	-44.9622	-43.5022	-42.0421	-40.5821	-39.122	-37.5859	-35.9387	-34.2915	-32.6443	-30.9971	-29.3499	-27.7027	-26.0556	-24.4084	-22.7612	-21.0909	-19.3838	-17.6767	-15.9696	-14.2625	-12.5554	-10.8483	-9.14123	-7.43414	-5.72705	Valine transaminase	Valine, Leucine, and Isoleucine Metabolism
VPAMTr	-35.1947	-34.2115	-33.2282	-32.245	-31.2618	-30.2785	-29.2953	-28.3121	-27.3288	-26.3456	-25.3112	-24.2019	-23.0927	-21.9834	-20.8742	-19.7649	-18.6556	-17.5464	-16.4371	-15.3279	-14.2031	-13.0535	-11.9039	-10.7543	-9.60469	-8.45509	-7.3055	-6.15591	-5.00631	-3.85672	Valine-pyruvate aminotransferase	Valine, Leucine, and Isoleucine Metabolism
DMALRED	91.9196	89.3517	86.7837	84.2158	81.6478	79.0799	76.5119	73.944	71.376	68.808	66.1064	63.2093	60.3122	57.4151	54.518	51.6209	48.7238	45.8267	42.9296	40.0325	37.0948	34.0923	31.0899	28.0874	25.085	22.0826	19.0801	16.0777	13.0752	10.0728	(S)-Malate:(acceptor) oxidoreductase

## Sheet: Salmochelin
	1	2	3	4	5	6	7	8	9	10	11	12	13	14	15	16	17	18	19	20	21	22	23	24	25	26	27	28	29	30	Name	Subsystem
MLTP3	540.657	546.748	552.84	558.931	565.022	571.113	577.204	583.295	589.387	595.478	601.569	607.66	613.751	619.843	625.934	632.025	638.116	644.207	650.298	656.39	662.481	668.572	674.663	680.754	686.845	692.937	699.028	705.119	711.21	717.301	Maltodextrin phosphorylase (maltoheptaose)	Alternate Carbon Metabolism
AMALT4	540.657	546.748	552.84	558.931	565.022	571.113	577.204	583.295	589.387	595.478	601.569	607.66	613.751	619.843	625.934	632.025	638.116	644.207	650.298	656.39	662.481	668.572	674.663	680.754	686.845	692.937	699.028	705.119	711.21	717.301	Amylomaltase (maltohexaose)	Alternate Carbon Metabolism
PGMT	533.529	532.492	531.455	530.418	529.381	528.344	527.307	526.27	525.233	524.196	523.159	522.122	521.085	520.048	519.011	517.974	516.937	515.9	514.863	513.826	512.789	511.752	510.715	509.678	508.642	507.605	506.568	505.531	504.494	503.457	Phosphoglucomutase	Alternate Carbon Metabolism
PPA	139.187	164.277	189.367	214.456	239.546	264.636	289.726	314.815	339.905	364.995	390.084	415.174	440.264	465.353	490.443	515.533	540.623	565.712	590.802	615.892	640.981	666.071	691.161	716.25	741.34	766.43	791.52	816.609	841.699	866.789	Inorganic diphosphatase	Anaplerotic Reactions
GALUi	7.12816	14.2563	21.3845	28.5126	35.6408	42.7689	49.8971	57.0253	64.1534	71.2816	78.4097	85.5379	92.666	99.7942	106.922	114.051	121.179	128.307	135.435	142.563	149.691	156.819	163.948	171.076	178.204	185.332	192.46	199.588	206.717	213.845	UTP-glucose-1-phosphate uridylyltransferase (irreversible)	Cell Envelope Biosynthesis
MDH3	313.25	313.871	314.492	315.113	315.735	316.356	316.977	317.598	318.219	318.84	319.461	320.082	320.704	321.325	321.946	322.567	323.188	323.809	324.43	325.052	325.673	326.294	326.915	327.536	328.157	328.778	329.399	330.021	330.642	331.263	Malate dehydrogenase (menaquinone 8 as acceptor)	Citric Acid Cycle
CS	306.027	306.872	307.716	308.561	309.405	310.25	311.094	311.939	312.784	313.628	314.473	315.317	316.162	317.006	317.851	318.695	319.54	320.384	321.229	322.073	322.918	323.762	324.607	325.451	326.296	327.14	327.985	328.829	329.674	330.518	Citrate synthase	Citric Acid Cycle
ICDHyr	306.027	306.872	307.716	308.561	309.405	310.25	311.094	311.939	312.784	313.628	314.473	315.317	316.162	317.006	317.851	318.695	319.54	320.384	321.229	322.073	322.918	323.762	324.607	325.451	326.296	327.14	327.985	328.829	329.674	330.518	Isocitrate dehydrogenase (NADP)	Citric Acid Cycle
AKGDH	270.991	272.919	274.848	276.776	278.704	280.632	282.56	284.488	286.416	288.344	290.272	292.2	294.129	296.057	297.985	299.913	301.841	303.769	305.697	307.625	309.553	311.482	313.41	315.338	317.266	319.194	321.122	323.05	324.978	326.906	2-Oxogluterate dehydrogenase	Citric Acid Cycle
SUCOAS	-255.584	-257.989	-260.393	-262.798	-265.203	-267.607	-270.012	-272.417	-274.821	-277.226	-279.63	-282.035	-284.44	-286.844	-289.249	-291.653	-294.058	-296.463	-298.867	-301.272	-303.676	-306.081	-308.486	-310.89	-313.295	-315.7	-318.104	-320.509	-322.913	-325.318	Succinyl-CoA synthetase (ADP-forming)	Citric Acid Cycle
ACONTb	306.027	306.872	307.716	308.561	309.405	310.25	311.094	311.939	312.784	313.628	314.473	315.317	316.162	317.006	317.851	318.695	319.54	320.384	321.229	322.073	322.918	323.762	324.607	325.451	326.296	327.14	327.985	328.829	329.674	330.518	Aconitase (half-reaction B, Isocitrate hydro-lyase)	Citric Acid Cycle
FUM	300.776	301.783	302.79	303.797	304.803	305.81	306.817	307.824	308.831	309.838	310.845	311.852	312.859	313.866	314.873	315.88	316.887	317.894	318.901	319.908	320.914	321.921	322.928	323.935	324.942	325.949	326.956	327.963	328.97	329.977	Fumarase	Citric Acid Cycle
ACONTa	306.027	306.872	307.716	308.561	309.405	310.25	311.094	311.939	312.784	313.628	314.473	315.317	316.162	317.006	317.851	318.695	319.54	320.384	321.229	322.073	322.918	323.762	324.607	325.451	326.296	327.14	327.985	328.829	329.674	330.518	Aconitase (half-reaction A, Citrate hydro-lyase)	Citric Acid Cycle
FLVRx	1.78204	3.56408	5.34612	7.12816	8.9102	10.6922	12.4743	14.2563	16.0384	17.8204	19.6024	21.3845	23.1665	24.9486	26.7306	28.5126	30.2947	32.0767	33.8587	35.6408	37.4228	39.2049	40.9869	42.7689	44.551	46.333	48.1151	49.8971	51.6791	53.4612	Flavin reductase (NAD)	Cofactor and Prosthetic Group Biosynthesis
DMPPS	0.095971	0.093003	0.090035	0.087067	0.084099	0.081131	0.078162	0.075194	0.072226	0.069258	0.06629	0.063321	0.060353	0.057385	0.054417	0.051449	0.04848	0.045512	0.042544	0.039576	0.036608	0.033639	0.030671	0.027703	0.024735	0.021767	0.018799	0.01583	0.012862	0.009894	1-hydroxy-2-methyl-2-(E)-butenyl 4-diphosphate reductase (dmpp)	Cofactor and Prosthetic Group Biosynthesis
PYDXK	0.008958	0.008681	0.008404	0.008127	0.00785	0.007573	0.007296	0.007019	0.006742	0.006465	0.006188	0.005911	0.005634	0.005357	0.00508	0.004802	0.004525	0.004248	0.003971	0.003694	0.003417	0.00314	0.002863	0.002586	0.002309	0.002032	0.001755	0.001478	0.001201	0.000924	Pyridoxal kinase	Cofactor and Prosthetic Group Biosynthesis
DHBSH	3.56408	7.12816	10.6922	14.2563	17.8204	21.3845	24.9486	28.5126	32.0767	35.6408	39.2049	42.7689	46.333	49.8971	53.4612	57.0253	60.5893	64.1534	67.7175	71.2816	74.8457	78.4097	81.9738	85.5379	89.102	92.666	96.2301	99.7942	103.358	106.922	2,3-dihydroxybenzoylserine hydrolase	Cofactor and Prosthetic Group Biosynthesis
FADRx2	91.653	88.8183	85.9837	83.1491	80.3144	77.4798	74.6452	71.8106	68.9759	66.1413	63.3067	60.4721	57.6374	54.8028	51.9682	49.1335	46.2989	43.4643	40.6297	37.795	34.9604	32.1258	29.2911	26.4565	23.6219	20.7873	17.9526	15.118	12.2834	9.44876	FAD reductase	Cofactor and Prosthetic Group Biosynthesis
IPDDI	-0.084804	-0.082181	-0.079558	-0.076935	-0.074312	-0.07169	-0.069067	-0.066444	-0.063821	-0.061198	-0.058576	-0.055953	-0.05333	-0.050707	-0.048085	-0.045462	-0.042839	-0.040216	-0.037593	-0.034971	-0.032348	-0.029725	-0.027102	-0.024479	-0.021857	-0.019234	-0.016611	-0.013988	-0.011365	-0.008743	Isopentenyl-diphosphate D-isomerase	Cofactor and Prosthetic Group Biosynthesis
PYDXOR	-0.008958	-0.008681	-0.008404	-0.008127	-0.00785	-0.007573	-0.007296	-0.007019	-0.006742	-0.006465	-0.006188	-0.005911	-0.005634	-0.005357	-0.00508	-0.004802	-0.004525	-0.004248	-0.003971	-0.003694	-0.003417	-0.00314	-0.002863	-0.002586	-0.002309	-0.002032	-0.001755	-0.001478	-0.001201	-0.000924	Pyridoxine:NADP+ 4-oxidoreductase	Cofactor and Prosthetic Group Biosynthesis
EX_salchsx_e	7.12816	14.2563	21.3845	28.5126	35.6408	42.7689	49.8971	57.0253	64.1534	71.2816	78.4097	85.5379	92.666	99.7942	106.922	114.051	121.179	128.307	135.435	142.563	149.691	156.819	163.948	171.076	178.204	185.332	192.46	199.588	206.717	213.845	Salmochelin SX exchange	Extracellular exchange
PSP_L	60.3686	65.8501	71.3317	76.8132	82.2948	87.7763	93.2579	98.7394	104.221	109.703	115.184	120.666	126.147	131.629	137.11	142.592	148.073	153.555	159.036	164.518	170	175.481	180.963	186.444	191.926	197.407	202.889	208.37	213.852	219.333	Phosphoserine phosphatase (L-serine)	Glycine and Serine Metabolism
PGCD	60.3686	65.8501	71.3317	76.8132	82.2948	87.7763	93.2579	98.7394	104.221	109.703	115.184	120.666	126.147	131.629	137.11	142.592	148.073	153.555	159.036	164.518	170	175.481	180.963	186.444	191.926	197.407	202.889	208.37	213.852	219.333	Phosphoglycerate dehydrogenase	Glycine and Serine Metabolism
PSERT	60.3686	65.8501	71.3317	76.8132	82.2948	87.7763	93.2579	98.7394	104.221	109.703	115.184	120.666	126.147	131.629	137.11	142.592	148.073	153.555	159.036	164.518	170	175.481	180.963	186.444	191.926	197.407	202.889	208.37	213.852	219.333	Phosphoserine transaminase	Glycine and Serine Metabolism
F6PA	273.804	276.156	278.508	280.861	283.213	285.565	285.344	272.53	259.716	246.902	234.088	221.274	208.46	195.646	182.832	170.018	157.204	153.798	155.617	157.436	159.254	160.454	160.361	160.269	160.177	160.085	159.993	159.901	159.809	159.717	Fructose 6-phosphate aldolase	Glycolysis/Gluconeogenesis
PGI	310.171	313.848	317.525	321.202	324.879	328.556	329.66	318.171	306.682	295.192	283.703	272.214	260.725	249.235	237.746	226.257	214.768	212.687	215.83	218.974	222.117	224.641	225.874	227.107	228.339	229.572	230.805	232.037	233.27	234.503	Glucose-6-phosphate isomerase	Glycolysis/Gluconeogenesis
HEX1	540.657	546.748	552.84	558.931	565.022	571.113	577.204	583.295	589.387	595.478	601.569	607.66	613.751	619.843	625.934	632.025	638.116	644.207	650.298	656.39	662.481	668.572	674.663	680.754	686.845	692.937	699.028	705.119	711.21	717.301	Hexokinase (D-glucose:ATP)	Glycolysis/Gluconeogenesis
FEROpp	26.8892	23.2253	19.5614	15.8975	12.2335	8.56962	5.68209	6.59419	7.50629	8.41838	9.33048	10.2426	11.1547	12.0668	12.9789	13.891	14.8031	12.8764	9.3735	5.87059	2.36769	0	0	0	0	0	0	0	0	0	Ferroxidase	Inorganic Ion Transport and Metabolism
NH4tpp	191.257	186.183	181.108	176.034	170.959	165.885	161.21	158.489	155.768	153.047	150.326	147.605	144.884	142.163	139.442	136.721	134	129.819	124.827	119.836	114.844	110.678	108.234	105.79	103.346	100.902	98.4578	96.0138	93.5698	91.1257	Ammonia reversible transport (periplasm)	Inorganic Ion Transport and Metabolism
MG2tpp	3.06081	2.96615	2.87148	2.77682	2.68215	2.58749	2.49283	2.39816	2.3035	2.20883	2.11417	2.01951	1.92484	1.83018	1.73551	1.64085	1.54618	1.45152	1.35685	1.26219	1.16753	1.07286	0.978198	0.883533	0.788869	0.694205	0.599541	0.504876	0.410212	0.315548	Magnesium (+2) transport in via diffusion	Inorganic Ion Transport and Metabolism
O2tpp	182.137	179.72	177.304	174.887	172.47	170.053	168.168	168.889	169.61	170.331	171.051	171.772	172.493	173.214	173.935	174.656	175.377	174.151	171.844	169.538	167.231	164.615	161.353	158.091	154.829	151.568	148.306	145.044	141.782	138.52	O2 transport via diffusion (periplasm)	Inorganic Ion Transport and Metabolism
NO3t7pp	626.912	632.325	637.739	643.153	648.567	653.981	659.128	662.973	666.818	670.663	674.508	678.353	682.197	686.042	689.887	693.732	697.577	702.395	707.754	713.112	718.471	726.1	738.464	750.829	763.193	775.558	787.922	800.287	812.651	825.015	Nitrate transport in via nitrite antiport (periplasm)	Inorganic Ion Transport and Metabolism
FE2t3pp	0.838025	4.48641	8.1348	11.7832	15.4316	19.08	22.7284	26.3768	30.0251	33.6735	37.3219	40.9703	44.6187	48.2671	51.9155	55.5639	59.2123	62.8606	66.509	70.1574	73.8058	77.4542	81.1026	84.751	88.3994	92.0478	95.6962	99.3445	102.993	106.641	Iron (Fe+2) transport out via proton antiport (periplasm)	Inorganic Ion Transport and Metabolism
CLtipp	2.09836	2.03346	1.96856	1.90366	1.83877	1.77387	1.70897	1.64407	1.57918	1.51428	1.44938	1.38448	1.31959	1.25469	1.18979	1.12489	1.06	0.995097	0.930199	0.865302	0.800404	0.735507	0.670609	0.605711	0.540814	0.475916	0.411018	0.346121	0.281223	0.216325	Chloride ion transport in via diffusion (periplasm)	Inorganic Ion Transport and Metabolism
NTRIR3pp	421.55	426.807	432.065	437.322	442.579	447.837	453.227	459.269	465.311	471.353	477.394	483.436	489.478	495.52	501.562	507.603	513.645	519.2	524.485	529.77	535.055	543.436	558.274	573.113	587.951	602.789	617.628	632.466	647.304	662.143	Nitrite Reductase (Ubiquinole-8, periplasm)	Nitrogen Metabolism
PYK4	779.254	756.686	734.119	711.552	688.985	666.417	643.85	621.283	598.716	576.148	553.581	531.014	508.447	485.879	463.312	440.745	418.178	395.61	373.043	350.476	327.909	305.341	282.774	260.207	237.64	215.072	192.505	169.938	147.37	124.803	Pyruvate kinase(4)	Nucleotide Salvage Pathway
PYK2	25.9269	32.4737	39.0204	45.5672	52.1139	58.6607	65.2074	71.7542	78.3009	84.8477	91.3944	97.9412	104.488	111.035	117.581	124.128	130.675	137.222	143.768	150.315	156.862	163.409	169.955	176.502	183.049	189.596	196.142	202.689	209.236	215.783	Pyruvate kinase(2)	Nucleotide Salvage Pathway
ADK1	113.769	132.296	150.824	169.351	187.878	206.405	224.932	243.46	261.987	280.514	299.041	317.568	336.096	354.623	373.15	391.677	410.205	428.732	447.259	465.786	484.313	502.841	521.368	539.895	558.422	576.949	595.477	614.004	632.531	651.058	Adenylate kinase	Nucleotide Salvage Pathway
RNTR4c2	1.01495	0.983561	0.952171	0.920781	0.889391	0.858	0.82661	0.79522	0.76383	0.732439	0.701049	0.669659	0.638269	0.606878	0.575488	0.544098	0.512708	0.481317	0.449927	0.418537	0.387146	0.355756	0.324366	0.292976	0.261585	0.230195	0.198805	0.167415	0.136024	0.104634	Ribonucleoside-triphosphate reductase (UTP) (flavodoxin)	Nucleotide Salvage Pathway
NDPK3	-771.81	-749.473	-727.136	-704.799	-682.462	-660.125	-637.788	-615.451	-593.114	-570.777	-548.44	-526.103	-503.766	-481.429	-459.092	-436.755	-414.417	-392.08	-369.743	-347.406	-325.069	-302.732	-280.395	-258.058	-235.721	-213.384	-191.047	-168.71	-146.373	-124.036	Nucleoside-diphosphate kinase (ATP:CDP)	Nucleotide Salvage Pathway
ADK3	-15.5558	-15.0747	-14.5936	-14.1125	-13.6314	-13.1503	-12.6692	-12.1881	-11.7069	-11.2258	-10.7447	-10.2636	-9.78252	-9.30141	-8.8203	-8.33919	-7.85809	-7.37698	-6.89587	-6.41476	-5.93366	-5.45255	-4.97144	-4.49033	-4.00923	-3.52812	-3.04701	-2.56591	-2.0848	-1.60369	Adentylate kinase (GTP)	Nucleotide Salvage Pathway
NDPK4	1.01495	0.983561	0.952171	0.920781	0.889391	0.858	0.82661	0.79522	0.76383	0.732439	0.701049	0.669659	0.638269	0.606878	0.575488	0.544098	0.512708	0.481317	0.449927	0.418537	0.387146	0.355756	0.324366	0.292976	0.261585	0.230195	0.198805	0.167415	0.136024	0.104634	Nucleoside-diphosphate kinase (ATP:dTDP)	Nucleotide Salvage Pathway
NDPK6	-1.01495	-0.983561	-0.952171	-0.920781	-0.889391	-0.858	-0.82661	-0.79522	-0.76383	-0.732439	-0.701049	-0.669659	-0.638269	-0.606878	-0.575488	-0.544098	-0.512708	-0.481317	-0.449927	-0.418537	-0.387146	-0.355756	-0.324366	-0.292976	-0.261585	-0.230195	-0.198805	-0.167415	-0.136024	-0.104634	Nucleoside-diphosphate kinase (ATP:dUDP)	Nucleotide Salvage Pathway
GLCDpp	0	0	0	0	0	0	0	0	0	0	0	0	0	0	0	0	0	0	0	0	0	8.46256	34.5751	60.6877	86.8003	112.913	139.025	165.138	191.251	217.363	Glucose dehydrogenase (ubiquinone-8 as acceptor) (periplasm)	Oxidative Phosphorylation
NADPHQR2	509.23	514.1	518.969	523.838	528.707	533.576	541.019	561.054	581.089	601.125	621.16	641.196	661.231	681.267	701.302	721.337	741.373	752	757.403	762.805	768.208	774.23	781.544	788.857	796.171	803.484	810.798	818.111	825.425	832.738	NADPH Quinone Reductase (Ubiquinone-8)	Oxidative Phosphorylation
QMO2	0.666067	0.645467	0.624867	0.604267	0.583667	0.563067	0.542467	0.521867	0.501267	0.480667	0.460067	0.439467	0.418867	0.398267	0.377667	0.357067	0.336467	0.315867	0.295267	0.274667	0.254067	0.233467	0.212867	0.192267	0.171667	0.151067	0.130467	0.109867	0.089267	0.068667	Quinol monooxygenase (Ubiquinol-8)	Oxidative Phosphorylation
NO3R2pp	626.912	632.325	637.739	643.153	648.567	653.981	659.128	662.973	666.818	670.663	674.508	678.353	682.197	686.042	689.887	693.732	697.577	702.395	707.754	713.112	718.471	726.1	738.464	750.829	763.193	775.558	787.922	800.287	812.651	825.015	Nitrate reductase (Menaquinol-8) (periplasm)	Oxidative Phosphorylation
L_LACD3	301.187	306.366	311.544	316.723	321.901	327.08	331.992	335.601	339.211	342.821	346.43	350.04	353.649	357.259	360.868	364.478	368.087	372.67	377.794	382.917	388.04	395.434	407.563	419.692	431.821	443.95	456.079	468.208	480.337	492.467	L-Lactate dehydrogenase (menaquinone)	Oxidative Phosphorylation
SUCDi	286.017	287.481	288.944	290.407	291.871	293.334	294.798	296.261	297.724	299.188	300.651	302.114	303.578	305.041	306.505	307.968	309.431	310.895	312.358	313.822	315.285	316.748	318.212	319.675	321.138	322.602	324.065	325.529	326.992	328.455	Succinate dehydrogenase (irreversible)	Oxidative Phosphorylation
RPI	-30.9726	-32.4642	-33.9558	-35.4474	-36.9391	-38.4307	-39.9223	-41.4139	-42.9056	-44.3972	-45.8888	-47.3804	-48.8721	-50.3637	-51.8553	-53.3469	-54.8385	-56.3302	-57.8218	-59.3134	-60.805	-62.2967	-63.7883	-65.2799	-66.7715	-68.2632	-69.7548	-71.2464	-72.738	-74.2297	Ribose-5-phosphate isomerase	Pentose Phosphate Pathway
EDA	764.015	765.392	766.769	768.147	769.524	770.901	774.851	791.395	807.938	824.482	841.025	857.568	874.112	890.655	907.199	923.742	940.286	947.421	949.331	951.242	953.153	955.683	959.505	963.326	967.148	970.969	974.791	978.612	982.434	986.255	2-dehydro-3-deoxy-phosphogluconate aldolase	Pentose Phosphate Pathway
PGL	764.015	765.392	766.769	768.147	769.524	770.901	774.851	791.395	807.938	824.482	841.025	857.568	874.112	890.655	907.199	923.742	940.286	947.421	949.331	951.242	953.153	955.683	959.505	963.326	967.148	970.969	974.791	978.612	982.434	986.255	6-phosphogluconolactonase	Pentose Phosphate Pathway
RPE	-32.5716	-34.0137	-35.4559	-36.8981	-38.3403	-39.7824	-41.2246	-42.6668	-44.1089	-45.5511	-46.9933	-48.4354	-49.8776	-51.3198	-52.762	-54.2041	-55.6463	-57.0885	-58.5306	-59.9728	-61.415	-62.8571	-64.2993	-65.7415	-67.1837	-68.6258	-70.068	-71.5102	-72.9523	-74.3945	Ribulose 5-phosphate 3-epimerase	Pentose Phosphate Pathway
EDD	764.015	765.392	766.769	768.147	769.524	770.901	774.851	791.395	807.938	824.482	841.025	857.568	874.112	890.655	907.199	923.742	940.286	947.421	949.331	951.242	953.153	955.683	959.505	963.326	967.148	970.969	974.791	978.612	982.434	986.255	6-phosphogluconate dehydratase	Pentose Phosphate Pathway
TKT2	-31.316	-35.2466	-39.1771	-43.1076	-47.0382	-50.9687	-54.8993	-58.8298	-62.7603	-66.6909	-70.6214	-74.552	-78.4825	-82.413	-86.3436	-90.2741	-94.2047	-98.1352	-102.066	-105.996	-109.927	-113.857	-117.788	-121.718	-125.649	-129.58	-133.51	-137.441	-141.371	-145.302	Transketolase	Pentose Phosphate Pathway
G6PDH2r	764.015	765.392	766.769	768.147	769.524	770.901	774.851	791.395	807.938	824.482	841.025	857.568	874.112	890.655	907.199	923.742	940.286	947.421	949.331	951.242	953.153	955.683	959.505	963.326	967.148	970.969	974.791	978.612	982.434	986.255	Glucose 6-phosphate dehydrogenase	Pentose Phosphate Pathway
DHORDfum	15.003	14.5389	14.0749	13.6109	13.1469	12.6829	12.2189	11.7549	11.2909	10.8269	10.3629	9.89886	9.43485	8.97084	8.50683	8.04282	7.57881	7.1148	6.6508	6.18679	5.72278	5.25877	4.79476	4.33075	3.86674	3.40273	2.93872	2.47472	2.01071	1.5467	Fumarate dependent DHORD	Purine and Pyrimidine Biosynthesis
ACKr	-992.25	-992.49	-992.729	-992.969	-993.209	-993.449	-993.688	-993.928	-994.168	-994.407	-994.647	-994.887	-995.126	-995.366	-995.606	-995.845	-996.085	-996.325	-996.564	-996.804	-997.044	-997.284	-997.523	-997.763	-998.003	-998.242	-998.482	-998.722	-998.961	-999.201	Acetate kinase	Pyruvate Metabolism
PTAr	992.25	992.49	992.729	992.969	993.209	993.449	993.688	993.928	994.168	994.407	994.647	994.887	995.126	995.366	995.606	995.845	996.085	996.325	996.564	996.804	997.044	997.284	997.523	997.763	998.003	998.242	998.482	998.722	998.961	999.201	Phosphotransacetylase	Pyruvate Metabolism
L_LACD4	-301.187	-306.366	-311.544	-316.723	-321.901	-327.08	-331.992	-335.601	-339.211	-342.821	-346.43	-350.04	-353.649	-357.259	-360.868	-364.478	-368.087	-372.67	-377.794	-382.917	-388.04	-395.434	-407.563	-419.692	-431.821	-443.95	-456.079	-468.208	-480.337	-492.467	L-Lactate dehydrogenase (NAD)	Pyruvate Metabolism
LDH_D	0	0	0	0	0	0	-2.57321	-17.7395	-32.9057	-48.072	-63.2382	-78.4044	-93.5707	-108.737	-123.903	-139.069	-154.236	-159.993	-160.527	-161.061	-161.594	-162.747	-165.192	-167.636	-170.08	-172.525	-174.969	-177.413	-179.858	-182.302	D-lactate dehydrogenase	Pyruvate Metabolism
PFL	999.919	999.922	999.924	999.927	999.929	999.932	999.934	999.937	999.939	999.942	999.944	999.947	999.949	999.952	999.954	999.957	999.959	999.962	999.964	999.967	999.969	999.972	999.974	999.977	999.979	999.982	999.984	999.987	999.989	999.992	Pyruvate formate lyase	Pyruvate Metabolism
POR5	4.14913	4.02081	3.89249	3.76416	3.63584	3.50751	3.37919	3.25087	3.12254	2.99422	2.8659	2.73757	2.60925	2.48093	2.3526	2.22428	2.09595	1.96763	1.83931	1.71098	1.58266	1.45433	1.32601	1.19769	1.06936	0.94104	0.812717	0.684393	0.556069	0.427746	Pyruvate synthase	Pyruvate Metabolism
MALTabcpp	540.657	546.748	552.84	558.931	565.022	571.113	577.204	583.295	589.387	595.478	601.569	607.66	613.751	619.843	625.934	632.025	638.116	644.207	650.298	656.39	662.481	668.572	674.663	680.754	686.845	692.937	699.028	705.119	711.21	717.301	Maltose transport via ABC system (periplasm)	Transport, Inner Membrane
GLYCLTt4pp	4.99075	4.8364	4.68205	4.52769	4.37334	4.21899	4.06463	3.91028	3.75593	3.60157	3.44722	3.29287	3.13851	2.98416	2.82981	2.67545	2.5211	2.36675	2.2124	2.05804	1.90369	1.74934	1.59498	1.44063	1.28628	1.13192	0.97757	0.823217	0.668864	0.514511	Glycolate transport via sodium symport (periplasm)	Transport, Inner Membrane
GLYCLTt2rpp	-4.99075	-4.8364	-4.68205	-4.52769	-4.37334	-4.21899	-4.06463	-3.91028	-3.75593	-3.60157	-3.44722	-3.29287	-3.13851	-2.98416	-2.82981	-2.67545	-2.5211	-2.36675	-2.2124	-2.05804	-1.90369	-1.74934	-1.59498	-1.44063	-1.28628	-1.13192	-0.97757	-0.823217	-0.668864	-0.514511	Glycolate transport via proton symport, reversible (periplasm)	Transport, Inner Membrane
DHAtpp	-273.804	-276.156	-278.508	-280.861	-283.213	-285.565	-285.344	-272.53	-259.716	-246.902	-234.088	-221.274	-208.46	-195.646	-182.832	-170.018	-157.204	-153.798	-155.617	-157.436	-159.254	-160.454	-160.361	-160.269	-160.177	-160.085	-159.993	-159.901	-159.809	-159.717	Dihydroxyacetone transport via facilitated diffusion (periplasm)	Transport, Inner Membrane
D_LACt2pp	0	0	0	0	0	0	-2.57321	-17.7395	-32.9057	-48.072	-63.2382	-78.4044	-93.5707	-108.737	-123.903	-139.069	-154.236	-159.993	-160.527	-161.061	-161.594	-162.747	-165.192	-167.636	-170.08	-172.525	-174.969	-177.413	-179.858	-182.302	D-lactate transport via proton symport (periplasm)	Transport, Inner Membrane
O2tex	209.027	202.946	196.865	190.784	184.703	178.622	173.85	175.483	177.116	178.749	180.382	182.015	183.648	185.281	186.914	188.547	190.18	187.027	181.218	175.408	169.599	164.615	161.353	158.091	154.829	151.568	148.306	145.044	141.782	138.52	Oxygen transport via diffusion (extracellular to periplasm)	Transport, Outer Membrane
DHAtex	-273.804	-276.156	-278.508	-280.861	-283.213	-285.565	-285.344	-272.53	-259.716	-246.902	-234.088	-221.274	-208.46	-195.646	-182.832	-170.018	-157.204	-153.798	-155.617	-157.436	-159.254	-160.454	-160.361	-160.269	-160.177	-160.085	-159.993	-159.901	-159.809	-159.717	Dihydroxyacetone transport via diffusion (extracellular to periplasm)	Transport, Outer Membrane
FE3tex	-107.557	-92.9013	-78.2456	-63.5899	-48.9342	-34.2785	-22.7284	-26.3768	-30.0251	-33.6735	-37.3219	-40.9703	-44.6187	-48.2671	-51.9155	-55.5639	-59.2123	-51.5056	-37.494	-23.4824	-9.47074	0	0	0	0	0	0	0	0	0	Iron (III) transport via diffusion (extracellular to periplasm)	Transport, Outer Membrane
NH4tex	-230.293	-240.625	-250.956	-261.288	-271.62	-281.952	-292.017	-300.78	-309.543	-318.306	-327.069	-335.831	-344.594	-353.357	-362.12	-370.883	-379.645	-389.382	-399.658	-409.935	-420.211	-432.758	-450.041	-467.323	-484.605	-501.888	-519.17	-536.452	-553.735	-571.017	Ammonia transport via diffusion (extracellular to periplasm)	Transport, Outer Membrane
MALTtexi	540.657	546.748	552.84	558.931	565.022	571.113	577.204	583.295	589.387	595.478	601.569	607.66	613.751	619.843	625.934	632.025	638.116	644.207	650.298	656.39	662.481	668.572	674.663	680.754	686.845	692.937	699.028	705.119	711.21	717.301	MaltoseMaltotriose transport via diffusion (extracellular to periplasm) irreversible	Transport, Outer Membrane
D_LACtex	0	0	0	0	0	0	-2.57321	-17.7395	-32.9057	-48.072	-63.2382	-78.4044	-93.5707	-108.737	-123.903	-139.069	-154.236	-159.993	-160.527	-161.061	-161.594	-162.747	-165.192	-167.636	-170.08	-172.525	-174.969	-177.413	-179.858	-182.302	D-lactate transport via diffusion (extracellular to periplasm)	Transport, Outer Membrane
GLCNtex	0	0	0	0	0	0	0	0	0	0	0	0	0	0	0	0	0	0	0	0	0	-8.46256	-34.5751	-60.6877	-86.8003	-112.913	-139.025	-165.138	-191.251	-217.363	D-gluconate transport via diffusion (extracellular to periplasm)	Transport, Outer Membrane
NO3tex	626.912	632.325	637.739	643.153	648.567	653.981	659.128	662.973	666.818	670.663	674.508	678.353	682.197	686.042	689.887	693.732	697.577	702.395	707.754	713.112	718.471	726.1	738.464	750.829	763.193	775.558	787.922	800.287	812.651	825.015	Nitrate transport via diffusion (extracellular to periplasm)	Transport, Outer Membrane
DHQS	17.6131	24.417	31.2209	38.0247	44.8286	51.6325	58.4364	65.2403	72.0441	78.848	85.6519	92.4558	99.2597	106.064	112.867	119.671	126.475	133.279	140.083	146.887	153.691	160.495	167.298	174.102	180.906	187.71	194.514	201.318	208.122	214.926	3-dehydroquinate synthase	Tyrosine, Tryptophan, and Phenylalanine Metabolism
PSCVT	17.6131	24.417	31.2209	38.0247	44.8286	51.6325	58.4364	65.2403	72.0441	78.848	85.6519	92.4558	99.2597	106.064	112.867	119.671	126.475	133.279	140.083	146.887	153.691	160.495	167.298	174.102	180.906	187.71	194.514	201.318	208.122	214.926	3-phosphoshikimate 1-carboxyvinyltransferase	Tyrosine, Tryptophan, and Phenylalanine Metabolism
CHORS	17.6131	24.417	31.2209	38.0247	44.8286	51.6325	58.4364	65.2403	72.0441	78.848	85.6519	92.4558	99.2597	106.064	112.867	119.671	126.475	133.279	140.083	146.887	153.691	160.495	167.298	174.102	180.906	187.71	194.514	201.318	208.122	214.926	Chorismate synthase	Tyrosine, Tryptophan, and Phenylalanine Metabolism
DHQTi	17.6131	24.417	31.2209	38.0247	44.8286	51.6325	58.4364	65.2403	72.0441	78.848	85.6519	92.4558	99.2597	106.064	112.867	119.671	126.475	133.279	140.083	146.887	153.691	160.495	167.298	174.102	180.906	187.71	194.514	201.318	208.122	214.926	3-dehydroquinate dehydratase, irreversible	Tyrosine, Tryptophan, and Phenylalanine Metabolism
SHK3Dr	17.6131	24.417	31.2209	38.0247	44.8286	51.6325	58.4364	65.2403	72.0441	78.848	85.6519	92.4558	99.2597	106.064	112.867	119.671	126.475	133.279	140.083	146.887	153.691	160.495	167.298	174.102	180.906	187.71	194.514	201.318	208.122	214.926	Shikimate dehydrogenase	Tyrosine, Tryptophan, and Phenylalanine Metabolism
DDPA	17.6131	24.417	31.2209	38.0247	44.8286	51.6325	58.4364	65.2403	72.0441	78.848	85.6519	92.4558	99.2597	106.064	112.867	119.671	126.475	133.279	140.083	146.887	153.691	160.495	167.298	174.102	180.906	187.71	194.514	201.318	208.122	214.926	3-deoxy-D-arabino-heptulosonate 7-phosphate synthetase	Tyrosine, Tryptophan, and Phenylalanine Metabolism
SHKK	17.6131	24.417	31.2209	38.0247	44.8286	51.6325	58.4364	65.2403	72.0441	78.848	85.6519	92.4558	99.2597	106.064	112.867	119.671	126.475	133.279	140.083	146.887	153.691	160.495	167.298	174.102	180.906	187.71	194.514	201.318	208.122	214.926	Shikimate kinase	Tyrosine, Tryptophan, and Phenylalanine Metabolism
SPODM	0.666067	0.645467	0.624867	0.604267	0.583667	0.563067	0.542467	0.521867	0.501267	0.480667	0.460067	0.439467	0.418867	0.398267	0.377667	0.357067	0.336467	0.315867	0.295267	0.274667	0.254067	0.233467	0.212867	0.192267	0.171667	0.151067	0.130467	0.109867	0.089267	0.068667	Superoxide dismutase	Unassigned
VALTA	-52.1109	-50.4992	-48.8875	-47.2758	-45.6642	-44.0525	-42.4408	-40.8291	-39.2175	-37.6058	-35.9941	-34.3824	-32.7708	-31.1591	-29.5474	-27.9357	-26.3241	-24.7124	-23.1007	-21.489	-19.8773	-18.2657	-16.654	-15.0423	-13.4306	-11.819	-10.2073	-8.59561	-6.98393	-5.37226	Valine transaminase	Valine, Leucine, and Isoleucine Metabolism
VPAMTr	-35.0926	-34.0073	-32.9219	-31.8366	-30.7512	-29.6659	-28.5806	-27.4952	-26.4099	-25.3246	-24.2392	-23.1539	-22.0685	-20.9832	-19.8979	-18.8125	-17.7272	-16.6419	-15.5565	-14.4712	-13.3858	-12.3005	-11.2152	-10.1298	-9.04448	-7.95915	-6.87381	-5.78847	-4.70313	-3.61779	Valine-pyruvate aminotransferase	Valine, Leucine, and Isoleucine Metabolism

## Sheet: Aerobactin
	1	2	3	4	5	6	7	8	9	10	11	12	13	14	15	16	17	18	19	20	21	22	23	24	25	26	27	28	29	30	Name	Subsystem
ASPTA	-117.307	-127.637	-137.967	-148.298	-158.628	-168.361	-177.934	-187.506	-197.079	-206.639	-216.19	-225.741	-235.291	-244.842	-254.393	-263.923	-273.291	-282.659	-292.027	-301.394	-310.762	-320.13	-329.498	-338.866	-348.209	-357.352	-366.495	-375.638	-384.781	-393.924	Aspartate transaminase	Alanine and Aspartate Metabolism
ALATA_L	-153.702	-116.112	-78.5216	-40.9315	-32.7464	-31.7189	-30.6361	-29.5533	-28.4706	-27.3836	-26.2933	-25.203	-24.1126	-23.0223	-21.932	-20.8347	-19.6813	-18.528	-17.3746	-16.2213	-15.0679	-13.9146	-12.7612	-11.3945	-10.2543	-9.04607	-7.83785	-6.62964	-5.42142	-4.21321	L-alanine transaminase	Alanine and Aspartate Metabolism
ACCOAL	0	0	0	0	0	0	0	0	0	0	0	0	0	0	13.5214	36.1864	58.935	81.6836	104.432	127.181	149.929	172.678	195.427	218.175	239.528	249.14	258.751	268.363	277.974	287.586	Acetate-CoA ligase (ADP-forming)	Alternate Carbon Metabolism
PPCSCT	0	0	0	0	0	0	0	0	0	0	0	0	0	0	13.5214	36.1864	58.935	81.6836	104.432	127.181	149.929	172.678	195.427	218.175	239.528	249.14	258.751	268.363	277.974	287.586	Propanoyl-CoA: succinate CoA-transferase	Alternate Carbon Metabolism
CELLB6PH	517.131	516.74	516.349	515.959	527.216	529.749	528.733	527.718	526.702	528.375	532.195	536.016	539.836	543.657	547.477	551.307	555.207	559.107	563.007	566.907	570.807	574.707	578.607	582.507	585.573	581.619	577.665	573.038	553.408	533.778	D-cellobiose 6`-phosphate hydrolase	Alternate Carbon Metabolism
CLBH	0	0	0	0	0	0	0	0	0	0	0	0	0	0	0	0	0	0	0	0	0	0	0	0	0	0	0	0.673133	16.3497	32.0263	Cellobiose hydrolase	Alternate Carbon Metabolism
GLYCTO3	12.5733	12.2866	11.9998	11.713	11.4263	11.0678	10.69	10.3121	9.93433	14.9392	24.2451	33.551	42.8568	52.1627	61.4685	70.8025	80.3636	89.9246	99.4857	109.047	118.608	128.169	137.73	147.291	155.196	149.168	143.139	137.111	131.083	125.054	Glycolate oxidase	Alternate Carbon Metabolism
FRUK	16.6647	16.2846	15.9045	15.5245	0	0	0	0	0	0	0	0	0	0	0	0	0	0	0	0	0	0	0	0	0	0	0	0	0	0	Fructose-1-phosphate kinase	Alternate Carbon Metabolism
PPC	116.385	133.239	150.093	166.947	183.801	200.099	216.248	232.398	248.547	259.3	265.743	272.185	278.628	285.07	291.512	297.906	303.901	309.896	315.891	321.886	327.881	333.876	339.871	345.866	353.492	374.84	396.188	417.536	438.884	460.232	Phosphoenolpyruvate carboxylase	Anaplerotic Reactions
MALS	12.5733	12.2866	11.9998	11.713	11.4263	11.0678	10.69	10.3121	9.93433	14.9392	24.2451	33.551	42.8568	52.1627	61.4685	70.8025	80.3636	89.9246	99.4857	109.047	118.608	128.169	137.73	147.291	155.196	149.168	143.139	137.111	131.083	125.054	Malate synthase	Anaplerotic Reactions
PPA	124.269	134.44	144.612	154.783	164.954	174.489	183.853	193.216	202.579	211.93	221.27	230.61	239.95	249.29	258.63	267.949	277.094	286.239	295.384	304.528	313.673	322.818	331.963	341.108	350.228	359.133	368.038	376.943	385.848	394.753	Inorganic diphosphatase	Anaplerotic Reactions
CS	307.93	310.677	313.424	316.171	318.918	321.822	324.768	327.714	330.661	329.123	324.003	318.883	313.764	308.644	303.524	298.384	293.081	287.778	282.476	277.173	271.87	266.567	261.265	255.962	252.043	259.768	267.493	275.219	282.944	290.669	Citrate synthase	Citric Acid Cycle
MDH	308.852	305.075	301.298	297.522	293.745	290.083	286.453	282.823	279.193	276.462	274.451	272.439	270.427	268.416	266.404	264.402	262.472	260.542	258.612	256.682	254.752	252.822	250.892	248.962	219.979	218.655	217.33	216.005	214.681	213.356	Malate dehydrogenase	Citric Acid Cycle
DMPPS	0.096734	0.094527	0.092321	0.090115	0.087909	0.085151	0.082244	0.079337	0.07643	0.073512	0.070585	0.067658	0.064731	0.061804	0.058877	0.055932	0.052835	0.049739	0.046643	0.043547	0.04045	0.037354	0.034258	0.031162	0.028043	0.024739	0.021435	0.018131	0.014827	0.011522	1-hydroxy-2-methyl-2-(E)-butenyl 4-diphosphate reductase (dmpp)	Cofactor and Prosthetic Group Biosynthesis
PYDXK	0	0	0	0	0	0	0	0	0	0	0	0	0	0	0	0	0	0	0	0	0	0	0	0.002909	0.002618	0.002309	0.002001	0.001692	0.001384	0.001076	Pyridoxal kinase	Cofactor and Prosthetic Group Biosynthesis
OHPBAT	12.5462	12.2601	11.9739	11.6878	11.4017	11.0439	10.6669	10.2899	9.91293	14.9186	24.2253	33.532	42.8387	52.1454	61.452	70.7869	80.3488	89.9107	99.4727	109.035	118.597	128.158	137.72	147.282	155.188	149.161	143.133	137.106	131.078	125.051	O-Phospho-4-hydroxy-L-threonine:2-oxoglutarate aminotransferase	Cofactor and Prosthetic Group Biosynthesis
PYAM5PO	0.662326	0.647221	0.632116	0.61701	0.601905	0.583019	0.563117	0.543215	0.523313	0.503333	0.483292	0.463251	0.44321	0.423169	0.403127	0.382959	0.361759	0.34056	0.31936	0.29816	0.276961	0.255761	0.234562	0	0	0	0	0	0	0	Pyridoxamine 5'-phosphate oxidase	Cofactor and Prosthetic Group Biosynthesis
IPDDI	-0.085477	-0.083528	-0.081578	-0.079629	-0.077679	-0.075242	-0.072673	-0.070105	-0.067536	-0.064958	-0.062372	-0.059785	-0.057199	-0.054612	-0.052026	-0.049423	-0.046687	-0.043951	-0.041215	-0.038479	-0.035743	-0.033007	-0.030272	-0.027536	-0.02478	-0.02186	-0.018941	-0.016021	-0.013101	-0.010181	Isopentenyl-diphosphate D-isomerase	Cofactor and Prosthetic Group Biosynthesis
PERD	12.5462	12.2601	11.9739	11.6878	11.4017	11.0439	10.6669	10.2899	9.91293	14.9186	24.2253	33.532	42.8387	52.1454	61.452	70.7869	80.3488	89.9107	99.4727	109.035	118.597	128.158	137.72	147.282	155.188	149.161	143.133	137.106	131.078	125.051	Erythronate 4-phosphate (4per) dehydrogenase	Cofactor and Prosthetic Group Biosynthesis
4HTHRS	12.5462	12.2601	11.9739	11.6878	11.4017	11.0439	10.6669	10.2899	9.91293	14.9186	24.2253	33.532	42.8387	52.1454	61.452	70.7869	80.3488	89.9107	99.4727	109.035	118.597	128.158	137.72	147.282	155.188	149.161	143.133	137.106	131.078	125.051	4-Hydroxy-L-threonine synthase	Cofactor and Prosthetic Group Biosynthesis
PYDXOR	0	0	0	0	0	0	0	0	0	0	0	0	0	0	0	0	0	0	0	0	0	0	0	-0.002909	-0.002618	-0.002309	-0.002001	-0.001692	-0.001384	-0.001076	Pyridoxine:NADP+ 4-oxidoreductase	Cofactor and Prosthetic Group Biosynthesis
ALATA_L2	0.662326	0.647221	0.632116	0.61701	0.601905	0.583019	0.563117	0.543215	0.523313	0.503333	0.483292	0.463251	0.44321	0.423169	0.403127	0.382959	0.361759	0.34056	0.31936	0.29816	0.276961	0.255761	0.234562	0	0	0	0	0	0	0	Alanine transaminase	Cofactor and Prosthetic Group Biosynthesis
E4PD	12.5462	12.2601	11.9739	11.6878	11.4017	11.0439	10.6669	10.2899	9.91293	14.9186	24.2253	33.532	42.8387	52.1454	61.452	70.7869	80.3488	89.9107	99.4727	109.035	118.597	128.158	137.72	147.282	155.188	149.161	143.133	137.106	131.078	125.051	Erythrose 4-phosphate dehydrogenase	Cofactor and Prosthetic Group Biosynthesis
CYSDS	0	0	0	0	0	18.5643	42.118	65.6717	89.2254	111.364	132.372	153.38	174.388	195.396	216.403	237.29	257.194	277.098	297.002	316.907	336.811	356.715	376.619	396.523	418.536	458.288	498.039	537.79	577.542	617.293	Cysteine Desulfhydrase	Cysteine Metabolism
EX_arbtn_e	6.35776	12.7155	19.0733	25.431	31.7888	38.1465	44.5043	50.862	57.2198	63.5776	69.9353	76.2931	82.6508	89.0086	95.3663	101.724	108.082	114.44	120.797	127.155	133.513	139.871	146.228	152.586	158.944	165.302	171.659	178.017	184.375	190.733	Aerobactin minus Fe3 exchange	Extracellular exchange
GCALDD	12.5733	12.2866	11.9998	11.713	11.4263	11.0678	10.69	10.3121	9.93433	14.9392	24.2451	33.551	42.8568	52.1627	61.4685	70.8025	80.3636	89.9246	99.4857	109.047	118.608	128.169	137.73	147.291	155.196	149.168	143.139	137.111	131.083	125.054	Glycolaldehyde dehydrogenase	Folate Metabolism
GLYCL	0	0	0	0	0	0	0	0	0	2.69209	7.53524	12.3784	17.2216	22.0647	26.9079	31.7663	36.7481	41.7298	46.7116	51.6933	56.6751	61.6568	66.6386	71.6203	75.7754	72.976	70.1766	67.3772	64.5778	61.7783	Glycine Cleavage System	Folate Metabolism
GLUDy	-458.604	-440.072	-421.539	-403.006	-413.878	-430.312	-446.263	-462.213	-478.164	-496.77	-517.497	-538.224	-558.952	-579.679	-600.407	-621.827	-648.84	-675.854	-702.867	-729.881	-756.894	-783.908	-810.922	-837.722	-863.043	-873.954	-884.865	-895.776	-906.687	-917.597	Glutamate dehydrogenase (NADP)	Glutamate Metabolism
SERD_L	0	0	0	0	0	0	0	0	0	0	0	0	0	0	0	0.738133	7.43752	14.1369	20.8363	27.5357	34.2351	40.9345	47.6338	54.3332	60.2182	59.2518	58.2854	57.3191	56.3527	55.3863	L-serine deaminase	Glycine and Serine Metabolism
4HTHRA	12.5462	12.2601	11.9739	11.6878	11.4017	11.0439	10.6669	10.2899	9.91293	14.9186	24.2253	33.532	42.8387	52.1454	61.452	70.7869	80.3488	89.9107	99.4727	109.035	118.597	128.158	137.72	147.282	155.188	149.161	143.133	137.106	131.078	125.051	4-hydroxy-L-threonine aldolase	Glycine and Serine Metabolism
PYK	245.869	232.156	218.444	204.732	187.523	178.649	166.639	154.628	142.618	136.02	133.746	131.471	129.197	126.922	124.648	121.711	113.426	105.14	96.8548	88.5693	80.2838	71.9983	63.7128	55.4273	46.3566	30.68	15.0034	0	0	0	Pyruvate kinase	Glycolysis/Gluconeogenesis
PDH	464.38	476.564	488.749	500.933	513.117	524.638	535.981	547.324	558.667	570.893	583.826	596.759	609.691	622.624	635.557	648.472	661.248	674.024	686.799	699.575	712.351	725.126	737.902	750.678	763.151	773.083	783.015	792.947	802.879	812.811	Pyruvate dehydrogenase	Glycolysis/Gluconeogenesis
PGI	34.2612	33.4798	32.6985	31.9171	89.9457	95.5142	83.0257	70.5373	58.0488	56.7494	64.3906	72.0317	79.6728	87.3139	94.955	102.614	110.414	118.214	126.014	133.814	141.614	149.414	157.214	165.014	171.146	163.238	155.33	147.423	139.515	131.608	Glucose-6-phosphate isomerase	Glycolysis/Gluconeogenesis
FBA	16.6647	16.2846	15.9045	15.5245	0	0	0	0	0	0	0	0	0	0	0	0	0	0	0	0	0	0	0	0	0	0	0	0	0	0	Fructose-bisphosphate aldolase	Glycolysis/Gluconeogenesis
ENO	946.337	947.561	948.785	950.008	951.232	952.763	954.375	955.988	957.6	961.911	968.378	974.845	981.312	987.779	994.246	1000	1000	1000	1000	1000	1000	1000	1000	1000	1000	1000	1000	1000	1000	1000	Enolase	Glycolysis/Gluconeogenesis
PGM	-946.337	-947.561	-948.785	-950.008	-951.232	-952.763	-954.375	-955.988	-957.6	-961.911	-968.378	-974.845	-981.312	-987.779	-994.246	-1000	-1000	-1000	-1000	-1000	-1000	-1000	-1000	-1000	-1000	-1000	-1000	-1000	-1000	-1000	Phosphoglycerate mutase	Glycolysis/Gluconeogenesis
HEX1	517.131	516.74	516.349	515.959	527.216	529.749	528.733	527.718	526.702	528.375	532.195	536.016	539.836	543.657	547.477	551.307	555.207	559.107	563.007	566.907	570.807	574.707	578.607	582.507	585.573	581.619	577.665	574.385	586.107	597.83	Hexokinase (D-glucose:ATP)	Glycolysis/Gluconeogenesis
NO3t7pp	959.472	955.519	951.566	947.614	943.661	935.271	925.689	916.107	906.525	897.3	888.362	879.424	870.486	861.547	848.73	824.585	801.256	777.926	754.597	731.267	707.938	684.609	661.279	690.336	763.961	733.248	702.534	671.821	641.108	610.395	Nitrate transport in via nitrite antiport (periplasm)	Inorganic Ion Transport and Metabolism
FEROpp	164.376	159.822	155.269	150.715	137.283	134.911	135.899	136.888	137.877	139.03	140.314	141.598	142.883	144.167	145.452	146.73	147.965	149.2	150.435	151.67	152.905	154.14	155.375	156.61	158.472	165.61	172.748	179.886	187.024	194.161	Ferroxidase	Inorganic Ion Transport and Metabolism
O2tpp	13.4004	26.1003	38.8002	51.5001	64.2	76.896	89.5909	102.286	114.981	127.676	140.37	153.065	165.76	178.455	191.15	203.844	216.538	229.231	241.925	254.619	267.312	280.006	292.699	305.393	321.747	368.896	416.045	463.194	510.343	557.492	O2 transport via diffusion (periplasm)	Inorganic Ion Transport and Metabolism
NH4tpp	411.834	400.05	388.266	376.482	402.981	409.415	408.089	406.763	405.438	404.959	405.157	405.355	405.553	405.75	404.009	396.599	389.56	382.521	375.482	368.444	361.405	354.366	347.327	340.288	331.051	303.321	275.59	247.86	220.13	192.4	Ammonia reversible transport (periplasm)	Inorganic Ion Transport and Metabolism
NTRIR4pp	17.7005	18.9225	20.1445	21.3665	22.5885	25.2655	28.3337	31.4018	34.4699	39.213	45.2943	51.3757	57.4571	63.5385	70.9128	82.0724	93.0359	103.999	114.963	125.926	136.89	147.853	158.817	152.246	130.347	138.583	146.819	155.055	163.29	171.526	Nitrite Reductase (Menaquinole-8, periplasm)	Nitrogen Metabolism
NTRIR3pp	817.923	821.255	824.587	827.919	840.129	839.824	835.767	831.71	827.653	821.757	814.392	807.026	799.66	792.294	781.696	761.636	742.072	722.509	702.946	683.383	663.819	644.256	624.693	622.664	633.614	594.665	555.716	516.767	477.818	438.869	Nitrite Reductase (Ubiquinole-8, periplasm)	Nitrogen Metabolism
NO3R1bpp	0	0	0	0	0	0	0	0	0	0	0	0	0	0	3.87879	19.1228	33.8525	48.5822	63.3118	78.0415	92.7712	107.501	122.23	84.574	0	0	0	0	0	0	Nitrate reductase (Ubiquinol-8)	Nitrogen Metabolism
PYK2	18.948	18.5159	18.0837	17.6516	17.2195	16.6792	16.1098	15.5404	14.9711	14.3995	13.8262	13.2528	12.6795	12.1061	11.5328	10.9558	10.3493	9.74282	9.13634	8.52986	7.92338	7.31689	6.71041	6.10393	5.49312	4.84589	4.19866	3.55143	2.9042	2.25697	Pyruvate kinase(2)	Nucleotide Salvage Pathway
RNTR4c2	1.02301	0.999679	0.976348	0.953016	0.929685	0.900514	0.869774	0.839034	0.808294	0.777434	0.746479	0.715524	0.684569	0.653614	0.622659	0.591507	0.558763	0.526019	0.493274	0.46053	0.427786	0.395042	0.362298	0.329553	0.296575	0.261631	0.226687	0.191743	0.156799	0.121855	Ribonucleoside-triphosphate reductase (UTP) (flavodoxin)	Nucleotide Salvage Pathway
NDPK6	-1.02301	-0.999679	-0.976348	-0.953016	-0.929685	-0.900514	-0.869774	-0.839034	-0.808294	-0.777434	-0.746479	-0.715524	-0.684569	-0.653614	-0.622659	-0.591507	-0.558763	-0.526019	-0.493274	-0.46053	-0.427786	-0.395042	-0.362298	-0.329553	-0.296575	-0.261631	-0.226687	-0.191743	-0.156799	-0.121855	Nucleoside-diphosphate kinase (ATP:dUDP)	Nucleotide Salvage Pathway
NDPK4	1.02301	0.999679	0.976348	0.953016	0.929685	0.900514	0.869774	0.839034	0.808294	0.777434	0.746479	0.715524	0.684569	0.653614	0.622659	0.591507	0.558763	0.526019	0.493274	0.46053	0.427786	0.395042	0.362298	0.329553	0.296575	0.261631	0.226687	0.191743	0.156799	0.121855	Nucleoside-diphosphate kinase (ATP:dTDP)	Nucleotide Salvage Pathway
ADK3	-15.6793	-15.3217	-14.9641	-14.6065	-14.249	-13.8019	-13.3307	-12.8596	-12.3884	-11.9155	-11.441	-10.9666	-10.4921	-10.0177	-9.54328	-9.06582	-8.56396	-8.0621	-7.56024	-7.05838	-6.55652	-6.05466	-5.55281	-5.05095	-4.54551	-4.00993	-3.47435	-2.93878	-2.4032	-1.86762	Adentylate kinase (GTP)	Nucleotide Salvage Pathway
ADK1	105.834	116.426	127.017	137.609	148.201	158.261	168.179	178.096	188.014	197.92	207.818	217.716	227.614	237.512	247.409	257.289	267.024	276.759	286.494	296.229	305.964	315.699	325.434	335.169	344.883	354.418	363.953	373.487	383.022	392.557	Adenylate kinase	Nucleotide Salvage Pathway
QMO3	0	0	0	0	0	0	0	0	0	0	0	0	0	0	0	0	0	0	0	0	0	0	0	0.216271	0.194629	0.171697	0.148765	0.125832	0.1029	0.079968	Quinol monooxygenase (menaquinol 8)	Oxidative Phosphorylation
GLCDpp	1000	1000	1000	1000	1000	1000	1000	1000	1000	1000	1000	1000	1000	1000	1000	1000	1000	1000	1000	1000	1000	1000	1000	1000	1000	1000	1000	1000	1000	1000	Glucose dehydrogenase (ubiquinone-8 as acceptor) (periplasm)	Oxidative Phosphorylation
SUCDi	281.403	278.252	275.101	271.951	268.8	265.921	263.116	260.31	257.505	250.218	239.351	228.484	217.616	206.749	195.882	184.998	173.983	162.968	151.953	140.938	129.923	118.908	107.893	96.8786	87.2524	89.3086	91.3649	93.4211	95.4773	97.5336	Succinate dehydrogenase (irreversible)	Oxidative Phosphorylation
NADPHQR2	829.183	829.482	829.781	830.08	812.736	787.33	760.946	734.561	708.177	675.975	639.124	602.273	565.423	528.572	487.067	431.694	375.086	318.478	261.87	205.262	148.654	92.0455	35.4374	0	0	0	0	0	0	0	NADPH Quinone Reductase (Ubiquinone-8)	Oxidative Phosphorylation
NO3R2pp	959.472	955.519	951.566	947.614	943.661	935.271	925.689	916.107	906.525	897.3	888.362	879.424	870.486	861.547	848.73	824.585	801.256	777.926	754.597	731.267	707.938	684.609	661.279	690.336	763.961	733.248	702.534	671.821	641.108	610.395	Nitrate reductase (Menaquinol-8) (periplasm)	Oxidative Phosphorylation
NADH17pp	1000	1000	1000	1000	1000	1000	1000	1000	1000	1000	1000	1000	1000	1000	1000	1000	1000	1000	1000	1000	1000	1000	1000	1000	1000	1000	1000	1000	1000	1000	NADH dehydrogenase (menaquinone-8 & 3 protons) (periplasm)	Oxidative Phosphorylation
G6PDH2r	1000	1000	1000	1000	964.487	963.983	974.44	984.898	995.355	1000	1000	1000	1000	1000	1000	1000	1000	1000	1000	1000	1000	1000	1000	1000	1000	1000	1000	1000	1000	1000	Glucose 6-phosphate dehydrogenase	Pentose Phosphate Pathway
EDD	1000	1000	1000	1000	964.487	963.983	974.44	984.898	995.355	1000	1000	1000	1000	1000	1000	1000	1000	1000	1000	1000	1000	1000	1000	1000	1000	1000	1000	1000	1000	1000	6-phosphogluconate dehydratase	Pentose Phosphate Pathway
RPI	-28.8236	-28.1662	-27.5088	-26.8515	-26.1941	-25.3722	-24.5061	-23.64	-22.7739	-23.6991	-26.0557	-28.4123	-30.7689	-33.1255	-35.4822	-37.8434	-40.242	-42.6406	-45.0392	-47.4378	-49.8364	-52.2349	-54.6335	-57.0321	-58.873	-56.0222	-53.1713	-50.3205	-47.4697	-44.6188	Ribose-5-phosphate isomerase	Pentose Phosphate Pathway
EDA	1000	1000	1000	1000	964.487	963.983	974.44	984.898	995.355	1000	1000	1000	1000	1000	1000	1000	1000	1000	1000	1000	1000	1000	1000	1000	1000	1000	1000	1000	1000	1000	2-dehydro-3-deoxy-phosphogluconate aldolase	Pentose Phosphate Pathway
TKT2	-26.7748	-26.1642	-25.5536	-24.9429	-24.3323	-23.5688	-22.7642	-21.9597	-21.1551	-23.9369	-29.5843	-35.2317	-40.879	-46.5264	-52.1738	-57.8363	-63.6217	-69.407	-75.1924	-80.9777	-86.763	-92.5484	-98.3337	-104.119	-108.796	-104.149	-99.5017	-94.8546	-90.2075	-85.5604	Transketolase	Pentose Phosphate Pathway
RPE	-30.4353	-29.7412	-29.047	-28.3529	-27.6588	-26.7909	-25.8764	-24.9618	-24.0473	-24.9239	-27.2318	-29.5396	-31.8475	-34.1553	-36.4631	-38.7753	-41.1223	-43.4693	-45.8163	-48.1633	-50.5103	-52.8573	-55.2043	-57.5513	-59.3402	-56.4344	-53.5285	-50.6226	-47.7167	-44.8108	Ribulose 5-phosphate 3-epimerase	Pentose Phosphate Pathway
PGL	1000	1000	1000	1000	964.487	963.983	974.44	984.898	995.355	1000	1000	1000	1000	1000	1000	1000	1000	1000	1000	1000	1000	1000	1000	1000	1000	1000	1000	1000	1000	1000	6-phosphogluconolactonase	Pentose Phosphate Pathway
DHORDfum	15.1221	14.7772	14.4323	14.0874	13.7426	13.3114	12.857	12.4026	11.9482	11.492	11.0344	10.5768	10.1193	9.66169	9.20411	8.74362	8.2596	7.77558	7.29155	6.80753	6.32351	5.83948	5.35546	4.87144	4.38396	3.86742	3.35088	2.83433	2.31779	1.80125	Fumarate dependent DHORD	Purine and Pyrimidine Biosynthesis
LDH_D	-82.643	-82.3604	-82.0778	-81.7952	-16.5947	0	0	0	0	0	0	0	0	0	0	0	0	0	0	0	0	0	0	0	0	0	0	0	0	0	D-lactate dehydrogenase	Pyruvate Metabolism
ACKr	-992.189	-992.367	-992.545	-992.723	-992.901	-993.124	-993.359	-993.593	-993.828	-994.064	-994.3	-994.536	-994.773	-995.009	-995.246	-995.483	-995.733	-995.983	-996.233	-996.484	-996.734	-996.984	-997.234	-997.484	-997.735	-998.002	-998.269	-998.536	-998.803	-999.07	Acetate kinase	Pyruvate Metabolism
PTAr	992.189	992.367	992.545	992.723	992.901	993.124	993.359	993.593	993.828	994.064	994.3	994.536	994.773	995.009	995.246	995.483	995.733	995.983	996.233	996.484	996.734	996.984	997.234	997.484	997.735	998.002	998.269	998.536	998.803	999.07	Phosphotransacetylase	Pyruvate Metabolism
PFL	999.919	999.921	999.922	999.924	999.926	999.928	999.931	999.933	999.936	999.938	999.941	999.943	999.946	999.948	999.951	999.953	999.956	999.958	999.961	999.963	999.966	999.969	999.971	999.974	999.976	999.979	999.982	999.985	999.988	999.99	Pyruvate formate lyase	Pyruvate Metabolism
POR5	4.18208	4.0867	3.99132	3.89594	3.80056	3.68131	3.55565	3.42998	3.30431	3.17816	3.05161	2.92507	2.79853	2.67198	2.54544	2.41809	2.28423	2.15037	2.01651	1.88265	1.74879	1.61494	1.48108	1.34722	1.2124	1.06955	0.926699	0.783847	0.640995	0.498143	Pyruvate synthase	Pyruvate Metabolism
DAPE	24.081	36.5373	48.9936	61.4499	73.9062	86.2976	98.6716	111.046	123.42	135.792	148.164	160.535	172.907	185.279	197.65	210.02	222.371	234.723	247.075	259.427	271.778	284.13	296.482	308.834	321.183	333.51	345.837	358.165	370.492	382.819	Diaminopimelate epimerase	Threonine and Lysine Metabolism
SDPTA	-24.081	-36.5373	-48.9936	-61.4499	-73.9062	-86.2976	-98.6716	-111.046	-123.42	-135.792	-148.164	-160.535	-172.907	-185.279	-197.65	-210.02	-222.371	-234.723	-247.075	-259.427	-271.778	-284.13	-296.482	-308.834	-321.183	-333.51	-345.837	-358.165	-370.492	-382.819	Succinyldiaminopimelate transaminase	Threonine and Lysine Metabolism
DHDPRy	24.081	36.5373	48.9936	61.4499	73.9062	86.2976	98.6716	111.046	123.42	135.792	148.164	160.535	172.907	185.279	197.65	210.02	222.371	234.723	247.075	259.427	271.778	284.13	296.482	308.834	321.183	333.51	345.837	358.165	370.492	382.819	Dihydrodipicolinate reductase (NADPH)	Threonine and Lysine Metabolism
ASPK	52.287	64.1	75.9131	87.7261	99.5391	111.126	122.653	134.179	145.706	157.227	168.746	180.264	191.782	203.3	214.818	226.329	237.777	249.226	260.675	272.124	283.573	295.022	306.471	317.92	329.36	340.724	352.087	363.451	374.815	386.179	Aspartate kinase	Threonine and Lysine Metabolism
THDPS	24.081	36.5373	48.9936	61.4499	73.9062	86.2976	98.6716	111.046	123.42	135.792	148.164	160.535	172.907	185.279	197.65	210.02	222.371	234.723	247.075	259.427	271.778	284.13	296.482	308.834	321.183	333.51	345.837	358.165	370.492	382.819	Tetrahydrodipicolinate succinylase	Threonine and Lysine Metabolism
DHDPS	24.081	36.5373	48.9936	61.4499	73.9062	86.2976	98.6716	111.046	123.42	135.792	148.164	160.535	172.907	185.279	197.65	210.02	222.371	234.723	247.075	259.427	271.778	284.13	296.482	308.834	321.183	333.51	345.837	358.165	370.492	382.819	Dihydrodipicolinate synthase	Threonine and Lysine Metabolism
ASAD	-52.287	-64.1	-75.9131	-87.7261	-99.5391	-111.126	-122.653	-134.179	-145.706	-157.227	-168.746	-180.264	-191.782	-203.3	-214.818	-226.329	-237.777	-249.226	-260.675	-272.124	-283.573	-295.022	-306.471	-317.92	-329.36	-340.724	-352.087	-363.451	-374.815	-386.179	Aspartate-semialdehyde dehydrogenase	Threonine and Lysine Metabolism
DAPDC	22.9558	35.4377	47.9197	60.4017	72.8836	85.3072	97.715	110.123	122.531	134.937	147.343	159.748	172.154	184.56	196.965	209.369	221.757	234.145	246.532	258.92	271.308	283.696	296.083	308.471	320.856	333.222	345.588	357.954	370.319	382.685	Diaminopimelate decarboxylase	Threonine and Lysine Metabolism
SDPDS	24.081	36.5373	48.9936	61.4499	73.9062	86.2976	98.6716	111.046	123.42	135.792	148.164	160.535	172.907	185.279	197.65	210.02	222.371	234.723	247.075	259.427	271.778	284.13	296.482	308.834	321.183	333.51	345.837	358.165	370.492	382.819	Succinyl-diaminopimelate desuccinylase	Threonine and Lysine Metabolism
THRt2pp	5.03038	4.91565	4.80093	4.6862	4.57148	4.42804	4.27688	4.12573	3.97457	3.82282	3.67061	3.5184	3.36619	3.21397	3.06176	2.90858	2.74757	2.58656	2.42555	2.26453	2.10352	1.94251	1.7815	1.62049	0	0	0	0	0	0	L-threonine efflux transport via proton antiport (periplasm)	Transport, Inner Membrane
D_LACt2pp	-82.643	-82.3604	-82.0778	-81.7952	-16.5947	0	0	0	0	0	0	0	0	0	0	0	0	0	0	0	0	0	0	0	0	0	0	0	0	0	D-lactate transport via proton symport (periplasm)	Transport, Inner Membrane
ALAtpp	117.668	80.9	44.1316	7.36333	0	0	0	0	0	0	0	0	0	0	0	0	0	0	0	0	0	0	0	0	0	0	0	0	0	0	L-alanine export via facilited diffusion	Transport, Inner Membrane
THRt4pp	5.03038	4.91565	4.80093	4.6862	4.57148	4.42804	4.27688	4.12573	3.97457	3.82282	3.67061	3.5184	3.36619	3.21397	3.06176	2.90858	2.74757	2.58656	2.42555	2.26453	2.10352	1.94251	1.7815	1.62049	0	0	0	0	0	0	L-threonine via sodium symport (periplasm)	Transport, Inner Membrane
H2St1pp	0	0	0	0	0	18.5643	42.118	65.6717	89.2254	111.364	132.372	153.38	174.388	195.396	216.403	237.29	257.194	277.098	297.002	316.907	336.811	356.715	376.619	396.523	418.536	458.288	498.039	537.79	577.542	617.293	H2s transport (periplasm)	Transport, Inner Membrane
CELBpts	517.131	516.74	516.349	515.959	527.216	529.749	528.733	527.718	526.702	528.375	532.195	536.016	539.836	543.657	547.477	551.307	555.207	559.107	563.007	566.907	570.807	574.707	578.607	582.507	585.573	581.619	577.665	573.038	553.408	533.778	Cellobiose transport via PEPPyr PTS	Transport, Inner Membrane
DHAtpp	0	0	0	0	-51.8182	-65.3555	-53.8965	-42.4375	-30.9786	-28.918	-34.367	-39.8161	-45.2651	-50.7142	-56.1632	-61.6262	-67.2017	-72.7773	-78.3528	-83.9283	-89.5039	-95.0794	-100.655	-106.231	-110.696	-105.825	-100.954	-96.0831	-91.2121	-86.3411	Dihydroxyacetone transport via facilitated diffusion (periplasm)	Transport, Inner Membrane
INOSTt4pp	0	0	0	0	0	0	0	0	0	0	0	0	0	0	0	0	0	0	0	0	0	0	0	0	1.45833	1.2865	1.11467	0.942845	0.771016	0.599188	Na+/myo-inositol symporter (periplasm)	Transport, Inner Membrane
FRUptspp	16.6647	16.2846	15.9045	15.5245	0	0	0	0	0	0	0	0	0	0	0	0	0	0	0	0	0	0	0	0	0	0	0	0	0	0	D-fructose transport via PEP:Pyr PTS (periplasm)	Transport, Inner Membrane
CYSabcpp	6.19559	6.05429	5.91299	5.77169	5.63039	24.0181	47.3856	70.7531	94.1206	116.072	136.893	157.713	178.534	199.354	220.174	240.872	260.578	280.284	299.99	319.696	339.402	359.108	378.813	398.519	420.332	459.872	499.412	538.952	578.491	618.031	L-cysteine uptake via ABC system (periplasm)	Transport, Inner Membrane
MNt2pp	1.36488	1.33375	1.30262	1.27149	1.24036	1.20145	1.16043	1.11942	1.07841	1.03724	0.995936	0.954637	0.913337	0.872038	0.830738	0.789176	0.745489	0.701802	0.658116	0.614429	0.570743	0.527056	0.483369	0.439683	0	0	0	0	0	0	Manganese (Mn+2) transport in via proton symport (periplasm)	Transport, Inner Membrane
NO3tex	959.472	955.519	951.566	947.614	943.661	935.271	925.689	916.107	906.525	897.3	888.362	879.424	870.486	861.547	852.609	843.708	835.108	826.509	817.909	809.309	800.709	792.109	783.51	774.91	763.961	733.248	702.534	671.821	641.108	610.395	Nitrate transport via diffusion (extracellular to periplasm)	Transport, Outer Membrane
INSTt2	0	0	0	0	0	0	0	0	0	0	0	0	0	0	0	0	0	0	0	0	0	0	0	0	-1.45833	-1.2865	-1.11467	-0.942845	-0.771016	-0.599188	Inositol transport in via proton symport	Transport, Outer Membrane
INSTtex	0	0	0	0	0	0	0	0	0	0	0	0	0	0	0	0	0	0	0	0	0	0	0	0	1.45833	1.2865	1.11467	0.942845	0.771016	0.599188	Inositol transport via diffusion (extracellular to periplasm)	Transport, Outer Membrane
O2tex	177.777	185.923	194.069	202.215	201.483	211.807	225.49	239.174	252.857	266.705	280.684	294.664	308.643	322.622	336.601	350.575	364.503	378.432	392.36	406.289	420.217	434.146	448.074	462.003	480.219	534.506	588.793	643.08	697.367	751.653	Oxygen transport via diffusion (extracellular to periplasm)	Transport, Outer Membrane
CLBtpp	0	0	0	0	0	0	0	0	0	0	0	0	0	0	0	0	0	0	0	0	0	0	0	0	0	0	0	0.673133	16.3497	32.0263	Cellobiose transport via permease	Transport, Outer Membrane
D_LACtex	-82.643	-82.3604	-82.0778	-81.7952	-16.5947	0	0	0	0	0	0	0	0	0	0	0	0	0	0	0	0	0	0	0	0	0	0	0	0	0	D-lactate transport via diffusion (extracellular to periplasm)	Transport, Outer Membrane
FRUtex	16.6647	16.2846	15.9045	15.5245	0	0	0	0	0	0	0	0	0	0	0	0	0	0	0	0	0	0	0	0	0	0	0	0	0	0	D-fructose transport via diffusion (extracellular to periplasm)	Transport, Outer Membrane
FE2tex	660.253	641.975	623.697	605.418	551.627	542.061	545.933	549.805	553.677	558.207	563.261	568.315	573.37	578.424	583.479	588.511	593.362	598.214	603.066	607.918	612.77	617.622	622.474	627.325	634.685	663.143	691.6	720.058	748.515	776.973	Iron (II) transport via diffusion (extracellular to periplasm)	Transport, Outer Membrane
NH4tex	-423.79	-440.128	-456.466	-472.804	-459.737	-455.675	-456.012	-456.349	-456.686	-456.012	-454.529	-453.047	-451.565	-450.082	-448.6	-447.109	-445.548	-443.987	-442.426	-440.865	-439.305	-437.744	-436.183	-434.622	-432.91	-429.927	-426.944	-423.961	-420.979	-417.996	Ammonia transport via diffusion (extracellular to periplasm)	Transport, Outer Membrane
ALAtex	-117.668	-80.9	-44.1316	-7.36333	0	0	0	0	0	0	0	0	0	0	0	0	0	0	0	0	0	0	0	0	0	0	0	0	0	0	L-alanine transport via diffusion (extracellular to periplasm)	Transport, Outer Membrane
FE3tex	-657.505	-639.29	-621.074	-602.859	-549.13	-539.642	-543.597	-547.552	-551.506	-556.118	-561.256	-566.394	-571.531	-576.669	-581.806	-586.922	-591.862	-596.801	-601.741	-606.681	-611.621	-616.561	-621.5	-626.44	-633.889	-662.44	-690.991	-719.543	-748.094	-776.646	Iron (III) transport via diffusion (extracellular to periplasm)	Transport, Outer Membrane
CYStex	6.19559	6.05429	5.91299	5.77169	5.63039	24.0181	47.3856	70.7531	94.1206	116.072	136.893	157.713	178.534	199.354	220.174	240.872	260.578	280.284	299.99	319.696	339.402	359.108	378.813	398.519	420.332	459.872	499.412	538.952	578.491	618.031	L-cysteine transport via diffusion (extracellular to periplasm)	Transport, Outer Membrane
DHAtex	0	0	0	0	-51.8182	-65.3555	-53.8965	-42.4375	-30.9786	-28.918	-34.367	-39.8161	-45.2651	-50.7142	-56.1632	-61.6262	-67.2017	-72.7773	-78.3528	-83.9283	-89.5039	-95.0794	-100.655	-106.231	-110.696	-105.825	-100.954	-96.0831	-91.2121	-86.3411	Dihydroxyacetone transport via diffusion (extracellular to periplasm)	Transport, Outer Membrane
H2Stex	0	0	0	0	0	-18.5643	-42.118	-65.6717	-89.2254	-111.364	-132.372	-153.38	-174.388	-195.396	-216.403	-237.29	-257.194	-277.098	-297.002	-316.907	-336.811	-356.715	-376.619	-396.523	-418.536	-458.288	-498.039	-537.79	-577.542	-617.293	H2s transport via diffusion (extracellular to periplasm)	Transport, Outer Membrane
CLBtex	0	0	0	0	0	0	0	0	0	0	0	0	0	0	0	0	0	0	0	0	0	0	0	0	0	0	0	0.673133	16.3497	32.0263	Cellobiose transport transport via diffusion extracellular to periplasm	Transport, Outer Membrane
GLCNtex	-1000	-1000	-1000	-1000	-1000	-1000	-1000	-1000	-1000	-1000	-1000	-1000	-1000	-1000	-1000	-1000	-1000	-1000	-1000	-1000	-1000	-1000	-1000	-1000	-1000	-1000	-1000	-1000	-1000	-1000	D-gluconate transport via diffusion (extracellular to periplasm)	Transport, Outer Membrane
SPODM	0	0	0	0	0	0	0	0	0	0	0	0	0	0	0	0	0	0	0	0	0	0	0	0.216271	0.194629	0.171697	0.148765	0.125832	0.1029	0.079968	Superoxide dismutase	Unassigned
DMALRED	0	0	0	0	0	0	0	0	0	0	0	0	0	0	0	0	0	0	0	0	0	0	0	0	26.7816	23.626	20.4705	17.3149	14.1594	11.0038	(S)-Malate:(acceptor) oxidoreductase

## Sheet: Slopes
	Yersiniabactin	Colibactin	Enterobactin	Salmochelin	Aerobactin	Name	Subsystem
ALAR		-0.0484118				Alanine racemase	Alanine and Aspartate Metabolism
ASPTA		-1.78566			-1.49375	Aspartate transaminase	Alanine and Aspartate Metabolism
ALATA_L					0.415562	L-alanine transaminase	Alanine and Aspartate Metabolism
R15BPK	-0.303174	-0.687346	-0.297784			Ribose-1,5-bisphosphokinase	Alternate Carbon Metabolism
MLTP1	0.232591					Maltodextrin phosphorylase (maltopentaose)	Alternate Carbon Metabolism
AMALT2	0.232591					Amylomaltase (maltotetraose)	Alternate Carbon Metabolism
PPCSCT		0.557829			1.79531	Propanoyl-CoA: succinate CoA-transferase	Alternate Carbon Metabolism
R1PK	-0.303174	-0.687346	-0.297784			Ribose 1-phosphokinase	Alternate Carbon Metabolism
XYLI2		0.341339				Xylose isomerase	Alternate Carbon Metabolism
GLYCTO3			-0.115325		0.93484	Glycolate oxidase	Alternate Carbon Metabolism
MLTP3			1.19002	0.854523		Maltodextrin phosphorylase (maltoheptaose)	Alternate Carbon Metabolism
HEX7		0.341339				Hexokinase (D-fructose:ATP)	Alternate Carbon Metabolism
ACCOAL		0.557829			1.79531	Acetate-CoA ligase (ADP-forming)	Alternate Carbon Metabolism
AMALT4			1.19002	0.854523		Amylomaltase (maltohexaose)	Alternate Carbon Metabolism
PGMT	0.232591		1.19002	-0.145477		Phosphoglucomutase	Alternate Carbon Metabolism
CELLB6PH	1.54378	0.341339			0.34701	D-cellobiose 6`-phosphate hydrolase	Alternate Carbon Metabolism
PPM	-2.69666	-1.31227	0.29795			Phosphopentomutase	Alternate Carbon Metabolism
GLYCTO2	-0.00533264					Glycolate oxidase	Alternate Carbon Metabolism
FRUK					-0.0587036	Fructose-1-phosphate kinase	Alternate Carbon Metabolism
CLBH					0.0485348	Cellobiose hydrolase	Alternate Carbon Metabolism
PPA	5.95829	11.6383	4.97681	3.5198	1.46006	Inorganic diphosphatase	Anaplerotic Reactions
MALS					0.93484	Malate synthase	Anaplerotic Reactions
PPC	-1.1711	1.82612	-0.892564		1.53329	Phosphoenolpyruvate carboxylase	Anaplerotic Reactions
PROD2		6.85052				Proline dehydrogenase	Arginine and Proline Metabolism
P5CR		6.64662				Pyrroline-5-carboxylate reductase	Arginine and Proline Metabolism
MTAN		2				Methylthioadenosine nucleosidase	Arginine and Proline Metabolism
GALUi				1		UTP-glucose-1-phosphate uridylyltransferase (irreversible)	Cell Envelope Biosynthesis
ICDHyr	-0.820021		-0.0801502	0.118476		Isocitrate dehydrogenase (NADP)	Citric Acid Cycle
CS	-0.66972		-0.0801502	0.118476	-0.363198	Citrate synthase	Citric Acid Cycle
SUCOAS	0.345232		-0.386199	-0.33734		Succinyl-CoA synthetase (ADP-forming)	Citric Acid Cycle
MDH3	0.393621	-7.24615	0.706487	0.0871382		Malate dehydrogenase (menaquinone 8 as acceptor)	Citric Acid Cycle
AKGDH2			0.243759			2-Oxoglutarate dehydrogenase (anaerobe)	Citric Acid Cycle
AKGDH	-0.490249			0.270491		2-Oxogluterate dehydrogenase	Citric Acid Cycle
ACONTa	-0.66972		-0.0801502	0.118476		Aconitase (half-reaction A, Citrate hydro-lyase)	Citric Acid Cycle
ACONTb	-0.66972		-0.0801502	0.118476		Aconitase (half-reaction B, Isocitrate hydro-lyase)	Citric Acid Cycle
MDH					-0.49407	Malate dehydrogenase	Citric Acid Cycle
FUM	-0.620289		-0.0315983	0.141262		Fumarase	Citric Acid Cycle
OPHHXy		-0.00020351				2-Octaprenylphenol hydroxylase (NADPH)	Cofactor and Prosthetic Group Biosynthesis
GTHOr			-0.0283593			Glutathione oxidoreductase	Cofactor and Prosthetic Group Biosynthesis
4HTHRS					0.934971	4-Hydroxy-L-threonine synthase	Cofactor and Prosthetic Group Biosynthesis
OHPBAT					0.934971	O-Phospho-4-hydroxy-L-threonine:2-oxoglutarate aminotransferase	Cofactor and Prosthetic Group Biosynthesis
PYAM5PO		-4.59638			-0.00398753	Pyridoxamine 5'-phosphate oxidase	Cofactor and Prosthetic Group Biosynthesis
PERD					0.934971	Erythronate 4-phosphate (4per) dehydrogenase	Cofactor and Prosthetic Group Biosynthesis
PYDXOR	8.43208e-05			3.8867e-05	-1.06578e-05	Pyridoxine:NADP+ 4-oxidoreductase	Cofactor and Prosthetic Group Biosynthesis
E4PD					0.934971	Erythrose 4-phosphate dehydrogenase	Cofactor and Prosthetic Group Biosynthesis
ALATA_L2		-4.59638			-0.00398753	Alanine transaminase	Cofactor and Prosthetic Group Biosynthesis
FLVRx				0.25		Flavin reductase (NAD)	Cofactor and Prosthetic Group Biosynthesis
DHBSH				0.5		2,3-dihydroxybenzoylserine hydrolase	Cofactor and Prosthetic Group Biosynthesis
PDX5POi			-8.28147e-05			Pyridoxine 5'-phosphate oxidase	Cofactor and Prosthetic Group Biosynthesis
DMPPS	-0.000903315	-0.00204798	-0.000887262	-0.000416403	-0.00046821	1-hydroxy-2-methyl-2-(E)-butenyl 4-diphosphate reductase (dmpp)	Cofactor and Prosthetic Group Biosynthesis
FADRx2				-0.397666		FAD reductase	Cofactor and Prosthetic Group Biosynthesis
IPDDI	0.000798202	0.00180966	0.000784011	0.000367948	0.000413727	Isopentenyl-diphosphate D-isomerase	Cofactor and Prosthetic Group Biosynthesis
PYDXK	-8.43208e-05			-3.8867e-05	1.06578e-05	Pyridoxal kinase	Cofactor and Prosthetic Group Biosynthesis
CYSDS		8.81754	2.49817		3.34699	Cysteine Desulfhydrase	Cysteine Metabolism
MTHFR2	2.96098	1.91154				5,10-methylenetetrahydrofolate reductase (NADH)	Folate Metabolism
GCALDD					0.93484	Glycolaldehyde dehydrogenase	Folate Metabolism
GLYCL	1.55604	0.556829			0.497848	Glycine Cleavage System	Folate Metabolism
GLUDy		2.68851	-0.112196		-3.12583	Glutamate dehydrogenase (NADP)	Glutamate Metabolism
GHMT2r	1.10239	0.66877				Glycine hydroxymethyltransferase, reversible	Glycine and Serine Metabolism
SERD_L					0.396248	L-serine deaminase	Glycine and Serine Metabolism
PSP_L	0.942842	2.30705	2.50779	0.768999		Phosphoserine phosphatase (L-serine)	Glycine and Serine Metabolism
PGCD	0.942842	2.30705	2.50779	0.768999		Phosphoglycerate dehydrogenase	Glycine and Serine Metabolism
PSERT	0.942842	2.30705	2.50779	0.768999		Phosphoserine transaminase	Glycine and Serine Metabolism
4HTHRA					0.934971	4-hydroxy-L-threonine aldolase	Glycine and Serine Metabolism
PDH		11.0345			1.93679	Pyruvate dehydrogenase	Glycolysis/Gluconeogenesis
PFK	0.0128673					Phosphofructokinase	Glycolysis/Gluconeogenesis
PGI	4.34876	-1.81997	3.06068	-0.587449	0.715804	Glucose-6-phosphate isomerase	Glycolysis/Gluconeogenesis
PGM					-0.361341	Phosphoglycerate mutase	Glycolysis/Gluconeogenesis
HEX1	1.77637		1.19002	0.854523	0.44408	Hexokinase (D-glucose:ATP)	Glycolysis/Gluconeogenesis
ENO					0.361341	Enolase	Glycolysis/Gluconeogenesis
FBA	0.0128673				-0.0587036	Fructose-bisphosphate aldolase	Glycolysis/Gluconeogenesis
F6PA	2.28514	-2.1245	2.37493	-0.7733		Fructose 6-phosphate aldolase	Glycolysis/Gluconeogenesis
PYK			-7.33788		-1.21172	Pyruvate kinase	Glycolysis/Gluconeogenesis
NAt3_1p5pp		0.54089				Sodium proton antiporter (H:NA is 1.5) (periplasm)	Inorganic Ion Transport and Metabolism
NH4tpp		-9.06985		-0.474833	-0.85841	Ammonia reversible transport (periplasm)	Inorganic Ion Transport and Metabolism
FE2t3pp				0.511828		Iron (Fe+2) transport out via proton antiport (periplasm)	Inorganic Ion Transport and Metabolism
MG2tpp			-0.0282973	-0.0132803		Magnesium (+2) transport in via diffusion	Inorganic Ion Transport and Metabolism
CLtipp	-0.0197505		-0.0193994	-0.00910441		Chloride ion transport in via diffusion (periplasm)	Inorganic Ion Transport and Metabolism
O2tpp	-0.835798	-2.30489	-0.825693	-0.150316	2.49139	O2 transport via diffusion (periplasm)	Inorganic Ion Transport and Metabolism
NO3t7pp	-0.251366	-8.63638	-1.76829	0.856075	-1.91276	Nitrate transport in via nitrite antiport (periplasm)	Inorganic Ion Transport and Metabolism
FEROpp	-0.108206	0.435956	-0.0184875	-0.0955154	0.173724	Ferroxidase	Inorganic Ion Transport and Metabolism
ECOAH6		1.75746				3-hydroxyacyl-CoA dehydratase (3-hydroxytetradecanoyl-CoA)	Membrane Lipid Metabolism
ACACT6r		1.75746				Acetyl-CoA C-acyltransferase (dodecanoyl-CoA) (r)	Membrane Lipid Metabolism
ECOAH5		1.69075				3-hydroxyacyl-CoA dehydratase (3-hydroxydodecanoyl-CoA)	Membrane Lipid Metabolism
HACD2		1.69075				3-hydroxyacyl-CoA dehydrogenase (3-oxohexanoyl-CoA)	Membrane Lipid Metabolism
HACD5		1.69075				3-hydroxyacyl-CoA dehydrogenase (3-oxododecanoyl-CoA)	Membrane Lipid Metabolism
ACACT2r		1.69075				Acetyl-CoA C-acyltransferase (butanoyl-CoA) (r)	Membrane Lipid Metabolism
ECOAH4		1.69075				3-hydroxyacyl-CoA dehydratase (3-hydroxydecanoyl-CoA)	Membrane Lipid Metabolism
ACACT3r		1.69075				Acetyl-CoA C-acyltransferase (hexanoyl-CoA) (r)	Membrane Lipid Metabolism
HACD4		1.69075				3-hydroxyacyl-CoA dehydrogenase (3-oxodecanoyl-CoA)	Membrane Lipid Metabolism
ACACT4r		1.69075				Acetyl-CoA C-acyltransferase (octanoyl-CoA) (r)	Membrane Lipid Metabolism
HACD6		1.75746				3-hydroxyacyl-CoA dehydrogenase (3-oxotetradecanoyl-CoA)	Membrane Lipid Metabolism
ECOAH1		1.69075				3-hydroxyacyl-CoA dehydratase (3-hydroxybutanoyl-CoA)	Membrane Lipid Metabolism
ECOAH2		1.69075				3-hydroxyacyl-CoA dehydratase (3-hydroxyhexanoyl-CoA)	Membrane Lipid Metabolism
HACD1		1.69075				3-hydroxyacyl-CoA dehydrogenase (acetoacetyl-CoA)	Membrane Lipid Metabolism
ACACT5r		1.69075				Acetyl-CoA C-acyltransferase (decanoyl-CoA) (r)	Membrane Lipid Metabolism
ECOAH3		1.69075				3-hydroxyacyl-CoA dehydratase (3-hydroxyoctanoyl-CoA)	Membrane Lipid Metabolism
ACOAD1fr		1.69075				Acyl-CoA dehydrogenase (butanoyl-CoA)	Membrane Lipid Metabolism
HACD3		1.69075				3-hydroxyacyl-CoA dehydrogenase (3-oxooctanoyl-CoA)	Membrane Lipid Metabolism
ACACT1r		1.69075				Acetyl-CoA C-acetyltransferase	Membrane Lipid Metabolism
ACOAD5f		-1.69075				Acyl-CoA dehydrogenase (dodecanoyl-CoA)	Membrane Lipid Metabolism
ACOAD3f		-1.69075				Acyl-CoA dehydrogenase (octanoyl-CoA)	Membrane Lipid Metabolism
ACOAD2f		-1.69075				Acyl-CoA dehydrogenase (hexanoyl-CoA)	Membrane Lipid Metabolism
ACOAD4f		-1.69075				Acyl-CoA dehydrogenase (decanoyl-CoA)	Membrane Lipid Metabolism
ACOAD6f		-1.75746				Acyl-CoA dehydrogenase (tetradecanoyl-CoA)	Membrane Lipid Metabolism
ACCOAC	0.970574	5.93329				Acetyl-CoA carboxylase	Membrane Lipid Metabolism
HSST		1.91193				Homoserine O-succinyltransferase	Methionine Metabolism
RHCCE	2.99983					S-ribosylhomocysteine cleavage enzyme	Methionine Metabolism
DHPTDCs2	2.99983					4,5-dihydroxy-2,3-pentanedione cyclization (spontaneous)	Methionine Metabolism
METS	2.96098	1.91154				Methionine synthase	Methionine Metabolism
SHSL1		1.91193				O-succinylhomoserine lyase (L-cysteine)	Methionine Metabolism
METAT	2.99975	1.99943				Methionine adenosyltransferase	Methionine Metabolism
MTHTHFSs	2.99983					(2R,4S)-2-methyl-2,3,3,4-tetrahydroxytetrahydrofuran synthesis (spontaneous)	Methionine Metabolism
CYSTL		1.91193				Cystathionine b-lyase	Methionine Metabolism
AHCYSNS	2.99983					S-adenosylhomocysteine nucleosidase	Methionine Metabolism
NO3R1bpp					0.251748	Nitrate reductase (Ubiquinol-8)	Nitrogen Metabolism
NTRIR4pp		1.36011	-1.09597		0.948936	Nitrite Reductase (Menaquinole-8, periplasm)	Nitrogen Metabolism
NO3R2bpp			5.64736			Nitrate reductase (Menaquinol-8) (periplasm)	Nitrogen Metabolism
NTRIR3pp	1.02747	-5.86971	4.33664	1.07117	-1.98081	Nitrite Reductase (Ubiquinole-8, periplasm)	Nitrogen Metabolism
RNDR4b			-0.00938327			Ribonucleoside-diphosphate reductase (UDP) (glutaredoxin)	Nucleotide Salvage Pathway
RNDR3b			-0.0101041			Ribonucleoside-diphosphate reductase (CDP) (glutaredoxin)	Nucleotide Salvage Pathway
ADK3				0.0674939	0.0758912	Adentylate kinase (GTP)	Nucleotide Salvage Pathway
PYK4				-3.16593		Pyruvate kinase(4)	Nucleotide Salvage Pathway
PYK2		-3.96985		0.918435	-0.0917123	Pyruvate kinase(2)	Nucleotide Salvage Pathway
RNDR2b			-0.00887189			Ribonucleoside-diphosphate reductase (GDP) (glutaredoxin)	Nucleotide Salvage Pathway
NDPK7			-0.0101041			Nucleoside-diphosphate kinase (ATP:dCDP)	Nucleotide Salvage Pathway
NDPK5	-0.00903247		-0.00887189			Nucleoside-diphosphate kinase (ATP:dGDP)	Nucleotide Salvage Pathway
ADNK1	2.99983	1.99962				Adenosine kinase	Nucleotide Salvage Pathway
NDPK1	-0.137384	-0.331952	-0.134942			Nucleoside-diphosphate kinase (ATP:GDP)	Nucleotide Salvage Pathway
NDPK4	-0.0095531	-0.0216585	-0.00938327	-0.0044037	-0.00495158	Nucleoside-diphosphate kinase (ATP:dTDP)	Nucleotide Salvage Pathway
NDPK6	0.0095531	-0.00242915		0.0044037	0.00495158	Nucleoside-diphosphate kinase (ATP:dUDP)	Nucleotide Salvage Pathway
NDPK3	-0.0700596	-0.158837		3.13364		Nucleoside-diphosphate kinase (ATP:CDP)	Nucleotide Salvage Pathway
NDPK2	-0.176941	3.59278	-0.164412			Nucleoside-diphosphate kinase (ATP:UDP)	Nucleotide Salvage Pathway
RNDR2	-0.00903247					Ribonucleoside-diphosphate reductase (GDP)	Nucleotide Salvage Pathway
PUNP1	-2.99983	-1.99962				Purine-nucleoside phosphorylase (Adenosine)	Nucleotide Salvage Pathway
ADK1	6.58003	13.0479	5.5875	2.59916	1.54929	Adenylate kinase	Nucleotide Salvage Pathway
RNTR4c2	-0.0095531	0.00242915		-0.0044037	-0.00495158	Ribonucleoside-triphosphate reductase (UTP) (flavodoxin)	Nucleotide Salvage Pathway
L_LACD3				0.823061		L-Lactate dehydrogenase (menaquinone)	Oxidative Phosphorylation
SUCDi	-0.481377	-5.58502	0.104844	0.205296	-1.26558	Succinate dehydrogenase (irreversible)	Oxidative Phosphorylation
NADH17pp			0		0	NADH dehydrogenase (menaquinone-8 & 3 protons) (periplasm)	Oxidative Phosphorylation
NO3R2pp	-0.251366	-8.63638	-1.76829	0.856075	-1.91276	Nitrate reductase (Menaquinol-8) (periplasm)	Oxidative Phosphorylation
QMO3					0.000792388	Quinol monooxygenase (menaquinol 8)	Oxidative Phosphorylation
QMO2		0.00159413		-0.00288995		Quinol monooxygenase (Ubiquinol-8)	Oxidative Phosphorylation
GLCDpp			11.0592	0.763834	0	Glucose dehydrogenase (ubiquinone-8 as acceptor) (periplasm)	Oxidative Phosphorylation
NADPHQR2	-1.48764	-9.78572	-2.52675	1.78638	-5.72385	NADPH Quinone Reductase (Ubiquinone-8)	Oxidative Phosphorylation
TKT2	-1.49136	-0.175581	-1.75442	-0.55141	-0.534202	Transketolase	Pentose Phosphate Pathway
RPE	-2.08648	-0.726865	-0.720841	-0.20232	-0.184586	Ribulose 5-phosphate 3-epimerase	Pentose Phosphate Pathway
G6PDH2r	-0.796011	2.16131	-0.680634	1.2965	0.0752855	Glucose 6-phosphate dehydrogenase	Pentose Phosphate Pathway
PGL	-0.796011	2.16131	-0.680634	1.2965	0.0752855	6-phosphogluconolactonase	Pentose Phosphate Pathway
EDA	-0.796011	2.16131	-0.680634	1.2965	0.0752855	2-dehydro-3-deoxy-phosphogluconate aldolase	Pentose Phosphate Pathway
RPI	-2.10153	-0.760987	-0.735624	-0.209258	-0.192387	Ribose-5-phosphate isomerase	Pentose Phosphate Pathway
TALA	-0.595125	-0.551284				Transaldolase	Pentose Phosphate Pathway
EDD	-0.796011	2.16131	-0.680634	1.2965	0.0752855	6-phosphogluconate dehydratase	Pentose Phosphate Pathway
TKT1	-0.595125	-0.551284				Transketolase	Pentose Phosphate Pathway
DHORDfum	-0.141213	-0.320154	-0.138703	-0.0650952	-0.073194	Fumarate dependent DHORD	Purine and Pyrimidine Biosynthesis
POR5		-0.0644524		-0.0180024	-0.0202421	Pyruvate synthase	Pyruvate Metabolism
ACKr	-0.0729448	-0.165378	-0.071648	-0.0336254	-0.0378089	Acetate kinase	Pyruvate Metabolism
PFL	0.000758879	0.0017205	0.000745384	0.000349821	0.000393343	Pyruvate formate lyase	Pyruvate Metabolism
PTAr	0.0729448	0.165378	0.071648	0.0336254	0.0378089	Phosphotransacetylase	Pyruvate Metabolism
LDH_D				-1.10329	0.311501	D-lactate dehydrogenase	Pyruvate Metabolism
L_LACD4				-0.823061		L-Lactate dehydrogenase (NAD)	Pyruvate Metabolism
HSDy		-1.40284				Homoserine dehydrogenase (NADPH)	Threonine and Lysine Metabolism
THDPS					1.94499	Tetrahydrodipicolinate succinylase	Threonine and Lysine Metabolism
SDPDS					1.94499	Succinyl-diaminopimelate desuccinylase	Threonine and Lysine Metabolism
ASAD		-1.16222			-1.80847	Aspartate-semialdehyde dehydrogenase	Threonine and Lysine Metabolism
DAPE					1.94499	Diaminopimelate epimerase	Threonine and Lysine Metabolism
ASPK		1.16222			1.80847	Aspartate kinase	Threonine and Lysine Metabolism
DHDPRy					1.94499	Dihydrodipicolinate reductase (NADPH)	Threonine and Lysine Metabolism
SDPTA					-1.94499	Succinyldiaminopimelate transaminase	Threonine and Lysine Metabolism
DHDPS					1.94499	Dihydrodipicolinate synthase	Threonine and Lysine Metabolism
DAPDC					1.95043	Diaminopimelate decarboxylase	Threonine and Lysine Metabolism
D_LACt2pp				-1.10329	0.311501	D-lactate transport via proton symport (periplasm)	Transport, Inner Membrane
ALAtpp	0.606311	-0.970648			-0.24037	L-alanine export via facilited diffusion	Transport, Inner Membrane
GLYCLTt2rpp				0.021654		Glycolate transport via proton symport, reversible (periplasm)	Transport, Inner Membrane
GLYCLTt4pp				-0.021654		Glycolate transport via sodium symport (periplasm)	Transport, Inner Membrane
FRUptspp					-0.0587036	D-fructose transport via PEP:Pyr PTS (periplasm)	Transport, Inner Membrane
H2St1pp		8.81754	2.49817		3.34699	H2s transport (periplasm)	Transport, Inner Membrane
CYSabcpp	2.94214	12.6864	2.44134		3.317	L-cysteine uptake via ABC system (periplasm)	Transport, Inner Membrane
MNt2pp	-0.0127455		-0.0125189		-0.00795568	Manganese (Mn+2) transport in via proton symport (periplasm)	Transport, Inner Membrane
CELBpts	1.54378	0.341339			0.34701	Cellobiose transport via PEPPyr PTS	Transport, Inner Membrane
5MTRtpp		2				5-Methylthio-D-ribose transport via proton symport (periplasm)	Transport, Inner Membrane
THRt4pp	-0.0469748	-0.0247203	-0.0461397		-0.0293214	L-threonine via sodium symport (periplasm)	Transport, Inner Membrane
INOSTt4pp					0.00497329	Na+/myo-inositol symporter (periplasm)	Transport, Inner Membrane
DHAtpp	-2.36985	2.1245	-2.37493	0.7733	-0.554874	Dihydroxyacetone transport via facilitated diffusion (periplasm)	Transport, Inner Membrane
THRt2pp	-0.0469748	-0.0247203	-0.0461397		-0.0293214	L-threonine efflux transport via proton antiport (periplasm)	Transport, Inner Membrane
MALTabcpp	0.232591		1.19002	0.854523		Maltose transport via ABC system (periplasm)	Transport, Inner Membrane
INSTtex					0.00497329	Inositol transport via diffusion (extracellular to periplasm)	Transport, Outer Membrane
FRUtex					-0.0587036	D-fructose transport via diffusion (extracellular to periplasm)	Transport, Outer Membrane
INSTt2					-0.00497329	Inositol transport in via proton symport	Transport, Outer Membrane
NO3tex			3.87907	0.856075	-1.66101	Nitrate transport via diffusion (extracellular to periplasm)	Transport, Outer Membrane
CLBtpp					0.0485348	Cellobiose transport via permease	Transport, Outer Membrane
DALAtex		0.0126798				D-Alanine transport via diffusion (extracellular to periplasm)	Transport, Outer Membrane
H2Stex		-8.81754	-2.49817		-3.34699	H2s transport via diffusion (extracellular to periplasm)	Transport, Outer Membrane
CLBtex					0.0485348	Cellobiose transport transport via diffusion extracellular to periplasm	Transport, Outer Membrane
5MTRtex		-2				5-Methylthio-D-ribose transport via proton diffusion (extracellular to periplasm)	Transport, Outer Membrane
DHAtex	-2.36985	2.1245	-2.37493	0.7733	-0.554874	Dihydroxyacetone transport via diffusion (extracellular to periplasm)	Transport, Outer Membrane
D_LACtex				-1.10329	0.311501	D-lactate transport via diffusion (extracellular to periplasm)	Transport, Outer Membrane
CYStex	2.94214	12.6864	2.44134		3.317	L-cysteine transport via diffusion (extracellular to periplasm)	Transport, Outer Membrane
ALAtex	-0.606311	0.970648			0.24037	L-alanine transport via diffusion (extracellular to periplasm)	Transport, Outer Membrane
NH4tex	-2.80835	-5.56026	-6.97809	-1.54601	0.173468	Ammonia transport via diffusion (extracellular to periplasm)	Transport, Outer Membrane
FE2tex	-0.458482	1.68565	-0.0991525		0.681598	Iron (II) transport via diffusion (extracellular to periplasm)	Transport, Outer Membrane
MALTtexi	0.232591		1.19002	0.854523		MaltoseMaltotriose transport via diffusion (extracellular to periplasm) irreversible	Transport, Outer Membrane
O2tex	-0.944004	-1.86893	-0.84418	-0.245831	2.66511	Oxygen transport via diffusion (extracellular to periplasm)	Transport, Outer Membrane
GLCNtex			-11.0592	-0.763834	0	D-gluconate transport via diffusion (extracellular to periplasm)	Transport, Outer Membrane
FE3tex	0.432823	-1.74383	0.07395	0.382062	-0.694897	Iron (III) transport via diffusion (extracellular to periplasm)	Transport, Outer Membrane
SHK3Dr	0.901312		2.90307	0.954508		Shikimate dehydrogenase	Tyrosine, Tryptophan, and Phenylalanine Metabolism
PSCVT	0.901312		2.90307	0.954508		3-phosphoshikimate 1-carboxyvinyltransferase	Tyrosine, Tryptophan, and Phenylalanine Metabolism
DDPA	0.901312		2.90307	0.954508		3-deoxy-D-arabino-heptulosonate 7-phosphate synthetase	Tyrosine, Tryptophan, and Phenylalanine Metabolism
DHQTi	0.901312		2.90307	0.954508		3-dehydroquinate dehydratase, irreversible	Tyrosine, Tryptophan, and Phenylalanine Metabolism
SHKK	0.901312		2.90307	0.954508		Shikimate kinase	Tyrosine, Tryptophan, and Phenylalanine Metabolism
DHQS	0.901312		2.90307	0.954508		3-dehydroquinate synthase	Tyrosine, Tryptophan, and Phenylalanine Metabolism
CHORS	0.901312		2.90307	0.954508		Chorismate synthase	Tyrosine, Tryptophan, and Phenylalanine Metabolism
HCO3E	0.824157	5.60133				HCO3 equilibration reaction	Unassigned
GRXR			-0.0283593			Glutaredoxin reductase	Unassigned
SPODM		0.00159413		-0.00288995	0.000792388	Superoxide dismutase	Unassigned
CAT		-2.29029				Catalase	Unassigned
VALTA	-0.115825	4.69172	0.481767	0.2261		Valine transaminase	Valine, Leucine, and Isoleucine Metabolism
VPAMTr	-0.276007	4.32856	0.324432	0.152261		Valine-pyruvate aminotransferase	Valine, Leucine, and Isoleucine Metabolism
DMALRED			-0.847335		0.0913323	(S)-Malate:(acceptor) oxidoreductase
