# Supplementary material for: High-quality genome-scale metabolic network reconstruction of probiotic bacterium Escherichia coli Nissle 1917
Source: BMC Bioinformatics. 2022 Dec 30;23:566. doi: 10.1186/s12859-022-05108-9 (PMC9801561; doi:10.1186/s12859-022-05108-9)
Supplement: Supplementary file 10 — Additional file 10. Data S8. [file 12859_2022_5108_MOESM10_ESM.xlsx]

## Sheet: Overview
FVA and pFBA analysis across series of models with varying biomass constraints and secondary metabolites as objective
Yersiniabactin_rxns	FVA bounds and pFBA values for all reactions across conditions with biomass flux constrained of 0% to 100%, while optimising for Yersiniabactin
Yersiniabactin_fseof	FVA bounds and pFBA values for FSEOF predicted target reactions across various conditions with biomass flux constrained of 0% to 100%, while optimising for Yersiniabactin
Colibactin_rxns	FVA bounds and pFBA values for all reactions across conditions with biomass flux constrained of 0% to 100%, while optimising for Colibactin
Colibactin_fseof	FVA bounds and pFBA values for FSEOF predicted target reactions across various conditions with biomass flux constrained of 0% to 100%, while optimising for Colibactin
Enterobactin_rxns	FVA bounds and pFBA values for all reactions across conditions with biomass flux constrained of 0% to 100%, while optimising for Enterobactin
Enterobactin_fseof	FVA bounds and pFBA values for FSEOF predicted target reactions across various conditions with biomass flux constrained of 0% to 100%, while optimising for Enterobactin
Salmochelin_rxns	FVA bounds and pFBA values for all reactions across conditions with biomass flux constrained of 0% to 100%, while optimising for Salmochelin
Salmochelin_fseof	FVA bounds and pFBA values for FSEOF predicted target reactions across various conditions with biomass flux constrained of 0% to 100%, while optimising for Salmochelin
Aerobactin_rxns	FVA bounds and pFBA values for all reactions across conditions with biomass flux constrained of 0% to 100%, while optimising for Aerobactin
Aerobactin_fseof	FVA bounds and pFBA values for FSEOF predicted target reactions across various conditions with biomass flux constrained of 0% to 100%, while optimising for Aerobactin

## Sheet: Yersiniabactin_rxns
ID	Name	Reaction Formula	Gene Rules	Subsystem	FVA_lb_0	FVA_ub_0	pFBA_flux_0	FVA_lb_0.1	FVA_ub_0.1	pFBA_flux_0.1	FVA_lb_0.2	FVA_ub_0.2	pFBA_flux_0.2	FVA_lb_0.3	FVA_ub_0.3	pFBA_flux_0.3	FVA_lb_0.4	FVA_ub_0.4	pFBA_flux_0.4	FVA_lb_0.5	FVA_ub_0.5	pFBA_flux_0.5	FVA_lb_0.6	FVA_ub_0.6	pFBA_flux_0.6	FVA_lb_0.7	FVA_ub_0.7	pFBA_flux_0.7	FVA_lb_0.8	FVA_ub_0.8	pFBA_flux_0.8	FVA_lb_0.9	FVA_ub_0.9	pFBA_flux_0.9	FVA_lb_1	FVA_ub_1	pFBA_flux_1
CYTDK2	Cytidine kinase (GTP)	cytd_c + gtp_c --> cmp_c + gdp_c + h_c	CIW80_04120	Nucleotide Salvage Pathway	0	-3.4485e-12	0	0	-2.37084e-11	0	0	-1.63804e-11	0	0	-6.59526e-11	0	0	-1.60301e-11	0	0	6.21e-12	0	0	2.01252e-11	0	0	-5.73852e-12	0	0	2.12837e-12	0	0	-1.78891e-11	0	0	-2.49295e-11	0
XPPT	Xanthine phosphoribosyltransferase	prpp_c + xan_c --> ppi_c + xmp_c	CIW80_19465	Nucleotide Salvage Pathway	0	-1.72425e-12	0	0	-1.18542e-11	0	0	-8.19019e-12	0	0	-3.29763e-11	0	0	-8.01326e-12	0	0	3.10731e-12	0	0	1.00601e-11	0	0	-5.73394e-12	0	0	1.06419e-12	0	0	-1.78891e-11	0	2.76995e-12	-1.24648e-11	0
HXPRT	Hypoxanthine phosphoribosyltransferase (Hypoxanthine)	hxan_c + prpp_c --> imp_c + ppi_c	CIW80_19465 or CIW80_18380	Nucleotide Salvage Pathway	0	-1.72425e-12	0	0	-1.18542e-11	0	0	-8.19019e-12	0	0	-3.29763e-11	0	0	-8.01188e-12	0	0	3.10813e-12	0	0	1.00742e-11	0	0	-5.71634e-12	0	0	1.05415e-12	0	0	-1.78891e-11	0	0	-1.24648e-11	0
NDPK5	Nucleoside-diphosphate kinase (ATP:dGDP)	atp_c + dgdp_c <=> adp_c + dgtp_c	CIW80_20510 or CIW80_06420	Nucleotide Salvage Pathway	5.17275e-12	-2.88765e-12	0	3.55627e-11	0.084932	0.084932	2.45706e-11	0.169864	0.169864	9.89289e-11	0.254796	0.254796	2.40534e-11	0.339728	0	-9.31499e-12	0.494659	0	-3.01879e-11	0.593591	0	8.56675e-12	0.692523	0	-3.16382e-12	0.791454	0	2.68336e-11	0.890386	0	3.73943e-11	0.989318	0
SHK3Dr	Shikimate dehydrogenase	3dhsk_c + h_c + nadph_c <=> nadp_c + skm_c	CIW80_10920 or CIW80_01330	Tyrosine, Tryptophan, and Phenylalanine Metabolism	109.664	109.664	109.664	99.6376	99.6376	99.6376	89.6113	89.6113	89.6113	79.585	79.585	79.585	69.5586	69.5586	69.5586	60.3071	60.3071	60.3071	50.4357	50.4357	50.4357	40.5643	40.5643	40.5643	30.693	30.693	30.693	20.8216	20.8216	20.8216	10.8092	10.8092	10.8092
NDPK6	Nucleoside-diphosphate kinase (ATP:dUDP)	atp_c + dudp_c <=> adp_c + dutp_c	CIW80_20510 or CIW80_06420	Nucleotide Salvage Pathway	5.17275e-12	-2.40637e-12	2.34174e-13	-0.0898274	-1.1855e-11	0	-0.179655	-8.19228e-12	0	-0.269482	-3.29794e-11	0	-0.35931	-8.02309e-12	0	-0.523171	3.08847e-12	-9.8408e-17	-0.627805	1.00629e-11	-1.26263e-18	-0.732439	-2.87435e-12	-1.26263e-18	-0.837073	1.04432e-12	9.8408e-17	-0.941708	-8.94043e-12	0	-1.04634	-1.24671e-11	0
NDPK8	Nucleoside-diphosphate kinase (ATP:dADP)	atp_c + dadp_c <=> adp_c + datp_c	CIW80_20510 or CIW80_06420	Nucleotide Salvage Pathway	5.17275e-12	-2.40637e-12	-2.34174e-13	3.55627e-11	0.087234	0	2.45706e-11	0.174468	0	9.89289e-11	0.261702	0	2.40356e-11	0.348936	0	-9.30264e-12	0.508067	0	-3.01738e-11	0.60968	0	8.57603e-12	0.711293	0	-3.12323e-12	0.812907	0	2.68336e-11	0.91452	0	3.73943e-11	1.01613	0
DHORTS	Dihydroorotase	dhor__S_c + h2o_c <=> cbasp_c + h_c	CIW80_23920	Purine and Pyrimidine Biosynthesis	1.59162e-12	0	0	-1.32782	-1.32782	-1.32782	-2.65565	-2.65565	-2.65565	-3.98347	-3.98347	-3.98347	-5.31129	-5.31129	-5.31129	-7.73348	-7.73348	-7.73348	-9.28018	-9.28018	-9.28018	-10.8269	-10.8269	-10.8269	-12.3736	-12.3736	-12.3736	-13.9203	-13.9203	-13.9203	-15.467	-15.467	-15.467
OMPDC	Orotidine-5'-phosphate decarboxylase	h_c + orot5p_c --> co2_c + ump_c	CIW80_25370	Purine and Pyrimidine Biosynthesis	-1.58006e-43	-2.22127e-12	1.13184e-28	1.32782	1.32782	1.32782	2.65565	2.65565	2.65565	3.98347	3.98347	3.98347	5.31129	5.31129	5.31129	7.73348	7.73348	7.73348	9.28018	9.28018	9.28018	10.8269	10.8269	10.8269	12.3736	12.3736	12.3736	13.9203	13.9203	13.9203	15.467	15.467	15.467
PYNP2r	Pyrimidine-nucleoside phosphorylase (uracil)	pi_c + uri_c <=> r1p_c + ura_c	CIW80_14115	Nucleotide Salvage Pathway	5.17275e-12	-2.40637e-12	0	3.55627e-11	-2.37109e-11	0	2.45706e-11	-1.63868e-11	0	9.89289e-11	-6.59623e-11	0	2.4112e-11	-1.60509e-11	0	-9.30264e-12	3.09736e-12	0	-3.00535e-11	1.00521e-11	0	8.51522e-12	-2.87602e-12	0	-3.08718e-12	1.04603e-12	0	2.68336e-11	-8.93821e-12	0	3.73943e-11	-1.24671e-11	0
G5SD	Glutamate-5-semialdehyde dehydrogenase	glu5p_c + h_c + nadph_c --> glu5sa_c + nadp_c + pi_c	CIW80_19490	Arginine and Proline Metabolism	0	-4.81274e-12	0	0.845673	0.845673	0.845673	1.69135	1.69135	1.69135	2.53702	2.53702	2.53702	3.38269	3.38269	3.38269	4.92535	4.92535	4.92535	5.91043	5.91043	5.91043	6.8955	6.8955	6.8955	7.88057	7.88057	7.88057	8.86564	8.86564	8.86564	9.85071	9.85071	9.85071
CS	Citrate synthase	accoa_c + h2o_c + oaa_c --> cit_c + coa_c + h_c	CIW80_21570	Citric Acid Cycle	241.947	241.947	241.947	249.577	249.58	249.577	257.207	257.214	257.207	264.836	264.847	264.836	272.466	272.481	272.466	278.853	278.874	278.853	286.234	286.259	286.234	293.615	293.644	293.615	300.997	301.03	300.997	308.378	308.415	308.378	305.183	305.183	305.183
ICDHyr	Isocitrate dehydrogenase (NADP)	icit_c + nadp_c <=> akg_c + co2_c + nadph_c	CIW80_24300	Citric Acid Cycle	241.947	241.947	241.947	239.93	249.58	239.93	237.914	257.214	237.914	235.898	264.847	235.898	233.881	272.481	233.881	222.671	278.874	222.671	218.816	286.259	218.816	214.961	293.644	214.961	211.106	301.03	211.106	207.251	308.415	207.251	205.652	305.183	205.652
ALATA_L2	Alanine transaminase	ala__L_c + pydx5p_c --> pyam5p_c + pyr_c	CIW80_22360 or CIW80_06560	Cofactor and Prosthetic Group Biosynthesis	0	258.401	0	0	323.489	0	0	388.577	0	0	453.665	0	0	518.753	0	0	411.527	0	0	442.153	0	0	472.778	0	0	503.403	0	0	534.028	0	0	581.011	0
DURIPP	Deoxyuridine phosphorylase	duri_c + pi_c <=> 2dr1p_c + ura_c	CIW80_17565 or CIW80_17575	Nucleotide Salvage Pathway	-3.49209e-13	-3.35579e-12	2.75222e-13	-9.47393e-12	-3.55288e-11	0	3.36228e-11	-2.45005e-11	0	4.48305e-11	-9.88388e-11	0	-2.52256e-11	-2.41382e-11	0	3.31294e-12	9.32175e-12	0	-1.23688e-11	3.01556e-11	0	2.73785e-12	-7.39013e-12	0	-1.20568e-12	-1.39197e-11	0	2.60748e-12	-2.94983e-11	0	1.28112e-11	-2.78452e-11	0
ACALD	Acetaldehyde dehydrogenase (acetylating)	acald_c + coa_c + nad_c <=> accoa_c + h_c + nadh_c	CIW80_25140	Pyruvate Metabolism	6.67446e-12	1000	0	-2.84218e-11	1000	0	1.00868e-10	1000	0	1.34492e-10	1000	0	-7.69811e-11	1000	0	2.06569e-11	1000	0	-2.61176e-11	1000	0	1.63726e-11	1000	0	-7.23406e-12	1000	0	1.56356e-11	1000	0	7.72124e-11	1000	0
PTRCTA	Putrescine Transaminase	akg_c + ptrc_c --> 4abutn_c + glu__L_c	CIW80_09865	Arginine and Proline Metabolism	0	-2.37697e-13	0	0	-2.24724e-11	0	0	-7.25052e-12	0	0	-2.98553e-11	0	0	6.09149e-12	0	0	-1.3128e-11	0	0	2.84217e-12	0	0	-2.02496e-11	0	0	8.8814e-14	0	0	-9.3711e-12	0	0	-1.11828e-11	0
ACS	Acetyl-CoA synthetase	ac_c + atp_c + coa_c --> accoa_c + amp_c + ppi_c	CIW80_15590	Pyruvate Metabolism	0	-3.32776e-13	0	0	-4.49447e-11	0	0	-1.4501e-11	0	0	-5.97105e-11	0	0	1.2183e-11	0	0	-2.6256e-11	0	0	5.68434e-12	0	0	-4.04992e-11	0	0	2.55795e-13	0	0	-1.87422e-11	0	0	-2.98207e-11	0
CYSDS	Cysteine Desulfhydrase	cys__L_c + h2o_c --> h2s_c + nh4_c + pyr_c	CIW80_09435 or CIW80_13410	Cysteine Metabolism	2.50111e-12	-8.33302e-13	0	0	-4.49447e-11	0	0	-1.4501e-11	0	0	-5.97105e-11	0	0	1.2183e-11	0	0	-2.6256e-11	0	0	5.68434e-12	0	0	-4.04992e-11	0	0	2.55795e-13	0	0	-1.87422e-11	0	0	-2.98207e-11	0
MAN6PI	Mannose-6-phosphate isomerase	man6p_c <=> f6p_c	CIW80_00900	Alternate Carbon Metabolism	1.66741e-12	0	0	-9.47393e-12	0	0	3.36228e-11	0	0	4.48305e-11	0	0	-2.56604e-11	0	0	6.87578e-12	0	0	-8.70588e-12	0	0	5.45753e-12	0	0	-4.63847e-28	0	0	5.21188e-12	0	0	2.57487e-11	0	0
PPA	Inorganic diphosphatase	h2o_c + ppi_c --> h_c + 2.0 pi_c	CIW80_07420 or CIW80_06310 or CIW80_16495	Anaplerotic Reactions	767.648	767.648	767.648	700.763	700.763	700.763	633.878	633.878	633.878	566.993	566.993	566.993	500.108	500.108	500.108	441.366	441.366	441.366	376.11	376.11	376.11	310.854	310.854	310.854	245.597	245.597	245.597	180.341	180.341	180.341	114.098	114.098	114.098
APRAUR	5-amino-6-(5-phosphoribosylamino)uracil reductase	5apru_c + h_c + nadph_c --> 5aprbu_c + nadp_c	CIW80_20185	Cofactor and Prosthetic Group Biosynthesis	0	-9.47727e-14	0	0.00158571	0.00158571	0.00158571	0.00317142	0.00317142	0.00317142	0.00475714	0.00475714	0.00475714	0.00634285	0.00634285	0.00634285	0.00923547	0.00923547	0.00923547	0.0110826	0.0110826	0.0110826	0.0129297	0.0129297	0.0129297	0.0147768	0.0147768	0.0147768	0.0166239	0.0166239	0.0166239	0.0184709	0.0184709	0.0184709
TRPAS2	Tryptophanase (L-tryptophan)	h2o_c + trp__L_c <=> indole_c + nh4_c + pyr_c	CIW80_13410	Tyrosine, Tryptophan, and Phenylalanine Metabolism	2.36479e-13	-8.3964e-13	0	-0.108521	-0.108521	-0.108521	-0.217041	-0.217041	-0.217041	-0.325562	-0.325562	-0.325562	-0.434082	-0.434082	-0.434082	-0.632043	-0.632043	-0.632043	-0.758452	-0.758452	-0.758452	-0.88486	-0.88486	-0.88486	-1.01127	-1.01127	-1.01127	-1.13768	-1.13768	-1.13768	-1.26409	-1.26409	-1.26409
PPCK	Phosphoenolpyruvate carboxykinase	atp_c + oaa_c --> adp_c + co2_c + pep_c	CIW80_11530	Anaplerotic Reactions	0	-1.67928e-12	-1.29809e-12	0	-4.49447e-11	0	0	-1.4501e-11	0	0	-5.97105e-11	0	0	1.2183e-11	0	0	-2.6256e-11	0	0	5.68592e-12	0	0	-4.04527e-11	0	0	2.34282e-13	0	0	1.13509e-12	0	0	-2.98207e-11	0
ME1	Malic enzyme (NAD)	mal__L_c + nad_c --> co2_c + nadh_c + pyr_c	CIW80_00380	Anaplerotic Reactions	0	-1.67928e-12	0	0	-4.49447e-11	0	0	-1.4501e-11	0	0	-5.97105e-11	0	0	1.2183e-11	0	0	-2.6256e-11	0	0	5.68592e-12	0	0	-4.04527e-11	0	0	2.34282e-13	0	0	1.13509e-12	0	0	-2.98207e-11	0
DB4PS	3,4-Dihydroxy-2-butanone-4-phosphate synthase	ru5p__D_c --> db4p_c + for_c + h_c	CIW80_09695	Cofactor and Prosthetic Group Biosynthesis	0	-1.93763e-13	0	0.00317142	0.00317142	0.00317142	0.00634285	0.00634285	0.00634285	0.00951427	0.00951427	0.00951427	0.0126857	0.0126857	0.0126857	0.0184709	0.0184709	0.0184709	0.0221651	0.0221651	0.0221651	0.0258593	0.0258593	0.0258593	0.0295535	0.0295535	0.0295535	0.0332477	0.0332477	0.0332477	0.0369419	0.0369419	0.0369419
ALAR	Alanine racemase	ala__L_c <=> ala__D_c	CIW80_24810 or CIW80_15425	Alanine and Aspartate Metabolism	-1.21931e-13	258.401	0	0.148197	331.749	0.148197	0.296393	405.097	0.296393	0.44459	478.444	0.44459	0.592786	551.792	0.592786	0.863123	459.634	0.863123	1.03575	499.881	1.03575	1.20837	540.128	1.20837	1.381	580.374	1.381	1.55362	620.621	1.55362	1.72625	677.225	1.72625
RBFK	Riboflavin kinase	atp_c + ribflv_c --> adp_c + fmn_c + h_c	CIW80_17795	Cofactor and Prosthetic Group Biosynthesis	0	7.58952e-13	0	0.000792856	0.000792856	0.000792856	0.00158571	0.00158571	0.00158571	0.00237857	0.00237857	0.00237857	0.00317142	0.00317142	0.00317142	0.00461774	0.00461774	0.00461774	0.00554128	0.00554128	0.00554128	0.00646483	0.00646483	0.00646483	0.00738838	0.00738838	0.00738838	0.00831193	0.00831193	0.00831193	0.00923547	0.00923547	0.00923547
ALATA_L	L-alanine transaminase	akg_c + ala__L_c <=> glu__L_c + pyr_c	CIW80_05385 or CIW80_05780	Alanine and Aspartate Metabolism	-1000	1000	0	-1000	995.388	-3.10584	-1000	990.776	-6.21168	-1000	986.164	-9.31752	-1000	981.552	-12.4234	-1000	973.139	-18.089	-1000	967.766	-21.7068	-1000	962.394	-25.3246	-1000	957.022	-28.9424	-1000	951.65	-32.5601	-1000	946.277	-36.1779
XYLK	Xylulokinase	atp_c + xylu__D_c --> adp_c + h_c + xu5p__D_c	CIW80_18000 or CIW80_12540	Alternate Carbon Metabolism	0	0	0	0	0	0	0	0	0	0	0	0	0	0	0	0	-1.25489e-11	0	0	-2.78145e-12	0	0	-2.19019e-11	0	0	-2.52037e-11	0	0	-6.57944e-13	0	0	-1.97686e-11	0
RBK	Ribokinase	atp_c + rib__D_c --> adp_c + h_c + r5p_c	CIW80_13625	Alternate Carbon Metabolism	0	3.63076e-12	0	0	-2.2274e-11	0	0	-1.40789e-11	0	0	-6.09917e-11	0	0	1.22726e-11	0	0	-1.26151e-11	0	0	-2.78145e-12	0	0	-2.19145e-11	0	0	-2.52037e-11	0	0	-6.57944e-13	0	0	-1.97686e-11	0
GLYK	Glycerol kinase	atp_c + glyc_c --> adp_c + glyc3p_c + h_c	CIW80_14640	Alternate Carbon Metabolism	0	4.21745e-12	0	0	-2.2274e-11	0	0	-1.40789e-11	0	0	-5.97133e-11	0	0	1.22726e-11	0	0	1.47726e-11	0	0	-2.78145e-12	0	0	-2.18926e-11	0	0	-2.52037e-11	0	0	-6.57944e-13	0	0	-1.97686e-11	0
PPM	Phosphopentomutase	r1p_c <=> r5p_c	CIW80_17570	Alternate Carbon Metabolism	-1000	-328.992	-328.992	-1000	-296.131	-296.131	-1000	-263.269	-263.269	-1000	-230.408	-230.408	-1000	-197.547	-197.547	-1000	-164.717	-164.717	-1000	-131.862	-131.862	-1000	-99.0066	-99.0066	-1000	-66.1516	-66.1516	-1000	-33.2966	-33.2966	-1000	-0.0184709	-0.0184709
ASPTA	Aspartate transaminase	akg_c + asp__L_c <=> glu__L_c + oaa_c	CIW80_22655 or CIW80_15440	Alanine and Aspartate Metabolism	-758.053	-3.92561e-13	0	-760.072	-9.18387	-9.18387	-762.091	-18.3677	-18.3677	-764.11	-27.5516	-27.5516	-766.128	-36.7355	-36.7355	-777.343	-53.4885	-53.4885	-781.201	-64.1863	-64.1863	-785.059	-74.884	-74.884	-788.916	-85.5817	-85.5817	-792.774	-96.2794	-96.2794	-784.954	-106.977	-106.977
ACP1_FMN	Acid phosphatase (FMN)	fmn_c + h2o_c --> pi_c + ribflv_c	CIW80_13940 or CIW80_20355 or CIW80_22225	Cofactor and Prosthetic Group Biosynthesis	0	7.12157e-13	0	0	-4.79082e-11	0	0	-8.19172e-12	0	0	-6.32882e-11	0	0	2.29766e-11	0	0	1.49928e-11	0	0	-2.78145e-12	0	0	-2.17102e-11	0	0	-4.99268e-12	0	0	-1.90604e-11	0	0	-4.0302e-11	0
RBFSb	Riboflavin synthase	2.0 dmlz_c --> 4r5au_c + ribflv_c	CIW80_01175	Cofactor and Prosthetic Group Biosynthesis	0	8.99698e-14	0	0.00158571	0.00158571	0.00158571	0.00317142	0.00317142	0.00317142	0.00475714	0.00475714	0.00475714	0.00634285	0.00634285	0.00634285	0.00923547	0.00923547	0.00923547	0.0110826	0.0110826	0.0110826	0.0129297	0.0129297	0.0129297	0.0147768	0.0147768	0.0147768	0.0166239	0.0166239	0.0166239	0.0184709	0.0184709	0.0184709
NDP3	Nucleoside diphosphatase GDP	gdp_c + h2o_c --> gmp_c + h_c + pi_c	CIW80_24290 or CIW80_12785	Nucleotide Salvage Pathway	0	7.19758e-13	0	0	-4.79243e-11	0	0	-8.19172e-12	0	0	-4.38251e-11	0	0	2.28431e-11	0	0	1.49928e-11	0	0	-2.78145e-12	0	0	-2.17102e-11	0	0	-5.08602e-12	0	0	-1.90604e-11	0	0	-4.0302e-11	0
CDPPH	CDP phosphohydrolase	cdp_c + h2o_c --> cmp_c + h_c + pi_c	CIW80_12785	Nucleotide Salvage Pathway	0	7.19758e-13	0	0	-4.79243e-11	0	0	-8.19172e-12	0	0	-4.38251e-11	0	0	2.28431e-11	0	0	1.49928e-11	0	0	-2.78145e-12	0	0	-2.17102e-11	0	0	-5.08602e-12	0	0	-1.90604e-11	0	0	-4.0302e-11	0
NDP7	Nucleoside diphosphatase UDP	h2o_c + udp_c --> h_c + pi_c + ump_c	CIW80_12785	Nucleotide Salvage Pathway	0	7.19758e-13	0	0	-4.79243e-11	0	0	-8.19172e-12	0	0	-4.38251e-11	0	0	2.28431e-11	0	0	1.49928e-11	0	0	-2.78145e-12	0	0	-2.17102e-11	0	0	-5.08602e-12	0	0	-1.90604e-11	0	0	-4.0302e-11	0
FBP	Fructose-bisphosphatase	fdp_c + h2o_c --> f6p_c + pi_c	CIW80_16520 or CIW80_14635 or CIW80_13345	Glycolysis/Gluconeogenesis	0	7.19758e-13	0	0	-4.79243e-11	0	0	-8.19172e-12	0	0	-4.38251e-11	0	0	2.28431e-11	0	0	1.49928e-11	0	0	-2.78145e-12	0	0	-2.17102e-11	0	0	-5.08602e-12	0	0	-1.90604e-11	0	0	-4.0302e-11	0
EX_pi_e	Phosphate exchange	pi_e <=>		Extracellular exchange	-4.79313e-13	-7.72191e-13	1.86892e-11	-3.45675	-3.45675	-3.45675	-6.91351	-6.91351	-6.91351	-10.3703	-10.3703	-10.3703	-13.827	-13.827	-13.827	-20.1328	-20.1328	-20.1328	-24.1593	-24.1593	-24.1593	-28.1859	-28.1859	-28.1859	-32.2124	-32.2124	-32.2124	-36.239	-36.239	-36.239	-40.2655	-40.2655	-40.2655
GLGC	Glucose-1-phosphate adenylyltransferase	atp_c + g1p_c + h_c --> adpglc_c + ppi_c	CIW80_11730	Glycolysis/Gluconeogenesis	0	7.19758e-13	0	0	-4.79243e-11	0	0	-8.19172e-12	0	0	-4.38251e-11	0	0	2.28431e-11	0	0	1.49928e-11	0	0	-2.78145e-12	0	0	-2.17102e-11	0	0	-5.08602e-12	0	0	-1.90604e-11	0	0	-4.0302e-11	0
ALATA_D2	D-alanine transaminase	ala__D_c + pydx5p_c --> pyam5p_c + pyr_c	CIW80_06560 or CIW80_22360	Cofactor and Prosthetic Group Biosynthesis	0	258.401	0	0	323.489	0	0	388.577	0	0	453.665	0	0	518.753	0	0	411.527	0	0	442.153	0	0	472.778	0	0	503.403	0	0	534.028	0	0	581.011	0
PYK	Pyruvate kinase	adp_c + h_c + pep_c --> atp_c + pyr_c	CIW80_02190 or CIW80_01245	Glycolysis/Gluconeogenesis	0	616.176	0	0	647.164	0	0	678.152	0	0	709.139	0	0	740.127	0	0	765.02	19.243	0	794.789	71.5721	0	824.558	123.901	0	854.326	176.23	0	884.095	228.559	0	920.732	275.213
SHCHD2	Sirohydrochlorin dehydrogenase (NAD)	dscl_c + nad_c --> h_c + nadh_c + scl_c	CIW80_11380	Cofactor and Prosthetic Group Biosynthesis	0	0	0	0.000792856	0.000792856	0.000792856	0.00158571	0.00158571	0.00158571	0.00237857	0.00237857	0.00237857	0.00317142	0.00317142	0.00317142	0.00461774	0.00461774	0.00461774	0.00554128	0.00554128	0.00554128	0.00646483	0.00646483	0.00646483	0.00738838	0.00738838	0.00738838	0.00831193	0.00831193	0.00831193	0.00923547	0.00923547	0.00923547
EX_co2_e	CO2 exchange	co2_e <=>		Extracellular exchange	1000	1000	1000	1000	1000	1000	1000	1000	1000	1000	1000	1000	1000	1000	1000	1000	1000	1000	1000	1000	1000	1000	1000	1000	1000	1000	1000	1000	1000	1000	1000	1000	1000
A5PISO	Arabinose-5-phosphate isomerase	ru5p__D_c <=> ara5p_c	CIW80_10455 or CIW80_07210	Alternate Carbon Metabolism	0	4.20796e-13	0	0.138348	0.138348	0.138348	0.276696	0.276696	0.276696	0.415044	0.415044	0.415044	0.553392	0.553392	0.553392	0.805764	0.805764	0.805764	0.966917	0.966917	0.966917	1.12807	1.12807	1.12807	1.28922	1.28922	1.28922	1.45038	1.45038	1.45038	1.61153	1.61153	1.61153
PMDPHT	Pyrimidine phosphatase	5aprbu_c + h2o_c --> 4r5au_c + pi_c	CIW80_22225 or CIW80_13940	Cofactor and Prosthetic Group Biosynthesis	0	-7.87608e-13	0	0.00158571	0.00158571	0.00158571	0.00317142	0.00317142	0.00317142	0.00475714	0.00475714	0.00475714	0.00634285	0.00634285	0.00634285	0.00923547	0.00923547	0.00923547	0.0110826	0.0110826	0.0110826	0.0129297	0.0129297	0.0129297	0.0147768	0.0147768	0.0147768	0.0166239	0.0166239	0.0166239	0.0184709	0.0184709	0.0184709
CPPPGO	Coproporphyrinogen oxidase (O2 required)	cpppg3_c + 2.0 h_c + o2_c --> 2.0 co2_c + 2.0 h2o_c + pppg9_c	CIW80_06055	Cofactor and Prosthetic Group Biosynthesis	-7.9519e-14	-5.83764e-13	0	0.000792856	0.000792856	0.000792856	0.00158571	0.00158571	0.00158571	0.00237857	0.00237857	0.00237857	0.00317142	0.00317142	0.00317142	0.00461774	0.00461774	0.00461774	0.00554128	0.00554128	0.00554128	0.00646483	0.00646483	0.00646483	0.00738838	0.00738838	0.00738838	0.00831193	0.00831193	0.00831193	0.00923547	0.00923547	0.00923547
EX_met__L_e	L-Methionine exchange	met__L_e -->		Extracellular exchange	0	-3.80984e-12	0	0	-8.39076e-12	0	0	1.95607e-12	0	0	-1.65131e-11	0	0	-1.70705e-12	0	0	1.38058e-12	0	0	-1.77798e-11	0	0	2.68713e-12	0	0	-2.49734e-12	0	0	-1.17262e-12	0	0	-2.20448e-11	0
GTHOr	Glutathione oxidoreductase	gthox_c + h_c + nadph_c <=> 2.0 gthrd_c + nadp_c	CIW80_12105	Cofactor and Prosthetic Group Biosynthesis	-2.38557e-13	129.201	0	0	162.074	0	0	194.947	0	0	227.82	0	2.79192e-12	260.693	0	0	207.681	0	0	223.377	0	0	239.074	0	0	254.77	0	0	270.466	0	0	294.341	0
ILETA	Isoleucine transaminase	akg_c + ile__L_c <=> 3mop_c + glu__L_c	CIW80_13715	Valine, Leucine, and Isoleucine Metabolism	-2.54461e-13	0	0	-1.03692	-1.03692	-1.03692	-2.07384	-2.07384	-2.07384	-3.11076	-3.11076	-3.11076	-4.14767	-4.14767	-4.14767	-6.0392	-6.0392	-6.0392	-7.24704	-7.24704	-7.24704	-8.45488	-8.45488	-8.45488	-9.66272	-9.66272	-9.66272	-10.8706	-10.8706	-10.8706	-12.0784	-12.0784	-12.0784
DHORD5	Dihydroorotic acid (menaquinone-8)	dhor__S_c + mqn8_c --> mql8_c + orot_c	CIW80_22710	Purine and Pyrimidine Biosynthesis	0	-6.30987e-12	0	0	1.32782	0	0	2.65565	0	0	3.98347	0	0	5.31129	0	0	7.73348	7.73348	0	9.28018	9.28018	0	10.8269	10.8269	0	12.3736	12.3736	0	13.9203	13.9203	0	15.467	15.467
EX_metsox_S__L_e	L-Methionine S-oxide exchange	metsox_S__L_e -->		Extracellular exchange	0	-4.85682e-12	-1.17632e-13	0	-1.29783e-11	0	0	2.14055e-12	0	0	-2.14257e-11	0	0	-2.21827e-12	0	0	1.00476e-12	0	0	-3.09025e-12	0	0	3.48991e-12	0	0	-7.6694e-12	0	0	-1.04281e-11	0	0	-1.04167e-11	0
GLYCTO2	Glycolate oxidase	glyclt_c + q8_c --> glx_c + q8h2_c	CIW80_09260 and CIW80_09255 and CIW80_09250	Alternate Carbon Metabolism	0	1000	0	0	1000	0	0	1000	0	0	1000	0	0	1000	0	0	1000	0.0138532	0	1000	0.0166239	0	1000	0.0193945	0	1000	0.0221651	0	1000	0.0249358	0	1000	12.8601
VALTA	Valine transaminase	akg_c + val__L_c <=> 3mob_c + glu__L_c	CIW80_13715	Valine, Leucine, and Isoleucine Metabolism	-1000	1000	0	-1000	995.388	-1.50619	-1000	990.776	-3.01237	-1000	986.164	-4.51856	-1000	981.552	-6.02475	-1000	973.139	-8.77231	-1000	967.766	-10.5268	-1000	962.394	-12.2812	-1000	957.022	-14.0357	-1000	951.65	-15.7902	-1000	946.277	-17.5446
GLYCTO3	Glycolate oxidase	glyclt_c + mqn8_c --> glx_c + mql8_c	CIW80_09260 and CIW80_09255 and CIW80_09250	Alternate Carbon Metabolism	0	1000	0	0	1000	0.00237857	0	1000	0.00475714	0	1000	0.00713571	0	1000	0.00951427	0	1000	0	0	1000	0	0	1000	0	0	1000	0	0	1000	0	0	1000	0
IPPMIb	2-isopropylmalate hydratase	2ippm_c + h2o_c <=> 3c3hmp_c	CIW80_18060 and CIW80_18065	Valine, Leucine, and Isoleucine Metabolism	-4.82652e-12	0	0	-1.5363	-1.5363	-1.5363	-3.0726	-3.0726	-3.0726	-4.6089	-4.6089	-4.6089	-6.1452	-6.1452	-6.1452	-8.94769	-8.94769	-8.94769	-10.7372	-10.7372	-10.7372	-12.5268	-12.5268	-12.5268	-14.3163	-14.3163	-14.3163	-16.1058	-16.1058	-16.1058	-17.8954	-17.8954	-17.8954
GLYCTO4	Glycolate oxidase	2dmmq8_c + glyclt_c --> 2dmmql8_c + glx_c	CIW80_09260 and CIW80_09255 and CIW80_09250	Alternate Carbon Metabolism	0	758.053	0	0	753.525	0	0	748.996	0	0	744.467	0	0	739.938	0	0	739.209	0	0	735.44	0	0	731.671	0	0	727.902	0	0	724.134	0	0	730.941	0
ORPT	Orotate phosphoribosyltransferase	orot5p_c + ppi_c <=> orot_c + prpp_c	CIW80_12910	Purine and Pyrimidine Biosynthesis	-2.22762e-12	0	-1.13184e-28	-1.32782	-1.32782	-1.32782	-2.65565	-2.65565	-2.65565	-3.98347	-3.98347	-3.98347	-5.31129	-5.31129	-5.31129	-7.73348	-7.73348	-7.73348	-9.28018	-9.28018	-9.28018	-10.8269	-10.8269	-10.8269	-12.3736	-12.3736	-12.3736	-13.9203	-13.9203	-13.9203	-15.467	-15.467	-15.467
RBFSa	Riboflavin synthase	4r5au_c + db4p_c --> dmlz_c + 2.0 h2o_c + pi_c	CIW80_20190	Cofactor and Prosthetic Group Biosynthesis	0	-9.51735e-13	0	0.00317142	0.00317142	0.00317142	0.00634285	0.00634285	0.00634285	0.00951427	0.00951427	0.00951427	0.0126857	0.0126857	0.0126857	0.0184709	0.0184709	0.0184709	0.0221651	0.0221651	0.0221651	0.0258593	0.0258593	0.0258593	0.0295535	0.0295535	0.0295535	0.0332477	0.0332477	0.0332477	0.0369419	0.0369419	0.0369419
ACHBS	2-aceto-2-hydroxybutanoate synthase	2obut_c + h_c + pyr_c --> 2ahbut_c + co2_c	(CIW80_13230 and CIW80_13235) or (CIW80_18090 and CIW80_18095)	Valine, Leucine, and Isoleucine Metabolism	0	-2.70831e-12	0	1.03692	1.03692	1.03692	2.07384	2.07384	2.07384	3.11076	3.11076	3.11076	4.14767	4.14767	4.14767	6.0392	6.0392	6.0392	7.24704	7.24704	7.24704	8.45488	8.45488	8.45488	9.66272	9.66272	9.66272	10.8706	10.8706	10.8706	12.0784	12.0784	12.0784
PFK_3	Phosphofructokinase (s7p)	atp_c + s7p_c --> adp_c + h_c + s17bp_c	CIW80_14585	Pentose Phosphate Pathway	0	258.401	0	0	265.912	0	0	253.324	0	0	240.735	0	0	228.146	0	0	200.662	2.42441e-13	0	185.094	4.31007e-13	0	169.526	5.1182e-13	0	153.959	1.05058e-12	0	138.391	3.15174e-12	0	135.726	-1.07752e-13
DHAD2	Dihydroxy-acid dehydratase (2,3-dihydroxy-3-methylpentanoate)	23dhmp_c --> 3mop_c + h2o_c	CIW80_13720	Valine, Leucine, and Isoleucine Metabolism	0	1.10137e-11	0	1.03692	1.03692	1.03692	2.07384	2.07384	2.07384	3.11076	3.11076	3.11076	4.14767	4.14767	4.14767	6.0392	6.0392	6.0392	7.24704	7.24704	7.24704	8.45488	8.45488	8.45488	9.66272	9.66272	9.66272	10.8706	10.8706	10.8706	12.0784	12.0784	12.0784
ACLS	Acetolactate synthase	h_c + 2.0 pyr_c --> alac__S_c + co2_c	(CIW80_18090 and CIW80_18095) or (CIW80_13230 and CIW80_13235)	Valine, Leucine, and Isoleucine Metabolism	-1.11367e-13	9.91232e-11	0	3.04249	3.04249	3.04249	6.08498	6.08498	6.08498	9.12746	9.12746	9.12746	12.17	12.17	12.17	17.72	17.72	17.72	21.264	21.264	21.264	24.808	24.808	24.808	28.352	28.352	28.352	31.896	31.896	31.896	35.44	35.44	35.44
TRPS2	Tryptophan synthase (indole)	indole_c + ser__L_c --> h2o_c + trp__L_c	CIW80_25240 and CIW80_25245	Tyrosine, Tryptophan, and Phenylalanine Metabolism	0	3.30411e-11	0	0	-3.22985e-11	0	0	6.24468e-12	0	0	-5.51137e-11	0	0	-1.01208e-11	0	0	-7.98443e-13	0	0	-2.13364e-11	0	0	-9.2194e-12	0	0	-3.37271e-12	0	0	-5.81553e-13	0	0	-3.36118e-11	0
PSCVT	3-phosphoshikimate 1-carboxyvinyltransferase	pep_c + skm5p_c <=> 3psme_c + pi_c	CIW80_22555	Tyrosine, Tryptophan, and Phenylalanine Metabolism	109.664	109.664	109.664	99.6376	99.6376	99.6376	89.6113	89.6113	89.6113	79.585	79.585	79.585	69.5586	69.5586	69.5586	60.3071	60.3071	60.3071	50.4357	50.4357	50.4357	40.5643	40.5643	40.5643	30.693	30.693	30.693	20.8216	20.8216	20.8216	10.8092	10.8092	10.8092
G3PD5	Glycerol-3-phosphate dehydrogenase (ubiquinone-8)	glyc3p_c + q8_c --> dhap_c + q8h2_c	(CIW80_05160 and CIW80_05155 and CIW80_05150) or CIW80_11665	Oxidative Phosphorylation	0	1000	0	0	999.324	0	0	998.649	0	0	997.973	0	0	997.298	0	0	996.065	0	0	995.279	0	0	994.492	0	0	993.705	0	0	992.918	0	0	992.131	0
G1PP	Glucose-1-phosphatase	g1p_c + h2o_c --> glc__D_c + pi_c	CIW80_05400 or CIW80_14405 or CIW80_13345	Glycolysis/Gluconeogenesis	0	-3.09023e-11	0	0	-1.66437e-11	0	0	-1.00602e-11	0	0	-6.43577e-11	0	0	6.98754e-12	0	0	-2.03597e-11	0	0	1.44321e-11	0	0	-4.61723e-11	0	0	3.06534e-13	0	0	2.05352e-12	0	0	-4.19038e-11	0
PFL	Pyruvate formate lyase	coa_c + pyr_c --> accoa_c + for_c	(CIW80_22525 and CIW80_22530) or (CIW80_22525 and CIW80_10060) or (CIW80_14785 and CIW80_14790) or ((CIW80_22525 and CIW80_22530) and CIW80_06720)	Pyruvate Metabolism	1000	1000	1000	999.993	1000	999.993	999.986	1000	999.986	999.979	1000	999.979	999.971	1000	999.971	999.958	1000	999.958	999.95	1000	999.95	999.942	1000	999.942	999.934	1000	999.934	999.925	1000	999.925	999.917	999.917	999.917
EX_acgam_e	N-Acetyl-D-glucosamine exchange	acgam_e -->		Extracellular exchange	0	0	0	0	0	0	0	0	0	0	0	0	0	0	0	0	0	0	0	0	0	0	0	0	0	5.25486e-14	0	0	3.52032e-13	0	0	-7.1835e-12	0
ANS	Anthranilate synthase	chor_c + gln__L_c --> anth_c + glu__L_c + h_c + pyr_c	CIW80_25255 and CIW80_25260	Tyrosine, Tryptophan, and Phenylalanine Metabolism	0	-3.05398e-12	0	0.108521	0.108521	0.108521	0.217041	0.217041	0.217041	0.325562	0.325562	0.325562	0.434082	0.434082	0.434082	0.632043	0.632043	0.632043	0.758452	0.758452	0.758452	0.88486	0.88486	0.88486	1.01127	1.01127	1.01127	1.13768	1.13768	1.13768	1.26409	1.26409	1.26409
FRD2	Fumarate reductase	fum_c + mql8_c --> mqn8_c + succ_c	CIW80_16090 and CIW80_16085 and CIW80_16095 and CIW80_16100	Citric Acid Cycle	0	758.053	0	0	753.525	0	0	748.996	0	0	744.467	0	0	739.938	0	0	739.209	0	0	735.44	0	0	731.671	0	0	727.902	0	0	724.134	0	0	730.941	0
FRD3	Fumarate reductase	2dmmql8_c + fum_c --> 2dmmq8_c + succ_c	CIW80_16090 and CIW80_16085 and CIW80_16095 and CIW80_16100	Citric Acid Cycle	0	758.053	0	0	753.525	0	0	748.996	0	0	744.467	0	0	739.938	0	0	739.209	0	0	735.44	0	0	731.671	0	0	727.902	0	0	724.134	0	0	730.941	0
ANPRT	Anthranilate phosphoribosyltransferase	anth_c + prpp_c --> ppi_c + pran_c	CIW80_25255	Tyrosine, Tryptophan, and Phenylalanine Metabolism	0	-2.28752e-12	0	0.108521	0.108521	0.108521	0.217041	0.217041	0.217041	0.325562	0.325562	0.325562	0.434082	0.434082	0.434082	0.632043	0.632043	0.632043	0.758452	0.758452	0.758452	0.88486	0.88486	0.88486	1.01127	1.01127	1.01127	1.13768	1.13768	1.13768	1.26409	1.26409	1.26409
POX	Pyruvate oxidase	h2o_c + pyr_c + q8_c --> ac_c + co2_c + q8h2_c	CIW80_22365	Oxidative Phosphorylation	0	-2.77601e-12	0	0	-1.68885e-11	0	0	-1.36251e-11	0	0	-6.70413e-11	0	0	6.95932e-11	0	0	-1.87141e-11	0	0	1.43811e-11	0	0	-1.49028e-12	0	0	-1.3699e-11	0	0	-1.9425e-11	0	0	-1.81804e-11	0
CHORM	Chorismate mutase	chor_c --> pphn_c	CIW80_06825 or CIW80_06830	Tyrosine, Tryptophan, and Phenylalanine Metabolism	0	-3.85065e-12	0	0.816268	0.816268	0.816268	1.63254	1.63254	1.63254	2.4488	2.4488	2.4488	3.26507	3.26507	3.26507	4.75409	4.75409	4.75409	5.70491	5.70491	5.70491	6.65573	6.65573	6.65573	7.60655	7.60655	7.60655	8.55737	8.55737	8.55737	9.50819	9.50819	9.50819
PTAr	Phosphotransacetylase	accoa_c + pi_c <=> actp_c + coa_c	CIW80_05420 or CIW80_06120	Pyruvate Metabolism	1000	1000	1000	999.314	999.314	999.314	998.628	998.628	998.628	997.942	997.942	997.942	997.256	997.256	997.256	996.005	996.005	996.005	995.206	995.206	995.206	994.407	994.407	994.407	993.608	993.608	993.608	992.809	992.809	992.809	992.01	992.01	992.01
CHORS	Chorismate synthase	3psme_c --> chor_c + pi_c	CIW80_05575	Tyrosine, Tryptophan, and Phenylalanine Metabolism	109.664	109.664	109.664	99.6376	99.6376	99.6376	89.6113	89.6113	89.6113	79.585	79.585	79.585	69.5586	69.5586	69.5586	60.3071	60.3071	60.3071	50.4357	50.4357	50.4357	40.5643	40.5643	40.5643	30.693	30.693	30.693	20.8216	20.8216	20.8216	10.8092	10.8092	10.8092
IGPS	Indole-3-glycerol-phosphate synthase	2cpr5p_c + h_c --> 3ig3p_c + co2_c + h2o_c	CIW80_25250	Tyrosine, Tryptophan, and Phenylalanine Metabolism	0	-2.27406e-12	0	0.108521	0.108521	0.108521	0.217041	0.217041	0.217041	0.325562	0.325562	0.325562	0.434082	0.434082	0.434082	0.632043	0.632043	0.632043	0.758452	0.758452	0.758452	0.88486	0.88486	0.88486	1.01127	1.01127	1.01127	1.13768	1.13768	1.13768	1.26409	1.26409	1.26409
ACKr	Acetate kinase	ac_c + atp_c <=> actp_c + adp_c	CIW80_05415 or CIW80_02165 or CIW80_10065	Pyruvate Metabolism	-1000	-1000	-1000	-999.314	-999.314	-999.314	-998.628	-998.628	-998.628	-997.942	-997.942	-997.942	-997.256	-997.256	-997.256	-996.005	-996.005	-996.005	-995.206	-995.206	-995.206	-994.407	-994.407	-994.407	-993.608	-993.608	-993.608	-992.809	-992.809	-992.809	-992.01	-992.01	-992.01
EX_cellb_e	Cellobiose exchange	cellb_e -->		Extracellular exchange	-719.328	0	-675.631	-699.836	0	-621.24	-680.344	0	-566.849	-660.852	0	-512.46	-641.36	0	-497.17	-623.88	0	-523.549	-604.79	0	-512.243	-585.701	0	-500.937	-566.611	0	-489.632	-547.521	0	-478.326	-534.566	0	-466.703
EX_crn_e	L-Carnitine exchange	crn_e -->		Extracellular exchange	0	0	0	1.61098e-12	0	0	3.32527e-13	0	0	3.41034e-12	0	0	2.467e-13	0	0	6.45641e-13	0	0	4.77711e-13	0	0	-2.58669e-13	0	0	1.87085e-12	0	0	-9.02559e-13	0	0	0	0	0
EX_hxan_e	Hypoxanthine exchange	hxan_e -->		Extracellular exchange	0	-1.6234e-12	0	0	-1.63437e-12	0	0	-1.31856e-12	0	0	-6.48787e-12	0	0	6.73483e-12	0	0	-1.81182e-12	0	0	1.38881e-12	0	0	-1.44221e-13	0	0	-1.52022e-12	0	0	-1.87984e-12	0	0	-1.81804e-12	0
EX_ile__L_e	L-Isoleucine exchange	ile__L_e -->		Extracellular exchange	0	-6.71005e-12	0	0	-5.62949e-12	0	0	-4.5417e-12	0	0	-2.23471e-11	0	0	2.31977e-11	0	0	-6.24073e-12	0	0	4.78685e-12	0	0	-4.96762e-13	0	0	-5.13959e-12	0	0	-6.47499e-12	0	0	-6.06012e-12	0
EX_chol_e	Choline exchange	chol_e -->		Extracellular exchange	0	0	0	0	0	0	0	0	0	0	0	0	0	0	0	0	0	0	0	0	0	0	0	0	0	0	0	0	0	0	0	0	0
EX_fe3_e	Fe3+ exchange	fe3_e <=>		Extracellular exchange	-9.56412e-13	587.393	0	1.75801e-11	657.192	5.9822e-30	1.27163e-11	726.99	0	7.06175e-11	796.789	0	5.09847e-12	866.588	0	2.96939e-11	795.071	0	9.86946e-12	836.606	0	-5.3504e-12	878.142	0	4.15018e-12	919.678	0	-1.86529e-11	961.213	0	2.29962e-11	997.19	0
LEUTAi	Leucine transaminase (irreversible)	4mop_c + glu__L_c --> akg_c + leu__L_c	CIW80_13715 or CIW80_15440	Valine, Leucine, and Isoleucine Metabolism	0	3.94137e-11	0	1.5363	1.5363	1.5363	3.0726	3.0726	3.0726	4.6089	4.6089	4.6089	6.1452	6.1452	6.1452	8.94769	8.94769	8.94769	10.7372	10.7372	10.7372	12.5268	12.5268	12.5268	14.3163	14.3163	14.3163	16.1058	16.1058	16.1058	17.8954	17.8954	17.8954
EX_lac__L_e	L-Lactate exchange	lac__L_e -->		Extracellular exchange	0	258.401	0	0	323.43	0	0	356.004	0	0	346.891	0	0	337.778	0	0	297.053	0	0	281.618	0	0	266.182	0	0	250.747	0	0	235.312	0	0	237.362	0
EX_leu__L_e	L-Leucine exchange	leu__L_e -->		Extracellular exchange	0	4.69317e-11	0	0	-1.69412e-11	0	0	-9.27705e-12	0	0	-7.25057e-11	0	0	4.869e-11	0	0	-5.41547e-12	0	0	-3.48103e-13	0	0	-6.25782e-12	0	0	-2.4389e-11	0	0	-1.15763e-11	0	0	-2.31131e-11	0
EX_glcn_e	D-Gluconate exchange	glcn_e -->		Extracellular exchange	0	1000	0	0	1000	0	0	1000	0	0	1000	0	0	1000	0	0	1000	0	0	1000	0	0	1000	0	0	1000	0	0	1000	0	0	1000	0
EX_no3_e	Nitrate exchange	no3_e -->		Extracellular exchange	-1000	-596.64	-640.336	-1000	-569.555	-648.15	-1000	-558.85	-655.965	-1000	-550.407	-663.777	-1000	-541.964	-671.59	-1000	-574.014	-676.81	-1000	-573.669	-684.105	-1000	-573.325	-691.399	-1000	-572.981	-698.694	-1000	-572.636	-705.989	-1000	-568.343	-713.425
EX_h_e	H+ exchange	h_e <=>		Extracellular exchange	741.599	1000	828.992	676.57	1000	833.762	611.541	1000	838.531	546.512	1000	843.306	481.483	1000	848.077	588.816	1000	883.887	558.259	1000	894.866	527.703	1000	905.845	497.146	1000	916.824	466.59	1000	927.803	419.675	1000	938.359
DMATT	Dimethylallyltranstransferase	dmpp_c + ipdp_c --> grdp_c + ppi_c	CIW80_20220	Cofactor and Prosthetic Group Biosynthesis	0	-3.17786e-13	0	0.000988404	0.000988404	0.000988404	0.00197681	0.00197681	0.00197681	0.00296521	0.00296521	0.00296521	0.00395361	0.00395361	0.00395361	0.00575664	0.00575664	0.00575664	0.00690797	0.00690797	0.00690797	0.0080593	0.0080593	0.0080593	0.00921063	0.00921063	0.00921063	0.010362	0.010362	0.010362	0.0115133	0.0115133	0.0115133
EX_orn_e	Ornithine exchange	orn_e -->		Extracellular exchange	0	-7.59332e-13	0	0	-1.31759e-11	0	0	-1.60587e-12	0	0	-1.82405e-11	0	0	-2.65572e-12	0	0	-9.68727e-12	0	0	-5.04304e-12	0	0	4.5905e-12	0	0	-1.05926e-11	0	0	-2.36241e-12	0	0	-1.63675e-11	0
GRTT	Geranyltranstransferase	grdp_c + ipdp_c --> frdp_c + ppi_c	CIW80_20220	Cofactor and Prosthetic Group Biosynthesis	0	-8.64583e-14	0	0.000988404	0.000988404	0.000988404	0.00197681	0.00197681	0.00197681	0.00296521	0.00296521	0.00296521	0.00395361	0.00395361	0.00395361	0.00575664	0.00575664	0.00575664	0.00690797	0.00690797	0.00690797	0.0080593	0.0080593	0.0080593	0.00921063	0.00921063	0.00921063	0.010362	0.010362	0.010362	0.0115133	0.0115133	0.0115133
EX_gln__L_e	L-Glutamine exchange	gln__L_e -->		Extracellular exchange	0	2.93699e-28	0	0	0	0	0	0	0	0	0	0	0	0	0	0	0	0	0	0	0	0	0	0	0	0	0	0	0	0	0	0	0
UPP3S	Uroporphyrinogen-III synthase	hmbil_c --> h2o_c + uppg3_c	CIW80_13885	Cofactor and Prosthetic Group Biosynthesis	0	-8.54868e-14	0	0.00158571	0.00158571	0.00158571	0.00317142	0.00317142	0.00317142	0.00475714	0.00475714	0.00475714	0.00634285	0.00634285	0.00634285	0.00923547	0.00923547	0.00923547	0.0110826	0.0110826	0.0110826	0.0129297	0.0129297	0.0129297	0.0147768	0.0147768	0.0147768	0.0166239	0.0166239	0.0166239	0.0184709	0.0184709	0.0184709
EX_pro__L_e	L-Proline exchange	pro__L_e -->		Extracellular exchange	0	-1.03365e-12	0	0	-1.87908e-11	0	0	-2.2941e-12	0	0	-2.60579e-11	0	0	-2.43778e-12	0	0	-1.3839e-11	0	0	-7.20434e-12	0	0	6.55786e-12	0	0	-1.51322e-11	0	0	-3.39835e-12	0	0	-2.33822e-11	0
EX_glyc_e	Glycerol exchange	glyc_e -->		Extracellular exchange	0	3.86995e-12	0	0	-4.38353e-11	0	0	-5.35289e-12	0	0	-6.08018e-11	0	0	-5.68815e-12	0	0	-3.2291e-11	0	0	-1.68099e-11	0	0	-4.75542e-11	0	0	8.94072e-12	0	0	3.32826e-12	0	0	-5.45584e-11	0
UPPDC1	Uroporphyrinogen decarboxylase (uroporphyrinogen III)	4.0 h_c + uppg3_c --> 4.0 co2_c + cpppg3_c	CIW80_15050	Cofactor and Prosthetic Group Biosynthesis	0	1.23761e-13	0	0.000792856	0.000792856	0.000792856	0.00158571	0.00158571	0.00158571	0.00237857	0.00237857	0.00237857	0.00317142	0.00317142	0.00317142	0.00461774	0.00461774	0.00461774	0.00554128	0.00554128	0.00554128	0.00646483	0.00646483	0.00646483	0.00738838	0.00738838	0.00738838	0.00831193	0.00831193	0.00831193	0.00923547	0.00923547	0.00923547
EX_man_e	D-Mannose exchange	man_e -->		Extracellular exchange	0	0	0	0	0	0	0	0	0	0	0	0	0	0	0	0	0	0	0	0	0	0	0	0	0	0	0	0	0	0	0	0	0
TMDPP	Thymidine phosphorylase	pi_c + thymd_c <=> 2dr1p_c + thym_c	CIW80_17565	Nucleotide Salvage Pathway	-1.12165e-11	9.56447e-13	0	0	-1.09139e-11	0	0	-1.33822e-12	0	0	-1.52004e-11	0	0	-1.42204e-12	0	0	3.52877e-12	0	0	-7.20424e-12	0	0	-2.08657e-11	0	0	4.20109e-12	0	0	2.85779e-12	0	0	-2.72792e-11	0
EX_ade_e	Adenine exchange	ade_e -->		Extracellular exchange	0	3.70237e-13	0	0	-4.22475e-12	0	0	-5.18022e-13	0	0	-5.88404e-12	0	0	-5.50466e-13	0	0	7.9682e-13	0	0	-1.62676e-12	0	0	-4.65118e-12	0	0	9.48634e-13	0	0	6.45307e-13	0	0	-5.45584e-12	0
EX_mn2_e	Mn2+ exchange	mn2_e <=>		Extracellular exchange	0	0	0	-0.119846	-0.119846	-0.119846	-0.239691	-0.239691	-0.239691	-0.359537	-0.359537	-0.359537	-0.479383	-0.479383	-0.479383	-0.698003	-0.698003	-0.698003	-0.837604	-0.837604	-0.837604	-0.977204	-0.977204	-0.977204	-1.11681	-1.11681	-1.11681	-1.25641	-1.25641	-1.25641	-1.39601	-1.39601	-1.39601
EX_4abut_e	4-Aminobutanoate exchange	4abut_e -->		Extracellular exchange	0	0	0	0	0	0	0	0	0	0	0	0	0	0	0	0	0	0	0	0	0	0	0	0	0	0	0	0	0	0	0	0	0
EX_ac_e	Acetate exchange	ac_e -->		Extracellular exchange	1000	1000	1000	1000	1000	1000	1000	1000	1000	1000	1000	1000	1000	1000	1000	1000	1000	1000	1000	1000	1000	1000	1000	1000	1000	1000	1000	1000	1000	1000	1000	1000	1000
EX_akg_e	2-Oxoglutarate exchange	akg_e -->		Extracellular exchange	0	2.86934e-12	0	0	-3.27418e-11	0	0	-4.01467e-12	0	0	-4.56013e-11	0	0	-4.26611e-12	0	0	6.17536e-12	0	0	-1.83298e-11	0	0	-3.60467e-11	0	0	7.35191e-12	0	0	5.00113e-12	0	0	-4.09188e-11	0
EX_ala__L_e	L-Alanine exchange	ala__L_e -->		Extracellular exchange	0	86.1337	0	0	107.81	0	0	129.486	0	0	151.163	0	0	172.839	0	0	137.061	0	0	147.247	0	0	157.432	0	0	167.618	0	0	177.803	0	0	193.442	0
EX_arg__L_e	L-Arginine exchange	arg__L_e -->		Extracellular exchange	0	9.41259e-13	0	0	-7.26024e-12	0	0	-6.24122e-12	0	0	-9.99214e-12	0	0	-1.31679e-12	0	0	-5.98194e-12	0	0	-3.81617e-12	0	0	3.69979e-12	0	0	1.63376e-12	0	0	-1.7878e-12	0	0	-5.8836e-12	0
EX_asp__L_e	L-Aspartate exchange	asp__L_e -->		Extracellular exchange	0	4.7063e-12	0	0	-6.53421e-11	0	0	-5.6171e-11	0	0	-8.99292e-11	0	0	-1.18511e-11	0	0	-5.38375e-11	0	0	-3.43455e-11	0	0	3.32981e-11	0	0	1.47038e-11	0	0	-1.60902e-11	0	0	-5.29524e-11	0
EX_pyr_e	Pyruvate exchange	pyr_e -->		Extracellular exchange	0	129.201	0	0	161.715	0	0	194.229	0	0	226.744	0	0	259.258	0	0	205.592	0	0	220.87	0	0	236.149	0	0	250.747	0	0	235.312	0	0	237.362	0
EX_succ_e	Succinate exchange	succ_e -->		Extracellular exchange	0	-6.88075e-12	0	0	-6.53421e-11	0	0	-5.6171e-11	0	0	-8.99292e-11	0	0	6.93262e-12	0	0	2.16318e-11	0	0	-3.43456e-11	0	0	1.35963e-11	0	0	9.18059e-12	0	0	1.56107e-11	0	0	-5.32544e-11	0
EX_thymd_e	Thymidine exchange	thymd_e -->		Extracellular exchange	0	-3.44038e-12	0	0	-8.16777e-12	0	0	-7.02138e-12	0	0	-1.12412e-11	0	0	8.66578e-13	0	0	3.32797e-12	0	0	-5.28394e-12	0	0	5.02172e-12	0	0	1.4124e-12	0	0	2.40164e-12	0	0	-8.87573e-12	0
EX_rib__D_e	D-Ribose exchange	rib__D_e -->		Extracellular exchange	0	0	0	0	0	0	0	0	0	0	0	0	0	0	0	0	0	0	0	0	0	0	0	0	0	0	0	0	0	0	0	0	0
EX_tyr__L_e	L-Tyrosine exchange	tyr__L_e -->		Extracellular exchange	0	-1.05858e-12	0	0	-1.00526e-11	0	0	-8.64169e-12	0	0	-1.38353e-11	0	0	1.06656e-12	0	0	3.32797e-12	0	0	-5.28394e-12	0	0	5.02172e-12	0	0	1.4124e-12	0	0	2.40164e-12	0	0	-8.19298e-12	0
EX_cytd_e	Cytidine exchange	cytd_e -->		Extracellular exchange	0	-9.82964e-13	0	0	-6.53421e-12	0	0	-5.6171e-12	0	0	-8.99292e-12	0	0	6.93262e-13	0	0	2.16318e-12	0	0	-3.43456e-12	0	0	3.26412e-12	0	0	9.18059e-13	0	0	1.56107e-12	0	0	-5.32544e-12	0
EX_dcyt_e	Deoxycytidine exchange	dcyt_e -->		Extracellular exchange	0	-9.82964e-13	0	0	-6.53421e-12	0	0	-5.6171e-12	0	0	-8.99292e-12	0	0	6.93262e-13	0	0	0	0	0	0	0	0	0	0	0	0	0	0	0	0	0	0	0
MOAT	3-deoxy-D-manno-octulosonic acid transferase	ckdo_c + lipidA_c --> cmp_c + h_c + kdolipid4_c	CIW80_12865	Lipopolysaccharide Biosynthesis / Recycling	0	-2.59651e-13	0	0.069174	0.069174	0.069174	0.138348	0.138348	0.138348	0.207522	0.207522	0.207522	0.276696	0.276696	0.276696	0.402882	0.402882	0.402882	0.483458	0.483458	0.483458	0.564035	0.564035	0.564035	0.644611	0.644611	0.644611	0.725188	0.725188	0.725188	0.805764	0.805764	0.805764
EX_fum_e	Fumarate exchange	fum_e -->		Extracellular exchange	0	1.03248e-11	0	0	-6.53421e-11	0	0	-5.6171e-11	0	0	-8.99292e-11	0	0	6.93262e-12	0	0	2.16318e-11	0	0	-3.43456e-11	0	0	3.26412e-11	0	0	9.18059e-12	0	0	4.35842e-11	0	0	-5.32544e-11	0
EX_sbt__D_e	D-Sorbitol exchange	sbt__D_e -->		Extracellular exchange	0	0	0	0	0	0	0	0	0	0	0	0	0	0	0	0	0	0	0	0	0	0	0	0	0	0	0	0	0	0	0	0	0
EX_glu__L_e	L-Glutamate exchange	glu__L_e -->		Extracellular exchange	0	5.13651e-12	0	0	-3.26711e-11	0	0	-2.80855e-11	0	0	-4.49646e-11	0	0	3.46631e-12	0	0	1.08159e-11	0	0	-1.71728e-11	0	0	1.63206e-11	0	0	4.5903e-12	0	0	2.17921e-11	0	0	-2.66272e-11	0
UDCPDPS	Undecaprenyl diphosphate synthase	frdp_c + 8.0 ipdp_c --> 8.0 ppi_c + udcpdp_c	CIW80_18635	Cofactor and Prosthetic Group Biosynthesis	6.62548e-13	1.43679e-13	0	0.000195547	0.000195547	0.000195547	0.000391095	0.000391095	0.000391095	0.000586642	0.000586642	0.000586642	0.00078219	0.00078219	0.00078219	0.0011389	0.0011389	0.0011389	0.00136668	0.00136668	0.00136668	0.00159447	0.00159447	0.00159447	0.00182225	0.00182225	0.00182225	0.00205003	0.00205003	0.00205003	0.00227781	0.00227781	0.00227781
ECOAH6	3-hydroxyacyl-CoA dehydratase (3-hydroxytetradecanoyl-CoA)	3htdcoa_c <=> h2o_c + td2coa_c	CIW80_05635 or CIW80_14210	Membrane Lipid Metabolism	-2.25687e-12	2.02092e-12	3.60986e-15	1.00591	1.00591	1.00591	2.01181	2.01181	2.01181	3.01772	3.01772	3.01772	4.02363	4.02363	4.02363	5.85858	5.85858	5.85858	7.0303	7.0303	7.0303	8.20201	8.20201	8.20201	9.37373	9.37373	9.37373	10.5454	10.5454	10.5454	11.7172	11.7172	11.7172
USHD	UDP-sugar hydrolase	h2o_c + u23ga_c --> 2.0 h_c + lipidX_c + ump_c	CIW80_20755	Lipopolysaccharide Biosynthesis / Recycling	0	4.19307e-13	0	0.069174	0.069174	0.069174	0.138348	0.138348	0.138348	0.207522	0.207522	0.207522	0.276696	0.276696	0.276696	0.402882	0.402882	0.402882	0.483458	0.483458	0.483458	0.564035	0.564035	0.564035	0.644611	0.644611	0.644611	0.725188	0.725188	0.725188	0.805764	0.805764	0.805764
EX_gua_e	Guanine exchange	gua_e -->		Extracellular exchange	0	-4.81658e-13	0	0	-3.63012e-12	0	0	-3.1219e-12	0	0	-5.40655e-12	0	0	4.706e-13	0	0	2.22284e-12	0	0	-2.02036e-12	0	0	2.11306e-12	0	0	-1.30236e-12	0	0	3.5422e-14	0	0	-3.22754e-12	0
ENO	Enolase	2pg_c <=> h2o_c + pep_c	CIW80_07580	Glycolysis/Gluconeogenesis	835.504	835.504	835.504	846.673	846.676	846.673	857.841	857.848	857.841	869.01	869.021	869.01	880.179	880.193	880.179	886.995	887.015	886.995	897.293	897.318	897.293	907.591	907.62	907.591	917.889	917.922	917.889	928.187	928.225	928.187	945.113	945.113	945.113
FBA	Fructose-bisphosphate aldolase	fdp_c <=> dhap_c + g3p_c	CIW80_08350 or CIW80_04270	Glycolysis/Gluconeogenesis	1.81596e-12	258.401	87.393	4.23614e-11	265.912	132.563	1.49625e-11	253.324	122.744	7.05898e-11	240.735	47.9415	-9.1415e-12	228.146	0	1.18216e-11	200.662	0	-1.00063e-11	185.094	0	-1.06476e-11	169.526	0	9.9276e-12	153.959	0	4.71459e-11	138.391	0	3.10088e-11	135.726	0
HCO3E	HCO3 equilibration reaction	co2_c + h2o_c <=> h_c + hco3_c	CIW80_18385	Unassigned	109.664	109.664	109.664	100.363	100.363	100.363	91.0623	91.0623	91.0623	81.7614	81.7614	81.7614	72.4606	72.4606	72.4606	64.5325	64.5325	64.5325	55.5062	55.5062	55.5062	46.4799	46.4799	46.4799	37.4536	37.4536	37.4536	28.4273	28.4273	28.4273	19.26	19.26	19.26
MGSA	Methylglyoxal synthase	dhap_c --> mthgxl_c + pi_c	CIW80_22805	Methylglyoxal Metabolism	0	-7.01325e-12	0	0	-1.85345e-11	0	0	-2.51683e-11	0	0	-5.79792e-11	0	0	-5.99591e-12	0	0	-1.38852e-11	0	0	5.76267e-12	0	0	1.09989e-11	0	0	-4.49441e-11	0	0	-1.99304e-11	0	0	-1.11231e-10	0
IMPC	IMP cyclohydrolase	h2o_c + imp_c <=> fprica_c	CIW80_15100	Purine and Pyrimidine Biosynthesis	3.65297e-13	-6.65326e-13	-2.06782e-13	-1.37675	-1.37675	-1.37675	-2.75351	-2.75351	-2.75351	-4.13026	-4.13026	-4.13026	-5.50701	-5.50701	-5.50701	-8.01846	-8.01846	-8.01846	-9.62215	-9.62215	-9.62215	-11.2258	-11.2258	-11.2258	-12.8295	-12.8295	-12.8295	-14.4332	-14.4332	-14.4332	-16.0369	-16.0369	-16.0369
IMPD	IMP dehydrogenase	h2o_c + imp_c + nad_c --> h_c + nadh_c + xmp_c	CIW80_06355	Purine and Pyrimidine Biosynthesis	0	-7.01325e-12	5.89884e-15	0.664667	0.664667	0.664667	1.32933	1.32933	1.32933	1.994	1.994	1.994	2.65867	2.65867	2.65867	3.87114	3.87114	3.87114	4.64537	4.64537	4.64537	5.4196	5.4196	5.4196	6.19383	6.19383	6.19383	6.96806	6.96806	6.96806	7.74229	7.74229	7.74229
PPS	Phosphoenolpyruvate synthase	atp_c + h2o_c + pyr_c --> amp_c + 2.0 h_c + pep_c + pi_c	CIW80_01385	Glycolysis/Gluconeogenesis	0	-7.01325e-12	0	0	-1.85345e-11	0	0	-2.51683e-11	0	0	-5.79792e-11	0	0	-5.99591e-12	0	0	-1.38852e-11	0	0	5.76267e-12	0	0	1.09989e-11	0	0	-4.49441e-11	0	0	-1.99304e-11	0	0	-1.11231e-10	0
ECOAH4	3-hydroxyacyl-CoA dehydratase (3-hydroxydecanoyl-CoA)	3hdcoa_c <=> dc2coa_c + h2o_c	CIW80_05635 or CIW80_14210	Membrane Lipid Metabolism	3.71243e-12	4.09885e-12	3.60986e-15	1.2826	1.2826	1.2826	2.56521	2.56521	2.56521	3.84781	3.84781	3.84781	5.13041	5.13041	5.13041	7.47011	7.47011	7.47011	8.96413	8.96413	8.96413	10.4582	10.4582	10.4582	11.9522	11.9522	11.9522	13.4462	13.4462	13.4462	14.9402	14.9402	14.9402
LPADSS	Lipid A disaccaride synthase	lipidX_c + u23ga_c --> h_c + lipidAds_c + udp_c	CIW80_18675	Lipopolysaccharide Biosynthesis / Recycling	0	6.60264e-13	0	0.069174	0.069174	0.069174	0.138348	0.138348	0.138348	0.207522	0.207522	0.207522	0.276696	0.276696	0.276696	0.402882	0.402882	0.402882	0.483458	0.483458	0.483458	0.564035	0.564035	0.564035	0.644611	0.644611	0.644611	0.725188	0.725188	0.725188	0.805764	0.805764	0.805764
GLUTRS	Glutamyl-tRNA synthetase	atp_c + glu__L_c + trnaglu_c --> amp_c + glutrna_c + ppi_c	CIW80_05875	tRNA Charging	0	5.74537e-12	0	0.0126857	0.0126857	0.0126857	0.0253714	0.0253714	0.0253714	0.0380571	0.0380571	0.0380571	0.0507428	0.0507428	0.0507428	0.0738838	0.0738838	0.0738838	0.0886606	0.0886606	0.0886606	0.103437	0.103437	0.103437	0.118214	0.118214	0.118214	0.132991	0.132991	0.132991	0.147768	0.147768	0.147768
TDSK	Tetraacyldisaccharide 4'kinase	atp_c + lipidAds_c --> adp_c + h_c + lipidA_c	CIW80_22590	Lipopolysaccharide Biosynthesis / Recycling	0	-3.55167e-13	0	0.069174	0.069174	0.069174	0.138348	0.138348	0.138348	0.207522	0.207522	0.207522	0.276696	0.276696	0.276696	0.402882	0.402882	0.402882	0.483458	0.483458	0.483458	0.564035	0.564035	0.564035	0.644611	0.644611	0.644611	0.725188	0.725188	0.725188	0.805764	0.805764	0.805764
PGI	Glucose-6-phosphate isomerase	g6p_c <=> f6p_c	CIW80_15260	Glycolysis/Gluconeogenesis	-445.516	812.885	0	-558.641	764.789	0	-671.767	716.692	0	-784.893	668.595	0	-898.018	620.499	0	-866.371	544.813	344.151	-950.543	491.198	306.104	-1000	437.584	268.057	-1000	383.969	230.01	-1000	330.355	191.964	-1000	306.494	170.768
TMPPP	Thiamine-phosphate diphosphorylase	2mahmp_c + 4mpetz_c + h_c --> ppi_c + thmmp_c	CIW80_15030	Cofactor and Prosthetic Group Biosynthesis	0	-1.95173e-14	0	0	-5.9167e-12	0	0	-1.01122e-11	0	0	-1.9399e-11	0	0	-1.99864e-12	0	0	-1.32065e-12	0	0	-3.49874e-12	0	0	-7.97585e-12	0	0	-1.25218e-11	0	0	3.3935e-12	0	0	-3.70771e-11	0
EX_btn_e	Biotin exchange	btn_e -->		Extracellular exchange	0	0	0	-7.11082e-06	-7.11082e-06	-7.11082e-06	-1.42216e-05	-1.42216e-05	-1.42216e-05	-2.13325e-05	-2.13325e-05	-2.13325e-05	-2.84433e-05	-2.84433e-05	-2.84433e-05	-4.14147e-05	-4.14147e-05	-4.14147e-05	-4.96976e-05	-4.96976e-05	-4.96976e-05	-5.79806e-05	-5.79806e-05	-5.79806e-05	-6.62635e-05	-6.62635e-05	-6.62635e-05	-7.45464e-05	-7.45464e-05	-7.45464e-05	-8.28294e-05	-8.28294e-05	-8.28294e-05
PGK	Phosphoglycerate kinase	3pg_c + atp_c <=> 13dpg_c + adp_c	CIW80_08355	Glycolysis/Gluconeogenesis	-1000	-1000	-1000	-1000	-1000	-1000	-1000	-1000	-1000	-1000	-1000	-1000	-1000	-1000	-1000	-1000	-1000	-1000	-1000	-1000	-1000	-1000	-1000	-1000	-1000	-1000	-1000	-1000	-1000	-1000	-1000	-1000	-1000
EX_ptrc_e	Putrescine exchange	ptrc_e -->		Extracellular exchange	0	-2.08185e-14	0	0	-4.84094e-12	0	0	-8.27359e-12	0	0	-1.58719e-11	0	0	-1.63525e-12	0	0	-1.08053e-12	0	0	-2.8467e-12	0	0	-6.52569e-12	0	0	-1.02451e-11	0	0	2.7765e-12	0	0	-3.33694e-11	0
EDA	2-dehydro-3-deoxy-phosphogluconate aldolase	2ddg6p_c --> g3p_c + pyr_c	CIW80_02170	Pentose Phosphate Pathway	625.771	884.172	625.771	634.883	958.313	634.883	643.996	1000	643.996	653.109	1000	653.109	662.222	1000	662.222	702.947	1000	702.947	718.382	1000	718.382	733.818	1000	733.818	749.253	1000	749.253	764.688	1000	764.688	762.638	1000	762.638
EX_spmd_e	Spermidine exchange	spmd_e -->		Extracellular exchange	0	2.28756e-13	0	0	-1.33632e-12	0	0	-1.59624e-12	0	0	-4.6316e-12	0	0	-1.4666e-13	0	0	-8.90222e-13	0	0	-1.52237e-12	0	0	6.98131e-13	0	0	-2.5153e-12	0	0	-1.5071e-12	0	2.02877e-11	-3.08779e-12	0
EX_thym_e	Thymine exchange	thym_e -->		Extracellular exchange	-1.96532e-12	5.24794e-13	0	0	-4.94439e-12	0	0	-5.9061e-12	0	0	-1.71369e-11	0	0	-5.42643e-13	0	0	-3.56089e-12	0	0	-6.08948e-12	0	0	2.79253e-12	0	0	-1.00612e-11	0	0	-6.02839e-12	0	0	-3.77396e-12	0
EX_xtsn_e	Xanthosine exchange	xtsn_e -->		Extracellular exchange	0	1.59312e-13	0	0	-1.45423e-12	0	0	-1.73709e-12	0	0	-5.04027e-12	0	0	-1.59601e-13	0	0	-7.33124e-13	0	0	-1.25372e-12	0	0	5.74932e-13	0	0	-2.07142e-12	0	0	-1.24114e-12	0	0	-1.02926e-12	0
NTPP1	Nucleoside triphosphate pyrophosphorylase (dgtp)	dgtp_c + h2o_c --> dgmp_c + h_c + ppi_c	CIW80_18205 or CIW80_07590	Nucleotide Salvage Pathway	0	7.43458e-13	0	0	-8.24065e-12	0	0	-9.8435e-12	0	0	-3.30726e-11	0	0	-1.99527e-12	0	0	-4.15437e-12	0	0	-3.15728e-12	0	0	3.25795e-12	0	0	-9.92287e-12	0	0	-2.38742e-12	0	0	-5.66095e-12	0
URIK1	Uridine kinase ATPUridine	atp_c + uri_c --> adp_c + h_c + ump_c	CIW80_04120	Nucleotide Salvage Pathway	0	2.23037e-12	0	0	-2.4722e-11	0	0	-2.95305e-11	0	0	-9.99921e-11	0	0	-6.89114e-12	0	0	-7.28702e-12	0	0	-2.15125e-11	0	0	9.77384e-12	0	0	-6.11157e-11	0	0	-2.33098e-11	0	0	-1.69828e-11	0
URIK2	Uridine kinase (GTP:Uridine)	gtp_c + uri_c --> gdp_c + h_c + ump_c	CIW80_04120	Nucleotide Salvage Pathway	0	2.23037e-12	0	0	-2.4722e-11	0	0	-2.95305e-11	0	0	-9.99921e-11	0	0	-6.89114e-12	0	0	-7.28702e-12	0	0	-2.47027e-11	0	0	9.77384e-12	0	0	-6.11604e-11	0	0	-2.10994e-11	0	0	-1.69828e-11	0
NTPP2	Nucleoside triphosphate pyrophosphorylase (gtp)	gtp_c + h2o_c --> gmp_c + h_c + ppi_c	CIW80_18205 or CIW80_07590	Nucleotide Salvage Pathway	0	4.62767e-12	0	0	-8.24065e-12	0	0	-9.8435e-12	0	0	-3.33307e-11	0	0	-2.29705e-12	0	0	-6.25818e-12	0	0	-2.72648e-12	0	0	5.52524e-12	0	0	-2.03868e-12	0	0	-1.02483e-11	0	0	-7.66768e-12	0
PGL	6-phosphogluconolactonase	6pgl_c + h2o_c --> 6pgc_c + h_c	CIW80_21825	Pentose Phosphate Pathway	367.369	884.172	625.771	311.453	958.313	634.883	255.537	1000	643.996	199.621	1000	597.059	143.705	1000	601.987	291.763	1000	702.947	276.642	1000	718.382	261.52	1000	733.818	246.399	1000	749.253	231.278	1000	764.688	182.313	1000	762.638
NTPTP1	Nucleoside triphosphate tripolyhydrolase	dgtp_c + h2o_c --> dgsn_c + pppi_c	CIW80_18565	Nucleotide Salvage Pathway	0	7.38988e-12	0	0	-1.64813e-11	0	0	-1.18122e-11	0	0	-3.99968e-11	0	0	-2.75646e-12	0	0	-6.20164e-12	0	0	-2.72648e-12	0	0	5.52524e-12	0	0	-2.03868e-12	0	0	-1.02483e-11	0	0	-7.66768e-12	0
NTPTP2	Nucleoside triphosphate tripolyhydrolase	gtp_c + h2o_c --> gsn_c + pppi_c	CIW80_18565	Nucleotide Salvage Pathway	0	3.69494e-12	0	0	-1.2361e-11	0	0	-9.8435e-12	0	0	-3.33307e-11	0	0	-2.29705e-12	0	0	-5.31569e-12	0	0	-2.36511e-12	0	0	4.70223e-12	0	0	-1.80532e-12	0	0	-8.78422e-12	0	0	-6.59151e-12	0
CYTDK1	ATP:cytidine 5'-phosphotransferase	atp_c + cytd_c --> adp_c + cmp_c + h_c	CIW80_04120	Nucleotide Salvage Pathway	0	7.38988e-12	0	0	-1.64813e-11	0	0	-1.9687e-11	0	0	-6.66614e-11	0	0	-4.59409e-12	0	0	-7.89183e-12	0	0	-1.67121e-11	0	0	4.05723e-12	0	0	-4.30066e-11	0	0	-1.66867e-11	0	0	-1.32708e-11	0
RPE	Ribulose 5-phosphate 3-epimerase	ru5p__D_c <=> xu5p__D_c	CIW80_11440	Pentose Phosphate Pathway	-255.883	-255.883	-255.883	-232.628	-232.628	-232.628	-209.373	-209.373	-209.373	-186.118	-186.118	-186.118	-162.863	-162.863	-162.863	-141.532	-141.532	-141.532	-118.662	-118.662	-118.662	-95.7915	-95.7915	-95.7915	-72.9213	-72.9213	-72.9213	-50.0511	-50.0511	-50.0511	-31.1294	-31.1294	-31.1294
DHQTi	3-dehydroquinate dehydratase, irreversible	3dhq_c --> 3dhsk_c + h2o_c	CIW80_01335	Tyrosine, Tryptophan, and Phenylalanine Metabolism	109.664	109.664	109.664	99.6376	99.6376	99.6376	89.6113	89.6113	89.6113	79.585	79.585	79.585	69.5586	69.5586	69.5586	60.3071	60.3071	60.3071	50.4357	50.4357	50.4357	40.5643	40.5643	40.5643	30.693	30.693	30.693	20.8216	20.8216	20.8216	10.8092	10.8092	10.8092
IPMD	3-isopropylmalate dehydrogenase	3c2hmp_c + nad_c --> 3c4mop_c + h_c + nadh_c	CIW80_18070	Valine, Leucine, and Isoleucine Metabolism	0	-7.08088e-12	0	1.5363	1.5363	1.5363	3.0726	3.0726	3.0726	4.6089	4.6089	4.6089	6.1452	6.1452	6.1452	8.94769	8.94769	8.94769	10.7372	10.7372	10.7372	12.5268	12.5268	12.5268	14.3163	14.3163	14.3163	16.1058	16.1058	16.1058	17.8954	17.8954	17.8954
AIRC3	Phosphoribosylaminoimidazole carboxylase (mutase rxn)	5aizc_c <=> 5caiz_c	CIW80_20740	Purine and Pyrimidine Biosynthesis	-3.61248e-13	-1.2061e-12	-2.06782e-13	-1.37675	-1.37675	-1.37675	-2.75351	-2.75351	-2.75351	-4.13026	-4.13026	-4.13026	-5.50701	-5.50701	-5.50701	-8.01846	-8.01846	-8.01846	-9.62215	-9.62215	-9.62215	-11.2258	-11.2258	-11.2258	-12.8295	-12.8295	-12.8295	-14.4332	-14.4332	-14.4332	-16.0369	-16.0369	-16.0369
TALA	Transaldolase	g3p_c + s7p_c <=> e4p_c + f6p_c	CIW80_17715 or CIW80_06160	Pentose Phosphate Pathway	-331.51	-73.1093	-73.1093	-332.408	-66.4951	-66.4951	-313.204	-59.8808	-59.8808	-294.001	-53.2666	-53.2666	-274.798	-46.6524	-46.6524	-241.274	-40.6123	-40.6123	-219.207	-34.1129	-34.1129	-197.14	-27.6136	-27.6136	-175.073	-21.1142	-21.1142	-153.006	-14.6148	-14.6148	-139.47	-3.74392	-3.74392
PUNP1	Purine-nucleoside phosphorylase (Adenosine)	adn_c + pi_c <=> ade_c + r1p_c	CIW80_17575	Nucleotide Salvage Pathway	-328.992	-328.992	-328.992	-296.131	-296.131	-296.131	-263.269	-263.269	-263.269	-230.408	-230.408	-230.408	-197.547	-197.547	-197.547	-164.717	-164.717	-164.717	-131.862	-131.862	-131.862	-99.0066	-99.0066	-99.0066	-66.1516	-66.1516	-66.1516	-33.2966	-33.2966	-33.2966	-0.0184709	-0.0184709	-0.0184709
PUNP2	Purine-nucleoside phosphorylase (Deoxyadenosine)	dad_2_c + pi_c <=> 2dr1p_c + ade_c	CIW80_17575	Nucleotide Salvage Pathway	-1.13728e-11	-1.06213e-11	0	2.89038e-11	-6.47518e-11	0	1.75386e-11	-8.13249e-12	0	5.97133e-11	-9.99921e-11	0	8.80385e-12	-7.31965e-12	0	3.60517e-13	-7.31693e-12	0	-2.02804e-11	3.29572e-11	0	-5.39208e-12	9.9922e-12	0	-2.98714e-12	-6.4769e-11	0	8.63473e-13	-2.86445e-11	0	4.86916e-11	-2.04093e-11	0
PUNP3	Purine-nucleoside phosphorylase (Guanosine)	gsn_c + pi_c <=> gua_c + r1p_c	CIW80_05915 or CIW80_17575	Nucleotide Salvage Pathway	-1.70593e-11	-7.08088e-12	-1.37365e-13	4.33558e-11	-4.31678e-11	0	2.63079e-11	-5.42758e-12	0	8.957e-11	-6.66614e-11	0	1.32058e-11	-4.87977e-12	0	5.40776e-13	-1.99285e-11	0	-3.07286e-11	1.59787e-11	0	-8.08812e-12	4.92614e-12	0	-4.48071e-12	-4.23018e-12	0	1.29521e-12	-8.63366e-12	0	7.30374e-11	-1.07637e-11	0
ADSL2r	Adenylosuccinate lyase	25aics_c <=> aicar_c + fum_c	CIW80_24275	Purine and Pyrimidine Biosynthesis	-6.92079e-13	1.85192e-13	2.06782e-13	1.37675	1.37675	1.37675	2.75351	2.75351	2.75351	4.13026	4.13026	4.13026	5.50701	5.50701	5.50701	8.01846	8.01846	8.01846	9.62215	9.62215	9.62215	11.2258	11.2258	11.2258	12.8295	12.8295	12.8295	14.4332	14.4332	14.4332	16.0369	16.0369	16.0369
TKT1	Transketolase	r5p_c + xu5p__D_c <=> g3p_c + s7p_c	CIW80_08430 or CIW80_06165	Pentose Phosphate Pathway	-73.1093	-73.1093	-73.1093	-66.4951	-66.4951	-66.4951	-59.8808	-59.8808	-59.8808	-53.2666	-53.2666	-53.2666	-46.6524	-46.6524	-46.6524	-40.6123	-40.6123	-40.6123	-34.1129	-34.1129	-34.1129	-27.6136	-27.6136	-27.6136	-21.1142	-21.1142	-21.1142	-14.6148	-14.6148	-14.6148	-3.74392	-3.74392	-3.74392
EX_fe2_e	Fe2+ exchange	fe2_e <=>		Extracellular exchange	-587.393	-7.44902e-12	-5.0538e-14	-657.433	-0.241267	-0.241267	-727.473	-0.482534	-0.482534	-797.513	-0.723801	-0.723801	-867.553	-0.965068	-0.965068	-796.476	-1.40518	-1.40518	-838.293	-1.68622	-1.68622	-880.109	-1.96726	-1.96726	-921.926	-2.24829	-2.24829	-963.743	-2.52933	-2.52933	-1000	-2.81036	-2.81036
PUNP5	Purine-nucleoside phosphorylase (Inosine)	ins_c + pi_c <=> hxan_c + r1p_c	CIW80_05915 or CIW80_17575	Nucleotide Salvage Pathway	2.35581e-12	-3.59769e-12	0	2.96538e-11	-2.15839e-11	0	1.08741e-11	-5.92221e-12	0	5.15427e-11	-5.3992e-11	0	1.97762e-12	-2.88772e-12	0	7.90808e-14	1.2496e-11	0	1.12171e-11	1.11932e-11	0	-6.99593e-12	5.81492e-12	0	-5.84579e-12	-1.48158e-11	0	-3.39205e-11	-2.07655e-11	0	4.90954e-11	-2.29376e-11	0
PUNP6	Purine-nucleoside phosphorylase (Deoxyinosine)	din_c + pi_c <=> 2dr1p_c + hxan_c	CIW80_17575 or CIW80_05915	Nucleotide Salvage Pathway	-2.68204e-13	-7.25126e-12	-1.31466e-13	2.59758e-12	-4.31678e-11	0	8.74585e-13	-1.18444e-11	0	4.17914e-12	-5.3992e-11	0	1.60347e-13	-2.88648e-12	0	4.40568e-14	1.2496e-11	0	9.89744e-13	1.11932e-11	0	2.8499e-13	5.81492e-12	0	-5.44667e-13	-1.48158e-11	0	-3.01037e-12	-4.15442e-11	0	4.45669e-12	-2.29376e-11	0
PUNP7	Purine-nucleoside phosphorylase (Xanthosine)	pi_c + xtsn_c <=> r1p_c + xan_c	CIW80_05915	Nucleotide Salvage Pathway	-3.33463e-12	-3.30995e-12	0	3.03445e-11	-2.15839e-11	0	1.06469e-11	-5.92221e-12	0	5.16731e-11	-2.6996e-11	0	1.97762e-12	-1.44324e-12	0	2.82921e-13	6.24799e-12	0	1.12171e-11	5.59662e-12	0	3.1406e-12	2.90746e-12	0	-6.61162e-12	-7.40788e-12	0	-3.41176e-11	-2.08005e-11	0	4.90247e-11	-1.14688e-11	0
G6PDA	Glucosamine-6-phosphate deaminase	gam6p_c + h2o_c --> f6p_c + nh4_c	CIW80_21365	Alternate Carbon Metabolism	0	-6.61989e-12	0	0	-4.31678e-11	0	0	-1.18444e-11	0	0	-5.3992e-11	0	0	-2.88399e-12	0	0	1.2496e-11	0	0	-7.04032e-12	0	0	5.81492e-12	0	0	-1.48158e-11	0	0	-4.15576e-11	0	0	-2.33001e-11	0
RNDR1	Ribonucleoside-diphosphate reductase (ADP)	adp_c + trdrd_c --> dadp_c + h2o_c + trdox_c	(CIW80_06740 and (CIW80_05120 and CIW80_05125)) or (CIW80_13765 and (CIW80_05120 and CIW80_05125))	Nucleotide Salvage Pathway	0	-9.92984e-12	4.49872e-27	0	0.087234	0	0	0.174468	0	0	0.261702	0	0	0.348936	0	0	0.508067	0	0	0.60968	0	0	0.711293	0	0	0.812907	0	0	0.91452	0	0	1.01613	0
ALCD2x	Alcohol dehydrogenase (ethanol)	etoh_c + nad_c <=> acald_c + h_c + nadh_c	CIW80_25140 or CIW80_00375	Pyruvate Metabolism	-1.05643e-11	0	0	9.00508e-11	0	0	3.20135e-11	0	0	1.54628e-10	0	0	5.93285e-12	0	0	3.95063e-11	0	0	3.36513e-11	0	0	9.4218e-12	0	0	-1.85187e-11	0	0	-1.02353e-10	0	0	1.47071e-10	0	0
RNDR3	Ribonucleoside-diphosphate reductase (CDP)	cdp_c + trdrd_c --> dcdp_c + h2o_c + trdox_c	(CIW80_13765 and (CIW80_05120 and CIW80_05125)) or (CIW80_06740 and (CIW80_05120 and CIW80_05125))	Nucleotide Salvage Pathway	0	-9.92984e-12	0	0	0.096728	0	0	0.193456	0	0	0.290184	0.290184	0	0.386912	0	0	0.563362	0	0	0.676034	0	0	0.788706	0	0	0.901379	0	0	1.01405	0	0	1.12672	0
RNDR4	Ribonucleoside-diphosphate reductase (UDP)	trdrd_c + udp_c --> dudp_c + h2o_c + trdox_c	(CIW80_13765 and (CIW80_05120 and CIW80_05125)) or ((CIW80_05120 and CIW80_05125) and CIW80_06740)	Nucleotide Salvage Pathway	0	-9.92984e-12	0	0	0.0898274	0.0898274	0	0.179655	0.179655	0	0.269482	0.269482	0	0.35931	0.35931	0	0.523171	0.523171	0	0.627805	0.627805	0	0.732439	0.732439	0	0.837073	0.837073	0	0.941708	0.941708	0	1.04634	1.04634
ALDD2y	Aldehyde dehydrogenase (acetaldehyde, NADP)	acald_c + h2o_c + nadp_c --> ac_c + 2.0 h_c + nadph_c	CIW80_12645 or CIW80_09450 or CIW80_09415 or CIW80_20625 or CIW80_16675	Alternate Carbon Metabolism	0	5.14877e-13	0	0	-4.31683e-11	0	0	-1.18455e-11	0	0	-7.56584e-11	0	0	-5.92303e-12	0	0	4.96243e-12	0	0	-9.004e-12	0	0	-1.27542e-11	0	0	-8.32188e-12	0	0	-5.67427e-12	0	0	-3.17186e-11	0
TMDS	Thymidylate synthase	dump_c + mlthf_c --> dhf_c + dtmp_c	CIW80_07940	Nucleotide Salvage Pathway	0	-2.27819e-12	0	0.0898274	0.0898274	0.0898274	0.179655	0.179655	0.179655	0.269482	0.269482	0.269482	0.35931	0.35931	0.35931	0.523171	0.523171	0.523171	0.627805	0.627805	0.627805	0.732439	0.732439	0.732439	0.837073	0.837073	0.837073	0.941708	0.941708	0.941708	1.04634	1.04634	1.04634
RMI	L-rhamnose isomerase	rmn_c <=> rml_c	CIW80_14520	Alternate Carbon Metabolism	0	0	0	3.00169e-11	0	0	3.28739e-11	0	0	5.15427e-11	0	0	1.97762e-12	0	0	0	0	0	0	0	0	0	0	0	0	0	0	0	0	0	0	0	0
TMDK1	Thymidine kinase (ATP:thymidine)	atp_c + thymd_c --> adp_c + dtmp_c + h_c	CIW80_25130	Nucleotide Salvage Pathway	0	-6.44012e-12	0	1.28644e-11	-4.31684e-11	0	1.40644e-11	-1.18455e-11	0	2.20897e-11	-7.5617e-11	0	8.47549e-13	-5.91357e-12	0	0	5.23907e-12	0	0	-1.36652e-11	0	0	-1.30411e-11	0	0	-9.42152e-12	0	0	-5.36151e-12	0	0	-3.23325e-11	0
LYSAM	Lysine 2,3-aminomutase	lys__L_c <=> 36dahx_c	CIW80_16050	Threonine and Lysine Metabolism	0	0	0	0	0	0	0	0	0	0	0	0	0	0	0	0	0	0	0	0	0	0	0	0	0	0	0	0	0	0	0	0	0
PPCDC	Phosphopantothenoylcysteine decarboxylase	4ppcys_c + h_c --> co2_c + pan4p_c	CIW80_12895	Cofactor and Prosthetic Group Biosynthesis	0	-3.86407e-13	0	0.00897197	0.00897197	0.00897197	0.0179439	0.0179439	0.0179439	0.0269159	0.0269159	0.0269159	0.0358879	0.0358879	0.0358879	0.0522544	0.0522544	0.0522544	0.0627052	0.0627052	0.0627052	0.0731561	0.0731561	0.0731561	0.083607	0.083607	0.083607	0.0940578	0.0940578	0.0940578	0.104509	0.104509	0.104509
FTHFD	Formyltetrahydrofolate deformylase	10fthf_c + h2o_c --> for_c + h_c + thf_c	CIW80_25100	Folate Metabolism	0	-6.44012e-12	0	0	-4.31684e-11	0	0	-1.18455e-11	0	0	-7.5617e-11	0	0	-5.90142e-12	0	0	5.39337e-12	0	0	-1.39835e-11	0	0	-1.3016e-11	0	0	-9.09631e-12	0	0	-4.92914e-12	0	0	-4.84857e-11	0
EX_glc__D_e	D-Glucose exchange	glc__D_e <=>		Extracellular exchange	-1000	-6.44012e-12	0	-1000	1.52975e-13	0	-1000	0	0	-1000	1.13687e-13	-56.0497	-1000	0	-60.235	-1000	0	-6.82337e-11	-1000	-5.59339e-11	-6.94245e-11	-1000	0	-6.53757e-11	-1000	0	0	-1000	0	2.16966e-10	-1000	0	-2.95322e-11
DHAD1	Dihydroxy-acid dehydratase (2,3-dihydroxy-3-methylbutanoate)	23dhmb_c --> 3mob_c + h2o_c	CIW80_13720	Valine, Leucine, and Isoleucine Metabolism	0	-1.93616e-11	0	3.04249	3.04249	3.04249	6.08498	6.08498	6.08498	9.12746	9.12746	9.12746	12.17	12.17	12.17	17.72	17.72	17.72	21.264	21.264	21.264	24.808	24.808	24.808	28.352	28.352	28.352	31.896	31.896	31.896	35.44	35.44	35.44
IPPMIa	3-isopropylmalate dehydratase	3c2hmp_c <=> 2ippm_c + h2o_c	CIW80_18060 and CIW80_18065	Valine, Leucine, and Isoleucine Metabolism	-3.63798e-12	0	0	-1.5363	-1.5363	-1.5363	-3.0726	-3.0726	-3.0726	-4.6089	-4.6089	-4.6089	-6.1452	-6.1452	-6.1452	-8.94769	-8.94769	-8.94769	-10.7372	-10.7372	-10.7372	-12.5268	-12.5268	-12.5268	-14.3163	-14.3163	-14.3163	-16.1058	-16.1058	-16.1058	-17.8954	-17.8954	-17.8954
EX_alltn_e	Allantoin exchange	alltn_e -->		Extracellular exchange	0	-1.93204e-11	0	0	-5.40597e-12	0	0	-3.31113e-11	0	0	-2.26851e-10	0	0	-1.77042e-11	0	0	0	0	0	0	0	0	0	0	0	0	0	0	0	0	0	0	0
G3PD7	Glycerol-3-phosphate dehydrogenase (demethylmenaquinone-8)	2dmmq8_c + glyc3p_c --> 2dmmql8_c + dhap_c	CIW80_05160 and CIW80_05155 and CIW80_05150	Oxidative Phosphorylation	0	758.053	0	0	753.525	0	0	748.996	0	0	744.467	0	0	739.938	0	0	739.209	0	0	735.44	0	0	731.671	0	0	727.902	0	0	724.134	0	0	730.941	0
EDD	6-phosphogluconate dehydratase	6pgc_c --> 2ddg6p_c + h2o_c	CIW80_02175	Pentose Phosphate Pathway	625.771	884.172	625.771	634.883	958.313	634.883	643.996	1000	643.996	653.109	1000	653.109	662.222	1000	662.222	702.947	1000	702.947	718.382	1000	718.382	733.818	1000	733.818	749.253	1000	749.253	764.688	1000	764.688	762.638	1000	762.638
EX_ura_e	Uracil exchange	ura_e -->		Extracellular exchange	0	1.07676e-12	0	0	1.09199e-11	0	0	-6.67555e-12	0	0	-5.28303e-12	0	0	-8.16892e-13	0	0	-6.4827e-12	0	0	4.33219e-12	0	0	2.56993e-12	0	0	-3.83037e-12	0	0	1.41237e-11	0	0	-3.09822e-12	0
NADH9	NADH dehydrogenase (demethylmenaquinone-8 & 0 protons)	2dmmq8_c + h_c + nadh_c --> 2dmmql8_c + nad_c	CIW80_24155 or CIW80_22980 or CIW80_17915 or CIW80_13435	Oxidative Phosphorylation	0	758.053	0	0	753.525	0	0	748.996	0	0	744.467	0	0	739.938	0	0	739.209	0	0	735.44	0	0	731.671	0	0	727.902	0	0	724.134	0	0	730.941	0
EX_val__L_e	L-Valine exchange	val__L_e -->		Extracellular exchange	0	-1.32905e-11	0	0	4.57861e-11	0	0	-5.67372e-11	0	0	-3.15081e-11	0	0	-6.53297e-12	0	0	2.71413e-11	0	0	3.66244e-11	0	0	1.45698e-11	0	0	-1.1668e-10	0	0	-1.59392e-11	0	0	-2.21368e-11	0
NADH10	NADH dehydrogenase (menaquinone-8 & 0 protons)	h_c + mqn8_c + nadh_c --> mql8_c + nad_c	CIW80_24155 or CIW80_13435 or CIW80_17915 or CIW80_22980	Oxidative Phosphorylation	0	1000	0	0	1000	0	0	1000	0	0	1000	0	0	1000	0	0	1000	0	0	1000	0	0	1000	0	0	1000	0	0	1000	0	0	1000	0
ADK4	Adentylate kinase (ITP)	amp_c + itp_c <=> adp_c + idp_c	CIW80_20510	Nucleotide Salvage Pathway	-3.92543e-11	0	0	3.29842e-11	0	0	3.29623e-11	0	0	5.87992e-11	0	0	1.47756e-11	0	0	1.31198e-11	0	0	2.97474e-11	0	0	3.1406e-12	0	0	4.40933e-11	0	0	3.9458e-11	0	0	4.90236e-11	0	0
INSK	Insosine kinase	atp_c + ins_c --> adp_c + h_c + imp_c	CIW80_20525	Nucleotide Salvage Pathway	0	-4.98683e-12	0	0	-2.51946e-12	0	0	-2.45973e-11	0	0	-3.48167e-11	0	0	7.59537e-13	0	0	-7.3219e-12	0	0	-1.29898e-12	0	0	2.12225e-11	0	0	-1.39917e-11	0	0	-4.8279e-11	0	0	-4.956e-12	0
MDH	Malate dehydrogenase	mal__L_c + nad_c <=> h_c + nadh_c + oaa_c	CIW80_10630	Citric Acid Cycle	-1000	1000	130.112	-1000	1000	135.017	-1000	1000	0	-1000	1000	0	-1000	1000	0	-1000	1000	0	-1000	1000	0	-1000	1000	0	-1000	1000	61.0587	-1000	1000	175.119	-1000	1000	278.862
ABTA	4-aminobutyrate transaminase	4abut_c + akg_c --> glu__L_c + sucsal_c	CIW80_06960	Arginine and Proline Metabolism	0	8.19474e-12	0	0	-1.93334e-11	0	0	-1.67233e-11	0	0	-3.48167e-11	0	0	7.59537e-13	0	0	-1.92117e-11	0	0	-6.15713e-12	0	0	-4.8109e-11	0	0	-1.39917e-11	0	0	-4.83725e-11	0	0	-1.27589e-11	0
EX_xan_e	Xanthine exchange	xan_e -->		Extracellular exchange	0	0	0	0	0	0	0	0	0	0	0	0	0	0	0	0	0	0	0	0	0	0	0	0	0	0	0	0	0	0	0	0	0
FUM	Fumarase	fum_c + h2o_c <=> mal__L_c	CIW80_00895 or CIW80_15910 or CIW80_00890	Citric Acid Cycle	241.947	1000	241.947	249.112	1000	249.112	256.277	1000	256.277	263.442	1000	263.442	270.607	1000	270.607	276.146	1000	276.146	282.986	1000	282.986	289.825	1000	289.825	296.665	1000	296.665	303.505	1000	303.505	299.769	977.745	299.769
FMNAT	FMN adenylyltransferase	atp_c + fmn_c + h_c --> fad_c + ppi_c	CIW80_17795	Cofactor and Prosthetic Group Biosynthesis	0	5.72114e-13	-3.0011e-30	0.000792856	0.000792856	0.000792856	0.00158571	0.00158571	0.00158571	0.00237857	0.00237857	0.00237857	0.00317142	0.00317142	0.00317142	0.00461774	0.00461774	0.00461774	0.00554128	0.00554128	0.00554128	0.00646483	0.00646483	0.00646483	0.00738838	0.00738838	0.00738838	0.00831193	0.00831193	0.00831193	0.00923547	0.00923547	0.00923547
PYDXNK	Pyridoxine kinase	atp_c + pydxn_c --> adp_c + h_c + pdx5p_c	CIW80_05975	Cofactor and Prosthetic Group Biosynthesis	0	8.2003e-12	0	1.88035e-11	0.000792856	0.000792856	1.98018e-11	0.00158571	0.00158571	3.27853e-11	0.00237857	0.00237857	9.97496e-12	0.00317142	0.00317142	-4.33751e-12	0.00461774	0.00461774	1.5817e-11	0.00554128	0.00554128	-4.83232e-12	0.00646483	0.00646483	3.305e-11	0.00738838	0.00738838	1.02687e-11	0.00831193	0.00831193	1.27093e-11	0.00923547	0.00923547
PYAM5PO	Pyridoxamine 5'-phosphate oxidase	h2o_c + o2_c + pyam5p_c --> h2o2_c + nh4_c + pydx5p_c	CIW80_01040	Cofactor and Prosthetic Group Biosynthesis	0	258.401	0	0	323.489	0	0	388.577	0	0	453.665	0	0	518.753	0	0	411.527	0	0	442.153	0	0	472.778	0	0	503.403	0	0	534.028	0	0	581.011	0
SSALx	Succinate-semialdehyde dehydrogenase (NAD)	h2o_c + nad_c + sucsal_c --> 2.0 h_c + nadh_c + succ_c	CIW80_00575	Arginine and Proline Metabolism	0	3.76556e-12	-1.19702e-12	0	-1.93113e-11	0	0	-1.82208e-11	0	0	-5.93288e-11	0	0	-3.32149e-11	0	0	8.59905e-12	0	0	-1.65619e-11	0	0	-7.16489e-12	0	0	-4.68243e-12	0	0	-2.75948e-11	0	0	-3.28611e-11	0
ASPT	L-aspartase	asp__L_c --> fum_c + nh4_c	CIW80_16015	Alanine and Aspartate Metabolism	0	758.053	0	0	750.888	0	0	743.723	0	0	736.558	0	0	729.393	0	0	723.854	0	0	717.014	0	0	710.175	0	0	703.335	0	0	696.495	0	0	677.977	0
OHPBAT	O-Phospho-4-hydroxy-L-threonine:2-oxoglutarate aminotransferase	glu__L_c + ohpb_c <=> akg_c + phthr_c	CIW80_22550	Cofactor and Prosthetic Group Biosynthesis	9.63867e-14	-1.4516e-12	-5.89884e-15	4.70088e-11	-6.99515e-12	0	4.95046e-11	1.81061e-11	0	8.19633e-11	-2.24731e-10	0	-1.41858e-11	1.55863e-11	0	-1.08518e-11	1.38944e-11	0	3.95425e-11	-6.50762e-12	0	-1.20808e-11	-2.92693e-11	0	8.25579e-11	-5.28285e-11	0	2.56722e-11	-1.26335e-10	0	12.8324	12.8324	12.8324
SERD_L	L-serine deaminase	ser__L_c --> nh4_c + pyr_c	CIW80_10050 or CIW80_01965 or CIW80_07665 or CIW80_13410 or CIW80_10075	Glycine and Serine Metabolism	0	-9.67736e-13	0	0	-2.33172e-12	0	0	6.03536e-12	0	0	-7.49102e-11	0	0	5.19544e-12	0	0	4.63147e-12	0	0	-2.16921e-12	0	0	-9.75645e-12	0	0	-1.76206e-11	0	0	-4.21117e-11	0	0	-1.07036e-11	0
EX_dgsn_e	Deoxyguanosine exchange	dgsn_e -->		Extracellular exchange	0	-7.84651e-14	0	0	-1.74879e-13	0	0	4.52652e-13	0	0	-5.61826e-12	0	0	3.89658e-13	0	0	3.47361e-13	0	0	-1.62691e-13	0	0	-7.31734e-13	0	0	-1.32154e-12	0	0	-3.15837e-12	0	0	-8.23352e-13	0
NADDP	NAD diphosphatase	h2o_c + nad_c --> amp_c + 2.0 h_c + nmn_c	CIW80_15045 or CIW80_05940	Cofactor and Prosthetic Group Biosynthesis	0	-7.40088e-13	0	0	-1.16586e-12	0	0	3.01768e-12	0	0	-3.74551e-11	0	0	2.59772e-12	0	0	2.31574e-12	0	0	-1.0846e-12	0	0	-4.87822e-12	0	0	-8.8103e-12	0	0	-2.10558e-11	0	0	-5.35179e-12	0
EX_arab__L_e	L-Arabinose exchange	arab__L_e -->		Extracellular exchange	0	0	0	0	0	0	0	0	0	0	0	0	0	0	0	0	0	0	0	0	0	0	0	0	0	0	0	0	0	0	0	0	0
EX_fru_e	D-Fructose exchange	fru_e -->		Extracellular exchange	-258.401	0	0	-323.43	0	0	-388.459	0	0	-453.488	0	0	-518.517	0	0	-411.184	0	0	-441.741	0	0	-472.297	0	0	-502.854	0	0	-533.41	0	0	-580.325	0	0
THRD	L-threonine dehydrogenase	nad_c + thr__L_c --> 2aobut_c + h_c + nadh_c	CIW80_12795 or CIW80_12655	Glycine and Serine Metabolism	0	9.73398e-13	0	0	-1.16586e-12	0	0	3.01768e-12	0	0	-3.74551e-11	0	0	-6.36389e-13	0	0	2.31574e-12	0	0	-1.0846e-12	0	0	-4.87822e-12	0	0	-8.8103e-12	0	0	-2.10558e-11	0	0	-6.42215e-12	0
HEX4	Hexokinase (D-mannose:ATP)	atp_c + man_c --> adp_c + h_c + man6p_c		Alternate Carbon Metabolism	0	-1.47009e-12	0	0	-2.33172e-12	0	0	6.03536e-12	0	0	-7.49102e-11	0	0	-1.27278e-12	0	0	4.63147e-12	0	0	-2.16921e-12	0	0	-9.75645e-12	0	0	-1.76206e-11	0	0	-4.21117e-11	0	0	-1.07036e-11	0
EX_gal_e	D-Galactose exchange	gal_e -->		Extracellular exchange	0	0	0	0	0	0	0	0	0	0	0	0	0	0	0	0	0	0	0	0	0	0	0	0	0	0	0	0	0	0	0	0	0
NMNAT	Nicotinamide-nucleotide adenylyltransferase	atp_c + h_c + nmn_c --> nad_c + ppi_c	CIW80_17605 or CIW80_21215	Cofactor and Prosthetic Group Biosynthesis	0	-1.72425e-12	0	0	-1.18542e-11	0	0	-8.19019e-12	0	0	-3.29763e-11	0	0	-8.01507e-12	0	0	3.105e-12	0	0	1.00626e-11	0	0	-2.86926e-12	0	0	1.06419e-12	0	0	-8.94455e-12	0	0	-1.24648e-11	0
EX_xyl__D_e	D-Xylose exchange	xyl__D_e -->		Extracellular exchange	0	0	0	0	0	0	0	0	0	0	0	0	0	0	0	0	0	0	0	0	0	0	0	0	0	0	0	0	0	0	0	0	0
KARA1	Ketol-acid reductoisomerase (2,3-dihydroxy-3-methylbutanoate)	23dhmb_c + nadp_c <=> alac__S_c + h_c + nadph_c	CIW80_13735	Valine, Leucine, and Isoleucine Metabolism	1.03455e-11	0	0	-3.04249	-3.04249	-3.04249	-6.08498	-6.08498	-6.08498	-9.12746	-9.12746	-9.12746	-12.17	-12.17	-12.17	-17.72	-17.72	-17.72	-21.264	-21.264	-21.264	-24.808	-24.808	-24.808	-28.352	-28.352	-28.352	-31.896	-31.896	-31.896	-35.44	-35.44	-35.44
HMPK1	Hydroxymethylpyrimidine kinase (ATP)	4ahmmp_c + atp_c --> 4ampm_c + adp_c + h_c	CIW80_04300 or CIW80_05975	Cofactor and Prosthetic Group Biosynthesis	0	0	0	0	0	0	0	0	0	0	0	0	0	0	0	0	0	0	0	0	0	0	0	0	0	0	0	0	0	0	0	-2.49295e-11	0
KARA2	Ketol-acid reductoisomerase (2-Acetolactate)	2ahbut_c + h_c + nadph_c <=> 23dhmp_c + nadp_c	CIW80_13735	Valine, Leucine, and Isoleucine Metabolism	0	-3.51981e-12	0	1.03692	1.03692	1.03692	2.07384	2.07384	2.07384	3.11076	3.11076	3.11076	4.14767	4.14767	4.14767	6.0392	6.0392	6.0392	7.24704	7.24704	7.24704	8.45488	8.45488	8.45488	9.66272	9.66272	9.66272	10.8706	10.8706	10.8706	12.0784	12.0784	12.0784
EX_duri_e	Deoxyuridine exchange	duri_e -->		Extracellular exchange	0	-8.44754e-13	0	0	-5.08038e-12	0	0	-3.51008e-12	0	0	-1.41327e-11	0	0	-3.43503e-12	0	0	1.33071e-12	0	0	4.31255e-12	0	0	-1.22968e-12	0	0	4.5608e-13	0	0	-3.83338e-12	0	0	-5.34204e-12	0
EX_for_e	Formate exchange	for_e -->		Extracellular exchange	1000	1000	1000	1000	1000	1000	1000	1000	1000	1000	1000	1000	1000	1000	1000	1000	1000	1000	1000	1000	1000	1000	1000	1000	1000	1000	1000	1000	1000	1000	1000	1000	1000
EX_gly_e	Glycine exchange	gly_e -->		Extracellular exchange	0	-1.05594e-11	0	0	-7.11253e-11	0	0	-4.91411e-11	0	0	-1.97858e-10	0	0	-4.80904e-11	0	0	1.863e-11	0	0	6.04601e-11	0	0	-1.72156e-11	0	0	6.24478e-12	0	0	-5.36673e-11	0	0	-3.73943e-11	0
EX_h2_e	H2 exchange	h2_e -->		Extracellular exchange	0	0	0	0	0	0	0	0	0	0	0	0	0	0	0	0	0	0	0	0	0	0	0	0	0	0	0	0	0	0	0	0	0
EX_lys__L_e	L-Lysine exchange	lys__L_e -->		Extracellular exchange	0	-7.03962e-12	0	0	-7.90281e-12	0	0	-5.46013e-12	0	0	-2.19842e-11	0	0	-5.34103e-12	0	0	2.07e-12	0	0	6.7165e-12	0	0	-1.91284e-12	0	0	6.87055e-13	0	0	-5.96303e-12	0	0	-8.30984e-12	0
ACCOAC	Acetyl-CoA carboxylase	accoa_c + atp_c + hco3_c --> adp_c + h_c + malcoa_c + pi_c	CIW80_05510 and CIW80_10735 and CIW80_10740 and CIW80_18690	Membrane Lipid Metabolism	109.664	109.664	109.664	98.9864	98.9864	98.9864	88.3088	88.3088	88.3088	77.6312	77.6312	77.6312	66.9536	66.9536	66.9536	56.514	56.514	56.514	45.884	45.884	45.884	35.254	35.254	35.254	24.624	24.624	24.624	13.9941	13.9941	13.9941	3.22306	3.22306	3.22306
NADK	NAD kinase	atp_c + nad_c --> adp_c + h_c + nadp_c	CIW80_06905	Cofactor and Prosthetic Group Biosynthesis	0	-4.72953e-12	0	0.0177736	0.0177736	0.0177736	0.0355472	0.0355472	0.0355472	0.0533208	0.0533208	0.0533208	0.0710943	0.0710943	0.0710943	0.103517	0.103517	0.103517	0.12422	0.12422	0.12422	0.144923	0.144923	0.144923	0.165627	0.165627	0.165627	0.18633	0.18633	0.18633	0.207033	0.207033	0.207033
GLXCL	Glyoxalate carboligase	2.0 glx_c + h_c --> 2h3oppan_c + co2_c	CIW80_20665	Glyoxylate Metabolism	0	-4.72953e-12	0	0	-2.37087e-11	0	0	-1.63808e-11	0	0	-6.59534e-11	0	0	-1.60254e-11	0	0	6.21e-12	0	0	2.01652e-11	0	0	-5.71507e-12	0	0	2.05291e-12	0	0	-1.78874e-11	0	0	-2.49295e-11	0
SUCBZS	O-succinylbenzoate-CoA synthase	2shchc_c --> h2o_c + sucbz_c	CIW80_05255	Cofactor and Prosthetic Group Biosynthesis	0	-7.6695e-13	0	0	-8.6739e-13	0	0	-5.99298e-13	0	0	-2.41293e-12	0	0	-5.86297e-13	0	0	2.27195e-13	0	0	7.37924e-13	0	0	-1.33947e-13	0	0	7.51063e-14	0	0	-4.19235e-13	0	0	-6.73771e-13	0
DHBD	2,3-dihydro-2,3-dihydroxybenzoate dehydrogenase	23ddhb_c + nad_c --> 23dhb_c + h_c + nadh_c	CIW80_20990	Secondary metabolite biosynthesis	0	-9.45905e-13	0	0	-2.6343e-12	0	0	-1.82009e-12	0	0	-7.32816e-12	0	0	-1.7806e-12	0	0	1.242e-12	0	0	4.03399e-12	0	0	-6.35008e-13	0	0	4.10581e-13	0	0	-1.98748e-12	0	0	-2.76995e-12	0
ICHORT	Isochorismatase	h2o_c + ichor_c --> 23ddhb_c + pyr_c	CIW80_20985	Secondary metabolite biosynthesis	0	-9.45905e-13	0	0	-2.6343e-12	0	0	-1.82009e-12	0	0	-7.32816e-12	0	0	-1.7806e-12	0	0	1.242e-12	0	0	4.03399e-12	0	0	-6.35008e-13	0	0	4.10581e-13	0	0	-1.98748e-12	0	0	-2.76995e-12	0
EX_ser__L_e	L-Serine exchange	ser__L_e -->		Extracellular exchange	0	-4.72953e-12	0	0	-2.37087e-11	0	0	-1.63808e-11	0	0	-6.59534e-11	0	0	-1.60254e-11	0	0	6.21e-12	0	0	2.01699e-11	0	0	-5.71507e-12	0	0	2.05291e-12	0	0	-1.78874e-11	0	0	-2.49295e-11	0
EX_thm_e	Thiamin exchange	thm_e -->		Extracellular exchange	0	0	0	-0.000792856	-0.000792856	-0.000792856	-0.00158571	-0.00158571	-0.00158571	-0.00237857	-0.00237857	-0.00237857	-0.00317142	-0.00317142	-0.00317142	-0.00461774	-0.00461774	-0.00461774	-0.00554128	-0.00554128	-0.00554128	-0.00646483	-0.00646483	-0.00646483	-0.00738838	-0.00738838	-0.00738838	-0.00831193	-0.00831193	-0.00831193	-0.00923547	-0.00923547	-0.00923547
EX_trp__L_e	L-Tryptophan exchange	trp__L_e -->		Extracellular exchange	0	-6.44935e-13	0	0	-3.233e-12	0	0	-2.23375e-12	0	0	-8.99365e-12	0	0	-2.18529e-12	0	0	8.46818e-13	0	0	2.75045e-12	0	0	-7.79327e-13	0	0	2.79942e-13	0	0	-2.43918e-12	0	0	-3.39948e-12	0
GLUTRR	Glutamyl-tRNA reductase	glutrna_c + h_c + nadph_c --> glu1sa_c + nadp_c + trnaglu_c	CIW80_24945	Cofactor and Prosthetic Group Biosynthesis	0	-1.5339e-12	0	0.0126857	0.0126857	0.0126857	0.0253714	0.0253714	0.0253714	0.0380571	0.0380571	0.0380571	0.0507428	0.0507428	0.0507428	0.0738838	0.0738838	0.0738838	0.0886606	0.0886606	0.0886606	0.103437	0.103437	0.103437	0.118214	0.118214	0.118214	0.132991	0.132991	0.132991	0.147768	0.147768	0.147768
GLCS1	Glycogen synthase (ADPGlc)	adpglc_c --> adp_c + glycogen_c + h_c	CIW80_11725	Glycolysis/Gluconeogenesis	0	-4.72953e-12	0	0	-2.37087e-11	0	0	-1.63808e-11	0	0	-6.59534e-11	0	0	-1.60254e-11	0	0	6.21e-12	0	0	2.01699e-11	0	0	-5.71507e-12	0	0	2.05291e-12	0	0	-1.78874e-11	0	0	-2.49295e-11	0
GLCP	Glycogen phosphorylase	glycogen_c + pi_c --> g1p_c	CIW80_11720 or CIW80_11625	Glycolysis/Gluconeogenesis	0	-4.72953e-12	0	0	-2.37087e-11	0	0	-1.63808e-11	0	0	-6.59534e-11	0	0	-1.60254e-11	0	0	6.21e-12	0	0	2.01699e-11	0	0	-5.71507e-12	0	0	2.05291e-12	0	0	-1.78874e-11	0	0	-2.49295e-11	0
EX_din_e	Deoxyinosine exchange	din_e -->		Extracellular exchange	0	-2.2397e-12	0	0	-1.92232e-12	0	0	-1.32817e-12	0	0	-5.34758e-12	0	0	-1.29936e-12	0	0	5.47941e-13	0	0	1.7797e-12	0	0	-5.04271e-13	0	0	1.81139e-13	0	0	-1.5783e-12	0	0	-2.26632e-12	0
RBK_L1	L-ribulokinase (L-ribulose)	atp_c + rbl__L_c --> adp_c + h_c + ru5p__L_c	CIW80_18000	Alternate Carbon Metabolism	0	0	0	0	0	0	0	0	0	0	0	0	0	0	0	0	0	0	0	0	0	0	0	0	0	0	0	0	0	0	0	0	0
RBP4E	L-ribulose-phosphate 4-epimerase	ru5p__L_c <=> xu5p__D_c	CIW80_17990 or CIW80_16315 or CIW80_12640	Alternate Carbon Metabolism	0	0	0	0	0	0	0	0	0	0	0	0	0	0	0	0	0	0	0	0	0	0	0	0	0	0	0	0	0	0	0	0	0
TARTD	L(+)-tartrate dehydratase	tartr__L_c --> h2o_c + oaa_c	CIW80_09790 and CIW80_09785	Alternate Carbon Metabolism	0	0	0	0	0	0	0	0	0	0	0	0	0	0	0	0	0	0	0	0	0	0	0	0	0	0	0	2.68336e-11	0	0	0	0	0
NTD2	5'-nucleotidase (UMP)	h2o_c + ump_c --> pi_c + uri_c	CIW80_07420 or CIW80_17520 or CIW80_21350	Nucleotide Salvage Pathway	0	-5.97253e-12	0	0	-2.37087e-11	0	0	-1.63808e-11	0	0	-6.59534e-11	0	0	-1.60254e-11	0	0	6.21e-12	0	0	2.01699e-11	0	0	-5.71507e-12	0	0	2.05291e-12	0	0	-1.78874e-11	0	0	-2.49295e-11	0
GLCRAL	5-dehydro-4-deoxyglucarate aldolase	5dh4dglc_c --> 2h3oppan_c + pyr_c	CIW80_10105	Alternate Carbon Metabolism	0	0	0	0	0	0	0	0	0	0	0	0	0	0	0	0	0	0	0	0	0	0	0	0	0	0	0	0	0	0	0	0	0
NTD4	5'-nucleotidase (CMP)	cmp_c + h2o_c --> cytd_c + pi_c	CIW80_07420 or CIW80_21350	Nucleotide Salvage Pathway	0	-5.97253e-12	0	0	-2.37087e-11	0	0	-1.63808e-11	0	0	-6.59534e-11	0	0	-1.60254e-11	0	0	6.21e-12	0	0	2.01699e-11	0	0	-5.71507e-12	0	0	2.05291e-12	0	0	-1.78874e-11	0	0	-2.49295e-11	0
NTD5	5'-nucleotidase (dTMP)	dtmp_c + h2o_c --> pi_c + thymd_c	CIW80_07420 or CIW80_17520 or CIW80_05390	Nucleotide Salvage Pathway	0	-5.97253e-12	0	0	-2.37087e-11	0	0	-1.63808e-11	0	0	-6.59534e-11	0	0	-1.60254e-11	0	0	6.21e-12	0	0	2.01699e-11	0	0	-5.71507e-12	0	0	2.05291e-12	0	0	-1.78874e-11	0	0	-2.49295e-11	0
EX_fmn_e	FMN exchange	fmn_e -->		Extracellular exchange	0	-6.89138e-13	3.0011e-30	0	-1.22631e-12	0	0	-8.47283e-13	0	0	-3.41138e-12	0	0	-8.28902e-13	0	0	3.21207e-13	0	0	1.04327e-12	0	0	-2.95607e-13	0	0	1.06185e-13	0	0	-9.25208e-13	0	0	-1.31208e-12	0
EX_gthox_e	Oxidized glutathione exchange	gthox_e -->		Extracellular exchange	0	0	0	0	0	0	0	0	0	0	0	0	0	0	0	0	0	0	0	0	0	0	0	0	0	0	0	0	0	0	0	0	0
KAS14	Beta-ketoacyl-ACP synthase	acACP_c + h_c + malACP_c --> ACP_c + actACP_c + co2_c	CIW80_05545 or CIW80_24085	Membrane Lipid Metabolism	0	-1.17689e-13	0	0	-7.90289e-12	0	0	-5.46027e-12	0	0	-2.19845e-11	0	0	-5.34181e-12	0	0	2.07e-12	0	0	6.72331e-12	0	0	-1.90502e-12	0	0	6.84302e-13	0	0	-5.96245e-12	0	0	-8.30984e-12	0
HEMEOS	Heme O synthase	frdp_c + h2o_c + pheme_c --> hemeO_c + ppi_c	CIW80_20255	Cofactor and Prosthetic Group Biosynthesis	0	0	0	0	0	0	0	0	0	0	0	0	0	0	0	0	0	0	0	0	0	0	0	0	0	0	0	0	0	0	0	-5.98309e-13	0
ADMDC	Adenosylmethionine decarboxylase	amet_c + h_c --> ametam_c + co2_c	CIW80_18355	Arginine and Proline Metabolism	0	-1.54359e-13	0	0	-1.92231e-12	0	0	-1.32814e-12	0	0	-5.34751e-12	0	0	-1.29936e-12	0	0	5.03089e-13	0	0	1.63369e-12	0	0	-4.63101e-13	0	0	2.19954e-13	0	0	-1.4505e-12	0	0	-2.13682e-12	0
AGMT	Agmatinase	agm_c + h2o_c --> ptrc_c + urea_c	CIW80_08440	Arginine and Proline Metabolism	1.94997e-29	-2.91567e-13	0	6.46594e-12	-5.08038e-12	0	4.46738e-12	-3.51008e-12	0	1.79871e-11	-1.41327e-11	0	4.37433e-12	-3.43402e-12	0	-1.69364e-12	2.65918e-12	0	-5.4887e-12	8.6352e-12	0	1.55918e-12	-2.44782e-12	0	-5.80603e-13	3.8492e-13	0	4.87884e-12	-7.66691e-12	0	7.47886e-12	-9.34857e-12	0
NTD6	5'-nucleotidase (dAMP)	damp_c + h2o_c --> dad_2_c + pi_c	CIW80_07420 or CIW80_05390	Nucleotide Salvage Pathway	0	-1.31205e-12	-1.31466e-13	0	-3.55627e-11	0	0	-2.45706e-11	0	0	-9.89289e-11	0	0	-2.40382e-11	0	0	9.30714e-12	0	0	3.02232e-11	0	0	-8.56737e-12	0	0	3.07936e-12	0	0	-2.68342e-11	0	0	-3.73943e-11	0
LGTHL	Lactoylglutathione lyase	gthrd_c + mthgxl_c --> lgt__S_c	CIW80_01105	Methylglyoxal Metabolism	0	-8.747e-13	0	0	-2.37084e-11	0	0	-1.63804e-11	0	0	-6.59526e-11	0	0	-1.60254e-11	0	0	6.20476e-12	0	0	2.01488e-11	0	0	-5.71158e-12	0	0	2.05291e-12	0	0	-1.78894e-11	0	0	-2.49295e-11	0
PYDXPP	Pyridoxal 5-phosphate phosphatase	h2o_c + pydx5p_c --> pi_c + pydx_c	CIW80_20355 or CIW80_14010 or CIW80_21820 or CIW80_21350	Cofactor and Prosthetic Group Biosynthesis	0	-8.747e-13	0	0	-2.37084e-11	0	0	-1.63804e-11	0	0	-6.59526e-11	0	0	-1.60254e-11	0	0	6.20476e-12	0	0	2.01488e-11	0	0	-5.71158e-12	0	0	2.05291e-12	0	0	-1.78894e-11	0	0	-2.49295e-11	0
PDXPP	Pyridoxine 5-phosphate phosphatase	h2o_c + pdx5p_c --> pi_c + pydxn_c	CIW80_21820	Cofactor and Prosthetic Group Biosynthesis	0	-8.747e-13	0	0	-2.37084e-11	0	0	-1.63804e-11	0	0	-6.59526e-11	0	0	-1.60254e-11	0	0	6.20476e-12	0	0	2.01488e-11	0	0	-5.71158e-12	0	0	2.05291e-12	0	0	-1.78894e-11	0	0	-2.49295e-11	0
ARGDC	Arginine decarboxylase	arg__L_c + h_c --> agm_c + co2_c	CIW80_15885	Arginine and Proline Metabolism	0	-1.31205e-12	0	0	-8.89067e-12	0	0	-6.14264e-12	0	0	-2.47322e-11	0	0	-6.00954e-12	0	0	2.32679e-12	0	0	7.5558e-12	0	0	-2.14184e-12	0	0	7.6984e-13	0	0	-6.70854e-12	0	0	-9.34857e-12	0
HACD6	3-hydroxyacyl-CoA dehydrogenase (3-oxotetradecanoyl-CoA)	3otdcoa_c + h_c + nadh_c <=> 3htdcoa_c + nad_c	CIW80_14210 or CIW80_05635	Membrane Lipid Metabolism	3.94688e-15	-4.84617e-13	3.60986e-15	1.00591	1.00591	1.00591	2.01181	2.01181	2.01181	3.01772	3.01772	3.01772	4.02363	4.02363	4.02363	5.85858	5.85858	5.85858	7.0303	7.0303	7.0303	8.20201	8.20201	8.20201	9.37373	9.37373	9.37373	10.5454	10.5454	10.5454	11.7172	11.7172	11.7172
ECOAH1	3-hydroxyacyl-CoA dehydratase (3-hydroxybutanoyl-CoA)	3hbcoa_c <=> b2coa_c + h2o_c	CIW80_05635 or CIW80_14210	Membrane Lipid Metabolism	-1.13193e-13	-9.65718e-13	3.60986e-15	1.2826	1.2826	1.2826	2.56521	2.56521	2.56521	3.84781	3.84781	3.84781	5.13041	5.13041	5.13041	7.47011	7.47011	7.47011	8.96413	8.96413	8.96413	10.4582	10.4582	10.4582	11.9522	11.9522	11.9522	13.4462	13.4462	13.4462	14.9402	14.9402	14.9402
ECOAH2	3-hydroxyacyl-CoA dehydratase (3-hydroxyhexanoyl-CoA)	3hhcoa_c <=> h2o_c + hx2coa_c	CIW80_05635 or CIW80_14210	Membrane Lipid Metabolism	1.08503e-12	-9.65718e-13	3.60986e-15	1.2826	1.2826	1.2826	2.56521	2.56521	2.56521	3.84781	3.84781	3.84781	5.13041	5.13041	5.13041	7.47011	7.47011	7.47011	8.96413	8.96413	8.96413	10.4582	10.4582	10.4582	11.9522	11.9522	11.9522	13.4462	13.4462	13.4462	14.9402	14.9402	14.9402
ARGSS	Argininosuccinate synthase	asp__L_c + atp_c + citr__L_c --> amp_c + argsuc_c + h_c + ppi_c	CIW80_10330	Arginine and Proline Metabolism	0	-4.37903e-13	0	0.547549	0.547549	0.547549	1.0951	1.0951	1.0951	1.64265	1.64265	1.64265	2.19019	2.19019	2.19019	3.18902	3.18902	3.18902	3.82683	3.82683	3.82683	4.46463	4.46463	4.46463	5.10244	5.10244	5.10244	5.74024	5.74024	5.74024	6.37804	6.37804	6.37804
AGPR	N-acetyl-g-glutamyl-phosphate reductase	acg5sa_c + nadp_c + pi_c <=> acg5p_c + h_c + nadph_c	CIW80_14820	Arginine and Proline Metabolism	-3.48805e-13	0	0	-0.547549	-0.547549	-0.547549	-1.0951	-1.0951	-1.0951	-1.64265	-1.64265	-1.64265	-2.19019	-2.19019	-2.19019	-3.18902	-3.18902	-3.18902	-3.82683	-3.82683	-3.82683	-4.46463	-4.46463	-4.46463	-5.10244	-5.10244	-5.10244	-5.74024	-5.74024	-5.74024	-6.37804	-6.37804	-6.37804
SPMS	Spermidine synthase	ametam_c + ptrc_c --> 5mta_c + h_c + spmd_c	CIW80_18360	Arginine and Proline Metabolism	-2.05218e-28	-1.11805e-13	0	-1.15223e-28	-1.92231e-12	0	9.8304e-29	-1.32813e-12	0	4.68474e-28	-5.34751e-12	0	-1.39332e-28	-1.29936e-12	0	0	5.03089e-13	0	0	7.05166e-13	0	0	-4.59281e-13	0	0	-6.77351e-13	0	0	-5.76149e-13	0	9.34857e-12	-1.43899e-11	0
G1SAT	Glutamate-1-semialdehyde aminotransferase	glu1sa_c <=> 5aop_c	CIW80_18535	Cofactor and Prosthetic Group Biosynthesis	0	-2.84045e-13	0	0.0126857	0.0126857	0.0126857	0.0253714	0.0253714	0.0253714	0.0380571	0.0380571	0.0380571	0.0507428	0.0507428	0.0507428	0.0738838	0.0738838	0.0738838	0.0886606	0.0886606	0.0886606	0.103437	0.103437	0.103437	0.118214	0.118214	0.118214	0.132991	0.132991	0.132991	0.147768	0.147768	0.147768
KDOCT2	3-deoxy-manno-octulosonate cytidylyltransferase	ctp_c + kdo_c --> ckdo_c + ppi_c	CIW80_22605	Lipopolysaccharide Biosynthesis / Recycling	6.99031e-13	2.30487e-13	0	0.138348	0.138348	0.138348	0.276696	0.276696	0.276696	0.415044	0.415044	0.415044	0.553392	0.553392	0.553392	0.805764	0.805764	0.805764	0.966917	0.966917	0.966917	1.12807	1.12807	1.12807	1.28922	1.28922	1.28922	1.45038	1.45038	1.45038	1.61153	1.61153	1.61153
ECOAH3	3-hydroxyacyl-CoA dehydratase (3-hydroxyoctanoyl-CoA)	3hocoa_c <=> h2o_c + oc2coa_c	CIW80_05635 or CIW80_14210	Membrane Lipid Metabolism	-2.27071e-12	7.50686e-14	3.60986e-15	1.2826	1.2826	1.2826	2.56521	2.56521	2.56521	3.84781	3.84781	3.84781	5.13041	5.13041	5.13041	7.47011	7.47011	7.47011	8.96413	8.96413	8.96413	10.4582	10.4582	10.4582	11.9522	11.9522	11.9522	13.4462	13.4462	13.4462	14.9402	14.9402	14.9402
UGLT	UDPglucose--hexose-1-phosphate uridylyltransferase	gal1p_c + udpg_c <=> g1p_c + udpgal_c	CIW80_21770	Alternate Carbon Metabolism	0	0	0	0	0	0	0	0	0	0	0	0	-4.54923e-28	0	0	0	0	0	0	0	0	0	0	0	0	0	0	0	0	0	0	0	0
EDTXS1	Endotoxin Synthesis (lauroyl transferase)	ddcaACP_c + kdo2lipid4_c --> ACP_c + kdo2lipid4L_c	CIW80_23880	Lipopolysaccharide Biosynthesis / Recycling	0	1.58021e-14	0	0	-4.77351e-13	0	0	-3.29805e-13	0	0	-1.3279e-12	0	0	-3.22656e-13	0	0	-3.34308e-13	0	0	1.78706e-13	0	0	-1.16622e-13	0	0	-2.86069e-14	0	0	-1.46094e-13	0	0	-7.88486e-13	0
DXPS	1-deoxy-D-xylulose 5-phosphate synthase	g3p_c + h_c + pyr_c --> co2_c + dxyl5p_c	CIW80_20215	Cofactor and Prosthetic Group Biosynthesis	0	3.50289e-13	0	0.00849387	0.00849387	0.00849387	0.0169877	0.0169877	0.0169877	0.0254816	0.0254816	0.0254816	0.0339755	0.0339755	0.0339755	0.0494698	0.0494698	0.0494698	0.0593638	0.0593638	0.0593638	0.0692578	0.0692578	0.0692578	0.0791517	0.0791517	0.0791517	0.0890457	0.0890457	0.0890457	0.0989397	0.0989397	0.0989397
OAADC	Oxaloacetate decarboxylase	h_c + oaa_c --> co2_c + pyr_c	CIW80_02170	Pyruvate Metabolism	0	-9.28964e-13	0	0	-2.37084e-11	0	0	-1.63803e-11	0	0	-6.59526e-11	0	0	-1.60252e-11	0	0	-1.62697e-11	0	0	8.69704e-12	0	0	-5.67562e-12	0	0	-1.40918e-12	0	0	-7.10993e-12	0	0	-3.8373e-11	0
MNNH	D-mannonate hydrolyase	mana_c --> 2ddglcn_c + h2o_c	CIW80_17250	Alternate Carbon Metabolism	0	0	0	0	0	0	0	0	0	0	0	0	0	0	0	0	0	0	0	0	0	0	0	0	0	0	0	0	0	0	0	0	0
CDPMEK	4-(cytidine 5'-diphospho)-2-C-methyl-D-erythritol kinase	4c2me_c + atp_c --> 2p4c2me_c + adp_c + h_c	CIW80_24935	Cofactor and Prosthetic Group Biosynthesis	0	-2.05449e-13	0	0.00849387	0.00849387	0.00849387	0.0169877	0.0169877	0.0169877	0.0254816	0.0254816	0.0254816	0.0339755	0.0339755	0.0339755	0.0494698	0.0494698	0.0494698	0.0593638	0.0593638	0.0593638	0.0692578	0.0692578	0.0692578	0.0791517	0.0791517	0.0791517	0.0890457	0.0890457	0.0890457	0.0989397	0.0989397	0.0989397
EDTXS2	Endotoxin Synthesis (myristoyl transferase)	kdo2lipid4L_c + myrsACP_c --> ACP_c + lipa_c	CIW80_02195	Lipopolysaccharide Biosynthesis / Recycling	0	-2.56812e-14	0	0	-4.77351e-13	0	0	-3.29805e-13	0	0	-1.3279e-12	0	0	-3.22656e-13	0	0	-3.34308e-13	0	0	1.78706e-13	0	0	-1.16622e-13	0	0	-2.86069e-14	0	0	-1.46094e-13	0	0	-7.88486e-13	0
ALTRH	Altronate hydrolase	altrn_c --> 2ddglcn_c + h2o_c	CIW80_09960	Alternate Carbon Metabolism	0	0	0	0	0	0	0	0	0	0	0	0	0	0	0	0	0	0	0	0	0	0	0	0	0	0	0	0	0	0	0	0	0
MECDPS	2-C-methyl-D-erythritol 2,4-cyclodiphosphate synthase	2p4c2me_c --> 2mecdp_c + cmp_c	CIW80_07430	Cofactor and Prosthetic Group Biosynthesis	0	-2.05449e-13	0	0.00849387	0.00849387	0.00849387	0.0169877	0.0169877	0.0169877	0.0254816	0.0254816	0.0254816	0.0339755	0.0339755	0.0339755	0.0494698	0.0494698	0.0494698	0.0593638	0.0593638	0.0593638	0.0692578	0.0692578	0.0692578	0.0791517	0.0791517	0.0791517	0.0890457	0.0890457	0.0890457	0.0989397	0.0989397	0.0989397
GUI1	Glucuronate isomerase (D-glucuronate)	glcur_c <=> fruur_c	CIW80_09965	Alternate Carbon Metabolism	0	0	0	0	0	0	0	0	0	0	0	0	0	0	0	0	0	0	0	0	0	0	0	0	0	0	0	0	0	0	0	0	0
EDTXS3	Endotoxin Synthesis (palmitoleoyl ACP)	hdeACP_c + kdo2lipid4_c --> ACP_c + kdo2lipid4p_c	CIW80_05775	Lipopolysaccharide Biosynthesis / Recycling	0	1.30619e-13	0	0	-4.71029e-13	0	0	-3.25437e-13	0	0	-1.31032e-12	0	0	-3.1832e-13	0	0	-3.2979e-13	0	0	1.76291e-13	0	0	-1.15046e-13	0	0	-2.85645e-14	0	0	-1.4412e-13	0	0	-8.10697e-13	-1.48593e-16
PGAMT	Phosphoglucosamine mutase	gam1p_c <=> gam6p_c	CIW80_10350	Cell Envelope Biosynthesis	-7.56903e-13	0	0	-0.335943	-0.335943	-0.335943	-0.671887	-0.671887	-0.671887	-1.00783	-1.00783	-1.00783	-1.34377	-1.34377	-1.34377	-1.9566	-1.9566	-1.9566	-2.34791	-2.34791	-2.34791	-2.73923	-2.73923	-2.73923	-3.13055	-3.13055	-3.13055	-3.52187	-3.52187	-3.52187	-3.91319	-3.91319	-3.91319
DDGLK	2-dehydro-3-deoxygluconokinase	2ddglcn_c + atp_c --> 2ddg6p_c + adp_c + h_c	CIW80_12300	Alternate Carbon Metabolism	0	0	0	0	0	0	0	0	0	0	0	0	0	0	0	0	0	0	0	0	0	0	0	0	0	0	0	0	0	0	0	0	0
EDTXS4	Endotoxin Synthesis (myristoyl transferase)	kdo2lipid4p_c + myrsACP_c --> ACP_c + lipa_cold_c	CIW80_02195	Lipopolysaccharide Biosynthesis / Recycling	0	1.30619e-13	0	0	-4.71029e-13	0	0	-3.25437e-13	0	0	-1.31032e-12	2.01022e-32	0	-3.18382e-13	4.38739e-14	0	-3.23238e-13	0	0	1.72775e-13	0	0	-1.12761e-13	0	0	-2.80178e-14	0	0	-1.41257e-13	0	0	-7.93952e-13	0
XYLI2	Xylose isomerase	glc__D_c <=> fru_c	CIW80_12545	Alternate Carbon Metabolism	-4.16297e-12	1000	725.492	2.37096e-11	1000	607.597	1.62608e-11	1000	489.702	6.57733e-11	1000	427.861	1.58159e-11	1000	392.353	-6.20709e-12	1000	0	-2.01252e-11	1000	0	5.6496e-12	1000	0	-2.12623e-12	1000	0	1.79781e-11	1000	0	2.49295e-11	1000	0
PMANM	Phosphomannomutase	man1p_c <=> man6p_c	CIW80_04030	Alternate Carbon Metabolism	-4.16297e-12	0	0	2.37095e-11	0	0	1.63829e-11	0	0	6.59565e-11	0	0	1.60385e-11	0	0	-6.20709e-12	3.56952e-27	0	-2.01252e-11	-7.98778e-14	0	5.70307e-12	1.16549e-11	0	-2.12623e-12	1.70214e-28	0	1.78887e-11	0	0	2.49295e-11	0	0
ICL	Isocitrate lyase	icit_c --> glx_c + succ_c	CIW80_15155	Anaplerotic Reactions	0	6.77936e-12	0	0	9.64629	9.64629	0	19.2926	19.2926	0	28.9389	28.9389	0	38.5852	38.5852	0	56.1817	56.1817	0	67.4181	67.4181	0	78.6544	78.6544	0	89.8908	89.8908	0	101.127	101.127	0	99.5311	99.5311
UAGDP	UDP-N-acetylglucosamine diphosphorylase	acgam1p_c + h_c + utp_c --> ppi_c + uacgam_c	CIW80_13515	Cell Envelope Biosynthesis	-2.27071e-13	4.10871e-13	0	0.335943	0.335943	0.335943	0.671887	0.671887	0.671887	1.00783	1.00783	1.00783	1.34377	1.34377	1.34377	1.9566	1.9566	1.9566	2.34791	2.34791	2.34791	2.73923	2.73923	2.73923	3.13055	3.13055	3.13055	3.52187	3.52187	3.52187	3.91319	3.91319	3.91319
UAGCVT	UDP-N-acetylglucosamine 1-carboxyvinyltransferase	pep_c + uacgam_c --> pi_c + uaccg_c	CIW80_10415	Cell Envelope Biosynthesis	-1.13535e-13	2.05435e-13	0	0.0987977	0.0987977	0.0987977	0.197595	0.197595	0.197595	0.296393	0.296393	0.296393	0.395191	0.395191	0.395191	0.575416	0.575416	0.575416	0.690499	0.690499	0.690499	0.805582	0.805582	0.805582	0.920665	0.920665	0.920665	1.03575	1.03575	1.03575	1.15083	1.15083	1.15083
GLUR	Glutamate racemase	glu__D_c <=> glu__L_c	CIW80_14890	Cell Envelope Biosynthesis	-2.08148e-12	0	0	-0.0987977	-0.0987977	-0.0987977	-0.197595	-0.197595	-0.197595	-0.296393	-0.296393	-0.296393	-0.395191	-0.395191	-0.395191	-0.575416	-0.575416	-0.575416	-0.690499	-0.690499	-0.690499	-0.805582	-0.805582	-0.805582	-0.920665	-0.920665	-0.920665	-1.03575	-1.03575	-1.03575	-1.15083	-1.15083	-1.15083
EX_tmao_e	Trimethylamine N-oxide exchange	tmao_e -->		Extracellular exchange	0	0	0	0	0	0	0	0	0	0	0	0	0	0	0	0	0	0	0	0	0	0	0	0	0	0	0	0	0	0	0	0	0
UAG2E	UDP-N-acetylglucosamine 2-epimerase	uacgam_c <=> uacmam_c	CIW80_13790	Cell Envelope Biosynthesis	0	0	0	0	0	0	0	0	0	0	0	0	0	0	0	0	0	0	0	0	0	0	0	0	0	0	0	0	0	0	0	-5.10602e-13	0
EX_acald_e	Acetaldehyde exchange	acald_e -->		Extracellular exchange	0	6.77936e-12	0	0	-1.40517e-10	0	0	-3.7837e-11	0	0	-1.7432e-10	0	0	7.40028e-12	0	0	-7.99765e-11	0	0	-1.3085e-11	0	0	3.49646e-11	0	0	-4.21917e-12	0	0	6.10006e-12	0	0	-4.37257e-11	0
GLYCL	Glycine Cleavage System	gly_c + nad_c + thf_c --> co2_c + mlthf_c + nadh_c + nh4_c	CIW80_08240 and CIW80_08235 and CIW80_18330 and CIW80_08245	Folate Metabolism	164.496	164.496	164.496	147.51	147.514	147.514	130.524	130.531	130.531	113.538	113.549	113.549	96.5526	96.5669	96.5669	79.1249	79.1456	79.1456	62.0506	62.0756	62.0756	44.9764	45.0055	45.0055	27.9022	27.9355	27.9355	10.828	10.8654	10.8654	0	-2.18628e-11	0
CMPN	CMP nucleosidase	cmp_c + h2o_c --> csn_c + r5p_c		Nucleotide Salvage Pathway	0	2.20025e-12	0	0	-1.80195e-12	0	0	1.234e-12	0	0	-2.27895e-11	0	0	3.42863e-11	0	0	-1.62586e-11	0	0	-3.13389e-11	0	0	-4.04165e-12	0	0	-1.32957e-11	0	0	-1.77261e-11	0	0	-1.45752e-11	0
NNDPR	Nicotinate-nucleotide diphosphorylase (carboxylating)	2.0 h_c + prpp_c + quln_c --> co2_c + nicrnt_c + ppi_c	CIW80_18260	Cofactor and Prosthetic Group Biosynthesis	0	6.28643e-13	0	0	-5.40586e-12	0	0	3.702e-12	0	0	-6.83685e-11	0	0	3.42863e-11	0	0	-1.62586e-11	0	0	-3.13389e-11	0	0	-4.04165e-12	0	0	-1.32957e-11	0	0	-1.77261e-11	0	0	-1.45752e-11	0
EX_melib_e	Melibiose exchange	melib_e -->		Extracellular exchange	0	0	0	0	0	0	0	0	0	0	0	0	0	0	0	0	0	0	0	0	0	0	0	0	0	0	0	0	0	0	0	0	0
MACPD	Malonyl-ACP decarboxylase	h_c + malACP_c --> acACP_c + co2_c	CIW80_05545	Membrane Lipid Metabolism	0	2.20025e-12	0	0	-5.40586e-12	0	0	3.702e-12	0	0	-6.83685e-11	0	0	3.42863e-11	0	0	-1.62586e-11	0	0	-3.13389e-11	0	0	-4.04165e-12	0	0	-1.32957e-11	0	0	-1.77261e-11	0	0	-1.45752e-11	0
DMQMT	3-Dimethylubiquinonol 3-methyltransferase	2omhmbl_c + amet_c --> ahcys_c + h_c + q8h2_c	CIW80_05110	Cofactor and Prosthetic Group Biosynthesis	0	-4.83977e-13	0	0	-1.01997e-13	0	0	6.9849e-14	0	0	-1.28997e-12	0	0	6.46911e-13	0	0	-3.06767e-13	0	0	-5.91299e-13	0	0	-7.62575e-14	0	0	-2.50862e-13	0	0	-3.34455e-13	0	0	-3.36351e-12	0
UDPG4E	UDPglucose 4-epimerase	udpg_c <=> udpgal_c	CIW80_21775	Alternate Carbon Metabolism	0	0	0	0	0	0	0	0	0	0	0	0	-1.63044e-13	0	0	0	0	1.42539e-32	3.23117e-27	0	1.42539e-32	0	0	1.42539e-32	0	0	0	-5.38825e-27	0	0	0	-1.45752e-11	0
LACZ	B-galactosidase	h2o_c + lcts_c --> gal_c + glc__D_c	CIW80_19885	Alternate Carbon Metabolism	0	0	0	0	0	0	0	0	0	0	0	0	0	0	0	0	0	0	0	0	0	0	0	0	0	0	0	0	0	0	0	0	0
TRE6PH	Trehalose-6-phosphate hydrolase	h2o_c + tre6p_c --> g6p_c + glc__D_c	CIW80_16555	Alternate Carbon Metabolism	-8.14687e-12	-4.02869e-12	0	7.11762e-11	-2.70293e-12	0	4.9078e-11	1.851e-12	0	1.97763e-10	-3.41842e-11	0	3.20378e-11	1.71431e-11	0	0	-8.12931e-12	0	0	-1.56694e-11	0	0	1.82401e-11	0	0	-6.64783e-12	0	0	-8.86305e-12	0	0	-1.45752e-11	0
XYLI1	Xylose isomerase	xyl__D_c <=> xylu__D_c	CIW80_12545	Alternate Carbon Metabolism	0	0	0	0	0	0	0	0	0	0	0	0	0	0	0	0	0	0	0	0	0	0	0	0	0	0	0	0	0	0	0	0	0
PPC	Phosphoenolpyruvate carboxylase	co2_c + h2o_c + pep_c --> h_c + oaa_c + pi_c	CIW80_14810	Anaplerotic Reactions	0	-1.20861e-11	0	0	9.64629	0	0	19.2926	0	0	28.9389	0	0	38.5852	0	0	56.1817	0	0	67.4181	0	0	78.6544	0	0	89.8908	0	0	101.127	0	0	99.5311	0
EX_sucr_e	Sucrose exchange	sucr_e -->		Extracellular exchange	0	0	0	0	0	0	0	0	0	0	0	0	0	0	0	0	0	0	0	0	0	0	0	0	0	0	0	0	0	0	0	0	0
ALDD4	Aldehyde dehydrogenase (butanal, NAD)	btal_c + h2o_c + nad_c --> but_c + 2.0 h_c + nadh_c		Alternate Carbon Metabolism	0	0	0	0	-8.09951e-12	0	0	5.55299e-12	0	0	-1.02553e-10	0	0	2.57147e-11	0	0	-1.2194e-11	0	0	-2.35041e-11	0	0	2.73602e-11	0	0	-4.39159e-11	0	0	-1.32946e-11	0	0	-7.67604e-12	0
HACD4	3-hydroxyacyl-CoA dehydrogenase (3-oxodecanoyl-CoA)	3odcoa_c + h_c + nadh_c <=> 3hdcoa_c + nad_c	CIW80_14210 or CIW80_05635	Membrane Lipid Metabolism	1.27015e-13	-3.45316e-12	3.60986e-15	1.2826	1.2826	1.2826	2.56521	2.56521	2.56521	3.84781	3.84781	3.84781	5.13041	5.13041	5.13041	7.47011	7.47011	7.47011	8.96413	8.96413	8.96413	10.4582	10.4582	10.4582	11.9522	11.9522	11.9522	13.4462	13.4462	13.4462	14.9402	14.9402	14.9402
G3PT	Glycerol-3-phosphatase	glyc3p_c + h2o_c --> glyc_c + pi_c	CIW80_22115 or CIW80_21350	Alternate Carbon Metabolism	0	-8.05738e-12	0	0	-5.39968e-12	0	0	3.702e-12	0	0	-6.83685e-11	0	0	3.42863e-11	0	0	-1.62586e-11	0	0	-2.58064e-11	0	0	6.50166e-12	0	0	-5.85548e-11	0	0	-3.86393e-11	0	0	-1.02347e-11	1.54586e-44
EX_tre_e	Trehalose exchange	tre_e -->		Extracellular exchange	0	0	0	0	0	0	0	0	0	0	0	0	0	0	0	0	-8.12931e-12	0	0	-1.29032e-11	0	0	3.25083e-12	0	0	-2.92774e-11	0	0	-1.93196e-11	0	0	-1.02347e-11	0
EX_zn2_e	Zinc exchange	zn2_e <=>		Extracellular exchange	8.7025e-15	0	0	-0.10066	-0.10066	-0.10066	-0.201321	-0.201321	-0.201321	-0.301981	-0.301981	-0.301981	-0.402641	-0.402641	-0.402641	-0.586264	-0.586264	-0.586264	-0.703517	-0.703517	-0.703517	-0.820769	-0.820769	-0.820769	-0.938022	-0.938022	-0.938022	-1.05527	-1.05527	-1.05527	-1.17253	-1.17253	-1.17253
HACD5	3-hydroxyacyl-CoA dehydrogenase (3-oxododecanoyl-CoA)	3oddcoa_c + h_c + nadh_c <=> 3hddcoa_c + nad_c	CIW80_14210 or CIW80_05635	Membrane Lipid Metabolism	1.3924e-13	4.86931e-13	3.60986e-15	1.2826	1.2826	1.2826	2.56521	2.56521	2.56521	3.84781	3.84781	3.84781	5.13041	5.13041	5.13041	7.47011	7.47011	7.47011	8.96413	8.96413	8.96413	10.4582	10.4582	10.4582	11.9522	11.9522	11.9522	13.4462	13.4462	13.4462	14.9402	14.9402	14.9402
HACD7	3-hydroxyacyl-CoA dehydrogenase (3-oxohexadecanoyl-CoA)	3ohdcoa_c + h_c + nadh_c <=> 3hhdcoa_c + nad_c	CIW80_05635 or CIW80_14210	Membrane Lipid Metabolism	1.3924e-13	2.10124e-13	3.60986e-15	1.00591	1.00591	1.00591	2.01181	2.01181	2.01181	3.01772	3.01772	3.01772	4.02363	4.02363	4.02363	5.85858	5.85858	5.85858	7.0303	7.0303	7.0303	8.20201	8.20201	8.20201	9.37373	9.37373	9.37373	10.5454	10.5454	10.5454	11.7172	11.7172	11.7172
CITL	Citrate lyase	cit_c --> ac_c + oaa_c	CIW80_21080 and (CIW80_21095 and CIW80_21090 and CIW80_21085)	Citric Acid Cycle	0	3.21212e-12	0	0	-5.39968e-12	0	0	3.702e-12	0	0	-6.83685e-11	0	0	3.42863e-11	0	0	-3.07676e-11	0	0	-2.58217e-11	0	0	6.50123e-12	0	0	-5.85682e-11	0	0	-3.86396e-11	0	0	7.54251e-11	0
GOFUCR	GDP-4-oxo-L-fucose reductase	gdpofuc_c + h_c + nadph_c --> gdpfuc_c + nadp_c	CIW80_04050	Cell Envelope Biosynthesis	0	0	0	0	0	0	0	0	0	0	0	0	0	0	0	0	0	0	0	0	0	0	0	0	0	0	0	0	0	0	0	5.38751e-12	0
PYDXK	Pyridoxal kinase	atp_c + pydx_c --> adp_c + h_c + pydx5p_c	CIW80_05975 or CIW80_01030	Cofactor and Prosthetic Group Biosynthesis	0	4.389e-12	0	0	0.000792856	0	0	0.00158571	0	0	0.00237857	0	0	0.00317142	0	0	0.00461774	0	0	0.00554128	0	0	0.00646483	0	0	0.00738838	0	0	0.00831193	0	0	0.00923548	0
DNMPPA	Dihydroneopterin monophosphate dephosphorylase	dhpmp_c + h2o_c --> dhnpt_c + pi_c		Cofactor and Prosthetic Group Biosynthesis	0	8.8353e-13	5.89884e-15	0.00237857	0.00237857	0.00237857	0.00475714	0.00475714	0.00475714	0.00713571	0.00713571	0.00713571	0.00951427	0.00951427	0.00951427	0.0138532	0.0138532	0.0138532	0.0166239	0.0166239	0.0166239	0.0193945	0.0193945	0.0193945	0.0221651	0.0221651	0.0221651	0.0249358	0.0249358	0.0249358	0.0277064	0.0277064	0.0277064
HPPK2	6-hydroxymethyl-dihydropterin pyrophosphokinase	6hmhpt_c + atp_c --> 6hmhptpp_c + amp_c + h_c	CIW80_18475	Cofactor and Prosthetic Group Biosynthesis	0	-1.85192e-13	5.89884e-15	0.00237857	0.00237857	0.00237857	0.00475714	0.00475714	0.00475714	0.00713571	0.00713571	0.00713571	0.00951427	0.00951427	0.00951427	0.0138532	0.0138532	0.0138532	0.0166239	0.0166239	0.0166239	0.0193945	0.0193945	0.0193945	0.0221651	0.0221651	0.0221651	0.0249358	0.0249358	0.0249358	0.0277064	0.0277064	0.0277064
PTPATi	Pantetheine-phosphate adenylyltransferase	atp_c + h_c + pan4p_c --> dpcoa_c + ppi_c	CIW80_12870	Cofactor and Prosthetic Group Biosynthesis	0	-3.70218e-12	0	0.00897197	0.00897197	0.00897197	0.0179439	0.0179439	0.0179439	0.0269159	0.0269159	0.0269159	0.0358879	0.0358879	0.0358879	0.0522544	0.0522544	0.0522544	0.0627052	0.0627052	0.0627052	0.0731561	0.0731561	0.0731561	0.083607	0.083607	0.083607	0.0940578	0.0940578	0.0940578	0.104509	0.104509	0.104509
HEX7	Hexokinase (D-fructose:ATP)	atp_c + fru_c --> adp_c + f6p_c + h_c	CIW80_20090	Alternate Carbon Metabolism	0	1000	725.492	0	1000	607.597	0	1000	489.702	0	1000	427.861	0	1000	392.353	0	1000	0	0	1000	0	0	1000	0	0	1000	0	0	1000	0	0	1000	0
DXPRIi	1-deoxy-D-xylulose reductoisomerase	dxyl5p_c + h_c + nadph_c --> 2me4p_c + nadp_c	CIW80_18630	Cofactor and Prosthetic Group Biosynthesis	0	-2.56304e-12	0	0.00849387	0.00849387	0.00849387	0.0169877	0.0169877	0.0169877	0.0254816	0.0254816	0.0254816	0.0339755	0.0339755	0.0339755	0.0494698	0.0494698	0.0494698	0.0593638	0.0593638	0.0593638	0.0692578	0.0692578	0.0692578	0.0791517	0.0791517	0.0791517	0.0890457	0.0890457	0.0890457	0.0989397	0.0989397	0.0989397
GTPCII2	GTP cyclohydrolase II (25drapp)	gtp_c + 3.0 h2o_c --> 25drapp_c + for_c + 2.0 h_c + ppi_c	CIW80_25350	Cofactor and Prosthetic Group Biosynthesis	0	-1.32834e-12	0	0.00158571	0.00158571	0.00158571	0.00317142	0.00317142	0.00317142	0.00475714	0.00475714	0.00475714	0.00634285	0.00634285	0.00634285	0.00923547	0.00923547	0.00923547	0.0110826	0.0110826	0.0110826	0.0129297	0.0129297	0.0129297	0.0147768	0.0147768	0.0147768	0.0166239	0.0166239	0.0166239	0.0184709	0.0184709	0.0184709
SADT2	Sulfate adenyltransferase	atp_c + gtp_c + h2o_c + so4_c --> aps_c + gdp_c + pi_c + ppi_c	CIW80_07460 and CIW80_07455	Cysteine Metabolism	0	-4.93384e-12	0	0	-1.34683e-12	0	0	9.25499e-13	0	0	-1.70921e-11	0	0	8.57157e-12	0	0	-7.6919e-12	0	0	-5.1151e-12	0	0	-6.315e-12	0	0	-1.46793e-11	0	0	-9.6599e-12	0	0	1.88563e-11	0
OPHBDC	Octaprenyl-hydroxybenzoate decarboxylase	3ophb_c + h_c --> 2oph_c + co2_c	CIW80_14195	Cofactor and Prosthetic Group Biosynthesis	0	-6.77194e-13	0	0.000792856	0.000792856	0.000792856	0.00158571	0.00158571	0.00158571	0.00237857	0.00237857	0.00237857	0.00317142	0.00317142	0.00317142	0.00461774	0.00461774	0.00461774	0.00554128	0.00554128	0.00554128	0.00646483	0.00646483	0.00646483	0.00738838	0.00738838	0.00738838	0.00831193	0.00831193	0.00831193	0.00923547	0.00923547	0.00923547
AACPS1	Acyl-[acyl-carrier-protein] synthetase (n-C14:0)	ACP_c + atp_c + ttdca_c --> amp_c + myrsACP_c + ppi_c	CIW80_24080 and CIW80_07985	Cell Envelope Biosynthesis	0	-5.75614e-12	0	0	-5.3873e-12	0	0	3.702e-12	0	0	-6.83685e-11	0	0	3.42863e-11	4.38739e-14	0	-3.07676e-11	0	0	-2.03695e-11	0	4.89065e-12	-2.526e-11	0	0	-5.87172e-11	0	1.19872e-11	-2.66287e-11	0	0	7.53907e-11	0
OHPHM	2-octaprenyl-6-hydroxyphenol methylase	2ohph_c + amet_c --> 2omph_c + ahcys_c + h_c	CIW80_05110	Cofactor and Prosthetic Group Biosynthesis	0	-6.77194e-13	0	0	-1.01647e-13	0	0	6.9849e-14	0	0	-1.28997e-12	0	0	6.46911e-13	0	0	-5.80521e-13	0	0	-3.84331e-13	0	0	-4.76604e-13	0	0	-1.10787e-12	0	0	-5.02428e-13	0	0	1.73979e-12	0
GHMT2r	Glycine hydroxymethyltransferase, reversible	ser__L_c + thf_c <=> gly_c + h2o_c + mlthf_c	CIW80_06560	Glycine and Serine Metabolism	164.496	164.496	164.496	151.824	151.827	151.827	139.151	139.158	139.158	126.479	126.489	126.489	113.806	113.821	113.821	104.247	104.268	104.268	92.1973	92.2222	92.2222	80.1475	80.1766	80.1766	68.0977	68.131	68.131	56.048	56.0854	56.0854	37.412	37.412	37.412
DHORD2	Dihydoorotic acid dehydrogenase (quinone8)	dhor__S_c + q8_c --> orot_c + q8h2_c	CIW80_22710	Purine and Pyrimidine Biosynthesis	0	-2.44262e-12	0	0	1.32782	1.32782	0	2.65565	2.65565	0	3.98347	3.98347	0	5.31129	5.31129	0	7.73348	0	0	9.28018	0	0	10.8269	0	0	12.3736	0	0	13.9203	0	0	15.467	0
LCARS	Lacaldehyde reductase (S-propane-1,2-diol forming)	h_c + lald__L_c + nadh_c <=> 12ppd__S_c + nad_c	CIW80_07675	Alternate Carbon Metabolism	-1000	-5.29235e-12	0	-1000	-3.54812e-11	0	-1000	3.702e-12	0	-1000	-6.83685e-11	0	-1000	3.42863e-11	0	-1000	-3.07676e-11	0	-1000	-2.03695e-11	0	-1000	-2.526e-11	0	-1000	-5.87206e-11	0	-1000	-2.66344e-11	0	-1000	7.53907e-11	0
ALCD19	Alcohol dehydrogenase (glycerol)	glyald_c + h_c + nadh_c <=> glyc_c + nad_c	CIW80_00375 or CIW80_25140	Alternate Carbon Metabolism	-1.72358e-12	-5.29235e-12	0	3.09861e-11	-3.54812e-11	0	1.46098e-11	3.702e-12	0	6.54958e-11	-6.83685e-11	0	6.72972e-12	3.42863e-11	0	1.6922e-11	-3.07676e-11	0	2.77501e-12	-2.03695e-11	0	1.08336e-11	-2.526e-11	0	4.3955e-12	-5.87206e-11	0	1.58771e-11	-2.66344e-11	0	3.92825e-11	7.53907e-11	0
RMPA	Rhamnulose-1-phosphate aldolase	rml1p_c <=> dhap_c + lald__L_c	CIW80_14515	Alternate Carbon Metabolism	-1.8857e-12	-3.89684e-27	0	3.09861e-11	0	0	1.46098e-11	0	0	6.54958e-11	0	0	0	0	0	2.04235e-29	0	0	2.56934e-12	0	0	2.04235e-29	0	0	0	0	0	0	0	0	0	0	0
SBTPD	Sorbitol-6-phosphate dehydrogenase	nad_c + sbt6p_c <=> f6p_c + h_c + nadh_c	CIW80_07195	Alternate Carbon Metabolism	0	0	0	0	0	0	0	0	0	0	0	0	0	0	0	0	0	0	0	0	0	0	0	0	0	0	0	0	0	0	0	0	0
PFK_2	Phosphofructokinase	atp_c + tag6p__D_c --> adp_c + h_c + tagdp__D_c	CIW80_14585	Alternate Carbon Metabolism	0	0	1.24441e-13	0	0	0	0	0	0	0	0	0	0	0	0	0	0	0	0	6.18003e-27	0	0	-5.44685e-27	0	0	0	0	0	-9.69352e-27	0	0	-1.4826e-26	0
GLTPD	Galactitol-1-phosphate dehydrogenase	galt1p_c + nad_c <=> h_c + nadh_c + tag6p__D_c	CIW80_04235	Alternate Carbon Metabolism	0	0	0	0	0	0	0	0	0	0	0	0	0	0	0	0	0	0	0	0	0	0	0	0	0	0	0	0	0	0	0	0	0
EX_hdcea_e	Hexadecenoate (n-C16:1) exchange	hdcea_e -->		Extracellular exchange	0	5.21152e-28	0	0	-6.86733e-12	0	0	8.88479e-13	0	0	-1.64084e-11	0	0	6.63605e-12	0	0	-7.38422e-12	0	0	-4.88869e-12	0	0	-6.0624e-12	0	0	-1.40929e-11	0	0	-6.39237e-12	0	0	-8.79936e-12	0
ACACCT	Acetyl-CoA:acetoacetyl-CoA transferase	acac_c + accoa_c --> aacoa_c + ac_c	(CIW80_05065 and CIW80_05060) or CIW80_01340	Alternate Carbon Metabolism	0	0	0	0	0	0	0	0	0	0	0	0	0	0	0	0	0	0	0	0	0	0	0	0	0	0	0	0	0	0	0	0	0
SDPDS	Succinyl-diaminopimelate desuccinylase	h2o_c + sl26da_c --> 26dap_LL_c + succ_c	CIW80_06210	Threonine and Lysine Metabolism	0	4.13833e-12	0	0.997964	0.997964	0.997964	1.99593	1.99593	1.99593	2.99389	2.99389	2.99389	3.99186	3.99186	3.99186	5.81232	5.81232	5.81232	6.97479	6.97479	6.97479	8.13725	8.13725	8.13725	9.29972	9.29972	9.29972	10.4622	10.4622	10.4622	11.6246	11.6246	11.6246
BUTCT	Acetyl-CoA:butyrate-CoA transferase	accoa_c + but_c --> ac_c + btcoa_c	CIW80_05065 and CIW80_05060	Alternate Carbon Metabolism	0	0	0	0	0	0	0	0	0	0	0	0	0	0	0	0	0	0	0	0	0	0	0	0	0	-4.06951e-11	0	0	5.36647e-48	0	0	0	0
TGBPA	Tagatose-bisphosphate aldolase	tagdp__D_c <=> dhap_c + g3p_c	(CIW80_10140 and CIW80_10175) or (CIW80_04255 and CIW80_04260)	Alternate Carbon Metabolism	0	0	1.24441e-13	0	0	0	0	0	0	0	0	0	0	0	0	0	0	0	0	-5.78569e-27	0	0	4.78727e-31	0	0	-8.13491e-11	0	0	1.45282e-27	0	0	0	0
MANAO	Mannonate oxidoreductase	mana_c + nad_c <=> fruur_c + h_c + nadh_c	CIW80_17255	Alternate Carbon Metabolism	0	0	0	0	0	0	0	0	0	0	0	0	0	0	0	7.26484e-27	0	0	1.73841e-27	0	0	0	0	0	0	0	0	0	0	0	7.58132e-30	0	0
TAGURr	Tagaturonate reductase	altrn_c + nad_c <=> h_c + nadh_c + tagur_c	CIW80_00545	Alternate Carbon Metabolism	0	0	0	0	0	0	0	0	0	0	0	0	0	0	0	0	0	0	0	0	0	0	0	0	0	0	0	0	0	0	0	0	0
DMSOR1	Dimethyl sulfoxide reductase (Menaquinol 8)	dmso_c + mql8_c --> dms_c + h2o_c + mqn8_c	(CIW80_00760 and CIW80_00765 and CIW80_00755 and CIW80_00750) or (CIW80_22505 and CIW80_22510 and CIW80_22500)	Oxidative Phosphorylation	0	0	0	0	0	0	0	0	0	0	0	0	0	0	0	0	0	0	0	0	0	0	0	0	0	0	0	0	0	0	0	0	0
PGLYCP	Phosphoglycolate phosphatase	2pglyc_c + h2o_c --> glyclt_c + pi_c	CIW80_11435	Alternate Carbon Metabolism	0	0	0	0	0	0	0	0	0	0	0	0	0	0	0	0	0	0	0	0	0	0	0	0	0	0	0	0	0	0	0	0	0
2DGULRx	2-dehydro-L-gulonate reductase (NADH)	2dhguln_c + h_c + nadh_c --> idon__L_c + nad_c	CIW80_12485	Alternate Carbon Metabolism	0	0	0	0	0	0	0	0	0	0	0	0	0	0	0	0	0	0	0	0	0	0	0	0	0	0	0	0	0	0	0	0	0
DKGLCNR2y	2,5-diketo-D-gluconate reductase (NADPH)	25dkglcn_c + h_c + nadph_c --> 5dglcn_c + nadp_c	CIW80_12485	Alternate Carbon Metabolism	0	0	0	0	0	0	0	0	0	0	0	0	0	0	0	0	0	0	0	0	0	0	0	0	0	0	0	0	0	0	0	0	0
G1PTT	Glucose-1-phosphate thymidylyltransferase	dttp_c + g1p_c + h_c --> dtdpglu_c + ppi_c	CIW80_13805	Cell Envelope Biosynthesis	0	0	0	0	0	0	0	0	0	0	0	0	0	0	0	0	0	0	0	0	0	0	0	0	0	0	0	0	0	0	0	-4.583e-12	0
TDPGDH	DTDPglucose 4,6-dehydratase	dtdpglu_c --> dtdp4d6dg_c + h2o_c	CIW80_13800	Cell Envelope Biosynthesis	0	0	0	0	0	0	0	0	0	0	0	0	0	0	0	0	0	0	0	0	0	0	0	0	0	0	0	0	0	0	0	-7.38201e-13	0
ADCS	4-amino-4-deoxychorismate synthase	chor_c + gln__L_c --> 4adcho_c + glu__L_c	CIW80_01955 and CIW80_11340	Cofactor and Prosthetic Group Biosynthesis	0	3.49016e-13	5.89884e-15	0.00237857	0.00237857	0.00237857	0.00475714	0.00475714	0.00475714	0.00713571	0.00713571	0.00713571	0.00951427	0.00951427	0.00951427	0.0138532	0.0138532	0.0138532	0.0166239	0.0166239	0.0166239	0.0193945	0.0193945	0.0193945	0.0221651	0.0221651	0.0221651	0.0249358	0.0249358	0.0249358	0.0277064	0.0277064	0.0277064
ADCL	4-aminobenzoate synthase	4adcho_c --> 4abz_c + h_c + pyr_c	CIW80_24090 or CIW80_15335	Cofactor and Prosthetic Group Biosynthesis	0	3.49016e-13	5.89884e-15	0.00237857	0.00237857	0.00237857	0.00475714	0.00475714	0.00475714	0.00713571	0.00713571	0.00713571	0.00951427	0.00951427	0.00951427	0.0138532	0.0138532	0.0138532	0.0166239	0.0166239	0.0166239	0.0193945	0.0193945	0.0193945	0.0221651	0.0221651	0.0221651	0.0249358	0.0249358	0.0249358	0.0277064	0.0277064	0.0277064
2DGULRy	2-dehydro-L-gulonate reductase (NADPH)	2dhguln_c + h_c + nadph_c --> idon__L_c + nadp_c	CIW80_12485	Alternate Carbon Metabolism	0	0	0	0	0	0	0	0	0	0	0	0	0	0	0	0	0	0	0	0	0	0	0	0	0	0	0	0	0	0	0	0	0
DHAPT	Dihydroxyacetone phosphotransferase	dha_c + pep_c --> dhap_c + pyr_c	CIW80_24895 and CIW80_24885 and CIW80_05965 and CIW80_05960 and CIW80_24890	Alternate Carbon Metabolism	0	258.401	0	0	265.912	24.6283	0	253.324	104.247	0	240.735	192.793	0	228.146	228.146	0	200.662	200.662	0	185.094	185.094	0	169.526	169.526	0	153.959	153.959	0	138.391	138.391	0	135.726	135.726
EX_lac__D_e	D-lactate exchange	lac__D_e -->		Extracellular exchange	0	258.401	0	0	323.43	0	0	356.004	0	0	346.891	0	0	337.778	0	0	297.053	0	0	281.618	0	0	266.182	0	0	250.747	0	0	235.312	0	0	237.362	0
UMPK	UMP kinase	atp_c + ump_c <=> adp_c + udp_c	CIW80_22565 or CIW80_18620	Nucleotide Salvage Pathway	0	4.35263e-12	1.13184e-28	1.4958	1.4958	1.4958	2.99159	2.99159	2.99159	4.48739	4.48739	4.48739	5.98318	5.98318	5.98318	8.71178	8.71178	8.71178	10.4541	10.4541	10.4541	12.1965	12.1965	12.1965	13.9389	13.9389	13.9389	15.6812	15.6812	15.6812	17.4236	17.4236	17.4236
RZ5PP	Alpha-ribazole 5-phosphate phosphatase	5prdmbz_c + h2o_c --> pi_c + rdmbzi_c	CIW80_21210	Cofactor and Prosthetic Group Biosynthesis	0	9.67252e-13	0	0	-1.18271e-11	0	0	-9.32653e-12	0	0	-2.23302e-11	0	0	-1.31893e-12	0	0	-6.74976e-12	0	0	-6.37845e-12	0	0	-6.04757e-12	0	0	-1.84986e-11	0	0	1.30004e-12	0	1.06865e-11	-9.29744e-12	0
DDPGALA	2-dehydro-3-deoxy-6-phosphogalactonate aldolase	2dh3dgal6p_c <=> g3p_c + pyr_c	CIW80_13325	Alternate Carbon Metabolism	0	0	0	0	0	0	0	0	0	0	0	0	0	0	0	0	0	0	0	0	0	0	0	0	0	0	0	0	0	0	0	0	0
DURIK1	Deoxyuridine kinase (ATP:Deoxyuridine)	atp_c + duri_c --> adp_c + dump_c + h_c	CIW80_25130	Nucleotide Salvage Pathway	0	2.90176e-12	0	0	-3.54812e-11	0	0	-2.79796e-11	0	0	-6.69905e-11	0	0	-3.95666e-12	0	0	-2.02493e-11	0	0	-1.91354e-11	0	0	-1.81427e-11	0	0	-5.54958e-11	0	0	3.90013e-12	0	0	-3.71898e-11	0
G3PD6	Glycerol-3-phosphate dehydrogenase (menaquinone-8)	glyc3p_c + mqn8_c --> dhap_c + mql8_c	CIW80_05160 and CIW80_05155 and CIW80_05150	Oxidative Phosphorylation	0	1000	0	0	999.324	0	0	998.649	0	0	997.973	0	0	997.298	0	0	996.065	0	0	995.279	0	0	994.492	0	0	993.705	0	0	992.918	0	0	992.131	0
ALLTN	Allantoinase	alltn_c + h2o_c --> alltt_c + h_c	CIW80_20685	Nitrogen Metabolism	0	0	0	0	0	0	2.55462e-28	0	0	1.21035e-27	0	0	0	0	0	0	0	0	0	0	0	0	0	0	0	0	0	0	0	0	0	0	0
UAPGR	UDP-N-acetylenolpyruvoylglucosamine reductase	h_c + nadph_c + uaccg_c --> nadp_c + uamr_c	CIW80_14915	Cell Envelope Biosynthesis	-1.37978e-13	2.73156e-13	0	0.0987977	0.0987977	0.0987977	0.197595	0.197595	0.197595	0.296393	0.296393	0.296393	0.395191	0.395191	0.395191	0.575416	0.575416	0.575416	0.690499	0.690499	0.690499	0.805582	0.805582	0.805582	0.920665	0.920665	0.920665	1.03575	1.03575	1.03575	1.15083	1.15083	1.15083
UPPRT	Uracil phosphoribosyltransferase	prpp_c + ura_c --> ppi_c + ump_c	CIW80_06285	Nucleotide Salvage Pathway	0	2.6405e-12	0	0	-2.73639e-11	0	0	-1.86114e-11	0	0	-4.01943e-11	0	0	-1.97953e-12	0	0	-1.3405e-11	0	0	-8.4444e-12	0	0	-6.08972e-12	0	0	-1.57936e-11	0	0	4.76216e-12	0	0	-2.04846e-11	0
NTD9	5'-nucleotidase (GMP)	gmp_c + h2o_c --> gsn_c + pi_c	CIW80_07420 or CIW80_11505 or CIW80_21350	Nucleotide Salvage Pathway	0	2.6405e-12	0	0	-2.97524e-11	0	0	-3.1019e-11	0	0	-6.69905e-11	0	0	-3.29922e-12	0	0	-2.23417e-11	0	0	-1.4074e-11	0	0	-1.01495e-11	0	0	-2.63226e-11	0	0	-2.66404e-11	0	0	-3.4141e-11	0
CTPS2	CTP synthase (glutamine)	atp_c + gln__L_c + h2o_c + utp_c --> adp_c + ctp_c + glu__L_c + 2.0 h_c + pi_c	CIW80_07585	Purine and Pyrimidine Biosynthesis	0	8.61833e-13	0	0.690684	0.690684	0.690684	1.38137	1.38137	1.38137	2.07205	2.07205	2.07205	2.76273	2.76273	2.76273	4.02267	4.02267	4.02267	4.8272	4.8272	4.8272	5.63173	5.63173	5.63173	6.43627	6.43627	6.43627	7.2408	7.2408	7.2408	8.04533	8.04533	8.04533
NTD1	5'-nucleotidase (dUMP)	dump_c + h2o_c --> duri_c + pi_c	CIW80_07420 or CIW80_17520 or CIW80_05390	Nucleotide Salvage Pathway	0	3.44733e-12	2.75222e-13	0	-4.46287e-11	0	0	-4.65285e-11	0	0	-1.00486e-10	0	0	-4.94882e-12	0	0	-3.35126e-11	0	0	-2.21715e-11	0	0	-1.49349e-11	0	0	-3.94839e-11	0	0	-3.99101e-11	0	0	-2.47854e-11	0
NTD7	5'-nucleotidase (AMP)	amp_c + h2o_c --> adn_c + pi_c	CIW80_07420 or CIW80_11505 or CIW80_21350	Nucleotide Salvage Pathway	0	2.29822e-12	0	0	-2.97524e-11	0	0	-3.1019e-11	0	0	-6.69905e-11	0	0	-3.29922e-12	0	0	-2.23417e-11	0	0	-1.4781e-11	0	0	-9.95662e-12	0	0	-2.63226e-11	0	0	-2.66067e-11	0	0	-1.65183e-11	0
PAPPT3	Phospho-N-acetylmuramoyl-pentapeptide-transferase (meso-2,6-diaminopimelate)	udcpp_c + ugmda_c --> uagmda_c + ump_c	CIW80_18145	Cell Envelope Biosynthesis	-1.37978e-13	2.37747e-13	0	0.0987977	0.0987977	0.0987977	0.197595	0.197595	0.197595	0.296393	0.296393	0.296393	0.395191	0.395191	0.395191	0.575416	0.575416	0.575416	0.690499	0.690499	0.690499	0.805582	0.805582	0.805582	0.920665	0.920665	0.920665	1.03575	1.03575	1.03575	1.15083	1.15083	1.15083
UAGPT3	UDP-N-acetylglucosamine-N-acetylmuramyl-(pentapeptide)pyrophosphoryl-undecaprenol N-acetylglucosamine transferase	uacgam_c + uagmda_c --> h_c + uaagmda_c + udp_c	CIW80_18160	Cell Envelope Biosynthesis	-1.37978e-13	2.37747e-13	0	0.0987977	0.0987977	0.0987977	0.197595	0.197595	0.197595	0.296393	0.296393	0.296393	0.395191	0.395191	0.395191	0.575416	0.575416	0.575416	0.690499	0.690499	0.690499	0.805582	0.805582	0.805582	0.920665	0.920665	0.920665	1.03575	1.03575	1.03575	1.15083	1.15083	1.15083
NDPK7	Nucleoside-diphosphate kinase (ATP:dCDP)	atp_c + dcdp_c <=> adp_c + dctp_c	CIW80_20510 or CIW80_06420	Nucleotide Salvage Pathway	-5.98573e-14	1.14911e-12	0	1.54931e-11	0.096728	0	7.30492e-12	0.193456	0	3.27479e-11	0.290184	0.290184	3.36486e-12	0.386912	0	2.64789e-12	0.563362	0	-2.97471e-12	0.676034	0	1.21547e-12	0.788706	0	4.44023e-12	0.901379	0	5.95393e-12	1.01405	0	1.20223e-11	1.12672	0
AOBUTDs	L-2-amino-3-oxobutanoate decarboxylation (spontaneous)	2aobut_c + h_c --> aact_c + co2_c	s0001	Threonine and Lysine Metabolism	0	2.29822e-12	0	0	-2.97529e-11	0	0	-3.10199e-11	0	0	-6.69905e-11	0	-1.0167e-58	-3.29876e-12	0	0	-1.59784e-11	0	0	-9.92835e-12	0	0	-1.01495e-11	0	0	-2.63226e-11	0	0	-2.66126e-11	0	0	-1.23702e-11	0
GLYAT	Glycine C-acetyltransferase	accoa_c + gly_c <=> 2aobut_c + coa_c	CIW80_12800	Glycine and Serine Metabolism	-6.65082e-14	1000	0	1.54931e-11	1000	0	7.30492e-12	1000	0	3.27479e-11	1000	0	3.36486e-12	1000	0	3.53052e-12	1000	0	-3.96628e-12	1000	0	1.62063e-12	1000	0	5.92031e-12	1000	0	7.93857e-12	1000	0	1.92357e-11	1000	0
ADNUC	Adenosine hydrolase	adn_c + h2o_c --> ade_c + rib__D_c	CIW80_17820	Alternate Carbon Metabolism	0	2.68451e-12	0	0	-1.72333e-11	0	0	-2.8601e-11	0	0	-6.08976e-11	0	0	-2.34576e-12	0	0	-2.93051e-11	0	0	-4.34284e-11	0	0	-1.93978e-11	0	0	-1.69665e-11	0	0	-4.42358e-11	0	0	-4.40894e-11	0
GMHEPPA	D-glycero-D-manno-heptose 1,7-bisphosphate phosphatase	gmhep17bp_c + h2o_c --> gmhep1p_c + pi_c	CIW80_18780	Lipopolysaccharide Biosynthesis / Recycling	0	0	0	0	0	0	0	0	0	0	0	0	0	0	0	0	0	0	0	0	0	0	0	0	0	0	0	0	0	0	0	-1.47103e-11	0
S7PI	Sedoheptulose 7-phosphate isomerase	s7p_c --> gmhep7p_c	CIW80_19410	Lipopolysaccharide Biosynthesis / Recycling	0	0	0	0	0	0	0	0	0	0	0	0	0	0	0	0	0	0	0	0	0	0	0	0	0	0	0	0	0	0	0	-1.47103e-11	0
TRPS3	Tryptophan synthase (indoleglycerol phosphate)	3ig3p_c --> g3p_c + indole_c	CIW80_25240 and CIW80_25245	Tyrosine, Tryptophan, and Phenylalanine Metabolism	0	3.6607e-13	0	0.108521	0.108521	0.108521	0.217041	0.217041	0.217041	0.325562	0.325562	0.325562	0.434082	0.434082	0.434082	0.632043	0.632043	0.632043	0.758452	0.758452	0.758452	0.88486	0.88486	0.88486	1.01127	1.01127	1.01127	1.13768	1.13768	1.13768	1.26409	1.26409	1.26409
EX_ttdcea_e	Tetradecenoate (n-C14:1) exchange	ttdcea_e -->		Extracellular exchange	0	-6.07424e-29	0	0	0	0	0	0	0	0	0	0	0	0	0	0	-8.79152e-12	0	0	0	0	0	0	0	0	0	0	0	0	0	0	0	0
F6PA	Fructose 6-phosphate aldolase	f6p_c <=> dha_c + g3p_c	CIW80_22130 or CIW80_14765	Glycolysis/Gluconeogenesis	40.2005	557.003	382.217	3.13776e-11	531.825	242.07	1.3074e-11	506.647	156.913	6.61657e-11	481.469	192.793	1.14965e-11	456.291	228.146	6.38014e-12	401.324	200.662	2.47179e-13	370.189	185.094	2.76585e-12	339.053	169.526	1.14747e-11	307.917	153.959	1.5941e-11	276.782	138.391	3.19817e-11	271.452	135.726
AGMHE	ADP-D-glycero-D-manno-heptose epimerase	adphep_DD_c --> adphep_LD_c	CIW80_12805	Lipopolysaccharide Biosynthesis / Recycling	0	0	0	0	0	0	0	0	0	0	0	0	0	0	0	0	0	0	0	0	0	0	0	0	0	0	0	0	0	0	0	-3.45231e-12	0
CRNBTCT	Gamma-butyrobetainyl-CoA: carnitine CoA transferase	bbtcoa_c + crn_c <=> crncoa_c + gbbtn_c	CIW80_17875	Oxidative Phosphorylation	0	0	0	0	0	0	0	0	0	0	0	0	0	0	0	0	0	0	0	0	0	0	0	0	0	0	0	0	0	0	0	0	0
CRNCBCT	Crotonobetainyl-CoA: carnitine CoA transferase	crn_c + ctbtcoa_c <=> crncoa_c + ctbt_c	CIW80_17875	Oxidative Phosphorylation	0	0	0	0	-8.6002e-13	0	0	-1.37879e-12	0	0	-2.84227e-12	0	0	-3.64517e-13	0	0	-1.24612e-12	0	0	-2.10496e-12	0	0	-1.66444e-12	0	0	-7.28047e-13	0	0	-7.50499e-13	0	0	-5.09357e-13	0
NTD10	5'-nucleotidase (XMP)	h2o_c + xmp_c --> pi_c + xtsn_c	CIW80_07420	Nucleotide Salvage Pathway	-8.34437e-13	2.70941e-12	5.89884e-15	0	-8.88687e-12	0	0	-1.42475e-11	0	0	-2.93701e-11	0	0	-3.76667e-12	0	0	-1.28766e-11	0	0	-2.17513e-11	0	0	-1.71992e-11	0	0	-7.52315e-12	0	0	-7.41382e-12	0	0	-5.17846e-12	0
CRNCDH	Carnityl-CoA dehydratse	crncoa_c <=> ctbtcoa_c + h2o_c	CIW80_17865	Oxidative Phosphorylation	0	0	0	0	0	0	0	0	0	0	0	0	0	0	0	0	0	0	0	0	0	0	0	0	0	0	0	0	0	0	0	-5.09357e-13	0
GMHEPAT	D-glycero-D-manno-hepose 1-phosphate adenyltransferase	atp_c + gmhep1p_c + h_c --> adphep_DD_c + ppi_c	CIW80_09720	Lipopolysaccharide Biosynthesis / Recycling	0	0	0	0	0	0	0	0	0	0	0	0	0	0	0	0	0	0	0	0	0	0	0	0	0	0	0	0	0	0	0	-3.45231e-12	0
EX_h2s_e	Hydrogen sulfide exchange	h2s_e -->		Extracellular exchange	0	4.77223e-12	0	0	-1.77737e-11	0	0	-2.8495e-11	0	0	-5.87401e-11	0	0	-7.53335e-12	0	0	-3.86297e-11	0	0	-6.52539e-11	0	0	-5.15977e-11	0	0	-2.25695e-11	0	0	-2.22414e-11	0	0	-1.55354e-11	0
ADPT	Adenine phosphoribosyltransferase	ade_c + prpp_c --> amp_c + ppi_c	CIW80_20480	Nucleotide Salvage Pathway	0	4.77485e-12	0	0	-1.77737e-11	0	0	-2.8495e-11	0	0	-5.87401e-11	0	0	-7.53335e-12	0	0	-2.57531e-11	0	0	-4.35026e-11	0	0	-3.43985e-11	0	0	-1.50463e-11	0	0	-1.48276e-11	0	0	-1.03569e-11	0
EX_gthrd_e	Reduced glutathione exchange	gthrd_e -->		Extracellular exchange	0	2.89007e-12	0	0	-1.06642e-11	0	0	-1.7097e-11	0	0	-3.52441e-11	0	0	-4.52001e-12	0	0	-1.54519e-11	0	0	-2.61016e-11	0	0	-2.06391e-11	0	0	-9.02778e-12	0	0	-8.89658e-12	0	0	-5.17846e-12	0
FADRx	FAD reductase	fad_c + h_c + nadh_c --> fadh2_c + nad_c	CIW80_14200	Cofactor and Prosthetic Group Biosynthesis	0	129.201	0	0	169.827	0	0	210.453	0	0	251.079	0	0	291.705	0	0	252.836	0	0	277.563	0	0	302.29	0	0	327.017	0	0	351.744	0	0	384.65	0
GTPDPK	GTP diphosphokinase	atp_c + gtp_c --> amp_c + gdptp_c + h_c	CIW80_07595	Cofactor and Prosthetic Group Biosynthesis	0	2.82769e-12	0	0	-9.853e-12	0	0	-1.13063e-11	0	0	-2.75148e-11	0	0	-3.30075e-12	0	0	-2.40362e-11	0	0	-1.79951e-11	0	0	1.17621e-12	0	0	-7.03883e-12	0	0	-7.41382e-12	0	0	-1.00424e-11	0
NADN	NAD nucleosidase	h2o_c + nad_c --> adprib_c + h_c + ncam_c		Cofactor and Prosthetic Group Biosynthesis	0	2.82769e-12	0	0	-2.81514e-12	0	0	-3.23036e-12	0	0	-7.86137e-12	0	0	-9.4307e-13	0	0	-2.40362e-11	0	0	-1.79951e-11	0	0	1.17621e-12	0	0	-2.01109e-12	0	0	-2.11823e-12	0	0	-1.00424e-11	0
GLYCLTDx	Glycolate dehydrogenase (NAD)	glx_c + h_c + nadh_c --> glyclt_c + nad_c	CIW80_12485 or CIW80_23760	Glyoxylate Metabolism	0	1000	0	0	1000	0	0	1000	0	0	1000	0	0	1000	0	0	1000	0	0	1000	0	0	1000	0	0	1000	0	0	1000	0	0	1000	0
ADK1	Adenylate kinase	amp_c + atp_c <=> 2.0 adp_c	CIW80_20510	Nucleotide Salvage Pathway	-903.36	1000	767.648	-1000	1000	697.767	-1000	1000	627.887	-1000	1000	558.007	-1000	1000	488.126	-1000	1000	423.92	-1000	1000	355.174	-1000	1000	286.429	-1000	1000	217.683	-1000	1000	148.938	-1000	1000	79.205
NDPK2	Nucleoside-diphosphate kinase (ATP:UDP)	atp_c + udp_c <=> adp_c + utp_c	CIW80_20510 or CIW80_06420	Nucleotide Salvage Pathway	-616.176	2.59853e-11	-5.09396e-13	-645.59	1.66377	1.57394	-675.004	3.32753	0	-704.417	4.9913	4.72182	-733.831	6.65507	0	-755.853	9.69008	0	-783.789	11.6281	0	-811.724	13.5661	0	-839.659	15.5041	0	-867.595	17.4421	0	-902.398	19.3802	0
NDPK3	Nucleoside-diphosphate kinase (ATP:CDP)	atp_c + cdp_c <=> adp_c + ctp_c	CIW80_06420 or CIW80_20510	Nucleotide Salvage Pathway	-616.176	-1.982e-13	0	-646.602	0.658767	0.658767	-677.027	1.31753	0	-707.453	1.9763	1.68612	-737.879	2.63507	0	-761.747	3.83678	0	-790.861	4.60413	0	-819.975	5.37149	0	-849.089	6.13885	0	-878.203	6.9062	0	-914.185	7.67356	0
HPYRRy	Hydroxypyruvate reductase (NADPH)	h_c + hpyr_c + nadph_c --> glyc__R_c + nadp_c	CIW80_23760 or CIW80_12485	Alternate Carbon Metabolism	0	1000	0	0	1000	0	0	1000	0	0	1000	0	0	1000	0	0	1000	0	0	1000	0	0	1000	0	0	1000	0	0	1000	0	0	1000	0
NDPK4	Nucleoside-diphosphate kinase (ATP:dTDP)	atp_c + dtdp_c <=> adp_c + dttp_c	CIW80_20510 or CIW80_06420	Nucleotide Salvage Pathway	-616.176	-5.57779e-12	0	-647.074	0.0898274	0.0898274	-677.972	0.179655	0.179655	-708.87	0.269482	0.269482	-739.768	0.35931	0	-764.497	0.523171	0	-794.161	0.627805	0	-823.825	0.732439	0	-853.489	0.837073	0	-883.153	0.941708	0	-919.686	1.04634	0
ACODA	Acetylornithine deacetylase	acorn_c + h2o_c --> ac_c + orn_c	CIW80_14815	Arginine and Proline Metabolism	0	-9.30886e-12	0	0.547549	0.547549	0.547549	1.0951	1.0951	1.0951	1.64265	1.64265	1.64265	2.19019	2.19019	2.19019	3.18902	3.18902	3.18902	3.82683	3.82683	3.82683	4.46463	4.46463	4.46463	5.10244	5.10244	5.10244	5.74024	5.74024	5.74024	6.37804	6.37804	6.37804
ADA	Adenosine deaminase	adn_c + h2o_c + h_c --> ins_c + nh4_c	CIW80_00950	Nucleotide Salvage Pathway	0	-1.83885e-11	0	0	-2.91713e-12	0	0	-1.78711e-11	0	0	-5.07823e-11	0	0	-2.32328e-11	0	0	-1.39979e-11	0	0	-2.13364e-11	0	0	-6.73543e-12	0	0	-1.23349e-11	0	0	-1.8291e-11	0	0	-5.75804e-11	0
DADA	Deoxyadenosine deaminase	dad_2_c + h2o_c + h_c --> din_c + nh4_c	CIW80_00950	Nucleotide Salvage Pathway	0	-1.83885e-11	-1.31466e-13	0	-2.91713e-12	0	0	-1.78711e-11	0	0	-5.07823e-11	0	0	-2.32328e-11	0	0	-1.39979e-11	0	0	-2.13364e-11	0	0	-6.73543e-12	0	0	-1.23349e-11	0	0	-1.8291e-11	0	0	-5.75804e-11	0
ADD	Adenine deaminase	ade_c + h2o_c + h_c --> hxan_c + nh4_c	CIW80_13190	Nucleotide Salvage Pathway	0	-1.83885e-11	0	0	-2.91713e-12	0	0	-1.78711e-11	0	0	-5.07823e-11	0	0	-2.32328e-11	0	0	-1.39979e-11	0	0	-2.13364e-11	0	0	-6.73543e-12	0	0	-1.23349e-11	0	0	-1.8291e-11	0	0	-5.75804e-11	0
FCLT	Ferrochelatase	fe2_c + ppp9_c --> 2.0 h_c + pheme_c	CIW80_20515 or CIW80_06030 or CIW80_23065	Cofactor and Prosthetic Group Biosynthesis	0	-6.84215e-13	0	0.000792856	0.000792856	0.000792856	0.00158571	0.00158571	0.00158571	0.00237857	0.00237857	0.00237857	0.00317142	0.00317142	0.00317142	0.00461774	0.00461774	0.00461774	0.00554128	0.00554128	0.00554128	0.00646483	0.00646483	0.00646483	0.00738838	0.00738838	0.00738838	0.00831193	0.00831193	0.00831193	0.00923547	0.00923547	0.00923547
HBZOPT	Hydroxybenzoate octaprenyltransferase	4hbz_c + octdp_c --> 3ophb_c + ppi_c	CIW80_15340	Cofactor and Prosthetic Group Biosynthesis	0	-1.03303e-12	0	0.000792856	0.000792856	0.000792856	0.00158571	0.00158571	0.00158571	0.00237857	0.00237857	0.00237857	0.00317142	0.00317142	0.00317142	0.00461774	0.00461774	0.00461774	0.00554128	0.00554128	0.00554128	0.00646483	0.00646483	0.00646483	0.00738838	0.00738838	0.00738838	0.00831193	0.00831193	0.00831193	0.00923547	0.00923547	0.00923547
PNTK	Pantothenate kinase	atp_c + pnto__R_c --> 4ppan_c + adp_c + h_c	CIW80_14925	Cofactor and Prosthetic Group Biosynthesis	0	-6.61941e-13	0	0.00897197	0.00897197	0.00897197	0.0179439	0.0179439	0.0179439	0.0269159	0.0269159	0.0269159	0.0358879	0.0358879	0.0358879	0.0522544	0.0522544	0.0522544	0.0627052	0.0627052	0.0627052	0.0731561	0.0731561	0.0731561	0.083607	0.083607	0.083607	0.0940578	0.0940578	0.0940578	0.104509	0.104509	0.104509
ADSS	Adenylosuccinate synthase	asp__L_c + gtp_c + imp_c --> dcamp_c + gdp_c + 2.0 h_c + pi_c	CIW80_16210	Purine and Pyrimidine Biosynthesis	0	5.94388e-12	6.94166e-14	0.712085	0.712085	0.712085	1.42417	1.42417	1.42417	2.13626	2.13626	2.13626	2.84834	2.84834	2.84834	4.14731	4.14731	4.14731	4.97678	4.97678	4.97678	5.80624	5.80624	5.80624	6.6357	6.6357	6.6357	7.46516	7.46516	7.46516	8.29463	8.29463	8.29463
AGDC	N-acetylglucosamine-6-phosphate deacetylase	acgam6p_c + h2o_c --> ac_c + gam6p_c	CIW80_21360	Alternate Carbon Metabolism	0	1.25264e-12	0	0	-4.99227e-13	0	0	-3.2493e-12	0	0	-9.23314e-12	0	0	-4.22414e-12	0	0	-2.54507e-12	0	0	-3.87934e-12	0	-1.9574e-11	-1.22462e-12	0	0	-2.2427e-12	0	1.57231e-11	-3.32564e-12	0	0	-1.04696e-11	0
OCTDPS	Octaprenyl pyrophosphate synthase	frdp_c + 5.0 ipdp_c --> octdp_c + 5.0 ppi_c	CIW80_10405	Cofactor and Prosthetic Group Biosynthesis	0	7.23896e-13	0	0.000792856	0.000792856	0.000792856	0.00158571	0.00158571	0.00158571	0.00237857	0.00237857	0.00237857	0.00317142	0.00317142	0.00317142	0.00461774	0.00461774	0.00461774	0.00554128	0.00554128	0.00554128	0.00646483	0.00646483	0.00646483	0.00738838	0.00738838	0.00738838	0.00831193	0.00831193	0.00831193	0.00923547	0.00923547	0.00923547
ASNN	L-asparaginase	asn__L_c + h2o_c --> asp__L_c + nh4_c	CIW80_01740 or CIW80_22145	Alanine and Aspartate Metabolism	0	3.0272e-12	0	0	-1.37287e-12	0	0	-8.93557e-12	0	0	-2.53911e-11	0	0	-1.16164e-11	0	0	-6.99895e-12	0	0	-1.06682e-11	0	0	-3.36771e-12	0	0	-6.16743e-12	0	0	-9.1455e-12	0	0	-2.87914e-11	0
DPCOAK	Dephospho-CoA kinase	atp_c + dpcoa_c --> adp_c + coa_c + h_c	CIW80_18230	Cofactor and Prosthetic Group Biosynthesis	0	2.01813e-12	0	0.00897197	0.00897197	0.00897197	0.0179439	0.0179439	0.0179439	0.0269159	0.0269159	0.0269159	0.0358879	0.0358879	0.0358879	0.0522544	0.0522544	0.0522544	0.0627052	0.0627052	0.0627052	0.0731561	0.0731561	0.0731561	0.083607	0.083607	0.083607	0.0940578	0.0940578	0.0940578	0.104509	0.104509	0.104509
HETZK	Hydroxyethylthiazole kinase	4mhetz_c + atp_c --> 4mpetz_c + adp_c + h_c	CIW80_04305	Cofactor and Prosthetic Group Biosynthesis	0	0	0	0	0	0	0	0	0	0	0	0	0	0	0	0	0	0	0	0	0	0	0	0	0	0	0	0	0	0	0	0	0
ASNS2	Asparagine synthetase	asp__L_c + atp_c + nh4_c --> amp_c + asn__L_c + h_c + ppi_c	CIW80_13585 or CIW80_21345	Alanine and Aspartate Metabolism	0	3.0272e-12	0	0.706819	0.706819	0.706819	1.41364	1.41364	1.41364	2.12046	2.12046	2.12046	2.82728	2.82728	2.82728	4.11664	4.11664	4.11664	4.93997	4.93997	4.93997	5.7633	5.7633	5.7633	6.58663	6.58663	6.58663	7.40996	7.40996	7.40996	8.23329	8.23329	8.23329
ASPCT	Aspartate carbamoyltransferase	asp__L_c + cbp_c --> cbasp_c + h_c + pi_c	(CIW80_16580 and CIW80_16585) or CIW80_16585	Purine and Pyrimidine Biosynthesis	0	2.79434e-12	0	1.32782	1.32782	1.32782	2.65565	2.65565	2.65565	3.98347	3.98347	3.98347	5.31129	5.31129	5.31129	7.73348	7.73348	7.73348	9.28018	9.28018	9.28018	10.8269	10.8269	10.8269	12.3736	12.3736	12.3736	13.9203	13.9203	13.9203	15.467	15.467	15.467
KDOPS	3-deoxy -D-manno-octulosonic -acid 8-phosphate synthase	ara5p_c + h2o_c + pep_c --> kdo8p_c + pi_c	CIW80_24970	Lipopolysaccharide Biosynthesis / Recycling	0	6.72712e-13	0	0.138348	0.138348	0.138348	0.276696	0.276696	0.276696	0.415044	0.415044	0.415044	0.553392	0.553392	0.553392	0.805764	0.805764	0.805764	0.966917	0.966917	0.966917	1.12807	1.12807	1.12807	1.28922	1.28922	1.28922	1.45038	1.45038	1.45038	1.61153	1.61153	1.61153
KDOPP	3-deoxy-manno-octulosonate-8-phosphatase	h2o_c + kdo8p_c --> kdo_c + pi_c	CIW80_10460	Lipopolysaccharide Biosynthesis / Recycling	0	6.72712e-13	0	0.138348	0.138348	0.138348	0.276696	0.276696	0.276696	0.415044	0.415044	0.415044	0.553392	0.553392	0.553392	0.805764	0.805764	0.805764	0.966917	0.966917	0.966917	1.12807	1.12807	1.12807	1.28922	1.28922	1.28922	1.45038	1.45038	1.45038	1.61153	1.61153	1.61153
DMPPS	1-hydroxy-2-methyl-2-(E)-butenyl 4-diphosphate reductase (dmpp)	h2mb4p_c + h_c + nadh_c --> dmpp_c + h2o_c + nad_c	CIW80_17815	Cofactor and Prosthetic Group Biosynthesis	0	1.39717e-12	0	0	0.00849387	0.000988404	0	0.0169877	0.00197681	0	0.0254816	0.00296521	0	0.0339755	0.00395361	0	0.0494698	0.00575664	0	0.0593638	0.00690797	0	0.0692578	0.0080593	0	0.0791517	0.00921063	0	0.0890457	0.010362	0	0.0989397	0.0115133
EX_26dap__M_e	Meso-2,6-Diaminoheptanedioate exchange	26dap__M_e -->		Extracellular exchange	0	5.18949e-12	0	0	0	0	0	0	0	0	0	0	0	0	0	0	0	0	0	0	0	0	0	0	0	0	0	0	0	0	0	0	0
MCOATA	Malonyl-CoA-ACP transacylase	ACP_c + malcoa_c <=> coa_c + malACP_c	CIW80_24080 and CIW80_24070	Membrane Lipid Metabolism	1.03084e-27	-3.16209e-11	0	0.276696	0.276696	0.276696	0.553392	0.553392	0.553392	0.830088	0.830088	0.830088	1.10678	1.10678	1.10678	1.61153	1.61153	1.61153	1.93383	1.93383	1.93383	2.25614	2.25614	2.25614	2.57845	2.57845	2.57845	2.90075	2.90075	2.90075	3.22306	3.22306	3.22306
IPDPS	1-hydroxy-2-methyl-2-(E)-butenyl 4-diphosphate reductase (ipdp)	h2mb4p_c + h_c + nadh_c --> h2o_c + ipdp_c + nad_c	CIW80_17815	Cofactor and Prosthetic Group Biosynthesis	0	-7.27247e-12	0	0	0.00849387	0.00750547	0	0.0169877	0.0150109	0	0.0254816	0.0225164	0	0.0339755	0.0300219	0	0.0494698	0.0437132	0	0.0593638	0.0524558	0	0.0692578	0.0611985	0	0.0791517	0.0699411	0	0.0890457	0.0786838	0	0.0989397	0.0874264
AST	Arginine succinyltransferase	arg__L_c + succoa_c --> coa_c + h_c + sucarg_c	CIW80_01615	Arginine and Proline Metabolism	0	-6.99308e-12	0	0	-4.57625e-13	0	0	-2.97859e-12	0	0	-8.46385e-12	0	0	-3.87213e-12	0	0	-2.33166e-12	0	0	-3.55606e-12	0	0	-1.12296e-12	0	0	-5.42657e-12	0	0	-3.04894e-12	0	0	-2.01811e-12	0
SGDS	Succinylglutamate desuccinylase	h2o_c + sucglu_c --> glu__L_c + succ_c	CIW80_01600	Arginine and Proline Metabolism	0	-6.99308e-12	0	0	-4.57625e-13	0	0	-2.97859e-12	0	0	-8.46385e-12	0	0	-3.87213e-12	0	0	-2.33166e-12	0	0	-3.55606e-12	0	0	-1.12296e-12	0	0	-5.42657e-12	0	0	-3.04894e-12	0	0	-2.01811e-12	0
DAPE	Diaminopimelate epimerase	26dap_LL_c <=> 26dap__M_c	CIW80_13925	Threonine and Lysine Metabolism	0	-2.40186e-11	0	0.997964	0.997964	0.997964	1.99593	1.99593	1.99593	2.99389	2.99389	2.99389	3.99186	3.99186	3.99186	5.81232	5.81232	5.81232	6.97479	6.97479	6.97479	8.13725	8.13725	8.13725	9.29972	9.29972	9.29972	10.4622	10.4622	10.4622	11.6246	11.6246	11.6246
DHDPRy	Dihydrodipicolinate reductase (NADPH)	23dhdp_c + h_c + nadph_c --> nadp_c + thdp_c	CIW80_17830	Threonine and Lysine Metabolism	0	-2.40186e-11	0	0.997964	0.997964	0.997964	1.99593	1.99593	1.99593	2.99389	2.99389	2.99389	3.99186	3.99186	3.99186	5.81232	5.81232	5.81232	6.97479	6.97479	6.97479	8.13725	8.13725	8.13725	9.29972	9.29972	9.29972	10.4622	10.4622	10.4622	11.6246	11.6246	11.6246
EX_acnam_e	N-Acetylneuraminate exchange	acnam_e -->		Extracellular exchange	0	-3.1514e-11	0	0	-4.707e-13	0	0	-3.0637e-12	0	0	-8.70568e-12	0	0	-3.98276e-12	0	0	0	0	0	-3.65766e-12	0	0	0	0	0	-5.58162e-12	0	0	-3.13606e-12	0	0	-2.07577e-12	0
HSK	Homoserine kinase	atp_c + hom__L_c --> adp_c + h_c + phom_c	CIW80_17690	Threonine and Lysine Metabolism	0	-2.10094e-11	0	2.11141	2.11141	2.11141	4.22281	4.22281	4.22281	6.33422	6.33422	6.33422	8.44563	8.44563	8.44563	12.2972	12.2972	12.2972	14.7567	14.7567	14.7567	17.2161	17.2161	17.2161	19.6755	19.6755	19.6755	22.135	22.135	22.135	24.5944	24.5944	24.5944
SDPTA	Succinyldiaminopimelate transaminase	akg_c + sl26da_c <=> glu__L_c + sl2a6o_c	CIW80_11335 or CIW80_01620 or CIW80_06960 or CIW80_22550	Threonine and Lysine Metabolism	2.90736e-12	0	0	-0.997964	-0.997964	-0.997964	-1.99593	-1.99593	-1.99593	-2.99389	-2.99389	-2.99389	-3.99186	-3.99186	-3.99186	-5.81232	-5.81232	-5.81232	-6.97479	-6.97479	-6.97479	-8.13725	-8.13725	-8.13725	-9.29972	-9.29972	-9.29972	-10.4622	-10.4622	-10.4622	-11.6246	-11.6246	-11.6246
GSPMDA	Glutathionylspermidine amidase	gtspmd_c + h2o_c --> gthrd_c + spmd_c	CIW80_09340	Arginine and Proline Metabolism	0	-3.1514e-11	0	0	-2.74575e-12	0	0	-1.78716e-11	0	0	-5.07831e-11	0	0	-2.32328e-11	0	0	-1.399e-11	0	0	-2.13364e-11	0	0	-6.73774e-12	0	0	-3.25594e-11	0	0	-1.82937e-11	0	0	-1.21086e-11	0
GSPMDS	Glutathionylspermidine synthetase	atp_c + gthrd_c + spmd_c --> adp_c + gtspmd_c + h_c + pi_c	CIW80_09340	Arginine and Proline Metabolism	0	-3.1514e-11	0	0	-2.74575e-12	0	0	-1.78716e-11	0	0	-5.07831e-11	0	0	-2.32328e-11	0	0	-1.399e-11	0	0	-2.13364e-11	0	0	-6.73774e-12	0	0	-3.25594e-11	0	0	-1.82937e-11	0	0	-1.21086e-11	0
GUAD	Guanine deaminase	gua_c + h2o_c + h_c --> nh4_c + xan_c	CIW80_08135	Nucleotide Salvage Pathway	0	-3.1514e-11	-5.89884e-15	0	-7.48841e-13	0	0	-4.87406e-12	0	0	-1.69277e-11	0	0	-6.33622e-12	0	0	-3.81542e-12	0	0	-5.81897e-12	0	0	-1.83752e-12	0	0	-8.87985e-12	0	0	-6.09789e-12	0	0	-3.30236e-12	0
THRS	Threonine synthase	h2o_c + phom_c --> pi_c + thr__L_c	CIW80_17695	Threonine and Lysine Metabolism	0	-2.10094e-11	0	2.11141	2.11141	2.11141	4.22281	4.22281	4.22281	6.33422	6.33422	6.33422	8.44563	8.44563	8.44563	12.2972	12.2972	12.2972	14.7567	14.7567	14.7567	17.2161	17.2161	17.2161	19.6755	19.6755	19.6755	22.135	22.135	22.135	24.5944	24.5944	24.5944
EX_amp_e	AMP exchange	amp_e -->		Extracellular exchange	0	-3.04975e-12	0	0	-2.67039e-13	0	0	-1.5769e-12	0	0	-4.48086e-12	0	0	-2.04995e-12	0	0	-1.2344e-12	0	0	-1.88261e-12	0	0	-5.94493e-13	0	0	-2.87289e-12	0	0	-1.61415e-12	0	0	-1.10079e-12	0
HSST	Homoserine O-succinyltransferase	hom__L_c + succoa_c --> coa_c + suchms_c	CIW80_15145	Methionine Metabolism	0	-1.11226e-11	0	0.365281	0.365281	0.365281	0.730563	0.730563	0.730563	1.09584	1.09584	1.09584	1.46113	1.46113	1.46113	2.12746	2.12746	2.12746	2.55296	2.55296	2.55296	2.97845	2.97845	2.97845	3.40394	3.40394	3.40394	3.82944	3.82944	3.82944	4.25493	4.25493	4.25493
PPNDH	Prephenate dehydratase	h_c + pphn_c --> co2_c + h2o_c + phpyr_c	CIW80_06825	Tyrosine, Tryptophan, and Phenylalanine Metabolism	0	-7.27247e-12	0	0.461001	0.461001	0.461001	0.922002	0.922002	0.922002	1.383	1.383	1.383	1.844	1.844	1.844	2.68495	2.68495	2.68495	3.22194	3.22194	3.22194	3.75893	3.75893	3.75893	4.29592	4.29592	4.29592	4.83291	4.83291	4.83291	5.3699	5.3699	5.3699
TMAOR1	Trimethylamine N-oxide reductase (menaquinol 8)	h_c + mql8_c + tmao_c --> h2o_c + mqn8_c + tma_c	(CIW80_22505 and CIW80_22510 and CIW80_22500) or (CIW80_00760 and CIW80_00765 and CIW80_00755 and CIW80_00750)	Oxidative Phosphorylation	0	0	0	0	0	0	0	0	0	0	0	0	0	0	0	0	0	0	0	0	0	0	0	0	0	0	0	0	0	0	0	0	0
TMAOR2	Trimethylamine N-oxide reductase (demethylmenaquinol 8)	2dmmql8_c + h_c + tmao_c --> 2dmmq8_c + h2o_c + tma_c	CIW80_22505 and CIW80_22510 and CIW80_22500	Oxidative Phosphorylation	0	0	0	0	0	0	0	0	0	0	0	0	0	0	0	0	0	0	0	0	0	0	0	0	0	0	0	0	0	0	0	0	0
DGK1	Deoxyguanylate kinase (dGMP:ATP)	atp_c + dgmp_c <=> adp_c + dgdp_c	CIW80_12945	Nucleotide Salvage Pathway	5.17275e-12	-1.72425e-12	1.43756e-13	3.55627e-11	-1.18542e-11	0	2.45706e-11	-8.19019e-12	0	9.89289e-11	-3.29763e-11	0	2.40534e-11	-8.01507e-12	0	-9.31499e-12	3.105e-12	0	-3.01879e-11	2.01382e-11	0	8.6023e-12	-2.86926e-12	0	-3.16382e-12	1.06419e-12	0	2.68336e-11	-8.94455e-12	0	3.73943e-11	-2.49295e-11	0
DTMPK	DTMP kinase	atp_c + dtmp_c <=> adp_c + dtdp_c	CIW80_24100	Nucleotide Salvage Pathway	0	-1.72425e-12	0	0.0898274	0.0898274	0.0898274	0.179655	0.179655	0.179655	0.269482	0.269482	0.269482	0.35931	0.35931	0.35931	0.523171	0.523171	0.523171	0.627805	0.627805	0.627805	0.732439	0.732439	0.732439	0.837073	0.837073	0.837073	0.941708	0.941708	0.941708	1.04634	1.04634	1.04634
NDPK1	Nucleoside-diphosphate kinase (ATP:GDP)	atp_c + gdp_c <=> adp_c + gtp_c	CIW80_20510 or CIW80_06420	Nucleotide Salvage Pathway	-1000	1000	-2.07985e-13	-1000	1000	0	-1000	1000	0	-1000	1000	0	-1000	1000	0	-1000	1000	0	-1000	1000	0	-1000	1000	0	-1000	1000	0	-1000	1000	0	-1000	1000	0
TRDR	Thioredoxin reductase (NADPH)	h_c + nadph_c + trdox_c --> nadp_c + trdrd_c	(CIW80_22465 and CIW80_13765) or (CIW80_06740 and CIW80_22465)	Oxidative Phosphorylation	0	129.201	1.17632e-13	0	162.074	0.174759	0	194.947	0.349519	0	227.82	0.814462	0	260.693	0.35931	0	207.681	0.523171	0	223.377	0.627805	0	239.074	0.732439	0	254.77	0.837073	0	270.466	0.941708	0	294.341	1.04634
DDPA	3-deoxy-D-arabino-heptulosonate 7-phosphate synthetase	e4p_c + h2o_c + pep_c --> 2dda7p_c + pi_c	CIW80_06835 or CIW80_21750 or CIW80_01400	Tyrosine, Tryptophan, and Phenylalanine Metabolism	109.664	109.664	109.664	99.6376	99.6376	99.6376	89.6113	89.6113	89.6113	79.585	79.585	79.585	69.5586	69.5586	69.5586	60.3071	60.3071	60.3071	50.4357	50.4357	50.4357	40.5643	40.5643	40.5643	30.693	30.693	30.693	20.8216	20.8216	20.8216	10.8092	10.8092	10.8092
NMNDA	Nicotinamide-nucleotide amidase	h2o_c + nmn_c --> nh4_c + nicrnt_c	CIW80_07170	Cofactor and Prosthetic Group Biosynthesis	-3.44989e-16	-5.19195e-13	0	0	-5.4659e-12	0	0	-3.99073e-12	0	0	-1.43028e-11	0	0	-1.9037e-12	0	0	8.179e-13	0	0	-5.18794e-13	0	0	-8.12422e-13	0	0	-8.87351e-12	0	0	-2.2252e-12	0	0	-3.43967e-12	0
NNAM	Nicotinamidase	h2o_c + ncam_c --> nac_c + nh4_c	CIW80_01745	Cofactor and Prosthetic Group Biosynthesis	0	-6.92259e-13	0	0	-4.37272e-12	0	0	-3.19258e-12	0	0	-1.14422e-11	0	0	-1.52147e-12	0	0	6.5432e-13	0	0	-4.15035e-13	0	0	-6.49938e-13	0	0	-7.09881e-12	0	0	-1.78016e-12	0	0	-2.75174e-12	0
P5CD	1-pyrroline-5-carboxylate dehydrogenase	1pyr5c_c + 2.0 h2o_c + nad_c --> glu__L_c + h_c + nadh_c	CIW80_23035	Arginine and Proline Metabolism	0	-2.07678e-12	0	0	-2.18636e-11	0	0	-1.59629e-11	0	0	-5.72112e-11	0	0	-7.61661e-12	0	0	3.2716e-12	0	0	-2.07518e-12	0	0	-3.24969e-12	0	0	-3.5494e-11	0	0	-8.90079e-12	0	0	-1.37587e-11	0
PGMT	Phosphoglucomutase	g1p_c <=> g6p_c	CIW80_07120 or CIW80_21465 or CIW80_25550	Alternate Carbon Metabolism	-3.26569e-12	719.328	2.93712e-12	2.79273e-11	699.836	5.80395e-12	1.95941e-11	680.344	6.73091e-13	6.54264e-11	660.852	-6.8296e-13	2.01009e-11	641.36	6.11901e-14	-2.82963e-13	623.88	0	-7.70178e-12	604.79	0	5.8398e-12	585.701	0	1.52644e-11	566.611	0	4.9101e-11	547.521	0	5.14582e-12	534.566	0
FRUK	Fructose-1-phosphate kinase	atp_c + f1p_c --> adp_c + fdp_c + h_c	CIW80_04665	Alternate Carbon Metabolism	0	129.201	0	0	161.715	0	0	194.229	0	0	226.744	0	0	228.146	0	-1.91707e-13	200.662	0	-1.84404e-12	185.094	0	1.18539e-11	169.526	0	1.52644e-11	153.959	0	4.7697e-11	138.391	0	5.14582e-12	135.726	0
SPMDAT1	Spermidine acetyltransferase	accoa_c + spmd_c --> N1aspmd_c + coa_c + h_c	CIW80_00735	Arginine and Proline Metabolism	0	0	0	0	0	0	0	0	0	0	0	0	0	0	0	0	0	0	0	0	0	0	0	0	0	0	0	0	0	0	0	0	0
RHCCE	S-ribosylhomocysteine cleavage enzyme	rhcys_c --> dhptd_c + hcys__L_c	CIW80_07105	Methionine Metabolism	328.992	328.992	328.992	296.131	296.131	296.131	263.269	263.269	263.269	230.408	230.408	230.408	197.547	197.547	197.547	164.717	164.717	164.717	131.862	131.862	131.862	99.0066	99.0066	99.0066	66.1516	66.1516	66.1516	33.2966	33.2966	33.2966	0.0184709	0.0184709	0.0184709
EX_dha_e	Dihydroxyacetone exchange	dha_e -->		Extracellular exchange	40.2005	557.003	382.217	0	531.825	217.442	0	506.647	52.6663	0	481.469	0	0	456.291	0	0	401.324	0	0	370.189	0	0	339.053	0	0	307.917	0	0	276.782	0	0	271.452	0
KG6PDC	3-keto-L-gulonate 6-phosphate decarboxylase	3dhgulnp_c + h_c --> co2_c + xu5p__L_c	CIW80_16305 or CIW80_12630	Alternate Carbon Metabolism	0	0	0	0	0	0	0	0	0	0	0	0	0	0	0	0	0	0	0	6.46235e-27	0	0	-4.94362e-27	0	0	0	0	0	1.09052e-26	0	0	-4.67763e-11	0
SPMDAT2	Spermidine acetyltransferase (N8)	accoa_c + spmd_c --> coa_c + h_c + n8aspmd_c	CIW80_00735	Arginine and Proline Metabolism	0	0	0	0	0	0	0	0	0	0	0	0	0	0	0	0	0	0	0	0	0	0	0	0	0	0	0	0	0	0	0	0	0
TDPADGAT	DTDP-4-amino-4,6-dideoxy-D-glucose acetyltransferase	accoa_c + dtdp4addg_c --> coa_c + dtdp4aaddg_c + h_c	CIW80_13810	Cell Envelope Biosynthesis	0	0	0	0	0	0	0	0	0	0	0	0	0	0	0	0	0	0	0	0	0	0	0	0	0	0	0	0	0	0	0	-3.13935e-13	0
MALS	Malate synthase	accoa_c + glx_c + h2o_c --> coa_c + h_c + mal__L_c	CIW80_15150 or CIW80_09240	Anaplerotic Reactions	0	3.7773e-12	0	0.00237857	9.64867	9.64867	0.00475714	19.2973	19.2973	0.00713571	28.946	28.946	0.00951427	38.5947	38.5947	0.0138532	56.1956	56.1956	0.0166239	67.4347	67.4347	0.0193945	78.6738	78.6738	0.0221651	89.913	89.913	0.0249358	101.152	101.152	12.8601	112.391	112.391
X5PL3E	L-xylulose 5-phosphate 3-epimerase	xu5p__L_c --> ru5p__L_c	CIW80_16310 or CIW80_12635	Alternate Carbon Metabolism	0	0	0	0	0	0	0	0	0	0	0	0	0	0	0	0	0	0	0	2.32298e-26	0	0	0	0	0	0	0	0	1.09052e-26	0	0	0	0
DOGULNR	2,3 dioxo-L-gulonate reductase	23doguln_c + h_c + nadh_c --> 3dhguln_c + nad_c	CIW80_12595	Alternate Carbon Metabolism	0	0	0	0	0	0	0	0	0	0	0	0	0	0	0	0	0	0	0	0	0	0	0	0	0	0	0	0	0	0	0	0	0
TRE6PP	Trehalose-phosphatase	h2o_c + tre6p_c --> pi_c + tre_c	CIW80_02690	Alternate Carbon Metabolism	0	2.46207e-12	0	0	-3.97824e-11	0	0	2.60718e-11	0	0	-6.02712e-11	0	0	-2.34137e-11	0	0	-6.09867e-12	0	0	-1.03646e-11	0	0	-1.1132e-11	0	0	-3.85061e-11	0	0	-9.40652e-12	0	0	-7.79367e-12	0
EX_fuc__L_e	L-Fucose exchange	fuc__L_e -->		Extracellular exchange	0	2.46207e-12	0	0	-3.97824e-11	0	0	2.60718e-11	0	0	-6.02712e-11	0	0	-2.34137e-11	0	0	0	0	0	0	0	0	0	0	0	0	0	0	-1.40858e-11	0	0	-1.55873e-11	0
EX_met__D_e	D-Methionine exchange	met__D_e -->		Extracellular exchange	0	0	0	0	0	0	0	0	0	0	0	0	0	0	0	0	0	0	0	0	0	0	0	0	0	0	0	0	0	0	0	0	0
EX_tartr__L_e	L-tartrate exchange	tartr__L_e -->		Extracellular exchange	0	-1.0134e-28	0	0	-5.96736e-11	0	0	3.91077e-11	0	0	-9.04068e-11	0	0	-3.51205e-11	0	0	0	0	0	0	0	0	0	0	0	0	0	0	-2.1161e-11	0	0	-2.3381e-11	0
BETALDHx	Betaine-aldehyde dehydrogenase	betald_c + h2o_c + nad_c --> glyb_c + 2.0 h_c + nadh_c	CIW80_19745	Unassigned	0	0	0	0	0	0	0	0	0	0	0	0	0	0	0	0	0	0	0	0	0	0	-3.01734e-31	0	0	-4.94362e-27	0	0	0	0	0	0	0
BETALDHy	Betaine-aldehyde dehydrogenase	betald_c + h2o_c + nadp_c --> glyb_c + 2.0 h_c + nadph_c	CIW80_19745	Unassigned	0	0	0	0	0	0	0	0	0	0	0	0	0	0	0	0	0	0	0	0	0	0	-3.01734e-31	0	0	-4.94362e-27	0	0	0	0	0	0	0
MLTG3	Maltodextrin glucosidase (maltopentaose)	h2o_c + maltpt_c --> glc__D_c + maltttr_c	CIW80_20130	Alternate Carbon Metabolism	0	2.47254e-12	0	0	-3.97824e-11	0	0	2.60718e-11	0	0	-6.02712e-11	0	0	-2.34137e-11	0	0	-9.148e-12	0	0	-2.98265e-11	0	0	-1.1132e-11	0	0	-3.85061e-11	0	0	-1.41073e-11	0	0	-1.55873e-11	0
EX_taur_e	Taurine exchange	taur_e -->		Extracellular exchange	0	1.05966e-12	0	4.21411e-11	0	0	2.93442e-11	-1.42721e-13	0	8.51502e-11	0	0	1.21899e-11	1.13692e-26	0	5.80883e-12	0	0	2.17214e-12	0	0	-2.04594e-12	0	0	3.01173e-12	0	0	2.86182e-11	0	0	4.51397e-12	0	0
EX_maltpt_e	Maltopentaose exchange	maltpt_e -->		Extracellular exchange	0	0	0	0	0	0	0	0	0	0	0	0	0	0	0	0	0	0	0	0	0	0	0	0	0	0	0	0	0	0	0	0	0
EX_glyald_e	D-Glyceraldehyde exchange	glyald_e -->		Extracellular exchange	0	2.47254e-12	0	0	-3.97824e-11	0	0	2.60718e-11	0	0	-6.02712e-11	0	0	-2.34137e-11	0	0	-9.148e-12	0	0	-3.03431e-11	0	0	-1.1132e-11	0	0	-3.85061e-11	0	0	-1.41073e-11	0	0	-1.55873e-11	0
EX_glcur_e	D-Glucuronate exchange	glcur_e -->		Extracellular exchange	0	0	0	0	0	0	0	0	0	0	0	0	0	0	0	0	0	0	0	0	0	0	0	0	0	0	0	0	0	0	0	0	0
ADPRDP	ADPribose diphosphatase	adprib_c + h2o_c --> amp_c + 2.0 h_c + r5p_c	CIW80_11495 or CIW80_09620	Nucleotide Salvage Pathway	0	1.23627e-12	0	0	-1.98912e-11	0	0	1.30359e-11	0	0	-3.01356e-11	0	0	-1.17068e-11	0	0	-4.574e-12	0	0	-1.51716e-11	0	0	-5.56602e-12	0	0	-1.64064e-11	0	0	-7.04291e-12	0	0	-7.79367e-12	0
DKGLCNR1	2,5-diketo-D-gluconate reductase	25dkglcn_c + h_c + nadph_c --> 2dhguln_c + nadp_c	CIW80_09455 or CIW80_18815	Alternate Carbon Metabolism	0	0	0	0	0	0	0	0	0	0	0	0	0	0	0	0	0	0	0	0	0	0	0	0	0	0	0	0	0	0	0	0	0
NADTRHD	NAD transhydrogenase	nad_c + nadph_c --> nadh_c + nadp_c	CIW80_14855	Oxidative Phosphorylation	0	1000	0	0	1000	0	0	1000	139.555	0	1000	69.8001	0	1000	120.812	0	1000	218.917	0	1000	336.206	0	1000	453.495	0	1000	509.725	0	1000	512.954	0	1000	495.031
AACPS2	Acyl-[acyl-carrier-protein] synthetase (n-C14:1)	ACP_c + atp_c + ttdcea_c --> amp_c + ppi_c + tdeACP_c	CIW80_24080 and CIW80_07985	Cell Envelope Biosynthesis	0	-5.60701e-13	0	0	-4.01239e-11	0	0	9.88322e-12	0	0	-6.33201e-11	0	0	-2.32944e-11	0	4.8407e-12	-4.21046e-12	0	1.81012e-12	-4.63404e-11	0	-7.30501e-13	-8.75753e-12	0	0	-3.27744e-11	0	2.38485e-11	-2.04418e-11	0	0	-1.57363e-11	9.06716e-60
FMNRx2	FMN reductase	fmn_c + h_c + nadph_c --> fmnh2_c + nadp_c	CIW80_14200 or CIW80_22700 or (CIW80_07490 and CIW80_07485)	Cofactor and Prosthetic Group Biosynthesis	0	5.35463e-12	0	0	-2.00619e-11	0	0	4.94161e-12	0	0	-3.166e-11	0	0	-1.16472e-11	0	0	-6.31569e-12	6.34078e-17	0	-6.95106e-11	6.34078e-17	0	-1.31363e-11	6.34078e-17	0	-4.91616e-11	0	0	-3.06226e-11	0	0	-2.36045e-11	0
ACPS1	Acyl-carrier protein synthase	apoACP_c + coa_c --> ACP_c + h_c + pap_c	CIW80_06635 or CIW80_11965	Cofactor and Prosthetic Group Biosynthesis	0	0	0	0	0	0	0	0	0	0	0	0	0	0	0	0	0	0	0	0	0	0	0	0	0	0	0	0	0	0	0	0	0
EX_nmn_e	NMN exchange	nmn_e -->		Extracellular exchange	0	2.67732e-12	0	0	-6.68731e-12	0	0	1.6472e-12	0	0	-1.05533e-11	0	0	-5.33919e-12	0	0	-5.26307e-13	0	0	-7.7234e-12	0	0	-1.09469e-12	0	0	-4.0968e-12	0	0	-2.55132e-12	0	0	-2.62273e-12	0
EX_urea_e	Urea exchange	urea_e -->		Extracellular exchange	0	4.01597e-12	0	0	-1.50465e-11	0	0	3.70621e-12	0	0	-2.3745e-11	0	0	-1.14715e-11	0	0	-7.89461e-13	0	0	-8.17772e-12	0	0	-1.70951e-12	0	0	-6.21502e-12	0	0	-3.83239e-12	0	1.80559e-12	-2.77701e-12	0
ARAI	L-arabinose isomerase	arab__L_c <=> rbl__L_c	CIW80_17995	Alternate Carbon Metabolism	0	0	0	0	0	0	0	0	0	0	0	0	0	0	0	0	0	0	0	0	0	0	0	0	0	0	0	0	2.29065e-27	0	0	2.07417e-27	0
M1PD	Mannitol-1-phosphate 5-dehydrogenase	mnl1p_c + nad_c <=> f6p_c + h_c + nadh_c	CIW80_12690	Alternate Carbon Metabolism	0	0	0	0	0	0	0	0	0	0	0	0	0	0	0	0	0	0	0	0	0	0	0	0	0	0	0	0	0	0	0	0	0
G3PD2	Glycerol-3-phosphate dehydrogenase (NADP)	glyc3p_c + nadp_c <=> dhap_c + h_c + nadph_c	CIW80_12750	Alternate Carbon Metabolism	-1000	1.07093e-11	0	-1000	-0.675558	-0.675558	-1000	-1.35112	-1.35112	-1000	-2.02667	-2.02667	-1000	-2.70223	-2.70223	-1000	-3.93457	-3.93457	-1000	-4.72148	-4.72148	-1000	-5.5084	-5.5084	-1000	-6.29531	-6.29531	-1000	-7.08222	-7.08222	-1000	-7.86914	-7.86914
GALS3	A-galactosidase (melibiose)	h2o_c + melib_c --> gal_c + glc__D_c	CIW80_15900	Alternate Carbon Metabolism	0	0	0	0	0	0	0	0	0	0	0	0	0	0	0	0	0	0	0	0	0	0	0	0	0	0	0	0	0	0	0	0	0
FCI	L-fucose isomerase	fuc__L_c <=> fcl__L_c	CIW80_07690	Alternate Carbon Metabolism	2.77393e-12	0	0	2.51057e-11	8.19295e-30	0	2.50163e-11	-8.83957e-29	0	5.92567e-11	0	0	1.50457e-11	0	0	2.98944e-12	0	0	1.00242e-11	0	0	6.8218e-12	0	0	-9.19255e-13	0	0	1.82288e-11	0	0	0	0	0
FCLK	L-fuculokinase	atp_c + fcl__L_c --> adp_c + fc1p_c + h_c	CIW80_07695	Alternate Carbon Metabolism	2.77393e-12	0	0	2.51057e-11	8.19295e-30	0	2.50163e-11	-8.83957e-29	0	5.92567e-11	0	0	1.50457e-11	0	0	2.98944e-12	0	0	1.00242e-11	0	0	6.8218e-12	1.24632e-28	0	-9.19255e-13	0	0	1.82288e-11	0	0	0	0	0
FCLPA	L-fuculose 1-phosphate aldolase	fc1p_c <=> dhap_c + lald__L_c	CIW80_07380 or CIW80_07680	Alternate Carbon Metabolism	2.77393e-12	0	0	2.51057e-11	8.19295e-30	0	2.50163e-11	-8.83957e-29	0	5.92567e-11	0	0	1.50457e-11	0	0	2.98944e-12	0	0	1.00242e-11	0	0	6.8218e-12	0	0	-9.19255e-13	0	0	1.82288e-11	0	0	0	0	0
GMPS2	GMP synthase	atp_c + gln__L_c + h2o_c + xmp_c --> amp_c + glu__L_c + gmp_c + 2.0 h_c + ppi_c	CIW80_06350	Purine and Pyrimidine Biosynthesis	0	5.35463e-12	0	0	-4.01239e-11	0	0	9.88322e-12	0	0	-6.33201e-11	0	0	-3.05907e-11	0	0	-4.21135e-12	0	0	-2.81047e-11	0	0	-9.11738e-12	0	0	-7.89556e-12	0	0	-2.03193e-11	0	0	-1.44567e-12	0
AMPN	AMP nucleosidase	amp_c + h2o_c --> ade_c + r5p_c	CIW80_03330	Nucleotide Salvage Pathway	0	1.07093e-11	0	0	-4.01239e-11	0	0	9.88322e-12	0	0	-6.33201e-11	0	0	-3.05907e-11	0	0	-4.21135e-12	0	0	-2.81047e-11	0	0	-9.11738e-12	0	0	-7.89556e-12	0	0	-2.03193e-11	0	0	-1.44567e-12	0
GSNK	Guanosine kinase	atp_c + gsn_c --> adp_c + gmp_c + h_c	CIW80_20525	Nucleotide Salvage Pathway	0	1.65849e-11	1.37365e-13	0	-6.01858e-11	0	0	1.48248e-11	0	0	-9.49801e-11	0	0	-4.5886e-11	0	0	-6.31702e-12	0	0	-4.23065e-11	0	0	-1.36761e-11	0	0	-1.1897e-11	0	0	-3.0479e-11	0	0	-2.18438e-12	0
ACCOAL	Acetate-CoA ligase (ADP-forming)	atp_c + coa_c + ppa_c --> adp_c + pi_c + ppcoa_c	CIW80_15590 or CIW80_19860	Alternate Carbon Metabolism	0	1000	0	1.25528e-11	1000	0	1.25081e-11	1000	0	2.96284e-11	1000	0	0	1000	0	1.49472e-12	1000	0	5.01211e-12	1000	0	0	1000	0	0	1000	0	9.1325e-12	1000	0	0	1000	0
GALUi	UTP-glucose-1-phosphate uridylyltransferase (irreversible)	g1p_c + h_c + utp_c --> ppi_c + udpg_c	CIW80_25120	Cell Envelope Biosynthesis	0	7.19287e-12	0	0	-2.20083e-11	0	0	4.98751e-12	0	0	-3.16853e-11	0	0	-1.16244e-11	0	0	3.47824e-12	0	0	-2.61492e-12	0	0	4.61076e-12	0	0	1.18043e-11	0	0	-5.46076e-12	0	0	-1.45625e-12	0
AACPS3	Acyl-[acyl-carrier-protein] synthetase (n-C16:0)	ACP_c + atp_c + hdca_c --> amp_c + palmACP_c + ppi_c	CIW80_24080 and CIW80_07985	Cell Envelope Biosynthesis	0	5.39449e-12	0	0.530957	0.530957	0.530957	1.06191	1.06191	1.06191	1.59287	1.59287	1.59287	2.12383	2.12383	2.12383	3.09239	3.09239	3.09239	3.71087	3.71087	3.71087	4.32935	4.32935	4.32935	4.94782	4.94782	4.94782	5.5663	5.5663	5.5663	6.18478	6.18478	6.18478
U23GAAT	UDP-3-O-(3-hydroxymyristoyl)glucosamine acyltransferase	3hmrsACP_c + u3hga_c --> ACP_c + h_c + u23ga_c	CIW80_18660	Lipopolysaccharide Biosynthesis / Recycling	0	1.57887e-12	0	0.138348	0.138348	0.138348	0.276696	0.276696	0.276696	0.415044	0.415044	0.415044	0.553392	0.553392	0.553392	0.805764	0.805764	0.805764	0.966917	0.966917	0.966917	1.12807	1.12807	1.12807	1.28922	1.28922	1.28922	1.45038	1.45038	1.45038	1.61153	1.61153	1.61153
EX_f6p_e	D-fructose 6-phosphate exchange	f6p_e -->		Extracellular exchange	0	0	0	0	0	0	0	0	0	0	0	0	0	0	0	0	0	0	0	0	0	0	0	0	0	0	0	0	0	0	0	0	0
UAAGDS	UDP-N-acetylmuramoyl-L-alanyl-D-glutamyl-meso-2,6-diaminopimelate synthetase	26dap__M_c + atp_c + uamag_c --> adp_c + h_c + pi_c + ugmd_c	CIW80_18135	Cell Envelope Biosynthesis	0	-9.09424e-12	0	0.0987977	0.0987977	0.0987977	0.197595	0.197595	0.197595	0.296393	0.296393	0.296393	0.395191	0.395191	0.395191	0.575416	0.575416	0.575416	0.690499	0.690499	0.690499	0.805582	0.805582	0.805582	0.920665	0.920665	0.920665	1.03575	1.03575	1.03575	1.15083	1.15083	1.15083
AACPS4	Acyl-[acyl-carrier-protein] synthetase (n-C16:1)	ACP_c + atp_c + hdcea_c --> amp_c + hdeACP_c + ppi_c	CIW80_07985 and CIW80_24080	Cell Envelope Biosynthesis	0	-9.28106e-12	0	0.31603	0.31603	0.31603	0.632059	0.632059	0.632059	0.948089	0.948089	0.948089	1.26412	1.26412	1.26412	1.84061	1.84061	1.84061	2.20874	2.20874	2.20874	2.57686	2.57686	2.57686	2.94498	2.94498	2.94498	3.3131	3.3131	3.3131	3.68123	3.68123	3.68123
UAMAS	UDP-N-acetylmuramoyl-L-alanine synthetase	ala__L_c + atp_c + uamr_c --> adp_c + h_c + pi_c + uama_c	CIW80_18165	Cell Envelope Biosynthesis	0	-9.09424e-12	0	0.0987977	0.0987977	0.0987977	0.197595	0.197595	0.197595	0.296393	0.296393	0.296393	0.395191	0.395191	0.395191	0.575416	0.575416	0.575416	0.690499	0.690499	0.690499	0.805582	0.805582	0.805582	0.920665	0.920665	0.920665	1.03575	1.03575	1.03575	1.15083	1.15083	1.15083
UAMAGS	UDP-N-acetylmuramoyl-L-alanyl-D-glutamate synthetase	atp_c + glu__D_c + uama_c --> adp_c + h_c + pi_c + uamag_c	CIW80_18150	Cell Envelope Biosynthesis	0	-9.09424e-12	0	0.0987977	0.0987977	0.0987977	0.197595	0.197595	0.197595	0.296393	0.296393	0.296393	0.395191	0.395191	0.395191	0.575416	0.575416	0.575416	0.690499	0.690499	0.690499	0.805582	0.805582	0.805582	0.920665	0.920665	0.920665	1.03575	1.03575	1.03575	1.15083	1.15083	1.15083
UGLYCH	Ureidoglycolate hydrolase	h2o_c + 2.0 h_c + urdglyc_c --> co2_c + glx_c + 2.0 nh4_c	CIW80_20655	Nitrogen Metabolism	0	0	0	0	0	0	0	0	0	0	0	0	0	0	0	0	0	0	0	0	0	0	0	0	0	0	0	0	0	0	0	0	0
NTPP3	Nucleoside triphosphate pyrophosphorylase (dctp)	dctp_c + h2o_c --> dcmp_c + h_c + ppi_c	CIW80_05200 or CIW80_07590 or CIW80_01680	Nucleotide Salvage Pathway	0	-9.37529e-12	0	0	-1.48677e-11	0	0	-7.37451e-12	0	0	-3.29482e-11	0	0	-1.16244e-11	0	0	-7.9671e-13	0	0	-1.87749e-12	0	0	4.38985e-12	0	0	1.16638e-11	0	0	-2.61327e-12	0	0	-7.28127e-13	0
NTPP6	Nucleoside triphosphate pyrophosphorylase (atp)	atp_c + h2o_c --> amp_c + h_c + ppi_c	CIW80_07590 or CIW80_22540	Nucleotide Salvage Pathway	0	-9.37529e-12	0	0	-1.48677e-11	0	0	-7.37451e-12	0	0	-3.29482e-11	0	0	-1.16244e-11	0	0	-7.9671e-13	0	0	-1.87749e-12	0	0	4.38985e-12	0	0	1.16638e-11	0	0	-2.61327e-12	0	0	-7.28127e-13	0
NTPP7	Nucleoside triphosphate pyrophosphorylase (dttp)	dttp_c + h2o_c --> dtmp_c + h_c + ppi_c	CIW80_07590 or CIW80_05200 or CIW80_10685	Nucleotide Salvage Pathway	0	-9.37529e-12	0	0	-1.48677e-11	0	0	-7.37451e-12	0	0	-3.29482e-11	0	0	-1.16244e-11	0	0	-7.9671e-13	0	0	-1.87749e-12	0	0	4.38985e-12	0	0	1.16638e-11	0	0	-2.61327e-12	0	0	-7.28127e-13	0
EX_rmn_e	L-Rhamnose exchange	rmn_e -->		Extracellular exchange	0	0	0	0	0	0	0	0	0	0	0	0	0	0	0	0	0	0	0	0	0	0	0	0	0	0	0	0	0	0	0	0	0
NTPP8	Nucleoside triphosphate pyrophosphorylase (utp)	h2o_c + utp_c --> h_c + ppi_c + ump_c	CIW80_07590 or CIW80_10685	Nucleotide Salvage Pathway	0	-9.37529e-12	0	0	-1.48677e-11	0	0	-7.37451e-12	0	0	-3.29482e-11	0	0	-1.16244e-11	0	0	-7.9671e-13	0	0	-1.87749e-12	0	0	4.38985e-12	0	0	1.16638e-11	0	0	-2.61327e-12	0	0	-7.28127e-13	0
P5CR	Pyrroline-5-carboxylate reductase	1pyr5c_c + 2.0 h_c + nadph_c --> nadp_c + pro__L_c	CIW80_20040	Arginine and Proline Metabolism	0	1000	0	0.845673	1000	0.845673	1.69135	1000	1.69135	2.53702	1000	2.53702	3.38269	1000	3.38269	4.92535	1000	4.92535	5.91043	1000	5.91043	6.8955	1000	6.8955	7.88057	1000	7.88057	8.86564	1000	8.86564	9.85071	1000	9.85071
CYANST	Cyanide sulfurtransferase	cyan_c + tsul_c --> h_c + so3_c + tcynt_c	CIW80_11660 or CIW80_06990 or CIW80_06435	Unassigned	0	0	0	1.25528e-11	0	0	1.25081e-11	0	0	2.96284e-11	0	0	7.52287e-12	0	0	1.79366e-12	0	0	6.01453e-12	0	0	1.1619e-11	0	0	1.38506e-11	0	0	1.0959e-11	0	0	2.33923e-11	0	0
EX_ttdca_e	Tetradecanoate (n-C14:0) exchange	ttdca_e -->		Extracellular exchange	0	4.92929e-27	0	0	-7.99241e-12	0	0	-8.64733e-12	0	0	-2.81016e-11	0	0	-1.43693e-27	0	0	6.14211e-13	0	0	1.23483e-11	0	0	9.95422e-12	0	0	1.14943e-11	0	0	1.78794e-12	0	0	-6.82394e-12	0
DHPPDA2	Diaminohydroxyphosphoribosylaminopryrimidine deaminase (25drapp)	25drapp_c + h2o_c + h_c --> 5apru_c + nh4_c	CIW80_20185	Cofactor and Prosthetic Group Biosynthesis	0	-4.27363e-13	0	0.00158571	0.00158571	0.00158571	0.00317142	0.00317142	0.00317142	0.00475714	0.00475714	0.00475714	0.00634285	0.00634285	0.00634285	0.00923547	0.00923547	0.00923547	0.0110826	0.0110826	0.0110826	0.0129297	0.0129297	0.0129297	0.0147768	0.0147768	0.0147768	0.0166239	0.0166239	0.0166239	0.0184709	0.0184709	0.0184709
G5SADs	L-glutamate 5-semialdehyde dehydratase (spontaneous)	glu5sa_c --> 1pyr5c_c + h2o_c + h_c	s0001	Arginine and Proline Metabolism	0	-5.66747e-12	0	0.845673	0.845673	0.845673	1.69135	1.69135	1.69135	2.53702	2.53702	2.53702	3.38269	3.38269	3.38269	4.92535	4.92535	4.92535	5.91043	5.91043	5.91043	6.8955	6.8955	6.8955	7.88057	7.88057	7.88057	8.86564	8.86564	8.86564	9.85071	9.85071	9.85071
GMAND	GDP-D-mannose dehydratase	gdpmann_c --> gdpddman_c + h2o_c	CIW80_04055	Cell Envelope Biosynthesis	0	0	0	0	0	0	0	0	0	0	0	0	0	0	0	0	0	0	0	0	0	0	0	0	0	0	0	0	0	0	0	-1.13732e-12	0
CYTD	Cytidine deaminase	cytd_c + h2o_c + h_c --> nh4_c + uri_c	CIW80_04515	Nucleotide Salvage Pathway	0	-5.66747e-12	0	0	-9.32448e-12	0	0	-1.00886e-11	0	0	-3.27852e-11	0	0	-9.1772e-12	0	0	5.62924e-13	0	0	8.23222e-12	0	0	6.63615e-12	0	0	5.10858e-12	0	0	-5.75071e-12	0	0	-7.96127e-12	0
AKGDH	2-Oxogluterate dehydrogenase	akg_c + coa_c + nad_c --> co2_c + nadh_c + succoa_c	CIW80_21610 and CIW80_18330 and CIW80_21605	Citric Acid Cycle	0	241.947	241.947	0	246.479	236.83	0	251.012	231.712	0	255.545	226.595	0	260.077	221.478	0	260.814	204.611	0	264.587	197.144	0	268.361	189.677	0	272.134	182.21	0	275.908	174.743	0	269.063	169.532
HPYRRx	Hydroxypyruvate reductase (NADH)	h_c + hpyr_c + nadh_c --> glyc__R_c + nad_c	CIW80_23760 or CIW80_12485	Alternate Carbon Metabolism	0	1000	0	0	1000	0	0	1000	0	0	1000	0	0	1000	0	0	1000	0	0	1000	0	0	1000	0	0	1000	0	0	1000	0	0	1000	0
GLYCDx	Glycerol dehydrogenase	glyc_c + nad_c --> dha_c + h_c + nadh_c	CIW80_14760	Alternate Carbon Metabolism	0	-2.39036e-12	0	0	-1.37515e-11	0	0	-1.61884e-11	0	0	-6.545e-11	0	0	-3.96311e-11	0	0	-3.59158e-11	0	0	1.83926e-11	0	0	1.5613e-11	0	0	4.85571e-12	0	0	-1.7412e-11	0	0	-1.59162e-11	0
ASP1DC	Aspartate 1-decarboxylase	asp__L_c + h_c --> ala_B_c + co2_c	CIW80_18410	Cofactor and Prosthetic Group Biosynthesis	0	-1.31579e-13	0	0	-1.37515e-11	0	0	-1.61884e-11	0	0	-6.545e-11	0	0	-3.96311e-11	0	0	-3.59158e-11	0	0	1.8389e-11	0	0	1.55923e-11	0	0	4.85571e-12	0	0	-1.7412e-11	0	0	-1.59162e-11	0
UGMDDS	UDP-N-acetylmuramoyl-L-alanyl-D-glutamyl-meso-2,6-diaminopimeloyl-D-alanyl-D-alanine synthetase	alaala_c + atp_c + ugmd_c --> adp_c + h_c + pi_c + ugmda_c	CIW80_18140	Cell Envelope Biosynthesis	-2.7773e-13	1.426e-13	0	0.0987977	0.0987977	0.0987977	0.197595	0.197595	0.197595	0.296393	0.296393	0.296393	0.395191	0.395191	0.395191	0.575416	0.575416	0.575416	0.690499	0.690499	0.690499	0.805582	0.805582	0.805582	0.920665	0.920665	0.920665	1.03575	1.03575	1.03575	1.15083	1.15083	1.15083
DCYTD	Deoxycytidine deaminase	dcyt_c + h2o_c + h_c --> duri_c + nh4_c	CIW80_04515	Nucleotide Salvage Pathway	0	-1.97434e-12	0	0	-5.1568e-12	0	0	-8.09421e-12	0	0	-3.2725e-11	0	0	-1.48842e-11	0	0	-1.34684e-11	0	0	9.29479e-12	0	0	5.84712e-12	0	0	1.82089e-12	0	0	-6.54282e-12	0	0	-5.96856e-12	0
DBTS	Dethiobiotin synthase	atp_c + co2_c + dann_c --> adp_c + dtbt_c + 3.0 h_c + pi_c	CIW80_21885	Cofactor and Prosthetic Group Biosynthesis	0	0	0	0	-2.42673e-12	0	0	-2.85678e-12	0	0	-1.155e-11	0	0	-7.00432e-12	0	0	-6.33809e-12	0	0	3.28051e-12	0	0	2.75159e-12	0	0	8.56891e-13	0	0	-3.07897e-12	0	0	-4.9738e-13	0
DCTPD	DCTP deaminase	dctp_c + h2o_c + h_c --> dutp_c + nh4_c	CIW80_04115	Nucleotide Salvage Pathway	0	-3.15784e-11	0	0	-6.87573e-12	0	0	-8.09421e-12	0	0	-3.2725e-11	0	0	-1.98456e-11	0	0	-1.79579e-11	0	0	9.29479e-12	0	0	7.79616e-12	0	0	2.42786e-12	0	0	-8.72376e-12	0	0	-7.95808e-12	0
UHGADA	UDP-3-O-acetylglucosamine deacetylase	h2o_c + u3aga_c --> ac_c + u3hga_c	CIW80_18190	Lipopolysaccharide Biosynthesis / Recycling	-5.67624e-29	-8.06256e-12	0	0.138348	0.138348	0.138348	0.276696	0.276696	0.276696	0.415044	0.415044	0.415044	0.553392	0.553392	0.553392	0.805764	0.805764	0.805764	0.966917	0.966917	0.966917	1.12807	1.12807	1.12807	1.28922	1.28922	1.28922	1.45038	1.45038	1.45038	1.61153	1.61153	1.61153
AMANK	N-acetyl-D-mannosamine kinase	acmana_c + atp_c --> acmanap_c + adp_c + h_c	CIW80_10555	Alternate Carbon Metabolism	1.11843e-28	0	0	0	0	0	0	0	0	0	0	0	0	0	0	0	0	0	0	0	0	0	0	0	0	0	0	0	0	0	0	0	0
UAGAAT	UDP-N-acetylglucosamine acyltransferase	3hmrsACP_c + uacgam_c <=> ACP_c + u3aga_c	CIW80_24080 and CIW80_18670	Lipopolysaccharide Biosynthesis / Recycling	-2.55483e-28	-8.06256e-12	0	0.138348	0.138348	0.138348	0.276696	0.276696	0.276696	0.415044	0.415044	0.415044	0.553392	0.553392	0.553392	0.805764	0.805764	0.805764	0.966917	0.966917	0.966917	1.12807	1.12807	1.12807	1.28922	1.28922	1.28922	1.45038	1.45038	1.45038	1.61153	1.61153	1.61153
ATPPRT	ATP phosphoribosyltransferase	atp_c + prpp_c --> ppi_c + prbatp_c	CIW80_03895	Histidine Metabolism	0	-1.08511e-11	0	0	-1.79367e-12	0	0	-2.11153e-12	0	0	-8.53695e-12	0	0	-5.17711e-12	0	0	-4.68468e-12	0	0	2.40941e-12	0	0	2.03378e-12	0	0	6.33354e-13	0	0	-2.27576e-12	0	0	-2.17039e-12	0
HISTD	Histidinol dehydrogenase	h2o_c + histd_c + 2.0 nad_c --> 3.0 h_c + his__L_c + 2.0 nadh_c	CIW80_03900	Histidine Metabolism	0	-1.08511e-11	0	0	-1.79367e-12	0	0	-2.11153e-12	0	0	-8.53695e-12	0	0	-5.17711e-12	0	0	-4.68468e-12	0	0	2.40941e-12	0	0	2.03378e-12	0	0	6.33354e-13	0	0	-2.27576e-12	0	0	-2.17039e-12	0
DHDPS	Dihydrodipicolinate synthase	aspsa_c + pyr_c --> 23dhdp_c + 2.0 h2o_c + h_c	CIW80_06245	Threonine and Lysine Metabolism	0	3.38949e-12	0	0.997964	0.997964	0.997964	1.99593	1.99593	1.99593	2.99389	2.99389	2.99389	3.99186	3.99186	3.99186	5.81232	5.81232	5.81232	6.97479	6.97479	6.97479	8.13725	8.13725	8.13725	9.29972	9.29972	9.29972	10.4622	10.4622	10.4622	11.6246	11.6246	11.6246
G1PACT	Glucosamine-1-phosphate N-acetyltransferase	accoa_c + gam1p_c --> acgam1p_c + coa_c + h_c	CIW80_13515	Cell Envelope Biosynthesis	2.64066e-28	1.75319e-12	0	0.335943	0.335943	0.335943	0.671887	0.671887	0.671887	1.00783	1.00783	1.00783	1.34377	1.34377	1.34377	1.9566	1.9566	1.9566	2.34791	2.34791	2.34791	2.73923	2.73923	2.73923	3.13055	3.13055	3.13055	3.52187	3.52187	3.52187	3.91319	3.91319	3.91319
GART	GAR transformylase-T	atp_c + for_c + gar_c --> adp_c + fgam_c + h_c + pi_c	CIW80_02165	Purine and Pyrimidine Biosynthesis	0	3.13045e-11	5.89884e-15	0	0.00713571	0	0	0.0142714	0	0	0.0214071	0	0	0.0285428	0	0	0.0415596	0	0	0.0498716	0	0	0.0581835	0	0	0.0664954	0	0	0.0748073	0	0	-4.77485e-11	0
CSND	Cytosine deaminase	csn_c + h2o_c + h_c --> nh4_c + ura_c	CIW80_19870	Nucleotide Salvage Pathway	0	3.52195e-12	0	0	-4.58382e-12	0	0	-5.39614e-12	0	0	-2.18167e-11	0	0	-1.98456e-11	0	0	-6.72647e-12	0	0	9.20897e-12	0	0	7.79616e-12	0	0	1.61857e-12	0	0	-5.81584e-12	0	0	-5.30539e-12	0
GF6PTA	Glutamine-fructose-6-phosphate transaminase	f6p_c + gln__L_c --> gam6p_c + glu__L_c	CIW80_13510	Cell Envelope Biosynthesis	0	1.10746e-11	0	0.335943	0.335943	0.335943	0.671887	0.671887	0.671887	1.00783	1.00783	1.00783	1.34377	1.34377	1.34377	1.9566	1.9566	1.9566	2.34791	2.34791	2.34791	2.73923	2.73923	2.73923	3.13055	3.13055	3.13055	3.52187	3.52187	3.52187	3.91319	3.91319	3.91319
IGPDH	Imidazoleglycerol-phosphate dehydratase	eig3p_c --> h2o_c + imacp_c	CIW80_03910	Histidine Metabolism	0	1.44451e-12	0	0	-1.79367e-12	0	0	-2.11153e-12	0	0	-8.53695e-12	0	0	-5.17711e-12	0	0	-1.75473e-12	0	0	2.40941e-12	0	0	2.03378e-12	0	0	6.33354e-13	0	0	-2.27576e-12	0	0	-2.17039e-12	0
EX_glyclt_e	Glycolate exchange	glyclt_e -->		Extracellular exchange	0	3.32237e-11	0	0	-4.12544e-11	0	0	-4.85653e-11	0	0	-1.9635e-10	0	0	-1.19074e-10	0	0	-4.03588e-11	0	0	5.54642e-11	0	0	4.6777e-11	0	0	1.45671e-11	0	0	-5.23426e-11	0	0	-4.77485e-11	0
PRPPS	Phosphoribosylpyrophosphate synthetase	atp_c + r5p_c <=> amp_c + h_c + prpp_c	CIW80_24930	Histidine Metabolism	-671.008	1.02606e-11	-7.401e-13	-701.019	2.85073	2.85073	-731.029	5.70147	5.70147	-761.04	8.5522	8.5522	-791.05	11.4029	11.4029	-818.68	16.6032	16.6032	-848.215	19.9238	19.9238	-877.749	23.2445	23.2445	-907.283	26.5651	26.5651	-936.818	29.8857	29.8857	-966.775	33.2064	33.2064
H2SO	Hydrogen sulfide oxidation	h2s_c + 2.0 o2_c --> 2.0 h_c + so4_c		Inorganic Ion Transport and Metabolism	0	3.32237e-12	0	0	-1.37515e-11	0	0	-1.61884e-11	0	0	-6.545e-11	0	0	-3.97411e-11	0	0	-2.01794e-11	0	0	2.77942e-11	0	0	2.3373e-11	0	0	7.28357e-12	0	0	-2.61713e-11	0	0	-2.38742e-11	0
GLUCYS	Gamma-glutamylcysteine synthetase	atp_c + cys__L_c + glu__L_c --> adp_c + glucys_c + h_c + pi_c	CIW80_07110	Cofactor and Prosthetic Group Biosynthesis	0	2.76864e-12	0	0	-3.43786e-12	0	0	-4.04711e-12	0	0	-1.63625e-11	0	0	-9.93527e-12	0	0	-3.36324e-12	0	0	4.62326e-12	0	0	3.8955e-12	0	0	1.21393e-12	0	0	-4.36188e-12	0	0	-7.95808e-12	0
PRATPP	Phosphoribosyl-ATP pyrophosphatase	h2o_c + prbatp_c --> h_c + ppi_c + prbamp_c	CIW80_03930	Histidine Metabolism	0	3.43524e-12	0	0	-1.79367e-12	0	0	-2.11153e-12	0	0	-8.53695e-12	0	0	-5.19013e-12	0	0	-1.75473e-12	0	0	2.42207e-12	0	0	2.03243e-12	0	0	6.33354e-13	0	0	-2.27576e-12	0	0	-2.17039e-12	0
GLUN	Glutaminase	gln__L_c + h2o_c --> glu__L_c + nh4_c	CIW80_20580 or CIW80_00570	Glutamate Metabolism	0	2.40233e-11	0	0	-1.37515e-11	0	0	-1.61884e-11	0	0	-6.545e-11	0	0	-3.97411e-11	0	0	-1.34529e-11	0	0	1.85852e-11	0	0	1.5582e-11	0	0	4.85571e-12	0	0	-1.74475e-11	0	0	-1.59162e-11	0
PRMICI	1-(5-phosphoribosyl)-5-[(5-phosphoribosylamino)methylideneamino)imidazole-4-carboxamide isomerase	prfp_c <=> prlp_c	CIW80_03920	Histidine Metabolism	0	3.43524e-12	0	0	-1.79367e-12	0	0	-2.11153e-12	0	0	-8.53695e-12	0	0	-5.19013e-12	0	0	-1.75473e-12	0	0	2.42207e-12	0	0	2.03243e-12	0	0	6.33354e-13	0	0	-2.27576e-12	0	0	-2.17039e-12	0
GLUPRT	Glutamine phosphoribosyldiphosphate amidotransferase	gln__L_c + h2o_c + prpp_c --> glu__L_c + ppi_c + pram_c	CIW80_05490	Purine and Pyrimidine Biosynthesis	-8.09095e-13	1.01837e-12	2.06782e-13	1.37675	1.37675	1.37675	2.75351	2.75351	2.75351	4.13026	4.13026	4.13026	5.50701	5.50701	5.50701	8.01846	8.01846	8.01846	9.62215	9.62215	9.62215	11.2258	11.2258	11.2258	12.8295	12.8295	12.8295	14.4332	14.4332	14.4332	16.0369	16.0369	16.0369
EX_g6p_e	D-Glucose 6-phosphate exchange	g6p_e -->		Extracellular exchange	0	0	0	0	0	0	0	0	0	0	0	0	0	0	0	0	0	0	0	0	0	0	0	0	0	0	0	0	0	0	0	0	0
GMPR	GMP reductase	gmp_c + 2.0 h_c + nadph_c --> imp_c + nadp_c + nh4_c	CIW80_18235	Purine and Pyrimidine Biosynthesis	0	1.21335e-11	0	0	-6.87573e-12	0	0	-8.09421e-12	0	0	-3.2725e-11	0	0	-1.98705e-11	0	0	-6.72647e-12	0	0	9.32075e-12	0	0	7.791e-12	0	0	2.42786e-12	0	0	-8.72376e-12	0	0	-7.95808e-12	0
SERAT	Serine O-acetyltransferase	accoa_c + ser__L_c <=> acser_c + coa_c	CIW80_12745	Cysteine Metabolism	8.16309e-28	1.90403e-11	0	-7.12979e-27	-1.37486e-11	0	-1.70338e-27	-1.61884e-11	0	-1.07099e-26	-6.545e-11	0	-3.16653e-17	-3.97411e-11	0	0	-1.34529e-11	0	0	8.36315e-12	0	0	1.55923e-11	0	0	-9.83167e-12	0	0	-1.74475e-11	0	0	-1.59161e-11	0
CYSS	Cysteine synthase	acser_c + h2s_c --> ac_c + cys__L_c + h_c	CIW80_05985 or CIW80_05955	Cysteine Metabolism	0	1.90403e-11	0	0	-2.09752e-11	0	0	-8.09421e-12	0	0	-3.2725e-11	0	0	-1.98705e-11	0	0	-8.07177e-12	0	0	4.99295e-12	0	0	9.3492e-12	0	0	-6.05835e-12	0	0	-1.04685e-11	0	0	-9.54969e-12	0
NADS1	NAD synthase (nh3)	atp_c + dnad_c + nh4_c --> amp_c + h_c + nad_c + ppi_c	CIW80_01580	Cofactor and Prosthetic Group Biosynthesis	0	1.26935e-11	0	0.0376375	0.0376375	0.0376375	0.0752749	0.0752749	0.0752749	0.112912	0.112912	0.112912	0.15055	0.15055	0.15055	0.219207	0.219207	0.219207	0.263049	0.263049	0.263049	0.30689	0.30689	0.30689	0.350732	0.350732	0.350732	0.394573	0.394573	0.394573	0.438415	0.438415	0.438415
BPNT	3',5'-bisphosphate nucleotidase	h2o_c + pap_c --> amp_c + pi_c	CIW80_16445	Cysteine Metabolism	5.60883e-28	1.08802e-11	0	0	-1.39881e-11	0	0	-5.39614e-12	0	0	-2.18167e-11	0	0	-1.3247e-11	0	0	-4.48431e-12	0	0	2.77386e-12	0	0	9.54593e-12	0	0	-3.36575e-12	0	0	-5.81584e-12	0	0	-5.30539e-12	0
EX_2ddglcn_e	2-Dehydro-3-deoxy-D-gluconate exchange	2ddglcn_e -->		Extracellular exchange	0	0	0	0	0	0	0	0	0	0	0	0	0	0	0	0	0	0	0	0	0	0	0	0	0	0	0	0	0	0	0	0	0
PAPSR	Phosphoadenylyl-sulfate reductase (thioredoxin)	paps_c + trdrd_c --> 2.0 h_c + pap_c + so3_c + trdox_c	(CIW80_06740 and CIW80_07480) or (CIW80_13765 and CIW80_07480)	Cysteine Metabolism	0	1.08802e-11	0	0	-1.39881e-11	0	0	-5.39614e-12	0	0	-2.18167e-11	0	0	-1.3247e-11	0	0	-3.36324e-12	0	0	2.08039e-12	0	0	8.65742e-12	0	0	-3.02918e-12	0	0	-5.23426e-12	0	0	-4.77485e-12	0
ASPK	Aspartate kinase	asp__L_c + atp_c <=> 4pasp_c + adp_c	CIW80_17685 or CIW80_14710 or CIW80_15245	Threonine and Lysine Metabolism	0	2.17604e-11	0	3.47465	3.47465	3.47465	6.9493	6.9493	6.9493	10.424	10.424	10.424	13.8986	13.8986	13.8986	20.237	20.237	20.237	24.2844	24.2844	24.2844	28.3318	28.3318	28.3318	32.3792	32.3792	32.3792	36.4266	36.4266	36.4266	40.474	40.474	40.474
ASAD	Aspartate-semialdehyde dehydrogenase	aspsa_c + nadp_c + pi_c <=> 4pasp_c + h_c + nadph_c	CIW80_11745	Threonine and Lysine Metabolism	-1.95051e-12	0	0	-3.47465	-3.47465	-3.47465	-6.9493	-6.9493	-6.9493	-10.424	-10.424	-10.424	-13.8986	-13.8986	-13.8986	-20.237	-20.237	-20.237	-24.2844	-24.2844	-24.2844	-28.3318	-28.3318	-28.3318	-32.3792	-32.3792	-32.3792	-36.4266	-36.4266	-36.4266	-40.474	-40.474	-40.474
DAPDC	Diaminopimelate decarboxylase	26dap__M_c + h_c --> co2_c + lys__L_c	CIW80_07995	Threonine and Lysine Metabolism	0	8.48468e-12	0	0.899166	0.899166	0.899166	1.79833	1.79833	1.79833	2.6975	2.6975	2.6975	3.59667	3.59667	3.59667	5.23691	5.23691	5.23691	6.28429	6.28429	6.28429	7.33167	7.33167	7.33167	8.37905	8.37905	8.37905	9.42643	9.42643	9.42643	10.4738	10.4738	10.4738
EX_mmet_e	S-Methyl-L-methionine exchange	mmet_e -->		Extracellular exchange	0	0	0	0	0	0	0	0	0	0	0	0	0	0	0	0	0	0	0	0	0	0	0	0	0	0	0	0	0	0	0	0	0
NTRIR2x	Nitrite Reductase (NADH)	5.0 h_c + 3.0 nadh_c + no2_c --> 2.0 h2o_c + 3.0 nad_c + nh4_c	CIW80_11370 and CIW80_11365	Oxidative Phosphorylation	0	506.284	140.336	0	533.09	148.15	0	559.896	155.965	0	586.702	135.752	0	613.508	161.023	0	594.243	200.768	0	611.835	240.922	0	629.427	281.076	0	647.019	321.229	0	664.611	361.383	0	685.94	401.537
OCBT	Ornithine carbamoyltransferase	cbp_c + orn_c <=> citr__L_c + h_c + pi_c	CIW80_16625 or CIW80_16605	Arginine and Proline Metabolism	0	2.57502e-12	0	0.547549	0.547549	0.547549	1.0951	1.0951	1.0951	1.64265	1.64265	1.64265	2.19019	2.19019	2.19019	3.18902	3.18902	3.18902	3.82683	3.82683	3.82683	4.46463	4.46463	4.46463	5.10244	5.10244	5.10244	5.74024	5.74024	5.74024	6.37804	6.37804	6.37804
GARFT	Phosphoribosylglycinamide formyltransferase	10fthf_c + gar_c <=> fgam_c + h_c + thf_c	CIW80_06300	Purine and Pyrimidine Biosynthesis	-9.85515e-12	3.66346e-13	2.00883e-13	1.36962	1.37675	1.37675	2.73923	2.75351	2.75351	4.10885	4.13026	4.13026	5.47847	5.50701	5.50701	7.9769	8.01846	8.01846	9.57228	9.62215	9.62215	11.1677	11.2258	11.2258	12.763	12.8295	12.8295	14.3584	14.4332	14.4332	16.0369	16.0369	16.0369
GPDDA1	Glycerophosphodiester phosphodiesterase (Glycerophosphocholine)	g3pc_c + h2o_c --> chol_c + glyc3p_c + h_c	CIW80_11830	Glycerophospholipid Metabolism	0	0	0	0	2.56218e-43	0	0	0	0	0	1.76072e-32	0	0	0	0	0	0	0	0	0	0	0	6.16807e-32	0	0	8.94601e-32	0	0	0	0	0	-8.46205e-12	0
GPDDA2	Glycerophosphodiester phosphodiesterase (Glycerophosphoethanolamine)	g3pe_c + h2o_c --> etha_c + glyc3p_c + h_c	CIW80_11830	Glycerophospholipid Metabolism	-3.25085e-12	2.89715e-12	0	0	-8.14058e-12	0	0	3.655e-13	0	0	-9.47369e-12	0	0	-3.98179e-12	0	0	1.82477e-12	0	0	5.31616e-13	0	0	4.30231e-12	0	0	2.27568e-12	0	0	-1.57564e-12	0	0	-8.46205e-12	0
PHETA1	Phenylalanine transaminase	akg_c + phe__L_c <=> glu__L_c + phpyr_c	CIW80_15440 or CIW80_22655 or CIW80_13715	Tyrosine, Tryptophan, and Phenylalanine Metabolism	-7.50195e-13	0	0	-0.461001	-0.461001	-0.461001	-0.922002	-0.922002	-0.922002	-1.383	-1.383	-1.383	-1.844	-1.844	-1.844	-2.68495	-2.68495	-2.68495	-3.22194	-3.22194	-3.22194	-3.75893	-3.75893	-3.75893	-4.29592	-4.29592	-4.29592	-4.83291	-4.83291	-4.83291	-5.3699	-5.3699	-5.3699
PPND	Prephenate dehydrogenase	nad_c + pphn_c --> 34hpp_c + co2_c + nadh_c	CIW80_06830	Tyrosine, Tryptophan, and Phenylalanine Metabolism	0	2.18663e-12	0	0.355267	0.355267	0.355267	0.710535	0.710535	0.710535	1.0658	1.0658	1.0658	1.42107	1.42107	1.42107	2.06914	2.06914	2.06914	2.48297	2.48297	2.48297	2.8968	2.8968	2.8968	3.31063	3.31063	3.31063	3.72446	3.72446	3.72446	4.13828	4.13828	4.13828
METAT	Methionine adenosyltransferase	atp_c + h2o_c + met__L_c --> amet_c + pi_c + ppi_c	CIW80_08470	Methionine Metabolism	328.992	328.992	328.992	296.131	296.131	296.131	263.271	263.271	263.271	230.41	230.41	230.41	197.55	197.55	197.55	164.721	164.721	164.721	131.867	131.867	131.867	99.0131	99.0131	99.0131	66.159	66.159	66.159	33.3049	33.3049	33.3049	0.0277064	0.0277064	0.0277064
ASCBPL	L-ascorbate 6-phosphate lactonase	ascb6p_c + h2o_c --> 3dhgulnp_c + h_c	CIW80_16285	Alternate Carbon Metabolism	0	0	0	0	0	0	0	0	0	0	0	0	0	0	0	0	2.73715e-11	0	0	3.21638e-12	0	0	6.45346e-11	0	0	3.57632e-11	0	0	-2.36346e-11	0	0	-1.26931e-10	0
ACBIPGT	Adenosyl cobinamide phosphate guanyltransferase	adocbip_c + gtp_c + h_c --> agdpcbi_c + ppi_c	CIW80_03525	Cofactor and Prosthetic Group Biosynthesis	0	2.86156e-12	0	0	-1.08541e-11	0	0	4.87334e-13	0	0	-1.57895e-11	0	0	-5.30906e-12	0	0	3.04128e-12	0	0	3.57376e-13	0	0	7.17051e-12	0	0	3.97369e-12	0	0	-2.62606e-12	0	0	-1.41035e-11	0
TRPS1	Tryptophan synthase (indoleglycerol phosphate)	3ig3p_c + ser__L_c --> g3p_c + h2o_c + trp__L_c	CIW80_25240 and CIW80_25245	Tyrosine, Tryptophan, and Phenylalanine Metabolism	0	1.03016e-12	0	0	-3.25623e-11	0	0	1.462e-12	0	0	-4.73685e-11	0	0	-1.59272e-11	0	0	9.12383e-12	0	0	1.07213e-12	0	0	2.15115e-11	0	0	1.19211e-11	0	0	-7.87818e-12	0	0	-4.23104e-11	0
PRAMPC	Phosphoribosyl-AMP cyclohydrolase	h2o_c + prbamp_c --> prfp_c	CIW80_03930	Histidine Metabolism	0	1.11974e-12	0	0	-4.24726e-12	0	0	1.90696e-13	0	0	-6.1785e-12	0	0	-2.07746e-12	0	0	1.19007e-12	0	0	1.39843e-13	0	0	2.80585e-12	0	0	1.55492e-12	0	0	-1.02759e-12	0	0	-5.7696e-12	0
ADOCBLS	Adenosylcobalamin 5'-phosphate synthase	agdpcbi_c + rdmbzi_c --> adocbl_c + gmp_c + h_c	CIW80_03520	Cofactor and Prosthetic Group Biosynthesis	0	2.86156e-12	0	0	-1.08541e-11	0	0	4.87334e-13	0	0	-1.57895e-11	0	0	-5.30906e-12	0	0	3.04128e-12	0	0	3.57376e-13	0	0	7.17051e-12	0	0	3.97369e-12	0	0	-2.62606e-12	0	0	-1.41035e-11	0
EX_galct__D_e	D-Galactarate exchange	galct__D_e -->		Extracellular exchange	0	0	0	0	0	0	0	0	0	0	0	0	0	0	0	0	0	0	0	0	0	0	0	0	0	0	0	0	0	0	0	0	0
ADOCBIK	Adenosyl cobinamide kinase	adocbi_c + atp_c --> adocbip_c + adp_c + h_c	CIW80_03525	Cofactor and Prosthetic Group Biosynthesis	0	2.86156e-12	0	0	-1.08541e-11	0	0	4.87334e-13	0	0	-1.57895e-11	0	0	-5.30906e-12	0	0	3.04128e-12	0	0	3.00196e-13	0	0	7.11194e-12	0	0	3.91651e-12	0	0	-1.02759e-12	0	0	-1.41035e-11	0
TMPK	Thiamine-phosphate kinase	atp_c + thmmp_c --> adp_c + thmpp_c	CIW80_20200	Cofactor and Prosthetic Group Biosynthesis	0	8.58468e-12	0	0.000792856	0.000792856	0.000792856	0.00158571	0.00158571	0.00158571	0.00237857	0.00237857	0.00237857	0.00317142	0.00317142	0.00317142	0.00461774	0.00461774	0.00461774	0.00554128	0.00554128	0.00554128	0.00646483	0.00646483	0.00646483	0.00738838	0.00738838	0.00738838	0.00831193	0.00831193	0.00831193	0.00923547	0.00923547	0.00923547
MCITL2	Methylisocitrate lyase	micit_c <=> pyr_c + succ_c	CIW80_19845	Alternate Carbon Metabolism	9.38877e-47	-1.81377e-11	0	0	-3.08613e-11	0	0	-7.00635e-12	0	0	-6.43917e-11	0	0	-7.33999e-12	0	0	9.12383e-12	0	0	9.00589e-13	0	0	2.13358e-11	0	0	1.17495e-11	0	0	-3.08277e-12	0	0	-4.23104e-11	0
DXYLK	1-Deoxy-D-xylulose kinase	atp_c + dxyl_c --> adp_c + dxyl5p_c + h_c	CIW80_12540	Cofactor and Prosthetic Group Biosynthesis	0	0	0	0	0	0	0	0	0	0	0	0	0	0	0	0	0	0	0	0	0	0	0	0	0	0	0	0	0	0	0	0	0
MDH3	Malate dehydrogenase (menaquinone 8 as acceptor)	mal__L_c + mqn8_c --> mql8_c + oaa_c	CIW80_04995	Citric Acid Cycle	0	1000	0	0	1000	0	0	1000	0	0	1000	0	0	1000	0	0	1000	284.759	0	1000	293.321	0	1000	301.884	0	1000	249.387	0	1000	143.89	0	1000	38.1334
SOTA	Succinylornithine transaminase	akg_c + sucorn_c --> glu__L_c + sucgsa_c	CIW80_01620	Arginine and Proline Metabolism	0	-1.79652e-12	0	0	-3.74843e-12	0	0	2.22804e-13	0	0	-7.83713e-12	0	0	-3.77397e-12	0	0	-1.31257e-12	0	0	1.97683e-12	0	0	-4.49074e-13	0	0	2.98963e-12	0	0	-6.76319e-12	0	0	-7.4182e-12	0
SGSAD	Succinylglutamic semialdehyde dehydrogenase	h2o_c + nad_c + sucgsa_c --> 2.0 h_c + nadh_c + sucglu_c	CIW80_01610	Arginine and Proline Metabolism	0	-1.79652e-12	0	0	-3.74843e-12	0	0	2.22804e-13	0	0	-7.83713e-12	0	0	-3.77397e-12	0	0	-1.31257e-12	0	0	1.97683e-12	0	0	-4.49074e-13	0	0	2.98963e-12	0	0	-6.76319e-12	0	0	-7.4182e-12	0
EX_idon__L_e	L-Idonate exchange	idon__L_e -->		Extracellular exchange	0	0	0	0	0	0	0	0	0	0	0	0	0	0	0	0	0	0	0	0	0	0	0	0	0	0	0	0	0	0	0	0	0
GLYCK2	Glycerate kinase	atp_c + glyc__R_c --> 2pg_c + adp_c + h_c	CIW80_10095	Glycine and Serine Metabolism	0	-9.68533e-12	0	0	-2.23451e-11	0	0	1.53004e-12	0	0	-4.68758e-11	0	0	-2.27773e-11	0	0	-7.70386e-12	0	0	1.23899e-11	0	0	-2.57729e-12	0	0	-1.77292e-12	0	0	-4.0462e-11	0	0	-4.41807e-11	0
PTA2	Phosphate acetyltransferase	pi_c + ppcoa_c --> coa_c + ppap_c	CIW80_05420	Alternate Carbon Metabolism	0	1000	0	0	1000	0	0	1000	0	0	1000	0	0	1000	0	0	1000	0	0	1000	0	0	1000	0	0	1000	0	0	1000	0	0	1000	0
MDH2	Malate dehydrogenase (ubiquinone 8 as acceptor)	mal__L_c + q8_c --> oaa_c + q8h2_c	CIW80_04995	Citric Acid Cycle	0	1000	111.835	0	1000	115.573	0	1000	275.456	0	1000	292.211	0	1000	308.966	0	1000	0	0	1000	0	0	1000	0	0	1000	0	0	1000	0	0	1000	0
EX_indole_e	Indole exchange	indole_e -->		Extracellular exchange	0	-1.65363e-13	0	0	-3.14468e-12	0	0	2.08641e-13	0	0	-6.52735e-12	0	0	-2.85251e-12	0	0	-4.79286e-13	0	0	1.45884e-12	0	0	-3.67424e-13	0	0	6.67246e-13	0	0	-7.34967e-12	0	0	-6.88322e-12	0
ACOTA	Acetylornithine transaminase	acorn_c + akg_c <=> acg5sa_c + glu__L_c	CIW80_01620 or CIW80_11335 or CIW80_06960	Arginine and Proline Metabolism	-2.8495e-12	0	0	-0.547549	-0.547549	-0.547549	-1.0951	-1.0951	-1.0951	-1.64265	-1.64265	-1.64265	-2.19019	-2.19019	-2.19019	-3.18902	-3.18902	-3.18902	-3.82683	-3.82683	-3.82683	-4.46463	-4.46463	-4.46463	-5.10244	-5.10244	-5.10244	-5.74024	-5.74024	-5.74024	-6.37804	-6.37804	-6.37804
GPDDA5	Glycerophosphodiester phosphodiesterase (Glycerophosphoinositol)	g3pi_c + h2o_c --> glyc3p_c + h_c + inost_c	CIW80_11830	Glycerophospholipid Metabolism	0	0	0	0	0	0	0	5.10012e-13	0	0	0	0	0	0	0	0	0	0	0	2.73369e-12	0	0	0	0	0	-2.68688e-29	0	0	0	0	0	0	0
PDX5PS	Pyridoxine 5'-phosphate synthase	dxyl5p_c + nad_c + phthr_c --> co2_c + 2.0 h2o_c + h_c + nadh_c + pdx5p_c + pi_c	CIW80_06640 and CIW80_17955	Cofactor and Prosthetic Group Biosynthesis	0	-5.97831e-29	0	0	-1.38366e-11	0	0	9.18021e-13	0	0	-4.13316e-11	0	0	-1.2551e-11	0	0	-2.10886e-12	0	0	6.56085e-12	0	0	-1.61667e-12	0	0	3.32003e-12	0	0	-3.23386e-11	0	0	-3.02862e-11	0
PPBNGS	Porphobilinogen synthase	2.0 5aop_c --> 2.0 h2o_c + h_c + ppbng_c	CIW80_19970	Cofactor and Prosthetic Group Biosynthesis	0	1.94174e-12	0	0.00634285	0.00634285	0.00634285	0.0126857	0.0126857	0.0126857	0.0190285	0.0190285	0.0190285	0.0253714	0.0253714	0.0253714	0.0369419	0.0369419	0.0369419	0.0443303	0.0443303	0.0443303	0.0517187	0.0517187	0.0517187	0.059107	0.059107	0.059107	0.0664954	0.0664954	0.0664954	0.0738838	0.0738838	0.0738838
SULR	Sulfite reductase (NADPH2)	5.0 h_c + 3.0 nadph_c + so3_c --> 3.0 h2o_c + h2s_c + 3.0 nadp_c	CIW80_07490 and CIW80_07485	Cysteine Metabolism	0	4.80042e-12	0	0	-2.3061e-11	0	0	3.82509e-13	0	0	-1.71755e-11	0	0	-5.26019e-12	0	0	-5.27215e-12	0	0	6.40073e-12	0	0	-4.04167e-12	0	0	8.30007e-12	0	0	-8.08464e-11	0	0	-7.57169e-11	0
URDGLYCD	Ureidoglycolate dehydrogenase	nad_c + urdglyc_c --> h_c + nadh_c + oxur_c	CIW80_20710	Alternate Carbon Metabolism	0	0	0	0	0	0	0	0	0	0	0	0	0	0	0	0	0	0	0	0	0	0	0	0	0	0	0	0	0	0	0	0	0
CBMKr	Carbamate kinase	atp_c + co2_c + nh4_c <=> adp_c + cbp_c + 2.0 h_c	CIW80_20730	Nitrogen Metabolism	-3.27394e-12	5.40047e-12	0	1.87537	1.87537	1.87537	3.75074	3.75074	3.75074	5.62612	5.62612	5.62612	7.50149	7.50149	7.50149	10.9225	10.9225	10.9225	13.107	13.107	13.107	15.2915	15.2915	15.2915	17.476	17.476	17.476	19.6605	19.6605	19.6605	21.845	21.845	21.845
PPNCL2	Phosphopantothenate-cysteine ligase	4ppan_c + ctp_c + cys__L_c --> 4ppcys_c + cmp_c + h_c + ppi_c	CIW80_12895	Cofactor and Prosthetic Group Biosynthesis	0	8.15165e-13	0	0.00897197	0.00897197	0.00897197	0.0179439	0.0179439	0.0179439	0.0269159	0.0269159	0.0269159	0.0358879	0.0358879	0.0358879	0.0522544	0.0522544	0.0522544	0.0627052	0.0627052	0.0627052	0.0731561	0.0731561	0.0731561	0.083607	0.083607	0.083607	0.0940578	0.0940578	0.0940578	0.104509	0.104509	0.104509
PRAGSr	Phosphoribosylglycinamide synthase	atp_c + gly_c + pram_c <=> adp_c + gar_c + h_c + pi_c	CIW80_15095	Purine and Pyrimidine Biosynthesis	-3.52946e-13	8.00542e-13	2.06782e-13	1.37675	1.37675	1.37675	2.75351	2.75351	2.75351	4.13026	4.13026	4.13026	5.50701	5.50701	5.50701	8.01846	8.01846	8.01846	9.62215	9.62215	9.62215	11.2258	11.2258	11.2258	12.8295	12.8295	12.8295	14.4332	14.4332	14.4332	16.0369	16.0369	16.0369
PRFGS	Phosphoribosylformylglycinamidine synthase	atp_c + fgam_c + gln__L_c + h2o_c --> adp_c + fpram_c + glu__L_c + h_c + pi_c	CIW80_06590	Purine and Pyrimidine Biosynthesis	-3.52946e-13	8.57576e-13	2.06782e-13	1.37675	1.37675	1.37675	2.75351	2.75351	2.75351	4.13026	4.13026	4.13026	5.50701	5.50701	5.50701	8.01846	8.01846	8.01846	9.62215	9.62215	9.62215	11.2258	11.2258	11.2258	12.8295	12.8295	12.8295	14.4332	14.4332	14.4332	16.0369	16.0369	16.0369
AMANAPEr	N-acetylmannosamine 6-phosphate epimerase	acmanap_c <=> acgam6p_c	CIW80_10560	Alternate Carbon Metabolism	-4.21543e-14	0	0	0	0	0	0	0	0	0	0	0	0	0	0	0	0	0	0	0	0	0	0	0	0	0	0	0	0	0	0	0	0
EX_3hcinnm_e	3-hydroxycinnamic acid exchange	3hcinnm_e -->		Extracellular exchange	0	0	0	0	0	0	0	0	0	0	0	0	0	0	0	0	0	0	0	0	0	0	0	0	0	0	0	0	0	0	0	0	0
ACM6PH	N-acetylmuramate 6-phosphate hydrolase	acmum6p_c + h2o_c --> acgam6p_c + lac__D_c	CIW80_06015	Alternate Carbon Metabolism	6.25219e-15	1.48978e-12	0	0	-2.09645e-12	0	0	1.5255e-12	0	0	-6.24564e-12	0	0	-1.9128e-12	0	0	-3.19524e-13	0	0	3.87923e-13	0	0	-2.4495e-13	0	0	5.03035e-13	0	0	-4.89978e-12	0	0	-4.62367e-12	0
NNATr	Nicotinate-nucleotide adenylyltransferase	atp_c + h_c + nicrnt_c <=> dnad_c + ppi_c	CIW80_21215	Nucleotide Salvage Pathway	0	3.66538e-12	0	0.0376375	0.0376375	0.0376375	0.0752749	0.0752749	0.0752749	0.112912	0.112912	0.112912	0.15055	0.15055	0.15055	0.219207	0.219207	0.219207	0.263049	0.263049	0.263049	0.30689	0.30689	0.30689	0.350732	0.350732	0.350732	0.394573	0.394573	0.394573	0.438415	0.438415	0.438415
CYTDH	Cytidine hydrolase	cytd_c + h2o_c --> csn_c + rib__D_c	CIW80_04630 or CIW80_21240 or CIW80_17820	Alternate Carbon Metabolism	0	4.88717e-12	0	0	-7.68699e-12	0	0	5.5935e-12	0	0	-2.29007e-11	0	0	-7.01359e-12	0	1.09165e-11	-1.17159e-12	0	4.28636e-11	1.42239e-12	0	-2.40992e-12	-8.98148e-13	0	1.21752e-11	1.84446e-12	0	4.89304e-11	-1.79659e-11	0	1.34248e-11	-1.69263e-11	0
EX_acac_e	Acetoacetate exchange	acac_e -->		Extracellular exchange	0	0	0	0	0	0	0	0	0	0	0	0	0	0	0	0	0	0	0	0	0	0	0	0	0	0	0	0	0	0	0	0	0
ETHAAL	Ethanolamine ammonia-lyase	etha_c --> acald_c + nh4_c	CIW80_06080 and CIW80_06075	Cell Envelope Biosynthesis	-6.11037e-28	8.46001e-12	0	0	-5.76524e-12	0	0	4.19512e-12	0	0	-1.37404e-11	0	0	-5.26019e-12	0	3.27534e-12	2.47028e-12	0	1.28591e-11	8.53431e-13	0	0	-8.98148e-13	0	0	2.04952e-12	0	2.09702e-11	-1.79659e-11	0	0	-1.02038e-11	0
MAN1PT2	Mannose-1-phosphate guanylyltransferase (GDP)	gdp_c + h_c + man1p_c --> gdpmann_c + pi_c	CIW80_04035	Cell Envelope Biosynthesis	0	1.86375e-11	0	0	-2.30609e-11	0	0	1.67807e-11	0	0	-6.87021e-11	0	0	-2.10408e-11	0	0	1.23294e-11	0	0	4.26716e-12	0	0	-2.69444e-12	0	0	1.03597e-11	0	0	-5.38976e-11	0	0	-5.25614e-11	0
PSERT	Phosphoserine transaminase	3php_c + glu__L_c --> akg_c + pser__L_c	CIW80_22550	Glycine and Serine Metabolism	164.496	164.496	164.496	153.324	153.327	153.327	142.152	142.159	142.159	130.979	130.99	130.99	119.807	119.821	119.821	112.985	113.005	113.005	102.682	102.707	102.707	92.38	92.4091	92.4091	82.0777	82.111	82.111	71.7755	71.8129	71.8129	54.887	54.887	54.887
AP4AH	Ap4A hydrolase	ap4a_c + h2o_c --> 2.0 adp_c + 2.0 h_c	CIW80_17940	Nucleotide Salvage Pathway	0	2.16777e-12	0	0	-1.15304e-11	0	0	8.39034e-12	0	0	-3.4351e-11	0	0	-1.05204e-11	0	0	1.78878e-11	0	0	3.13646e-12	0	0	2.21032e-11	0	0	1.47536e-11	0	0	-3.86559e-11	0	0	-2.6137e-11	0
EX_acmana_e	N-Acetyl-D-mannosamine exchange	acmana_e -->		Extracellular exchange	0	0	0	0	0	0	0	0	0	0	0	0	0	0	0	0	0	0	0	0	0	0	0	0	0	0	0	0	0	0	0	0	0
AP5AH	Ap5A hydrolase	ap5a_c + h2o_c --> adp_c + atp_c + 2.0 h_c	CIW80_17940	Nucleotide Salvage Pathway	0	0	0	0	0	0	0	0	0	0	0	0	0	0	0	0	0	0	0	0	0	0	0	0	0	0	0	0	0	0	0	0	0
ADNCYC	Adenylate cyclase	atp_c --> camp_c + ppi_c	CIW80_13900	Nucleotide Salvage Pathway	0	2.16777e-12	0	0	-1.15304e-11	0	0	8.39034e-12	0	0	-3.4351e-11	0	0	-1.05204e-11	0	0	1.78878e-11	0	0	3.13646e-12	0	0	2.21032e-11	0	0	1.47536e-11	0	0	-3.86559e-11	0	0	-2.61696e-11	0
AIRC2	Phosphoribosylaminoimidazole carboxylase	air_c + atp_c + hco3_c --> 5caiz_c + adp_c + h_c + pi_c	CIW80_20735	Purine and Pyrimidine Biosynthesis	7.40767e-13	9.33659e-13	2.06782e-13	1.37675	1.37675	1.37675	2.75351	2.75351	2.75351	4.13026	4.13026	4.13026	5.50701	5.50701	5.50701	8.01846	8.01846	8.01846	9.62215	9.62215	9.62215	11.2258	11.2258	11.2258	12.8295	12.8295	12.8295	14.4332	14.4332	14.4332	16.0369	16.0369	16.0369
GAPD	Glyceraldehyde-3-phosphate dehydrogenase	g3p_c + nad_c + pi_c <=> 13dpg_c + h_c + nadh_c	CIW80_01800	Glycolysis/Gluconeogenesis	1000	1000	1000	1000	1000	1000	1000	1000	1000	1000	1000	1000	1000	1000	1000	1000	1000	1000	1000	1000	1000	1000	1000	1000	1000	1000	1000	1000	1000	1000	1000	1000	1000
MI1PP	Myo-inositol 1-phosphatase	h2o_c + mi1p__D_c --> inost_c + pi_c	CIW80_06500	Cell Envelope Biosynthesis	0	0	0	0	0	0	0	0	0	0	0	0	0	0	0	0	0	0	0	0	0	0	0	0	0	0	0	0	0	0	0	0	0
EX_galur_e	D-Galacturonate exchange	galur_e -->		Extracellular exchange	0	0	0	0	0	0	0	0	0	0	0	0	0	0	0	0	0	0	0	0	0	0	0	0	0	0	0	0	0	0	0	0	0
MCITS	2-methylcitrate synthase	h2o_c + oaa_c + ppcoa_c --> 2mcit_c + coa_c + h_c	CIW80_19850	Alternate Carbon Metabolism	0	1.76231e-11	0	0	-2.27675e-11	0	0	1.70741e-11	0	0	-6.84087e-11	0	0	-2.08455e-11	0	0	3.91287e-11	0	0	1.01555e-11	0	0	1.03083e-10	0	0	3.58431e-12	0	0	-7.3777e-11	0	0	-5.0479e-11	0
PPAKr	Propionate kinase	adp_c + ppap_c <=> atp_c + ppa_c	CIW80_10065	Alternate Carbon Metabolism	0	1000	0	0	1000	0	0	1000	0	0	1000	0	0	1000	0	0	1000	0	0	1000	0	0	1000	0	0	1000	0	0	1000	0	0	1000	0
HEX1	Hexokinase (D-glucose:ATP)	atp_c + glc__D_c --> adp_c + g6p_c + h_c	CIW80_05825	Glycolysis/Gluconeogenesis	0	1000	9.5944	0	1000	13.6432	0	1000	77.1473	0	1000	84.5993	0	1000	104.817	0	1000	523.549	0	1000	512.243	0	1000	500.937	0	1000	489.632	0	1000	478.326	0	1000	466.703
GND	Phosphogluconate dehydrogenase	6pgc_c + nadp_c --> co2_c + nadph_c + ru5p__D_c	CIW80_03945	Pentose Phosphate Pathway	0	1.15035e-11	0	0	-1.06285e-10	0	0	3.12688e-12	0	0	-1.70576e-10	0	0	-2.5608e-11	0	0	-6.58802e-12	0	0	-5.78765e-11	0	0	2.11912e-10	0	0	-4.03516e-11	0	0	-9.22801e-11	0	0	-4.94538e-11	0
TAUDO	Taurine dioxygenase	akg_c + o2_c + taur_c --> aacald_c + co2_c + h_c + so3_c + succ_c	CIW80_19965	Alternate Carbon Metabolism	3.20418e-12	0	0	0	-5.31427e-11	0	0	0	0	0	0	0	0	0	0	0	-2.05876e-12	0	0	-1.93231e-11	0	0	7.06374e-11	0	0	-1.34505e-11	0	0	-3.076e-11	0	0	-2.50111e-11	0
DM_amob_c	Sink needed to allow S-Adenosyl-4-methylthio-2-oxobutanoate to leave system	amob_c -->		Intracellular demand	0	1.59771e-13	0	0	-1.29616e-12	0	0	3.81326e-14	0	0	-2.08019e-12	0	0	-3.12293e-13	0	0	-7.53203e-14	0	0	-7.06944e-13	0	0	2.5843e-12	0	0	-4.92093e-13	0	0	-1.12514e-12	0	0	-5.21065e-13	0
NTP3	Nucleoside-triphosphatase (GTP)	gtp_c + h2o_c --> gdp_c + h_c + pi_c	CIW80_16125 or CIW80_17400 or CIW80_07320 or CIW80_04700 or CIW80_12660 or CIW80_16190	Nucleotide Salvage Pathway	0	1.54448e-11	0	0	-3.54285e-11	0	0	1.04229e-12	0	0	-5.68585e-11	0	0	-8.53602e-12	0	0	-2.05876e-12	0	0	-1.93231e-11	0	0	7.06374e-11	0	0	-1.34505e-11	0	0	-3.06708e-11	0	0	-1.66741e-11	0
PPM2	Phosphopentomutase 2 (deoxyribose)	2dr1p_c <=> 2dr5p_c	CIW80_17570	Alternate Carbon Metabolism	0	-1.56519e-11	0	0	-5.31427e-11	0	0	1.56344e-12	0	0	-8.52878e-11	0	0	-1.2804e-11	0	0	-3.08813e-12	0	0	2.47382e-11	0	0	1.05956e-10	0	0	-2.01758e-11	0	0	-4.57841e-11	0	0	2.08516e-11	0
MOAT2	3-deoxy-D-manno-octulosonic acid transferase	ckdo_c + kdolipid4_c --> cmp_c + h_c + kdo2lipid4_c	CIW80_12865	Lipopolysaccharide Biosynthesis / Recycling	1.59665e-29	1.52727e-12	0	0.069174	0.069174	0.069174	0.138348	0.138348	0.138348	0.207522	0.207522	0.207522	0.276696	0.276696	0.276696	0.402882	0.402882	0.402882	0.483458	0.483458	0.483458	0.564035	0.564035	0.564035	0.644611	0.644611	0.644611	0.725188	0.725188	0.725188	0.805764	0.805764	0.805764
EX_adn_e	Adenosine exchange	adn_e -->		Extracellular exchange	0	1.81327e-12	0	0	-3.12604e-12	0	0	9.19669e-14	0	0	-5.01693e-12	0	0	-7.53178e-13	0	0	-1.81655e-13	0	0	1.45519e-12	0	0	6.23271e-12	0	0	-1.18681e-12	0	0	-2.69318e-12	0	0	1.28738e-12	0
EX_ins_e	Inosine exchange	ins_e -->		Extracellular exchange	0	1.70255e-12	0	0	-3.12604e-12	0	0	9.19669e-14	0	0	-5.01693e-12	0	0	-7.53178e-13	0	0	-1.81655e-13	0	0	1.45519e-12	0	0	6.23271e-12	0	0	-1.18681e-12	0	0	-2.69318e-12	0	0	1.28738e-12	0
G6PDH2r	Glucose 6-phosphate dehydrogenase	g6p_c + nadp_c <=> 6pgl_c + h_c + nadph_c	CIW80_02180	Pentose Phosphate Pathway	367.369	884.172	625.771	311.453	958.313	634.883	255.537	1000	643.996	199.621	1000	597.059	143.705	1000	601.987	291.763	1000	702.947	276.642	1000	718.382	261.52	1000	733.818	246.399	1000	749.253	231.278	1000	764.688	182.313	1000	762.638
ME2	Malic enzyme (NADP)	mal__L_c + nadp_c --> co2_c + nadph_c + pyr_c	CIW80_06150	Anaplerotic Reactions	0	-2.29867e-12	0	0	-1.24018e-11	0	0	2.20057e-12	0	0	-6.60204e-11	0	0	-5.43062e-12	0	0	1.25813e-11	0	0	1.6003e-11	0	0	4.23909e-11	0	0	-3.15148e-11	0	0	-2.71191e-11	0	0	2.30852e-11	0
ARGSL	Argininosuccinate lyase	argsuc_c <=> arg__L_c + fum_c	CIW80_14830	Arginine and Proline Metabolism	0	-1.14934e-12	0	0.547549	0.547549	0.547549	1.0951	1.0951	1.0951	1.64265	1.64265	1.64265	2.19019	2.19019	2.19019	3.18902	3.18902	3.18902	3.82683	3.82683	3.82683	4.46463	4.46463	4.46463	5.10244	5.10244	5.10244	5.74024	5.74024	5.74024	6.37804	6.37804	6.37804
CBPS	Carbamoyl-phosphate synthase (glutamine-hydrolysing)	2.0 atp_c + gln__L_c + h2o_c + hco3_c --> 2.0 adp_c + cbp_c + glu__L_c + 2.0 h_c + pi_c	CIW80_17840 and CIW80_17845	Arginine and Proline Metabolism	0	-1.14934e-12	0	0	-6.20092e-12	0	0	1.10028e-12	0	0	-3.30102e-11	0	0	-2.71531e-12	0	0	6.36646e-12	0	0	8.01492e-12	0	0	2.11955e-11	0	0	-1.57574e-11	0	0	-1.35497e-11	0	0	1.15426e-11	0
GLU5K	Glutamate 5-kinase	atp_c + glu__L_c --> adp_c + glu5p_c	CIW80_19485	Arginine and Proline Metabolism	0	-2.29867e-12	0	0.845673	0.845673	0.845673	1.69135	1.69135	1.69135	2.53702	2.53702	2.53702	3.38269	3.38269	3.38269	4.92535	4.92535	4.92535	5.91043	5.91043	5.91043	6.8955	6.8955	6.8955	7.88057	7.88057	7.88057	8.86564	8.86564	8.86564	9.85071	9.85071	9.85071
IPPS	2-isopropylmalate synthase	3mob_c + accoa_c + h2o_c --> 3c3hmp_c + coa_c + h_c	CIW80_18075	Valine, Leucine, and Isoleucine Metabolism	0	-2.29867e-12	0	1.5363	1.5363	1.5363	3.0726	3.0726	3.0726	4.6089	4.6089	4.6089	6.1452	6.1452	6.1452	8.94769	8.94769	8.94769	10.7372	10.7372	10.7372	12.5268	12.5268	12.5268	14.3163	14.3163	14.3163	16.1058	16.1058	16.1058	17.8954	17.8954	17.8954
EX_mg2_e	Mg exchange	mg2_e <=>		Extracellular exchange	0	0	0	-0.270894	-0.270894	-0.270894	-0.541789	-0.541789	-0.541789	-0.812683	-0.812683	-0.812683	-1.08358	-1.08358	-1.08358	-1.57774	-1.57774	-1.57774	-1.89329	-1.89329	-1.89329	-2.20883	-2.20883	-2.20883	-2.52438	-2.52438	-2.52438	-2.83993	-2.83993	-2.83993	-3.15548	-3.15548	-3.15548
ACOATA	Acetyl-CoA ACP transacylase	ACP_c + accoa_c <=> acACP_c + coa_c	CIW80_24080 and CIW80_24065	Membrane Lipid Metabolism	5.35806e-13	-1.724e-12	0	-8.97858e-12	-4.1342e-12	0	4.84577e-11	1.32034e-12	0	5.25921e-11	-3.96126e-11	0	-4.86011e-12	-3.26744e-12	0	8.39486e-12	9.03642e-12	0	3.77101e-11	5.34328e-12	0	-1.73698e-11	1.4134e-11	0	9.43816e-12	-1.05049e-11	0	1.9674e-11	-1.61391e-11	0	7.17958e-12	7.69505e-12	0
NADH5	NADH dehydrogenase (ubiquinone-8 )	h_c + nadh_c + q8_c --> nad_c + q8h2_c	CIW80_24155 or CIW80_17915 or CIW80_13435 or CIW80_22980	Oxidative Phosphorylation	0	1000	0	0	1000	0	0	1000	0	0	1000	0	0	1000	0	0	1000	0	0	1000	0	0	1000	0	0	1000	0	0	1000	0	0	1000	0
MOHMT	3-methyl-2-oxobutanoate hydroxymethyltransferase	3mob_c + h2o_c + mlthf_c --> 2dhp_c + thf_c	CIW80_18435	Cofactor and Prosthetic Group Biosynthesis	0	7.05899e-14	0	0	-3.10156e-12	0	0	4.72034e-12	0	0	-1.88195e-11	0	0	-6.43634e-13	0	0	5.94955e-12	0	0	6.22386e-12	0	0	1.27795e-11	0	0	-6.85884e-12	0	0	-8.31292e-12	0	0	5.23552e-12	0
EX_glyc3p_e	Glycerol 3-phosphate exchange	glyc3p_e -->		Extracellular exchange	0	4.50187e-13	0	0	-3.10156e-12	0	0	4.72034e-12	0	0	-7.5278e-11	0	0	-2.57454e-12	0	0	4.46216e-12	0	0	4.66789e-12	0	0	3.85452e-11	0	0	-5.0883e-12	0	0	-8.31292e-12	0	0	3.49034e-12	0
MLTG2	Maltodextrin glucosidase (maltotetraose)	h2o_c + maltttr_c --> glc__D_c + malttr_c	CIW80_20130	Alternate Carbon Metabolism	2.67903e-13	9.73938e-12	0	-4.48929e-12	-1.24062e-11	0	2.42288e-11	1.88814e-11	0	2.62961e-11	-7.5278e-11	0	-2.43006e-12	-2.57454e-12	0	0	1.78487e-11	0	0	1.86716e-11	0	-2.69501e-27	3.84101e-11	0	0	-2.03532e-11	0	0	-2.49388e-11	0	-1.3475e-27	1.39618e-11	0
EX_but_e	Butyrate (n-C4:0) exchange	but_e -->		Extracellular exchange	0	0	0	0	0	0	0	0	0	0	0	0	0	0	0	0	0	0	0	0	0	0	0	0	0	0	0	0	0	0	0	0	0
MLTG1	Maltodextrin glucosidase (maltotriose)	h2o_c + malttr_c --> glc__D_c + malt_c	CIW80_20130	Alternate Carbon Metabolism	2.67903e-13	0	0	-4.48929e-12	0	0	2.42288e-11	0	0	2.62961e-11	0	0	-2.43006e-12	4.92608e-28	0	0	-2.69501e-27	0	0	0	0	0	0	0	0	0	0	0	0	0	0	0	0
AMALT3	Amylomaltase (maltopentaose)	malt_c + maltpt_c --> glc__D_c + malthx_c	CIW80_11620	Alternate Carbon Metabolism	0	719.328	0	0	699.836	0	0	680.344	0	0	660.852	0	0	641.36	0	0	623.88	0	0	604.79	0	0	585.701	0	0	566.611	0	0	547.521	0	0	534.566	0
MLTP3	Maltodextrin phosphorylase (maltoheptaose)	malthp_c + pi_c <=> g1p_c + malthx_c	CIW80_11625	Alternate Carbon Metabolism	5.35806e-13	719.328	0	1.61542e-11	699.836	0	4.84577e-11	680.344	0	5.25921e-11	660.852	0	-4.86011e-12	641.36	0	8.39486e-12	623.88	0	3.77101e-11	604.79	0	-1.73698e-11	585.701	0	9.42164e-12	566.611	0	1.9674e-11	547.521	0	7.17958e-12	534.566	0
EX_lcts_e	Lactose exchange	lcts_e -->		Extracellular exchange	0	0	0	0	0	0	0	-4.22506e-27	0	0	0	0	0	0	0	0	0	0	0	0	0	0	0	0	0	0	0	0	0	0	0	0	0
EX_ocdca_e	Octadecanoate (n-C18:0) exchange	ocdca_e -->		Extracellular exchange	0	-7.25965e-13	0	0	-9.82207e-12	0	0	8.02265e-12	0	0	-2.02839e-26	0	0	-2.98994e-12	0	0	5.68898e-12	0	0	2.28518e-12	0	0	1.05903e-11	0	0	-6.74139e-12	0	0	-4.95797e-12	0	0	-4.52949e-12	0
EX_cbl1_e	Cob(I)alamin exchange	cbl1_e <=>		Extracellular exchange	5.35806e-13	0	0	1.62834e-11	0	0	4.84577e-11	0	0	5.25921e-11	0	0	-4.86011e-12	0	0	8.39486e-12	0	0	3.77101e-11	0	0	-1.73698e-11	0	0	9.42164e-12	0	0	1.9674e-11	0	0	7.17958e-12	0	0
SPODM	Superoxide dismutase	2.0 h_c + 2.0 o2s_c --> h2o2_c + o2_c	CIW80_14545 or CIW80_01135	Unassigned	0	258.401	0	0	323.489	0	-2.01082e-14	388.577	0	0	453.665	0	3.33777e-17	518.753	0	0	411.527	0	0	442.153	0	0	472.778	0	0	503.403	0	0	534.028	0	0	581.011	0
AHCYSNS	S-adenosylhomocysteine nucleosidase	ahcys_c + h2o_c --> ade_c + rhcys_c	CIW80_18560	Methionine Metabolism	328.992	328.992	328.992	296.131	296.131	296.131	263.269	263.269	263.269	230.408	230.408	230.408	197.547	197.547	197.547	164.717	164.717	164.717	131.862	131.862	131.862	99.0066	99.0066	99.0066	66.1516	66.1516	66.1516	33.2966	33.2966	33.2966	0.0184709	0.0184709	0.0184709
ACNML	N-Acetylneuraminate lyase	acnam_c --> acmana_c + pyr_c	CIW80_10570	Alternate Carbon Metabolism	5.35806e-13	0	0	0	0	0	0	0	0	0	0	0	0	0	0	0	0	0	0	0	0	0	0	0	0	0	0	0	0	0	0	0	0
TMK	Thiamine kinase	atp_c + thm_c --> adp_c + h_c + thmmp_c	CIW80_24140	Cofactor and Prosthetic Group Biosynthesis	0	0	0	0.000792856	0.000792856	0.000792856	0.00158571	0.00158571	0.00158571	0.00237857	0.00237857	0.00237857	0.00317142	0.00317142	0.00317142	0.00461774	0.00461774	0.00461774	0.00554128	0.00554128	0.00554128	0.00646483	0.00646483	0.00646483	0.00738838	0.00738838	0.00738838	0.00831193	0.00831193	0.00831193	0.00923547	0.00923547	0.00923547
NTPP4	Nucleoside triphosphate pyrophosphorylase (ctp)	ctp_c + h2o_c --> cmp_c + h_c + ppi_c	CIW80_01680 or CIW80_07590	Nucleotide Salvage Pathway	0	-1.22787e-11	0	0	-1.26905e-11	0	0	-1.76037e-12	0	0	-3.44614e-11	0	0	-5.6842e-12	0	0	1.13791e-11	0	0	5.4996e-12	0	0	1.59277e-11	0	0	-9.48237e-12	0	0	-1.08461e-11	0	0	-1.44818e-11	0
GMPS	GMP synthase	atp_c + nh4_c + xmp_c --> amp_c + gmp_c + 2.0 h_c + ppi_c	CIW80_06350	Purine and Pyrimidine Biosynthesis	0	-1.22787e-11	0	0.664667	0.664667	0.664667	1.32933	1.32933	1.32933	1.994	1.994	1.994	2.65867	2.65867	2.65867	3.87114	3.87114	3.87114	4.64537	4.64537	4.64537	5.4196	5.4196	5.4196	6.19383	6.19383	6.19383	6.96806	6.96806	6.96806	7.74229	7.74229	7.74229
CAT	Catalase	2.0 h2o2_c --> 2.0 h2o_c + o2_c	CIW80_01535 or CIW80_14745	Unassigned	0	129.201	0	0	161.715	0	0	194.229	0	0	226.744	0	0	259.258	0	0	205.592	0	0	220.87	0	0	236.149	0	0	251.427	0	0	266.705	0	0	290.162	0
FTHFLi	Formate-tetrahydrofolate ligase	atp_c + for_c + thf_c --> 10fthf_c + adp_c + pi_c		Folate Metabolism	0	-7.38083e-11	0	0	0.00713571	0	0	0.0142714	0	0	0.0214071	0	0	0.0285428	0	0	0.0415596	0	0	0.0498716	0	0	0.0581835	0	0	0.0664954	0	0	0.0748073	0	0	-8.68932e-11	0
EX_nac_e	Nicotinate exchange	nac_e -->		Extracellular exchange	-1.44296e-12	-4.92038e-11	0	-0.0376375	-0.0376375	-0.0376375	-0.0752749	-0.0752749	-0.0752749	-0.112912	-0.112912	-0.112912	-0.15055	-0.15055	-0.15055	-0.219207	-0.219207	-0.219207	-0.263049	-0.263049	-0.263049	-0.30689	-0.30689	-0.30689	-0.350732	-0.350732	-0.350732	-0.394573	-0.394573	-0.394573	-0.438415	-0.438415	-0.438415
UDPGD	UDPglucose 6-dehydrogenase	h2o_c + 2.0 nad_c + udpg_c --> 3.0 h_c + 2.0 nadh_c + udpglcur_c	CIW80_03940	Cell Envelope Biosynthesis	0	-4.80507e-12	0	0	-5.39788e-11	0	0	-1.42158e-11	0	0	-6.20532e-11	0	0	-1.74871e-11	0	0	3.02082e-11	0	0	3.60863e-12	0	0	2.84175e-11	0	0	-1.17011e-11	0	0	-2.05655e-11	0	0	-1.24664e-11	0
SERASr	(L-seryl)adenylate synthase	atp_c + h_c + ser__L_c --> ppi_c + seramp_c	CIW80_20935 or CIW80_03435	Secondary metabolite biosynthesis	0	-1.23815e-12	0	0	-1.34947e-11	0	0	-3.55394e-12	0	0	-1.55133e-11	3.09697e-15	0	-4.37178e-12	0	0	7.55205e-12	0	0	9.02157e-13	0	0	7.10437e-12	0	0	-2.92527e-12	0	0	-5.14138e-12	0	0	-7.27209e-12	0
GLCRD	Glucarate dehydratase	glcr_c --> 5dh4dglc_c + h2o_c	CIW80_07615 or CIW80_07610	Alternate Carbon Metabolism	0	0	0	0	0	0	0	0	0	0	0	0	0	0	0	0	0	0	0	0	0	0	0	0	0	0	0	0	0	0	0	0	0
26DAHtex	Meso-2,6-Diaminoheptanedioate transport via diffusion (extracellular to periplasm)	26dap__M_e <=> 26dap__M_p	CIW80_19480 or CIW80_22660 or CIW80_25725 or CIW80_05020	Transport, Outer Membrane	-6.46654e-12	4.92608e-28	0	9.77006e-12	0	0	2.90746e-11	0	0	3.15553e-11	0	0	-2.91607e-12	0	0	0	0	0	0	0	0	0	0	0	0	0	0	0	0	0	0	0	0
HCINNMtex	3-hydroxycinnamic acid transport via diffusion (extracellular to periplasm)	3hcinnm_e <=> 3hcinnm_p	CIW80_19480 or CIW80_22660 or CIW80_25725 or CIW80_05020	Transport, Outer Membrane	0	0	0	0	0	0	0	0	0	0	0	0	0	0	0	0	0	0	0	0	0	0	0	0	0	0	0	0	0	0	0	0	0
HPPPNtex	3-(3-hydroxyphenyl)propionate transport via diffusion (extracellular to periplasm)	3hpppn_e <=> 3hpppn_p	CIW80_22660 or CIW80_25725 or CIW80_05020 or CIW80_19480	Transport, Outer Membrane	0	0	0	0	0	0	0	0	0	0	0	0	0	0	0	0	0	0	0	0	0	0	0	0	0	0	0	0	0	0	0	0	0
ACtex	Acetate transport via diffusion (extracellular to periplasm)	ac_e <=> ac_p	CIW80_19480 or CIW80_22660 or CIW80_25725 or CIW80_05020	Transport, Outer Membrane	-1000	-1000	-1000	-1000	-1000	-1000	-1000	-1000	-1000	-1000	-1000	-1000	-1000	-1000	-1000	-1000	-1000	-1000	-1000	-1000	-1000	-1000	-1000	-1000	-1000	-1000	-1000	-1000	-1000	-1000	-1000	-1000	-1000
ACALDtex	Acetaldehyde transport via diffusion (extracellular to periplasm)	acald_e <=> acald_p	CIW80_19480 or CIW80_22660 or CIW80_25725 or CIW80_05020	Transport, Outer Membrane	1.03455e-11	0	0	7.11253e-11	0	0	4.91411e-11	0	0	1.97858e-10	0	0	4.80904e-11	0	0	-1.863e-11	0	0	-6.03792e-11	0	0	1.72156e-11	0	0	-6.38511e-12	0	0	5.36673e-11	0	0	7.47886e-11	0	0
CHRPL	Chorismate pyruvate lyase	chor_c --> 4hbz_c + pyr_c	CIW80_15335 or CIW80_24090	Cofactor and Prosthetic Group Biosynthesis	0	-6.50661e-14	0	0.000792856	0.000792856	0.000792856	0.00158571	0.00158571	0.00158571	0.00237857	0.00237857	0.00237857	0.00317142	0.00317142	0.00317142	0.00461774	0.00461774	0.00461774	0.00554128	0.00554128	0.00554128	0.00646483	0.00646483	0.00646483	0.00738838	0.00738838	0.00738838	0.00831193	0.00831193	0.00831193	0.00923547	0.00923547	0.00923547
TDPAGTA	DTDP-4-amino-4,6-dideoxy-D-glucose transaminase	dtdp4d6dg_c + glu__L_c --> akg_c + dtdp4addg_c	CIW80_13815	Cell Envelope Biosynthesis	0	0	0	0	0	0	0	0	0	0	0	0	0	0	0	0	0	0	0	0	0	0	0	0	0	0	0	0	0	0	0	-5.01937e-13	0
UACMAMO	UDP-N-acetyl-D-mannosamine oxidoreductase	h2o_c + 2.0 nad_c + uacmam_c --> 3.0 h_c + 2.0 nadh_c + uacmamu_c	CIW80_13795	Cell Envelope Biosynthesis	0	0	0	0	0	0	0	0	0	0	0	0	0	0	0	0	0	0	0	0	0	0	0	0	0	0	0	0	0	0	0	-5.01937e-13	0
FBA3	Sedoheptulose 1,7-bisphosphate D-glyceraldehyde-3-phosphate-lyase	s17bp_c <=> dhap_c + e4p_c	CIW80_08350	Pentose Phosphate Pathway	0	258.401	0	0	265.912	0	0	253.324	0	0	240.735	0	0	228.146	0	0	200.662	0	0	185.094	0	0	169.526	0	0	153.959	0	0	138.391	0	0	135.726	0
PMPK	Phosphomethylpyrimidine kinase	4ampm_c + atp_c --> 2mahmp_c + adp_c	CIW80_04300	Cofactor and Prosthetic Group Biosynthesis	0	-3.42773e-12	0	0	-2.37084e-11	0	0	-1.63804e-11	0	0	-6.59526e-11	0	0	-1.60307e-11	0	0	6.18141e-12	0	0	2.0118e-11	0	0	-5.71081e-12	0	0	2.22403e-12	0	0	-1.78891e-11	0	0	-2.5224e-11	0
LCADi	Lactaldehyde dehydrogenase	h2o_c + lald__L_c + nad_c --> 2.0 h_c + lac__L_c + nadh_c	CIW80_00015	Alternate Carbon Metabolism	0	-3.42773e-12	0	0	-2.37084e-11	0	0	-1.63804e-11	0	0	-6.59526e-11	0	0	-1.60375e-11	0	0	6.18141e-12	0	0	2.0118e-11	0	0	-5.71081e-12	0	0	2.17997e-12	0	0	-1.78891e-11	0	0	-2.5224e-11	0
ACMANAtex	N-acetyl-D-mannosamine transport via diffusion (extracellular to periplasm)	acmana_e <=> acmana_p	CIW80_05020 or CIW80_19480 or CIW80_22660 or CIW80_25725	Transport, Outer Membrane	0	0	0	0	0	0	0	0	0	0	0	0	0	0	0	0	0	0	-1.00149e-14	0	0	3.96762e-14	0	0	2.95124e-14	0	0	0	0	0	4.27363e-12	0	0
ACMUMtex	N-acetylmuramate transport via diffusion (extracellular to periplasm)	acmum_e --> acmum_p	CIW80_19480 or CIW80_22660 or CIW80_25725 or CIW80_05020	Transport, Outer Membrane	0	0	0	0	0	0	0	0	0	0	0	0	0	0	0	-2.6036e-28	0	0	0	0	0	0	0	0	0	0	0	0	0	0	2.6036e-28	0	0
ACACT7r	Acetyl-CoA C-acyltransferase (tetradecanoyl-CoA) (r)	accoa_c + tdcoa_c <=> 3ohdcoa_c + coa_c	CIW80_05640 or CIW80_14205	Membrane Lipid Metabolism	1.10695e-12	7.23965e-13	3.60986e-15	1.00591	1.00591	1.00591	2.01181	2.01181	2.01181	3.01772	3.01772	3.01772	4.02363	4.02363	4.02363	5.85858	5.85858	5.85858	7.0303	7.0303	7.0303	8.20201	8.20201	8.20201	9.37373	9.37373	9.37373	10.5454	10.5454	10.5454	11.7172	11.7172	11.7172
PSP_L	Phosphoserine phosphatase (L-serine)	h2o_c + pser__L_c --> pi_c + ser__L_c	CIW80_17595	Glycine and Serine Metabolism	164.496	164.496	164.496	153.324	153.327	153.327	142.152	142.159	142.159	130.979	130.99	130.99	119.807	119.821	119.821	112.985	113.005	113.005	102.682	102.707	102.707	92.38	92.4091	92.4091	82.0777	82.111	82.111	71.7755	71.8129	71.8129	54.887	54.887	54.887
ADK3	Adentylate kinase (GTP)	amp_c + gtp_c <=> adp_c + gdp_c	CIW80_20510	Nucleotide Salvage Pathway	-903.36	1000	0	-1000	1000	0	-1000	1000	0	-1000	1000	0	-1000	1000	0	-1000	1000	0	-1000	1000	0	-1000	1000	0	-1000	1000	0	-1000	1000	0	-1000	1000	0
GLUDC	Glutamate Decarboxylase	glu__L_c + h_c --> 4abut_c + co2_c	CIW80_12250 or CIW80_00425	Glutamate Metabolism	0	3.62271e-12	0	1.32164e-11	-7.33751e-12	0	1.57795e-11	3.44851e-11	0	6.79696e-12	-1.07766e-11	0	-1.82194e-12	1.04174e-11	0	0	3.95589e-12	0	0	-7.0034e-12	0	0	-6.23207e-12	0	0	9.8953e-14	0	0	-2.8118e-11	0	0	-9.05786e-12	0
ACACT2r	Acetyl-CoA C-acyltransferase (butanoyl-CoA) (r)	accoa_c + btcoa_c <=> 3ohcoa_c + coa_c	CIW80_05640 or CIW80_14205	Membrane Lipid Metabolism	-2.54116e-13	3.62271e-12	3.60986e-15	1.2826	1.2826	1.2826	2.56521	2.56521	2.56521	3.84781	3.84781	3.84781	5.13041	5.13041	5.13041	7.47011	7.47011	7.47011	8.96413	8.96413	8.96413	10.4582	10.4582	10.4582	11.9522	11.9522	11.9522	13.4462	13.4462	13.4462	14.9402	14.9402	14.9402
BSORy	Biotin sulfoxide reductase	btnso_c + h_c + nadph_c --> btn_c + h2o_c + nadp_c	CIW80_12475	Cofactor and Prosthetic Group Biosynthesis	0	0	0	0	0	0	0	0	0	0	0	0	0	0	0	0	0	0	0	0	0	0	0	0	0	0	0	0	0	0	0	0	0
DMSOR2	Dimethyl sulfoxide reductase (Demethylmenaquinol 8)	2dmmql8_c + dmso_c --> 2dmmq8_c + dms_c + h2o_c	CIW80_22505 and CIW80_22510 and CIW80_22500	Oxidative Phosphorylation	0	0	0	0	0	0	0	0	0	0	0	0	0	0	0	0	0	0	0	0	0	0	0	0	0	0	0	0	0	0	0	0	0
ADSK	Adenylyl-sulfate kinase	aps_c + atp_c --> adp_c + h_c + paps_c	CIW80_07450	Cysteine Metabolism	0	1.55259e-12	0	0	-2.44584e-12	0	0	1.1495e-11	0	0	-2.69414e-12	0	0	2.60436e-12	0	0	9.99553e-13	0	0	-1.75111e-12	0	0	-1.55802e-12	0	0	1.0639e-13	0	0	-7.02951e-12	0	0	-3.62611e-12	0
ACACT3r	Acetyl-CoA C-acyltransferase (hexanoyl-CoA) (r)	accoa_c + hxcoa_c <=> 3oocoa_c + coa_c	CIW80_05640 or CIW80_14205	Membrane Lipid Metabolism	-2.54116e-13	1.89392e-12	3.60986e-15	1.2826	1.2826	1.2826	2.56521	2.56521	2.56521	3.84781	3.84781	3.84781	5.13041	5.13041	5.13041	7.47011	7.47011	7.47011	8.96413	8.96413	8.96413	10.4582	10.4582	10.4582	11.9522	11.9522	11.9522	13.4462	13.4462	13.4462	14.9402	14.9402	14.9402
ACACT4r	Acetyl-CoA C-acyltransferase (octanoyl-CoA) (r)	accoa_c + occoa_c <=> 3odcoa_c + coa_c	CIW80_05640 or CIW80_14205	Membrane Lipid Metabolism	-2.96469e-13	2.48577e-12	3.60986e-15	1.2826	1.2826	1.2826	2.56521	2.56521	2.56521	3.84781	3.84781	3.84781	5.13041	5.13041	5.13041	7.47011	7.47011	7.47011	8.96413	8.96413	8.96413	10.4582	10.4582	10.4582	11.9522	11.9522	11.9522	13.4462	13.4462	13.4462	14.9402	14.9402	14.9402
SUCCt2_2pp	Succinate transport via proton symport (2 H) (periplasm)	2.0 h_p + succ_p --> 2.0 h_c + succ_c	CIW80_12315 or CIW80_17725	Transport, Inner Membrane	0	1000	0	0	1000	0	0	1000	0	0	1000	0	0	1000	0	0	1000	0	0	1000	0	0	1000	0	0	1000	0	0	1000	0	0	1000	0
SUCFUMtpp	Succinate:fumarate antiporter (periplasm)	fum_p + succ_c <=> fum_c + succ_p	CIW80_15915 or CIW80_21115 or CIW80_16010	Transport, Inner Membrane	-1000	1000	0	-1000	1000	0	-1000	1000	0	-1000	1000	0	-1000	1000	0	-1000	1000	0	-1000	1000	0	-1000	1000	0	-1000	1000	0	-1000	1000	0	-1000	1000	0
HSDy	Homoserine dehydrogenase (NADPH)	hom__L_c + nadp_c <=> aspsa_c + h_c + nadph_c	CIW80_14710 or CIW80_17685	Threonine and Lysine Metabolism	-1.58928e-12	-1.72915e-29	0	-2.47669	-2.47669	-2.47669	-4.95338	-4.95338	-4.95338	-7.43006	-7.43006	-7.43006	-9.90675	-9.90675	-9.90675	-14.4247	-14.4247	-14.4247	-17.3096	-17.3096	-17.3096	-20.1945	-20.1945	-20.1945	-23.0795	-23.0795	-23.0795	-25.9644	-25.9644	-25.9644	-28.8494	-28.8494	-28.8494
CYSTL	Cystathionine b-lyase	cyst__L_c + h2o_c --> hcys__L_c + nh4_c + pyr_c	CIW80_09435 or CIW80_00945	Methionine Metabolism	0	-1.09126e-12	0	0.365281	0.365281	0.365281	0.730563	0.730563	0.730563	1.09584	1.09584	1.09584	1.46113	1.46113	1.46113	2.12746	2.12746	2.12746	2.55296	2.55296	2.55296	2.97845	2.97845	2.97845	3.40394	3.40394	3.40394	3.82944	3.82944	3.82944	4.25493	4.25493	4.25493
ACMAMUT	UDP-N-acetyl-D-mannosaminuronic acid transferase	uacmamu_c + unaga_c --> h_c + udp_c + unagamu_c	CIW80_13835	Cell Envelope Biosynthesis	0	0	0	0	0	0	0	0	0	0	0	0	0	0	0	0	0	0	0	0	0	0	0	0	0	0	0	0	0	0	0	-1.48162e-13	0
SHSL1	O-succinylhomoserine lyase (L-cysteine)	cys__L_c + suchms_c --> cyst__L_c + h_c + succ_c	CIW80_14705	Methionine Metabolism	0	-1.09126e-12	0	0.365281	0.365281	0.365281	0.730563	0.730563	0.730563	1.09584	1.09584	1.09584	1.46113	1.46113	1.46113	2.12746	2.12746	2.12746	2.55296	2.55296	2.55296	2.97845	2.97845	2.97845	3.40394	3.40394	3.40394	3.82944	3.82944	3.82944	4.25493	4.25493	4.25493
SSALy	Succinate-semialdehyde dehydrogenase (NADP)	h2o_c + nadp_c + sucsal_c --> 2.0 h_c + nadph_c + succ_c	CIW80_00575 or CIW80_06955	Arginine and Proline Metabolism	0	-3.09189e-12	0	0	-4.91148e-11	0	0	-3.25141e-11	0	0	-2.80199e-11	0	0	-1.66906e-11	0	0	6.37227e-12	0	0	-5.28839e-11	0	0	1.50891e-11	0	0	-3.81479e-11	0	0	-1.80478e-11	0	0	-7.3587e-12	0
SULabcpp	Sulfate transport via ABC system (periplasm)	atp_c + h2o_c + so4_p --> adp_c + h_c + pi_c + so4_c	(CIW80_05995 and CIW80_06000 and CIW80_05990 and CIW80_06005) or (CIW80_21810 and CIW80_21815 and CIW80_21805) or (CIW80_05990 and CIW80_05995 and CIW80_06000 and CIW80_14590)	Inorganic Ion Transport and Metabolism	0	-3.09189e-12	0	0	-4.91148e-11	0	0	-3.25141e-11	0	0	-2.80199e-11	0	0	-1.66906e-11	0	0	6.37227e-12	0	0	-5.28839e-11	0	0	1.50891e-11	0	0	-3.81479e-11	0	0	-1.80478e-11	0	0	-7.3587e-12	0
TSULabcpp	Thiosulfate transport via ABC system (periplasm)	atp_c + h2o_c + tsul_p --> adp_c + h_c + pi_c + tsul_c	(CIW80_05995 and CIW80_05990 and CIW80_06000 and CIW80_14590) or (CIW80_05990 and CIW80_06005 and CIW80_06000 and CIW80_05995)	Inorganic Ion Transport and Metabolism	-9.6922e-13	0	0	0	0	0	0	0	0	0	0	0	0	0	0	0	6.37227e-12	0	0	-5.28839e-11	0	0	1.50891e-11	0	0	-3.81479e-11	0	0	-1.80478e-11	0	0	-7.3587e-12	0
TARTRt7pp	Tartrate/succinate antiporter (periplasm)	succ_c + tartr__L_p <=> succ_p + tartr__L_c	CIW80_09795	Transport, Inner Membrane	-1000	1000	0	-1000	1000	0	-1000	1000	0	-1000	1000	0	-1000	1000	0	-1000	1000	0	-1000	1000	0	-1000	1000	0	-1000	1000	0	-1000	1000	0	-1000	1000	0
EX_dad_2_e	Deoxyadenosine exchange	dad_2_e -->		Extracellular exchange	0	-3.52807e-13	0	0	-3.96534e-12	0	0	-4.00418e-12	0	0	-5.41188e-12	0	0	-1.47025e-12	0	0	5.57289e-13	0	0	-3.90388e-12	0	0	1.23811e-12	0	0	-3.09307e-12	0	0	-1.45108e-12	0	0	-6.13225e-13	0
EX_ser__D_e	D-Serine exchange	ser__D_e -->		Extracellular exchange	0	6.10379e-29	0	0	0	0	0	0	0	0	0	0	0	0	0	0	0	0	0	0	0	0	0	0	0	0	0	0	0	0	0	0	0
DDGALK	2-dehydro-3-deoxygalactonokinase	2dh3dgal_c + atp_c --> 2dh3dgal6p_c + adp_c + h_c	CIW80_13330	Alternate Carbon Metabolism	0	0	0	0	0	0	0	0	0	0	0	0	0	0	0	0	0	0	0	0	0	0	0	0	0	0	0	0	0	0	0	0	0
EX_gam6p_e	D-Glucosamine 6-phosphate exchange	gam6p_e -->		Extracellular exchange	0	0	0	0	0	0	0	0	0	0	0	0	0	0	0	0	0	0	0	0	0	0	0	0	0	0	0	0	0	0	0	0	0
EX_15dap_e	1,5-Diaminopentane exchange	15dap_e -->		Extracellular exchange	0	-1.28671e-12	0	0	-1.46718e-11	0	0	-1.48155e-11	0	0	-2.0024e-11	0	0	-5.43992e-12	0	0	2.20837e-12	0	0	-1.44443e-11	0	0	4.58102e-12	0	0	-1.14444e-11	0	0	-5.36901e-12	0	0	-2.20761e-12	0
AB6PGH	Arbutin 6-phosphate glucohydrolase	arbt6p_c + h2o_c --> g6p_c + hqn_c	CIW80_08230 or CIW80_13470	Alternate Carbon Metabolism	0	0	0	0	0	0	0	0	0	0	0	0	0	0	0	0	0	0	0	0	0	0	0	0	0	0	0	0	0	0	0	0	0
EX_ocdcea_e	Octadecenoate (n-C18:1) exchange	ocdcea_e -->		Extracellular exchange	0	0	0	0	0	0	0	0	0	0	0	0	0	0	0	0	1.63583e-12	0	0	-1.2037e-11	0	0	3.39374e-12	0	0	-8.47731e-12	0	0	-5.96557e-12	0	0	-1.83968e-12	0
EX_cynt_e	Cyanate exchange	cynt_e -->		Extracellular exchange	0	0	0	0	0	0	0	0	0	0	0	0	0	0	0	0	0	0	0	0	0	0	0	0	0	0	0	0	0	0	0	0	0
EX_galctn__D_e	D-Galactonate exchange	galctn__D_e -->		Extracellular exchange	0	0	0	0	0	0	0	0	0	0	0	0	0	0	0	0	0	0	0	0	0	0	0	0	0	0	0	0	0	0	0	0	0
AMALT1	Amylomaltase (maltotriose)	malt_c + malttr_c --> glc__D_c + maltttr_c	CIW80_11620	Alternate Carbon Metabolism	0	-3.64568e-12	0	0	-4.89059e-11	0	0	-4.93849e-11	0	0	-6.67466e-11	0	0	-1.81331e-11	0	0	7.36033e-12	0	0	-1.1009e-11	0	0	1.527e-11	0	0	-3.81479e-11	0	0	-1.78967e-11	0	0	-7.3587e-12	0
EX_glyb_e	Glycine betaine exchange	glyb_e -->		Extracellular exchange	0	0	0	0	0	0	0	0	0	0	0	0	0	0	0	0	0	0	0	0	0	0	0	0	0	4.94362e-27	0	0	0	0	0	0	0
AHGDx	(S)-alpha-hydroxyglutarate dehydrogenase	S2hglut_c + nad_c <=> akg_c + h_c + nadh_c	CIW80_08300	Glycine and Serine Metabolism	-258.401	0	0	-323.489	0	0	-388.577	0	0	-453.665	0	0	-518.753	0	0	-411.527	0	0	-442.153	0	0	-472.778	0	0	-503.403	0	0	-534.028	0	0	-581.011	0	0
MLTP2	Maltodextrin phosphorylase (maltohexaose)	malthx_c + pi_c <=> g1p_c + maltpt_c	CIW80_11625	Alternate Carbon Metabolism	-3.99764e-12	719.328	0	3.50354e-11	699.836	0	5.02747e-12	680.344	0	2.94106e-11	660.852	0	-9.87253e-12	641.36	0	1.02334e-11	623.88	0	2.31417e-11	604.79	0	4.73747e-12	585.701	0	1.76091e-11	566.611	0	5.1902e-12	547.521	0	2.41653e-11	534.566	0
TAURabcpp	Taurine transport via ABC system (periplasm)	atp_c + h2o_c + taur_p --> adp_c + h_c + pi_c + taur_c	CIW80_19950 and CIW80_19960 and CIW80_19955	Transport, Inner Membrane	-1.62262e-12	0	0	0	0	0	0	0	0	0	0	0	0	0	0	0	3.54347e-12	0	0	-6.72229e-12	0	0	1.46103e-11	0	0	-6.97281e-13	0	0	-1.17689e-11	0	0	-6.60757e-12	0
BSORx	Biotin sulfoxide reductase	btnso_c + h_c + nadh_c --> btn_c + h2o_c + nad_c	CIW80_12475	Cofactor and Prosthetic Group Biosynthesis	0	0	0	0	0	0	0	0	0	0	0	0	0	0	0	0	0	0	0	0	0	0	0	0	0	0	0	0	0	0	0	0	0
NMNt7pp	NMN transport via NMN glycohydrolase (periplasm)	h2o_c + nmn_p --> h_c + ncam_c + r5p_c		Transport, Inner Membrane	0	2.55562e-12	0	0	-9.89863e-12	0	0	-1.22681e-11	0	0	-1.22552e-11	0	0	-3.65343e-12	0	0	1.18116e-12	0	0	-2.24076e-12	0	0	4.87011e-12	0	0	-2.32427e-13	0	0	-3.92297e-12	0	0	0	0
EX_ca2_e	Calcium exchange	ca2_e <=>		Extracellular exchange	0	0	0	-0.164282	-0.164282	-0.164282	-0.328564	-0.328564	-0.328564	-0.492846	-0.492846	-0.492846	-0.657128	-0.657128	-0.657128	-0.956808	-0.956808	-0.956808	-1.14817	-1.14817	-1.14817	-1.33953	-1.33953	-1.33953	-1.53089	-1.53089	-1.53089	-1.72225	-1.72225	-1.72225	-1.91362	-1.91362	-1.91362
EX_so3_e	Sulfite exchange	so3_e -->		Extracellular exchange	0	-8.18684e-29	0	0	0	0	0	0	0	0	0	0	0	0	0	0	-7.48015e-44	0	0	0	0	0	0	0	0	0	0	0	0	0	0	0	0
GLUtex	L-glutamate transport via diffusion (extracellular to periplasm)	glu__L_e <=> glu__L_p	CIW80_19480 or CIW80_22660 or CIW80_25725 or CIW80_05020	Transport, Outer Membrane	-4.79717e-12	0	0	2.62765e-11	0	0	3.7706e-12	0	0	2.20579e-11	0	0	-7.4044e-12	0	0	7.87617e-12	0	0	1.73563e-11	0	0	3.55289e-12	0	0	1.32068e-11	0	0	3.89265e-12	0	0	1.8124e-11	0	0
Kt2pp	Potassium transport in via proton symport (periplasm)	h_p + k_p --> h_c + k_c	(CIW80_14225 and CIW80_25450 and CIW80_10960) or CIW80_25190 or CIW80_13600	Inorganic Ion Transport and Metabolism	0	1000	0	0.168398	1000	0.168398	0.336797	1000	0.336797	0.505195	1000	0.505195	0.673594	1000	0.673594	0.980783	1000	0.980783	1.17694	1000	1.17694	1.3731	1000	1.3731	1.56925	1000	1.56925	1.76541	1000	1.76541	1.96157	1000	1.96157
GLYtex	Glycine transport via diffusion (extracellular to periplasm)	gly_e <=> gly_p	CIW80_19480 or CIW80_22660 or CIW80_25725 or CIW80_05020	Transport, Outer Membrane	-4.1895e-12	0	0	1.05106e-10	0	0	1.50824e-11	0	0	8.82318e-11	0	0	-2.96176e-11	0	0	3.15047e-11	0	0	6.94252e-11	0	0	1.42197e-11	0	0	5.28273e-11	0	0	1.55706e-11	0	0	3.6248e-11	0	0
GP4GH	Gp4G hydrolase	gp4g_c + h2o_c --> 2.0 gdp_c + 2.0 h_c	CIW80_17940	Nucleotide Salvage Pathway	0	0	0	0	0	0	0	0	0	0	0	0	0	0	0	0	0	0	0	0	0	0	0	0	0	0	0	0	0	0	0	0	0
GLYALDtex	Glyceraldehyde transport via diffusion (extracellular to periplasm)	glyald_e <=> glyald_p	CIW80_19480 or CIW80_22660 or CIW80_25725 or CIW80_05020	Transport, Outer Membrane	-1.41625e-12	0	0	3.50354e-11	0	0	5.02747e-12	0	0	2.94106e-11	0	0	1.8219e-11	0	0	1.05016e-11	0	0	2.31417e-11	0	0	4.73695e-12	0	0	1.76091e-11	0	0	1.03804e-11	0	0	2.41653e-11	0	0
AKGt2rpp	2-oxoglutarate reversible transport via symport (periplasm)	akg_p + h_p <=> akg_c + h_c	CIW80_06765	Transport, Inner Membrane	-1.6995e-12	0	0	2.62765e-11	0	0	3.7706e-12	0	0	2.20579e-11	0	0	1.34313e-11	0	0	7.87617e-12	0	0	1.73563e-11	0	0	3.54916e-12	0	0	1.32068e-11	0	0	3.89265e-12	0	0	1.8124e-11	0	0
ACGAMT	UDP-N-acetylglucosamine:undecaprenylphosphate N-acetylglucosamine -1-phosphate transferase	uacgam_c + udcpp_c --> ump_c + unaga_c	CIW80_13780	Cell Envelope Biosynthesis	0	0	0	0	0	0	0	0	0	0	0	0	0	0	0	0	0	0	0	0	0	0	0	0	0	0	0	0	0	0	0	-2.4806e-12	0
EX_ascb__L_e	L-Ascorbate exchange	ascb__L_e -->		Extracellular exchange	0	0	0	0	0	0	0	0	0	0	0	0	0	0	0	0	0	0	0	0	0	0	0	0	0	0	0	0	0	0	0	0	0
GLYBtex	Glycine betaine transport via diffusion (extracellular to periplasm)	glyb_e <=> glyb_p	CIW80_19480 or CIW80_22660 or CIW80_25725 or CIW80_05020	Transport, Outer Membrane	0	0	0	-1.98983e-12	0	0	0	0	0	0	-3.77675e-27	0	0	0	0	0	0	0	0	0	0	-6.17952e-28	0	0	0	0	0	0	-1.20433e-27	0	0	0	0
GLYCtex	Glycerol transport via diffusion (extracellular to periplasm)	glyc_e <=> glyc_p	CIW80_19480 or CIW80_22660 or CIW80_25725 or CIW80_05020	Transport, Outer Membrane	-1.41625e-12	0	0	3.50354e-11	0	0	5.02747e-12	0	0	2.94106e-11	0	0	1.79084e-11	0	0	1.05016e-11	0	0	2.31417e-11	0	0	4.73221e-12	-7.68141e-42	0	1.76091e-11	0	0	1.08858e-11	0	0	2.41653e-11	0	0
GLYC3Ptex	Glycerol-3-phosphate transport via diffusion (extracellular to periplasm)	glyc3p_e <=> glyc3p_p	CIW80_19480 or CIW80_22660 or CIW80_25725 or CIW80_05020	Transport, Outer Membrane	-1.41625e-12	0	0	8.75884e-12	0	0	1.25687e-12	0	0	7.35265e-12	0	0	1.79084e-11	0	0	3.50052e-12	0	0	5.78543e-12	0	0	1.5774e-12	0	0	4.40227e-12	0	0	3.67341e-12	0	0	8.05511e-12	0	0
GLYCLTtex	Glycolate transport via diffusion (extracellular to periplasm)	glyclt_e <=> glyclt_p	CIW80_19480 or CIW80_22660 or CIW80_25725 or CIW80_05020	Transport, Outer Membrane	-4.24876e-12	0	0	1.05106e-10	-3.09952e-26	0	1.50824e-11	0	0	8.82318e-11	0	0	5.37253e-11	0	0	3.15047e-11	0	0	6.94252e-11	0	0	1.41966e-11	0	0	5.28273e-11	0	0	3.30613e-11	0	0	7.2496e-11	0	0
GTPtex	GTP transport via diffusion (extracellular to periplasm)	gtp_e <=> gtp_p	CIW80_25725 or CIW80_05020 or CIW80_19480 or CIW80_22660	Transport, Outer Membrane	0	0	0	0	0	0	0	0	0	0	0	0	0	0	0	0	0	0	0	0	0	0	0	0	0	0	0	0	0	0	0	0	0
GUAtex	Guanine transport via diffusion (extracellular to periplasm)	gua_e <=> gua_p	CIW80_20170	Transport, Outer Membrane	-2.15216e-13	0	0	3.09136e-12	0	0	4.436e-13	0	0	2.59505e-12	0	0	1.58016e-12	0	0	9.26608e-13	0	0	2.04192e-12	0	0	4.17548e-13	0	0	1.55374e-12	0	0	9.72392e-13	0	0	2.19685e-12	0	0
Htex	Proton transport via diffusion (extracellular to periplasm)	h_e <=> h_p	CIW80_19480 or CIW80_22660 or CIW80_25725 or CIW80_05020	Transport, Outer Membrane	-1000	258.401	-828.992	-1000	323.43	-833.762	-1000	388.459	-838.531	-1000	453.488	-843.306	-1000	518.517	-848.077	-1000	411.184	-881.314	-1000	441.741	-891.779	-1000	472.297	-902.243	-1000	502.854	-912.708	-1000	533.41	-923.172	-1000	580.325	-933.214
EX_ala_B_e	Beta-Alanine exchange	ala_B_e -->		Extracellular exchange	0	0	0	0	-2.48678e-11	0	0	-2.95243e-11	0	0	-7.24633e-11	0	0	-1.68099e-11	0	0	1.67474e-11	0	0	-3.03922e-11	0	0	1.30834e-11	0	0	1.54104e-12	0	0	-2.63988e-11	0	0	0	0
EX_agm_e	Agmatine exchange	agm_e -->		Extracellular exchange	0	-1.33394e-12	0	0	-6.78213e-12	0	0	-8.05209e-12	0	0	-1.97627e-11	0	0	-4.58452e-12	0	0	4.56748e-12	0	0	-8.20977e-12	0	0	3.56538e-12	0	0	2.56839e-13	0	0	-7.19968e-12	0	0	-2.05342e-11	0
EX_minohp_e	Myo-Inositol hexakisphosphate exchange	minohp_e -->		Extracellular exchange	0	0	0	0	0	0	0	0	0	0	0	0	0	0	0	0	0	0	0	0	0	0	0	0	0	0	0	0	0	0	0	0	0
EX_ppt_e	Phosphonate exchange	ppt_e -->		Extracellular exchange	0	0	0	0	0	0	0	0	0	0	0	0	0	0	0	0	0	0	0	0	0	0	0	0	0	0	0	0	0	0	0	0	0
EX_hxa_e	Hexanoate (n-C6:0) exchange	hxa_e -->		Extracellular exchange	0	-3.15528e-12	0	0	-2.48678e-11	0	0	-2.95243e-11	0	0	-7.24633e-11	0	0	-1.68099e-11	0	0	1.67474e-11	0	0	-3.01025e-11	0	0	1.30789e-11	0	0	1.54104e-12	0	0	-2.63988e-11	0	0	-1.23205e-10	0
H2tex	Hydrogen transport via diffusion (extracellular to periplasm)	h2_e <=> h2_p	CIW80_19480 or CIW80_22660 or CIW80_25725 or CIW80_05020	Transport, Outer Membrane	0	0	0	0	0	0	0	0	0	0	0	0	0	0	0	0	0	0	0	0	0	0	0	0	0	0	0	0	0	0	0	0	0
H2Otex	H2O transport via diffusion (extracellular to periplasm)	h2o_e <=> h2o_p	s0001 or CIW80_25560 or CIW80_22770 or CIW80_05020 or CIW80_19480 or CIW80_25725 or CIW80_22660	Transport, Outer Membrane	-1000	-870.799	-1000	-1000	-838.285	-1000	-1000	-805.771	-1000	-1000	-773.256	-1000	-1000	-740.742	-960.9	-1000	-794.408	-952.796	-1000	-779.13	-924.244	-1000	-763.851	-895.692	-1000	-748.573	-867.14	-1000	-733.295	-838.589	-1000	-709.838	-808.521
AADDGT	DTDP-N-4-acetamido-4,6-dideoxy-D-galactose transferase	dtdp4aaddg_c + unagamu_c --> dtdp_c + h_c + unagamuf_c	CIW80_13825	Cell Envelope Biosynthesis	0	0	0	0	0	0	0	0	0	0	0	0	0	0	0	0	0	0	0	0	0	0	0	0	0	0	0	0	0	0	0	-8.12594e-14	0
FACOAL160t2pp	Fatty-acid-CoA ligase (hexadecanoate transport via vectoral Co-A coupling)	atp_c + coa_c + h_p + hdca_p --> amp_c + h_c + pmtcoa_c + ppi_c	CIW80_01380 or CIW80_01920	Cell Envelope Biosynthesis	0	-6.79956e-13	-3.60986e-15	0	-1.29599e-11	0	0	-1.47622e-11	0	0	-3.55217e-11	0	0	-1.66791e-12	0	0	6.28029e-12	0	0	-1.50282e-11	0	0	3.74355e-12	0	0	3.21068e-13	0	0	-7.54584e-12	0	0	-1.15311e-12	0
FACOAL180t2pp	Fatty-acid-CoA ligase (octadecanoate transport via vectoral Co-A coupling)	atp_c + coa_c + h_p + ocdca_p --> amp_c + h_c + ppi_c + stcoa_c	CIW80_01380 or CIW80_01920	Cell Envelope Biosynthesis	0	-1.45705e-12	0	0	-7.40567e-12	-1.8575e-16	7.16266e-17	-8.43553e-12	-3.71501e-16	0	-3.55217e-11	7.43001e-16	0	-1.11194e-12	-7.43001e-16	0	5.58248e-12	0	0	-1.50283e-11	0	0	6.5512e-12	0	0	3.81941e-13	0	0	-1.32052e-11	0	0	-2.01794e-12	0
SPODMpp	Superoxide dismutase	2.0 h_p + 2.0 o2s_p --> h2o2_p + o2_p	CIW80_01080	Unassigned	0	0	0	0	0	0	0	0	0	0	0	0	0	0	0	0	0	0	0	0	0	0	0	0	0	0	0	0	0	0	0	0	0
EX_lyx__L_e	L-Lyxose exchange	lyx__L_e -->		Extracellular exchange	0	0	0	0	0	0	0	0	0	0	0	0	0	0	0	0	0	0	0	0	0	0	0	0	0	0	0	0	0	0	0	0	0
EX_acmum_e	N-Acetylmuramate exchange	acmum_e -->		Extracellular exchange	0	5.22661e-29	0	0	0	0	0	0	0	0	0	0	0	0	0	0	2.87099e-12	0	0	-5.15254e-12	0	0	0	0	0	0	0	0	-4.52751e-12	0	0	-6.91866e-13	0
EX_dca_e	Decanoate (n-C10:0) exchange	dca_e -->		Extracellular exchange	0	0	0	0	0	0	0	0	0	0	0	0	0	0	0	0	0	0	0	0	0	0	0	0	0	0	0	0	0	0	0	0	0
EX_all__D_e	D-Allose exchange	all__D_e -->		Extracellular exchange	0	0	0	0	0	0	0	0	0	0	0	0	0	0	0	0	0	0	0	0	0	0	0	0	0	0	0	0	0	0	0	0	0
NO3R1bpp	Nitrate reductase (Ubiquinol-8)	no3_p + q8h2_c --> h2o_p + no2_p + q8_c	CIW80_04965 and CIW80_04950 and CIW80_04960 and (CIW80_04970 and CIW80_04955)	Nitrogen Metabolism	0	1000	0	0	1000	0	0	1000	0	0	1000	0	0	1000	0	0	1000	0	0	1000	0	0	1000	0	0	1000	0	0	1000	0	0	1000	0
O2tpp	O2 transport via diffusion (periplasm)	o2_p <=> o2_c	s0001	Inorganic Ion Transport and Metabolism	-6.08878e-13	129.201	-1.92863e-14	0.060139	161.775	0.060139	0.120278	194.35	0.120278	0.180417	226.924	0.185174	0.240556	259.499	0.246899	0.35026	205.942	0.35026	0.420312	221.291	0.420312	0.490364	236.639	0.490364	0.560416	251.987	0.560416	0.630468	267.336	0.630468	0.70052	290.863	0.70052
EX_octa_e	Octanoate (n-C8:0) exchange	octa_e -->		Extracellular exchange	0	0	0	0	0	0	0	0	0	0	7.37015e-14	0	0	0	0	0	-4.03897e-28	0	0	0	0	0	0	0	0	0	0	0	0	0	0	0	0
PHYTSpp	Phytase (periplasm)	6.0 h2o_p + minohp_p --> inost_p + 6.0 pi_p	CIW80_22895	Alternate Carbon Metabolism	0	0	0	0	0	0	0	0	0	0	0	0	0	0	0	0	0	0	0	0	0	0	0	0	0	0	0	0	0	0	0	0	0
EX_gbbtn_e	Gamma-butyrobetaine exchange	gbbtn_e -->		Extracellular exchange	0	0	0	0	0	0	0	0	0	0	0	0	0	0	0	0	0	0	0	0	0	0	0	0	0	0	0	0	0	0	0	0	0
PPTHpp	Phosphonate hydrogenase (periplasm)	h2o_p + ppt_p --> h2_p + pi_p	CIW80_20025	Unassigned	0	0	0	0	0	0	0	0	0	0	0	0	0	0	0	0	0	0	0	0	0	0	0	0	0	0	0	0	0	0	0	0	0
PYRt2rpp	Pyruvate reversible transport via proton symport (periplasm)	h_p + pyr_p <=> h_c + pyr_c		Transport, Inner Membrane	-129.201	0	0	-161.715	0	0	-194.229	0	0	-226.744	0	0	-259.258	0	0	-205.592	0	0	-220.87	0	0	-236.149	0	0	-250.747	0	0	-235.312	0	0	-237.362	0	0
NO3R2pp	Nitrate reductase (Menaquinol-8) (periplasm)	2.0 h_c + mql8_c + no3_c --> h2o_c + 2.0 h_p + mqn8_c + no2_c	(CIW80_00325 and CIW80_00330 and CIW80_00320 and CIW80_00315) or (CIW80_25030 and CIW80_25045 and CIW80_25040 and CIW80_25035)	Oxidative Phosphorylation	0	1000	640.336	0	1000	648.15	0	1000	655.965	0	1000	663.777	0	1000	671.59	0	1000	676.097	0	1000	646.226	0	1000	616.355	0	1000	586.483	0	1000	556.612	0	1000	528.68
EX_xylu__L_e	L-Xylulose exchange	xylu__L_e -->		Extracellular exchange	0	0	0	0	0	0	0	0	0	0	0	0	0	0	0	0	0	0	0	0	0	0	0	0	0	0	0	0	0	0	0	0	0
EX_gdp_e	GDP exchange	gdp_e -->		Extracellular exchange	0	0	0	0	0	0	0	0	0	0	0	0	0	0	0	0	0	0	0	0	0	0	0	0	0	0	0	0	0	0	0	0	0
EX_gtp_e	GTP exchange	gtp_e -->		Extracellular exchange	0	0	0	0	0	0	0	0	0	0	0	0	0	0	0	0	0	0	0	0	0	0	0	0	0	0	0	0	0	0	0	0	0
NTP3pp	Nucleoside-triphosphatase (GTP) (periplasm)	gtp_p + h2o_p --> gdp_p + h_p + pi_p	CIW80_22895	Nucleotide Salvage Pathway	0	0	0	0	0	0	0	0	0	0	0	0	0	0	0	0	0	0	0	0	0	0	0	0	0	0	0	0	0	0	0	0	0
NO3R2bpp	Nitrate reductase (Menaquinol-8) (periplasm)	mql8_c + no3_p --> h2o_p + mqn8_c + no2_p	(CIW80_04970 and CIW80_04955) and CIW80_04950	Nitrogen Metabolism	0	1000	0	0	1000	0	0	1000	0	0	1000	0	0	1000	0	0	1000	0.712474	0	1000	37.8785	0	1000	75.0446	0	1000	112.211	0	1000	149.377	0	1000	184.745
THMabcpp	Thiamine transport via ABC system (periplasm)	atp_c + h2o_c + thm_p --> adp_c + h_c + pi_c + thm_c	CIW80_18035 and CIW80_18045 and CIW80_18040	Transport, Inner Membrane	0	4.92608e-28	0	0.000792856	0.000792856	0.000792856	0.00158571	0.00158571	0.00158571	0.00237857	0.00237857	0.00237857	0.00317142	0.00317142	0.00317142	0.00461774	0.00461774	0.00461774	0.00554128	0.00554128	0.00554128	0.00646483	0.00646483	0.00646483	0.00738838	0.00738838	0.00738838	0.00831193	0.00831193	0.00831193	0.00923547	0.00923547	0.00923547
THMDt2pp	Thymidine transport in via proton symport (periplasm)	h_p + thymd_p <=> h_c + thymd_c	CIW80_08585 or CIW80_05910 or CIW80_05845	Transport, Inner Membrane	-2.84372e-12	0	0	7.73774e-12	0	0	2.58818e-12	0	0	1.17042e-11	0	0	4.96599e-12	0	0	3.41828e-12	0	0	2.40497e-12	0	0	2.27059e-12	0	0	4.10932e-12	0	0	3.52457e-12	0	0	7.28355e-12	0	0
THRabcpp	L-threonine transport via ABC system (periplasm)	atp_c + h2o_c + thr__L_p --> adp_c + h_c + pi_c + thr__L_c	CIW80_11865 and CIW80_11860 and CIW80_11890 and CIW80_11870 and CIW80_11855	Transport, Inner Membrane	0	5.02512e-12	0	0	-3.81238e-11	0	0	-4.72173e-11	0	0	-7.87792e-11	0	0	-3.29692e-12	0	0	-8.68381e-13	0	0	-2.25247e-11	0	0	1.73784e-11	0	0	-2.15334e-11	0	0	-2.90745e-11	0	0	-6.58141e-13	0
TREptspp	Trehalose transport via PEP:Pyr PTS (periplasm)	pep_c + tre_p --> pyr_c + tre6p_c	CIW80_05970 and CIW80_16560 and CIW80_05965 and CIW80_05960	Transport, Inner Membrane	0	0	0	0	0	0	0	0	0	0	0	0	0	0	0	0	-6.19882e-14	0	0	0	0	0	1.76181e-27	0	0	8.72371e-15	0	0	-1.76181e-27	0	0	-6.19882e-14	0
THD2pp	NAD(P) transhydrogenase (periplasm)	2.0 h_p + nadh_c + nadp_c --> 2.0 h_c + nad_c + nadph_c	CIW80_00840 and CIW80_00845	Oxidative Phosphorylation	0	1000	0	0	1000	0	0	1000	0	0	1000	0	0	1000	0	0	1000	0	0	1000	0	0	1000	0	0	1000	0	0	1000	0	0	1000	0
TMAOR1pp	Trimethylamine N-oxide reductase (menaquinol 8) (periplasm)	h_p + mql8_c + tmao_p --> h2o_p + mqn8_c + tma_p	(CIW80_22950 and CIW80_22945) or (CIW80_02575 and CIW80_02580)	Oxidative Phosphorylation	0	0	0	0	0	0	0	0	0	0	0	0	0	0	0	0	0	0	0	0	0	0	0	0	0	0	0	0	0	0	0	0	0
TMAOR2pp	Trimethylamine N-oxide reductase (demethylmenaquinol 8) (periplasm)	2dmmql8_c + h_p + tmao_p --> 2dmmq8_c + h2o_p + tma_p	(CIW80_22950 and CIW80_22945) or (CIW80_02575 and CIW80_02580)	Oxidative Phosphorylation	0	0	0	0	0	0	0	0	0	0	0	0	0	0	0	0	0	0	0	0	0	0	0	0	0	0	0	0	0	0	0	0	0
XANtpp	Xanthine reversible transport (periplasm)	xan_p <=> xan_c		Transport, Inner Membrane	-1000	0	0	-1000	0	0	-1000	0	0	-1000	0	0	-1000	0	0	-1000	0	0	-1000	0	0	-1000	0	0	-1000	0	0	-1000	0	0	-1000	0	0
DAPtex	1,5-Diaminopentane transport via diffusion (extracellular to periplasm)	15dap_e <=> 15dap_p	CIW80_19480 or CIW80_22660 or CIW80_25725 or CIW80_05020	Transport, Outer Membrane	-3.98278e-12	0	0	1.0152e-11	0	0	3.36463e-12	0	0	1.52154e-11	0	0	7.1754e-12	0	0	3.63059e-12	0	0	3.29811e-12	0	0	2.9626e-12	0	0	5.55881e-12	0	0	8.15963e-12	0	0	1.71387e-11	0	0
TRPt2rpp	L-tryptophan reversible transport via proton symport (periplasm)	h_p + trp__L_p <=> h_c + trp__L_c	CIW80_10270 or CIW80_13415 or CIW80_18275	Transport, Inner Membrane	-1.5388e-12	1000	0	4.61456e-12	1000	0	1.52938e-12	1000	0	6.9161e-12	1000	0	3.2864e-12	1000	0	1.65027e-12	1000	0	1.49914e-12	1000	0	1.34664e-12	1000	0	2.52673e-12	1000	0	3.70892e-12	1000	0	7.79031e-12	1000	0
TYRt2rpp	L-tyrosine reversible transport via proton symport (periplasm)	h_p + tyr__L_p <=> h_c + tyr__L_c	CIW80_02750 or CIW80_18275	Transport, Inner Membrane	-2.60412e-12	1000	0	7.80926e-12	1000	0	2.58818e-12	1000	0	1.17042e-11	1000	0	5.5616e-12	1000	0	2.79277e-12	1000	0	2.53701e-12	1000	0	2.27893e-12	1000	0	4.27601e-12	1000	0	6.27664e-12	1000	0	1.31836e-11	1000	0
EX_tma_e	Trimethylamine exchange	tma_e -->		Extracellular exchange	0	0	0	0	0	0	0	0	0	0	0	0	0	0	0	0	0	0	0	0	0	0	0	0	0	0	0	0	0	0	0	0	0
URIt2pp	Uridine transport in via proton symport (periplasm)	h_p + uri_p <=> h_c + uri_c	CIW80_08585 or CIW80_05910 or CIW80_05845	Transport, Inner Membrane	-3.56354e-12	0	0	9.22913e-12	0	0	3.05876e-12	0	0	1.38322e-11	0	0	6.5728e-12	0	0	3.30054e-12	0	0	2.99828e-12	0	0	2.69328e-12	0	0	5.05347e-12	0	0	7.41785e-12	0	0	1.55806e-11	0	0
VALabcpp	L-valine transport via ABC system (periplasm)	atp_c + h2o_c + val__L_p --> adp_c + h_c + pi_c + val__L_c	CIW80_11870 and CIW80_11865 and CIW80_11890 and CIW80_11860 and CIW80_11855	Transport, Inner Membrane	0	-1.334e-11	0	0	-5.31981e-11	0	0	-3.78143e-11	0	0	-9.83173e-11	0	0	-6.0094e-12	0	0	3.93916e-12	0	0	-3.05458e-11	0	0	5.20057e-11	0	0	-2.23752e-11	0	0	-3.05113e-11	0	0	8.91202e-12	0
12PPDStex	(S)-Propane-1,2-diol transport via diffusion (extracellular to periplasm)	12ppd__S_e <=> 12ppd__S_p	CIW80_19480 or CIW80_22660 or CIW80_25725 or CIW80_05020	Transport, Outer Membrane	-1.12845e-11	0	0	3.38401e-11	0	0	1.12154e-11	0	0	5.07181e-11	0	0	2.41003e-11	0	0	3.12167e-11	0	0	1.09937e-11	0	0	9.87535e-12	0	0	1.85294e-11	0	0	2.71988e-11	0	0	5.71289e-11	0	0
DDGLCNtex	2-dehydro-3-deoxy-D-gluconate transport via diffusion (extracellular to periplasm)	2ddglcn_e <=> 2ddglcn_p	CIW80_19480 or CIW80_22660 or CIW80_25725 or CIW80_05020	Transport, Outer Membrane	0	0	0	0	0	0	0	0	0	0	0	0	0	0	0	0	0	0	0	0	0	0	0	0	0	0	0	0	0	0	0	0	0
XTSNt2rpp	Xanthosine transport via proton symport (periplasm)	h_p + xtsn_p <=> h_c + xtsn_c	CIW80_05910	Transport, Inner Membrane	-9.95695e-13	0	0	2.98589e-12	0	0	9.89598e-13	0	0	4.47512e-12	0	0	2.12649e-12	0	0	3.34465e-12	0	0	1.1779e-12	0	0	1.05807e-12	0	0	1.98529e-12	0	0	2.91415e-12	0	0	6.34766e-12	0	0
XYLabcpp	D-xylose transport via ABC system (periplasm)	atp_c + h2o_c + xyl__D_p --> adp_c + h_c + pi_c + xyl__D_c	CIW80_12560 and CIW80_12550 and CIW80_12555	Transport, Inner Membrane	0	0	0	0	0	0	0	0	0	0	0	0	0	0	0	0	0	0	0	0	0	0	0	0	0	0	0	0	0	0	0	8.91202e-12	0
GMHEPK	D-glycero-D-manno-heptose 7-phosphate kinase	atp_c + gmhep7p_c --> adp_c + gmhep17bp_c + h_c	CIW80_09720	Lipopolysaccharide Biosynthesis / Recycling	0	0	0	0	0	0	0	0	0	0	0	0	0	0	0	0	0	0	0	0	0	0	0	0	0	0	0	0	0	0	0	2.97067e-12	0
THRt4pp	L-threonine via sodium symport (periplasm)	na1_p + thr__L_p --> na1_c + thr__L_c	CIW80_09950	Transport, Inner Membrane	0	1000	0	0	1000	0	0	1000	0	0	1000	0	0	1000	0	0	1000	0	0	1000	0	0	1000	0	0	1000	0	0	1000	0	0	1000	0
GALURtex	D-galacturonate transport via diffusion (extracellular to periplasm)	galur_e <=> galur_p	CIW80_19480 or CIW80_22660 or CIW80_25725 or CIW80_05020	Transport, Outer Membrane	0	0	0	0	0	0	0	0	0	0	0	0	0	0	0	0	0	0	0	0	0	0	0	0	0	0	0	0	0	0	0	0	0
GTPCI	GTP cyclohydrolase I	gtp_c + h2o_c --> ahdt_c + for_c + h_c	CIW80_04570	Cofactor and Prosthetic Group Biosynthesis	0	3.73586e-13	5.89884e-15	0.00237857	0.00237857	0.00237857	0.00475714	0.00475714	0.00475714	0.00713571	0.00713571	0.00713571	0.00951427	0.00951427	0.00951427	0.0138532	0.0138532	0.0138532	0.0166239	0.0166239	0.0166239	0.0193945	0.0193945	0.0193945	0.0221651	0.0221651	0.0221651	0.0249358	0.0249358	0.0249358	0.0277064	0.0277064	0.0277064
FDMO	FMNH2-dependent monooxygenase	fmnh2_c + isetac_c + o2_c --> fmn_c + gcald_c + h2o_c + h_c + so3_c	CIW80_22690	Inorganic Ion Transport and Metabolism	0	0	0	7.1194e-12	0	0	0	0	0	0	0	0	1.03287e-11	0	0	0	1.37694e-11	0	0	0	0	0	8.69841e-11	0	0	2.11644e-27	0	0	-3.86358e-11	0	0	0	0
FEOXAMabcpp	Ferroxamine transport via ABC system (periplasm)	atp_c + feoxam_p + h2o_c --> adp_c + feoxam_c + h_c + pi_c	CIW80_18525 and CIW80_18530 and CIW80_18520	Inorganic Ion Transport and Metabolism	0	-2.66013e-11	0	0	-5.13501e-11	0	2.62514e-48	-4.76076e-11	0	0	-8.62592e-11	0	0	-7.82844e-12	0	0	1.37694e-11	0	0	-4.47806e-11	0	0	8.69841e-11	0	0	-1.38573e-11	0	0	-3.86358e-11	0	0	-5.64905e-12	0
EX_fruur_e	D-Fructuronate exchange	fruur_e -->		Extracellular exchange	0	0	0	0	0	0	0	0	0	0	0	0	0	0	0	0	0	0	0	0	0	0	0	0	0	0	0	0	0	0	0	0	0
GALtex	D-galactose transport via diffusion (extracellular to periplasm)	gal_e <=> gal_p	CIW80_19480 or CIW80_22660 or CIW80_25725 or CIW80_05020	Transport, Outer Membrane	0	0	0	0	0	0	0	0	0	0	0	0	0	0	0	0	0	0	0	0	0	0	0	0	0	0	0	0	0	0	0	0	0
CBL1abcpp	Cob(1)alamin transport via ABC system (periplasm)	atp_c + cbl1_p + h2o_c --> adp_c + cbl1_c + h_c + pi_c	CIW80_01425 and CIW80_18555 and CIW80_01435	Transport, Inner Membrane	0	-2.61288e-11	0	0	-5.13408e-11	0	0	-4.76076e-11	0	0	-8.62148e-11	0	0	-7.82844e-12	0	0	9.17963e-12	0	0	-2.98056e-11	0	0	6.0998e-11	0	0	-1.38573e-11	0	0	-2.57572e-11	0	0	-5.64905e-12	0
EX_malttr_e	Maltotriose exchange	malttr_e -->		Extracellular exchange	0	0	0	0	0	0	0	0	0	0	0	0	0	0	0	0	0	0	0	0	0	0	0	0	0	0	0	0	0	0	0	0	0
ACACt2pp	Acetoacetate transport via proton symport (periplasm)	acac_p + h_p <=> acac_c + h_c	CIW80_05070	Transport, Inner Membrane	0	0	0	0	0	0	0	0	0	0	0	0	0	0	0	0	0	0	0	0	0	0	0	0	0	0	0	0	0	0	0	0	0
ACGAptspp	N-Acetyl-D-glucosamine transport via PEP:Pyr PTS (periplasm)	acgam_p + pep_c --> acgam6p_c + pyr_c	(CIW80_05965 and CIW80_05970 and CIW80_05960 and CIW80_24115) or (CIW80_05960 and CIW80_05965 and CIW80_21370)	Transport, Inner Membrane	0	0	0	0	0	0	0	0	0	0	0	0	0	0	0	0	0	0	0	0	0	0	0	0	0	0	0	0	0	0	0	0	0
ACMANAptspp	N-acetyl-D-mannosamine transport via PTS (periplasm)	acmana_p + pep_c --> acmanap_c + pyr_c	CIW80_05960 and CIW80_01995 and CIW80_05965 and CIW80_01990 and CIW80_02000	Transport, Inner Membrane	0	0	0	0	0	0	0	0	0	0	0	0	0	0	0	0	0	0	0	0	0	0	0	0	0	0	0	0	0	0	0	0	0
ACNAMt2pp	N-acetylneuraminate proton symport (periplasm)	acnam_p + h_p --> acnam_c + h_c	CIW80_10565	Transport, Inner Membrane	4.32352e-28	0	0	0	0	0	0	0	0	0	0	0	0	0	0	0	0	0	0	0	0	0	0	0	0	0	0	0	0	0	0	0	0
GALCTtex	D-galactarte transport via diffusion (extracellular to periplasm)	galct__D_e <=> galct__D_p	CIW80_19480 or CIW80_22660 or CIW80_25725 or CIW80_05020	Transport, Outer Membrane	0	0	0	0	0	0	0	-1.11057e-13	0	0	0	0	0	0	0	0	0	0	0	0	0	0	0	0	0	0	0	-7.05886e-13	0	0	0	0	0
GALCTNtex	D-galactonate transport via diffusion (extracellular to periplasm)	galctn__D_e <=> galctn__D_p	CIW80_19480 or CIW80_22660 or CIW80_25725 or CIW80_05020	Transport, Outer Membrane	0	0	0	0	0	0	0	0	0	0	0	0	0	0	0	0	0	0	0	0	0	0	0	0	0	0	0	0	0	0	0	0	0
GALTtex	Galactitol transport via diffusion (extracellular to periplasm)	galt_e <=> galt_p	CIW80_19480 or CIW80_22660 or CIW80_25725 or CIW80_05020	Transport, Outer Membrane	0	0	0	0	0	0	0	0	0	0	0	0	0	0	0	0	0	0	0	0	0	0	0	0	0	0	0	0	0	0	0	0	0
EX_cbi_e	Cobinamide exchange	cbi_e -->		Extracellular exchange	0	0	0	0	0	0	0	0	0	0	0	0	0	0	0	0	0	0	0	0	0	0	0	0	0	0	0	0	0	0	0	0	0
CHOLD	Choline dehydrogenase	chol_c + nad_c --> betald_c + h_c + nadh_c	CIW80_19740	Unassigned	0	0	0	4.77702e-28	0	0	0	0	0	0	0	0	0	0	0	0	0	0	0	0	0	0	0	0	0	0	0	0	0	0	0	0	0
TRE6PS	Alpha,alpha-trehalose-phosphate synthase (UDP-forming)	g6p_c + udpg_c --> h_c + tre6p_c + udp_c	CIW80_02685	Alternate Carbon Metabolism	0	-1.30644e-11	0	0	-2.56704e-11	0	0	-2.38038e-11	0	0	-4.32668e-11	0	0	-3.91422e-12	0	0	4.58981e-12	0	0	-8.98967e-11	0	0	3.0477e-11	0	0	-2.77146e-11	0	0	-1.28786e-11	0	0	-2.82453e-12	0
DRPA	Deoxyribose-phosphate aldolase	2dr5p_c --> acald_c + g3p_c	CIW80_17560	Alternate Carbon Metabolism	0	-1.16944e-11	0	0	-5.52121e-11	0	0	-8.16668e-11	0	0	-1.298e-10	0	0	-1.17427e-11	0	0	1.42422e-11	0	0	-4.50688e-11	0	0	9.1659e-11	0	0	-2.0786e-11	0	0	-4.20447e-11	0	0	-8.47358e-12	0
TKT2	Transketolase	e4p_c + xu5p__D_c <=> f6p_c + g3p_c	CIW80_08430 or CIW80_06165	Pentose Phosphate Pathway	-182.773	-182.773	-182.773	-166.133	-166.133	-166.133	-149.492	-149.492	-149.492	-132.852	-132.852	-132.852	-116.211	-116.211	-116.211	-100.919	-100.919	-100.919	-84.5487	-84.5487	-84.5487	-68.1779	-68.1779	-68.1779	-51.8071	-51.8071	-51.8071	-35.4364	-35.4364	-35.4364	-27.3855	-27.3855	-27.3855
EX_arbtn_fe3_e	Aerobactin exchange	arbtn_fe3_e -->		Extracellular exchange	-1.07281e-11	-9.5348e-13	0	0	-3.15502e-12	0	1.91642e-11	-4.66754e-12	0	6.73118e-11	-6.86309e-12	0	0	-6.71009e-13	0	3.12167e-11	1.78426e-12	0	3.9631e-11	-5.62859e-12	0	1.61106e-11	5.23765e-12	0	1.85294e-11	-1.34466e-12	0	5.30989e-12	-5.19834e-12	0	0	-5.64905e-12	0
UDCPDP	Undecaprenyl-diphosphatase	h2o_c + udcpdp_c --> h_c + pi_c + udcpp_c	CIW80_22210 or CIW80_25355 or CIW80_09760	Cell Envelope Biosynthesis	-4.80362e-13	-6.78993e-13	0	0.0987977	0.0987977	0.0987977	0.197595	0.197595	0.197595	0.296393	0.296393	0.296393	0.395191	0.395191	0.395191	0.575416	0.575416	0.575416	0.690499	0.690499	0.690499	0.805582	0.805582	0.805582	0.920665	0.920665	0.920665	1.03575	1.03575	1.03575	1.15083	1.15083	1.15083
EX_cpgn_e	Coprogen exchange	cpgn_e -->		Extracellular exchange	0	0	0	0	0	0	1.91642e-11	0	0	6.73118e-11	0	0	0	0	0	3.12167e-11	0	0	3.97036e-11	0	0	1.61106e-11	0	0	1.85294e-11	0	0	5.30989e-12	0	0	0	2.07421e-43	0
EX_ch4_e	EX ch4 LPAREN e RPAREN	ch4_e -->		Extracellular exchange	0	0	0	0	0	0	0	0	0	0	0	0	0	0	0	0	0	0	0	-1.73095e-14	0	0	0	0	0	0	0	0	0	0	0	0	0
FEENTERabcpp	Fe-enterobactin transport via ABC system (periplasm)	atp_c + feenter_p + h2o_c --> adp_c + feenter_c + h_c + pi_c	CIW80_20955 and CIW80_20970 and CIW80_20960 and CIW80_20950	Inorganic Ion Transport and Metabolism	-1.53311e-42	-7.46892e-12	0	0	-3.68096e-11	0	0	-5.44514e-11	0	0	-8.02157e-11	0	0	-7.82844e-12	0	0	9.55815e-12	0	0	-3.01593e-11	0	0	6.1106e-11	0	0	-7.17153e-12	0	0	-2.77245e-11	0	0	-5.64905e-12	0
EX_adocbl_e	Adenosylcobalamin exchange	adocbl_e -->		Extracellular exchange	0	-6.05588e-13	0	0	-2.98436e-12	0	0	-4.41537e-12	0	0	-6.50398e-12	0	0	-6.34739e-13	0	0	7.74985e-13	0	0	-2.44535e-12	0	0	4.94925e-12	0	0	-5.81476e-13	0	0	-2.24793e-12	0	0	-4.34543e-13	0
FECRMabcpp	Ferrichrome transport via ABC system (periplasm)	atp_c + fecrm_p + h2o_c --> adp_c + fecrm_c + h_c + pi_c	CIW80_18530 and CIW80_18525 and CIW80_18520	Inorganic Ion Transport and Metabolism	0	-1.04554e-11	0	0	-3.68071e-11	0	0	-5.44563e-11	0	3.4313e-27	-8.02157e-11	0	0	-7.82844e-12	0	0	9.43955e-12	0	0	-3.01593e-11	0	0	5.84545e-12	0	-2.78338e-27	-7.17153e-12	0	0	-2.78034e-11	0	0	-5.64905e-12	0
TREH	Alpha,alpha-trehalase	h2o_c + tre_c --> 2.0 glc__D_c	CIW80_12260	Alternate Carbon Metabolism	0	3.0595e-12	0	0	-3.68071e-11	0	0	-5.44563e-11	0	0	-8.02157e-11	0	0	-7.82844e-12	0	0	7.06978e-12	0	0	-3.00192e-11	0	0	4.38409e-12	0	0	-7.17153e-12	0	0	-2.08591e-11	0	0	-1.88302e-12	0
GAMtex	D-glucosamine transport via diffusion (extracellular to periplasm)	gam_e <=> gam_p	CIW80_19480 or CIW80_22660 or CIW80_25725 or CIW80_05020	Transport, Outer Membrane	0	0	0	0	0	0	0	0	0	0	0	0	-5.28945e-27	0	0	3.12167e-11	0	0	3.95673e-11	0	0	1.61106e-11	0	0	1.85294e-11	0	0	5.25346e-12	0	0	4.93685e-11	0	0
GBBTNtex	Gamma-butyrobetaine transport via diffusion (extracellular to periplasm)	gbbtn_e <=> gbbtn_p	CIW80_19480 or CIW80_22660 or CIW80_25725 or CIW80_05020	Transport, Outer Membrane	0	0	0	0	0	0	0	0	0	0	0	0	0	0	0	0	0	0	0	0	0	0	0	0	0	0	0	0	0	0	0	0	0
ATPS4rpp	ATP synthase (four protons for one ATP) (periplasm)	adp_c + 4.0 h_p + pi_c <=> atp_c + h2o_c + 3.0 h_c	(CIW80_13560 and (CIW80_13520 and CIW80_13530 and CIW80_13540 and CIW80_13535 and CIW80_13525) and (CIW80_13555 and CIW80_13545 and CIW80_13550)) or ((CIW80_13520 and CIW80_13530 and CIW80_13540 and CIW80_13535 and CIW80_13525) and (CIW80_13555 and CIW80_13545 and CIW80_13550))	Oxidative Phosphorylation	1000	1000	1000	1000	1000	1000	1000	1000	1000	1000	1000	1000	1000	1000	1000	1000	1000	1000	1000	1000	1000	1000	1000	1000	1000	1000	1000	1000	1000	1000	1000	1000	1000
INDOLEtex	Indole transport via diffusion (extracellular to periplasm)	indole_e <=> indole_p	CIW80_19480 or CIW80_22660 or CIW80_25725 or CIW80_05020	Transport, Outer Membrane	-1.45306e-12	0	0	2.08146e-12	0	0	3.67586e-12	0	0	9.17888e-12	0	0	4.29402e-12	0	0	4.25683e-12	0	0	5.39555e-12	0	0	2.19689e-12	0	0	2.52673e-12	0	0	7.59936e-13	0	0	6.73207e-12	0	0
ARBt2rpp	L-arabinose transport via proton symport (periplasm)	arab__L_p + h_p <=> arab__L_c + h_c	CIW80_08010	Transport, Inner Membrane	-1.06558e-11	1000	0	1.52641e-11	1000	0	1.91642e-11	1000	0	6.73118e-11	1000	0	2.41003e-11	1000	0	3.12167e-11	1000	0	3.95673e-11	1000	0	1.61106e-11	1000	0	1.85294e-11	1000	0	5.57286e-12	1000	0	4.93685e-11	1000	0
CYTK1	Cytidylate kinase (CMP)	atp_c + cmp_c <=> adp_c + cdp_c	CIW80_22565	Nucleotide Salvage Pathway	-3.55193e-12	4.03482e-12	0	0.658767	0.658767	0.658767	1.31753	1.31753	1.31753	1.9763	1.9763	1.9763	2.63507	2.63507	2.63507	3.83678	3.83678	3.83678	4.60413	4.60413	4.60413	5.37149	5.37149	5.37149	6.13885	6.13885	6.13885	6.9062	6.9062	6.9062	7.67356	7.67356	7.67356
DAPabcpp	M-diaminopimelic acid ABC transport (periplasm)	26dap__M_p + atp_c + h2o_c --> 26dap__M_c + adp_c + h_c + pi_c		Transport, Inner Membrane	-2.78903e-12	-6.1576e-29	0	0	0	0	0	0	0	0	0	0	0	0	0	1.87299e-11	0	0	2.38211e-11	0	0	9.66634e-12	0	0	1.11176e-11	0	0	3.34372e-12	0	0	2.96211e-11	0	0
L_LACtex	L-lactate transport via diffusion (extracellular to periplasm)	lac__L_e <=> lac__L_p	CIW80_22660 or CIW80_25725 or CIW80_05020 or CIW80_19480	Transport, Outer Membrane	-258.401	0	0	-323.43	0	0	-356.004	0	0	-346.891	0	0	-337.778	0	0	-297.053	0	0	-281.618	0	0	-266.182	0	0	-250.747	0	0	-235.312	0	0	-237.362	0	0
ACt4pp	Na+/Acetate symport (periplasm)	ac_p + na1_p --> ac_c + na1_c	CIW80_15580	Transport, Inner Membrane	0	6.22205e-12	0	0	-5.49697e-11	0	0	-7.78403e-11	0	0	-1.20169e-10	0	0	1.26564e-11	0	0	0	0	0	-7.5921e-12	0	0	2.4551e-11	0	0	-1.08926e-11	0	0	-2.13754e-11	0	0	-8.47358e-12	0
ADEt2rpp	Adenine transport via proton symport (reversible) (periplasm)	ade_p + h_p <=> ade_c + h_c	CIW80_12975 or CIW80_13440 or CIW80_13185	Transport, Inner Membrane	-4.50547e-12	0	0	4.59773e-12	0	0	2.19944e-12	0	0	6.26439e-12	0	0	1.5108e-12	0	0	2.64527e-12	0	0	4.31352e-12	0	0	1.68223e-12	0	0	8.03931e-14	0	0	5.39309e-13	0	0	4.93685e-12	0	0
CO2tpp	CO2 transporter via diffusion (periplasm)	co2_p <=> co2_c	s0001	Transport, Inner Membrane	-1000	-1000	-1000	-1000	-1000	-1000	-1000	-1000	-1000	-1000	-1000	-1000	-1000	-1000	-1000	-1000	-1000	-1000	-1000	-1000	-1000	-1000	-1000	-1000	-1000	-1000	-1000	-1000	-1000	-1000	-1000	-1000	-1000
DHAtpp	Dihydroxyacetone transport via facilitated diffusion (periplasm)	dha_p <=> dha_c		Transport, Inner Membrane	-557.003	-40.2005	-382.217	-531.825	-2.08926e-13	-217.442	-506.647	2.29819e-12	-52.6663	-481.469	0	0	-456.291	-9.66878e-13	0	-401.324	0	-1.35428e-11	-370.189	1.03807e-13	-1.21694e-11	-339.053	0	-1.32234e-11	-307.917	0	3.41765e-12	-276.782	0	-1.6657e-11	-271.452	0	-1.64494e-12
DMSOR1pp	Dimethyl sulfoxide reductase (Menaquinol 8) (periplasm)	dmso_p + mql8_c --> dms_p + h2o_p + mqn8_c	CIW80_02575 and CIW80_02580	Oxidative Phosphorylation	0	0	0	0	0	0	0	0	0	0	0	0	0	0	0	0	0	0	0	0	0	0	0	0	0	0	0	0	0	0	0	0	0
ARGabcpp	L-arginine transport via ABC system (periplasm)	arg__L_p + atp_c + h2o_c --> adp_c + arg__L_c + h_c + pi_c	(CIW80_05470 and CIW80_05460 and CIW80_05480 and CIW80_05465) or (CIW80_22330 and CIW80_22310 and CIW80_22325 and CIW80_22320 and CIW80_22315)	Transport, Inner Membrane	0	2.18577e-12	0	0	-3.65422e-11	0	0	-5.22912e-11	0	0	-8.02581e-11	0	0	-5.43686e-12	0	0	-5.29258e-13	0	0	-5.0178e-12	0	0	1.63508e-11	0	0	8.16365e-13	0	0	-1.11994e-11	0	0	-4.26514e-11	0
ADNt2pp	Adenosine transport in via proton symport (periplasm)	adn_p + h_p <=> adn_c + h_c	CIW80_08585 or CIW80_05910 or CIW80_05845	Transport, Inner Membrane	-8.72274e-13	0	0	1.05999e-12	0	0	2.32309e-12	0	0	6.00896e-12	0	0	1.3775e-12	0	0	2.7544e-12	0	0	3.49748e-12	0	0	1.42152e-12	0	0	7.37106e-14	0	0	1.7339e-13	0	0	3.87763e-12	0	0
ALAabcpp	L-alanine transport via ABC system (periplasm)	ala__L_p + atp_c + h2o_c --> adp_c + ala__L_c + h_c + pi_c	CIW80_11855 and CIW80_11865 and CIW80_11860 and CIW80_11890 and CIW80_11870	Transport, Inner Membrane	0	2.18577e-12	0	0	-3.65422e-11	0	0	-5.22912e-11	0	0	-8.02581e-11	0	0	-5.43686e-12	0	0	-5.29258e-13	0	0	-5.0178e-12	0	0	1.63508e-11	0	0	8.16365e-13	0	0	-1.10362e-11	0	0	-4.26514e-11	0
ALLabcpp	D-allose transport via ABC system (periplasm)	all__D_p + atp_c + h2o_c --> adp_c + all__D_c + h_c + pi_c	CIW80_15725 and CIW80_15730 and CIW80_15720	Transport, Inner Membrane	0	0	0	0	0	0	0	0	0	0	0	0	0	0	0	0	-3.64832e-13	0	0	-5.0178e-12	0	0	1.63508e-11	0	0	8.16365e-13	0	0	-1.13322e-11	0	0	-4.26514e-11	0
ALLTNt2rpp	Allantoin transport in via proton symport (periplasm)	alltn_p + h_p <=> alltn_c + h_c	CIW80_20680	Transport, Inner Membrane	0	0	0	0	0	0	0	0	0	0	0	0	0	0	0	0	0	0	0	0	0	0	0	0	0	0	0	0	0	0	0	0	0
ARBabcpp	L-arabinose transport via ABC system (periplasm)	arab__L_p + atp_c + h2o_c --> adp_c + arab__L_c + h_c + pi_c	CIW80_02695 and CIW80_02705 and CIW80_02700	Transport, Inner Membrane	0	2.20388e-12	0	0	-3.65422e-11	0	0	-5.22912e-11	0	0	-8.02581e-11	0	0	-5.43686e-12	0	0	1.89644e-12	0	0	-3.60324e-12	0	0	9.29216e-12	0	0	8.16365e-13	0	0	-1.09994e-11	0	0	-4.26514e-11	0
ARGAGMt7pp	Arginine/agmatine antiport (periplasm)	agm_c + arg__L_p <=> agm_p + arg__L_c	CIW80_15875	Transport, Inner Membrane	-1000	1000	0	-1000	1000	0	-1000	1000	0	-1000	1000	0	-1000	1000	0	-1000	1000	0	-1000	1000	0	-1000	1000	0	-1000	1000	0	-1000	1000	0	-1000	1000	0
ASCBptspp	L-ascorbate transport via PEP:Pyr PTS (periplasm)	ascb__L_p + pep_c --> ascb6p_c + pyr_c	CIW80_16300 and CIW80_16290 and CIW80_05960 and CIW80_05965 and CIW80_16295	Transport, Inner Membrane	0	0	0	0	0	0	0	0	0	0	0	0	0	0	0	0	0	0	0	6.62267e-15	0	0	-1.2779e-26	0	0	0	0	0	0	0	0	0	0
CYTK2	Cytidylate kinase (dCMP)	atp_c + dcmp_c <=> adp_c + dcdp_c	CIW80_22565	Nucleotide Salvage Pathway	-3.15608e-13	7.36149e-13	0	6.00663e-12	-1.82711e-11	0	1.33923e-11	-2.6245e-11	0	3.40508e-11	-4.0129e-11	0	7.80582e-12	-2.71843e-12	0	7.80782e-12	6.1434e-13	0	1.28943e-11	2.50221e-12	0	3.51035e-12	9.25221e-12	0	-2.21157e-13	2.26961e-12	0	4.40302e-12	-5.57066e-12	0	1.64817e-11	-2.03573e-11	0
ASNt2rpp	L-asparagine reversible transport via proton symport (periplasm)	asn__L_p + h_p <=> asn__L_c + h_c	CIW80_00220	Transport, Inner Membrane	-8.81031e-12	0	0	1.20133e-11	0	0	2.67847e-11	0	0	6.81015e-11	0	0	1.56116e-11	0	0	2.09115e-11	0	0	3.43849e-11	0	0	9.36094e-12	0	0	-5.89752e-13	0	0	1.17414e-11	0	0	4.39512e-11	0	0
ASPabcpp	L-aspartate transport via ABC system (periplasm)	asp__L_p + atp_c + h2o_c --> adp_c + asp__L_c + h_c + pi_c	CIW80_21255 and CIW80_21245 and CIW80_21260 and CIW80_21250	Transport, Inner Membrane	0	3.27426e-12	0	0	-3.65422e-11	0	0	-5.24813e-11	0	0	-8.02581e-11	0	0	-5.43686e-12	0	0	1.22868e-12	0	0	5.00443e-12	0	0	1.83667e-11	0	0	4.53922e-12	0	0	-1.11413e-11	0	0	-4.07147e-11	0
ASPt2pp	L-aspartate transport in via proton symport (periplasm)	asp__L_p + h_p --> asp__L_c + h_c	CIW80_15645	Transport, Inner Membrane	0	1000	0	0	1000	0	0	1000	0	0	1000	0	0	1000	0	0	1000	0	0	1000	0	0	1000	0	0	1000	0	0	1000	0	0	1000	0
ECOAH8	3-hydroxyacyl-CoA dehydratase (3-hydroxyoctadecanoyl-CoA)	3hodcoa_c <=> h2o_c + od2coa_c	CIW80_05635 or CIW80_14210	Membrane Lipid Metabolism	2.82765e-12	-1.14612e-27	0	0.15892	0.15892	0.15892	0.31784	0.31784	0.31784	0.47676	0.47676	0.47676	0.63568	0.63568	0.63568	0.925579	0.925579	0.925579	1.11069	1.11069	1.11069	1.29581	1.29581	1.29581	1.48093	1.48093	1.48093	1.66604	1.66604	1.66604	1.85116	1.85116	1.85116
GLCDpp	Glucose dehydrogenase (ubiquinone-8 as acceptor) (periplasm)	glc__D_p + h2o_p + q8_c --> glcn_p + h_p + q8h2_c	CIW80_18375 or CIW80_22190	Oxidative Phosphorylation	0	1000	0	1.20133e-11	1000	0	0	1000	0	0	1000	56.0497	0	1000	60.235	0	1000	6.82337e-11	0	1000	6.94245e-11	0	1000	6.53757e-11	0	1000	0	0	1000	-2.16966e-10	0	1000	2.95322e-11
GUAtpp	Guanine transport via diffusion (periplasm)	gua_p <=> gua_c	CIW80_08140 or CIW80_15555	Transport, Inner Membrane	-1000	0	0	-1000	0	0	-1000	0	0	-1000	0	0	-1000	0	0	-1000	0	0	-1000	0	0	-1000	0	0	-1000	0	0	-1000	0	0	-1000	0	0
ASPt2_2pp	Aspartate transport via proton symport (2 H) (periplasm)	asp__L_p + 2.0 h_p --> asp__L_c + 2.0 h_c	CIW80_12315	Transport, Inner Membrane	0	1000	0	0	1000	0	0	1000	0	0	1000	0	0	1000	0	0	1000	0	0	1000	0	0	1000	0	0	1000	0	0	1000	0	0	1000	0
HYD2pp	Hydrogenase (menaquinone8: 2 protons) (periplasm)	h2_c + 2.0 h_c + mqn8_c --> 2.0 h_p + mql8_c	(CIW80_22855 and CIW80_22860 and CIW80_22850) or (CIW80_09370 and CIW80_09385 and CIW80_09380 and CIW80_09375)	Oxidative Phosphorylation	0	0	0	0	0	0	0	0	0	0	0	0	0	0	0	0	0	0	0	0	0	0	0	0	0	0	0	0	0	0	0	0	0
GK1	Guanylate kinase (GMP:ATP)	atp_c + gmp_c <=> adp_c + gdp_c	CIW80_12945	Nucleotide Salvage Pathway	0	2.4324e-11	1.37365e-13	0.664667	0.664667	0.664667	1.32933	1.32933	1.32933	1.994	1.994	1.994	2.65867	2.65867	2.65867	3.87114	3.87114	3.87114	4.64537	4.64537	4.64537	5.4196	5.4196	5.4196	6.19383	6.19383	6.19383	6.96806	6.96806	6.96806	7.74229	7.74229	7.74229
HYXNtpp	Hypoxanthine transport (periplasm)	hxan_p <=> hxan_c	CIW80_15555 or CIW80_08140	Transport, Inner Membrane	8.09153e-13	0	0	1.16257e-12	0	0	2.59207e-12	0	0	5.28273e-12	0	0	1.5108e-12	0	0	2.03326e-12	0	0	3.32757e-12	0	0	-2.46008e-12	0	0	-5.75236e-14	0	0	9.17383e-13	0	0	4.39512e-12	0	0
NACtpp	Nicotinic acid uptake (periplasm)	nac_p --> nac_c		Transport, Inner Membrane	0	4.11365e-12	0	0.0376375	0.0376375	0.0376375	0.0752749	0.0752749	0.0752749	0.112912	0.112912	0.112912	0.15055	0.15055	0.15055	0.219207	0.219207	0.219207	0.263049	0.263049	0.263049	0.30689	0.30689	0.30689	0.350732	0.350732	0.350732	0.394573	0.394573	0.394573	0.438415	0.438415	0.438415
ASPt2_3pp	L-asparate transport via proton symport (3 H) (periplasm)	asp__L_p + 3.0 h_p --> asp__L_c + 3.0 h_c	CIW80_16010 or CIW80_15915	Transport, Inner Membrane	0	1000	0	0	1000	0	0	1000	0	0	1000	0	0	1000	0	0	1000	0	0	1000	0	0	1000	0	0	1000	0	0	1000	0	0	1000	0
HIStex	L-histidine transport via diffusion (extracellular to periplasm)	his__L_e <=> his__L_p	CIW80_19480 or CIW80_22660 or CIW80_25725 or CIW80_05020	Transport, Outer Membrane	-9.09691e-13	-3.80255e-27	0	0.278981	0.278981	0.278981	0.557962	0.557962	0.557962	0.836943	0.836943	0.836943	1.11592	1.11592	1.11592	1.62484	1.62484	1.62484	1.9498	1.9498	1.9498	2.27477	2.27477	2.27477	2.59974	2.59974	2.59974	2.9247	2.9247	2.9247	3.24967	3.24967	3.24967
FE3DCITabcpp	Iron transport from ferric-dicitrate via ABC system (periplasm)	atp_c + fe3dcit_p + h2o_c --> adp_c + 2.0 cit_c + fe3_c + h_c + pi_c	CIW80_16760 and CIW80_16765 and CIW80_16770 and CIW80_16775	Inorganic Ion Transport and Metabolism	-4.98995e-14	5.76339e-12	-4.75886e-14	0	-3.45254e-11	0	0	-1.27646e-11	0	0	-7.16819e-11	0	0	-2.19941e-12	0	0	9.68161e-12	0	0	1.38408e-11	0	0	1.55535e-11	0	0	4.53922e-12	0	0	-1.19643e-11	0	0	-3.88274e-11	0
HXAtex	Hexanoate transport via diffusion (extracellular to periplasm)	hxa_e <=> hxa_p	CIW80_19480 or CIW80_22660 or CIW80_25725 or CIW80_05020	Transport, Outer Membrane	-2.03294e-11	0	0	1.20133e-11	0	0	2.67847e-11	0	0	5.45882e-11	0	0	1.56116e-11	0	0	2.10104e-11	0	0	3.43849e-11	0	0	-1.87962e-11	0	0	-5.9441e-13	0	0	9.47962e-12	0	0	4.39512e-11	0	0
HACD1	3-hydroxyacyl-CoA dehydrogenase (acetoacetyl-CoA)	aacoa_c + h_c + nadh_c <=> 3hbcoa_c + nad_c	CIW80_14210 or CIW80_05635	Membrane Lipid Metabolism	-3.25682e-12	5.74878e-12	3.60986e-15	1.2826	1.2826	1.2826	2.56521	2.56521	2.56521	3.84781	3.84781	3.84781	5.13041	5.13041	5.13041	7.47011	7.47011	7.47011	8.96413	8.96413	8.96413	10.4582	10.4582	10.4582	11.9522	11.9522	11.9522	13.4462	13.4462	13.4462	14.9402	14.9402	14.9402
HYXNtex	Hypoxanthine transport via diffusion (extracellular to periplasm)	hxan_e <=> hxan_p	CIW80_05020 or CIW80_19480 or CIW80_22660 or CIW80_25725	Transport, Outer Membrane	-1.57588e-12	0	0	1.16257e-12	0	0	2.59207e-12	0	0	5.28273e-12	0	0	1.51266e-12	0	0	2.03326e-12	0	0	2.36814e-12	0	0	-2.46008e-12	0	0	-5.75236e-14	0	0	9.17383e-13	0	0	4.39512e-12	0	0
IDONtex	L-idonate transport via diffusion (extracellular to periplasm)	idon__L_e <=> idon__L_p	CIW80_19480 or CIW80_22660 or CIW80_25725 or CIW80_05020	Transport, Outer Membrane	0	0	0	0	0	0	0	0	0	0	0	0	0	0	0	0	0	0	0	0	0	0	0	0	0	0	0	0	0	0	0	0	0
ILEtex	L-isoleucine transport via diffusion (extracellular to periplasm)	ile__L_e <=> ile__L_p	CIW80_19480 or CIW80_22660 or CIW80_25725 or CIW80_05020	Transport, Outer Membrane	-6.51365e-12	0	0	4.00442e-12	0	0	8.92822e-12	0	0	1.81961e-11	0	0	5.21028e-12	0	0	7.00346e-12	0	0	8.15693e-12	0	0	-6.26541e-12	0	0	-1.98137e-13	0	0	3.15987e-12	0	0	1.46504e-11	0	0
INSTtex	Inositol transport via diffusion (extracellular to periplasm)	inost_e <=> inost_p	CIW80_19480 or CIW80_22660 or CIW80_25725 or CIW80_05020	Transport, Outer Membrane	-4.99744e-30	1000	0	0	1000	0	0	1000	0	0	1000	0	0	1000	0	0	1000	2.57255	0	1000	3.08706	0	1000	3.60157	0	1000	4.11608	0	1000	4.6306	0	1000	5.14511
INStex	Inosine transport via diffusion (extracellular to periplasm)	ins_e <=> ins_p	CIW80_20170	Transport, Outer Membrane	-1000	0	0	-1000	0	0	-1000	0	0	-1000	0	0	-1000	0	0	-1000	0	0	-1000	0	0	-1000	0	0	-1000	0	0	-1000	0	0	-1000	0	0
Ktex	Potassium transport via diffusion (extracellular to periplasm)	k_e <=> k_p	CIW80_19480 or CIW80_22660 or CIW80_25725 or CIW80_05020	Transport, Outer Membrane	0	0	0	0.168398	0.168398	0.168398	0.336797	0.336797	0.336797	0.505195	0.505195	0.505195	0.673594	0.673594	0.673594	0.980783	0.980783	0.980783	1.17694	1.17694	1.17694	1.3731	1.3731	1.3731	1.56925	1.56925	1.56925	1.76541	1.76541	1.76541	1.96157	1.96157	1.96157
CPGNtonex	Coprogen transport via ton system (extracellular)	cpgn_e + h_p --> cpgn_p + h_c	CIW80_24120 and (CIW80_25200 and CIW80_09420 and CIW80_09425)	Transport, Outer Membrane	0	5.74878e-12	0	0	-3.45254e-11	0	0	-1.27646e-11	0	0	-7.15092e-11	0	0	-2.19941e-12	0	0	9.68161e-12	0	0	1.36762e-11	0	0	1.74262e-11	0	0	-2.40179e-11	0	0	-1.19854e-10	0	0	-3.66863e-11	0
GLCRtex	D-glucarate transport via diffusion (extracellular to periplasm)	glcr_e <=> glcr_p	CIW80_19480 or CIW80_22660 or CIW80_25725 or CIW80_05020	Transport, Outer Membrane	0	0	0	0	0	0	0	0	0	0	0	0	0	0	0	0	0	0	0	-2.01948e-27	0	0	0	0	0	0	0	0	0	0	0	0	0
GLCNtex	D-gluconate transport via diffusion (extracellular to periplasm)	glcn_e <=> glcn_p	CIW80_19480 or CIW80_22660 or CIW80_25725 or CIW80_05020	Transport, Outer Membrane	-1000	1.13687e-13	0	-1000	1.13687e-13	0	-1000	-1.13687e-13	0	-1000	1.13687e-13	0	-1000	0	-1.01413e-14	-1000	0	-6.82337e-11	-1000	0	-6.94245e-11	-1000	0	-6.53757e-11	-1000	6.18172e-13	1.10016e-12	-1000	0	2.16966e-10	-1000	0	-2.95322e-11
GLCURtex	D-glucuronat transport via diffusion (extracellular to periplasm)	glcur_e <=> glcur_p	CIW80_19480 or CIW80_22660 or CIW80_25725 or CIW80_05020	Transport, Outer Membrane	0	0	0	0	0	0	-4.26694e-28	0	0	0	0	0	0	0	0	0	0	0	0	0	0	0	0	0	0	0	0	0	0	0	0	0	0
GLNtex	L-glutamine transport via diffusion (extracellular to periplasm)	gln__L_e <=> gln__L_p	CIW80_22660 or CIW80_25725 or CIW80_05020 or CIW80_19480	Transport, Outer Membrane	-3.03337e-13	0	0	9.08626e-12	0	0	0	0	0	5.14367e-11	0	0	1.17231e-11	0	0	1.573e-11	0	0	0	0	0	0	0	0	0	0	0	7.10972e-12	0	0	0	0	0
O2tex	Oxygen transport via diffusion (extracellular to periplasm)	o2_e <=> o2_p	CIW80_19480 or CIW80_22660 or CIW80_25725 or CIW80_05020	Transport, Outer Membrane	6.22231e-12	243.749	-2.24913e-12	0.060139	285.644	0.060139	0.120278	327.54	0.120278	0.180417	369.436	0.185174	0.240556	411.331	0.246899	0.35026	353.312	0.35026	0.420312	375.225	0.420312	0.490364	397.137	0.490364	0.560416	419.05	0.560416	0.630468	440.963	0.630468	0.70052	472.993	0.70052
EX_ppa_e	Propionate exchange	ppa_e -->		Extracellular exchange	1.86891e-11	0	0	1.41846e-11	0	0	1.15735e-11	0	0	6.85985e-11	0	0	1.73583e-11	0	0	1.60848e-11	0	0	2.44708e-11	0	0	-1.90543e-11	0	0	5.95272e-12	0	0	2.31881e-11	0	0	6.55654e-11	0	0
HACD2	3-hydroxyacyl-CoA dehydrogenase (3-oxohexanoyl-CoA)	3ohcoa_c + h_c + nadh_c <=> 3hhcoa_c + nad_c	CIW80_14210 or CIW80_05635	Membrane Lipid Metabolism	3.73781e-12	1.61978e-11	3.60986e-15	1.2826	1.2826	1.2826	2.56521	2.56521	2.56521	3.84781	3.84781	3.84781	5.13041	5.13041	5.13041	7.47011	7.47011	7.47011	8.96413	8.96413	8.96413	10.4582	10.4582	10.4582	11.9522	11.9522	11.9522	13.4462	13.4462	13.4462	14.9402	14.9402	14.9402
OCTAtex	Octanoate transport via diffusion (extracellular to periplasm)	octa_e <=> octa_p	CIW80_19480 or CIW80_22660 or CIW80_25725 or CIW80_05020	Transport, Outer Membrane	0	0	0	0	0	0	0	0	0	0	0	0	0	0	0	0	-4.99148e-14	0	0	0	0	0	0	0	0	-4.84676e-27	0	0	0	0	0	-1.34473e-27	0
D_LACtex	D-lactate transport via diffusion (extracellular to periplasm)	lac__D_e <=> lac__D_p	CIW80_19480 or CIW80_22660 or CIW80_25725 or CIW80_05020	Transport, Outer Membrane	-258.401	0	-2.67095e-12	-323.43	0	-4.42443e-13	-356.004	4.80847e-14	1.45554e-11	-346.891	0	0	-337.778	0	0	-297.053	0	0	-281.618	0	0	-266.182	0	0	-250.747	0	0	-235.312	0	0	-237.362	-1.43134e-16	0
NTD8pp	5'-nucleotidase (dGMP)	dgmp_p + h2o_p --> dgsn_p + pi_p	CIW80_15490 or CIW80_20545	Nucleotide Salvage Pathway	3.06083e-13	0	0	2.85988e-12	0	0	1.5491e-12	0	0	4.25298e-12	0	0	9.39049e-13	0	0	5.31131e-13	0	0	2.08984e-12	0	0	-4.24173e-12	0	0	1.75111e-12	0	0	1.77359e-12	0	0	5.73251e-12	0	0
ORNtex	Ornithine transport via diffusion (extracellular to periplasm)	orn_e <=> orn_p	CIW80_19480 or CIW80_22660 or CIW80_25725 or CIW80_05020	Transport, Outer Membrane	2.07245e-12	0	0	1.14395e-11	0	0	6.47446e-12	0	0	2.17682e-11	0	0	3.7562e-12	0	0	2.12453e-12	0	0	8.35936e-12	0	0	-1.69669e-11	0	0	7.00444e-12	0	0	7.09435e-12	0	0	2.23568e-11	0	0
FRULYStex	Fructoselysine transporter via diffusion (extracellular)	frulys_e <=> frulys_p	CIW80_19480 or CIW80_22660 or CIW80_25725 or CIW80_05020	Transport, Outer Membrane	0	0	0	0	0	0	0	0	0	0	0	0	0	0	0	0	0	0	0	0	0	0	0	0	0	0	0	0	0	0	0	0	0
MALTtexi	MaltoseMaltotriose transport via diffusion (extracellular to periplasm) irreversible	malt_e --> malt_p	CIW80_15320	Transport, Outer Membrane	0	719.328	0	0	699.836	0	0	680.344	0	0	660.852	0	0	641.36	0	0	623.88	0	3.19511e-14	604.79	0	0	585.701	0	0	566.611	0	0	547.521	0	0	534.566	0
ECOAH5	3-hydroxyacyl-CoA dehydratase (3-hydroxydodecanoyl-CoA)	3hddcoa_c <=> dd2coa_c + h2o_c	CIW80_05635 or CIW80_14210	Membrane Lipid Metabolism	-6.6784e-13	3.08064e-12	3.60986e-15	1.2826	1.2826	1.2826	2.56521	2.56521	2.56521	3.84781	3.84781	3.84781	5.13041	5.13041	5.13041	7.47011	7.47011	7.47011	8.96413	8.96413	8.96413	10.4582	10.4582	10.4582	11.9522	11.9522	11.9522	13.4462	13.4462	13.4462	14.9402	14.9402	14.9402
DHFS	Dihydrofolate synthase	atp_c + dhpt_c + glu__L_c --> adp_c + dhf_c + h_c + pi_c	CIW80_05505	Cofactor and Prosthetic Group Biosynthesis	0	5.43443e-13	5.89884e-15	0.00237857	0.00237857	0.00237857	0.00475714	0.00475714	0.00475714	0.00713571	0.00713571	0.00713571	0.00951427	0.00951427	0.00951427	0.0138532	0.0138532	0.0138532	0.0166239	0.0166239	0.0166239	0.0193945	0.0193945	0.0193945	0.0221651	0.0221651	0.0221651	0.0249358	0.0249358	0.0249358	0.0277064	0.0277064	0.0277064
CITt7pp	Citrate transport via succinate antiport (periplasm)	cit_p + succ_c --> cit_c + succ_p	CIW80_21070	Transport, Inner Membrane	0	1000	0	0	1000	0	0	1000	0	0	1000	0	0	1000	0	0	1000	0	0	1000	0	0	1000	0	0	1000	0	0	1000	0	0	1000	0
CRNt7pp	Carnitine/butyrobetaine antiporter (periplasm)	crn_p + gbbtn_c --> crn_c + gbbtn_p	CIW80_17885	Transport, Inner Membrane	0	0	0	0	0	0	0	0	0	0	0	0	0	0	0	0	0	0	0	0	0	0	0	0	0	0	0	0	0	0	0	0	0
EX_ni2_e	Ni2+ exchange	ni2_e <=>		Extracellular exchange	2.20575e-13	0	0	-0.112178	-0.112178	-0.112178	-0.224355	-0.224355	-0.224355	-0.336533	-0.336533	-0.336533	-0.448711	-0.448711	-0.448711	-0.653343	-0.653343	-0.653343	-0.784012	-0.784012	-0.784012	-0.91468	-0.91468	-0.91468	-1.04535	-1.04535	-1.04535	-1.17602	-1.17602	-1.17602	-1.30669	-1.30669	-1.30669
EX_no_e	Nitric oxide exchange	no_e -->		Extracellular exchange	0	0	0	0	0	0	0	0	0	0	0	0	0	0	0	0	0	0	0	0	0	0	0	0	0	0	0	0	0	0	0	0	0
CHLabcpp	Choline transport via ABC system (periplasm)	atp_c + chol_p + h2o_c --> adp_c + chol_c + h_c + pi_c	CIW80_04435 and CIW80_04430 and CIW80_04445 and CIW80_04440	Transport, Inner Membrane	0	-3.54905e-12	0	0	-3.48854e-11	0	0	-1.25924e-11	0	0	-7.13903e-11	0	0	-6.38365e-12	0	0	6.23883e-12	0	0	-3.71971e-12	0	0	2.54137e-11	0	0	1.36036e-11	0	0	-2.60768e-11	0	0	5.41132e-12	0
DGSNt2pp	Deoxyguanosine transport in via proton symport (periplasm)	dgsn_p + h_p --> dgsn_c + h_c	CIW80_08585	Transport, Inner Membrane	0	0	0	0	0	0	0	0	0	0	0	0	0	0	0	0	0	0	0	0	0	0	0	0	0	0	0	0	0	0	2.83645e-12	0	0
FE3DCITtonex	Ferric-dicitrate transport via ton system (extracellular)	fe3dcit_e + h_p --> fe3dcit_p + h_c	(CIW80_25200 and CIW80_09420 and CIW80_09425) and CIW80_16780	Transport, Outer Membrane	0	1.13569e-11	-4.75886e-14	0	-3.50485e-11	0	0	-1.28998e-11	0	0	-7.15574e-11	0	0	-6.40933e-12	0	0	6.29157e-12	0	2.16081e-27	-3.8162e-12	0	0	2.55081e-11	0	0	1.38044e-11	0	0	-2.63729e-11	0	0	-1.53542e-11	0
DINSt2pp	Deoxyinosine transport in via proton symport (periplasm)	din_p + h_p --> din_c + h_c	CIW80_08585	Transport, Inner Membrane	0	0	0	0	0	0	0	0	0	0	0	0	0	0	0	0	0	0	0	0	0	0	0	0	0	0	0	0	0	0	0	0	0
DURIt2pp	Deoxyuridine transport in via proton symport (periplasm)	duri_p + h_p --> duri_c + h_c	CIW80_05845 or CIW80_08585	Transport, Inner Membrane	0	0	0	0	0	0	0	0	0	0	0	0	0	0	0	0	0	0	0	0	0	0	0	0	0	0	0	0	0	0	0	0	0
FE2abcpp	Iron (II) transport via ABC system (periplasm)	atp_c + fe2_p + h2o_c --> adp_c + fe2_c + h_c + pi_c	CIW80_11580	Inorganic Ion Transport and Metabolism	0	1.13766e-11	0	0	-3.50136e-11	0	0	-1.28682e-11	0	0	-7.14131e-11	0	0	-6.4042e-12	0	0	6.36646e-12	0	0	5.68434e-13	0	0	2.62067e-11	0	0	1.38269e-11	0	0	-2.59117e-11	0	0	-5.92483e-12	0
FRUptspp	D-fructose transport via PEP:Pyr PTS (periplasm)	fru_p + pep_c --> f1p_c + pyr_c	CIW80_05960 and CIW80_04660 and CIW80_04670 and CIW80_05965	Transport, Inner Membrane	0	129.201	0	0	161.715	0	0	194.229	0	0	226.744	0	0	228.146	0	0	200.662	0	0	185.094	0	0	169.526	0	0	153.959	0	0	138.391	0	0	135.726	0
FUCtpp	L-fucose transport via proton symport (periplasm)	fuc__L_p + h_p <=> fuc__L_c + h_c	CIW80_07685	Transport, Inner Membrane	0	0	0	0	0	0	0	0	0	0	0	0	0	0	0	0	0	0	0	0	0	0	0	0	0	0	0	0	0	0	2.6036e-28	0	0
EX_fad_e	Exchange of Flavin adenine dinucleotide oxidized	fad_e -->		Extracellular exchange	0	-5.43655e-13	0	0	-7.04211e-13	0	0	-4.86546e-13	0	0	-1.95899e-12	0	0	-4.76143e-13	0	0	1.84455e-13	0	0	5.97779e-13	0	0	-1.69651e-13	0	0	6.3219e-14	0	0	-5.31359e-13	0	0	-7.5544e-13	0
GALCTt2rpp	D-galactarte transport via proton symport, reversible (periplasm)	galct__D_p + h_p <=> galct__D_c + h_c	CIW80_07620 or CIW80_10110	Transport, Inner Membrane	0	0	0	0	0	0	0	0	0	0	0	0	0	0	0	0	0	0	0	0	0	0	0	0	0	0	0	0	0	0	0	0	0
GALt2pp	D-galactose transport in via proton symport (periplasm)	gal_p + h_p --> gal_c + h_c	CIW80_08475	Transport, Inner Membrane	0	0	0	0	0	0	0	0	0	0	0	0	0	0	0	0	0	0	0	0	0	0	0	0	0	0	0	0	0	0	0	0	0
ASPtex	L-aspartate transport via diffusion (extracellular to periplasm)	asp__L_e <=> asp__L_p	CIW80_19480 or CIW80_22660 or CIW80_25725 or CIW80_05020	Transport, Outer Membrane	5.17275e-12	0	0	3.55627e-11	0	0	2.45706e-11	0	0	9.89289e-11	0	0	2.40452e-11	0	0	-9.31499e-12	0	0	-3.01879e-11	0	0	8.60778e-12	0	0	-3.19256e-12	0	0	2.68336e-11	0	0	3.73965e-11	0	0
ABUTt2pp	4-aminobutyrate transport in via proton symport (periplasm)	4abut_p + h_p --> 4abut_c + h_c	CIW80_06965	Transport, Inner Membrane	0	1000	0	0	1000	0	0	1000	0	0	1000	0	0	1000	0	0	1000	0	0	1000	0	0	1000	0	0	1000	0	0	1000	0	0	1000	0
FUMt2_2pp	Fumarate transport via proton symport (2 H) (periplasm)	fum_p + 2.0 h_p --> fum_c + 2.0 h_c	CIW80_12315	Transport, Inner Membrane	0	1000	0	0	1000	0	0	1000	0	0	1000	0	0	1000	0	0	1000	0	0	1000	0	0	1000	0	0	1000	0	0	1000	0	0	1000	0
FUMt2_3pp	Fumarate transport via proton symport (3 H) (periplasm)	fum_p + 3.0 h_p --> fum_c + 3.0 h_c	CIW80_16010 or CIW80_15915 or CIW80_21115	Transport, Inner Membrane	0	1000	0	0	1000	0	0	1000	0	0	1000	0	0	1000	0	0	1000	0	0	1000	0	0	1000	0	0	1000	0	0	1000	0	0	1000	0
PHEtex	L-phenylalanine transport via diffusion (extracellular to periplasm)	phe__L_e <=> phe__L_p	CIW80_19480 or CIW80_22660 or CIW80_25725 or CIW80_05020	Transport, Outer Membrane	7.95808e-13	0	0	5.47118e-12	0	0	3.78009e-12	0	0	1.52198e-11	0	0	3.69669e-12	0	0	-1.43308e-12	0	0	-4.64428e-12	0	0	1.32052e-12	0	0	-4.89728e-13	0	0	4.12825e-12	0	0	5.75331e-12	0	0
FEENTERtonex	Fe-enterobactin transport via ton system (extracellular)	feenter_e + h_p --> feenter_p + h_c	CIW80_20920 and (CIW80_25200 and CIW80_09420 and CIW80_09425)	Inorganic Ion Transport and Metabolism	0	-4.6243e-12	0	0	-2.37087e-11	0	0	-1.63808e-11	0	0	-5.73322e-11	0	0	-1.4737e-11	0	0	1.26334e-12	0	0	2.00444e-11	0	0	8.83007e-12	0	0	1.1355e-12	0	0	-7.84785e-12	0	0	-2.75648e-11	0
CSNt2pp	Cytosine transport in via proton symport (periplasm)	csn_p + h_p --> csn_c + h_c	CIW80_19865	Transport, Inner Membrane	9.405e-13	0	0	8.89067e-12	0	0	6.14264e-12	0	0	2.47322e-11	0	0	3.43264e-12	0	0	0	0	0	0	0	0	0	0	0	-3.74498e-13	0	0	3.1569e-12	0	0	4.39959e-12	0	0
CYSabcpp	L-cysteine uptake via ABC system (periplasm)	atp_c + cys__L_p + h2o_c --> adp_c + cys__L_c + h_c + pi_c	CIW80_02805 and CIW80_02815 and CIW80_02800	Transport, Inner Membrane	328.992	328.992	328.992	296.673	296.673	296.673	264.354	264.354	264.354	232.035	232.035	232.035	199.716	199.716	199.716	167.876	167.876	167.876	135.653	135.653	135.653	103.43	103.43	103.43	71.2063	71.2063	71.2063	38.9831	38.9831	38.9831	6.33689	6.33689	6.33689
SBTptspp	D-sorbitol transport via PEP:Pyr PTS (periplasm)	pep_c + sbt__D_p --> pyr_c + sbt6p_c	CIW80_05965 and CIW80_07190 and CIW80_07185 and CIW80_07180 and CIW80_05960	Transport, Inner Membrane	0	0	0	0	0	0	0	0	0	0	0	0	0	0	0	0	0	0	0	0	0	0	0	0	0	0	0	0	0	0	0	0	0
PItex	Phosphate transport via diffusion (extracellular to periplasm)	pi_e <=> pi_p	CIW80_19480 or CIW80_22660 or CIW80_25725 or CIW80_05020	Transport, Outer Membrane	1.02465e-11	6.80234e-13	-1.86892e-11	3.45675	3.45675	3.45675	6.91351	6.91351	6.91351	10.3703	10.3703	10.3703	13.827	13.827	13.827	20.1328	20.1328	20.1328	24.1593	24.1593	24.1593	28.1859	28.1859	28.1859	32.2124	32.2124	32.2124	36.239	36.239	36.239	40.2655	40.2655	40.2655
TREHpp	Alpha,alpha-trehalase (periplasm)	h2o_p + tre_p --> 2.0 glc__D_p	CIW80_24880	Alternate Carbon Metabolism	0	0	0	0	0	0	0	0	0	0	0	0	0	0	0	0	0	0	0	0	0	0	0	0	0	0	0	0	0	0	0	0	0
CYTBDpp	Cytochrome oxidase bd (ubiquinol-8: 2 protons) (periplasm)	2.0 h_c + 0.5 o2_c + q8h2_c --> h2o_c + 2.0 h_p + q8_c	(CIW80_22880 and CIW80_22885) or (CIW80_21640 and CIW80_21635 and CIW80_21645)	Oxidative Phosphorylation	0	258.401	0	0	323.43	0	0	388.459	0	0	453.488	0	0	518.517	0	0	411.184	0	0	441.741	0	0	472.297	0	0	502.854	0	0	533.41	0	0	580.325	0
CYTDt2pp	Cytidine transport in via proton symport (periplasm)	cytd_p + h_p <=> cytd_c + h_c	CIW80_08585 or CIW80_05910 or CIW80_05845	Transport, Inner Membrane	1.0313e-12	0	0	4.18384e-12	0	0	2.89066e-12	0	0	1.16387e-11	0	0	2.82688e-12	0	0	-1.09588e-12	0	0	-3.54676e-12	0	0	1.0119e-12	0	0	-3.18323e-13	1.43044e-28	0	2.68336e-12	0	0	4.39959e-12	0	0
DADNt2pp	Deoxyadenosine transport in via proton symport (periplasm)	dad_2_p + h_p --> dad_2_c + h_c	CIW80_05845 or CIW80_08585	Transport, Inner Membrane	0	0	0	1.92231e-12	0	0	1.32814e-12	0	0	5.34751e-12	0	0	1.29884e-12	0	0	-5.03513e-13	0	0	-1.62959e-12	0	0	4.63197e-13	0	0	-1.72067e-13	0	0	1.45047e-12	0	0	2.07759e-12	0	0
DCYTt2pp	Deoxycytidine transport in via proton symport (periplasm)	dcyt_p + h_p --> dcyt_c + h_c	CIW80_05845 or CIW80_08585	Transport, Inner Membrane	0	0	0	3.55627e-12	0	0	2.45706e-12	0	0	9.89289e-12	0	0	2.40285e-12	0	0	0	5.41166e-28	0	0	0	0	0	0	0	0	0	0	0	0	0	0	0	0
CYTBD2pp	Cytochrome oxidase bd (menaquinol-8: 2 protons) (periplasm)	2.0 h_c + mql8_c + 0.5 o2_c --> h2o_c + 2.0 h_p + mqn8_c	CIW80_22880 and CIW80_22885	Oxidative Phosphorylation	0	258.401	0	0	323.43	0	0	388.459	0	0	453.488	0	0	518.517	0	0	411.184	0	0	441.741	0	0	472.297	0	0	502.854	0	0	533.41	0	0	580.325	0
ACGAMK	N-acetylglucosamine kinase	acgam_c + atp_c --> acgam6p_c + adp_c + h_c	CIW80_24210	Murein Recycling	0	1.67622e-12	0	0	-3.47262e-12	0	0	-3.30004e-12	0	0	-5.17414e-12	0	-1.52129e-27	-2.42464e-12	0	0	-1.33405e-12	0	0	-1.79022e-12	0	0	2.65269e-13	0	0	-7.44899e-14	0	0	-7.07405e-13	0	-1.52527e-16	-6.67734e-12	0
ACALDtpp	Acetaldehyde reversible transport (periplasm)	acald_p <=> acald_c	s0001	Transport, Inner Membrane	-1.3207e-11	0	0	7.11253e-11	0	0	4.91411e-11	0	0	1.97858e-10	0	0	4.80569e-11	0	0	-1.863e-11	0	0	-6.02949e-11	0	0	1.71383e-11	0	0	-6.36092e-12	0	0	5.36673e-11	0	0	7.47931e-11	0	0
ACt2rpp	Acetate reversible transport via proton symport (periplasm)	ac_p + h_p <=> ac_c + h_c	CIW80_17725	Transport, Inner Membrane	-1000	-1000	-1000	-1000	-1000	-1000	-1000	-1000	-1000	-1000	-1000	-1000	-1000	-1000	-1000	-1000	-1000	-1000	-1000	-1000	-1000	-1000	-1000	-1000	-1000	-1000	-1000	-1000	-1000	-1000	-1000	-1000	-1000
DDGLCNt2rpp	2-dehydro-3-deoxy-D-gluconate transport via proton symport, reversible (periplasm)	2ddglcn_p + h_p <=> 2ddglcn_c + h_c	CIW80_14555	Transport, Inner Membrane	0	0	0	0	0	0	0	0	0	0	0	0	0	0	0	0	0	0	0	0	0	0	0	0	0	0	0	0	0	0	0	0	0
RMNtex	L-rhamnose transport via diffusion (extracellular to periplasm)	rmn_e <=> rmn_p	CIW80_19480 or CIW80_05020 or CIW80_22660 or CIW80_25725	Transport, Outer Membrane	0	0	0	2.37084e-11	0	0	1.63804e-11	0	0	6.59526e-11	0	0	0	0	0	0	0	0	0	0	0	0	0	0	0	0	0	0	0	0	0	0	0
EX_meoh_e	Methanol exchange	meoh_e -->		Extracellular exchange	0	1.75762e-13	0	0	-4.40755e-12	0	0	-4.17622e-12	0	0	-6.47741e-12	0	0	-3.07742e-12	0	0	-1.69326e-12	0	0	-2.2722e-12	0	0	3.36688e-13	0	0	-1.77421e-14	0	0	-8.86742e-13	0	0	-8.8141e-12	0
EX_fe3dcit_e	Fe(III)dicitrate exchange	fe3dcit_e -->		Extracellular exchange	0	1.66018e-12	0	0	-1.90994e-11	0	0	-1.8097e-11	0	0	-2.80688e-11	0	0	-1.33355e-11	0	0	-7.33746e-12	0	0	-9.84619e-12	0	0	1.45898e-12	0	0	-7.36734e-14	0	0	-7.6851e-12	0	0	-7.34509e-11	0
EX_fe3hox_e	Fe(III)hydroxamate exchange	fe3hox_e -->		Extracellular exchange	0	0	0	2.37084e-11	0	0	1.63804e-11	0	0	6.59526e-11	0	0	1.6019e-11	0	0	-6.21e-12	0	0	-2.00983e-11	0	0	5.71276e-12	0	0	-2.12031e-12	0	0	1.78891e-11	0	0	0	-7.34509e-11	0
EX_fecrm_e	Ferrichrome exchange	fecrm_e -->		Extracellular exchange	0	0	0	2.37084e-11	0	0	1.63804e-11	0	0	6.59526e-11	0	0	1.6019e-11	0	0	-6.21e-12	0	0	-2.00983e-11	0	0	5.71276e-12	0	0	-2.12031e-12	0	0	1.78891e-11	0	0	0	-7.34509e-11	0
EX_feenter_e	Fe-enterobactin exchange	feenter_e -->		Extracellular exchange	0	1.52327e-12	0	2.37084e-11	-2.54659e-12	0	1.63804e-11	-2.41293e-12	0	6.59526e-11	-3.7425e-12	0	1.6019e-11	-2.6671e-11	0	-6.21e-12	-1.46749e-11	0	-2.00983e-11	-6.56412e-12	0	5.71276e-12	2.91796e-12	0	-2.12031e-12	-1.72643e-13	0	1.78891e-11	-7.62952e-12	0	2.4931e-11	-2.43532e-11	0
EX_feoxam_e	Ferroxamine exchange	feoxam_e -->		Extracellular exchange	0	0	0	2.37084e-11	0	0	1.63804e-11	0	0	6.59526e-11	0	0	1.6019e-11	0	0	-6.21e-12	0	0	-2.00983e-11	0	0	5.71276e-12	0	0	-2.12031e-12	0	0	1.78891e-11	0	0	0	-7.34509e-11	0
MALTTRtexi	Maltotriose transport via diffusion (extracellular to periplasm) irreversible	malttr_e --> malttr_p	CIW80_15320	Transport, Outer Membrane	0	0	0	0	0	0	0	0	0	0	0	0	0	0	0	0	0	0	0	0	0	0	0	0	0	0	0	0	0	0	0	0	0
MALTTTRtexi	MaltotetraoseMaltotriose transport via diffusion (extracellular to periplasm) irreversible	maltttr_e --> maltttr_p	CIW80_15320	Transport, Outer Membrane	0	0	0	0	0	0	0	0	0	0	0	0	0	0	0	0	0	0	0	0	0	0	0	0	0	0	0	0	0	0	0	0	0
MALTPTtexi	MaltopentaoseMaltotriose transport via diffusion (extracellular to periplasm) irreversible	maltpt_e --> maltpt_p	CIW80_15320	Transport, Outer Membrane	0	0	0	0	0	0	0	0	0	0	0	0	1.6019e-11	0	0	-6.21e-12	0	0	-2.00983e-11	0	0	5.73007e-12	0	0	-2.12031e-12	0	0	1.78891e-11	0	0	2.4931e-11	0	0
METS	Methionine synthase	5mthf_c + hcys__L_c --> h_c + met__L_c + thf_c	CIW80_15170 or CIW80_14025	Methionine Metabolism	328.992	328.992	328.992	296.496	296.496	296.496	264	264	264	231.504	231.504	231.504	199.008	199.008	199.008	166.844	166.844	166.844	134.415	134.415	134.415	101.985	101.985	101.985	69.5555	69.5555	69.5555	37.126	37.126	37.126	4.2734	4.2734	4.2734
ASPO3	L-aspartate oxidase	asp__L_c + q8_c --> h_c + iasp_c + q8h2_c	CIW80_06695	Cofactor and Prosthetic Group Biosynthesis	0	4.33124e-13	0	0	-3.81988e-11	0	0	-3.61939e-11	0	0	-5.61375e-11	0	0	-2.6671e-11	0	0	-1.46749e-11	0	0	-1.96924e-11	0	0	2.91796e-12	0	0	-1.78967e-13	0	0	-2.24862e-11	0	0	-7.34509e-11	0
ASPO5	L-aspartate oxidase	asp__L_c + fum_c --> h_c + iasp_c + succ_c	CIW80_06695	Cofactor and Prosthetic Group Biosynthesis	0	4.33124e-13	0	0	-3.81988e-11	0	0	-3.61939e-11	0	0	-5.61375e-11	0	0	-2.6671e-11	0	0	-1.46749e-11	0	0	-1.96924e-11	0	0	2.91796e-12	0	0	-1.78967e-13	0	0	-2.24862e-11	0	0	-7.34509e-11	0
ASPO4	L-aspartate oxidase	asp__L_c + mqn8_c --> h_c + iasp_c + mql8_c	CIW80_06695	Cofactor and Prosthetic Group Biosynthesis	0	4.33124e-13	0	0	-3.81988e-11	0	0	-3.61939e-11	0	0	-5.61375e-11	0	0	-2.6671e-11	0	0	-1.46749e-11	0	0	-1.96924e-11	0	0	2.91796e-12	0	0	-1.78967e-13	0	0	-2.24862e-11	0	0	-7.34509e-11	0
EX_3amp_e	3'-AMP exchange	3amp_e -->		Extracellular exchange	0	-3.35134e-13	0	0	-3.37048e-12	0	0	-3.19358e-12	0	0	-4.95331e-12	0	0	-2.35332e-12	0	0	-1.29485e-12	0	0	-1.73756e-12	0	0	2.57467e-13	0	0	-1.57912e-14	0	0	-1.97281e-12	0	0	-6.67735e-12	0
EX_3gmp_e	3'-GMP exchange	3gmp_e -->		Extracellular exchange	0	-3.81475e-13	0	0	-3.0972e-12	0	0	-2.93464e-12	0	0	-4.55169e-12	0	0	-2.16251e-12	0	0	-1.18986e-12	0	0	-1.59668e-12	0	0	2.36592e-13	0	0	-1.45108e-14	0	0	-1.81285e-12	0	0	-6.12091e-12	0
EX_3ump_e	3'-UMP exchange	3ump_e -->		Extracellular exchange	0	-5.68763e-29	0	0	0	0	0	0	0	0	0	0	0	0	0	0	0	0	0	0	0	0	0	0	0	0	0	0	0	0	0	0	0
ASPO6	L-aspartate oxidase	asp__L_c + o2_c --> h2o2_c + h_c + iasp_c	CIW80_06695	Cofactor and Prosthetic Group Biosynthesis	0	-6.51513e-13	0	0	-3.81988e-11	0	0	-3.61939e-11	0	0	-5.61375e-11	0	0	-2.6671e-11	0	0	-1.46749e-11	0	0	-1.96924e-11	0	0	2.91796e-12	0	0	-1.78967e-13	0	0	-2.24862e-11	0	0	-3.01436e-11	0
EX_cu2_e	Cu2+ exchange	cu2_e <=>		Extracellular exchange	-4.56082e-13	0	0	-0.103611	-0.103611	-0.103611	-0.207223	-0.207223	-0.207223	-0.310834	-0.310834	-0.310834	-0.414446	-0.414446	-0.414446	-0.603452	-0.603452	-0.603452	-0.724142	-0.724142	-0.724142	-0.844832	-0.844832	-0.844832	-0.965522	-0.965522	-0.965522	-1.08621	-1.08621	-1.08621	-1.2069	-1.2069	-1.2069
LCTStex	Lactose transport via diffusion (extracellular to periplasm)	lcts_e <=> lcts_p	CIW80_19480 or CIW80_22660 or CIW80_25725 or CIW80_05020	Transport, Outer Membrane	0	0	0	0	0	0	0	0	0	0	0	0	0	0	0	0	0	0	0	0	0	0	0	0	0	0	0	0	0	0	0	0	0
LEUtex	L-leucine transport via diffusion (extracellular to periplasm)	leu__L_e <=> leu__L_p	CIW80_19480 or CIW80_22660 or CIW80_25725 or CIW80_05020	Transport, Outer Membrane	3.91424e-12	0	0	2.37084e-11	0	0	1.63804e-11	0	0	6.59526e-11	0	0	1.6019e-11	0	0	-6.21e-12	0	0	-2.00983e-11	0	0	5.73007e-12	0	0	-2.12031e-12	0	0	1.78891e-11	0	0	2.4931e-11	0	0
LYStex	L-lysine transport via diffusion (extracellular to periplasm)	lys__L_e <=> lys__L_p	CIW80_19480 or CIW80_22660 or CIW80_25725 or CIW80_05020	Transport, Outer Membrane	2.96493e-12	0	0	7.90281e-12	0	0	5.46013e-12	0	0	2.19842e-11	0	0	5.33966e-12	0	0	-2.07e-12	0	0	-6.69943e-12	0	0	1.91002e-12	0	0	-7.06769e-13	0	0	5.96303e-12	0	0	8.31034e-12	0	0
EX_glyc__R_e	(R)-Glycerate exchange	glyc__R_e -->		Extracellular exchange	0	-2.93181e-12	0	0	-3.81988e-11	0	0	-3.61939e-11	0	0	-5.61375e-11	0	0	-2.6671e-11	0	0	-1.46749e-11	0	0	-1.96924e-11	0	0	8.46704e-13	0	0	-1.78967e-13	0	0	-2.25375e-11	0	0	-3.01436e-11	0
EX_eca4colipa_e	(enterobacterial common antigen)x4 core oligosaccharide lipid A exchange	eca4colipa_e -->		Extracellular exchange	0	0	0	0	0	0	0	0	0	0	0	0	0	0	0	0	0	0	0	0	0	0	0	0	0	0	0	0	0	0	0	-3.01436e-11	0
GLYOX3	Glyoxalase III	h2o_c + mthgxl_c --> h_c + lac__D_c	CIW80_03055	Methylglyoxal Metabolism	0	-2.93181e-12	0	0	-3.81988e-11	0	0	-3.61939e-11	0	0	-5.61375e-11	0	0	-2.6671e-11	0	0	-1.46749e-11	0	0	-1.96924e-11	0	0	1.17225e-12	0	0	-1.78967e-13	0	0	-2.25375e-11	0	0	-3.01436e-11	0
FDMO3	FMNH2-dependent monooxygenase (ethanesulfonate)	ethso3_c + fmnh2_c + o2_c --> acald_c + fmn_c + h2o_c + h_c + so3_c	CIW80_22690	Inorganic Ion Transport and Metabolism	1.18597e-12	0	0	7.11253e-12	0	0	4.91411e-12	0	0	1.97858e-11	0	0	4.80569e-12	0	0	0	-2.20124e-11	0	0	3.39222e-27	0	0	1.60818e-12	0	0	-2.68451e-13	0	0	0	0	0	-4.52154e-11	0
LYXtex	L-Lyxose transport via diffusion (extracellular to periplasm)	lyx__L_e <=> lyx__L_p	CIW80_19480 or CIW80_22660 or CIW80_25725 or CIW80_05020	Transport, Outer Membrane	0	0	0	0	0	0	0	0	0	0	0	0	0	0	0	0	0	0	0	0	0	0	0	0	0	0	0	0	0	0	0	0	0
MANtex	D-mannose transport via diffusion (extracellular to periplasm)	man_e <=> man_p	CIW80_19480 or CIW80_22660 or CIW80_25725 or CIW80_05020	Transport, Outer Membrane	0	0	0	0	0	0	0	0	0	0	0	0	0	0	0	0	0	0	0	0	0	0	0	0	0	0	0	0	0	0	0	0	0
MAN6Ptex	Mannose 6-phosphate transport via diffusion (extracellular to periplasm)	man6p_e <=> man6p_p	CIW80_05020 or CIW80_19480 or CIW80_22660 or CIW80_25725	Transport, Outer Membrane	-2.51728e-28	0	0	0	0	0	0	0	0	0	0	0	0	0	0	0	0	0	0	0	0	0	0	0	0	0	0	0	0	0	0	0	0
FDMO4	FMNH2-dependent monooxygenase (butanesulfonate)	butso3_c + fmnh2_c + o2_c --> btal_c + fmn_c + h2o_c + h_c + so3_c	CIW80_22690	Inorganic Ion Transport and Metabolism	0	0	0	0	0	0	0	0	0	0	0	0	0	0	0	0	-2.20124e-11	0	0	-2.95386e-11	0	0	1.60818e-12	0	0	-2.68451e-13	0	0	-3.38062e-11	0	0	-2.26077e-11	0
CYSabc2pp	L-cysteine export via ABC system (cytoplasm to periplasm)	atp_c + cys__L_c + h2o_c --> adp_c + cys__L_p + h_c + pi_c	CIW80_22460 and CIW80_22455	Transport, Inner Membrane	0	-1.4659e-12	0	0	-1.90994e-11	0	0	-1.8097e-11	0	0	-2.80688e-11	0	0	-1.33355e-11	0	0	-7.33746e-12	0	0	-9.84619e-12	0	0	5.36059e-13	0	0	-8.94835e-14	0	0	-1.12687e-11	0	0	-1.50718e-11	0
BUTSO3abcpp	Butanesulfonate transport via ABC system (periplasm)	atp_c + butso3_p + h2o_c --> adp_c + butso3_c + h_c + pi_c	(CIW80_22685 and CIW80_22680 and CIW80_22695) or (CIW80_19955 and CIW80_19950 and CIW80_19960)	Transport, Inner Membrane	0	0	0	0	0	0	0	0	0	0	0	0	0	0	0	0	-1.10062e-11	0	0	-5.29109e-28	0	0	8.04089e-13	0	0	-1.34225e-13	0	0	-1.69031e-11	0	0	-2.26077e-11	0
ETHSO3abcpp	Ethanesulfonate transport via ABC system (periplasm)	atp_c + ethso3_p + h2o_c --> adp_c + ethso3_c + h_c + pi_c	CIW80_22685 and CIW80_22680 and CIW80_22695	Transport, Inner Membrane	-1.00153e-27	0	0	7.11253e-12	0	0	4.91411e-12	0	0	1.97858e-11	0	0	4.80569e-12	0	0	0	-2.20124e-11	0	0	5.41706e-27	0	0	1.60818e-12	0	0	-2.68451e-13	0	0	-3.38062e-11	0	0	-4.52154e-11	0
MELIBtex	Melibiose transport via diffusion (extracellular to periplasm)	melib_e <=> melib_p	CIW80_19480 or CIW80_22660 or CIW80_25725 or CIW80_05020	Transport, Outer Membrane	0	0	0	0	0	0	0	0	0	0	0	0	0	0	0	0	0	0	0	0	0	0	0	0	0	0	0	0	0	0	0	0	0
DMSOtex	Dimethyl sulfoxide transport via diffusion (extracellular to periplasm)	dmso_e <=> dmso_p	CIW80_19480 or CIW80_22660 or CIW80_25725 or CIW80_05020	Transport, Outer Membrane	0	0	0	0	0	0	0	0	0	0	0	0	0	0	0	0	0	0	0	0	0	0	0	0	0	0	0	0	0	0	0	0	0
DURItex	Deoxyuridine transport via diffusion (extracellular to periplasm)	duri_e <=> duri_p	CIW80_20170	Transport, Outer Membrane	0	0	0	5.08038e-12	0	0	3.51008e-12	0	0	1.41327e-11	0	0	3.43264e-12	0	0	-1.33071e-12	0	0	-4.30678e-12	0	0	1.22787e-12	0	0	-4.54352e-13	0	0	3.83338e-12	0	0	5.34236e-12	0	0
EX_mal__D_e	D-Malate exchange	mal__D_e -->		Extracellular exchange	0	0	0	0	0	-5.28747e-11	0	0	-8.1631e-11	0	0	0	0	0	0	0	0	2.77378e-11	0	0	-3.4995e-11	0	0	-6.66912e-11	0	0	2.5842e-11	0	0	1.65057e-11	0	0	-3.66442e-11
FRUtex	D-fructose transport via diffusion (extracellular to periplasm)	fru_e <=> fru_p	CIW80_19480 or CIW80_22660 or CIW80_25725 or CIW80_05020	Transport, Outer Membrane	0	258.401	0	0	323.43	0	0	388.459	0	0	453.488	0	0	518.517	0	0	411.184	0	0	441.741	0	0	472.297	0	0	502.854	0	0	533.41	0	0	580.325	0
FUCtex	L-fucose transport via diffusion (extracellular to periplasm)	fuc__L_e <=> fuc__L_p	CIW80_19480 or CIW80_22660 or CIW80_25725 or CIW80_05020	Transport, Outer Membrane	0	0	0	0	0	0	0	0	0	8.61646e-27	0	0	0	0	0	2.6036e-28	0	0	-2.6036e-28	0	0	0	0	0	-9.7635e-29	0	0	0	0	0	2.6036e-28	0	0
EX_sel_e	Selenate exchange	sel_e <=>		Extracellular exchange	0	0	0	0	0	0	0	0	0	0	0	0	0	0	0	0	0	0	0	0	0	0	0	0	0	0	0	0	0	0	0	0	0
EX_hg2_e	Hg2+ exchange	hg2_e -->		Extracellular exchange	0	0	0	0	0	0	0	0	0	0	0	0	0	0	0	0	0	0	0	0	0	0	0	0	0	0	0	0	0	0	0	0	0
FUMtex	Fumarate transport via diffusion (extracellular to periplasm)	fum_e <=> fum_p	CIW80_19480 or CIW80_22660 or CIW80_25725 or CIW80_05020	Transport, Outer Membrane	3.62971e-12	0	0	3.55627e-11	0	0	2.45706e-11	0	0	9.89289e-11	0	0	2.40285e-11	0	0	-9.31499e-12	0	0	-3.01474e-11	0	0	-6.64464e-12	0	0	-3.18046e-12	0	0	2.8062e-11	0	0	3.73965e-11	0	0
ACACT5r	Acetyl-CoA C-acyltransferase (decanoyl-CoA) (r)	accoa_c + dcacoa_c <=> 3oddcoa_c + coa_c	CIW80_14205 or CIW80_05640	Membrane Lipid Metabolism	1.46568e-12	1.57024e-14	3.60986e-15	1.2826	1.2826	1.2826	2.56521	2.56521	2.56521	3.84781	3.84781	3.84781	5.13041	5.13041	5.13041	7.47011	7.47011	7.47011	8.96413	8.96413	8.96413	10.4582	10.4582	10.4582	11.9522	11.9522	11.9522	13.4462	13.4462	13.4462	14.9402	14.9402	14.9402
PRASCSi	Phosphoribosylaminoimidazolesuccinocarboxamide synthase	5aizc_c + asp__L_c + atp_c --> 25aics_c + adp_c + h_c + pi_c	CIW80_06235	Purine and Pyrimidine Biosynthesis	8.52654e-13	4.6298e-13	2.06782e-13	1.37675	1.37675	1.37675	2.75351	2.75351	2.75351	4.13026	4.13026	4.13026	5.50701	5.50701	5.50701	8.01846	8.01846	8.01846	9.62215	9.62215	9.62215	11.2258	11.2258	11.2258	12.8295	12.8295	12.8295	14.4332	14.4332	14.4332	16.0369	16.0369	16.0369
MALTATr	Maltose O-acetyltransferase	accoa_c + malt_c <=> acmalt_c + coa_c	CIW80_20420	Alternate Carbon Metabolism	0	0	0	0	0	0	0	0	0	0	0	0	0	0	0	0	0	0	0	0	0	0	0	0	0	0	0	0	0	0	0	0	0
DHBSH	2,3-dihydroxybenzoylserine hydrolase	23dhbzs_c + h2o_c --> 23dhb_c + ser__L_c		Cofactor and Prosthetic Group Biosynthesis	-2.82159e-13	1.65891e-12	0	0	-9.80758e-12	0	0	-9.03106e-12	0	0	-1.40879e-11	0	0	-6.66775e-12	0	-1.24142e-12	4.38701e-12	0	-4.01926e-12	-3.5475e-12	0	-8.85254e-13	-2.01913e-13	0	-4.24062e-13	-1.63153e-12	0	3.7563e-12	1.99961e-12	0	0	-7.53575e-12	0
FE2tex	Iron (II) transport via diffusion (extracellular to periplasm)	fe2_e <=> fe2_p	CIW80_25725 or CIW80_05020 or CIW80_19480 or CIW80_22660	Transport, Outer Membrane	-1.3077e-12	587.393	5.0538e-14	0.241267	657.433	0.241267	0.482534	727.473	0.482534	0.723801	797.513	0.723801	0.965068	867.553	0.965068	1.40518	796.476	1.40518	1.68622	838.293	1.68622	1.96726	880.109	1.96726	2.24829	921.926	2.24829	2.52933	963.743	2.52933	2.81036	1000	2.81036
NMNtex	NMN transport via diffusion (extracellular to periplasm)	nmn_e <=> nmn_p	CIW80_19480 or CIW80_22660 or CIW80_25725 or CIW80_05020	Transport, Outer Membrane	-2.86495e-13	0	0	3.95143e-12	0	0	2.7301e-12	0	0	1.09922e-11	0	0	2.66971e-12	0	0	8.46781e-12	0	0	-1.2419e-13	0	0	-7.37712e-13	0	0	-2.42608e-13	0	0	3.13025e-12	0	0	4.15517e-12	0	0
ENTERES	Enterochelin Esterase	enter_c + 3.0 h2o_c --> 3.0 23dhbzs_c + 3.0 h_c	CIW80_20925	Inorganic Ion Transport and Metabolism	0	-1.10829e-13	0	0	-3.09967e-12	0	0	-2.93471e-12	0	0	-4.55082e-12	0	0	-1.43039e-12	0	0	1.57524e-12	0	0	7.21194e-13	0	0	-6.23699e-14	0	0	-5.14735e-13	0	0	6.66538e-13	0	0	-1.82849e-12	0
NO2tex	Nitrite transport via diffusion (extracellular to periplasm)	no2_e <=> no2_p	CIW80_19480 or CIW80_22660 or CIW80_25725 or CIW80_05020	Transport, Outer Membrane	-258.401	0	0	-323.43	0	0	-388.459	0	0	-449.593	0	0	-458.036	0	0	-411.184	0	0	-426.331	0	0	-426.675	0	0	-427.019	0	0	-427.364	0	0	-431.657	0	0
TRSARr	Tartronate semialdehyde reductase	2h3oppan_c + h_c + nadh_c <=> glyc__R_c + nad_c	CIW80_20675 or CIW80_10100	Alternate Carbon Metabolism	-1000	-1.32994e-12	0	-1000	-3.85724e-11	0	-1000	-3.52165e-11	0	-1000	-5.46099e-11	0	-1000	-1.71647e-11	0	-1000	1.84114e-11	0	-1000	8.65433e-12	0	-1000	-7.85321e-13	0	-1000	-6.17682e-12	0	-1000	7.99846e-12	0	-1000	-2.19419e-11	0
DHPS2	Dihydropteroate synthase	4abz_c + 6hmhptpp_c --> dhpt_c + ppi_c	CIW80_10355	Cofactor and Prosthetic Group Biosynthesis	0	-1.5056e-13	5.89884e-15	0.00237857	0.00237857	0.00237857	0.00475714	0.00475714	0.00475714	0.00713571	0.00713571	0.00713571	0.00951427	0.00951427	0.00951427	0.0138532	0.0138532	0.0138532	0.0166239	0.0166239	0.0166239	0.0193945	0.0193945	0.0193945	0.0221651	0.0221651	0.0221651	0.0249358	0.0249358	0.0249358	0.0277064	0.0277064	0.0277064
FEOXAMUtex	Ferroxamine (minus Fe3) secretion (to extracellular)	feoxam_un_p + h_p --> feoxam_un_e + h_c		Inorganic Ion Transport and Metabolism	0	3.58788e-12	0	0	-3.85724e-11	0	0	-3.52165e-11	0	0	-5.46099e-11	0	0	-1.71647e-11	0	0	1.84114e-11	0	0	8.65433e-12	0	0	-7.85321e-13	0	0	-6.17682e-12	0	0	7.99846e-12	0	0	-2.19419e-11	0
ARBTNtpp	Aerobactin secretion (to periplasm)	arbtn_c + h_p --> arbtn_p + h_c		Inorganic Ion Transport and Metabolism	0	3.58788e-12	0	0	-3.85724e-11	0	0	-3.52165e-11	0	0	-5.46099e-11	0	0	-1.71647e-11	0	0	1.84114e-11	0	-2.77688e-27	8.65433e-12	0	0	-7.85321e-13	0	0	-6.17682e-12	0	6.95293e-26	7.99846e-12	0	0	-2.19419e-11	0
MTHFC	Methenyltetrahydrofolate cyclohydrolase	h2o_c + methf_c <=> 10fthf_c + h_c	CIW80_20780	Folate Metabolism	1.78636e-12	-5.4192e-12	4.25637e-13	2.74716	2.7543	2.7543	5.49432	5.5086	5.5086	8.24149	8.26289	8.26289	10.9886	11.0172	11.0172	16	16.0415	16.0415	19.2	19.2498	19.2498	22.4	22.4581	22.4581	25.6	25.6664	25.6664	28.7999	28.8748	28.8748	32.0831	32.0831	32.0831
ARBTNtex	Aerobactin secretion (to extracellular)	arbtn_p + h_p --> arbtn_e + h_c		Inorganic Ion Transport and Metabolism	0	-7.34975e-12	0	0	-2.87444e-11	0	0	-2.60721e-11	0	0	-8.31368e-11	0	0	1.66174e-11	0	0	4.97848e-11	0	-6.39488e-14	-1.78779e-11	0	0	2.38897e-12	0	0	6.33673e-11	0	1.02372e-12	1.28487e-11	0	0	-2.19419e-11	0
MTHFD	Methylenetetrahydrofolate dehydrogenase (NADP)	mlthf_c + nadp_c <=> methf_c + nadph_c	CIW80_20780	Folate Metabolism	1.75575e-12	8.85477e-13	4.25637e-13	2.74716	2.7543	2.7543	5.49432	5.5086	5.5086	8.24149	8.26289	8.26289	10.9886	11.0172	11.0172	16	16.0415	16.0415	19.2	19.2498	19.2498	22.4	22.4581	22.4581	25.6	25.6664	25.6664	28.7999	28.8748	28.8748	32.0831	32.0831	32.0831
LYXI	Lyxose isomerase	lyx__L_c --> xylu__L_c	CIW80_14520	Alternate Carbon Metabolism	0	0	0	0	0	0	0	0	0	0	0	0	0	0	0	0	0	0	0	0	0	0	0	0	0	0	0	0	0	0	0	0	0
CADVtpp	Lysine/Cadaverine antiporter (periplasm)	15dap_c + h_p + lys__L_p --> 15dap_p + h_c + lys__L_c	CIW80_15970	Transport, Inner Membrane	0	6.22481e-13	0	0	-8.62333e-12	0	0	-7.82164e-12	0	0	-2.4941e-11	0	0	4.98521e-12	0	0	9.95696e-12	0	0	-3.57558e-12	0	0	-3.94568e-13	0	0	1.26735e-11	0	0	2.56975e-12	0	0	-6.58257e-12	0
QULNS	Quinolinate synthase	dhap_c + iasp_c --> 2.0 h2o_c + pi_c + quln_c	CIW80_21725	Cofactor and Prosthetic Group Biosynthesis	0	2.96419e-13	0	0	-2.87444e-11	0	0	-2.60721e-11	0	0	-8.30645e-11	0	0	1.66174e-11	0	0	3.31899e-11	0	0	-1.19186e-11	0	0	-1.31523e-12	0	0	4.22448e-11	0	0	8.56583e-12	0	0	-2.19419e-11	0
23CAMPtex	23cAMP transport via diffusion (extracellular to periplasm)	23camp_e <=> 23camp_p	CIW80_19480 or CIW80_22660 or CIW80_25725 or CIW80_05020	Transport, Outer Membrane	2.5497e-13	0	0	3.30976e-12	0	0	3.13478e-12	0	0	5.86219e-12	0	0	-1.55584e-12	0	0	4.44091e-12	0	0	1.18102e-12	0	0	-6.00245e-13	0	0	-1.25263e-12	0	0	2.07668e-12	0	0	8.93672e-13	0	0
23CCMPtex	23cCMP transport via diffusion (extracellular to periplasm)	23ccmp_e <=> 23ccmp_p	CIW80_19480 or CIW80_22660 or CIW80_25725 or CIW80_05020	Transport, Outer Membrane	1.01988e-13	0	0	0	0	0	0	0	0	0	0	0	0	0	0	0	0	0	0	0	0	0	0	0	0	0	0	0	0	0	0	0	0
23CUMPtex	23cUMP transport via diffusion (extracellular to periplasm)	23cump_e <=> 23cump_p	CIW80_19480 or CIW80_22660 or CIW80_25725 or CIW80_05020	Transport, Outer Membrane	0	0	0	0	0	0	0	0	0	0	0	0	0	0	0	0	0	0	0	0	0	0	0	0	0	0	0	0	0	0	0	0	0
23CGMPtex	23cGMP transport via diffusion (extracellular to periplasm)	23cgmp_e <=> 23cgmp_p	CIW80_19480 or CIW80_22660 or CIW80_25725 or CIW80_05020	Transport, Outer Membrane	-2.45026e-28	0	0	3.0414e-12	0	0	2.8806e-12	0	0	5.38688e-12	0	0	-1.42969e-12	0	0	0	0	0	0	0	0	0	0	0	0	0	0	0	0	0	0	0	0
3AMPtex	3AMP transport via diffusion (extracellular to periplasm)	3amp_e <=> 3amp_p	CIW80_19480 or CIW80_22660 or CIW80_25725 or CIW80_05020	Transport, Outer Membrane	0	0	0	3.30976e-12	0	0	3.13478e-12	0	0	5.86219e-12	0	0	-1.55584e-12	0	0	4.44091e-12	0	0	1.18102e-12	0	0	-6.00245e-13	0	0	-1.25263e-12	0	0	2.07668e-12	0	0	8.93672e-13	0	0
3CMPtex	3CMP transport via diffusion (extracellular to periplasm)	3cmp_e <=> 3cmp_p	CIW80_19480 or CIW80_22660 or CIW80_25725 or CIW80_05020	Transport, Outer Membrane	1.01988e-13	0	0	0	0	0	0	0	0	0	0	0	0	0	0	0	0	0	0	0	0	0	0	0	0	0	0	0	0	0	0	0	0
LADGMDH	L-alanyl-gamma-D-glutamyl-meso-diaminopimelate hydrolase	LalaDgluMdap_c + h2o_c --> 26dap__M_c + LalaDglu_c	CIW80_25595	Murein Recycling	1.14323e-13	5.18734e-13	0	0	-1.43722e-11	0	0	-1.30361e-11	0	0	-4.15684e-11	0	0	8.30869e-12	0	0	1.65949e-11	0	0	-5.9593e-12	0	0	-6.57614e-13	0	0	2.11224e-11	0	0	4.28291e-12	0	0	-1.0971e-11	0
ALKP	Alkaline phosphatase	dhap_c + h2o_c --> dha_c + pi_c	CIW80_07120	Alternate Carbon Metabolism	0	1.03747e-12	0	0	-2.87444e-11	0	0	-2.60721e-11	0	0	-8.31368e-11	0	0	1.66174e-11	0	0	3.31899e-11	0	0	-1.19186e-11	0	0	-1.31523e-12	0	0	4.22448e-11	0	0	8.56583e-12	0	0	-2.19419e-11	0
GDPtex	GDP transport via diffusion (extracellular to periplasm)	gdp_e <=> gdp_p	CIW80_22660 or CIW80_25725 or CIW80_05020 or CIW80_19480	Transport, Outer Membrane	0	0	0	0	0	0	0	0	0	0	0	0	0	0	0	0	0	0	0	0	0	0	0	0	0	0	0	0	0	0	0	0	0
EX_cobalt2_e	Co2+ exchange	cobalt2_e <=>		Extracellular exchange	0	0	0	-0.111721	-0.111721	-0.111721	-0.223442	-0.223442	-0.223442	-0.335164	-0.335164	-0.335164	-0.446885	-0.446885	-0.446885	-0.650685	-0.650685	-0.650685	-0.780822	-0.780822	-0.780822	-0.910959	-0.910959	-0.910959	-1.0411	-1.0411	-1.0411	-1.17123	-1.17123	-1.17123	-1.30137	-1.30137	-1.30137
ALAGLUE	L-alanyl-gamma-glutamate epimerase	LalaDglu_c <=> LalaLglu_c	CIW80_25590	Murein Recycling	2.57227e-13	5.18734e-13	0	0	-1.43722e-11	0	0	-1.30361e-11	0	0	-4.15684e-11	0	0	8.30869e-12	0	0	1.65949e-11	0	0	-5.9593e-12	0	0	-6.57614e-13	0	0	2.11224e-11	0	0	4.28291e-12	0	0	-1.0971e-11	0
FEENTERtpp	Enterochelin transport (secretion)	enter_c + h_p --> enter_p + h_c	CIW80_20965	Inorganic Ion Transport and Metabolism	3.42969e-13	6.84648e-13	0	0	-2.92634e-11	0	0	-2.60721e-11	0	0	-8.31368e-11	0	0	1.66174e-11	0	0	3.31899e-11	0	0	-1.19171e-11	0	0	-1.31523e-12	0	0	4.22448e-11	0	0	8.56583e-12	0	0	-2.19419e-11	0
TMAtex	Trimethylamine transport via diffusion (extracellular to periplasm)	tma_e <=> tma_p	CIW80_19480 or CIW80_22660 or CIW80_25725 or CIW80_05020	Transport, Outer Membrane	0	0	0	0	0	0	0	0	0	0	0	0	0	0	0	0	0	0	0	0	0	0	0	0	0	0	0	0	0	0	0	0	0
EX_pheme_e	Protoheme exchange	pheme_e -->		Extracellular exchange	0	2.55552e-13	0	0	-7.14889e-13	0	0	-8.78836e-13	0	0	-2.80237e-12	0	0	5.60136e-13	0	0	1.11876e-12	0	0	-4.01751e-13	0	0	-4.43335e-14	0	0	1.42398e-12	0	0	2.88736e-13	0	0	-7.39615e-13	0
TMAOtex	Trimethylamine N-oxide transport via diffusion (extracellular to periplasm)	tmao_e <=> tmao_p	CIW80_19480 or CIW80_22660 or CIW80_25725 or CIW80_05020	Transport, Outer Membrane	0	0	0	0	0	0	0	0	0	0	0	0	0	0	0	0	0	0	0	0	0	0	0	0	0	0	0	0	0	0	0	0	0
TREtex	Trehalose transport via diffusion (extracellular to periplasm)	tre_e <=> tre_p	CIW80_19480 or CIW80_22660 or CIW80_25725 or CIW80_05020	Transport, Outer Membrane	0	0	0	0	0	0	0	0	0	0	0	0	0	0	0	0	0	0	0	0	0	0	0	0	0	0	0	0	0	0	0	0	0
L_LACD3	L-Lactate dehydrogenase (menaquinone)	lac__L_c + mqn8_c --> mql8_c + pyr_c	(CIW80_19675 and CIW80_19685 and CIW80_19680) or CIW80_12735	Oxidative Phosphorylation	0	1000	0	0	1000	0	0	1000	0	0	1000	0	0	1000	0	0	1000	0	0	1000	0	0	1000	0	0	1000	0	0	1000	0	0	1000	0
FEENTERtex	Enterochelin transport (secretion periplasm)	enter_p + h_p --> enter_e + h_c	CIW80_09625	Inorganic Ion Transport and Metabolism	-4.91603e-14	2.45094e-13	0	0	-1.97815e-11	0	0	-2.4693e-11	0	0	-8.1429e-11	0	0	1.66174e-11	0	0	8.22781e-12	0	0	-1.27634e-11	0	0	-5.30989e-12	0	0	4.20813e-11	0	0	2.02914e-11	0	0	-3.94112e-11	0
FE3HOXUtpp	Fe(III)hydroxamate unloaded secretion (extracellular)	fe3hox_un_p + h_p --> fe3hox_un_e + h_c		Inorganic Ion Transport and Metabolism	0	2.45094e-13	0	0	-1.97815e-11	0	0	-2.4693e-11	0	0	-8.1429e-11	0	0	1.66174e-11	0	0	8.22781e-12	0	0	-1.27652e-11	0	0	-5.30989e-12	0	0	4.20813e-11	0	0	2.02914e-11	0	0	-3.94112e-11	0
FEOXAMUtpp	Ferroxamine (minus Fe3) secretion (to periplasm)	feoxam_un_c + h_p --> feoxam_un_p + h_c		Inorganic Ion Transport and Metabolism	0	2.45094e-13	0	0	-1.97815e-11	0	0	-2.4693e-11	0	0	-8.1429e-11	0	0	1.66174e-11	0	0	8.22781e-12	0	0	-1.27525e-11	0	0	-5.30989e-12	0	0	4.20813e-11	0	0	2.02462e-11	0	0	-3.94112e-11	0
FECRMUtpp	Ferrichrome (minus Fe) secretion (to periplasm)	fecrm_un_c + h_p --> fecrm_un_p + h_c		Inorganic Ion Transport and Metabolism	0	2.45094e-13	0	0	-1.97815e-11	0	0	-2.4693e-11	0	0	-8.1429e-11	0	0	1.66174e-11	0	0	8.22781e-12	0	0	-1.27525e-11	0	0	-5.30989e-12	0	0	4.20813e-11	0	0	2.02577e-11	0	0	-3.94112e-11	0
FE3HOXR2	Fe(III)hydroxamate reductase	2.0 fe3hox_c + fmnh2_c --> 2.0 fe2_c + 2.0 fe3hox_un_c + fmn_c + 2.0 h_c		Inorganic Ion Transport and Metabolism	0	1.22547e-13	0	0	-9.89075e-12	0	0	-1.23465e-11	0	0	-4.07145e-11	0	0	8.30869e-12	0	0	4.11391e-12	0	0	-6.37625e-12	0	0	-2.65494e-12	0	0	2.1035e-11	0	0	2.52847e-12	0	0	-1.97056e-11	0
L_LACD2	L-Lactate dehydrogenase (ubiquinone)	lac__L_c + q8_c --> pyr_c + q8h2_c	(CIW80_19685 and CIW80_19675 and CIW80_19680) or CIW80_12735	Oxidative Phosphorylation	0	1000	0	0	1000	0	0	1000	0	0	1000	0	0	1000	0	0	1000	0	0	1000	0	0	1000	0	0	1000	0	0	1000	0	0	1000	0
ACACT6r	Acetyl-CoA C-acyltransferase (dodecanoyl-CoA) (r)	accoa_c + ddcacoa_c <=> 3otdcoa_c + coa_c	CIW80_05640 or CIW80_14205	Membrane Lipid Metabolism	-8.04442e-14	1.42622e-12	3.60986e-15	1.00591	1.00591	1.00591	2.01181	2.01181	2.01181	3.01772	3.01772	3.01772	4.02363	4.02363	4.02363	5.85858	5.85858	5.85858	7.0303	7.0303	7.0303	8.20201	8.20201	8.20201	9.37373	9.37373	9.37373	10.5454	10.5454	10.5454	11.7172	11.7172	11.7172
TRPtex	L-tryptophan transport via diffusion (extracellular to periplasm)	trp__L_e <=> trp__L_p	CIW80_19480 or CIW80_22660 or CIW80_25725 or CIW80_05020	Transport, Outer Membrane	-2.0111e-14	0	0	5.11478e-12	0	0	4.8446e-12	0	0	9.06014e-12	0	0	-2.40448e-12	0	0	6.86323e-12	0	0	1.82522e-12	0	0	-9.99881e-13	0	0	-1.93665e-12	0	0	3.20941e-12	0	0	1.34051e-12	0	0
PTRCt2pp	Putrescine transport in via proton symport	h_p + ptrc_p --> h_c + ptrc_c	CIW80_21470 or CIW80_03860	Transport, Inner Membrane	0	1000	0	0	1000	0	0	1000	0	0	1000	0	0	1000	0	0	1000	0	0	1000	0	0	1000	0	0	1000	0	0	1000	0	0	1000	0
PNTOtex	Pantothenate transport via diffusion (extracellular to periplasm)	pnto__R_e <=> pnto__R_p	CIW80_19480 or CIW80_22660 or CIW80_25725 or CIW80_05020	Transport, Outer Membrane	0	6.93459e-13	0	0.00897197	0.00897197	0.00897197	0.0179439	0.0179439	0.0179439	0.0269159	0.0269159	0.0269159	0.0358879	0.0358879	0.0358879	0.0522544	0.0522544	0.0522544	0.0627052	0.0627052	0.0627052	0.0731561	0.0731561	0.0731561	0.083607	0.083607	0.083607	0.0940578	0.0940578	0.0940578	0.104509	0.104509	0.104509
FDMO6	FMNH2-dependent monooxygenase (sulfoacetate)	fmnh2_c + o2_c + sulfac_c --> fmn_c + glx_c + h2o_c + h_c + so3_c	CIW80_22690	Inorganic Ion Transport and Metabolism	-4.42443e-14	0	0	1.12525e-11	0	0	1.06581e-11	4.88255e-43	0	1.99323e-11	0	0	-5.28986e-12	0	0	0	0	0	0	0	0	0	0	0	0	0	0	0	0	0	0	0	0
TSULtex	Thiosulfate transport via diffusion (extracellular to periplasm)	tsul_e <=> tsul_p	CIW80_19480 or CIW80_22660 or CIW80_25725 or CIW80_05020	Transport, Outer Membrane	-1.65929e-29	0	0	1.87542e-11	0	0	1.77635e-11	0	0	3.32205e-11	0	0	-8.81643e-12	0	0	0	0	0	0	0	0	-1.09987e-11	0	0	0	0	0	0	0	0	1.47456e-11	0	0
TYRtex	L-tyrosine transport via diffusion (extracellular to periplasm)	tyr__L_e <=> tyr__L_p	CIW80_19480 or CIW80_22660 or CIW80_25725 or CIW80_05020	Transport, Outer Membrane	1.53099e-12	0	0	8.65578e-12	0	0	8.19856e-12	0	0	1.53325e-11	0	0	-4.06912e-12	0	0	1.16147e-11	0	0	3.08883e-12	0	0	-1.69211e-12	0	0	-3.2774e-12	0	0	5.43131e-12	0	0	2.26855e-12	0	0
URAtex	Uracil transport via diffusion (extracellular to periplasm)	ura_e <=> ura_p	CIW80_19480 or CIW80_22660 or CIW80_25725 or CIW80_05020	Transport, Outer Membrane	2.46504e-12	0	0	1.40656e-11	0	0	1.33227e-11	0	0	2.49154e-11	0	0	-6.61232e-12	0	0	1.88739e-11	0	0	5.01934e-12	0	0	-2.74967e-12	0	0	-5.32578e-12	0	0	7.76357e-13	0	0	3.6864e-12	0	0
UREAtex	Urea transport via diffusion (extracellular to periplasm)	urea_e <=> urea_p	CIW80_19480 or CIW80_22660 or CIW80_25725 or CIW80_05020	Transport, Outer Membrane	2.46504e-12	0	0	1.40656e-11	0	0	1.33227e-11	0	0	2.49154e-11	0	0	-6.61232e-12	0	0	2.46022e-12	0	0	2.50967e-12	0	0	-1.37484e-12	0	0	-3.2774e-12	0	0	3.69482e-13	1.08233e-12	0	1.8432e-12	-6.7119e-12	0
URItex	Uridine transport via diffusion (extracellular to periplasm)	uri_e <=> uri_p	CIW80_20170	Transport, Outer Membrane	1.79276e-12	0	0	1.02296e-11	0	0	9.68921e-12	0	0	1.81203e-11	0	0	-4.80896e-12	0	0	3.6347e-12	0	0	3.65043e-12	0	0	-1.99976e-12	0	0	-3.87329e-12	0	0	5.37429e-13	0	0	2.68102e-12	0	0
SULFACabcpp	Sulfoacetate transport via ABC system (periplasm)	atp_c + h2o_c + sulfac_p --> adp_c + h_c + pi_c + sulfac_c	CIW80_22685 and CIW80_22680 and CIW80_22695	Transport, Inner Membrane	1.97203e-12	0	0	1.12525e-11	0	0	1.06581e-11	5.46904e-43	0	1.99323e-11	0	0	-5.28986e-12	0	0	0	0	0	0	0	0	0	0	0	0	0	0	0	8.86205e-45	0	0	0	0
ETHSO3tex	Ethanesulfonate transport via diffusion (extracellular to periplasm)	ethso3_e <=> ethso3_p	CIW80_19480 or CIW80_22660 or CIW80_25725 or CIW80_05020	Transport, Outer Membrane	1.97203e-12	0	0	1.12525e-11	0	0	1.06581e-11	0	0	1.99323e-11	0	0	-5.28986e-12	0	0	0	0	0	2.04515e-27	0	0	0	0	0	0	0	0	0	1.87004e-44	0	0	0	0
BUTSO3tex	Butanesulfonate transport via diffusion (extracellular to periplasm)	butso3_e <=> butso3_p	CIW80_19480 or CIW80_22660 or CIW80_25725 or CIW80_05020	Transport, Outer Membrane	0	0	0	0	0	0	0	0	0	0	0	0	0	0	0	0	0	0	0	0	0	0	0	0	0	0	0	0	0	0	3.58847e-27	0	0
LIPOtex	Lipoate transport via diffusion (extracellular to periplasm)	lipoate_e <=> lipoate_p	CIW80_25725 or CIW80_05020 or CIW80_22660 or CIW80_19480	Transport, Outer Membrane	0	0	0	0	0	0	0	0	0	0	0	0	0	0	0	0	0	0	0	0	0	0	0	0	0	0	0	0	0	0	0	0	0
CYANSTpp	Cyanide sulfurtransferase (periplasmic)	cyan_p + tsul_p --> h_p + so3_p + tcynt_p	CIW80_25505	Inorganic Ion Transport and Metabolism	0	3.22743e-29	0	0	0	0	0	0	0	0	0	0	0	0	0	0	0	0	0	0	0	0	0	0	0	0	0	0	0	0	0	0	0
VALtex	L-valine transport via diffusion (extracellular to periplasm)	val__L_e <=> val__L_p	CIW80_19480 or CIW80_22660 or CIW80_25725 or CIW80_05020	Transport, Outer Membrane	1.97203e-11	0	0	1.12525e-10	0	0	1.06581e-10	0	0	1.99323e-10	0	0	-5.28986e-11	0	0	3.99817e-11	0	0	3.98896e-11	0	0	-2.19977e-11	0	0	-2.03215e-12	0	0	5.91172e-12	0	0	2.94912e-11	0	0
MCPST	3-mercaptopyruvate sulfurtransferase	cyan_c + mercppyr_c --> h_c + pyr_c + tcynt_c	CIW80_06435	Cysteine Metabolism	0	2.50226e-14	0	0	0	0	0	0	0	0	0	0	0	0	0	0	5.18554e-44	0	0	-1.00456e-11	0	0	8.09546e-12	0	0	0	0	0	0	0	0	0	0
XYLtex	D-xylose transport via diffusion (extracellular to periplasm)	xyl__D_e <=> xyl__D_p	CIW80_19480 or CIW80_22660 or CIW80_25725 or CIW80_05020	Transport, Outer Membrane	0	0	0	0	0	0	0	0	0	0	0	0	0	0	0	0	0	0	0	-1.67426e-11	0	0	1.34924e-11	0	0	0	0	0	0	0	0	0	0
PPPNtex	3-phenylpropionate transport via diffusion (extracellular to periplasm)	pppn_e <=> pppn_p	CIW80_19480 or CIW80_22660 or CIW80_25725 or CIW80_05020	Transport, Outer Membrane	0	0	0	0	0	0	0	0	0	0	0	0	0	0	0	0	0	0	0	0	0	0	0	0	0	0	0	0	0	0	0	0	0
FORtppi	Formate transport via diffusion (cytoplasm to periplasm)	for_c --> for_p	CIW80_22535	Transport, Inner Membrane	1000	1000	1000	1000	1000	1000	1000	1000	1000	1000	1000	1000	1000	1000	1000	1000	1000	1000	1000	1000	1000	1000	1000	1000	1000	1000	1000	1000	1000	1000	1000	1000	1000
PHEMEabcpp	Protoheme transport via ABC system (periplasm)	atp_c + h2o_c + pheme_c --> adp_c + h_c + pheme_p + pi_c	CIW80_04930 and CIW80_04935 and CIW80_04925 and CIW80_04940 and CIW80_04945	Transport, Inner Membrane	0	5.34217e-13	0	0	-8.20078e-13	0	0	-1.01979e-12	0	0	-1.67956e-12	0	0	5.60123e-13	0	0	-5.43514e-13	0	0	-5.64359e-13	0	0	4.54801e-13	0	0	-3.53161e-13	0	0	1.25531e-13	0	0	-1.0367e-12	0
METSOX1abcpp	L-methionine S-oxide transport via ABC system (periplasm)	atp_c + h2o_c + metsox_S__L_p --> adp_c + h_c + metsox_S__L_c + pi_c		Transport, Inner Membrane	6.86125e-12	3.88567e-30	1.17632e-13	1.12525e-11	0	0	1.06581e-11	0	0	1.99323e-11	0	0	-5.28986e-12	0	0	3.99817e-12	0	0	3.98957e-12	0	0	-2.19977e-12	0	0	-1.93268e-13	0	0	5.91172e-13	0	0	3.2768e-12	0	0
PPTtex	Phosphonate transport via diffusion (extracellular to periplasm)	ppt_e <=> ppt_p	CIW80_19480 or CIW80_22660 or CIW80_25725 or CIW80_05020	Transport, Outer Membrane	0	0	0	0	0	0	0	0	0	0	0	0	0	0	0	0	0	0	0	0	0	0	0	0	0	0	0	0	0	0	0	0	0
GALBDtex	Beta D-galactose transport via diffusion (extracellular to periplasm)	gal_bD_e <=> gal_bD_p	CIW80_05020 or CIW80_19480 or CIW80_22660 or CIW80_25725	Transport, Outer Membrane	0	0	0	0	0	0	0	0	0	0	0	0	0	0	0	0	0	0	0	0	0	0	0	0	0	0	0	0	0	0	0	0	0
LIPAHT2ex	Core oligosaccharide lipid A:hexadecanoate transferase (n-C16:0) (extracellular membrane)	colipa_e + h_e + hdca_e --> h2o_e + hacolipa_e	CIW80_21125	Lipopolysaccharide Biosynthesis / Recycling	0	2.13774e-45	0	0	0	0	0	0	0	1.74482e-27	0	0	0	0	0	0	-6.19646e-12	0	0	-6.27849e-12	0	0	4.26077e-12	0	0	-3.92892e-12	0	0	1.21596e-12	0	0	-1.15333e-11	0
DATPHs	DATP amine hydrolysis (spontaneous)	datp_c + h2o_c + h_c --> ditp_c + nh4_c	s0001	Nucleotide Salvage Pathway	0	-1.05284e-12	0	0	-6.5777e-12	0	0	-1.00846e-11	0	0	-1.6609e-11	0	0	5.539e-12	0	0	-5.50796e-12	0	0	-6.27849e-12	0	0	4.49748e-12	0	0	-3.49237e-12	0	0	1.28352e-12	0	0	-1.02518e-11	0
GLCTR1	Glucosyltransferase I (LPS core synthesis)	icolipa_c + udpg_c --> gicolipa_c + h_c + udp_c	CIW80_12855	Lipopolysaccharide Biosynthesis / Recycling	0	0	0	0	0	0	0	0	0	0	0	0	0	0	0	0	0	0	0	0	0	0	0	0	0	0	0	0	0	0	0	-1.53777e-11	0
LIPAabcpp	Lipid A transport via ABC system (periplasm)	atp_c + h2o_c + lipa_c --> adp_c + h_c + lipa_p + pi_c	CIW80_22585	Lipopolysaccharide Biosynthesis / Recycling	-4.2665e-28	-7.49552e-14	0	0	-4.9849e-13	0	0	-6.21653e-13	0	0	-1.02384e-12	0	0	3.41445e-13	0	0	-3.39532e-13	0	0	-3.44027e-13	0	0	2.77242e-13	0	0	-2.15283e-13	0	0	7.91208e-14	0	1.09227e-12	-6.31962e-13	0
LIPAHTex	Lipid A:hexadecanoate transferase (n-C16:0) (extracellular membrane)	h_e + hdca_e + lipa_e --> h2o_e + halipa_e	CIW80_21125	Lipopolysaccharide Biosynthesis / Recycling	0	0	0	0	0	0	0	0	0	0	0	0	0	0	0	0	0	0	0	0	0	0	0	0	0	0	0	0	0	0	0	0	0
LIPACabcpp	Lipid (cold) A transport via ABC system (periplasm)	atp_c + h2o_c + lipa_cold_c --> adp_c + h_c + lipa_cold_p + pi_c	CIW80_22585	Lipopolysaccharide Biosynthesis / Recycling	0	7.23489e-14	0	0	-4.92534e-13	0	0	-6.13253e-13	0	0	-1.01001e-12	2.01022e-32	0	3.36831e-13	4.38739e-14	0	-3.34944e-13	0	0	-3.37804e-13	0	0	2.73495e-13	0	0	-2.12374e-13	0	0	7.80516e-14	0	0	-6.3632e-13	0
ECAP1pp	Enterobacterial common antigen polymerase (periplasm)	2.0 unagamuf_p --> eca2und_p + h_p + udcpdp_p	CIW80_13785 and CIW80_13830	Lipopolysaccharide Biosynthesis / Recycling	0	0	0	0	0	0	0	0	0	0	0	0	0	0	0	0	0	0	0	0	0	0	0	0	0	0	0	0	0	0	0	0	0
PTRCtex	Putrescine transport via diffusion (extracellular to periplasm)	ptrc_e <=> ptrc_p	CIW80_19480 or CIW80_22660 or CIW80_25725 or CIW80_05020	Transport, Outer Membrane	7.54326e-12	0	0	1.02296e-11	0	0	9.68921e-12	0	0	1.81203e-11	0	0	-4.80896e-12	0	0	3.6347e-12	0	0	3.62688e-12	0	0	-1.99979e-12	0	0	-1.75698e-13	0	0	5.37429e-13	0	0	2.68102e-12	0	0
UDCPDPpp	Undecaprenyl-diphosphatase (periplasm)	h2o_p + udcpdp_p --> h_p + pi_p + udcpp_p	CIW80_25355 or CIW80_09760 or CIW80_22210	Cell Envelope Biosynthesis	0	0	0	0	0	0	0	0	0	0	0	0	0	0	0	0	0	0	0	0	0	0	0	0	0	0	0	0	0	0	0	0	0
EX_mso3_e	Methanesulfonate exchange	mso3_e -->		Extracellular exchange	0	0	0	0	0	0	0	0	0	0	0	0	0	4.5305e-43	0	0	0	0	0	0	0	0	0	0	0	0	0	0	0	0	0	0	0
EX_23camp_e	2',3'-Cyclic AMP exchange	23camp_e -->		Extracellular exchange	0	9.24034e-14	0	0	0	0	0	0	0	0	0	0	0	0	0	0	0	0	0	0	0	0	0	0	0	0	0	0	0	0	0	0	0
EX_23cgmp_e	2',3'-Cyclic GMP exchange	23cgmp_e -->		Extracellular exchange	0	0	0	0	0	0	0	0	0	0	0	0	0	0	0	0	0	0	0	0	0	0	0	0	0	0	0	0	0	0	0	0	0
EX_23cump_e	2',3'-Cyclic UMP exchange	23cump_e -->		Extracellular exchange	0	0	0	0	0	0	0	0	0	0	0	0	0	0	0	0	0	0	0	0	0	0	0	0	0	0	0	0	0	0	0	0	0
ECAP2pp	Enterobacterial common antigen polymerase (periplasm)	eca2und_p + unagamuf_p --> eca3und_p + h_p + udcpdp_p	CIW80_13785 and CIW80_13830	Lipopolysaccharide Biosynthesis / Recycling	0	0	0	0	0	0	0	0	0	0	0	0	0	0	0	0	0	0	0	0	0	0	0	0	0	0	0	0	0	0	0	0	0
FE3Ri	Fe(III) reduction	fadh2_c + 2.0 fe3_c --> fad_c + 2.0 fe2_c + 2.0 h_c	CIW80_14200	Cofactor and Prosthetic Group Biosynthesis	0	129.201	-2.5269e-14	0	161.715	0	0	194.229	0	0	226.744	0	0	259.258	0	0	205.592	0	0	220.87	0	0	236.149	0	0	251.427	0	0	266.705	0	0	290.162	0
FE3HOXR3	Fe(III)hydroxamate reductase	2.0 fe3hox_c + rbflvrd_c --> 2.0 fe2_c + 2.0 fe3hox_un_c + 2.0 h_c + ribflv_c		Inorganic Ion Transport and Metabolism	0	3.21618e-12	0	0	-3.864e-11	0	0	-1.51269e-11	0	0	-2.49135e-11	0	0	-3.21436e-12	0	0	-8.26194e-12	0	0	-8.37124e-12	0	0	6.72515e-12	0	0	-1.98632e-12	0	0	3.49141e-12	0	0	-9.83971e-12	0
FEENTERR1	Fe-enterobactin reduction (Fe(III)-unloading)	fadh2_c + 2.0 feenter_c --> 2.0 enter_c + fad_c + 2.0 fe2_c + 2.0 h_c	CIW80_23540	Inorganic Ion Transport and Metabolism	0	3.21618e-12	0	0	-3.864e-11	0	0	-1.51269e-11	0	0	-2.49135e-11	0	0	-3.24007e-12	0	0	-8.26194e-12	0	0	-8.37124e-12	0	0	6.72515e-12	0	0	-1.98632e-12	0	0	3.49141e-12	0	0	-9.83971e-12	0
NODOy	Nitric oxide dioxygenase	nadph_c + 2.0 no_c + 2.0 o2_c --> h_c + nadp_c + 2.0 no3_c	CIW80_06565	Nitrogen Metabolism	0	0	0	0	0	0	0	0	0	0	0	0	0	0	0	0	0	0	0	0	0	0	0	0	0	0	0	0	0	0	0	0	0
PYRtex	Pyruvate transport via diffusion (extracellular to periplasm)	pyr_e <=> pyr_p	CIW80_19480 or CIW80_22660 or CIW80_25725 or CIW80_05020	Transport, Outer Membrane	-129.201	0	0	-161.715	0	0	-194.229	0	0	-226.744	0	0	-259.258	0	0	-205.592	0	0	-220.87	0	0	-236.149	0	0	-250.747	0	0	-235.312	0	0	-237.362	0	0
GALM2pp	Aldose-1-epimerase	gal_bD_p --> gal_p	CIW80_21760	Alternate Carbon Metabolism	0	0	0	0	0	0	0	0	0	0	0	0	0	0	0	0	0	0	0	0	0	0	0	0	0	0	0	0	0	0	0	0	0
CU1abcpp	Copper (Cu +1) ABC transporter (periplasm)	atp_c + cu_c + h2o_c --> adp_c + cu_p + h_c + pi_c	CIW80_20575	Inorganic Ion Transport and Metabolism	0	-7.3828e-12	0	0	-7.728e-11	0	0	-3.02538e-11	0	0	-4.9827e-11	0	0	-6.48015e-12	0	0	-1.65239e-11	0	0	-1.67425e-11	0	0	1.34503e-11	0	0	-3.97264e-12	0	0	6.98282e-12	0	0	-1.96794e-11	0
HG2abcpp	Mercury (Hg+2) ABC transporter (periplasm)	atp_c + h2o_c + hg2_c --> adp_c + h_c + hg2_p + pi_c	CIW80_11935	Inorganic Ion Transport and Metabolism	0	0	0	0	0	0	0	0	0	0	0	0	0	0	0	0	0	0	0	0	0	0	0	0	0	0	0	0	0	0	0	0	0
FEENTERR3	Fe-enterobactin reduction (Fe(III)-unloading)	2.0 feenter_c + rbflvrd_c --> 2.0 enter_c + 2.0 fe2_c + 2.0 h_c + ribflv_c	CIW80_23540	Inorganic Ion Transport and Metabolism	0	-3.84274e-12	0	0	-3.864e-11	0	0	-1.51269e-11	0	0	-2.49135e-11	0	0	-3.24007e-12	0	0	-8.26194e-12	0	0	-8.37124e-12	0	0	6.72515e-12	0	0	-1.98632e-12	0	0	3.49141e-12	0	0	-9.83971e-12	0
SULFACtex	Sulfoaceate transport via diffusion (extracellular to periplasm)	sulfac_e <=> sulfac_p	CIW80_25725 or CIW80_05020 or CIW80_19480 or CIW80_22660	Transport, Outer Membrane	9.31762e-12	0	0	1.16087e-11	0	0	1.12282e-11	9.86204e-14	0	1.78537e-11	0	0	-5.78622e-12	0	0	0	0	0	0	0	0	-2.15869e-13	-2.19739e-27	0	0	0	0	0	0	0	0	-2.95191e-11	0
EX_sulfac_e	Sulfoacetate exchange	sulfac_e -->		Extracellular exchange	0	-2.30564e-12	0	0	-5.796e-11	0	0	-2.26904e-11	0	0	-3.73703e-11	0	0	-2.7843e-12	0	0	0	0	1.99479e-11	-8.15627e-14	0	0	-6.31459e-28	0	0	0	0	0	2.69855e-28	0	0	-8.96831e-44	0
EX_butso3_e	Butanesulfonate exchange	butso3_e -->		Extracellular exchange	0	0	0	0	0	0	0	5.03827e-27	0	0	0	0	0	0	0	0	0	0	1.99479e-11	0	0	0	0	0	0	0	0	0	0	0	3.70072e-11	0	0
EX_ethso3_e	Ethanesulfonate exchange	ethso3_e -->		Extracellular exchange	0	-2.30564e-12	0	0	-5.796e-11	0	0	-2.26904e-11	0	0	-3.73703e-11	0	0	-2.83515e-12	0	0	0	0	0	0	0	0	7.35704e-44	0	0	0	0	0	0	0	0	0	0
DSERtex	D-serine transport via diffusion (extracellular to periplasm)	ser__D_e <=> ser__D_p	CIW80_19480 or CIW80_22660 or CIW80_25725 or CIW80_05020	Transport, Outer Membrane	0	0	0	0	0	0	0	0	0	0	0	0	0	0	0	0	0	0	0	0	0	0	0	0	0	0	0	0	0	0	0	0	0
LA4NTpp	4-amino-4-deoxy-L-arabinotransferase (LPS lipid A modification, periplasmic face of membrane))	colipa_p + uLa4n_p --> acolipa_p + udcpp_p	CIW80_05230	Lipopolysaccharide Biosynthesis / Recycling	0	0	0	0	-9.27361e-11	0	0	-3.63046e-11	0	0	-5.97924e-11	0	0	-7.84724e-12	0	0	-4.95716e-11	0	0	9.83413e-13	0	0	5.71128e-12	0	0	-6.26699e-12	0	0	3.04033e-12	0	0	0	0
NODOx	Nitric oxide dioxygenase	nadh_c + 2.0 no_c + 2.0 o2_c --> h_c + nad_c + 2.0 no3_c	CIW80_06565	Nitrogen Metabolism	0	0	0	0	0	0	0	0	0	0	0	0	0	0	0	0	0	0	0	0	0	0	0	0	0	0	0	0	0	0	0	0	0
SERtex	L-serine transport via diffusion (extracellular to periplasm)	ser__L_e <=> ser__L_p	CIW80_19480 or CIW80_22660 or CIW80_25725 or CIW80_05020	Transport, Outer Membrane	2.79529e-11	0	0	3.86957e-11	0	0	3.74274e-11	0	0	5.92226e-11	0	0	-1.92874e-11	0	0	1.30537e-11	0	0	1.32986e-11	0	0	-7.49135e-12	0	0	1.33724e-11	0	0	9.92865e-12	0	0	2.46715e-11	0	0
NOtex	Nitric oxide transport via diffusion (extracellular to periplasm)	no_e <=> no_p	CIW80_19480 or CIW80_22660 or CIW80_25725 or CIW80_05020	Transport, Outer Membrane	3.50633e-30	0	0	0	0	0	0	0	0	0	0	0	0	0	0	0	0	0	0	0	0	0	0	0	0	0	0	0	0	0	0	0	0
NOtpp	NO transport (diffusion)	no_p <=> no_c	s0001	Inorganic Ion Transport and Metabolism	3.50633e-30	0	0	0	0	0	0	0	0	0	0	0	0	0	0	0	0	0	0	0	0	0	0	0	0	0	0	0	0	0	0	0	0
NHFRBO	NADH:flavorubredoxin oxidoreductase	h_c + nadh_c + 2.0 no_c --> h2o_c + n2o_c + nad_c	CIW80_07225 and CIW80_07220	Nitrogen Metabolism	0	0	0	0	0	0	0	0	0	0	0	0	0	0	0	0	0	0	0	0	0	0	0	0	0	0	0	0	0	0	0	0	0
N2Otpp	Nitrious oxide transport (diffusion)	n2o_p <=> n2o_c	s0001	Inorganic Ion Transport and Metabolism	1.75316e-30	0	0	0	0	0	0	0	0	0	0	0	0	0	0	0	0	0	0	0	0	0	0	0	0	0	0	0	0	0	0	0	0
N2Otex	Nitrious oxide transport via diffusion (extracellular to periplasm)	n2o_e <=> n2o_p	CIW80_19480 or CIW80_22660 or CIW80_25725 or CIW80_05020	Transport, Outer Membrane	1.75316e-30	0	0	0	0	0	0	0	0	0	0	0	0	0	0	0	0	0	0	0	0	0	0	0	0	0	0	0	0	0	0	0	0
CRNt8pp	L-carnitine/D-carnitine antiporter (periplasm)	crn__D_c + crn_p --> crn__D_p + crn_c	CIW80_17885	Transport, Inner Membrane	0	1000	0	0	1000	0	0	1000	0	0	1000	0	0	1000	0	0	1000	0	0	1000	0	0	1000	0	0	1000	0	0	1000	0	0	1000	0
CRNt2rpp	L-carnitine outward transport (H+ antiport)	crn_p + h_p <=> crn_c + h_c	CIW80_15850	Transport, Inner Membrane	-1000	0	0	-1000	0	0	-1000	0	0	-1000	0	0	-1000	0	0	-1000	0	0	-1000	0	0	-1000	0	0	-1000	0	0	-1000	0	0	-1000	-7.95808e-13	0
CRNDt2rpp	D-carnitine outward transport (H+ antiport)	crn__D_p + h_p <=> crn__D_c + h_c	CIW80_15850	Transport, Inner Membrane	2.79529e-11	1000	0	3.86957e-11	1000	0	3.74274e-11	1000	0	5.92226e-11	1000	0	-1.92874e-11	1000	0	1.2993e-11	1000	0	1.31563e-11	1000	0	-7.49655e-12	1000	0	1.3415e-11	1000	0	9.92865e-12	1000	0	2.44629e-11	1000	0
CTBTt2rpp	Cronobetaine outward transport (H+ antiport)	ctbt_p + h_p <=> ctbt_c + h_c	CIW80_15850	Transport, Inner Membrane	2.79529e-11	0	0	3.86957e-11	0	0	3.74274e-11	0	0	5.92226e-11	0	0	-1.92874e-11	0	0	1.2993e-11	0	0	1.31563e-11	0	0	-7.49655e-12	0	0	1.3415e-11	0	0	9.92865e-12	0	0	2.44629e-11	0	0
PACALDt2rpp	Phenylacetaldehyde reversible transport via proton symport (periplasm)	h_p + pacald_p <=> h_c + pacald_c		Transport, Inner Membrane	0	0	0	0	0	0	0	0	0	0	0	0	0	0	0	0	0	0	0	0	0	0	0	0	0	0	0	0	0	0	0	0	0
PEAMNtex	Phenethylamine transport via diffusion (extracellular to periplasm)	peamn_e <=> peamn_p	CIW80_19480 or CIW80_22660 or CIW80_25725 or CIW80_05020	Transport, Outer Membrane	0	0	0	0	0	0	0	0	0	0	0	0	0	0	0	0	0	0	0	0	0	0	0	0	0	0	0	0	0	0	0	0	0
PACALDtex	Phenethylacetaldehyde transport via diffusion (extracellular to periplasm)	pacald_e <=> pacald_p	CIW80_19480 or CIW80_22660 or CIW80_25725 or CIW80_05020	Transport, Outer Membrane	0	0	0	0	0	0	0	0	0	0	0	0	0	0	0	0	0	0	0	0	0	0	0	0	0	0	0	0	0	0	0	0	0
LIPOt2pp	Lipoate transport via proton symport (periplasm)	h_p + lipoate_p --> h_c + lipoate_c		Transport, Inner Membrane	0	0	0	0	0	0	0	0	0	0	0	0	0	0	0	1.18118e-12	0	0	1.16085e-12	0	0	-7.75505e-13	0	0	1.43733e-12	0	0	9.02605e-13	0	0	0	0	0
AGM4PA	N-Acetyl-D-glucosamine(anhydrous)N-Acetylmuramyl-tetrapeptide amidase	anhgm4p_c + h2o_c --> LalaDgluMdapDala_c + anhgm_c	CIW80_18265	Murein Recycling	0	-1.62262e-13	0	0	-7.02546e-12	0	0	7.47937e-13	0	0	-4.52973e-12	0	0	-5.83184e-13	0	0	-1.50217e-12	0	0	2.13081e-13	0	0	1.22304e-12	0	0	-1.32144e-12	0	0	6.55647e-13	0	0	-1.80664e-12	0
RNDR3b	Ribonucleoside-diphosphate reductase (CDP) (glutaredoxin)	cdp_c + grxrd_c --> dcdp_c + grxox_c + h2o_c	(CIW80_22250 and (CIW80_07035 and CIW80_07040)) or ((CIW80_07035 and CIW80_07040) and CIW80_12760) or ((CIW80_07035 and CIW80_07040) and CIW80_23930) or ((CIW80_07035 and CIW80_07040) and CIW80_01125)	Nucleotide Salvage Pathway	4.19293e-11	-1.02345e-12	0	0	0.096728	0	0	0.193456	0	0	0.290184	0	0	0.386912	0	0	0.563362	0	0	0.676034	0	0	0.788706	0	0	0.901379	0	0	1.01405	0	0	1.12672	0
RNDR4b	Ribonucleoside-diphosphate reductase (UDP) (glutaredoxin)	grxrd_c + udp_c --> dudp_c + grxox_c + h2o_c	(CIW80_22250 and (CIW80_07035 and CIW80_07040)) or ((CIW80_07035 and CIW80_07040) and CIW80_12760) or ((CIW80_07035 and CIW80_07040) and CIW80_01125) or ((CIW80_07035 and CIW80_07040) and CIW80_23930)	Nucleotide Salvage Pathway	4.19293e-11	-3.03153e-12	5.09396e-13	0	0.0898274	0	0	0.179655	0	0	0.269482	0	0	0.35931	0	0	0.523171	0	0	0.627805	9.71454e-17	0	0.732439	9.71454e-17	0	0.837073	0	0	0.941708	0	0	1.04634	0
ACGAL1Ptex	N-acetyl-D-galactosamine 1-phosphate transport via diffusion (extracellular to periplasm)	acgal1p_e <=> acgal1p_p	CIW80_19480 or CIW80_22660 or CIW80_25725 or CIW80_05020	Transport, Outer Membrane	0	0	0	0	0	0	0	0	0	0	0	0	0	0	0	0	0	0	0	0	0	0	0	0	0	0	0	0	0	0	0	0	0
ACGALtex	N-acetyl-D-galactosamine transport via diffusion (extracellular to periplasm)	acgal_e <=> acgal_p	CIW80_19480 or CIW80_22660 or CIW80_25725 or CIW80_05020	Transport, Outer Membrane	0	0	1.24441e-13	-1.06075e-26	0	0	0	0	0	0	0	0	0	0	0	0	0	0	0	0	0	0	0	0	0	0	0	0	0	0	0	0	0
GLCUR1Ptex	D-glucuronate 1-phosphate transport via diffusion (extracellular to periplasm)	glcur1p_e <=> glcur1p_p	CIW80_19480 or CIW80_22660 or CIW80_25725 or CIW80_05020	Transport, Outer Membrane	-9.59508e-27	0	0	0	0	0	0	0	0	0	0	0	0	0	0	0	0	0	0	0	0	0	0	0	0	0	0	8.12044e-14	0	0	0	0	0
UDPGLCURtex	UDP-D-glucuronate transport via diffusion (extracellular to periplasm)	udpglcur_e <=> udpglcur_p	CIW80_19480 or CIW80_22660 or CIW80_25725 or CIW80_05020	Transport, Outer Membrane	0	0	0	0	0	0	0	0	0	0	0	0	-5.2602e-12	0	0	0	0	0	3.58809e-12	0	0	0	0	0	3.6329e-12	0	0	2.70781e-12	0	0	0	0	0
UDPGALPpp	UDPgalactose pyrophosphohydrolase	h2o_p + udpgal_p --> gal1p_p + 2.0 h_p + ump_p	CIW80_20545	Alternate Carbon Metabolism	0	0	0	0	0	0	0	0	0	0	0	0	0	0	0	0	0	0	0	0	0	0	0	0	0	0	0	0	0	0	0	0	0
UACGAMPpp	UDP-N-acetyl-D-glucosamine pyrophosphohydrolase (periplasm)	h2o_p + uacgam_p --> acgam1p_p + 2.0 h_p + ump_p	CIW80_20545	Alternate Carbon Metabolism	0	0	0	9.67391e-12	0	0	6.3553e-12	0	0	1.48057e-11	0	0	-4.82185e-12	0	0	0	0	0	1.38488e-12	0	0	0	0	0	1.40217e-12	0	0	1.04512e-12	0	0	0	0	0
UACGALPpp	UDP-N-acetyl-D-galactosamine pyrophosphohydrolase (periplasm)	h2o_p + udpacgal_p --> acgal1p_p + 2.0 h_p + ump_p	CIW80_20545	Alternate Carbon Metabolism	0	0	0	-1.0382e-26	0	0	0	0	0	0	0	0	0	0	0	0	0	0	0	0	0	0	0	0	0	0	0	0	0	0	0	0	0
UGLCURPpp	UDP-D-glucuronate pyrophosphohydrolase (periplasm)	h2o_p + udpglcur_p --> glcur1p_p + 2.0 h_p + ump_p	CIW80_20545	Alternate Carbon Metabolism	0	0	0	0	0	0	0	0	0	0	0	0	0	0	0	0	0	0	0	0	0	0	0	0	0	0	0	0	0	0	0	0	0
FEROpp	Ferroxidase	4.0 fe2_p + 4.0 h_p + o2_p --> 4.0 fe3_p + 2.0 h2o_p	CIW80_18370 or CIW80_11200	Inorganic Ion Transport and Metabolism	0	146.848	0	0	164.298	0	0	181.748	0	0	199.197	0	0	216.647	0	0	198.768	0	0	209.152	0	0	219.536	0	0	229.919	0	0	240.303	0	0	249.297	0
ISETACabcpp	Isethionate transport via ABC system (periplasm)	atp_c + h2o_c + isetac_p --> adp_c + h_c + isetac_c + pi_c	(CIW80_19950 and CIW80_19955 and CIW80_19960) or (CIW80_22680 and CIW80_22685 and CIW80_22695)	Transport, Inner Membrane	0	0	0	1.16087e-11	0	0	7.62636e-12	0	0	1.77668e-11	0	0	-5.78622e-12	0	0	0	-2.48242e-11	0	0	3.31434e-12	0	0	-3.11218e-11	0	0	0	0	0	2.78037e-27	0	0	-6.56012e-11	0
ISETACtex	Isethionate transport via diffusion (extracellular to periplasm)	isetac_e <=> isetac_p	CIW80_19480 or CIW80_22660 or CIW80_25725 or CIW80_05020	Transport, Outer Membrane	0	0	0	1.16087e-11	0	0	7.62636e-12	0	0	1.77668e-11	0	0	-5.78622e-12	0	0	0	-2.48242e-11	0	0	3.31434e-12	0	0	-3.11218e-11	0	0	0	0	0	0	0	0	0	0
GUR1PPpp	Glucuronate 1-phosphate phosphatase (periplasm)	glcur1p_p + h2o_p --> glcur_p + pi_p		Alternate Carbon Metabolism	0	0	0	0	0	0	0	0	0	0	0	0	0	0	0	0	0	0	0	0	0	0	0	0	0	0	0	0	0	0	4.54747e-13	0	0
UDPGtex	UDPglucose transport via diffusion (extracellular to periplasm)	udpg_e <=> udpg_p	CIW80_19480 or CIW80_22660 or CIW80_25725 or CIW80_05020	Transport, Outer Membrane	0	0	0	0	0	0	0	0	0	0	0	0	0	0	0	0	0	0	0	0	0	0	0	0	2.51994e-12	0	0	2.97066e-12	0	0	4.1781e-13	0	0
ACGAL1PPpp	N-acetyl-D-galactosamine 1-phosphatase (periplasm)	acgal1p_p + h2o_p --> acgal_p + pi_p		Alternate Carbon Metabolism	0	0	0	0	0	0	0	0	0	0	0	0	0	0	0	0	0	0	0	0	0	0	0	0	0	0	0	0	0	0	0	0	0
UDPGALtex	UDPgalactose transport via diffusion (extracellular to periplasm)	udpgal_e <=> udpgal_p	CIW80_22660 or CIW80_25725 or CIW80_05020 or CIW80_19480	Transport, Outer Membrane	0	0	0	0	0	0	0	0	0	0	0	0	0	0	0	0	0	0	0	0	0	0	0	0	0	0	0	0	0	0	0	0	0
ACGAM1Ptex	N-acetyl-D-glucosamine 1-phosphate transport via diffusion (extracellular to periplasm)	acgam1p_e <=> acgam1p_p	CIW80_19480 or CIW80_22660 or CIW80_25725 or CIW80_05020	Transport, Outer Membrane	0	0	0	0	0	0	0	0	0	0	0	0	0	0	0	0	0	0	0	0	0	0	0	0	0	0	0	0	0	0	0	0	0
UACGAMtex	UDP-N-acetyl-D-glucosamine transport via diffusion (extracellular to periplasm)	uacgam_e <=> uacgam_p	CIW80_19480 or CIW80_22660 or CIW80_25725 or CIW80_05020	Transport, Outer Membrane	0	0	0	0	0	0	0	0	0	0	0	0	0	0	0	-5.87486e-28	0	0	0	0	0	0	0	0	0	0	0	0	0	0	0	0	0
UDPACGALtex	UDP-N-acetyl-D-galactosamine transport via diffusion (extracellular to periplasm)	udpacgal_e <=> udpacgal_p	CIW80_19480 or CIW80_22660 or CIW80_25725 or CIW80_05020	Transport, Outer Membrane	0	0	0	0	0	0	0	0	0	0	0	0	0	0	0	0	0	0	0	0	0	0	0	0	0	0	0	0	0	0	0	0	0
AM4PCP	Anhydrous-N-Acetylmuramyl-tetrapeptide L,D-carboxypeptidase	anhm4p_c + h2o_c --> ala__D_c + anhm3p_c	CIW80_24820	Murein Recycling	0	-1.92053e-12	0	0	-7.02552e-12	0	0	6.07699e-13	0	0	-6.89561e-12	0	0	-6.22578e-13	0	0	-1.50361e-12	0	0	2.11002e-13	0	0	-1.88617e-12	0	0	-1.29588e-12	0	0	1.80883e-12	0	0	-3.97583e-12	0
AM3PA	Anhydrous-N-Acetylmuramyl-tripeptide amidase	anhm3p_c + h2o_c --> LalaDgluMdap_c + anhm_c	CIW80_18265	Murein Recycling	0	-1.92053e-12	0	0	-1.4051e-11	0	0	1.22956e-12	0	0	-6.89561e-12	0	0	-6.22578e-13	0	0	-3.0081e-12	0	0	4.22004e-13	0	0	-3.77234e-12	0	0	-2.59384e-12	0	0	3.61765e-12	0	0	-7.95166e-12	0
UM4PCP	UDP-N-acetylmuramoyl-L-alanyl-D-gamma-glutamyl-meso-2,6-diaminopimelate-D-alanine L,D-carboxypeptidase	h2o_c + um4p_c --> ala__D_c + ugmd_c	CIW80_24820	Murein Recycling	0	-1.92053e-12	0	0	-7.02552e-12	0	0	6.23955e-13	0	0	-6.89561e-12	0	0	-6.03514e-13	0	0	-1.50361e-12	0	0	2.11002e-13	0	0	-1.88617e-12	0	0	-1.29588e-12	0	0	1.80883e-12	0	0	-3.97583e-12	0
CBLAT	Cob(I)alamin adenosyltransferase	atp_c + cbl1_c + h_c <=> adocbl_c + pppi_c	CIW80_25290	Cofactor and Prosthetic Group Biosynthesis	0	-1.6381e-12	0	7.5164e-12	-6.266e-12	0	8.47373e-12	4.89178e-13	0	1.97409e-11	-6.15014e-12	0	8.25894e-12	-5.00625e-13	0	0	-1.34185e-12	0	-3.54351e-28	1.88191e-13	0	0	-1.68226e-12	0	-1.78411e-28	-1.15777e-12	0	1.54266e-28	1.61328e-12	0	4.86327e-13	-3.64451e-12	0
NTRIR4pp	Nitrite Reductase (Menaquinole-8, periplasm)	2.0 h_p + 3.0 mql8_c + no2_p --> 2.0 h2o_p + 3.0 mqn8_c + nh4_p	CIW80_15605 and CIW80_15610 and CIW80_15615 and CIW80_15620	Nitrogen Metabolism	0	791.393	281.186	0	812.721	117.284	0	834.049	114.68	0	855.378	228.766	0	876.706	206.761	0	863.198	205.228	0	877.558	206.166	0	891.919	207.104	0	906.28	187.689	0	920.641	150.607	0	940.887	113.392
NTRIR3pp	Nitrite Reductase (Ubiquinole-8, periplasm)	2.0 h_p + no2_p + 3.0 q8h2_c --> 2.0 h2o_p + nh4_p + 3.0 q8_c	CIW80_15605 and CIW80_15610 and CIW80_15615 and CIW80_15620	Nitrogen Metabolism	0	922.636	218.814	0	938.579	382.716	0	954.522	385.32	0	970.465	299.258	0	986.408	303.806	0	978.208	270.814	0	989.322	237.017	0	1000	203.22	0	1000	189.776	0	1000	193.999	0	1000	198.496
INOSTt4pp	Na+/myo-inositol symporter (periplasm)	inost_p + na1_p --> inost_c + na1_c	CIW80_13275	Transport, Inner Membrane	0	1000	0	0	1000	0	0	1000	0	0	1000	0	0	1000	0	0	1000	2.57255	0	1000	3.08706	0	1000	3.60157	0	1000	4.11608	0	1000	4.6306	0	1000	5.14511
PHEMEtiex	Protoheme transport irreversible out via diffusion (periplasm to extracellular)	pheme_p --> pheme_e		Transport, Outer Membrane	0	-5.57752e-13	0	0	-1.79946e-12	0	0	-7.34043e-14	0	0	-1.78738e-12	0	0	-3.57039e-14	0	0	-8.17414e-13	0	0	-9.76044e-14	0	0	4.03579e-13	0	0	-4.07347e-13	0	0	1.06663e-13	0	0	-1.2904e-12	0
AGM3PA	N-Acetyl-D-glucosamine(anhydrous)N-Acetylmuramyl-tripeptide amidase	anhgm3p_c + h2o_c --> LalaDgluMdap_c + anhgm_c	CIW80_18265	Murein Recycling	0	-1.87402e-12	0	0	-4.8531e-12	0	0	-1.09956e-12	0	0	-4.82051e-12	0	0	-9.62924e-14	0	0	-4.40908e-12	0	0	-5.26472e-13	0	0	2.12689e-12	0	0	-2.20214e-12	0	0	5.75766e-13	0	0	-6.96036e-12	0
CYANtex	Cyanide transport via diffusion (extracellular to periplasm)	cyan_e <=> cyan_p	CIW80_19480 or CIW80_22660 or CIW80_25725 or CIW80_05020	Transport, Outer Membrane	0	0	0	0	0	0	0	0	0	0	0	0	0	0	0	0	0	0	0	0	0	0	0	0	0	0	0	0	0	0	0	0	0
SO3tex	Sulfite transport via diffusion (extracellular to periplasm)	so3_e <=> so3_p	CIW80_19480 or CIW80_22660 or CIW80_25725 or CIW80_05020	Transport, Outer Membrane	0	0	0	6.71206e-12	0	0	3.39631e-27	0	0	2.61139e-11	0	0	1.0417e-11	0	0	0	0	0	0	0	0	-5.2449e-12	0	0	0	0	0	0	0	0	0	0	0
TCYNTtex	Thiocyanate transport via diffusion (extracellular to periplasm)	tcynt_e <=> tcynt_p	CIW80_19480 or CIW80_22660 or CIW80_25725 or CIW80_05020	Transport, Outer Membrane	0	0	0	6.71206e-12	0	0	3.39631e-27	0	0	2.61139e-11	0	0	1.0417e-11	0	0	0	0	0	0	0	0	-5.2449e-12	0	0	0	0	0	0	0	0	0	0	0
ACANTHAT	Acetyl-CoA:anthranilate acetyltransferase	accoa_c + anth_c --> acanth_c + coa_c	CIW80_00305	Tyrosine, Tryptophan, and Phenylalanine Metabolism	0	0	0	0	0	0	0	0	0	0	0	0	0	0	0	0	0	0	0	0	0	0	0	0	0	0	0	0	0	0	0	0	0
METSOX2abcpp	L-methionine R-oxide transport via ABC system (periplasm)	atp_c + h2o_c + metsox_R__L_p --> adp_c + h_c + metsox_R__L_c + pi_c		Transport, Inner Membrane	0	0	0	0	0	0	0	0	0	0	0	0	0	0	0	0	0	0	0	0	0	0	0	0	0	0	0	0	0	0	8.30984e-12	0	0
METSOX1tex	L-methionine S-oxide diffusion (extracellular)	metsox_S__L_e <=> metsox_S__L_p	CIW80_19480 or CIW80_22660 or CIW80_25725 or CIW80_05020	Transport, Outer Membrane	0	1.60567e-29	1.17632e-13	0	0	0	0	0	0	0	0	0	0	0	0	0	0	0	0	0	0	0	0	0	0	0	0	0	0	0	8.30984e-12	0	0
METSOX2tex	L-methionine R-oxide diffusion (extracellular)	metsox_R__L_e <=> metsox_R__L_p	CIW80_19480 or CIW80_22660 or CIW80_25725 or CIW80_05020	Transport, Outer Membrane	3.16127e-14	0	0	0	0	0	0	0	0	0	0	0	0	0	0	0	0	0	0	0	0	0	0	0	0	0	0	0	0	0	8.30984e-12	0	0
3UMPtex	3UMP transport via diffusion (extracellular to periplasm)	3ump_e <=> 3ump_p	CIW80_19480 or CIW80_22660 or CIW80_25725 or CIW80_05020	Transport, Outer Membrane	0	0	0	0	0	0	0	0	0	0	0	0	0	0	0	0	0	0	0	0	0	0	0	0	0	0	0	0	0	0	6.79896e-12	0	0
MSO3abcpp	Methanesulfonate transport via ABC system (periplasm)	atp_c + h2o_c + mso3_p --> adp_c + h_c + mso3_c + pi_c	CIW80_22680 and CIW80_22695 and CIW80_22685	Transport, Inner Membrane	0	0	0	0	0	0	0	0	0	0	0	0	0	0	0	0	0	0	0	0	0	0	0	0	0	0	0	0	0	0	0	-2.49295e-11	0
MSO3tex	Methanesulfonate transport via diffusion (extracellular to periplasm)	mso3_e <=> mso3_p	CIW80_19480 or CIW80_22660 or CIW80_25725 or CIW80_05020	Transport, Outer Membrane	0	0	0	0	0	0	0	0	0	0	0	0	0	0	0	0	0	0	0	0	0	0	0	0	0	0	0	0	0	0	0	0	0
FECRMR1	Ferrichrome reductase	fadh2_c + 2.0 fecrm_c --> fad_c + 2.0 fe2_c + 2.0 fecrm_un_c + 2.0 h_c		Inorganic Ion Transport and Metabolism	0	-1.72425e-12	0	0	-1.18542e-11	0	0	-8.19019e-12	0	0	-3.29763e-11	0	0	-8.01507e-12	0	0	3.105e-12	0	0	1.00626e-11	0	0	-2.86926e-12	0	0	1.06419e-12	0	0	-8.94455e-12	0	0	-1.24648e-11	0
FECRMR2	Ferrichrome reductase	2.0 fecrm_c + fmnh2_c --> 2.0 fe2_c + 2.0 fecrm_un_c + fmn_c + 2.0 h_c		Inorganic Ion Transport and Metabolism	0	-1.72425e-12	0	0	-1.18542e-11	0	0	-8.19019e-12	0	0	-3.29763e-11	0	0	-8.01507e-12	0	0	4.64661e-12	0	0	1.50984e-11	0	0	-4.30504e-12	0	0	1.06819e-12	0	0	-8.94455e-12	0	0	-1.24648e-11	0
TDP	Thiamin pyrophosphatase	h2o_c + thmpp_c --> h_c + pi_c + thmmp_c	CIW80_24290	Cofactor and Prosthetic Group Biosynthesis	0	-3.4485e-12	0	0	-2.37084e-11	0	0	-1.63804e-11	0	0	-6.59526e-11	0	0	-1.60318e-11	0	0	6.19548e-12	0	0	2.01312e-11	0	0	-5.74005e-12	0	0	2.15959e-12	0	0	-1.78891e-11	0	0	-2.49295e-11	0
3PEPTabcpp	Tripeptide (LalaDgluMdap) transport via ABC system (periplasm)	LalaDgluMdap_p + atp_c + h2o_c --> LalaDgluMdap_c + adp_c + h_c + pi_c	(CIW80_25160 and CIW80_25170 and CIW80_25155 and CIW80_25615 and CIW80_25165) or (CIW80_04720 and CIW80_04735 and CIW80_04725 and CIW80_04730) or (CIW80_25160 and CIW80_25170 and CIW80_25165 and CIW80_25155 and CIW80_25150)	Murein Recycling	1.28567e-13	-3.23297e-13	0	1.48178e-12	-2.15531e-12	0	1.02377e-12	-1.48913e-12	0	4.12204e-12	-5.99569e-12	0	1.00188e-12	-1.45744e-12	0	0	5.63225e-13	0	0	1.82861e-12	0	0	-5.19813e-13	0	0	1.96326e-13	0	0	-1.62628e-12	0	4.98608e-12	-2.07759e-12	0
4PEPTabcpp	Tetrapeptide (LalaDgluMdapDala) transport via ABC system (periplasm)	LalaDgluMdapDala_p + atp_c + h2o_c --> LalaDgluMdapDala_c + adp_c + h_c + pi_c	(CIW80_25150 and CIW80_25170 and CIW80_25155 and CIW80_25160 and CIW80_25165) or (CIW80_04720 and CIW80_04735 and CIW80_04725 and CIW80_04730)	Murein Recycling	0	-3.23297e-13	0	2.15531e-12	-1.9757e-12	0	1.48913e-12	-1.36503e-12	0	5.99569e-12	-5.49605e-12	0	1.45734e-12	-1.33632e-12	0	0	5.1629e-13	0	0	1.67623e-12	0	0	-4.76015e-13	0	0	1.79869e-13	0	0	-1.49076e-12	0	2.26646e-12	-2.26646e-12	0
3GMPtex	3GMP transport via diffusion (extracellular to periplasm)	3gmp_e <=> 3gmp_p	CIW80_19480 or CIW80_22660 or CIW80_25725 or CIW80_05020	Transport, Outer Membrane	-1.00974e-28	0	0	1.92231e-12	0	0	1.32814e-12	0	0	5.34751e-12	0	0	1.29995e-12	0	0	0	0	0	0	0	0	0	0	0	0	0	0	0	0	0	2.07746e-12	0	0
FALDtpp	Formaldehyde transport via diffusion (periplasm)	fald_p <=> fald_c	s0001	Transport, Inner Membrane	0	1.18138e-29	0	0	0	0	0	0	0	0	0	0	0	0	0	0	0	0	0	0	0	0	0	0	0	0	0	0	0	0	0	0	0
EX_tym_e	Tyramine exchange	tym_e -->		Extracellular exchange	0	0	0	0	0	0	0	0	0	0	0	0	0	0	0	0	0	0	0	0	0	0	0	0	0	0	0	0	0	0	0	0	0
AGM3Pt2pp	GlcNAc-anhMurNAc tripeptide transport in via proton symport (periplasm)	anhgm3p_p + h_p --> anhgm3p_c + h_c	CIW80_20280	Murein Recycling	0	-1.98352e-12	0	0	-2.15531e-12	0	0	-1.48913e-12	0	0	-5.99569e-12	0	0	-1.45621e-12	0	0	5.63225e-13	0	0	1.82861e-12	0	0	-5.1929e-13	0	0	1.96221e-13	0	0	-1.62628e-12	0	0	-2.26646e-12	0
SO4tex	Sulfate transport via diffusion (extracellular to periplasm)	so4_e <=> so4_p	CIW80_19480 or CIW80_22660 or CIW80_25725 or CIW80_05020	Transport, Outer Membrane	0	-4.92017e-12	0	0.0685396	0.0685396	0.0685396	0.137079	0.137079	0.137079	0.205619	0.205619	0.205619	0.274158	0.274158	0.274158	0.399187	0.399187	0.399187	0.479024	0.479024	0.479024	0.558862	0.558862	0.558862	0.638699	0.638699	0.638699	0.718536	0.718536	0.718536	0.798374	0.798374	0.798374
AGM4Pt2pp	GlcNAc-anhMurNAc tetrapeptide transport in via proton symport (periplasm)	anhgm4p_p + h_p --> anhgm4p_c + h_c	CIW80_20280	Murein Recycling	0	-1.96938e-12	0	0	-2.15531e-12	0	0	-1.48913e-12	0	0	-5.99569e-12	0	0	-1.45846e-12	0	0	5.63225e-13	0	0	1.82861e-12	0	5.71158e-12	-5.1929e-13	0	0	1.96221e-13	0	0	-1.62628e-12	0	0	-2.26646e-12	0
AGMt2pp	GlcNAc-anhMurNAc transport in via proton symport (periplasm)	anhgm_p + h_p --> anhgm_c + h_c	CIW80_20280	Murein Recycling	0	4.70543e-13	0	0	-1.9757e-12	0	0	-1.36503e-12	0	0	-5.49605e-12	0	0	-1.33694e-12	0	0	5.1629e-13	0	0	1.67623e-12	0	0	-4.76015e-13	0	0	1.79869e-13	0	0	-1.49076e-12	0	0	-2.07759e-12	0
FECRMexs	Ferrichrome Fe(III)-loading reaction (spontaneous)	fe3_e + fecrm_un_e --> fecrm_e	s0001	Inorganic Ion Transport and Metabolism	0	-1.89751e-11	0	0	-2.37084e-11	0	0	-1.63804e-11	0	0	-6.59526e-11	0	0	-1.60539e-11	0	0	6.21e-12	0	0	2.01252e-11	0	0	-5.73852e-12	0	0	2.12837e-12	0	0	-1.78891e-11	0	0	-2.49295e-11	0
ARBTNR1	Aerobactin reductase	2.0 arbtn_fe3_c + fadh2_c --> 2.0 arbtn_c + fad_c + 2.0 fe2_c + 2.0 h_c		Inorganic Ion Transport and Metabolism	0	-9.48754e-12	0	0	-1.18542e-11	0	0	-8.19019e-12	0	0	-3.29763e-11	0	0	-8.02181e-12	0	0	3.09774e-12	0	0	1.00574e-11	0	0	-2.85609e-12	0	0	1.07921e-12	0	0	-8.94455e-12	0	0	-1.24648e-11	0
ARBTNR2	Aerobactin reductase	2.0 arbtn_fe3_c + fmnh2_c --> 2.0 arbtn_c + 2.0 fe2_c + fmn_c + 2.0 h_c		Inorganic Ion Transport and Metabolism	0	-9.48754e-12	0	0	-1.18542e-11	0	0	-8.19019e-12	0	0	-3.29763e-11	0	0	-8.02181e-12	0	0	4.64661e-12	0	0	1.50861e-11	0	0	-4.28414e-12	0	0	1.61882e-12	0	0	-1.34168e-11	0	0	-1.24648e-11	0
METSOXR1	L-methionine-S-oxide reductase	metsox_S__L_c + trdrd_c --> h2o_c + met__L_c + trdox_c	(CIW80_06740 and CIW80_16465) or (CIW80_13765 and CIW80_16465) or (CIW80_12475 and CIW80_06740) or (CIW80_12475 and CIW80_13765)	Methionine Metabolism	0	129.201	1.17632e-13	0	161.715	0	0	194.229	0	0	226.744	0	0	259.258	0	0	205.592	0	0	220.87	0	0	236.149	0	0	251.427	0	0	266.705	0	8.30984e-12	290.162	0
METSOXR2	L-methionine-R-sulfoxide reductase	metsox_R__L_c + trdrd_c --> h2o_c + met__L_c + trdox_c	(CIW80_06740 and CIW80_01795) or (CIW80_13765 and CIW80_01795) or (CIW80_02080 and CIW80_13765) or (CIW80_02080 and CIW80_06740)	Methionine Metabolism	0	129.201	0	0	161.715	0	0	194.229	0	0	226.744	0	0	259.258	0	0	205.592	0	0	220.87	0	0	236.149	0	0	251.427	0	0	266.705	0	0	290.162	0
DAPAL	2,3-diaminopropionate amonnia lyase	23dappa_c + h2o_c --> 2.0 nh4_c + pyr_c	CIW80_08075	Alternate Carbon Metabolism	0	0	0	0	0	0	0	0	0	0	0	0	0	0	0	0	0	0	0	0	0	0	0	0	0	0	0	0	0	0	0	0	0
AMPTASECG	Alanyl aminopeptidase (cys-gly)	cgly_c + h2o_c --> cys__L_c + gly_c	CIW80_22675 or CIW80_16655 or CIW80_06450 or CIW80_19460	Cysteine Metabolism	0	1.07445e-12	0	0	-6.00185e-12	0	0	-4.51989e-12	0	0	-1.69838e-11	0	0	-4.10338e-12	0	0	1.55022e-12	0	0	5.02869e-12	0	0	-1.47703e-12	0	0	4.80478e-13	0	0	-3.80352e-12	0	0	-1.22755e-11	0
EX_imp_e	IMP exchange	imp_e -->		Extracellular exchange	0	4.6048e-13	0	0	-2.1183e-12	0	0	-1.59526e-12	0	0	-5.99428e-12	0	0	-8.86786e-13	0	0	5.99562e-13	0	0	1.94659e-12	0	0	-5.71752e-13	0	0	1.85991e-13	0	0	-1.47233e-12	0	0	-2.45509e-12	0
DOPAtex	Dopamine transport via diffusion (extracellular to periplasm)	dopa_e <=> dopa_p	CIW80_19480 or CIW80_22660 or CIW80_25725 or CIW80_05020	Transport, Outer Membrane	0	0	0	0	0	0	0	0	0	0	0	0	0	0	0	0	0	0	0	0	0	0	0	0	0	0	0	0	0	0	0	0	0
4HOXPACDtex	4-hydroxyphenylacetaldehyde transport via diffusion (extracellular to periplasm)	4hoxpacd_e <=> 4hoxpacd_p	CIW80_19480 or CIW80_22660 or CIW80_25725 or CIW80_05020	Transport, Outer Membrane	0	0	0	0	0	0	0	0	0	0	0	0	0	0	0	0	0	0	0	0	0	0	0	0	0	0	0	0	0	0	0	0	0
ARBTNR3	Aerobactin reductase	2.0 arbtn_fe3_c + rbflvrd_c --> 2.0 arbtn_c + 2.0 fe2_c + 2.0 h_c + ribflv_c		Inorganic Ion Transport and Metabolism	0	2.14891e-12	0	0	-1.20037e-11	0	0	-9.03978e-12	0	0	-3.39676e-11	0	0	-4.8638e-12	0	0	3.09886e-12	0	0	1.00557e-11	0	0	-2.95405e-12	0	0	9.69967e-13	0	0	-7.1612e-12	0	0	-1.22755e-11	0
ARBTNexs	Aerobactin Fe-loading reaction (spontaneous)	arbtn_e + fe3_e --> arbtn_fe3_e	s0001	Inorganic Ion Transport and Metabolism	0	4.29781e-12	0	0	-2.40074e-11	0	0	-1.80796e-11	0	0	-6.79352e-11	0	0	-9.72761e-12	0	0	9.30019e-12	0	0	3.01721e-11	0	0	-1.41674e-11	0	0	2.88287e-12	0	0	-2.28211e-11	0	0	-2.45509e-11	0
FEOXAMexs	Ferroxamine Fe3-loading reaction (spontaneous)	fe3_e + feoxam_un_e --> feoxam_e	s0001	Inorganic Ion Transport and Metabolism	0	4.29781e-12	0	0	-2.40074e-11	0	0	-1.80796e-11	0	0	-6.79352e-11	0	0	-9.72761e-12	0	0	9.29658e-12	0	0	3.01721e-11	0	0	-1.41674e-11	0	0	2.88287e-12	0	0	-2.28211e-11	0	0	-2.45509e-11	0
LACZpp	B-galactosidase	h2o_p + lcts_p --> gal_p + glc__D_p	CIW80_04450	Alternate Carbon Metabolism	0	0	0	0	0	0	0	0	0	0	0	0	0	0	0	0	0	0	0	0	0	0	0	0	0	0	0	0	0	0	0	0	0
SPMDtex	Spermidine transport via diffusion (extracellular to periplasm)	spmd_e <=> spmd_p	CIW80_05020 or CIW80_19480 or CIW80_22660 or CIW80_25725	Transport, Outer Membrane	-9.52676e-14	0	0	1.92231e-12	0	0	1.32814e-12	0	0	5.34751e-12	0	0	1.29995e-12	0	0	-5.03513e-13	0	0	-1.63178e-12	0	0	4.63101e-13	0	0	-1.72571e-13	0	0	1.45047e-12	0	0	6.79896e-12	-9.2066e-12	0
GPDDA1pp	Glycerophosphodiester phosphodiesterase (Glycerophosphocholine)	g3pc_p + h2o_p --> chol_p + glyc3p_p + h_p	CIW80_05140	Glycerophospholipid Metabolism	0	0	0	0	0	0	0	0	0	0	0	0	0	0	0	-2.07e-12	0	0	-6.70841e-12	0	0	1.90386e-12	0	0	-5.31594e-13	0	0	8.94455e-12	0	0	8.30984e-12	0	0
GPDDA5pp	Glycerophosphodiester phosphodiesterase (Glycerophosphoinositol)	g3pi_p + h2o_p --> glyc3p_p + h_p + inost_p	CIW80_05140	Glycerophospholipid Metabolism	0	0	0	0	0	0	0	0	0	0	0	0	0	0	0	-2.07e-12	0	0	-6.70841e-12	0	0	1.90386e-12	0	0	-5.31594e-13	-1.59914e-29	0	8.94455e-12	0	0	0	0	0
G3PStex	Glycerophosphserine transport via diffusion (extracellular to periplasm)	g3ps_e <=> g3ps_p	CIW80_19480 or CIW80_22660 or CIW80_25725 or CIW80_05020	Transport, Outer Membrane	0	0	0	4.74169e-12	0	0	3.27608e-12	0	0	1.31905e-11	0	0	0	0	0	-1.5525e-12	0	0	-5.03131e-12	0	0	1.42789e-12	0	0	-4.25275e-13	0	0	5.96303e-12	0	0	6.23238e-12	0	0
FEOXAMR1	Ferroxamine reductase	fadh2_c + 2.0 feoxam_c --> fad_c + 2.0 fe2_c + 2.0 feoxam_un_c + 2.0 h_c	CIW80_17480	Inorganic Ion Transport and Metabolism	0	2.14891e-12	0	0	-1.20037e-11	0	0	-9.03978e-12	0	0	-3.39676e-11	0	0	-4.8638e-12	0	0	3.09886e-12	0	0	1.00574e-11	0	0	-5.04344e-12	0	0	9.60956e-13	0	0	-7.60703e-12	0	0	-1.22755e-11	0
FEOXAMR2	Ferroxamine reductase	2.0 feoxam_c + fmnh2_c --> 2.0 fe2_c + 2.0 feoxam_un_c + fmn_c + 2.0 h_c	CIW80_17480	Inorganic Ion Transport and Metabolism	0	2.14891e-12	0	0	-1.20037e-11	0	0	-9.03978e-12	0	0	-3.39676e-11	0	0	-4.8638e-12	0	0	4.64829e-12	0	0	1.50861e-11	0	0	-7.56516e-12	0	0	1.44143e-12	0	0	-1.14106e-11	0	0	-1.22755e-11	0
FEOXAMR3	Ferroxamine reductase	2.0 feoxam_c + rbflvrd_c --> 2.0 fe2_c + 2.0 feoxam_un_c + 2.0 h_c + ribflv_c	CIW80_17480	Inorganic Ion Transport and Metabolism	0	2.14891e-12	0	0	-1.20037e-11	0	0	-9.03978e-12	0	0	-3.39676e-11	0	0	-4.8638e-12	0	0	3.09886e-12	0	0	1.00557e-11	0	0	-5.04344e-12	0	0	9.69967e-13	0	0	-7.1612e-12	0	0	-1.22755e-11	0
PTHRpp	Phospho-L-threonine phosphatase (periplasmic)	h2o_p + thrp_p --> pi_p + thr__L_p	CIW80_15490 or CIW80_20025	Threonine and Lysine Metabolism	0	0	0	0	0	0	0	0	0	0	0	0	0	0	0	-2.32875e-12	0	0	-7.54696e-12	0	0	2.14184e-12	0	0	-7.98139e-13	0	0	6.70841e-12	0	0	0	0	0
FEENTERR2	Fe-enterobactin reduction (Fe(III)-unloading)	2.0 feenter_c + fmnh2_c --> 2.0 enter_c + 2.0 fe2_c + fmn_c + 2.0 h_c	CIW80_23540	Inorganic Ion Transport and Metabolism	0	2.14891e-12	0	0	-1.20037e-11	0	0	-9.03978e-12	0	0	-3.39676e-11	0	0	-4.8638e-12	0	0	4.64661e-12	0	0	1.50861e-11	0	0	-7.56516e-12	0	0	1.44143e-12	-6.34078e-17	0	-1.14106e-11	-1.26816e-16	0	-1.22755e-11	-1.26816e-16
FLVR	Flavin reductase	h_c + nadph_c + ribflv_c --> nadp_c + rbflvrd_c	CIW80_14200 or (CIW80_07490 and CIW80_07485)	Cofactor and Prosthetic Group Biosynthesis	0	2.14891e-12	0	0	-1.91659e-12	0	0	-9.03978e-12	0	0	-3.39676e-11	0	0	-4.8638e-12	0	0	9.29814e-12	0	0	3.0162e-11	0	0	-1.51303e-11	0	0	2.88287e-12	0	0	-2.28211e-11	0	0	-1.22755e-11	0
SUCCtex	Succinate transport via diffusion (extracellular to periplasm)	succ_e <=> succ_p	CIW80_19480 or CIW80_22660 or CIW80_25725 or CIW80_05020	Transport, Outer Membrane	-3.21902e-12	0	0	3.55627e-11	0	0	2.45706e-11	0	0	9.89289e-11	0	0	2.4049e-11	0	0	-9.31499e-12	0	0	-3.01879e-11	0	0	8.56737e-12	0	0	-3.19256e-12	0	0	2.68336e-11	0	0	3.73943e-11	0	0
FE3HOXR1	Fe(III)hydroxamate reductase	fadh2_c + 2.0 fe3hox_c --> fad_c + 2.0 fe2_c + 2.0 fe3hox_un_c + 2.0 h_c		Inorganic Ion Transport and Metabolism	0	2.14891e-12	0	0	-1.94831e-12	0	0	-9.03978e-12	0	0	-3.39676e-11	0	0	-4.8638e-12	0	0	9.29814e-12	0	0	1.0054e-11	0	0	-1.51303e-11	0	0	9.69967e-13	0	0	-7.60703e-12	0	0	-1.22755e-11	0
FEENTERexs	Enterobactin Fe(III) binding (spontaneous)	enter_e + fe3_e --> feenter_e	s0001	Inorganic Ion Transport and Metabolism	0	4.29781e-12	0	0	-4.02941e-12	0	0	-1.80796e-11	0	0	-6.79352e-11	0	0	-9.72761e-12	0	0	9.29321e-12	0	0	2.01046e-11	0	0	-1.51303e-11	0	0	2.9099e-12	0	0	-2.28211e-11	0	0	-2.45509e-11	0
SUCRtex	Sucrose transport transport via diffusion (extracellular to periplasm)	sucr_e <=> sucr_p	CIW80_19480 or CIW80_22660 or CIW80_25725 or CIW80_05020	Transport, Outer Membrane	0	0	0	0	0	0	0	0	0	0	0	0	0	0	0	0	0	0	0	0	0	0	0	0	0	0	0	0	0	0	0	0	0
FE3HOXexs	Fe(III) hydroxamate Fe-loading reaction (spontaneaous)	fe3_e + fe3hox_un_e --> fe3hox_e	s0001	Inorganic Ion Transport and Metabolism	0	4.29781e-12	0	0	-4.03086e-12	0	0	-1.80796e-11	0	0	-6.79352e-11	0	0	-9.72761e-12	0	0	9.29814e-12	0	0	2.01148e-11	0	0	-1.51303e-11	0	0	3.17726e-12	0	0	-2.28211e-11	0	0	-2.45509e-11	0
FECRMR3	Ferrichrome reductase	2.0 fecrm_c + rbflvrd_c --> 2.0 fe2_c + 2.0 fecrm_un_c + 2.0 h_c + ribflv_c		Inorganic Ion Transport and Metabolism	0	2.14891e-12	0	0	-2.01715e-12	0	0	-1.09527e-12	0	0	-3.2858e-11	0	0	-4.8638e-12	0	0	3.1005e-12	0	0	1.00523e-11	0	0	-5.04344e-12	0	0	1.05909e-12	0	0	-7.1612e-12	0	0	-1.22755e-11	0
FDMO2	FMNH2-dependent monooxygenase (methanesulfonate)	fmnh2_c + mso3_c + o2_c --> fald_c + fmn_c + h2o_c + h_c + so3_c	CIW80_22690	Inorganic Ion Transport and Metabolism	-2.14601e-12	0	0	0	0	0	0	0	0	4.49657e-27	0	0	0	0	0	0	1.8603e-11	0	0	2.01046e-11	0	0	-3.02607e-11	0	0	6.35452e-12	0	0	-1.52141e-11	0	0	-2.30479e-11	0
LALGP	L-alanyl-gamma-L-glutamate peptidase	LalaLglu_c + h2o_c --> ala__L_c + glu__L_c	CIW80_19460	Murein Recycling	0	-3.75197e-12	0	0	-2.02551e-12	0	0	-1.05735e-12	0	0	-3.28552e-11	0	0	-4.8638e-12	0	0	3.1005e-12	0	0	1.00523e-11	0	0	-5.04344e-12	0	0	1.05909e-12	0	0	-7.60703e-12	0	0	-1.15189e-11	0
AGM4PApp	N-Acetyl-D-glucosamine(anhydrous)N-Acetylmuramyl-tetrapeptide amidase (periplasm)	anhgm4p_p + h2o_p --> LalaDgluMdapDala_p + anhgm_p	CIW80_07890 or CIW80_16170 or CIW80_06050 or CIW80_22345	Murein Recycling	0	-7.05139e-13	0	0	-3.37585e-13	0	0	-1.76225e-13	0	0	-5.47587e-12	0	0	-8.10634e-13	0	0	5.1675e-13	0	0	1.67538e-12	0	0	-8.40574e-13	0	0	-5.97805e-13	0	0	-1.20071e-12	0	2.26646e-12	-2.09213e-12	0
ARABDI	L-fucose isomerase	arab__D_c <=> rbl__D_c	CIW80_07690	Alternate Carbon Metabolism	-2.10463e-12	0	0	2.37084e-11	0	0	1.63804e-11	0	0	6.59526e-11	0	0	1.60327e-11	0	0	-6.21e-12	0	0	-2.01252e-11	0	0	5.71158e-12	0	0	-2.12837e-12	0	0	1.78891e-11	0	0	2.49295e-11	0	0
AGt3	Silver transport out via proton antiport	ag_c + h_e --> ag_e + h_c	CIW80_20850 and CIW80_20860 and CIW80_20855 and CIW80_20865	Inorganic Ion Transport and Metabolism	0	0	0	0	0	0	0	0	0	0	0	0	0	0	0	0	0	0	0	0	0	0	0	0	0	0	0	0	0	0	0	0	0
CD2t3pp	Cadmium (Cd+2) transport out via proton antiport (periplasm)	cd2_c + h_p --> cd2_p + h_c	CIW80_14580 or CIW80_21735	Inorganic Ion Transport and Metabolism	0	1000	0	0	1000	0	0	1000	0	0	1000	0	0	1000	0	0	1000	0	0	1000	0	0	1000	0	0	1000	0	0	1000	0	0	1000	0
ZNabcpp	Zinc (Zn+2) transport via ABC system (periplasm)	atp_c + h2o_c + zn2_p --> adp_c + h_c + pi_c + zn2_c	CIW80_02215 and CIW80_02210 and CIW80_02205	Inorganic Ion Transport and Metabolism	0	-1.17886e-12	0	0	-4.02134e-12	0	0	-2.11543e-12	0	0	-6.57116e-11	0	0	-9.72761e-12	0	0	-4.27045e-12	0	0	-9.40753e-13	0	0	-1.00793e-11	0	0	-7.19901e-12	0	0	-1.27062e-11	0	0	-2.30134e-11	0
SKMt2pp	Shikimate transport in via proton symport (periplasm)	h_p + skm_p --> h_c + skm_c	CIW80_03325	Transport, Inner Membrane	-1.05232e-12	0	0	1.18542e-11	0	0	8.19019e-12	0	0	3.29763e-11	0	0	8.01633e-12	0	0	-3.105e-12	0	0	-1.00626e-11	0	0	2.85579e-12	0	0	-1.06419e-12	0	0	8.94455e-12	0	0	1.24648e-11	0	0
FE2t2pp	Iron (II) transport in via proton symport (periplasm)	fe2_p + h_p --> fe2_c + h_c	CIW80_05840	Inorganic Ion Transport and Metabolism	0	1000	0	0	1000	0	0	1000	0	0	1000	0	0	1000	0	0	1000	0	0	1000	0	0	1000	0	0	1000	0	0	1000	0	0	1000	0
GLYC2Ptex	Glycerol-2-phosphate transport via diffusion (extracellular to periplasm)	glyc2p_e <=> glyc2p_p	CIW80_19480 or CIW80_22660 or CIW80_25725 or CIW80_05020	Transport, Outer Membrane	0	0	0	0	0	0	0	0	0	0	0	0	0	0	0	-5.15002e-28	0	0	0	0	0	0	0	0	0	0	0	0	0	0	0	0	0
PSERtex	Phospho-L-serine transport via diffusion (extracellular to periplasm)	pser__L_e <=> pser__L_p	CIW80_19480 or CIW80_22660 or CIW80_25725 or CIW80_05020	Transport, Outer Membrane	0	0	0	0	0	0	0	0	0	0	0	0	0	0	0	0	0	0	0	0	0	0	0	0	-1.09567e-46	0	0	0	0	0	8.97572e-43	0	0
TARTRtex	Tartrate transport via diffusion (extracellular to periplasm)	tartr__L_e <=> tartr__L_p	CIW80_19480 or CIW80_22660 or CIW80_25725 or CIW80_05020	Transport, Outer Membrane	0	0	0	0	0	0	0	0	0	0	0	0	0	0	0	0	0	0	0	0	0	0	0	0	0	0	0	0	0	0	0	0	0
R5Ptex	Ribose 5-phosphate transport via diffusion (extracellular to periplasm)	r5p_e <=> r5p_p	CIW80_19480 or CIW80_22660 or CIW80_25725 or CIW80_05020	Transport, Outer Membrane	0	0	0	0	0	0	0	0	0	0	0	0	0	0	0	0	0	0	0	0	0	0	0	0	0	0	0	0	0	0	0	0	0
THRPtex	Phospho-L-threonine transport via diffusion (extracellular to periplasm)	thrp_e <=> thrp_p	CIW80_19480 or CIW80_22660 or CIW80_25725 or CIW80_05020	Transport, Outer Membrane	0	0	0	8.89067e-12	0	0	6.14264e-12	0	0	2.47322e-11	0	0	6.01225e-12	0	0	-2.32875e-12	0	0	-7.54696e-12	0	0	2.14184e-12	0	0	-7.98139e-13	0	0	6.70841e-12	0	0	9.34857e-12	0	0
TYRPtex	Phopho-L-tyrosine transport via diffusion (extracellular to periplasm)	tyrp_e <=> tyrp_p	CIW80_19480 or CIW80_22660 or CIW80_25725 or CIW80_05020	Transport, Outer Membrane	-4.85685e-13	0	0	5.47118e-12	0	0	3.78009e-12	0	0	1.52198e-11	0	0	3.69984e-12	0	0	-1.43308e-12	0	0	-4.64428e-12	0	0	1.31806e-12	0	0	-4.91163e-13	0	0	4.12825e-12	0	0	5.75297e-12	0	0
R5PPpp	Ribose 5-phosphate phosphatase	h2o_p + r5p_p --> pi_p + rib__D_p	CIW80_15490 or CIW80_20025	Alternate Carbon Metabolism	0	0	0	0	0	0	0	0	0	0	0	0	0	0	0	0	0	0	0	0	0	0	0	0	0	0	0	0	0	0	0	0	0
PSP_Lpp	Phospho-L-serine phosphatase (periplasmic)	h2o_p + pser__L_p --> pi_p + ser__L_p	CIW80_15490 or CIW80_20025	Glycine and Serine Metabolism	0	0	0	0	0	0	0	0	0	0	0	0	0	0	0	0	0	0	0	0	0	0	0	0	0	0	0	0	0	0	0	0	0
TYRPpp	Phospho-L-tyrosine phosphatase (periplasmic)	h2o_p + tyrp_p --> pi_p + tyr__L_p	CIW80_15490	Tyrosine, Tryptophan, and Phenylalanine Metabolism	-4.85685e-13	0	0	5.47118e-12	0	0	3.78009e-12	0	0	1.52198e-11	0	0	3.69984e-12	0	0	-1.43308e-12	0	0	-4.64428e-12	0	0	1.31806e-12	0	0	-4.91163e-13	0	0	4.12825e-12	0	0	6.05319e-12	0	0
R1PK	Ribose 1-phosphokinase	atp_c + r1p_c --> adp_c + h_c + r15bp_c		Alternate Carbon Metabolism	0	671.008	9.46881e-13	-1.60453e-13	703.869	1.00739e-12	-1.72678e-13	736.731	8.61426e-13	-1.50193e-13	769.592	-8.04994e-16	0	802.453	-1.16137e-13	-3.36057e-14	835.283	-3.08077e-14	2.00371e-14	868.138	0	1.14326e-15	900.993	3.85097e-15	-1.97169e-12	933.848	1.57061e-15	0	966.703	-2.00166e-13	0	999.982	4.10669e-13
PAPSR2	Phosphoadenylyl-sulfate reductase (glutaredoxin)	grxrd_c + paps_c --> grxox_c + 2.0 h_c + pap_c + so3_c	(CIW80_12760 and CIW80_07480) or (CIW80_22250 and CIW80_07480) or (CIW80_23930 and CIW80_07480) or (CIW80_01125 and CIW80_07480)	Cysteine Metabolism	0	3.55595e-12	0	0	-6.51566e-12	0	0	2.73168e-12	0	0	-2.20133e-11	0	0	-1.20094e-12	0	0	-1.99947e-12	0	0	-3.24406e-12	0	0	-2.52096e-12	0	0	-1.79975e-12	0	0	-2.01161e-12	0	0	-4.31513e-12	0
GRXR	Glutaredoxin reductase	grxox_c + 2.0 gthrd_c --> grxrd_c + gthox_c	CIW80_23930 or CIW80_12760 or CIW80_01125 or CIW80_22250	Unassigned	0	1.24458e-11	0	0	0.358721	0	0	0.717443	0	0	1.07616	0	0	1.43489	0	0	2.08926	0	0	2.50711	0	0	2.92496	0	0	3.34281	0	0	3.76066	0	0	4.17852	0
RNDR1b	Ribonucleoside-diphosphate reductase (ADP) (glutaredoxin)	adp_c + grxrd_c --> dadp_c + grxox_c + h2o_c	((CIW80_07035 and CIW80_07040) and CIW80_23930) or ((CIW80_07035 and CIW80_07040) and CIW80_12760) or (CIW80_22250 and (CIW80_07035 and CIW80_07040)) or ((CIW80_07035 and CIW80_07040) and CIW80_01125)	Nucleotide Salvage Pathway	0	1.24458e-11	-3.6564e-13	0	0.087234	0	0	0.174468	0	0	0.261702	0	0	0.348936	0	0	0.508067	0	0	0.60968	0	0	0.711293	0	0	0.812907	0	0	0.91452	0	0	1.01613	0
R15BPK	Ribose-1,5-bisphosphokinase	atp_c + r15bp_c --> adp_c + prpp_c	CIW80_15765	Alternate Carbon Metabolism	0	671.008	0	0	703.869	0	0	736.731	0	0	769.592	0	0	802.453	0	0	835.283	0	0	868.138	0	0	900.993	0	0	933.848	0	0	966.703	0	0	999.982	0
Kabcpp	Potassium ABC transporter (periplasm)	atp_c + h2o_c + k_p --> adp_c + h_c + k_c + pi_c	CIW80_21505 and CIW80_21500 and CIW80_21495	Inorganic Ion Transport and Metabolism	0	8.29722e-12	0	0	-1.95482e-11	0	0	8.17903e-12	0	0	-6.6064e-11	0	0	-3.56287e-12	0	0	0	0	0	-5.39135e-12	0	0	-1.67868e-11	0	0	-4.31227e-11	0	0	-8.06039e-12	0	0	-1.72628e-11	0
RNDR2b	Ribonucleoside-diphosphate reductase (GDP) (glutaredoxin)	gdp_c + grxrd_c --> dgdp_c + grxox_c + h2o_c	(CIW80_22250 and (CIW80_07035 and CIW80_07040)) or ((CIW80_07035 and CIW80_07040) and CIW80_23930) or ((CIW80_07035 and CIW80_07040) and CIW80_01125) or ((CIW80_07035 and CIW80_07040) and CIW80_12760)	Nucleotide Salvage Pathway	0	1.24458e-11	-1.43756e-13	0	0.084932	0	0	0.169864	0	0	0.254796	0	0	0.339728	0	0	0.494659	0	0	0.593591	0	0	0.692523	0	0	0.791454	0	0	0.890386	0	0	0.989318	0
TAURtex	Taurine transport via diffusion (extracellular to periplasm)	taur_e <=> taur_p	CIW80_19480 or CIW80_22660 or CIW80_25725 or CIW80_05020	Transport, Outer Membrane	-1.74588e-12	0	0	0	0	0	0	0	0	0	2.16419e-26	0	-1.05641e-27	4.05913e-28	0	0	0	0	0	-3.03332e-12	0	0	-1.00721e-11	0	0	-2.58736e-11	0	0	-4.57185e-12	0	0	-1.29471e-11	0
FACOAE181	Fatty-acid-CoA thioesterase (octadecenoate)	h2o_c + odecoa_c --> coa_c + h_c + ocdcea_c	CIW80_20385	Cell Envelope Biosynthesis	0	4.14861e-12	0	0.15892	0.15892	0.15892	0.31784	0.31784	0.31784	0.47676	0.47676	0.47676	0.63568	0.63568	0.63568	0.925579	0.925579	0.925579	1.11069	1.11069	1.11069	1.29581	1.29581	1.29581	1.48093	1.48093	1.48093	1.66604	1.66604	1.66604	1.85116	1.85116	1.85116
FACOAE160	Fatty-acid-CoA thioesterase (hexadecanoate)	h2o_c + pmtcoa_c --> coa_c + h_c + hdca_c	CIW80_20385	Cell Envelope Biosynthesis	0	4.42839e-12	0	0.530957	0.530957	0.530957	1.06191	1.06191	1.06191	1.59287	1.59287	1.59287	2.12383	2.12383	2.12383	3.09239	3.09239	3.09239	3.71087	3.71087	3.71087	4.32935	4.32935	4.32935	4.94782	4.94782	4.94782	5.5663	5.5663	5.5663	6.18478	6.18478	6.18478
FACOAE140	Fatty-acid-CoA thioesterase (tetradecanoate)	h2o_c + tdcoa_c --> coa_c + h_c + ttdca_c	CIW80_20385	Cell Envelope Biosynthesis	0	5.31628e-12	0	0	-3.17485e-11	0	0	8.17903e-12	0	0	-6.60641e-11	0	0	-3.60282e-12	4.38739e-14	0	-6.53307e-30	0	0	-5.05553e-12	0	0	-1.67868e-11	0	0	-4.31236e-11	0	0	-7.61975e-12	0	0	-1.72628e-11	0
LEUabcpp	L-leucine transport via ABC system (periplasm)	atp_c + h2o_c + leu__L_p --> adp_c + h_c + leu__L_c + pi_c	(CIW80_11860 and CIW80_11890 and CIW80_11870 and CIW80_11855 and CIW80_11865) or (CIW80_11875 and CIW80_11865 and CIW80_11860 and CIW80_11870 and CIW80_11855)	Transport, Inner Membrane	0	1.32907e-11	0	0	-3.18559e-11	0	0	8.17903e-12	0	0	-6.60641e-11	0	0	-3.60282e-12	0	0	-6.10281e-30	0	0	-5.05553e-12	0	0	-1.67868e-11	0	0	-4.31236e-11	0	0	-7.61975e-12	0	0	-1.72628e-11	0
L_LACt2rpp	L-lactate reversible transport via proton symport (periplasm)	h_p + lac__L_p <=> h_c + lac__L_c	CIW80_12725 or CIW80_09235	Transport, Inner Membrane	-258.401	0	0	-323.43	0	0	-356.004	0	0	-346.891	0	0	-337.778	0	0	-297.053	0	0	-281.618	0	0	-266.182	0	0	-250.747	0	0	-235.312	0	0	-237.362	0	0
MALt2_2pp	Malate transport via proton symport (2 H) (periplasm)	2.0 h_p + mal__L_p --> 2.0 h_c + mal__L_c	CIW80_12315	Transport, Inner Membrane	0	1000	0	0	1000	0	0	1000	0	0	1000	0	0	1000	0	0	1000	0	0	1000	0	0	1000	0	0	1000	0	0	1000	0	0	1000	0
CPGNR1	Coprogen(Fe(III)) reductase	2.0 cpgn_c + fadh2_c --> 2.0 cpgn_un_c + fad_c + 2.0 fe2_c + 2.0 h_c		Inorganic Ion Transport and Metabolism	0	6.64536e-12	0	0	-1.57201e-11	0	0	-1.31207e-11	0	0	-2.62599e-11	0	0	-1.98155e-12	0	0	1.263e-11	0	0	-2.52776e-12	0	0	-5.2187e-12	0	0	-9.04234e-12	0	0	-3.74595e-12	0	0	-8.6314e-12	0
CPGNR2	Coprogen(Fe(III)) reductase	2.0 cpgn_c + fmnh2_c --> 2.0 cpgn_un_c + 2.0 fe2_c + fmn_c + 2.0 h_c		Inorganic Ion Transport and Metabolism	0	6.64536e-12	0	0	-1.57201e-11	0	0	-1.31207e-11	0	0	-2.62599e-11	0	0	-1.98155e-12	0	0	1.263e-11	0	0	-3.79165e-12	0	0	-5.2187e-12	0	0	-9.04234e-12	0	0	-3.74595e-12	0	0	-8.6314e-12	0
THRtex	L-threonine transport via diffusion (extracellular to periplasm)	thr__L_e <=> thr__L_p	CIW80_19480 or CIW80_22660 or CIW80_25725 or CIW80_05020	Transport, Outer Membrane	-3.71051e-13	0	0	8.87946e-12	0	0	6.14264e-12	0	0	2.63487e-11	0	0	7.6006e-12	0	0	-1.21569e-13	0	0	2.34701e-12	0	0	-3.23812e-12	0	0	-2.4316e-12	0	0	2.39528e-12	0	0	9.81446e-12	0	0
CPGNR3	Coprogen(Fe(III)) reductase	2.0 cpgn_c + rbflvrd_c --> 2.0 cpgn_un_c + 2.0 fe2_c + 2.0 h_c + ribflv_c		Inorganic Ion Transport and Metabolism	0	6.64536e-12	0	0	-1.57201e-11	0	0	-1.31207e-11	0	0	-2.62599e-11	0	0	-1.98155e-12	0	0	1.263e-11	0	0	-2.52776e-12	0	0	-5.2187e-12	0	0	-9.04234e-12	0	0	-3.74595e-12	0	0	-8.6314e-12	0
CPGNUtpp	Coprogen unloaded secretion	cpgn_un_c + h_p --> cpgn_un_p + h_c		Inorganic Ion Transport and Metabolism	0	1.32907e-11	0	0	-3.14402e-11	0	0	-2.62413e-11	0	0	-5.25198e-11	0	0	-3.9631e-12	0	0	3.789e-11	0	0	-7.58329e-12	0	0	-1.56561e-11	0	0	-2.7127e-11	0	0	-1.12378e-11	0	0	-2.58939e-11	0
CPGNUtex	Coprogen unloaded secretion (extracellular)	cpgn_un_p + h_p --> cpgn_un_e + h_c		Inorganic Ion Transport and Metabolism	0	1.32907e-11	0	0	-3.14402e-11	0	0	-2.62413e-11	0	0	-5.25198e-11	0	0	-3.9631e-12	0	0	3.789e-11	0	0	-7.58329e-12	0	0	-1.56561e-11	0	0	-2.7127e-11	0	0	-1.12378e-11	0	0	-2.58939e-11	0
MALt2_3pp	Malate transport via proton symport (3 H) (periplasm)	3.0 h_p + mal__L_p --> 3.0 h_c + mal__L_c	CIW80_15915 or CIW80_16010	Transport, Inner Membrane	0	1000	0	0	1000	0	0	1000	0	0	1000	0	0	1000	0	0	1000	0	0	1000	0	0	1000	0	0	1000	0	0	1000	0	0	1000	0
MALTabcpp	Maltose transport via ABC system (periplasm)	atp_c + h2o_c + malt_p --> adp_c + h_c + malt_c + pi_c	CIW80_15300 and CIW80_15315 and CIW80_15295 and CIW80_15305	Transport, Inner Membrane	4.89521e-13	719.328	3.08082e-12	0	699.836	5.80395e-12	1.38582e-13	680.344	6.9567e-13	-3.46456e-13	660.852	-6.8296e-13	6.25992e-13	641.36	9.93814e-14	0	623.88	0	4.96803e-14	604.79	0	-9.74245e-14	585.701	0	9.74245e-14	566.611	0	0	547.521	0	0	534.566	0
MALTHXabcpp	Maltohexaose transport via ABC system (periplasm)	atp_c + h2o_c + malthx_p --> adp_c + h_c + malthx_c + pi_c	CIW80_15305 and CIW80_15295 and CIW80_15300 and CIW80_15315	Transport, Inner Membrane	0	0	0	-2.11281e-27	0	0	0	0	0	0	0	0	1.36612e-27	0	0	0	-5.38856e-15	0	1.61449e-12	0	0	-4.31749e-12	0	0	-3.15248e-12	0	0	0	0	0	0	0	0
MALTPTabcpp	Maltopentaose transport via ABC system (periplasm)	atp_c + h2o_c + maltpt_p --> adp_c + h_c + maltpt_c + pi_c	CIW80_15315 and CIW80_15295 and CIW80_15300 and CIW80_15305	Transport, Inner Membrane	0	0	0	0	0	0	0	0	0	0	0	0	0	0	0	0	0	0	0	0	0	0	-5.89078e-13	0	0	0	0	0	0	0	0	0	0
AAMYL	Alpha-amylase	14glucan_c --> malthx_c	CIW80_02855	Alternate Carbon Metabolism	0	0	0	0	0	0	0	0	0	0	0	0	0	0	0	0	-5.38856e-15	0	0	0	0	0	2.21661e-13	0	0	0	0	0	0	0	0	0	0
AAMYLpp	Alpha-amylase (periplasm)	14glucan_p --> malthx_p	CIW80_12575	Alternate Carbon Metabolism	0	0	0	0	0	0	0	0	0	0	0	0	0	0	0	0	0	0	0	0	0	0	0	0	0	0	0	0	0	0	0	0	0
MALTTRabcpp	Maltotriose transport via ABC system (periplasm)	atp_c + h2o_c + malttr_p --> adp_c + h_c + malttr_c + pi_c	CIW80_15305 and CIW80_15315 and CIW80_15300 and CIW80_15295	Transport, Inner Membrane	0	0	0	0	0	0	0	0	0	0	0	0	0	0	0	0	0	0	0	0	0	0	0	0	0	0	0	0	0	0	0	0	0
THMDtex	Thymidine transport via diffusion (extracellular to periplasm)	thymd_e <=> thymd_p	CIW80_19480 or CIW80_22660 or CIW80_25725 or CIW80_05020	Transport, Outer Membrane	-1.34074e-12	0	0	5.49032e-12	0	0	3.6693e-12	0	0	1.45597e-11	0	0	4.14523e-12	0	0	-6.07847e-14	0	0	6.05435e-13	0	0	-1.61906e-12	0	0	-1.18218e-12	0	0	1.19764e-12	0	0	5.23438e-12	0	0
MALTTTRabcpp	Maltotetraose transport via ABC system (periplasm)	atp_c + h2o_c + maltttr_p --> adp_c + h_c + maltttr_c + pi_c	CIW80_15300 and CIW80_15295 and CIW80_15305 and CIW80_15315	Transport, Inner Membrane	0	0	0	0	0	0	0	0	0	0	0	0	0	0	0	0	0	0	0	0	0	-8.13672e-28	0	0	0	0	0	0	0	0	0	0	0
MAN6Pt6_2pp	Mannose-6-phosphate transport via phosphate antiport (periplasm)	man6p_p + 2.0 pi_c --> man6p_c + 2.0 pi_p	CIW80_13195	Transport, Inner Membrane	0	0	0	0	0	0	0	0	0	0	0	0	0	0	0	0	0	0	0	0	0	0	0	0	0	0	0	0	0	0	0	0	0
FACOAL80t2pp	Fatty-acid-CoA ligase (octanoate transport via vectoral Co-A coupling)	atp_c + coa_c + h_p + octa_p --> amp_c + h_c + occoa_c + ppi_c	CIW80_01920 or CIW80_01380	Cell Envelope Biosynthesis	0	0	0	0	0	0	0	0	0	0	0	0	0	0	0	0	0	0	0	0	0	0	0	0	0	0	0	0	-2.78454e-26	0	0	0	0
PPGPPDP	Guanosine-3',5'-bis(diphosphate) 3'-diphosphatase	h2o_c + ppgpp_c --> gdp_c + ppi_c	CIW80_12955	Cofactor and Prosthetic Group Biosynthesis	0	1.93489e-12	0	0	-3.55436e-11	0	0	-2.55164e-11	0	0	-5.22322e-11	0	0	-1.4829e-11	0	0	2.37844e-12	0	0	-5.45006e-12	0	0	4.61142e-12	0	0	-3.18725e-11	0	0	-9.22403e-12	0	0	-3.29904e-11	0
CPGNabcpp	Coprogen transport via ABC system (periplasm)	atp_c + cpgn_p + h2o_c --> adp_c + cpgn_c + h_c + pi_c	CIW80_18520 and CIW80_18530 and CIW80_18525	Transport, Inner Membrane	0	1.93489e-12	0	0	-3.55436e-11	0	0	-2.55164e-11	0	0	-5.22322e-11	0	0	-1.4829e-11	0	0	2.37593e-12	0	0	-5.18832e-12	0	0	9.22284e-12	0	0	-3.18725e-11	0	0	-9.22403e-12	0	0	-3.29904e-11	0
CPGNexs	Coprogen Fe-loading reaction (spontaneaous)	cpgn_un_e + fe3_e --> cpgn_e	s0001	Inorganic Ion Transport and Metabolism	0	1.93489e-12	0	0	-3.55436e-11	0	0	-2.55164e-11	0	0	-5.22322e-11	0	0	-1.4829e-11	0	0	2.37593e-12	0	0	-5.18832e-12	0	0	9.22284e-12	0	0	-3.18725e-11	0	0	-9.22403e-12	0	0	-3.29904e-11	0
MELIBt2pp	Melibiose transport in via symport (periplasm)	h_p + melib_p --> h_c + melib_c	CIW80_19880	Transport, Inner Membrane	0	1000	0	0	1000	0	0	1000	0	0	1000	0	0	1000	0	0	1000	0	0	1000	0	0	1000	0	0	1000	0	0	1000	0	0	1000	0
CBIuabcpp	Cobinamide transport via ABC system (uptake, periplasm)	atp_c + cbi_p + h2o_c --> adp_c + cbi_c + h_c + pi_c	CIW80_01435 and CIW80_18555 and CIW80_01425	Transport, Inner Membrane	0	-1.58255e-27	0	0	8.45125e-27	0	0	0	0	0	0	0	0	0	0	0	2.37374e-12	0	0	-4.42175e-12	0	0	8.7681e-12	0	0	-3.19273e-11	0	0	-1.55005e-11	0	0	-2.30471e-11	0
METabcpp	L-methionine transport via ABC system (periplasm)	atp_c + h2o_c + met__L_p --> adp_c + h_c + met__L_c + pi_c	CIW80_18770 and CIW80_18765 and CIW80_18775	Transport, Inner Membrane	0	5.10543e-12	0	8.7845e-12	-3.18121e-11	0	5.87088e-12	-2.59525e-11	0	2.32955e-11	-5.22322e-11	0	6.63236e-12	-1.4829e-11	0	0	2.37582e-12	0	0	-4.54606e-12	0	0	8.7681e-12	0	0	-3.19273e-11	0	0	-1.54968e-11	0	0	-2.30471e-11	0
CITtex	Citrate transport via diffusion (extracellular to periplasm)	cit_e <=> cit_p	CIW80_19480 or CIW80_22660 or CIW80_25725 or CIW80_05020	Transport, Outer Membrane	-4.70158e-12	0	0	5.85633e-11	0	0	3.91392e-11	0	0	1.55303e-10	0	0	4.42158e-11	0	0	-6.4837e-13	0	0	6.45797e-12	0	0	-1.727e-11	0	0	-2.24577e-11	0	0	1.27749e-11	0	0	5.23438e-11	0	0
ACGAtex	N-Acetyl-D-glucosamine transport via diffusion (extracellular to periplasm)	acgam_e <=> acgam_p	CIW80_19480 or CIW80_22660 or CIW80_25725 or CIW80_05020	Transport, Outer Membrane	0	0	0	5.01971e-12	0	0	3.35479e-12	0	0	1.33117e-11	0	0	3.78992e-12	0	0	0	0	0	5.53541e-13	0	0	-1.48028e-12	0	0	0	0	0	1.09499e-12	0	0	0	0	0
GUACYC	Guanylate cyclase	gtp_c --> 35cgmp_c + ppi_c		Nucleotide Salvage Pathway	0	2.42019e-12	0	0	-1.59061e-11	0	0	-1.29763e-11	0	0	-2.61161e-11	0	0	-7.41452e-12	0	0	1.18791e-12	0	0	-2.27303e-12	0	0	4.38405e-12	0	0	-1.59637e-11	0	0	-7.7484e-12	0	0	-1.15236e-11	0
EX_fe3hox_un_e	Fe(III)hydoxamate, unloaded exchange	fe3hox_un_e -->		Extracellular exchange	0	-3.85101e-29	0	0	0	0	0	0	0	0	0	0	0	0	0	0	0	0	0	0	0	0	4.78727e-45	0	0	3.08683e-43	0	0	0	0	0	0	0
EX_23dappa_e	2,3-diaminopropionate exchange	23dappa_e -->		Extracellular exchange	0	-6.83152e-14	0	0	0	0	0	0	0	0	0	0	0	0	0	0	0	0	0	0	0	0	0	0	0	0	0	0	0	0	0	0	0
RMNtpp	L-rhamnose transport via proton symport (periplasm)	h_p + rmn_p --> h_c + rmn_c	CIW80_14540	Transport, Inner Membrane	0	0	0	0	0	0	0	0	0	0	0	0	0	0	0	0	0	0	0	0	0	0	0	0	0	0	0	0	0	0	0	0	0
23PDE2pp	2',3'-cyclic-nucleotide phosphodiesterase (UMP) (periplasm)	23cump_p + h2o_p --> 3ump_p + h_p	CIW80_16440	Nucleotide Salvage Pathway	-7.7053e-13	0	0	0	0	0	0	0	0	0	0	0	0	0	0	-8.8414e-14	0	0	0	0	0	0	0	0	-3.0611e-12	0	0	0	0	0	7.13779e-12	0	0
23PDE4pp	2',3'-cyclic-nucleotide phosphodiesterase (CMP) (periplasm)	23ccmp_p + h2o_p --> 3cmp_p + h_p	CIW80_16440	Nucleotide Salvage Pathway	-5.85603e-13	0	0	5.16735e-12	0	0	3.45346e-12	0	0	1.37032e-11	0	0	3.90139e-12	0	0	-5.72091e-14	0	0	0	0	0	0	0	0	-1.68361e-12	0	0	9.58114e-13	0	0	4.61857e-12	0	0
23PDE9pp	2',3'-cyclic-nucleotide phosphodiesterase (GMP) (periplasm)	23cgmp_p + h2o_p --> 3gmp_p + h_p	CIW80_16440	Nucleotide Salvage Pathway	0	0	0	2.37419e-12	0	0	9.46384e-13	0	0	3.93556e-12	0	0	1.79253e-12	0	0	-2.62853e-14	0	0	2.6181e-13	0	0	-7.00134e-13	0	0	-8.63388e-13	0	0	5.17899e-13	0	0	2.18099e-12	0	0
SERt4pp	L-serine via sodium symport (periplasm)	na1_p + ser__L_p --> na1_c + ser__L_c	CIW80_09950	Transport, Inner Membrane	0	1000	0	0	1000	0	0	1000	0	0	1000	0	0	1000	0	0	1000	0	0	1000	0	0	1000	0	0	1000	0	0	1000	0	0	1000	0
METDtex	D-methionine transport via diffusion (extracellular to periplasm)	met__D_e <=> met__D_p	CIW80_19480 or CIW80_22660 or CIW80_25725 or CIW80_05020	Transport, Outer Membrane	0	0	0	0	0	0	0	0	0	0	0	0	0	0	0	0	0	0	0	0	0	0	0	0	0	0	0	0	0	0	0	0	0
SUCCt2_3pp	Succintate transport via proton symport (3 H) (periplasm)	3.0 h_p + succ_p --> 3.0 h_c + succ_c	CIW80_15915 or CIW80_16010	Transport, Inner Membrane	0	1000	0	0	1000	0	0	1000	0	0	1000	0	0	1000	0	0	1000	0	0	1000	0	0	1000	0	0	1000	0	0	1000	0	0	1000	0
MNLptspp	Mannitol transport via PEP:Pyr PTS (periplasm)	mnl_p + pep_c --> mnl1p_c + pyr_c	(CIW80_05960 and CIW80_12685 and CIW80_05965) or (CIW80_05960 and CIW80_08420 and CIW80_08415 and CIW80_05965) or (CIW80_05960 and CIW80_07190 and CIW80_07180 and CIW80_07185 and CIW80_05965)	Transport, Inner Membrane	0	0	0	0	0	0	0	0	0	0	0	0	0	0	0	0	0	0	0	0	0	0	0	0	0	0	0	0	0	0	0	0	0
NAt3_1p5pp	Sodium proton antiporter (H:NA is 1.5) (periplasm)	3.0 h_p + 2.0 na1_c --> 3.0 h_c + 2.0 na1_p	CIW80_24790	Inorganic Ion Transport and Metabolism	0	1000	0	0	1000	0	0	1000	0	0	1000	0	0	1000	0	0	1000	0	0	1000	0	0	1000	0	0	1000	0	0	1000	0	0	1000	0
ATPHs	ATP amine hydrolysis (spontaneous)	atp_c + h2o_c + h_c --> itp_c + nh4_c	s0001	Nucleotide Salvage Pathway	0	1.84875e-12	0	0	-1.57462e-11	0	0	-8.65084e-12	0	0	-1.72653e-11	0	0	-5.64927e-12	0	0	-7.48617e-12	0	0	-1.49603e-12	0	0	3.07323e-12	0	0	-9.91293e-12	0	0	-5.15091e-12	0	0	-1.11407e-11	0
SARCOX	Sarcosine oxidase	h2o_c + o2_c + sarcs_c --> fald_c + gly_c + h2o2_c	CIW80_23905	Glycine and Serine Metabolism	0	0	0	0	0	0	0	0	0	0	0	0	0	0	0	0	0	0	0	0	0	0	0	0	0	0	0	0	0	0	0	0	0
GTPHs	GTP amine hydrolysis (spontaneous)	gtp_c + h2o_c + h_c --> nh4_c + xtp_c	s0001	Nucleotide Salvage Pathway	0	1.84875e-12	0	0	-1.18096e-11	0	0	-6.48813e-12	0	0	-1.2949e-11	0	0	-4.23695e-12	0	0	-5.65095e-12	0	0	-1.12202e-12	0	0	2.30492e-12	0	0	-7.4347e-12	0	0	-3.85995e-12	0	0	-8.3555e-12	0
MN6PP	Mannose 6-phosphate phosphatase	h2o_c + man6p_c --> man_c + pi_c	CIW80_22115 or CIW80_01515 or CIW80_13345 or CIW80_14010	Alternate Carbon Metabolism	0	5.54624e-12	0	0	-4.72386e-11	0	0	-2.59525e-11	0	0	-5.1796e-11	0	0	-1.69478e-11	0	0	-2.26038e-11	0	0	-4.48808e-12	0	0	9.2197e-12	0	0	-2.97388e-11	0	0	-1.54398e-11	0	0	-3.3422e-11	0
NAt3_2pp	Sodium proton antiporter (H:NA is 2) (periplasm)	2.0 h_p + na1_c --> 2.0 h_c + na1_p	CIW80_17775	Inorganic Ion Transport and Metabolism	0	1000	0	0	1000	0	0	1000	0	0	1000	0	0	1000	0	0	1000	0	0	1000	0	0	1000	0	0	1000	0	0	1000	0	0	1000	0
NH4tpp	Ammonia reversible transport (periplasm)	nh4_p <=> nh4_c	s0001 or CIW80_20380	Inorganic Ion Transport and Metabolism	-506.284	86.1337	-140.336	-498.619	142.282	-113.679	-490.953	198.429	-87.0217	-483.288	254.577	-32.3373	-475.622	310.725	-23.1369	-393.475	337.83	0	-370.913	388.169	0	-348.352	438.508	0	-325.79	488.847	0	-303.228	539.186	0	-284.403	594.978	0
3KGK	3-keto-L-gulonate kinase	3dhguln_c + atp_c --> 3dhgulnp_c + adp_c + h_c	CIW80_12625	Alternate Carbon Metabolism	0	0	0	0	0	0	0	0	0	0	0	0	0	0	0	0	0	0	0	0	0	0	0	0	0	0	0	0	0	0	0	0	0
METtex	L-methionine transport via diffusion (extracellular to periplasm)	met__L_e <=> met__L_p	CIW80_19480 or CIW80_22660 or CIW80_25725 or CIW80_05020	Transport, Outer Membrane	-6.71284e-14	0	0	3.72827e-12	0	0	-4.91461e-12	0	0	2.13573e-11	0	0	3.24536e-12	0	0	8.59336e-13	0	0	-2.34626e-12	0	0	-6.73196e-12	0	0	4.79892e-12	0	0	3.99887e-12	0	0	1.14567e-11	0	0
EX_cd2_e	Cadmium exchange	cd2_e -->		Extracellular exchange	0	0	0	0	0	0	0	0	0	0	0	0	0	0	0	0	0	0	0	0	0	0	0	0	0	0	0	0	0	0	0	0	0
F6PP	D-fructose 6-phosphate phosphatase	f6p_c + h2o_c --> fru_c + pi_c	CIW80_22115 or CIW80_13345 or CIW80_07120 or CIW80_05400 or CIW80_14010	Alternate Carbon Metabolism	0	1.08539e-11	0	0	-4.51475e-11	0	0	-7.09429e-12	0	0	-6.97605e-11	0	0	-4.64422e-13	0	0	-2.24188e-11	0	0	-4.67508e-12	0	0	4.57013e-13	0	0	-3.32706e-11	0	0	-1.36786e-11	0	0	-2.63072e-11	0
NMNPtpp	NMN permease (periplasm)	nmn_p --> nmn_c	CIW80_21730	Transport, Inner Membrane	-2.23761e-14	0	0	2.48552e-12	0	0	-3.27641e-12	0	0	1.42382e-11	0	0	2.16357e-12	0	0	4.09208e-13	0	0	1.62636e-12	0	0	-3.20569e-12	0	0	2.2852e-12	0	0	1.90422e-12	0	0	0	0	0
NO2t2rpp	Nitrite transport in via proton symport, reversible (periplasm)	h_p + no2_p <=> h_c + no2_c	CIW80_25025 or CIW80_11375	Inorganic Ion Transport and Metabolism	0	506.284	140.336	0	533.09	148.15	-5.17707e-14	559.896	155.965	0	586.702	135.752	0	613.508	161.023	0	594.243	200.768	0	611.835	240.922	0	629.427	281.076	0	647.019	321.229	1.63566e-11	664.611	361.383	0	685.94	401.537
NO3t7pp	Nitrate transport in via nitrite antiport (periplasm)	no2_c + no3_p --> no2_p + no3_c	CIW80_25025 or CIW80_00335	Inorganic Ion Transport and Metabolism	0	1000	640.336	0	1000	648.15	0	1000	655.965	0	1000	663.777	0	1000	671.59	0	1000	676.097	0	1000	646.226	0	1000	616.355	0	1000	586.483	5.27117e-14	1000	556.612	0	1000	528.68
ORNabcpp	Ornithine transport via ABC system (periplasm)	atp_c + h2o_c + orn_p --> adp_c + h_c + orn_c + pi_c	CIW80_05465 and CIW80_05470 and CIW80_05460 and CIW80_05480	Transport, Inner Membrane	0	-8.55457e-12	0	0	-1.53847e-11	0	0	5.40139e-12	0	0	-6.05077e-11	0	0	2.34385e-11	0	0	4.52016e-12	0	0	-4.7511e-11	0	0	-1.29843e-12	0	0	-3.9257e-11	0	0	-1.58503e-11	0	0	-1.48167e-11	0
PIuabcpp	Phosphate transport via ABC system (uptake, periplasm)	atp_c + h2o_c + pi_p --> adp_c + h_c + 2.0 pi_c	CIW80_13490 and CIW80_13500 and CIW80_13505 and CIW80_13495	Inorganic Ion Transport and Metabolism	0	-8.56793e-12	0	0	-1.53847e-11	0	0	5.40139e-12	0	0	-6.05077e-11	0	0	2.34385e-11	0	0	4.52016e-12	0	0	-4.7511e-11	0	0	-1.26588e-12	0	0	-3.9257e-11	0	0	-1.58503e-11	0	0	-1.48167e-11	0
PNTOt4pp	Pantothenate sodium symporter (periplasm)	na1_p + pnto__R_p --> na1_c + pnto__R_c	CIW80_10790	Transport, Inner Membrane	0	-4.85186e-13	0	0.00897197	0.00897197	0.00897197	0.0179439	0.0179439	0.0179439	0.0269159	0.0269159	0.0269159	0.0358879	0.0358879	0.0358879	0.0522544	0.0522544	0.0522544	0.0627052	0.0627052	0.0627052	0.0731561	0.0731561	0.0731561	0.083607	0.083607	0.083607	0.0940578	0.0940578	0.0940578	0.104509	0.104509	0.104509
METDabcpp	D-methionine transport via ABC system (periplasm)	atp_c + h2o_c + met__D_p --> adp_c + h_c + met__D_c + pi_c	CIW80_18770 and CIW80_18775 and CIW80_18765	Transport, Inner Membrane	0	0	0	0	0	0	0	0	0	0	0	0	0	0	0	0	0	0	0	0	0	0	0	0	0	0	0	0	0	0	0	0	0
GDPMNH	GDP-mannose mannosyl hydrolase	gdpmann_c + h2o_c --> gdp_c + h_c + man_c	CIW80_04045	Cell Envelope Biosynthesis	0	-9.81593e-12	0	0	-1.53847e-11	0	0	5.40139e-12	0	0	-6.05077e-11	0	0	2.34385e-11	0	4.85534e-12	4.52016e-12	0	1.26985e-11	-4.7511e-11	0	-7.61702e-12	-1.27898e-12	0	-1.08699e-11	-3.9257e-11	0	2.05111e-11	-1.58503e-11	0	2.60604e-11	-1.48167e-11	0
FACOAL60t2pp	Fatty-acid-CoA ligase (hexanoate transport via vectoral Co-A coupling)	atp_c + coa_c + h_p + hxa_p --> amp_c + h_c + hxcoa_c + ppi_c	CIW80_01920 or CIW80_01380	Cell Envelope Biosynthesis	0	-4.9694e-12	0	0	-7.69233e-12	0	0	2.70069e-12	0	0	-3.02539e-11	0	0	1.70802e-11	0	0	2.26008e-12	0	0	-2.37555e-11	0	0	-6.39488e-13	0	0	-1.96285e-11	0	0	-7.92517e-12	0	0	-7.40834e-12	0
ILEabcpp	L-isoleucine transport via ABC system (periplasm)	atp_c + h2o_c + ile__L_p --> adp_c + h_c + ile__L_c + pi_c	CIW80_11865 and CIW80_11860 and CIW80_11890 and CIW80_11870 and CIW80_11855	Transport, Inner Membrane	0	-9.98506e-12	0	0	-1.53847e-11	0	0	5.40139e-12	0	0	-6.05077e-11	0	0	8.86729e-12	0	0	4.52016e-12	0	0	-4.7511e-11	0	0	-1.27898e-12	0	0	-3.9257e-11	0	0	-1.58503e-11	0	0	-1.48167e-11	0
INDOLEt2pp	Indole transport via proton symport, irreversible (periplasm)	h_c + indole_c --> h_p + indole_p	(CIW80_10835 and CIW80_10830) and CIW80_09625	Transport, Inner Membrane	0	1000	0	0	1000	0	0	1000	0	0	1000	0	0	1000	0	0	1000	0	0	1000	0	0	1000	0	0	1000	0	0	1000	0	0	1000	0
PROabcpp	L-proline transport via ABC system (periplasm)	atp_c + h2o_c + pro__L_p --> adp_c + h_c + pi_c + pro__L_c	CIW80_07050 and CIW80_07055 and CIW80_07060	Transport, Inner Membrane	0	-9.94757e-12	0	0	-1.53847e-11	0	0	5.40139e-12	0	0	-6.05077e-11	0	0	8.86729e-12	0	0	4.52016e-12	0	0	-4.7511e-11	0	0	-4.83169e-13	0	0	-3.9257e-11	0	0	-1.58503e-11	0	0	-1.48167e-11	0
PROt2rpp	L-proline reversible transport via proton symport (periplasm)	h_p + pro__L_p <=> h_c + pro__L_c	CIW80_15850 or CIW80_20125	Transport, Inner Membrane	-1000	0	0	-1000	0	0	-1000	0	0	-1000	0	0	-1000	0	0	-1000	0	0	-1000	0	0	-1000	0	0	-1000	0	0	-1000	0	0	-1000	0	0
MNLtex	Mannitol transport via diffusion (extracellular to periplasm)	mnl_e <=> mnl_p	CIW80_25725 or CIW80_05020 or CIW80_19480 or CIW80_22660	Transport, Outer Membrane	0	0	0	0	0	0	0	0	0	0	0	0	0	0	0	0	0	0	0	0	0	0	0	0	0	0	0	0	0	0	0	0	0
PROt4pp	Na+/Proline-L symporter (periplasm)	na1_p + pro__L_p --> na1_c + pro__L_c	CIW80_23050	Transport, Inner Membrane	0	1000	0	0	1000	0	0	1000	0	0	1000	0	0	1000	0	0	1000	0	0	1000	0	0	1000	0	0	1000	0	0	1000	0	0	1000	0
PTRCabcpp	Putrescine transport via ABC system (periplasm)	atp_c + h2o_c + ptrc_p --> adp_c + h_c + pi_c + ptrc_c	(CIW80_22280 and CIW80_22285 and CIW80_22295 and CIW80_22290) or (CIW80_00130 and CIW80_00140 and CIW80_00135 and CIW80_00145) or (CIW80_24240 and CIW80_24245 and CIW80_24235 and CIW80_24230)	Transport, Inner Membrane	0	-9.94757e-12	0	0	-1.67192e-11	0	0	5.57306e-12	0	0	-6.04909e-11	0	0	8.86729e-12	0	0	1.03272e-11	0	0	-4.8382e-11	0	0	-9.4227e-12	0	0	-3.9618e-11	0	0	-1.89778e-11	0	0	-1.98498e-11	0
LYXt2pp	L-Lyxose transport via proton symport (periplasm)	h_p + lyx__L_p --> h_c + lyx__L_c	CIW80_14540	Transport, Inner Membrane	0	0	0	0	0	0	0	0	0	0	0	0	0	0	0	0	0	0	0	0	0	0	0	0	0	0	0	0	0	0	0	0	0
GDPDPK	GDP diphosphokinase	atp_c + gdp_c --> amp_c + h_c + ppgpp_c	CIW80_07595 or CIW80_12955	Cofactor and Prosthetic Group Biosynthesis	0	-5.14847e-12	0	0	-8.35959e-12	0	0	-4.71939e-12	0	0	-3.02455e-11	0	0	4.42848e-12	0	0	5.16358e-12	0	0	-2.4191e-11	0	0	-4.44134e-12	0	0	-1.9809e-11	0	0	-9.48892e-12	0	0	-9.92489e-12	0
ASNNpp	L-asparaginase	asn__L_p + h2o_p --> asp__L_p + nh4_p	CIW80_08545	Alanine and Aspartate Metabolism	0	-4.97378e-12	0	0	-8.35959e-12	0	0	-4.71939e-12	0	0	-3.02455e-11	0	0	4.42541e-12	0	0	5.16358e-12	0	0	-2.4191e-11	0	0	-4.60432e-12	0	0	-1.9809e-11	0	0	-9.48892e-12	0	0	-9.92489e-12	0
GLUNpp	Glutaminase	gln__L_p + h2o_p --> glu__L_p + nh4_p	CIW80_08545	Glutamate Metabolism	0	-1.03107e-13	0	0	0	0	0	0	0	0	0	0	0	0	0	0	0	0	0	0	0	0	0	0	0	0	0	0	0	0	0	0	0
G6Ptex	Glucose 6-phosphate transport via diffusion (extracellular to periplasm)	g6p_e <=> g6p_p	CIW80_19480 or CIW80_22660 or CIW80_25725 or CIW80_05020	Transport, Outer Membrane	-4.10766e-29	0	0	0	0	0	0	0	0	0	0	0	0	0	0	0	0	0	0	0	0	0	0	0	0	0	0	0	0	0	0	0	0
NTD12	5'-nucleotidase (dIMP)	dimp_c + h2o_c --> din_c + pi_c	CIW80_07420 or CIW80_05390 or CIW80_11505	Nucleotide Salvage Pathway	0	-4.83197e-12	0	0	-8.35959e-12	0	0	-4.71939e-12	0	0	-3.02455e-11	0	0	4.42541e-12	0	0	5.16358e-12	0	0	-2.4191e-11	0	0	-3.06954e-12	0	0	-1.9809e-11	0	0	-9.48892e-12	0	0	-9.92489e-12	0
TUNGSabcpp	Tungstate transport via ABC system (periplasm)	atp_c + h2o_c + tungs_p --> adp_c + h_c + pi_c + tungs_c	CIW80_21810 and CIW80_21815 and CIW80_21805	Inorganic Ion Transport and Metabolism	0	0	0	0	0	0	0	0	0	0	0	0	0	0	0	0	0	0	0	0	0	0	0	0	0	0	0	0	0	0	0	-1.98498e-11	0
NAtex	Sodium transport via diffusion (extracellular to periplasm)	na1_e <=> na1_p	CIW80_19480 or CIW80_22660 or CIW80_25725 or CIW80_05020	Transport, Outer Membrane	-1000	-8.74148e-14	0	-999.714	0.286392	0.286392	-999.427	0.572784	0.572784	-999.141	0.859177	0.859177	-998.854	1.14557	1.14557	-998.332	1.668	1.668	-997.998	2.0016	2.0016	-997.665	2.3352	2.3352	-997.331	2.6688	2.6688	-996.998	3.0024	3.0024	-996.664	3.336	3.336
MOBDabcpp	Molybdate transport via ABC system (periplasm)	atp_c + h2o_c + mobd_p --> adp_c + h_c + mobd_c + pi_c	(CIW80_21810 and CIW80_21815 and CIW80_21805) or (CIW80_05990 and CIW80_05995 and CIW80_06000 and CIW80_14590) or (CIW80_06005 and CIW80_05990 and CIW80_05995 and CIW80_06000)	Inorganic Ion Transport and Metabolism	0	0	0	0.0411666	0.0411666	0.0411666	0.0823332	0.0823332	0.0823332	0.1235	0.1235	0.1235	0.164666	0.164666	0.164666	0.239762	0.239762	0.239762	0.287714	0.287714	0.287714	0.335667	0.335667	0.335667	0.383619	0.383619	0.383619	0.431571	0.431571	0.431571	0.479524	0.479524	0.479524
MOBDtex	Molybdate transport via diffusion (extracellular to periplasm)	mobd_e <=> mobd_p	CIW80_19480 or CIW80_22660 or CIW80_25725 or CIW80_05020	Transport, Outer Membrane	0	0	0	0.0411666	0.0411666	0.0411666	0.0823332	0.0823332	0.0823332	0.1235	0.1235	0.1235	0.164666	0.164666	0.164666	0.239762	0.239762	0.239762	0.287714	0.287714	0.287714	0.335667	0.335667	0.335667	0.383619	0.383619	0.383619	0.431571	0.431571	0.431571	0.479524	0.479524	0.479524
NI2uabcpp	Nickel transport via ABC system (uptake, periplasm)	atp_c + h2o_c + ni2_p --> adp_c + h_c + ni2_c + pi_c	(CIW80_11990 and CIW80_11970 and CIW80_11985 and CIW80_11975 and CIW80_11980) or CIW80_16570	Inorganic Ion Transport and Metabolism	0	-8.47373e-12	0	0	-1.67192e-11	0	0	-9.43878e-12	0	0	-6.04909e-11	0	0	8.85082e-12	0	0	1.03272e-11	0	0	-4.8382e-11	0	0	-9.6504e-12	0	0	-3.9618e-11	0	0	-2.40668e-11	0	0	-1.98498e-11	0
FECRMtonex	Ferrichrome transport via ton system (extracellular)	fecrm_e + h_p --> fecrm_p + h_c	(CIW80_25200 and CIW80_09420 and CIW80_09425) and CIW80_18515	Transport, Outer Membrane	0	-8.47373e-12	0	0	-2.31704e-11	0	0	-9.43878e-12	0	0	-6.04909e-11	0	0	8.85082e-12	0	0	1.03272e-11	0	0	-4.8382e-11	0	0	-9.6504e-12	0	0	-3.9618e-11	0	0	-2.40668e-11	0	0	-1.98498e-11	0
ARBTNtonex	Aerobactin transport via ton system (extracellular)	arbtn_fe3_e + h_p --> arbtn_fe3_p + h_c		Inorganic Ion Transport and Metabolism	0	-8.47373e-12	0	0	-2.31704e-11	0	0	-9.43878e-12	0	0	-6.04909e-11	0	0	8.85082e-12	0	0	1.03272e-11	0	0	-4.8382e-11	0	0	-9.6504e-12	0	0	-3.9618e-11	0	0	-2.40668e-11	0	0	-1.98498e-11	0
ADOCBLabcpp	Adenosylcobalamin transport via ABC system (periplasm)	adocbl_p + atp_c + h2o_c --> adocbl_c + adp_c + h_c + pi_c	CIW80_01425 and CIW80_18555 and CIW80_01435	Transport, Inner Membrane	0	0	0	3.11323e-12	0	0	1.98942e-12	0	0	4.2856e-12	0	0	-4.55755e-13	0	0	5.42399e-13	0	0	1.02961e-12	0	0	-5.03909e-13	0	0	-6.16913e-13	0	0	2.1008e-12	0	0	2.39876e-12	0	0
EX_enter_e	Enterochelin exchange	enter_e -->		Extracellular exchange	0	-8.47373e-12	0	0	-2.31704e-11	0	0	-9.43878e-12	0	0	-6.04909e-11	0	0	8.86354e-12	0	0	1.03272e-11	0	0	-4.8382e-11	0	0	-9.6504e-12	0	0	-3.9618e-11	0	0	-2.40564e-11	0	0	-1.98498e-11	0
EX_fecrm_un_e	Ferrichrome minus Fe(III) exchange	fecrm_un_e -->		Extracellular exchange	0	-8.47373e-12	0	0	-2.31704e-11	0	0	-9.43878e-12	0	0	-6.04909e-11	0	0	8.86354e-12	0	0	1.03272e-11	0	0	-4.8382e-11	0	0	-9.6504e-12	0	0	-3.9618e-11	0	0	-2.40564e-11	0	0	-1.98498e-11	0
EX_cgly_e	Cys-Gly exchange	cgly_e -->		Extracellular exchange	0	-1.95548e-12	0	0	-5.34674e-12	0	0	-2.17765e-12	0	0	-1.39586e-11	0	0	2.04658e-12	0	0	2.38319e-12	0	0	-1.11651e-11	0	0	-2.2962e-12	0	0	-9.14263e-12	0	0	-5.60562e-12	0	0	-2.97747e-11	0
NI2tex	Nickel transport via diffusion (extracellular to periplasm)	ni2_e <=> ni2_p	CIW80_19480 or CIW80_22660 or CIW80_25725 or CIW80_05020	Transport, Outer Membrane	-2.35198e-12	-2.88877e-13	0	0.112178	0.112178	0.112178	0.224355	0.224355	0.224355	0.336533	0.336533	0.336533	0.448711	0.448711	0.448711	0.653343	0.653343	0.653343	0.784012	0.784012	0.784012	0.91468	0.91468	0.91468	1.04535	1.04535	1.04535	1.17602	1.17602	1.17602	1.30669	1.30669	1.30669
NTD10pp	5'-nucleotidase (XMP)	h2o_p + xmp_p --> pi_p + xtsn_p	CIW80_15490 or CIW80_20545	Nucleotide Salvage Pathway	-7.34673e-13	0	0	3.38793e-12	0	0	2.14654e-12	0	0	4.66374e-12	0	0	-4.95969e-13	0	0	7.16741e-13	0	0	1.36055e-12	0	0	-6.0144e-13	0	0	-8.44229e-13	0	0	2.5074e-12	0	0	3.19834e-12	0	0
NTD1pp	5'-nucleotidase (dUMP)	dump_p + h2o_p --> duri_p + pi_p	CIW80_20545 or CIW80_15490	Nucleotide Salvage Pathway	-2.93869e-13	0	0	0	0	0	0	0	0	0	0	0	0	0	0	0	0	0	0	0	0	1.70984e-28	0	0	0	0	0	0	0	0	0	0	0
EX_chtbs_e	Chitobiose exchange	chtbs_e -->		Extracellular exchange	0	0	0	0	0	0	0	0	0	0	0	0	0	0	0	0	0	0	0	0	0	0	0	0	0	0	0	0	0	0	0	0	0
EX_gmp_e	GMP exchange	gmp_e -->		Extracellular exchange	0	1.19345e-28	0	0	0	0	0	0	0	0	0	0	0	0	0	0	0	0	0	0	0	0	0	0	0	0	0	0	0	0	0	-1.65415e-12	0
NTD2pp	5'-nucleotidase (UMP)	h2o_p + ump_p --> pi_p + uri_p	CIW80_15490 or CIW80_20545 or CIW80_20025	Nucleotide Salvage Pathway	0	0	0	0	0	0	0	0	0	0	0	0	0	0	0	0	0	0	0	0	0	0	0	0	0	0	0	0	0	0	0	0	0
NACtex	Nicotinic acid transport via diffusion (extracellular to periplasm)	nac_e <=> nac_p	CIW80_19480 or CIW80_22660 or CIW80_25725 or CIW80_05020	Transport, Outer Membrane	-1.11771e-13	3.87136e-28	0	0.0376375	0.0376375	0.0376375	0.0752749	0.0752749	0.0752749	0.112912	0.112912	0.112912	0.15055	0.15055	0.15055	0.219207	0.219207	0.219207	0.263049	0.263049	0.263049	0.30689	0.30689	0.30689	0.350732	0.350732	0.350732	0.394573	0.394573	0.394573	0.438415	0.438415	0.438415
NTD3pp	5'-nucleotidase (dCMP)	dcmp_p + h2o_p --> dcyt_p + pi_p	CIW80_20545 or CIW80_15490	Nucleotide Salvage Pathway	-1.9856e-13	0	0	5.75948e-12	0	0	3.64911e-12	0	0	7.92836e-12	0	0	-8.43148e-13	0	0	1.00344e-12	0	0	1.90477e-12	0	0	-9.32232e-13	0	0	-1.50026e-12	0	0	3.88648e-12	0	0	4.31776e-12	0	0
NTD4pp	5'-nucleotidase (CMP)	cmp_p + h2o_p --> cytd_p + pi_p	CIW80_20545 or CIW80_15490 or CIW80_20025	Nucleotide Salvage Pathway	-1.9856e-13	0	0	6.77585e-12	0	0	4.29307e-12	0	0	9.32748e-12	0	0	-9.91938e-13	0	0	1.18051e-12	0	0	2.24091e-12	0	0	-1.09674e-12	0	0	-1.50026e-12	0	0	3.88648e-12	0	0	5.07972e-12	0	0
NTD5pp	5'-nucleotidase (dTMP)	dtmp_p + h2o_p --> pi_p + thymd_p	CIW80_15490 or CIW80_20545	Nucleotide Salvage Pathway	-2.53336e-13	0	0	7.19934e-12	0	0	4.56139e-12	0	0	9.91045e-12	0	0	-1.05393e-12	0	0	1.2543e-12	0	0	2.38096e-12	0	0	-1.16529e-12	0	0	-1.87533e-12	0	0	4.85809e-12	0	0	5.75702e-12	0	0
EX_h2o2_e	Hydrogen peroxide exchange	h2o2_e -->		Extracellular exchange	0	0	0	0	0	0	0	0	0	0	0	0	0	0	0	0	0	0	0	0	0	0	0	0	0	0	0	0	0	0	0	0	0
EX_ump_e	UMP exchange	ump_e -->		Extracellular exchange	0	0	0	0	0	0	0	0	0	0	0	0	0	0	0	0	0	0	0	0	0	0	0	0	0	0	0	0	0	0	0	0	0
EX_pydam_e	Pyridoxamine exchange	pydam_e -->		Extracellular exchange	0	0	0	0	0	0	0	0	0	0	0	0	0	0	0	0	0	0	0	0	0	0	0	0	0	0	0	0	0	0	0	0	0
CRNabcpp	L-carnitine transport via ABC system (periplasm)	atp_c + crn_p + h2o_c --> adp_c + crn_c + h_c + pi_c	CIW80_07060 and CIW80_07050 and CIW80_07055	Transport, Inner Membrane	0	-8.55669e-12	0	0	-2.31692e-11	0	0	-9.43649e-12	0	0	-6.04875e-11	0	0	8.88125e-12	0	0	1.03272e-11	0	0	-4.8382e-11	0	0	-9.95022e-12	0	0	-3.9618e-11	0	0	-2.4291e-11	0	0	-1.98498e-11	0
CRNDabcpp	D-carnitine transport via ABC system (periplasm)	atp_c + crn__D_p + h2o_c --> adp_c + crn__D_c + h_c + pi_c	CIW80_07060 and CIW80_07050 and CIW80_07055	Transport, Inner Membrane	0	-8.55669e-12	0	0	-2.31692e-11	0	0	-9.43649e-12	0	0	-6.04875e-11	0	0	8.88316e-12	0	0	1.03272e-11	0	0	-4.8382e-11	0	0	-9.95022e-12	0	0	-3.9618e-11	0	0	-2.4291e-11	0	0	-1.98498e-11	0
DNTPPA	Dihydroneopterin triphosphate pyrophosphatase	ahdt_c + h2o_c --> dhpmp_c + h_c + ppi_c	CIW80_02250 or CIW80_18205	Cofactor and Prosthetic Group Biosynthesis	0	-6.26099e-13	5.89884e-15	0.00237857	0.00237857	0.00237857	0.00475714	0.00475714	0.00475714	0.00713571	0.00713571	0.00713571	0.00951427	0.00951427	0.00951427	0.0138532	0.0138532	0.0138532	0.0166239	0.0166239	0.0166239	0.0193945	0.0193945	0.0193945	0.0221651	0.0221651	0.0221651	0.0249358	0.0249358	0.0249358	0.0277064	0.0277064	0.0277064
NTD6pp	5'-nucleotidase (dAMP)	damp_p + h2o_p --> dad_2_p + pi_p	CIW80_20545 or CIW80_15490	Nucleotide Salvage Pathway	-4.59171e-13	0	0	3.11323e-12	0	0	1.97249e-12	0	0	4.2856e-12	0	0	-4.55755e-13	0	0	5.42399e-13	0	0	1.02961e-12	0	0	-5.03909e-13	0	0	5.68963e-13	0	0	4.35211e-13	0	0	2.39876e-12	0	0
NTD7pp	5'-nucleotidase (AMP)	amp_p + h2o_p --> adn_p + pi_p	CIW80_20545 or CIW80_15490 or CIW80_20025	Nucleotide Salvage Pathway	0	0	0	3.38793e-12	0	0	2.14654e-12	0	0	4.66374e-12	0	0	-4.95969e-13	0	0	5.90257e-13	0	0	1.12045e-12	0	0	-5.48372e-13	0	0	6.19073e-13	0	0	5.23869e-13	0	0	2.61683e-12	0	0
CTBTabcpp	Crotonobetaine transport via ABC system (periplasm)	atp_c + ctbt_p + h2o_c --> adp_c + ctbt_c + h_c + pi_c	CIW80_07055 and CIW80_07050 and CIW80_07060	Transport, Inner Membrane	0	-1.39183e-11	0	0	-2.31692e-11	0	0	-9.43649e-12	0	0	-6.04875e-11	0	0	8.88316e-12	0	0	1.03272e-11	0	0	5.7675e-12	0	0	-9.95022e-12	0	0	-3.9618e-11	0	0	-2.4291e-11	0	0	-1.98498e-11	0
NTD9pp	5'-nucleotidase (GMP)	gmp_p + h2o_p --> gsn_p + pi_p	CIW80_20545 or CIW80_15490 or CIW80_20025	Nucleotide Salvage Pathway	0	5.93006e-14	0	3.11323e-12	0	0	1.97249e-12	0	0	4.2856e-12	0	0	-4.55755e-13	0	0	5.42399e-13	0	0	1.02961e-12	0	0	-5.03909e-13	0	0	5.68878e-13	0	0	4.81393e-13	0	0	2.39876e-12	0	0
NH4tex	Ammonia transport via diffusion (extracellular to periplasm)	nh4_e <=> nh4_p	CIW80_25725 or CIW80_05020 or CIW80_19480 or CIW80_22660	Transport, Outer Membrane	-922.636	-596.64	-640.336	-904.108	-535.083	-613.679	-885.579	-473.526	-587.022	-867.051	-411.97	-560.362	-848.522	-360.868	-533.704	-777.44	-338.98	-476.042	-748.4	-295.936	-443.183	-718.924	-252.891	-410.324	-678.771	-209.847	-377.465	-638.617	-166.803	-344.606	-598.463	-118.447	-311.888
GAL1PPpp	D-galactose 1-phosphatase	gal1p_p + h2o_p --> gal_p + pi_p	CIW80_22970	Alternate Carbon Metabolism	0	0	0	1.88792e-16	0	0	-1.18159e-27	0	0	0	0	0	0	0	0	0	0	0	0	0	0	0	0	0	0	0	0	0	0	0	0	0	0
NTPP9	Nucleoside triphosphate pyrophosphorylase (itp)	h2o_c + itp_c --> h_c + imp_c + ppi_c	CIW80_08530	Nucleotide Salvage Pathway	0	-1.6573e-13	0	0	-7.71246e-12	0	0	-4.29059e-12	0	0	-2.03376e-11	0	0	6.79698e-12	0	0	8.22275e-12	0	0	4.38593e-13	0	0	-1.72145e-12	0	0	-9.00316e-12	0	0	-6.92128e-12	0	0	-7.40013e-12	0
NTPP10	Nucleoside triphosphate pyrophosphorylase (ditp)	ditp_c + h2o_c --> dimp_c + h_c + ppi_c	CIW80_08530	Nucleotide Salvage Pathway	0	-1.86446e-13	0	0	-7.71246e-12	0	0	-4.29059e-12	0	0	-2.03376e-11	0	0	7.6466e-12	0	0	8.22275e-12	0	0	4.38593e-13	0	0	-1.72145e-12	0	0	-9.00316e-12	0	0	-6.92128e-12	0	0	-7.40013e-12	0
NTPP11	Nucleoside triphosphate pyrophosphorylase (xtp)	h2o_c + xtp_c --> h_c + ppi_c + xmp_c	CIW80_08530	Nucleotide Salvage Pathway	0	-1.6573e-13	0	0	-5.78435e-12	0	0	-3.21794e-12	0	0	-1.52532e-11	0	0	5.09773e-12	0	0	6.16707e-12	0	0	3.28944e-13	0	0	-1.29108e-12	0	0	-6.75237e-12	0	0	-5.19096e-12	0	0	-5.5501e-12	0
H2O2tex	Hydrogen peroxide transport via diffusion (external)	h2o2_e <=> h2o2_p	CIW80_19480 or CIW80_22660 or CIW80_25725 or CIW80_05020	Transport, Outer Membrane	0	0	0	0	0	0	0	0	0	0	0	0	0	0	0	0	0	0	0	0	0	0	0	0	0	0	0	0	0	0	0	0	0
ARGDCpp	Arginine decarboxylase	arg__L_p + h_p --> agm_p + co2_p	CIW80_08450	Arginine and Proline Metabolism	0	-1.12894e-12	0	0	-4.95801e-12	0	0	-2.75823e-12	0	0	-1.30742e-11	0	0	4.37098e-12	0	0	4.6253e-12	0	0	2.46708e-13	0	0	-9.68314e-13	0	0	-5.06428e-12	0	0	-3.89322e-12	0	0	-4.44008e-12	0
URIH	Uridine hydrolase	h2o_c + uri_c --> rib__D_c + ura_c	CIW80_04630 or CIW80_21240 or CIW80_17820	Alternate Carbon Metabolism	0	-3.01051e-12	0	0	-2.31374e-11	0	0	-1.28718e-11	0	0	-6.10129e-11	0	0	2.04034e-11	0	0	2.46683e-11	0	0	1.31578e-12	0	0	-5.16434e-12	0	0	-2.72e-11	0	0	-2.07638e-11	0	0	-2.22504e-11	0
ALLPI	Allose 6-phosphate isomerase	all6p_c <=> allul6p_c	CIW80_15745	Alternate Carbon Metabolism	0	0	0	0	0	0	0	0	0	0	0	0	0	0	0	0	0	0	0	0	0	0	0	0	0	0	0	0	0	0	0	-2.22504e-11	0
ALLK	Allose kinase	all__D_c + atp_c --> adp_c + all6p_c + h_c	CIW80_15710	Alternate Carbon Metabolism	0	0	0	0	0	0	0	0	0	0	0	0	0	0	0	0	0	0	0	0	0	0	0	0	0	0	0	0	0	0	0	-2.22504e-11	0
ALLULPE	Allulose 6-phosphate epimerase	allul6p_c <=> f6p_c	CIW80_15715	Alternate Carbon Metabolism	0	0	0	0	0	0	0	0	0	0	0	0	0	0	0	0	0	0	0	0	0	0	0	0	0	0	0	0	0	0	0	-2.22504e-11	0
ADEtex	Adenine transport via diffusion (extracellular to periplasm)	ade_e <=> ade_p	CIW80_19480 or CIW80_22660 or CIW80_25725 or CIW80_05020	Transport, Outer Membrane	1.01931e-12	0	0	5.15747e-12	0	0	2.35422e-12	0	0	5.115e-12	0	0	-5.17765e-13	0	0	6.47409e-13	0	0	-2.92427e-13	0	0	-4.1074e-13	0	0	6.78984e-13	0	0	5.74565e-13	0	0	2.87851e-12	0	0
ADNtex	Adenosine transport via diffusion (extracellular to periplasm)	adn_e <=> adn_p	CIW80_20170	Transport, Outer Membrane	9.29371e-13	0	0	4.7024e-12	0	0	2.14649e-12	0	0	4.66368e-12	0	0	-4.7208e-13	0	0	5.90285e-13	0	0	-2.66624e-13	0	0	-3.74498e-13	0	0	6.19073e-13	0	0	5.23869e-13	0	0	2.61683e-12	0	0
NADPHQR2	NADPH Quinone Reductase (Ubiquinone-8)	h_c + nadph_c + q8_c --> nadp_c + q8h2_c	CIW80_09560	Oxidative Phosphorylation	0	1000	0	0	1000	489.444	0	1000	338.849	0	1000	0	0	1000	0	0	1000	281.122	0	1000	167.062	0	1000	53.0015	0	1000	0	0	1000	0	0	1000	0
NADPHQR3	NADPH Quinone Reductase (Menaquinone-8)	h_c + mqn8_c + nadph_c --> mql8_c + nadp_c	CIW80_09560	Oxidative Phosphorylation	0	1000	483.893	0	1000	0	0	1000	0	0	1000	350.069	0	1000	291.865	0	1000	0	0	1000	0	0	1000	0	0	1000	0	0	1000	0	0	1000	0
NADPHQR4	NADPH Quinone Reductase (2-Demethylmenaquinone-8)	2dmmq8_c + h_c + nadph_c --> 2dmmql8_c + nadp_c	CIW80_09560	Oxidative Phosphorylation	0	758.053	0	0	753.525	0	0	748.996	0	0	744.467	0	0	739.938	0	0	739.209	0	0	735.44	0	0	731.671	0	0	727.902	0	0	724.134	0	0	730.941	0
GLBRAN2	1,4-alpha-glucan branching enzyme (glycogen -> bglycogen)	glycogen_c --> bglycogen_c	CIW80_11740	Glycolysis/Gluconeogenesis	0	1000	0	0	1000	0	0	1000	0	0	1000	0	0	1000	0	0	1000	0	0	1000	0	0	1000	0	0	1000	0	0	1000	0	0	1000	0
ASR	Arsenate reductase	aso4_c + 2.0 gthrd_c --> aso3_c + gthox_c + h2o_c	CIW80_23930 and CIW80_12120	Inorganic Ion Transport and Metabolism	0	0	0	0	0	0	0	0	0	0	0	0	0	0	0	0	0	0	0	0	0	0	0	0	0	0	0	0	0	0	0	0	0
ASO3tex	Arsenite transport via diffusion (extracellular to periplasm)	aso3_e <=> aso3_p	CIW80_19480 or CIW80_22660 or CIW80_25725 or CIW80_05020	Transport, Outer Membrane	0	0	0	0	0	0	0	0	0	0	0	0	0	0	0	0	0	0	0	0	0	0	0	0	0	0	0	0	0	0	0	0	0
AGMtex	Agmatine transport via diffusion (extracellular to periplasm)	agm_e <=> agm_p	CIW80_19480 or CIW80_22660 or CIW80_25725 or CIW80_05020	Transport, Outer Membrane	-6.05964e-13	0	0	8.41483e-12	0	0	3.84109e-12	0	0	8.34553e-12	0	0	-8.44774e-13	0	0	1.0563e-12	0	0	-4.77117e-13	0	0	-6.7656e-13	0	0	1.10782e-12	0	0	9.37449e-13	0	0	4.54501e-12	0	0
ALAtex	L-alanine transport via diffusion (extracellular to periplasm)	ala__L_e <=> ala__L_p	CIW80_19480 or CIW80_25725 or CIW80_05020 or CIW80_22660	Transport, Outer Membrane	-86.1337	0	0	-107.81	0	0	-129.486	0	0	-151.163	-3.00565e-12	0	-172.839	0	0	-137.061	-5.32884e-13	0	-147.247	0	0	-157.432	0	0	-167.618	0	0	-177.803	0	0	-193.442	0	0
BALAtex	Beta-alanine transport via diffusion (extracellular to periplasm)	ala_B_e <=> ala_B_p	CIW80_19480 or CIW80_22660 or CIW80_25725 or CIW80_05020	Transport, Outer Membrane	0	0	0	4.74425e-11	-9.45959e-12	0	2.43267e-11	-3.32326e-12	0	5.28883e-11	0	0	1.05148e-11	0	0	2.21833e-12	0	0	-3.02174e-12	0	0	-1.20705e-11	0	0	7.01617e-12	-9.92382e-12	0	5.78713e-12	0	0	0	-4.95879e-12	0
DALAtex	D-Alanine transport via diffusion (extracellular to periplasm)	ala__D_e <=> ala__D_p	CIW80_19480 or CIW80_22660 or CIW80_25725 or CIW80_05020	Transport, Outer Membrane	2.06888e-12	0	0	-0.0493988	0	0	-0.0987977	-1.865e-17	0	-0.148197	-1.865e-17	0	-0.197595	0	0	-0.287708	0	0	-0.345249	0	0	-0.402791	1.29006e-16	0	-0.460333	0	0	-0.517874	6.45028e-17	0	-0.575416	0	0
MANGLYCtex	2-O-alpha-mannosyl-D-glycerate transport via diffusion (extracellular to periplasm)	manglyc_e <=> manglyc_p	CIW80_19480 or CIW80_22660 or CIW80_25725 or CIW80_05020	Transport, Outer Membrane	0	0	0	0	0	0	0	0	0	0	0	0	0	0	0	0	0	0	0	0	0	0	0	0	0	0	0	0	0	0	0	-1.32234e-11	0
EX_frulys_e	Fructoselysine exchange	frulys_e -->		Extracellular exchange	0	0	0	0	0	0	0	0	0	0	0	0	0	0	0	0	0	0	0	0	0	0	0	0	0	0	0	0	0	0	0	0	0
AMPtex	AMP transport via diffusion (extracellular to periplasm)	amp_e <=> amp_p	CIW80_05020 or CIW80_19480 or CIW80_22660 or CIW80_25725	Transport, Outer Membrane	6.69344e-13	0	0	4.18611e-12	0	0	2.14647e-12	0	0	0	0	0	9.2778e-13	0	0	1.91113e-13	0	0	-2.66613e-13	0	0	-1.07387e-12	0	0	6.19088e-13	0	0	5.10629e-13	0	0	2.33059e-12	0	0
METOX1s	Methionine oxidation (spontaneous)	h2o2_c + met__L_c --> h2o_c + metsox_S__L_c	s0001	Methionine Metabolism	0	129.201	0	0	161.715	0	0	194.229	0	0	226.744	0	0	259.258	0	0	205.592	0	0	220.87	0	0	236.149	0	0	251.427	0	0	266.705	0	0	290.162	0
XTSNH	Xanthosine hydrolase	h2o_c + xtsn_c --> rib__D_c + xan_c	CIW80_17820	Nucleotide Salvage Pathway	0	3.25662e-13	5.89884e-15	0	-2.81216e-11	0	0	-1.0468e-11	0	0	-4.22045e-11	0	0	-8.30105e-12	0	0	-8.71405e-12	0	0	1.54189e-11	0	0	-2.8528e-11	0	0	-3.80497e-11	0	0	-2.27034e-11	0	0	-4.87176e-12	0
METOX2s	Methionine oxidation 2 (spontaneous)	h2o2_c + met__L_c --> h2o_c + metsox_R__L_c	s0001	Methionine Metabolism	0	129.201	0	0	161.715	0	0	194.229	0	0	226.744	0	0	259.258	0	0	205.592	0	0	220.87	0	0	236.149	0	0	251.427	0	0	266.705	0	0	290.162	0
FRUURt2rpp	D-fructuronate transport via proton symport, reversible (periplasm)	fruur_p + h_p <=> fruur_c + h_c	CIW80_17240	Transport, Inner Membrane	0	0	0	0	0	0	0	0	0	0	0	0	0	0	0	0	0	0	0	0	0	0	0	0	0	0	0	0	0	0	0	0	0
FRUURtex	D-fructuronate transport via diffusion (extracellular)	fruur_e <=> fruur_p	CIW80_19480 or CIW80_22660 or CIW80_25725 or CIW80_05020	Transport, Outer Membrane	0	0	0	0	0	0	0	0	0	0	0	0	0	0	0	0	0	0	0	0	0	0	0	0	0	0	0	0	0	0	0	0	0
ARBtex	L-arabinose transport via diffusion (extracellular to periplasm)	arab__L_e <=> arab__L_p	CIW80_19480 or CIW80_22660 or CIW80_25725 or CIW80_05020	Transport, Outer Membrane	0	0	0	0	0	0	0	0	0	0	0	0	0	0	0	0	0	0	0	0	0	0	0	0	0	0	0	0	0	0	0	0	0
ARGtex	L-arginine transport via diffusion (extracellular to periplasm)	arg__L_e <=> arg__L_p	CIW80_19480 or CIW80_22660 or CIW80_25725 or CIW80_05020	Transport, Outer Membrane	-2.86282e-14	0	0	3.95141e-12	0	0	2.73006e-12	0	0	1.09921e-11	0	0	2.67169e-12	0	0	-1.035e-12	0	0	-3.35421e-12	0	0	9.5642e-13	0	0	-3.54729e-13	0	0	2.98152e-12	0	0	4.15492e-12	0	0
INSH	Inosine hydrolase	h2o_c + ins_c --> hxan_c + rib__D_c	CIW80_17820	Nucleotide Salvage Pathway	0	-3.4485e-12	1.31466e-13	0	-2.37084e-11	0	0	-1.63804e-11	0	0	-6.59526e-11	0	0	-1.60301e-11	0	0	6.21e-12	0	0	2.01252e-11	0	0	-5.73852e-12	0	0	2.12837e-12	0	0	-1.78891e-11	0	0	-2.49295e-11	0
ASCBtex	L-ascorbate transport via diffusion (extracellular to periplasm)	ascb__L_e <=> ascb__L_p	CIW80_19480 or CIW80_22660 or CIW80_25725 or CIW80_05020	Transport, Outer Membrane	0	0	0	0	0	0	0	0	0	0	0	0	0	0	0	0	0	0	0	0	0	0	0	0	0	0	0	0	0	0	0	0	0
FACOAL100t2pp	Fatty-acid-CoA ligase (decanoate transport via vectoral Co-A coupling)	atp_c + coa_c + dca_p + h_p --> amp_c + dcacoa_c + h_c + ppi_c	CIW80_01920 or CIW80_01380	Cell Envelope Biosynthesis	0	0	0	0	0	0	0	0	0	0	0	0	0	0	0	0	0	0	0	0	0	0	0	0	0	0	0	0	0	0	0	0	0
RIBabcpp	D-ribose transport via ABC system (periplasm)	atp_c + h2o_c + rib__D_p --> adp_c + h_c + pi_c + rib__D_c	(CIW80_16510 and CIW80_16500 and CIW80_16505 and CIW80_16515) or (CIW80_13615 and CIW80_13620 and CIW80_13610 and CIW80_13605) or (CIW80_15730 and CIW80_15720 and CIW80_15725)	Transport, Inner Membrane	0	0	0	0	0	0	0	0	0	0	0	0	0	0	0	0	0	0	0	0	0	0	0	0	0	0	0	0	0	0	0	-2.49295e-11	0
ECAtpp	Enterobacterial common antigen transferase (flippase, cytoplasm to periplasm)	unagamuf_c --> unagamuf_p	CIW80_13820	Lipopolysaccharide Biosynthesis / Recycling	0	0	0	0	0	0	0	0	0	0	0	0	0	0	0	0	0	0	0	0	0	0	0	0	0	0	0	0	0	0	0	0	0
O16GLCT2	Glucosyltransferase II (LPS O16 antigen biosynthesis)	gfgaragund_c + udpg_c --> h_c + o16aund_c + udp_c		Lipopolysaccharide Biosynthesis / Recycling	0	0	0	0	0	0	0	0	0	0	0	0	0	0	0	0	0	0	0	0	0	0	0	0	0	0	0	0	0	0	0	-1.24648e-11	0
GPDDA3pp	Glycerophosphodiester phosphodiesterase (Glycerophosphoserine)	g3ps_p + h2o_p --> glyc3p_p + h_p + ser__L_p	CIW80_05140	Glycerophospholipid Metabolism	0	0	0	5.92711e-12	0	0	4.09509e-12	0	0	1.64881e-11	0	0	0	0	0	0	0	0	0	0	0	0	0	0	-4.2507e-13	0	0	4.47227e-12	0	0	8.30984e-12	0	0
GPDDA4pp	Glycerophosphodiester phosphodiesterase (Glycerophosphoglycerol)	g3pg_p + h2o_p --> glyc3p_p + glyc_p + h_p	CIW80_05140	Glycerophospholipid Metabolism	0	-3.4485e-12	0	0	-7.90281e-12	0	0	-5.46013e-12	0	0	-2.19842e-11	0	0	-5.34338e-12	0	0	2.07e-12	0	0	6.71003e-12	0	0	-1.44642e-12	0	0	5.23145e-13	0	0	-8.94455e-12	0	0	-6.23238e-12	0
GPDDA2pp	Glycerophosphodiester phosphodiesterase (Glycerophosphoethanolamine)	g3pe_p + h2o_p --> etha_p + glyc3p_p + h_p	CIW80_05140	Glycerophospholipid Metabolism	0	-1.72425e-12	0	0	-7.90281e-12	0	0	-5.46013e-12	0	0	-2.19842e-11	0	0	-3.1986e-12	0	0	1.035e-12	0	0	4.0216e-12	0	0	-1.91386e-12	0	-5.31337e-13	4.17111e-13	0	4.47227e-12	-8.94455e-12	0	0	-8.30984e-12	0
FACOAL120t2pp	Fatty-acid-CoA ligase (dodecanoate transport via vectoral Co-A coupling)	atp_c + coa_c + ddca_p + h_p --> amp_c + ddcacoa_c + h_c + ppi_c	CIW80_01380 or CIW80_01920	Cell Envelope Biosynthesis	0	-6.0517e-13	0	0	-6.77384e-12	0	0	-4.68011e-12	0	0	-1.88436e-11	0	0	-4.57683e-12	0	0	2.07e-12	0	0	6.63324e-12	0	0	-2.89627e-12	0	0	1.04574e-12	0	0	-5.96303e-12	0	0	-1.24648e-11	0
GLYCAt2rpp	D-glycerate transport via proton symport, reversible (periplasm)	glyc__R_p + h_p <=> glyc__R_c + h_c	CIW80_10110 or CIW80_07620	Transport, Inner Membrane	-1.36592e-12	0	0	2.37084e-11	0	0	1.63804e-11	0	0	6.59526e-11	0	0	1.60301e-11	0	0	-6.21e-12	0	0	-2.01377e-11	0	0	5.73852e-12	0	0	-2.12555e-12	0	0	1.78891e-11	0	0	2.49295e-11	0	0
GLYCAtex	D-glycerate transport via diffusion (extracellular to periplasm)	glyc__R_e <=> glyc__R_p	CIW80_19480 or CIW80_22660 or CIW80_25725 or CIW80_05020	Transport, Outer Membrane	-1.36592e-12	0	0	2.37084e-11	0	0	1.63804e-11	0	0	6.59526e-11	0	0	1.60301e-11	0	0	-6.21e-12	0	0	-2.01377e-11	0	0	5.73852e-12	0	0	-2.12555e-12	0	0	1.78891e-11	0	0	2.49295e-11	0	0
FACOAL140t2pp	Fatty-acid-CoA ligase (tetradecanoate transport via vectoral Co-A coupling)	atp_c + coa_c + h_p + ttdca_p --> amp_c + h_c + ppi_c + tdcoa_c	CIW80_01380 or CIW80_01920	Cell Envelope Biosynthesis	0	-4.17686e-13	0	0	-1.18542e-11	0	0	-8.19019e-12	0	0	-3.29763e-11	0	0	-8.00912e-12	0	0	3.105e-12	0	0	9.96299e-12	0	0	-2.88847e-12	0	0	1.04579e-12	0	0	-8.94455e-12	0	0	-1.24648e-11	0
EX_enlipa_e	Phosphoethanolamine KDO(2)-lipid (A) exchange	enlipa_e -->		Extracellular exchange	0	-8.03795e-13	0	0	-5.47118e-12	0	0	-3.78009e-12	0	0	-1.52198e-11	0	0	-3.69609e-12	0	0	1.16437e-12	0	0	3.73406e-12	0	0	-1.07624e-12	0	0	3.92154e-13	0	0	-3.35421e-12	0	0	-2.49295e-11	0
BUTtex	Butyrate transport via diffusion (extracellular to periplasm)	but_e <=> but_p	CIW80_19480 or CIW80_22660 or CIW80_25725 or CIW80_05020	Transport, Outer Membrane	0	0	0	0	0	0	0	0	0	0	0	0	0	0	0	0	0	0	0	0	0	0	0	0	0	0	0	0	0	0	0	0	0
EX_hacolipa_e	Hepta-acylated core oligosaccharide lipid A (E. coli) exchange	hacolipa_e -->		Extracellular exchange	0	-4.3293e-13	0	0	0	0	0	0	0	0	0	0	0	0	0	0	-1.94318e-12	0	0	6.29064e-12	0	0	-1.36949e-12	0	0	0	0	0	-4.29338e-12	0	0	-7.87248e-12	0
AGM4PCP	N-Acetyl-D-glucosamine(anhydrous)N-Acetylmuramyl-tetrapeptide L,D-carboxypeptidase	anhgm4p_c + h2o_c --> ala__D_c + anhgm3p_c	CIW80_24820	Murein Recycling	0	7.23911e-14	0	0	-2.15531e-12	0	0	-1.48913e-12	0	0	-5.99569e-12	0	0	-1.45617e-12	0	0	-7.37457e-13	0	0	1.80822e-12	0	0	-5.18206e-13	0	0	1.90135e-13	0	0	-1.62628e-12	0	0	-2.26646e-12	0
4PCP	Tetrapeptide L,D-carboxypeptidase	LalaDgluMdapDala_c + h2o_c --> LalaDgluMdap_c + ala__D_c	CIW80_24820	Murein Recycling	0	7.23911e-14	0	0	-2.15531e-12	0	0	-1.48913e-12	0	0	-5.99569e-12	0	0	-1.45617e-12	0	0	-7.37457e-13	0	0	1.80822e-12	0	0	-5.18206e-13	0	0	1.90135e-13	0	0	-1.62628e-12	0	0	-2.26646e-12	0
FE3HOXtonex	Fe(III)hydroxamine transport via ton system (extracellular)	fe3hox_e + h_p --> fe3hox_p + h_c	(CIW80_25200 and CIW80_09420 and CIW80_09425) and CIW80_18515	Transport, Outer Membrane	0	1.06452e-12	0	0	-2.37084e-11	0	0	-1.63804e-11	0	0	-6.59526e-11	0	0	-1.60229e-11	0	0	-8.11203e-12	0	0	1.98905e-11	0	0	-5.70027e-12	0	0	2.09149e-12	0	0	-1.78891e-11	0	0	-2.49295e-11	0
CU2abcpp	Copper (Cu+2) ABC transporter (periplasm)	atp_c + cu2_c + h2o_c --> adp_c + cu2_p + h_c + pi_c	CIW80_11935	Inorganic Ion Transport and Metabolism	-4.07334e-14	1.16899e-12	0	0	-2.37084e-11	0	0	-1.63804e-11	0	0	-6.59526e-11	0	0	-1.60152e-11	0	0	-8.11203e-12	0	0	1.98905e-11	0	0	-5.70027e-12	0	0	2.09149e-12	0	0	-1.78891e-11	0	0	-2.49295e-11	0
COBALT2abcpp	Cobalt (Co+2) ABC transporter (periplasm)	atp_c + cobalt2_c + h2o_c --> adp_c + cobalt2_p + h_c + pi_c	CIW80_11935	Inorganic Ion Transport and Metabolism	0	1.16899e-12	0	0	-2.37084e-11	0	0	-1.63804e-11	0	0	-6.59526e-11	0	0	-1.60152e-11	0	0	-8.11203e-12	0	0	1.98905e-11	0	0	-5.70027e-12	0	0	2.09149e-12	0	0	-1.78891e-11	0	0	-2.49295e-11	0
NI2abcpp	Nickle (Ni+2) ABC transporter (periplasm)	atp_c + h2o_c + ni2_c --> adp_c + h_c + ni2_p + pi_c	CIW80_11935	Inorganic Ion Transport and Metabolism	0	1.16899e-12	0	0	-2.37084e-11	0	0	-1.63804e-11	0	0	-6.59526e-11	0	0	-1.60152e-11	0	0	-8.11203e-12	0	0	1.98905e-11	0	0	-5.70027e-12	0	0	2.09149e-12	0	0	-1.78891e-11	0	0	-2.49295e-11	0
MG2uabcpp	Magnesium (Mg+2) ABC transporter (ubtake, periplasm)	atp_c + h2o_c + mg2_p --> adp_c + h_c + mg2_c + pi_c	CIW80_16570	Inorganic Ion Transport and Metabolism	0	1.16899e-12	0	0	-2.37084e-11	0	0	-1.63804e-11	0	0	-6.59526e-11	0	0	-1.60152e-11	0	0	-8.11203e-12	0	0	1.98905e-11	0	0	-5.70027e-12	0	0	2.09149e-12	0	0	-1.78891e-11	0	0	-2.49295e-11	0
4PCPpp	Tetrapeptide L,D-carboxypeptidase (periplasm)	LalaDgluMdapDala_p + h2o_p --> LalaDgluMdap_p + ala__D_p	CIW80_04710	Murein Recycling	0	1.09593e-13	0	0	-2.15531e-12	0	0	-1.48913e-12	0	0	-5.99569e-12	0	0	-1.45547e-12	0	0	-7.37457e-13	0	0	1.80822e-12	0	0	-5.18206e-13	0	0	1.90135e-13	0	0	-1.62628e-12	0	0	-2.26646e-12	0
FALDH2	Formaldehyde dehydrogenase	hmgth_c + nad_c <=> Sfglutth_c + h_c + nadh_c	CIW80_19915	Cofactor and Prosthetic Group Biosynthesis	0	2.36276e-29	0	0	0	0	0	0	0	0	0	0	0	0	0	0	0	0	0	2.28062e-31	0	0	-2.59277e-44	0	0	0	0	0	0	0	0	-1.04814e-27	0
CHLtex	Choline transport via diffusion (extracellular to periplasm)	chol_e <=> chol_p	CIW80_19480 or CIW80_22660 or CIW80_25725 or CIW80_05020	Transport, Outer Membrane	0	0	0	0	0	0	0	0	0	0	0	0	0	0	0	0	0	0	0	0	0	0	0	0	0	0	0	0	1.79641e-28	0	0	0	0
GLYBabcpp	Glycine betaine transport via ABC system (periplasm)	atp_c + glyb_p + h2o_c --> adp_c + glyb_c + h_c + pi_c	(CIW80_04445 and CIW80_04435 and CIW80_04440 and CIW80_04430) or (CIW80_07050 and CIW80_07060 and CIW80_07055)	Transport, Inner Membrane	0	-7.71862e-13	0	0	-2.37084e-11	0	0	-1.63804e-11	0	0	-6.59526e-11	0	0	-1.60152e-11	0	0	-8.11203e-12	0	0	-9.30225e-12	0	0	-5.74504e-12	0	0	-4.53161e-12	0	0	-1.78891e-11	0	0	-2.49295e-11	0
[truncated: 1,858 more rows]

## Sheet: Yersiniabactin_fseof
ID	Name	Reaction Formula	Gene Rules	Subsystem	FVA_lb_0	FVA_ub_0	pFBA_flux_0	FVA_lb_0.1	FVA_ub_0.1	pFBA_flux_0.1	FVA_lb_0.2	FVA_ub_0.2	pFBA_flux_0.2	FVA_lb_0.3	FVA_ub_0.3	pFBA_flux_0.3	FVA_lb_0.4	FVA_ub_0.4	pFBA_flux_0.4	FVA_lb_0.5	FVA_ub_0.5	pFBA_flux_0.5	FVA_lb_0.6	FVA_ub_0.6	pFBA_flux_0.6	FVA_lb_0.7	FVA_ub_0.7	pFBA_flux_0.7	FVA_lb_0.8	FVA_ub_0.8	pFBA_flux_0.8	FVA_lb_0.9	FVA_ub_0.9	pFBA_flux_0.9	FVA_lb_1	FVA_ub_1	pFBA_flux_1	Slope
[truncated: 98 more rows]

[truncated: 8 more sheets: Colibactin_rxns, Colibactin_fseof, Enterobactin_rxns, Enterobactin_fseof, Salmochelin_rxns, Salmochelin_fseof, Aerobactin_rxns, Aerobactin_fseof]
