# Supplementary material for: High-quality genome-scale metabolic network reconstruction of probiotic bacterium Escherichia coli Nissle 1917
Source: BMC Bioinformatics. 2022 Dec 30;23:566. doi: 10.1186/s12859-022-05108-9 (PMC9801561; doi:10.1186/s12859-022-05108-9)
Supplement: Supplementary file 11 — Additional file 11. Data S9. [file 12859_2022_5108_MOESM11_ESM.xlsx]

## Sheet: GMM_media
ID	Name	value	In EcN model
3mb	3-Methylbutanoic acid	1000	-
4abz	4-Aminobenzoate	1000	+
ac	Acetate	1000	+
btn	Biotin	1000	+
but	Butyrate	1000	+
ca2	Calcium	1000	+
cbl1	Cob(I)alamin	1000	+
cbl2	Cob(II)alamin	1000	-
cellb	Cellobiose	1000	+
cl	Chloride	1000	+
cobalt2	Cobalt (Co2+)	1000	+
cu2	Copper	1000	+
cys__L	L-Cysteine	1000	+
fe2	Iron (Fe2+)	1000	+
fe3	Iron (Fe3+)	1000	+
fol	Folate	1000	-
fru	D-Fructose	1000	+
glc__D	D-Glucose	1000	+
h	H+	1000	+
h2o	H2O	1000	+
hco3	Bicarbonate	1000	-
his__L	L-Histidine	1000	+
k	Potassium	1000	+
lipoate	Lipoate	1000	+
malt	Maltose	1000	+
mg2	Magnesium	1000	+
mn2	Manganese	1000	+
mndn	Menadione	1000	-
mobd	Molybdate	1000	+
na1	Sodium	1000	+
nac	Nicotinate	1000	+
ni2	Nickel	1000	+
no3	Nitrate	1000	+
pheme	Protoheme	1000	+
pi	Phosphate	1000	+
pnto__R	(R)-Pantothenate	1000	+
ppa	Propionate	1000	+
pydxn	Pyridoxine	1000	+
ribflv	Riboflavin	1000	-
slnt	Selenite	1000	+
so4	Sulfate	1000	+
thm	Thiamin	1000	+
tungs	Tungstate	1000	+
zn2	Zinc	1000	+
